# Supplementary material for: Variegated overexpression of chromosome 21 genes reveals molecular and immune subtypes of Down syndrome
Source: Nat Commun. 2024 Jun 28;15:5473. doi: 10.1038/s41467-024-49781-1 (PMC11213896; doi:10.1038/s41467-024-49781-1)
Supplement: Supplementary file 4 — Supplementary Data 1 [file 41467_2024_49781_MOESM4_ESM.xlsx]

## Sheet: a. Chr21 expression corrs.
Supplementary Data 1 | Whole blood chromosome 21 gene expression correlations in trisomy 21.
a. Results for Spearman correlations (rho) between expression of chromosome 21 genes from whole-blood RNAseq in individuals with trisomy 21 (T21).
	Chr21 gene A	Gene A cluster	Chr21 gene B	Gene B cluster	rho	p-value	q-value
	ABCG1	2	SLC19A1	2	0.379817	7.20224e-12	2.11531e-10
	ABCG1	2	ITGB2	2	0.335542	1.95924e-09	2.74244e-08
	ABCG1	2	IFNGR2	2	0.326294	5.68001e-09	6.98671e-08
	ABCG1	2	ETS2	2	0.312852	2.50675e-08	2.61305e-07
	ABCG1	2	KCNJ15	2	0.288187	3.17257e-07	2.44305e-06
	ABCG1	2	MX2	2	0.285567	4.09759e-07	3.0689e-06
	ABCG1	2	APP	2	0.254263	7.1575e-06	3.80031e-05
	ABCG1	2	IFNAR1	2	0.253942	7.35712e-06	3.89272e-05
	ABCG1	2	PDXK	2	0.252611	8.24187e-06	4.29702e-05
	ABCG1	2	PTTG1IP	2	0.24957	1.06593e-05	5.37656e-05
	ABCG1	2	DOP1B	1	0.237614	2.8394e-05	0.000127506
	ABCG1	2	RIPK4	2	0.230001	5.16395e-05	0.000215801
	ABCG1	2	TSPEAR	2	0.191811	0.000774278	0.00228691
	ABCG1	2	TRPM2	2	0.181156	0.00151479	0.00412745
	ABCG1	2	SCAF4	1	0.179607	0.00166508	0.00447577
	ABCG1	2	KCNE1	2	0.178736	0.00175545	0.00468669
	ABCG1	2	IL10RB	2	0.175569	0.00212321	0.00552965
	ABCG1	2	LRRC3	1	0.157384	0.00596057	0.0135284
	ABCG1	2	BACH1	2	0.156972	0.00609456	0.0137961
	ABCG1	2	TIAM1	1	0.131634	0.0216948	0.0414652
	ABCG1	2	SYNJ1	1	0.12253	0.0327096	0.0593659
	ABCG1	2	ITSN1	2	0.108793	0.0581333	0.0976236
	ABCG1	2	IFNAR2	1	0.107534	0.0611201	0.101934
	ABCG1	2	ICOSLG	1	0.106356	0.0640268	0.106011
	ABCG1	2	MX1	2	0.0972262	0.0906032	0.142221
	ABCG1	2	SON	1	0.0904527	0.115527	0.174333
	ABCG1	2	SIK1	1	0.0902853	0.116205	0.17515
	ABCG1	2	PKNOX1	1	0.0839043	0.144436	0.21006
	ABCG1	2	COL18A1	2	0.0830282	0.148689	0.21546
	ABCG1	2	OLIG1	2	0.0689016	0.230989	0.311302
	ABCG1	2	DYRK1A	1	0.0642065	0.264414	0.348575
	ABCG1	2	PFKL	1	0.0616309	0.284096	0.369497
	ABCG1	2	MCM3AP	1	0.0581583	0.312159	0.399255
	ABCG1	2	RUNX1	1	0.0539604	0.34843	0.436966
	ABCG1	2	RRP1B	1	0.0529613	0.35744	0.44636
	ABCG1	2	KCNE1B	2	0.0501649	0.383426	0.472885
	ABCG1	2	ADAMTS5	1	0.0498052	0.38685	0.476231
	ABCG1	2	AIRE	1	0.041415	0.471876	0.559864
	ABCG1	2	CSTB	2	0.0411549	0.474667	0.562377
	ABCG1	2	PCBP3	2	0.0250258	0.663845	0.733399
	ABCG1	2	CYYR1	2	0.0124275	0.829146	0.870157
	ABCG1	2	GART	1	0.00262005	0.963714	0.973953
	ABCG1	2	TRAPPC10	1	0.00163123	0.977404	0.983572
	ABCG1	2	ADAMTS1	1	0.000823516	0.988591	0.991826
	ABCG1	2	USP25	1	-0.00393947	0.945464	0.95939
	ABCG1	2	VPS26C	1	-0.00582655	0.919414	0.939937
	ABCG1	2	AGPAT3	1	-0.0105742	0.854318	0.890987
	ABCG1	2	PDE9A	1	-0.0200348	0.727905	0.78671
	ABCG1	2	URB1	1	-0.0203944	0.723218	0.783042
	ABCG1	2	BACE2	1	-0.0206844	0.719447	0.779796
	ABCG1	2	TTC3	1	-0.024122	0.675282	0.742668
	ABCG1	2	U2AF1	1	-0.0330338	0.566139	0.646326
	ABCG1	2	OLIG2	2	-0.0350879	0.542229	0.624782
	ABCG1	2	NRIP1	1	-0.0387552	0.500826	0.586235
	ABCG1	2	GATD3B	1	-0.0429228	0.455882	0.543894
	ABCG1	2	ERG	2	-0.0450969	0.433362	0.521919
	ABCG1	2	SLC37A1	1	-0.0462536	0.421647	0.510692
	ABCG1	2	MORC3	1	-0.047034	0.413849	0.502572
	ABCG1	2	U2AF1L5	1	-0.0494259	0.390481	0.480171
	ABCG1	2	MAP3K7CL	2	-0.0525526	0.361168	0.450115
	ABCG1	2	SIK1B	1	-0.0533932	0.353528	0.442399
	ABCG1	2	TMPRSS3	1	-0.05991	0.297784	0.384097
	ABCG1	2	C21orf58	1	-0.0646426	0.261176	0.34485
	ABCG1	2	C2CD2	1	-0.0670329	0.243916	0.325552
	ABCG1	2	CHAF1B	1	-0.0775793	0.177304	0.250168
	ABCG1	2	ADARB1	1	-0.0861262	0.134065	0.197188
	ABCG1	2	PCNT	1	-0.0865055	0.132354	0.195064
	ABCG1	2	SPATC1L	1	-0.089434	0.119701	0.179487
	ABCG1	2	PWP2	1	-0.089516	0.119361	0.179065
	ABCG1	2	ZBTB21	1	-0.0968606	0.0918285	0.1437
	ABCG1	2	WDR4	1	-0.107055	0.0622871	0.103529
	ABCG1	2	COL6A1	1	-0.108475	0.0588762	0.098693
	ABCG1	2	S100B	1	-0.11649	0.042396	0.0741797
	ABCG1	2	LTN1	1	-0.118441	0.0390315	0.0691531
	ABCG1	2	DNAJC28	1	-0.119597	0.0371468	0.0662414
	ABCG1	2	TFF3	2	-0.120255	0.03611	0.0646336
	ABCG1	2	PRDM15	1	-0.12519	0.029083	0.053615
	ABCG1	2	NDUFV3	1	-0.126226	0.0277671	0.0514839
	ABCG1	2	POFUT2	1	-0.126408	0.0275402	0.0511029
	ABCG1	2	SLC5A3	1	-0.12749	0.0262304	0.0489109
	ABCG1	2	RRP1	1	-0.129028	0.02446	0.0460777
	ABCG1	2	GATD3A	1	-0.130281	0.0230946	0.043799
	ABCG1	2	CCT8	1	-0.13333	0.0200453	0.038621
	ABCG1	2	DIP2A	1	-0.133699	0.019701	0.038098
	ABCG1	2	CBR1	1	-0.133777	0.0196291	0.0379897
	ABCG1	2	COL6A2	1	-0.136894	0.0169287	0.0334675
	ABCG1	2	UBASH3A	1	-0.144344	0.0117499	0.0244505
	ABCG1	2	MRPS6	1	-0.158914	0.00548612	0.0126017
	ABCG1	2	DONSON	1	-0.161522	0.00475483	0.0111501
	ABCG1	2	LSS	1	-0.162987	0.00438369	0.0103902
	ABCG1	2	HSPA13	1	-0.17118	0.00274923	0.00692416
	ABCG1	2	RCAN1	1	-0.172392	0.00256149	0.00651025
	ABCG1	2	C21orf91	1	-0.175232	0.00216622	0.00562766
	ABCG1	2	BRWD1	1	-0.175369	0.00214857	0.00559049
	ABCG1	2	GABPA	1	-0.175641	0.00211404	0.0055075
	ABCG1	2	HLCS	1	-0.184158	0.00125842	0.00350418
	ABCG1	2	RBM11	1	-0.184912	0.00120055	0.00336376
	ABCG1	2	GET1	1	-0.194532	0.000648575	0.00196308
	ABCG1	2	SAMSN1	1	-0.197357	0.000538237	0.00166248
	ABCG1	2	PRMT2	1	-0.20517	0.00031711	0.00104812
	ABCG1	2	N6AMT1	1	-0.210958	0.000211558	0.000739152
	ABCG1	2	CRYZL1	1	-0.212174	0.000194033	0.000685297
	ABCG1	2	CFAP410	1	-0.21977	0.000111836	0.000422726
	ABCG1	2	UBE2G2	1	-0.222555	9.09332e-05	0.000353041
	ABCG1	2	EVA1C	1	-0.224685	7.74928e-05	0.000305968
	ABCG1	2	SETD4	1	-0.226749	6.6267e-05	0.000267513
	ABCG1	2	FAM207A	1	-0.227425	6.29362e-05	0.000255997
	ABCG1	2	RWDD2B	1	-0.228543	5.77751e-05	0.000237644
	ABCG1	2	YBEY	1	-0.231739	4.51261e-05	0.000191691
	ABCG1	2	SMIM11B	1	-0.244604	1.61098e-05	7.76319e-05
	ABCG1	2	PAXBP1	1	-0.244792	1.5863e-05	7.66412e-05
	ABCG1	2	CBR3	1	-0.250093	1.02003e-05	5.18092e-05
	ABCG1	2	USP16	1	-0.256922	5.69164e-06	3.10978e-05
	ABCG1	2	CFAP298	1	-0.260307	4.23627e-06	2.39836e-05
	ABCG1	2	MIS18A	1	-0.263573	3.17335e-06	1.86469e-05
	ABCG1	2	BTG3	1	-0.302475	7.5061e-08	6.90817e-07
	ABCG1	2	PIGP	1	-0.311085	3.03056e-08	3.07483e-07
	ABCG1	2	HMGN1	1	-0.315921	1.79752e-08	1.95024e-07
	ABCG1	2	TMEM50B	1	-0.320154	1.12924e-08	1.29042e-07
	ABCG1	2	MRPL39	1	-0.326025	5.8553e-09	7.16546e-08
	ABCG1	2	SUMO3	1	-0.34872	4.04069e-10	6.87452e-09
	ABCG1	2	SOD1	1	-0.359695	1.02468e-10	2.06135e-09
	ABCG1	2	ATP5PF	1	-0.36255	7.10905e-11	1.4989e-09
	ABCG1	2	ATP5PO	1	-0.366008	4.54334e-11	1.01821e-09
	ABCG1	2	PSMG1	1	-0.395479	8.00693e-13	3.44586e-11
	ADAMTS1	1	NRIP1	1	0.446758	2.22045e-16	3.95452e-14
	ADAMTS1	1	RCAN1	1	0.445163	4.44089e-16	7.28872e-14
	ADAMTS1	1	ZBTB21	1	0.413782	5.28466e-14	4.63196e-12
	ADAMTS1	1	TRAPPC10	1	0.413772	5.28466e-14	4.63196e-12
	ADAMTS1	1	PAXBP1	1	0.411511	7.4607e-14	6.06309e-12
	ADAMTS1	1	HSPA13	1	0.405033	1.9762e-13	1.33941e-11
	ADAMTS1	1	SLC5A3	1	0.404083	2.27818e-13	1.47825e-11
	ADAMTS1	1	BRWD1	1	0.403621	2.43805e-13	1.54604e-11
	ADAMTS1	1	GABPA	1	0.395867	7.57172e-13	3.75024e-11
	ADAMTS1	1	LTN1	1	0.395672	7.78488e-13	3.84445e-11
	ADAMTS1	1	DONSON	1	0.39078	1.56675e-12	6.62346e-11
	ADAMTS1	1	CRYZL1	1	0.381813	5.47828e-12	1.72024e-10
	ADAMTS1	1	TMEM50B	1	0.367963	3.51901e-11	7.08708e-10
	ADAMTS1	1	USP16	1	0.367328	3.8245e-11	7.55022e-10
	ADAMTS1	1	SON	1	0.363236	6.50768e-11	1.16379e-09
	ADAMTS1	1	C21orf91	1	0.359855	1.00403e-10	1.62244e-09
	ADAMTS1	1	DYRK1A	1	0.352864	2.42201e-10	3.32079e-09
	ADAMTS1	1	MORC3	1	0.3476	4.63401e-10	5.5098e-09
	ADAMTS1	1	DNAJC28	1	0.340504	1.09073e-09	1.11494e-08
	ADAMTS1	1	N6AMT1	1	0.338226	1.42905e-09	1.39443e-08
	ADAMTS1	1	DIP2A	1	0.331662	3.07557e-09	2.69008e-08
	ADAMTS1	1	PRDM15	1	0.330044	3.7049e-09	3.14311e-08
	ADAMTS1	1	UBE2G2	1	0.330041	3.70617e-09	3.14311e-08
	ADAMTS1	1	HLCS	1	0.328438	4.45188e-09	3.65159e-08
	ADAMTS1	1	MIS18A	1	0.32165	9.5656e-09	7.05142e-08
	ADAMTS1	1	WDR4	1	0.319008	1.28161e-08	9.11142e-08
	ADAMTS1	1	POFUT2	1	0.316894	1.61646e-08	1.11638e-07
	ADAMTS1	1	SETD4	1	0.31682	1.62965e-08	1.12456e-07
	ADAMTS1	1	CFAP298	1	0.313246	2.40243e-08	1.58032e-07
	ADAMTS1	1	HMGN1	1	0.3009	8.83308e-08	4.9639e-07
	ADAMTS1	1	URB1	1	0.295841	1.4801e-07	7.82393e-07
	ADAMTS1	1	PIGP	1	0.293305	1.91025e-07	9.76424e-07
	ADAMTS1	1	USP25	1	0.292629	2.04375e-07	1.03586e-06
	ADAMTS1	1	CHAF1B	1	0.28613	3.87909e-07	1.83187e-06
	ADAMTS1	1	SUMO3	1	0.285817	3.9991e-07	1.88151e-06
	ADAMTS1	1	BTG3	1	0.281151	6.26991e-07	2.79458e-06
	ADAMTS1	1	TTC3	1	0.281125	6.28578e-07	2.80091e-06
	ADAMTS1	1	C2CD2	1	0.279226	7.53017e-07	3.29231e-06
	ADAMTS1	1	RWDD2B	1	0.268305	2.0738e-06	8.09455e-06
	ADAMTS1	1	VPS26C	1	0.263139	3.29825e-06	1.22571e-05
	ADAMTS1	1	ADAMTS5	1	0.261966	3.65988e-06	1.34808e-05
	ADAMTS1	1	SYNJ1	1	0.260812	4.05228e-06	1.48088e-05
	ADAMTS1	1	TIAM1	1	0.25294	8.01449e-06	2.74827e-05
	ADAMTS1	1	PSMG1	1	0.247963	1.21954e-05	3.98833e-05
	ADAMTS1	1	MCM3AP	1	0.247845	1.23155e-05	4.02369e-05
	ADAMTS1	1	ADARB1	1	0.239586	2.42407e-05	7.42703e-05
	ADAMTS1	1	MRPL39	1	0.238721	2.59864e-05	7.91988e-05
	ADAMTS1	1	GART	1	0.237249	2.92327e-05	8.81298e-05
	ADAMTS1	1	NDUFV3	1	0.233071	4.06679e-05	0.000118507
	ADAMTS1	1	COL6A2	1	0.230046	5.14575e-05	0.000145984
	ADAMTS1	1	PRMT2	1	0.227825	6.10416e-05	0.000170578
	ADAMTS1	1	SMIM11B	1	0.227825	6.10436e-05	0.000170578
	ADAMTS1	1	IFNAR2	1	0.22639	6.81056e-05	0.000188456
	ADAMTS1	1	SIK1B	1	0.218326	0.000124368	0.000325117
	ADAMTS1	1	PCNT	1	0.217928	0.000128049	0.000333956
	ADAMTS1	1	CFAP410	1	0.217506	0.000132062	0.000343193
	ADAMTS1	1	SAMSN1	1	0.217084	0.000136188	0.00035293
	ADAMTS1	1	GET1	1	0.216958	0.000137449	0.000355768
	ADAMTS1	1	RRP1B	1	0.216001	0.000147352	0.000378752
	ADAMTS1	1	YBEY	1	0.213494	0.000176554	0.000444932
	ADAMTS1	1	CCT8	1	0.195604	0.000604435	0.00134666
	ADAMTS1	1	ATP5PO	1	0.194373	0.000655362	0.00144818
	ADAMTS1	1	RBM11	1	0.188425	0.000962045	0.00204698
	ADAMTS1	1	RRP1	1	0.187445	0.0010238	0.00216599
	ADAMTS1	1	ATP5PF	1	0.184929	0.0011993	0.00249783
	ADAMTS1	1	RUNX1	1	0.178577	0.00177237	0.00355131
	ADAMTS1	1	EVA1C	1	0.178314	0.00180078	0.00360394
	ADAMTS1	1	LSS	1	0.177014	0.00194743	0.00386646
	ADAMTS1	1	DOP1B	1	0.171915	0.002634	0.00508133
	ADAMTS1	1	MRPS6	1	0.159177	0.00540814	0.00981438
	ADAMTS1	1	CBR1	1	0.151135	0.00830408	0.0144902
	ADAMTS1	1	U2AF1	1	0.13643	0.0173087	0.0280264
	ADAMTS1	1	COL6A1	1	0.135301	0.0182652	0.02943
	ADAMTS1	1	SCAF4	1	0.133364	0.0200136	0.0319824
	ADAMTS1	1	GATD3B	1	0.1323	0.0210338	0.0334562
	ADAMTS1	1	AIRE	1	0.130705	0.0226482	0.0357725
	ADAMTS1	1	SOD1	1	0.128722	0.024804	0.0388551
	ADAMTS1	1	FAM207A	1	0.118391	0.0391148	0.0586652
	ADAMTS1	1	KCNE1	2	0.117217	0.0411152	0.0613467
	ADAMTS1	1	CBR3	1	0.11225	0.050552	0.0739442
	ADAMTS1	1	CYYR1	2	0.109481	0.0565552	0.0819662
	ADAMTS1	1	LRRC3	1	0.10939	0.0567611	0.0822361
	ADAMTS1	1	PDE9A	1	0.106012	0.0648964	0.0928097
	ADAMTS1	1	S100B	1	0.0973595	0.0901599	0.124484
	ADAMTS1	1	PKNOX1	1	0.0938475	0.102437	0.13957
	ADAMTS1	1	TRPM2	2	0.0894058	0.119818	0.160843
	ADAMTS1	1	UBASH3A	1	0.0820411	0.153595	0.20065
	ADAMTS1	1	SLC37A1	1	0.0795031	0.166768	0.216005
	ADAMTS1	1	PDXK	2	0.0792293	0.168239	0.217691
	ADAMTS1	1	AGPAT3	1	0.0777685	0.176247	0.226686
	ADAMTS1	1	C21orf58	1	0.0775152	0.177663	0.22828
	ADAMTS1	1	BACH1	2	0.0756469	0.188375	0.240457
	ADAMTS1	1	ITSN1	2	0.0751826	0.191109	0.243594
	ADAMTS1	1	PWP2	1	0.0745338	0.194979	0.247865
	ADAMTS1	1	SIK1	1	0.0549535	0.339617	0.402858
	ADAMTS1	1	GATD3A	1	0.0450892	0.433441	0.497085
	ADAMTS1	1	KCNE1B	2	0.03912	0.496801	0.559048
	ADAMTS1	1	ICOSLG	1	0.0336997	0.558333	0.618191
	ADAMTS1	1	U2AF1L5	1	0.0321628	0.576426	0.63499
	ADAMTS1	1	ERG	2	0.019884	0.729873	0.772852
	ADAMTS1	1	TSPEAR	2	0.0189362	0.742282	0.783811
	ADAMTS1	1	RIPK4	2	0.0119602	0.835478	0.865301
	ADAMTS1	1	PCBP3	2	0.00662785	0.908377	0.927491
	ADAMTS1	1	PFKL	1	0.000891858	0.987644	0.990395
	ADAMTS1	1	ABCG1	2	0.000823516	0.988591	0.991078
	ADAMTS1	1	SPATC1L	1	-0.00441487	0.938895	0.951685
	ADAMTS1	1	APP	2	-0.006202	0.914241	0.93183
	ADAMTS1	1	COL18A1	2	-0.0123216	0.830581	0.861189
	ADAMTS1	1	BACE2	1	-0.0206251	0.720218	0.76443
	ADAMTS1	1	MX1	2	-0.0223357	0.698104	0.745009
	ADAMTS1	1	OLIG1	2	-0.0315525	0.583688	0.641976
	ADAMTS1	1	PTTG1IP	2	-0.0415572	0.470355	0.533483
	ADAMTS1	1	IFNAR1	2	-0.0517154	0.368879	0.433118
	ADAMTS1	1	MAP3K7CL	2	-0.0526769	0.360032	0.42386
	ADAMTS1	1	ETS2	2	-0.0558377	0.331892	0.394926
	ADAMTS1	1	TMPRSS3	1	-0.0702466	0.221989	0.277503
	ADAMTS1	1	IL10RB	2	-0.0895933	0.119041	0.159902
	ADAMTS1	1	CSTB	2	-0.10398	0.0702356	0.0995356
	ADAMTS1	1	OLIG2	2	-0.106532	0.0635855	0.0910907
	ADAMTS1	1	ITGB2	2	-0.123447	0.0314175	0.0480988
	ADAMTS1	1	MX2	2	-0.144033	0.0119342	0.0200372
	ADAMTS1	1	IFNGR2	2	-0.16276	0.00443938	0.00818229
	ADAMTS1	1	KCNJ15	2	-0.193388	0.000698925	0.00153271
	ADAMTS1	1	TFF3	2	-0.196977	0.00055201	0.0012396
	ADAMTS1	1	SLC19A1	2	-0.259737	4.45349e-06	1.61446e-05
	ADAMTS5	1	NRIP1	1	0.419987	2.02061e-14	2.58221e-12
	ADAMTS5	1	GABPA	1	0.419312	2.24265e-14	2.80181e-12
	ADAMTS5	1	LTN1	1	0.40719	1.43441e-13	1.34907e-11
	ADAMTS5	1	HSPA13	1	0.370123	2.64821e-11	1.05027e-09
	ADAMTS5	1	BRWD1	1	0.366642	4.18319e-11	1.54253e-09
	ADAMTS5	1	ZBTB21	1	0.354297	2.02557e-10	5.73775e-09
	ADAMTS5	1	MORC3	1	0.347118	4.9149e-10	1.21001e-08
	ADAMTS5	1	SLC5A3	1	0.341641	9.52221e-10	2.14671e-08
	ADAMTS5	1	RCAN1	1	0.33213	2.91384e-09	5.63287e-08
	ADAMTS5	1	C21orf91	1	0.323241	8.00927e-09	1.31712e-07
	ADAMTS5	1	PAXBP1	1	0.304274	6.22498e-08	7.55162e-07
	ADAMTS5	1	CRYZL1	1	0.291928	2.19179e-07	2.22245e-06
	ADAMTS5	1	DYRK1A	1	0.291508	2.28538e-07	2.30191e-06
	ADAMTS5	1	KCNE1	2	0.287221	3.48754e-07	3.32109e-06
	ADAMTS5	1	VPS26C	1	0.284123	4.71278e-07	4.2972e-06
	ADAMTS5	1	SON	1	0.278975	7.71148e-07	6.48733e-06
	ADAMTS5	1	OLIG1	2	0.276766	9.49707e-07	7.72549e-06
	ADAMTS5	1	SYNJ1	1	0.271915	1.49093e-06	1.1335e-05
	ADAMTS5	1	PDXK	2	0.270419	1.71045e-06	1.27663e-05
	ADAMTS5	1	POFUT2	1	0.269867	1.79897e-06	1.332e-05
	ADAMTS5	1	TMEM50B	1	0.267798	2.17144e-06	1.56622e-05
	ADAMTS5	1	ADAMTS1	1	0.261966	3.65988e-06	2.44201e-05
	ADAMTS5	1	BACH1	2	0.249082	1.11053e-05	6.32145e-05
	ADAMTS5	1	C2CD2	1	0.246417	1.38692e-05	7.67885e-05
	ADAMTS5	1	USP16	1	0.238044	2.74342e-05	0.000139853
	ADAMTS5	1	DONSON	1	0.231733	4.51486e-05	0.00021497
	ADAMTS5	1	DIP2A	1	0.230278	5.05447e-05	0.000236956
	ADAMTS5	1	TRAPPC10	1	0.226977	6.51253e-05	0.000294904
	ADAMTS5	1	TIAM1	1	0.224648	7.77078e-05	0.000342976
	ADAMTS5	1	ITSN1	2	0.215338	0.000154605	0.000618902
	ADAMTS5	1	N6AMT1	1	0.211574	0.000202502	0.000785286
	ADAMTS5	1	TSPEAR	2	0.210302	0.000221607	0.000849145
	ADAMTS5	1	DOP1B	1	0.196852	0.00055661	0.00190323
	ADAMTS5	1	UBE2G2	1	0.196178	0.000581968	0.00198144
	ADAMTS5	1	PRDM15	1	0.194686	0.000642068	0.00215581
	ADAMTS5	1	NDUFV3	1	0.185801	0.00113558	0.00352377
	ADAMTS5	1	SMIM11B	1	0.185108	0.00118593	0.00364956
	ADAMTS5	1	SIK1B	1	0.181449	0.00148784	0.00444546
	ADAMTS5	1	KCNE1B	2	0.17873	0.00175612	0.00511914
	ADAMTS5	1	USP25	1	0.17709	0.00193857	0.00557525
	ADAMTS5	1	RBM11	1	0.1755	0.00213192	0.00603491
	ADAMTS5	1	CYYR1	2	0.172274	0.00257924	0.00711117
	ADAMTS5	1	DNAJC28	1	0.170717	0.0028243	0.00769905
	ADAMTS5	1	TRPM2	2	0.166065	0.00368779	0.00966609
	ADAMTS5	1	SETD4	1	0.158664	0.0055611	0.0138026
	ADAMTS5	1	WDR4	1	0.157746	0.00584528	0.0144224
	ADAMTS5	1	PTTG1IP	2	0.156551	0.00623439	0.0152409
	ADAMTS5	1	MIS18A	1	0.155062	0.00675141	0.0163355
	ADAMTS5	1	U2AF1	1	0.149404	0.00908418	0.0210082
	ADAMTS5	1	PCBP3	2	0.147673	0.00992871	0.0226855
	ADAMTS5	1	SUMO3	1	0.146867	0.0103447	0.0234789
	ADAMTS5	1	GET1	1	0.142801	0.0126898	0.0279637
	ADAMTS5	1	RUNX1	1	0.142656	0.0127819	0.0281443
	ADAMTS5	1	SAMSN1	1	0.14097	0.0138914	0.0302375
	ADAMTS5	1	TTC3	1	0.135252	0.0183078	0.038254
	ADAMTS5	1	PKNOX1	1	0.131869	0.0214599	0.0439139
	ADAMTS5	1	IFNGR2	2	0.126815	0.0270413	0.0535991
	ADAMTS5	1	AIRE	1	0.120385	0.0359082	0.0681409
	ADAMTS5	1	ETS2	2	0.119254	0.0376977	0.0709416
	ADAMTS5	1	URB1	1	0.111229	0.0527011	0.094159
	ADAMTS5	1	HMGN1	1	0.107028	0.0623544	0.108556
	ADAMTS5	1	GATD3B	1	0.103925	0.0703852	0.120569
	ADAMTS5	1	PIGP	1	0.0976179	0.0893052	0.146675
	ADAMTS5	1	CCT8	1	0.0920608	0.109172	0.173665
	ADAMTS5	1	COL6A1	1	0.090524	0.11524	0.181594
	ADAMTS5	1	OLIG2	2	0.090357	0.115915	0.182391
	ADAMTS5	1	ERG	2	0.0900166	0.1173	0.184262
	ADAMTS5	1	MCM3AP	1	0.0899427	0.117602	0.184602
	ADAMTS5	1	IFNAR2	1	0.089243	0.120496	0.188455
	ADAMTS5	1	LRRC3	1	0.0867076	0.131449	0.202838
	ADAMTS5	1	BACE2	1	0.0849691	0.139392	0.213091
	ADAMTS5	1	HLCS	1	0.077836	0.17587	0.257635
	ADAMTS5	1	APP	2	0.0760727	0.185893	0.269207
	ADAMTS5	1	RIPK4	2	0.0742233	0.196851	0.282268
	ADAMTS5	1	COL18A1	2	0.0738038	0.1994	0.285239
	ADAMTS5	1	ICOSLG	1	0.0729282	0.204799	0.291221
	ADAMTS5	1	PRMT2	1	0.0700301	0.223421	0.31242
	ADAMTS5	1	CFAP410	1	0.0680644	0.236719	0.327514
	ADAMTS5	1	ADARB1	1	0.0673895	0.241411	0.33263
	ADAMTS5	1	IFNAR1	2	0.0669953	0.244181	0.335674
	ADAMTS5	1	RWDD2B	1	0.0618581	0.282321	0.378167
	ADAMTS5	1	CSTB	2	0.0602021	0.29543	0.392336
	ADAMTS5	1	CFAP298	1	0.0531057	0.356129	0.455076
	ADAMTS5	1	AGPAT3	1	0.0523851	0.362702	0.461573
	ADAMTS5	1	PSMG1	1	0.050258	0.382543	0.481697
	ADAMTS5	1	ABCG1	2	0.0498052	0.38685	0.485659
	ADAMTS5	1	GART	1	0.0379962	0.509256	0.602251
	ADAMTS5	1	CBR3	1	0.0360361	0.531364	0.62198
	ADAMTS5	1	IL10RB	2	0.0295501	0.607803	0.688725
	ADAMTS5	1	MRPL39	1	0.0229342	0.690427	0.759225
	ADAMTS5	1	BTG3	1	0.0206597	0.719769	0.782597
	ADAMTS5	1	LSS	1	0.0201762	0.726061	0.787546
	ADAMTS5	1	GATD3A	1	0.0158642	0.782947	0.834224
	ADAMTS5	1	RRP1B	1	0.0107548	0.851857	0.888034
	ADAMTS5	1	PCNT	1	0.00974124	0.86568	0.899364
	ADAMTS5	1	MRPS6	1	0.00874815	0.879263	0.909805
	ADAMTS5	1	PWP2	1	0.0068978	0.904663	0.928171
	ADAMTS5	1	YBEY	1	0.00201351	0.97211	0.978363
	ADAMTS5	1	CBR1	1	-0.00115882	0.983946	0.987131
	ADAMTS5	1	C21orf58	1	-0.00201864	0.972039	0.97835
	ADAMTS5	1	ATP5PF	1	-0.0123715	0.829904	0.87117
	ADAMTS5	1	SCAF4	1	-0.0135197	0.814392	0.858386
	ADAMTS5	1	SLC19A1	2	-0.0161692	0.778882	0.831003
	ADAMTS5	1	S100B	1	-0.0175535	0.760504	0.81639
	ADAMTS5	1	COL6A2	1	-0.0227244	0.693114	0.761279
	ADAMTS5	1	U2AF1L5	1	-0.0292421	0.61155	0.692059
	ADAMTS5	1	EVA1C	1	-0.0317964	0.580781	0.665129
	ADAMTS5	1	TFF3	2	-0.0403211	0.48367	0.578945
	ADAMTS5	1	MAP3K7CL	2	-0.044551	0.438955	0.53643
	ADAMTS5	1	PDE9A	1	-0.0486985	0.397501	0.496277
	ADAMTS5	1	ATP5PO	1	-0.051952	0.366689	0.465691
	ADAMTS5	1	SIK1	1	-0.055393	0.335763	0.433572
	ADAMTS5	1	KCNJ15	2	-0.0798089	0.165138	0.244457
	ADAMTS5	1	CHAF1B	1	-0.0833306	0.14721	0.222584
	ADAMTS5	1	PFKL	1	-0.0842874	0.142605	0.216973
	ADAMTS5	1	SPATC1L	1	-0.0924602	0.107637	0.171631
	ADAMTS5	1	SOD1	1	-0.0966363	0.0925865	0.151189
	ADAMTS5	1	FAM207A	1	-0.113753	0.0475223	0.0862516
	ADAMTS5	1	RRP1	1	-0.118776	0.0384775	0.0721982
	ADAMTS5	1	SLC37A1	1	-0.120062	0.0364113	0.068925
	ADAMTS5	1	UBASH3A	1	-0.126273	0.0277081	0.0547328
	ADAMTS5	1	MX2	2	-0.126613	0.0272887	0.0540064
	ADAMTS5	1	ITGB2	2	-0.138309	0.015814	0.0337682
	ADAMTS5	1	TMPRSS3	1	-0.138895	0.0153716	0.0329452
	ADAMTS5	1	MX1	2	-0.154476	0.00696541	0.0167588
	ADARB1	1	UBE2G2	1	0.831376	0	0
	ADARB1	1	TTC3	1	0.812911	0	0
	ADARB1	1	PRDM15	1	0.781587	0	0
	ADARB1	1	URB1	1	0.764044	0	0
	ADARB1	1	WDR4	1	0.74891	0	0
	ADARB1	1	SETD4	1	0.739285	0	0
	ADARB1	1	RRP1B	1	0.720867	0	0
	ADARB1	1	UBASH3A	1	0.718462	0	0
	ADARB1	1	N6AMT1	1	0.70626	0	0
	ADARB1	1	PCNT	1	0.696767	0	0
	ADARB1	1	HLCS	1	0.696301	0	0
	ADARB1	1	MCM3AP	1	0.671253	0	0
	ADARB1	1	C2CD2	1	0.666385	0	0
	ADARB1	1	GART	1	0.658633	0	0
	ADARB1	1	CRYZL1	1	0.653588	0	0
	ADARB1	1	CFAP298	1	0.652527	0	0
	ADARB1	1	TMEM50B	1	0.634732	0	0
	ADARB1	1	TRAPPC10	1	0.611987	0	0
	ADARB1	1	SON	1	0.609763	0	0
	ADARB1	1	SLC5A3	1	0.6016	0	0
	ADARB1	1	PAXBP1	1	0.59765	0	0
	ADARB1	1	RRP1	1	0.597332	0	0
	ADARB1	1	ZBTB21	1	0.592229	0	0
	ADARB1	1	HMGN1	1	0.583157	0	0
	ADARB1	1	PIGP	1	0.578593	0	0
	ADARB1	1	BRWD1	1	0.574444	0	0
	ADARB1	1	PRMT2	1	0.570482	0	0
	ADARB1	1	MIS18A	1	0.566902	0	0
	ADARB1	1	POFUT2	1	0.566614	0	0
	ADARB1	1	DIP2A	1	0.556983	0	0
	ADARB1	1	BTG3	1	0.555641	0	0
	ADARB1	1	RUNX1	1	0.549433	0	0
	ADARB1	1	USP16	1	0.544744	0	0
	ADARB1	1	CFAP410	1	0.537732	0	0
	ADARB1	1	LSS	1	0.536989	0	0
	ADARB1	1	GABPA	1	0.536414	0	0
	ADARB1	1	VPS26C	1	0.530937	0	0
	ADARB1	1	PSMG1	1	0.526627	0	0
	ADARB1	1	DONSON	1	0.51998	0	0
	ADARB1	1	DNAJC28	1	0.515919	0	0
	ADARB1	1	SCAF4	1	0.510921	0	0
	ADARB1	1	SLC37A1	1	0.503335	0	0
	ADARB1	1	NRIP1	1	0.497986	0	0
	ADARB1	1	MRPL39	1	0.493331	0	0
	ADARB1	1	HSPA13	1	0.49029	0	0
	ADARB1	1	CBR3	1	0.488443	0	0
	ADARB1	1	RWDD2B	1	0.488259	0	0
	ADARB1	1	TIAM1	1	0.486947	0	0
	ADARB1	1	SMIM11B	1	0.480184	0	0
	ADARB1	1	PDE9A	1	0.479061	0	0
	ADARB1	1	NDUFV3	1	0.47663	0	0
	ADARB1	1	DYRK1A	1	0.464301	0	0
	ADARB1	1	LTN1	1	0.46204	0	0
	ADARB1	1	C21orf91	1	0.453441	0	0
	ADARB1	1	RBM11	1	0.453139	0	0
	ADARB1	1	C21orf58	1	0.438627	8.88178e-16	2.14746e-15
	ADARB1	1	CCT8	1	0.43544	1.77636e-15	4.23739e-15
	ADARB1	1	SOD1	1	0.42735	6.21725e-15	1.4454e-14
	ADARB1	1	RCAN1	1	0.424472	9.99201e-15	2.29901e-14
	ADARB1	1	MRPS6	1	0.424197	1.04361e-14	2.39822e-14
	ADARB1	1	DOP1B	1	0.420347	1.90958e-14	4.34352e-14
	ADARB1	1	FAM207A	1	0.417193	3.10862e-14	6.99388e-14
	ADARB1	1	MORC3	1	0.41202	6.92779e-14	1.52824e-13
	ADARB1	1	CHAF1B	1	0.408104	1.25011e-13	2.7197e-13
	ADARB1	1	COL6A1	1	0.403731	2.39808e-13	5.13708e-13
	ADARB1	1	COL6A2	1	0.397986	5.5711e-13	1.16889e-12
	ADARB1	1	AIRE	1	0.382499	4.9849e-12	9.95375e-12
	ADARB1	1	SUMO3	1	0.380631	6.44351e-12	1.27915e-11
	ADARB1	1	EVA1C	1	0.367073	3.95417e-11	7.55757e-11
	ADARB1	1	USP25	1	0.36661	4.20024e-11	8.01142e-11
	ADARB1	1	TMPRSS3	1	0.338033	1.46194e-09	2.57895e-09
	ADARB1	1	YBEY	1	0.308192	4.12349e-08	6.73543e-08
	ADARB1	1	ATP5PO	1	0.287915	3.25852e-07	5.07781e-07
	ADARB1	1	PKNOX1	1	0.286944	3.58331e-07	5.57356e-07
	ADARB1	1	SIK1B	1	0.276095	1.01137e-06	1.53572e-06
	ADARB1	1	GATD3B	1	0.261306	3.87958e-06	5.71675e-06
	ADARB1	1	BACE2	1	0.258073	5.15012e-06	7.53195e-06
	ADARB1	1	ATP5PF	1	0.256694	5.80519e-06	8.46852e-06
	ADARB1	1	SPATC1L	1	0.254198	7.19743e-06	1.04449e-05
	ADARB1	1	ADAMTS1	1	0.239586	2.42407e-05	3.42458e-05
	ADARB1	1	PFKL	1	0.234942	3.51048e-05	4.91954e-05
	ADARB1	1	S100B	1	0.230062	5.13964e-05	7.13834e-05
	ADARB1	1	LRRC3	1	0.19428	0.000659352	0.00085727
	ADARB1	1	GET1	1	0.193548	0.000691682	0.00089791
	ADARB1	1	AGPAT3	1	0.181728	0.00146256	0.00186394
	ADARB1	1	SYNJ1	1	0.171185	0.00274841	0.00344963
	ADARB1	1	CBR1	1	0.163881	0.00417017	0.00517285
	ADARB1	1	SAMSN1	1	0.122194	0.0331942	0.0386846
	ADARB1	1	U2AF1	1	0.119347	0.0375481	0.0435766
	ADARB1	1	GATD3A	1	0.11411	0.0468253	0.0539395
	ADARB1	1	PWP2	1	0.103626	0.0712016	0.0807811
	ADARB1	1	U2AF1L5	1	0.100984	0.0787554	0.089084
	ADARB1	1	SIK1	1	0.0965099	0.0930159	0.10456
	ADARB1	1	OLIG2	2	0.0847577	0.140383	0.155608
	ADARB1	1	ICOSLG	1	0.0757755	0.187623	0.205644
	ADARB1	1	ADAMTS5	1	0.0673895	0.241411	0.261583
	ADARB1	1	IFNAR2	1	0.0330286	0.566199	0.589071
	ADARB1	1	RIPK4	2	-0.00825908	0.885965	0.894784
	ADARB1	1	PDXK	2	-0.0221687	0.700252	0.718669
	ADARB1	1	CYYR1	2	-0.0276711	0.630825	0.651556
	ADARB1	1	OLIG1	2	-0.052799	0.358917	0.382156
	ADARB1	1	MX1	2	-0.0722273	0.209196	0.228317
	ADARB1	1	APP	2	-0.0745111	0.195115	0.213575
	ADARB1	1	ABCG1	2	-0.0861262	0.134065	0.148882
	ADARB1	1	COL18A1	2	-0.102832	0.073406	0.083213
	ADARB1	1	MAP3K7CL	2	-0.117017	0.0414626	0.0479741
	ADARB1	1	TSPEAR	2	-0.126354	0.0276073	0.032372
	ADARB1	1	ITSN1	2	-0.136567	0.0171963	0.0204492
	ADARB1	1	BACH1	2	-0.146889	0.0103334	0.012476
	ADARB1	1	KCNE1	2	-0.165687	0.00376751	0.00468657
	ADARB1	1	IFNAR1	2	-0.169542	0.00302307	0.00378387
	ADARB1	1	PCBP3	2	-0.172135	0.00260021	0.00327048
	ADARB1	1	KCNE1B	2	-0.19473	0.000640197	0.000833012
	ADARB1	1	ERG	2	-0.196357	0.00057514	0.000750169
	ADARB1	1	TFF3	2	-0.224451	7.88704e-05	0.000108165
	ADARB1	1	CSTB	2	-0.261315	3.87651e-06	5.71273e-06
	ADARB1	1	TRPM2	2	-0.313624	2.30645e-08	3.81394e-08
	ADARB1	1	MX2	2	-0.400199	4.03455e-13	8.54751e-13
	ADARB1	1	ETS2	2	-0.407083	1.45661e-13	3.15502e-13
	ADARB1	1	KCNJ15	2	-0.432696	2.66454e-15	6.29686e-15
	ADARB1	1	PTTG1IP	2	-0.433358	2.44249e-15	5.79011e-15
	ADARB1	1	ITGB2	2	-0.441455	6.66134e-16	1.62349e-15
	ADARB1	1	IL10RB	2	-0.448387	2.22045e-16	5.53327e-16
	ADARB1	1	SLC19A1	2	-0.546368	0	0
	ADARB1	1	IFNGR2	2	-0.567352	0	0
	AGPAT3	1	GART	1	0.520366	0	0
	AGPAT3	1	CBR1	1	0.494905	0	0
	AGPAT3	1	SLC37A1	1	0.492304	0	0
	AGPAT3	1	ITSN1	2	0.485771	0	0
	AGPAT3	1	CCT8	1	0.444485	4.44089e-16	2.14251e-14
	AGPAT3	1	NDUFV3	1	0.415507	4.04121e-14	1.27409e-12
	AGPAT3	1	MCM3AP	1	0.410835	8.26006e-14	2.44746e-12
	AGPAT3	1	PFKL	1	0.406277	1.64313e-13	4.53921e-12
	AGPAT3	1	RRP1B	1	0.404744	2.06501e-13	5.56689e-12
	AGPAT3	1	SUMO3	1	0.385366	3.3511e-12	7.05203e-11
	AGPAT3	1	SCAF4	1	0.376729	1.09552e-11	2.05147e-10
	AGPAT3	1	VPS26C	1	0.376039	1.20248e-11	2.23427e-10
	AGPAT3	1	TIAM1	1	0.366876	4.05702e-11	6.69809e-10
	AGPAT3	1	USP25	1	0.365868	4.62697e-11	7.54236e-10
	AGPAT3	1	RCAN1	1	0.352661	2.48391e-10	3.49732e-09
	AGPAT3	1	MX1	2	0.350914	3.08428e-10	4.24971e-09
	AGPAT3	1	URB1	1	0.314722	2.0479e-08	1.9153e-07
	AGPAT3	1	C2CD2	1	0.295854	1.47825e-07	1.14571e-06
	AGPAT3	1	PCNT	1	0.295321	1.56e-07	1.20239e-06
	AGPAT3	1	DOP1B	1	0.295027	1.60684e-07	1.23508e-06
	AGPAT3	1	CHAF1B	1	0.293122	1.9456e-07	1.4685e-06
	AGPAT3	1	APP	2	0.289947	2.66773e-07	1.9631e-06
	AGPAT3	1	TRAPPC10	1	0.286692	3.67242e-07	2.61061e-06
	AGPAT3	1	LSS	1	0.278199	8.29826e-07	5.47149e-06
	AGPAT3	1	TTC3	1	0.273021	1.34629e-06	8.49216e-06
	AGPAT3	1	RUNX1	1	0.270212	1.74311e-06	1.07101e-05
	AGPAT3	1	NRIP1	1	0.261244	3.90069e-06	2.20092e-05
	AGPAT3	1	WDR4	1	0.260548	4.14751e-06	2.33155e-05
	AGPAT3	1	PDXK	2	0.247722	1.2443e-05	6.23764e-05
	AGPAT3	1	HLCS	1	0.246811	1.34222e-05	6.68555e-05
	AGPAT3	1	C21orf58	1	0.244383	1.64051e-05	7.98131e-05
	AGPAT3	1	SON	1	0.238921	2.55727e-05	0.000118821
	AGPAT3	1	LRRC3	1	0.233973	3.78914e-05	0.000169293
	AGPAT3	1	PRDM15	1	0.227815	6.10915e-05	0.000258658
	AGPAT3	1	UBE2G2	1	0.203751	0.000349606	0.00123112
	AGPAT3	1	RWDD2B	1	0.203374	0.000358751	0.00125988
	AGPAT3	1	TMPRSS3	1	0.197254	0.000541961	0.00182313
	AGPAT3	1	FAM207A	1	0.192308	0.000749748	0.00242729
	AGPAT3	1	RRP1	1	0.188927	0.000931786	0.00294321
	AGPAT3	1	ADARB1	1	0.181728	0.00146256	0.00437539
	AGPAT3	1	BTG3	1	0.178302	0.00180213	0.00525554
	AGPAT3	1	AIRE	1	0.176195	0.0020453	0.00588424
	AGPAT3	1	TRPM2	2	0.173624	0.00238249	0.00674993
	AGPAT3	1	ZBTB21	1	0.173571	0.00239	0.00677006
	AGPAT3	1	CRYZL1	1	0.172578	0.00253363	0.00712625
	AGPAT3	1	UBASH3A	1	0.169748	0.00298735	0.00824452
	AGPAT3	1	SETD4	1	0.161837	0.00467266	0.0122841
	AGPAT3	1	GATD3B	1	0.161135	0.00485735	0.0126959
	AGPAT3	1	PSMG1	1	0.15736	0.00596841	0.0151804
	AGPAT3	1	SIK1B	1	0.154379	0.00700137	0.0174264
	AGPAT3	1	MIS18A	1	0.15267	0.00766299	0.0188328
	AGPAT3	1	CSTB	2	0.139624	0.0148368	0.0335563
	AGPAT3	1	PAXBP1	1	0.138277	0.0158389	0.0355631
	AGPAT3	1	OLIG1	2	0.136635	0.0171405	0.038062
	AGPAT3	1	DONSON	1	0.135853	0.0177922	0.0393157
	AGPAT3	1	SYNJ1	1	0.12659	0.0273165	0.0567658
	AGPAT3	1	MORC3	1	0.121539	0.0341551	0.0686341
	AGPAT3	1	SIK1	1	0.114182	0.0466862	0.089119
	AGPAT3	1	ERG	2	0.114122	0.046803	0.0892738
	AGPAT3	1	PIGP	1	0.112251	0.0505494	0.0952445
	AGPAT3	1	ITGB2	2	0.110199	0.0549446	0.101897
	AGPAT3	1	EVA1C	1	0.107982	0.0600425	0.109951
	AGPAT3	1	HSPA13	1	0.107364	0.0615317	0.112236
	AGPAT3	1	DIP2A	1	0.104294	0.069387	0.123628
	AGPAT3	1	TMEM50B	1	0.0969349	0.0915784	0.156233
	AGPAT3	1	DNAJC28	1	0.0960652	0.0945395	0.160142
	AGPAT3	1	GABPA	1	0.095668	0.0959172	0.162164
	AGPAT3	1	SLC5A3	1	0.0933841	0.104151	0.173389
	AGPAT3	1	C21orf91	1	0.0877942	0.126664	0.203645
	AGPAT3	1	USP16	1	0.0803005	0.162541	0.248684
	AGPAT3	1	LTN1	1	0.0801122	0.163532	0.249865
	AGPAT3	1	BRWD1	1	0.0792506	0.168124	0.255335
	AGPAT3	1	CFAP298	1	0.0791028	0.168921	0.256383
	AGPAT3	1	MRPL39	1	0.0790956	0.16896	0.256413
	AGPAT3	1	KCNE1B	2	0.0786224	0.171532	0.259593
	AGPAT3	1	ADAMTS1	1	0.0777685	0.176247	0.265419
	AGPAT3	1	SMIM11B	1	0.0776382	0.176974	0.266264
	AGPAT3	1	OLIG2	2	0.0768946	0.18117	0.271286
	AGPAT3	1	MX2	2	0.0568756	0.322969	0.431589
	AGPAT3	1	CFAP410	1	0.0559427	0.330982	0.439599
	AGPAT3	1	ADAMTS5	1	0.0523851	0.362702	0.472419
	AGPAT3	1	N6AMT1	1	0.0520122	0.366133	0.47587
	AGPAT3	1	BACE2	1	0.048244	0.401926	0.511528
	AGPAT3	1	DYRK1A	1	0.0452063	0.432247	0.540704
	AGPAT3	1	KCNE1	2	0.0440889	0.443723	0.551639
	AGPAT3	1	HMGN1	1	0.0422676	0.462795	0.569764
	AGPAT3	1	MRPS6	1	0.0418443	0.467292	0.573949
	AGPAT3	1	PRMT2	1	0.0337249	0.558038	0.656971
	AGPAT3	1	PWP2	1	0.0299332	0.603154	0.694762
	AGPAT3	1	SOD1	1	0.0221764	0.700153	0.776912
	AGPAT3	1	ICOSLG	1	0.0217672	0.705426	0.780796
	AGPAT3	1	SPATC1L	1	0.0142104	0.805096	0.860341
	AGPAT3	1	POFUT2	1	0.0135492	0.813995	0.867636
	AGPAT3	1	SAMSN1	1	0.0115711	0.840758	0.887037
	AGPAT3	1	GATD3A	1	0.0112781	0.844738	0.889761
	AGPAT3	1	PDE9A	1	0.00231336	0.967959	0.978893
	AGPAT3	1	COL6A2	1	0.000652235	0.990964	0.993992
	AGPAT3	1	BACH1	2	-0.0102696	0.858469	0.900196
	AGPAT3	1	ABCG1	2	-0.0105742	0.854318	0.896854
	AGPAT3	1	U2AF1L5	1	-0.017747	0.757946	0.823744
	AGPAT3	1	RBM11	1	-0.0201569	0.726312	0.798895
	AGPAT3	1	MAP3K7CL	2	-0.0237278	0.680294	0.761233
	AGPAT3	1	CYYR1	2	-0.0245389	0.669997	0.752246
	AGPAT3	1	ATP5PO	1	-0.0258361	0.653657	0.738037
	AGPAT3	1	ETS2	2	-0.0274977	0.632968	0.720264
	AGPAT3	1	PKNOX1	1	-0.028322	0.622807	0.711846
	AGPAT3	1	S100B	1	-0.0288376	0.616488	0.706022
	AGPAT3	1	YBEY	1	-0.0289952	0.614562	0.704684
	AGPAT3	1	PTTG1IP	2	-0.0396813	0.490642	0.596156
	AGPAT3	1	ATP5PF	1	-0.0429907	0.455169	0.562526
	AGPAT3	1	TFF3	2	-0.0459315	0.42489	0.533895
	AGPAT3	1	COL6A1	1	-0.0824926	0.151336	0.235107
	AGPAT3	1	CBR3	1	-0.0936844	0.103038	0.171894
	AGPAT3	1	IFNAR1	2	-0.100976	0.078777	0.137893
	AGPAT3	1	U2AF1	1	-0.112563	0.049908	0.0942139
	AGPAT3	1	IFNAR2	1	-0.114388	0.0462885	0.0884506
	AGPAT3	1	RIPK4	2	-0.125261	0.0289907	0.059748
	AGPAT3	1	GET1	1	-0.14011	0.0144891	0.0328987
	AGPAT3	1	IL10RB	2	-0.164048	0.00413155	0.0109823
	AGPAT3	1	IFNGR2	2	-0.19331	0.000702474	0.0022893
	AGPAT3	1	KCNJ15	2	-0.20671	0.000285033	0.00102574
	AGPAT3	1	TSPEAR	2	-0.218287	0.000124727	0.000488732
	AGPAT3	1	PCBP3	2	-0.227346	6.33192e-05	0.000267144
	AGPAT3	1	COL18A1	2	-0.250716	9.6784e-06	4.96171e-05
	AGPAT3	1	SLC19A1	2	-0.341739	9.41145e-10	1.17056e-08
	AIRE	1	WDR4	1	0.450834	0	0
	AIRE	1	C2CD2	1	0.446434	2.22045e-16	7.58622e-14
	AIRE	1	PRDM15	1	0.445024	4.44089e-16	1.16164e-13
	AIRE	1	CRYZL1	1	0.440587	8.88178e-16	1.95645e-13
	AIRE	1	PAXBP1	1	0.387672	2.42828e-12	5.02495e-11
	AIRE	1	DONSON	1	0.382991	4.65761e-12	8.24075e-11
	AIRE	1	ADARB1	1	0.382499	4.9849e-12	8.72874e-11
	AIRE	1	UBE2G2	1	0.374831	1.41476e-11	1.94613e-10
	AIRE	1	TRAPPC10	1	0.371257	2.27911e-11	2.85322e-10
	AIRE	1	BRWD1	1	0.371116	2.32223e-11	2.89475e-10
	AIRE	1	SLC5A3	1	0.3677	3.64246e-11	4.14538e-10
	AIRE	1	TMEM50B	1	0.367628	3.67706e-11	4.1734e-10
	AIRE	1	VPS26C	1	0.36263	7.03673e-11	7.10934e-10
	AIRE	1	N6AMT1	1	0.360855	8.83609e-11	8.56543e-10
	AIRE	1	HLCS	1	0.348806	3.99837e-10	3.04673e-09
	AIRE	1	LTN1	1	0.347234	4.84575e-10	3.59746e-09
	AIRE	1	ZBTB21	1	0.346071	5.58278e-10	4.05268e-09
	AIRE	1	HSPA13	1	0.345529	5.96238e-10	4.28396e-09
	AIRE	1	C21orf91	1	0.345495	5.98714e-10	4.29799e-09
	AIRE	1	SETD4	1	0.343838	7.31512e-10	5.08298e-09
	AIRE	1	URB1	1	0.34305	8.04292e-10	5.50702e-09
	AIRE	1	DNAJC28	1	0.342467	8.62612e-10	5.8371e-09
	AIRE	1	GABPA	1	0.337926	1.48063e-09	9.26625e-09
	AIRE	1	BTG3	1	0.337698	1.52093e-09	9.49011e-09
	AIRE	1	C21orf58	1	0.335497	1.96955e-09	1.18751e-08
	AIRE	1	POFUT2	1	0.335072	2.06988e-09	1.23889e-08
	AIRE	1	USP16	1	0.331096	3.28276e-09	1.85853e-08
	AIRE	1	TTC3	1	0.329082	4.13638e-09	2.26735e-08
	AIRE	1	MCM3AP	1	0.323294	7.96192e-09	4.04524e-08
	AIRE	1	PSMG1	1	0.316906	1.61442e-08	7.60215e-08
	AIRE	1	SLC37A1	1	0.315707	1.84008e-08	8.52846e-08
	AIRE	1	HMGN1	1	0.313398	2.36332e-08	1.067e-07
	AIRE	1	MIS18A	1	0.31126	2.9744e-08	1.31073e-07
	AIRE	1	PIGP	1	0.310846	3.10898e-08	1.36357e-07
	AIRE	1	RUNX1	1	0.299006	1.07284e-07	4.1336e-07
	AIRE	1	GART	1	0.294222	1.74242e-07	6.43499e-07
	AIRE	1	RCAN1	1	0.288137	3.1883e-07	1.11115e-06
	AIRE	1	MRPL39	1	0.287432	3.41629e-07	1.1819e-06
	AIRE	1	NRIP1	1	0.281177	6.25483e-07	2.03562e-06
	AIRE	1	RRP1B	1	0.281075	6.31585e-07	2.05237e-06
	AIRE	1	DOP1B	1	0.280504	6.66935e-07	2.1557e-06
	AIRE	1	DIP2A	1	0.278626	7.9707e-07	2.53212e-06
	AIRE	1	NDUFV3	1	0.273641	1.2711e-06	3.88099e-06
	AIRE	1	MORC3	1	0.269057	1.93691e-06	5.69974e-06
	AIRE	1	CFAP298	1	0.268239	2.08638e-06	6.10951e-06
	AIRE	1	SUMO3	1	0.267205	2.29099e-06	6.64346e-06
	AIRE	1	TIAM1	1	0.266665	2.40558e-06	6.93982e-06
	AIRE	1	RWDD2B	1	0.255825	6.25778e-06	1.67377e-05
	AIRE	1	SON	1	0.254244	7.16903e-06	1.8972e-05
	AIRE	1	CHAF1B	1	0.249684	1.05576e-05	2.70377e-05
	AIRE	1	CCT8	1	0.245355	1.51423e-05	3.75441e-05
	AIRE	1	SMIM11B	1	0.245234	1.52953e-05	3.79008e-05
	AIRE	1	UBASH3A	1	0.244827	1.58167e-05	3.90657e-05
	AIRE	1	CBR3	1	0.238997	2.5417e-05	6.05444e-05
	AIRE	1	PCNT	1	0.238386	2.66937e-05	6.34049e-05
	AIRE	1	CFAP410	1	0.23769	2.82211e-05	6.67136e-05
	AIRE	1	DYRK1A	1	0.232774	4.16265e-05	9.54747e-05
	AIRE	1	COL6A1	1	0.223811	8.2762e-05	0.000180242
	AIRE	1	TMPRSS3	1	0.223584	8.4187e-05	0.000183155
	AIRE	1	RRP1	1	0.218345	0.000124189	0.000261944
	AIRE	1	RBM11	1	0.218178	0.000125719	0.000264971
	AIRE	1	PRMT2	1	0.214257	0.000167143	0.000344895
	AIRE	1	USP25	1	0.20284	0.000372066	0.000720838
	AIRE	1	SCAF4	1	0.196286	0.000577859	0.00108319
	AIRE	1	BACE2	1	0.189123	0.000920231	0.00166313
	AIRE	1	MRPS6	1	0.187956	0.000991192	0.00177909
	AIRE	1	SAMSN1	1	0.187715	0.00100642	0.00180352
	AIRE	1	FAM207A	1	0.186755	0.00106938	0.00190716
	AIRE	1	AGPAT3	1	0.176195	0.0020453	0.00348113
	AIRE	1	YBEY	1	0.175887	0.00208336	0.00354087
	AIRE	1	LSS	1	0.174802	0.00222215	0.00375503
	AIRE	1	SOD1	1	0.170423	0.0028728	0.00476268
	AIRE	1	PKNOX1	1	0.169495	0.0030312	0.00500299
	AIRE	1	SIK1B	1	0.161172	0.00484764	0.00770916
	AIRE	1	GATD3B	1	0.157207	0.006018	0.0094174
	AIRE	1	LRRC3	1	0.152331	0.00780056	0.0119818
	AIRE	1	ATP5PO	1	0.149431	0.00907157	0.0137886
	AIRE	1	ATP5PF	1	0.147885	0.00982153	0.0148422
	AIRE	1	COL6A2	1	0.143102	0.0125016	0.0185671
	AIRE	1	PDE9A	1	0.142491	0.0128865	0.0190881
	AIRE	1	ICOSLG	1	0.132878	0.020474	0.0292229
	AIRE	1	ADAMTS1	1	0.130705	0.0226482	0.0320555
	AIRE	1	CBR1	1	0.12966	0.0237628	0.0335
	AIRE	1	SYNJ1	1	0.126701	0.0271799	0.0379467
	AIRE	1	GET1	1	0.123448	0.0314157	0.043315
	AIRE	1	ADAMTS5	1	0.120385	0.0359082	0.0489527
	AIRE	1	IFNAR2	1	0.102954	0.0730619	0.0937551
	AIRE	1	SPATC1L	1	0.102509	0.0743175	0.0952276
	AIRE	1	EVA1C	1	0.0963668	0.0935042	0.1179
	AIRE	1	U2AF1	1	0.0850225	0.139143	0.169768
	AIRE	1	SIK1	1	0.0702321	0.222085	0.26025
	AIRE	1	PFKL	1	0.0693526	0.227943	0.26648
	AIRE	1	GATD3A	1	0.0535076	0.352495	0.396767
	AIRE	1	OLIG2	2	0.0516359	0.369616	0.414256
	AIRE	1	CYYR1	2	0.0443345	0.441186	0.48601
	AIRE	1	ABCG1	2	0.041415	0.471876	0.516016
	AIRE	1	MX1	2	0.0344224	0.54992	0.591203
	AIRE	1	ERG	2	0.0190511	0.740774	0.769073
	AIRE	1	COL18A1	2	0.0120563	0.834175	0.85334
	AIRE	1	PCBP3	2	0.00533193	0.926235	0.937038
	AIRE	1	U2AF1L5	1	0.00215789	0.970111	0.974184
	AIRE	1	PWP2	1	-0.0051568	0.928651	0.939085
	AIRE	1	PDXK	2	-0.020945	0.716064	0.746614
	AIRE	1	S100B	1	-0.0250634	0.663371	0.69859
	AIRE	1	MAP3K7CL	2	-0.0322893	0.574927	0.615439
	AIRE	1	KCNE1B	2	-0.0356765	0.535472	0.57745
	AIRE	1	BACH1	2	-0.0375712	0.514009	0.556959
	AIRE	1	OLIG1	2	-0.0381291	0.507776	0.551026
	AIRE	1	RIPK4	2	-0.0417922	0.467847	0.512044
	AIRE	1	TSPEAR	2	-0.0541799	0.346469	0.390479
	AIRE	1	ITSN1	2	-0.0652731	0.256544	0.296623
	AIRE	1	CSTB	2	-0.0739589	0.198455	0.23486
	AIRE	1	IFNAR1	2	-0.0749981	0.192204	0.228173
	AIRE	1	KCNE1	2	-0.117847	0.0400318	0.0540462
	AIRE	1	TRPM2	2	-0.121	0.0349643	0.0477476
	AIRE	1	APP	2	-0.144868	0.0114448	0.0171054
	AIRE	1	TFF3	2	-0.158459	0.00562342	0.00884374
	AIRE	1	PTTG1IP	2	-0.170074	0.00293145	0.00485366
	AIRE	1	KCNJ15	2	-0.172616	0.00252811	0.00423189
	AIRE	1	IL10RB	2	-0.181801	0.00145596	0.0025382
	AIRE	1	MX2	2	-0.190471	0.000844152	0.00153358
	AIRE	1	IFNGR2	2	-0.207431	0.000271081	0.000538464
	AIRE	1	ETS2	2	-0.221997	9.47998e-05	0.000204358
	AIRE	1	SLC19A1	2	-0.29301	1.96749e-07	7.18314e-07
	AIRE	1	ITGB2	2	-0.330649	3.45611e-09	1.94549e-08
	APP	2	SCAF4	1	0.545817	0	0
	APP	2	ITGB2	2	0.533512	0	0
	APP	2	PFKL	1	0.519528	0	0
	APP	2	DOP1B	1	0.437725	1.11022e-15	1.45432e-14
	APP	2	ITSN1	2	0.397386	6.07958e-13	4.95995e-12
	APP	2	TIAM1	1	0.389977	1.75504e-12	1.32766e-11
	APP	2	ETS2	2	0.322647	8.55899e-09	3.57233e-08
	APP	2	GART	1	0.32166	9.55515e-09	3.96438e-08
	APP	2	RRP1B	1	0.316206	1.74254e-08	6.96393e-08
	APP	2	TRPM2	2	0.311649	2.8529e-08	1.10429e-07
	APP	2	AGPAT3	1	0.289947	2.66773e-07	8.8665e-07
	APP	2	MCM3AP	1	0.278288	8.22895e-07	2.54124e-06
	APP	2	SON	1	0.25637	5.97031e-06	1.60974e-05
	APP	2	ABCG1	2	0.254263	7.1575e-06	1.9059e-05
	APP	2	MX2	2	0.229301	5.45014e-05	0.000127023
	APP	2	CCT8	1	0.204045	0.000342632	0.000707274
	APP	2	RUNX1	1	0.195833	0.00059538	0.00118236
	APP	2	PDXK	2	0.175859	0.00208682	0.00377395
	APP	2	SLC37A1	1	0.160065	0.00515161	0.00871318
	APP	2	ERG	2	0.156708	0.00618178	0.0103015
	APP	2	CSTB	2	0.153942	0.00716549	0.0118173
	APP	2	URB1	1	0.144262	0.0117985	0.0187239
	APP	2	MX1	2	0.142901	0.0126272	0.0199559
	APP	2	SLC19A1	2	0.135764	0.0178676	0.0274021
	APP	2	RIPK4	2	0.135039	0.0184938	0.028295
	APP	2	OLIG1	2	0.133647	0.0197489	0.0300588
	APP	2	LRRC3	1	0.133259	0.020112	0.0305698
	APP	2	CYYR1	2	0.130449	0.0229169	0.0344576
	APP	2	TTC3	1	0.116093	0.0431083	0.0615503
	APP	2	BACE2	1	0.112697	0.0496333	0.070001
	APP	2	KCNE1B	2	0.111541	0.0520361	0.0730757
	APP	2	BACH1	2	0.106053	0.0647922	0.0893481
	APP	2	PTTG1IP	2	0.105205	0.0669737	0.0920682
	APP	2	MAP3K7CL	2	0.102121	0.0754271	0.102594
	APP	2	RRP1	1	0.0801425	0.163372	0.206557
	APP	2	IFNAR1	2	0.0795278	0.166636	0.210175
	APP	2	ADAMTS5	1	0.0760727	0.185893	0.231722
	APP	2	VPS26C	1	0.0625834	0.276705	0.330126
	APP	2	TFF3	2	0.0543995	0.344516	0.400107
	APP	2	SIK1	1	0.0539446	0.348571	0.404232
	APP	2	SIK1B	1	0.0506159	0.379159	0.435207
	APP	2	SYNJ1	1	0.0504532	0.380695	0.436612
	APP	2	PCNT	1	0.0458111	0.426107	0.482202
	APP	2	CHAF1B	1	0.0338308	0.556802	0.610358
	APP	2	C21orf58	1	0.0314115	0.585371	0.637669
	APP	2	PDE9A	1	0.0271641	0.6371	0.685323
	APP	2	ICOSLG	1	0.0250053	0.664103	0.710338
	APP	2	CBR1	1	0.0221457	0.700549	0.743542
	APP	2	USP25	1	0.0211919	0.712864	0.754461
	APP	2	OLIG2	2	0.0201027	0.727019	0.766969
	APP	2	U2AF1L5	1	0.0165946	0.77322	0.807617
	APP	2	SPATC1L	1	0.0139754	0.808255	0.837781
	APP	2	NDUFV3	1	0.0128944	0.822832	0.850662
	APP	2	NRIP1	1	0.00671713	0.907149	0.921739
	APP	2	PCBP3	2	0.00614989	0.914959	0.92821
	APP	2	GATD3B	1	-0.00412356	0.94292	0.952076
	APP	2	ADAMTS1	1	-0.006202	0.914241	0.927707
	APP	2	LSS	1	-0.00659582	0.908818	0.923167
	APP	2	IL10RB	2	-0.0159454	0.781865	0.815476
	APP	2	PWP2	1	-0.0237602	0.679881	0.72473
	APP	2	DYRK1A	1	-0.0267147	0.642683	0.690509
	APP	2	IFNGR2	2	-0.0336326	0.559117	0.612617
	APP	2	TRAPPC10	1	-0.0358396	0.533606	0.588362
	APP	2	SUMO3	1	-0.0382337	0.506611	0.561555
	APP	2	UBASH3A	1	-0.0421168	0.464394	0.520376
	APP	2	KCNJ15	2	-0.0448611	0.435773	0.491629
	APP	2	HLCS	1	-0.0599313	0.297611	0.351982
	APP	2	COL6A1	1	-0.0694112	0.22755	0.277431
	APP	2	KCNE1	2	-0.0715127	0.213749	0.262306
	APP	2	ADARB1	1	-0.0745111	0.195115	0.241957
	APP	2	TSPEAR	2	-0.0803582	0.162239	0.205278
	APP	2	PKNOX1	1	-0.0865294	0.132247	0.170717
	APP	2	S100B	1	-0.0877241	0.126969	0.164392
	APP	2	RCAN1	1	-0.0911694	0.11266	0.147405
	APP	2	GATD3A	1	-0.104086	0.0699464	0.0958008
	APP	2	FAM207A	1	-0.108639	0.0584923	0.0813847
	APP	2	RWDD2B	1	-0.120825	0.0352313	0.051132
	APP	2	GET1	1	-0.13584	0.0178034	0.0273112
	APP	2	C2CD2	1	-0.136931	0.0168989	0.0260765
	APP	2	ZBTB21	1	-0.140979	0.013885	0.0218098
	APP	2	AIRE	1	-0.144868	0.0114448	0.0182249
	APP	2	COL18A1	2	-0.14799	0.00976865	0.0157474
	APP	2	EVA1C	1	-0.158937	0.00547936	0.00922002
	APP	2	WDR4	1	-0.159839	0.00521588	0.00881388
	APP	2	COL6A2	1	-0.164195	0.00409767	0.00705245
	APP	2	MORC3	1	-0.16484	0.00395181	0.00682456
	APP	2	CBR3	1	-0.16489	0.00394071	0.0068068
	APP	2	CFAP410	1	-0.179359	0.00169039	0.00310804
	APP	2	SETD4	1	-0.179605	0.0016653	0.0030673
	APP	2	PRDM15	1	-0.182172	0.00142307	0.00264472
	APP	2	IFNAR2	1	-0.184068	0.00126546	0.00237155
	APP	2	MRPS6	1	-0.19326	0.000704765	0.00138236
	APP	2	UBE2G2	1	-0.202493	0.000380979	0.000780467
	APP	2	MIS18A	1	-0.221448	9.87576e-05	0.000221741
	APP	2	DIP2A	1	-0.222033	9.45465e-05	0.0002128
	APP	2	DONSON	1	-0.231383	4.63941e-05	0.000109269
	APP	2	YBEY	1	-0.232483	4.25837e-05	0.000100862
	APP	2	TMPRSS3	1	-0.236493	3.10473e-05	7.50019e-05
	APP	2	U2AF1	1	-0.243937	1.70171e-05	4.27881e-05
	APP	2	SMIM11B	1	-0.248298	1.18581e-05	3.04848e-05
	APP	2	CFAP298	1	-0.249469	1.07504e-05	2.78379e-05
	APP	2	SLC5A3	1	-0.271648	1.52795e-06	4.52733e-06
	APP	2	GABPA	1	-0.284667	4.47153e-07	1.44013e-06
	APP	2	LTN1	1	-0.286551	3.72327e-07	1.2122e-06
	APP	2	PIGP	1	-0.288998	2.92954e-07	9.67518e-07
	APP	2	PRMT2	1	-0.294565	1.68344e-07	5.77037e-07
	APP	2	RBM11	1	-0.295115	1.59266e-07	5.48614e-07
	APP	2	SOD1	1	-0.296304	1.41237e-07	4.90448e-07
	APP	2	HMGN1	1	-0.296356	1.405e-07	4.88293e-07
	APP	2	DNAJC28	1	-0.298508	1.12887e-07	3.97943e-07
	APP	2	PAXBP1	1	-0.316429	1.70074e-08	6.81149e-08
	APP	2	CRYZL1	1	-0.317694	1.48078e-08	5.98064e-08
	APP	2	HSPA13	1	-0.31976	1.17957e-08	4.83406e-08
	APP	2	BRWD1	1	-0.323728	7.58406e-09	3.18607e-08
	APP	2	BTG3	1	-0.338621	1.3639e-09	6.47931e-09
	APP	2	POFUT2	1	-0.341987	9.13603e-10	4.47211e-09
	APP	2	MRPL39	1	-0.342679	8.40874e-10	4.14032e-09
	APP	2	N6AMT1	1	-0.357836	1.29756e-10	7.21513e-10
	APP	2	PSMG1	1	-0.36765	3.66658e-11	2.24186e-10
	APP	2	ATP5PF	1	-0.384358	3.85514e-12	2.76753e-11
	APP	2	ATP5PO	1	-0.388371	2.20135e-12	1.63355e-11
	APP	2	C21orf91	1	-0.397564	5.92415e-13	4.84732e-12
	APP	2	USP16	1	-0.407487	1.37224e-13	1.25533e-12
	APP	2	TMEM50B	1	-0.464934	0	0
	APP	2	SAMSN1	1	-0.505335	0	0
	ATP5PF	1	ATP5PO	1	0.923635	0	0
	ATP5PF	1	MRPL39	1	0.858291	0	0
	ATP5PF	1	SOD1	1	0.854034	0	0
	ATP5PF	1	PSMG1	1	0.787742	0	0
	ATP5PF	1	HMGN1	1	0.731551	0	0
	ATP5PF	1	USP16	1	0.675236	0	0
	ATP5PF	1	MIS18A	1	0.668964	0	0
	ATP5PF	1	PIGP	1	0.650772	0	0
	ATP5PF	1	BTG3	1	0.641843	0	0
	ATP5PF	1	CFAP298	1	0.607106	0	0
	ATP5PF	1	TMEM50B	1	0.556632	0	0
	ATP5PF	1	SAMSN1	1	0.531907	0	0
	ATP5PF	1	N6AMT1	1	0.529125	0	0
	ATP5PF	1	SMIM11B	1	0.502493	0	0
	ATP5PF	1	MRPS6	1	0.501012	0	0
	ATP5PF	1	SUMO3	1	0.497374	0	0
	ATP5PF	1	PAXBP1	1	0.496429	0	0
	ATP5PF	1	CBR3	1	0.492809	0	0
	ATP5PF	1	RCAN1	1	0.484727	0	0
	ATP5PF	1	FAM207A	1	0.481658	0	0
	ATP5PF	1	RWDD2B	1	0.474722	0	0
	ATP5PF	1	CRYZL1	1	0.46557	0	0
	ATP5PF	1	UBE2G2	1	0.462294	0	0
	ATP5PF	1	DONSON	1	0.461922	0	0
	ATP5PF	1	DNAJC28	1	0.444703	4.44089e-16	2.27146e-15
	ATP5PF	1	PRMT2	1	0.441854	4.44089e-16	2.27146e-15
	ATP5PF	1	SETD4	1	0.393819	1.01608e-12	4.06067e-12
	ATP5PF	1	RBM11	1	0.384816	3.61755e-12	1.37421e-11
	ATP5PF	1	PRDM15	1	0.376221	1.17333e-11	4.24523e-11
	ATP5PF	1	YBEY	1	0.368627	3.22551e-11	1.12169e-10
	ATP5PF	1	BRWD1	1	0.365515	4.8443e-11	1.65981e-10
	ATP5PF	1	GET1	1	0.362438	7.21214e-11	2.43965e-10
	ATP5PF	1	CFAP410	1	0.340303	1.11711e-09	3.37148e-09
	ATP5PF	1	CCT8	1	0.339073	1.29277e-09	3.87647e-09
	ATP5PF	1	RRP1	1	0.332936	2.65414e-09	7.75175e-09
	ATP5PF	1	CBR1	1	0.328672	4.33455e-09	1.24021e-08
	ATP5PF	1	GABPA	1	0.319869	1.16551e-08	3.20285e-08
	ATP5PF	1	HSPA13	1	0.312732	2.53937e-08	6.73504e-08
	ATP5PF	1	SLC5A3	1	0.307158	4.59991e-08	1.19012e-07
	ATP5PF	1	C21orf91	1	0.305819	5.29566e-08	1.36287e-07
	ATP5PF	1	WDR4	1	0.304071	6.35841e-08	1.62414e-07
	ATP5PF	1	HLCS	1	0.298992	1.07439e-07	2.69016e-07
	ATP5PF	1	C2CD2	1	0.295588	1.51853e-07	3.74786e-07
	ATP5PF	1	ZBTB21	1	0.275998	1.02059e-06	2.323e-06
	ATP5PF	1	UBASH3A	1	0.275722	1.04727e-06	2.38179e-06
	ATP5PF	1	EVA1C	1	0.267607	2.2093e-06	4.85889e-06
	ATP5PF	1	COL6A2	1	0.256782	5.76135e-06	1.21566e-05
	ATP5PF	1	ADARB1	1	0.256694	5.80519e-06	1.22461e-05
	ATP5PF	1	LTN1	1	0.254411	7.06687e-06	1.47994e-05
	ATP5PF	1	DIP2A	1	0.238458	2.65388e-05	5.20303e-05
	ATP5PF	1	COL6A1	1	0.231602	4.56117e-05	8.69688e-05
	ATP5PF	1	NDUFV3	1	0.224448	7.88882e-05	0.000146156
	ATP5PF	1	CHAF1B	1	0.214895	0.000159634	0.000286895
	ATP5PF	1	POFUT2	1	0.214588	0.000163199	0.000292863
	ATP5PF	1	PDE9A	1	0.213971	0.000170613	0.000305513
	ATP5PF	1	TMPRSS3	1	0.209227	0.000239061	0.00042219
	ATP5PF	1	S100B	1	0.194704	0.000641313	0.00107599
	ATP5PF	1	ADAMTS1	1	0.184929	0.0011993	0.00195497
	ATP5PF	1	GATD3A	1	0.174381	0.00227831	0.00358335
	ATP5PF	1	PCNT	1	0.165997	0.003702	0.00567175
	ATP5PF	1	MORC3	1	0.162897	0.00440575	0.00668025
	ATP5PF	1	U2AF1	1	0.14962	0.00898316	0.0130516
	ATP5PF	1	AIRE	1	0.147885	0.00982153	0.0141878
	ATP5PF	1	NRIP1	1	0.144708	0.0115376	0.01651
	ATP5PF	1	TTC3	1	0.137049	0.0168033	0.0235361
	ATP5PF	1	GATD3B	1	0.134976	0.0185493	0.0258004
	ATP5PF	1	TRAPPC10	1	0.130454	0.0229114	0.0314574
	ATP5PF	1	SIK1B	1	0.119521	0.037269	0.0495135
	ATP5PF	1	LSS	1	0.116774	0.0418909	0.055207
	ATP5PF	1	U2AF1L5	1	0.10776	0.0605752	0.0777915
	ATP5PF	1	SLC37A1	1	0.104813	0.0680055	0.0865962
	ATP5PF	1	SPATC1L	1	0.0963322	0.0936225	0.116687
	ATP5PF	1	TFF3	2	0.089258	0.120434	0.147457
	ATP5PF	1	URB1	1	0.08572	0.135917	0.164776
	ATP5PF	1	PWP2	1	0.0844292	0.141932	0.171324
	ATP5PF	1	DYRK1A	1	0.0816823	0.155408	0.1863
	ATP5PF	1	C21orf58	1	0.0804065	0.161986	0.19359
	ATP5PF	1	SIK1	1	0.0619777	0.28139	0.32175
	ATP5PF	1	USP25	1	0.0606062	0.292194	0.333058
	ATP5PF	1	ICOSLG	1	0.0533581	0.353844	0.396579
	ATP5PF	1	TIAM1	1	0.0390521	0.49755	0.539789
	ATP5PF	1	VPS26C	1	0.0224015	0.697259	0.729687
	ATP5PF	1	ERG	2	0.0171264	0.766161	0.792725
	ATP5PF	1	RRP1B	1	0.0142304	0.804826	0.827819
	ATP5PF	1	GART	1	0.0137187	0.811711	0.833833
	ATP5PF	1	ADAMTS5	1	-0.0123715	0.829904	0.850375
	ATP5PF	1	OLIG2	2	-0.0148071	0.797086	0.820968
	ATP5PF	1	CYYR1	2	-0.0186517	0.74602	0.775048
	ATP5PF	1	RUNX1	1	-0.0254363	0.658676	0.693646
	ATP5PF	1	IFNAR2	1	-0.02909	0.613405	0.650596
	ATP5PF	1	PCBP3	2	-0.0301399	0.600653	0.638812
	ATP5PF	1	PDXK	2	-0.0373376	0.516631	0.558247
	ATP5PF	1	AGPAT3	1	-0.0429907	0.455169	0.4982
	ATP5PF	1	MAP3K7CL	2	-0.0500991	0.384051	0.426466
	ATP5PF	1	OLIG1	2	-0.0536772	0.350969	0.393647
	ATP5PF	1	BACE2	1	-0.057972	0.313713	0.355265
	ATP5PF	1	CSTB	2	-0.0614558	0.285469	0.325903
	ATP5PF	1	MCM3AP	1	-0.0615271	0.284909	0.325353
	ATP5PF	1	PFKL	1	-0.0726869	0.206305	0.241894
	ATP5PF	1	SON	1	-0.0780295	0.174795	0.207786
	ATP5PF	1	PKNOX1	1	-0.0897445	0.118417	0.14521
	ATP5PF	1	LRRC3	1	-0.111659	0.051786	0.067221
	ATP5PF	1	TSPEAR	2	-0.117029	0.0414432	0.0546514
	ATP5PF	1	KCNE1B	2	-0.126499	0.0274283	0.0372618
	ATP5PF	1	MX1	2	-0.141002	0.0138693	0.0196053
	ATP5PF	1	RIPK4	2	-0.147543	0.00999477	0.0144244
	ATP5PF	1	SCAF4	1	-0.148151	0.00968885	0.0140058
	ATP5PF	1	COL18A1	2	-0.167698	0.00336068	0.00516773
	ATP5PF	1	KCNE1	2	-0.184542	0.0012286	0.00200097
	ATP5PF	1	DOP1B	1	-0.201254	0.000414415	0.000711124
	ATP5PF	1	SYNJ1	1	-0.204354	0.000335432	0.000581492
	ATP5PF	1	ITSN1	2	-0.230163	5.09958e-05	9.66512e-05
	ATP5PF	1	IL10RB	2	-0.232359	4.29976e-05	8.23031e-05
	ATP5PF	1	TRPM2	2	-0.26921	1.91005e-06	4.23245e-06
	ATP5PF	1	PTTG1IP	2	-0.320033	1.14445e-08	3.14652e-08
	ATP5PF	1	BACH1	2	-0.350399	3.28681e-10	1.04828e-09
	ATP5PF	1	ABCG1	2	-0.36255	7.10905e-11	2.40721e-10
	ATP5PF	1	APP	2	-0.384358	3.85514e-12	1.46049e-11
	ATP5PF	1	IFNGR2	2	-0.392762	1.18172e-12	4.69575e-12
	ATP5PF	1	IFNAR1	2	-0.395449	8.04024e-13	3.24576e-12
	ATP5PF	1	KCNJ15	2	-0.397916	5.62883e-13	2.29835e-12
	ATP5PF	1	ITGB2	2	-0.425355	8.65974e-15	4.0757e-14
	ATP5PF	1	MX2	2	-0.482813	0	0
	ATP5PF	1	SLC19A1	2	-0.48783	0	0
	ATP5PF	1	ETS2	2	-0.540399	0	0
	ATP5PO	1	ATP5PF	1	0.923635	0	0
	ATP5PO	1	SOD1	1	0.889573	0	0
	ATP5PO	1	MRPL39	1	0.885167	0	0
	ATP5PO	1	PSMG1	1	0.784528	0	0
	ATP5PO	1	HMGN1	1	0.733267	0	0
	ATP5PO	1	MIS18A	1	0.695223	0	0
	ATP5PO	1	USP16	1	0.687152	0	0
	ATP5PO	1	PIGP	1	0.669203	0	0
	ATP5PO	1	BTG3	1	0.653042	0	0
	ATP5PO	1	CFAP298	1	0.603315	0	0
	ATP5PO	1	N6AMT1	1	0.563654	0	0
	ATP5PO	1	TMEM50B	1	0.548271	0	0
	ATP5PO	1	CBR3	1	0.531095	0	0
	ATP5PO	1	MRPS6	1	0.527715	0	0
	ATP5PO	1	RWDD2B	1	0.50838	0	0
	ATP5PO	1	CRYZL1	1	0.501209	0	0
	ATP5PO	1	PAXBP1	1	0.498893	0	0
	ATP5PO	1	SAMSN1	1	0.48509	0	0
	ATP5PO	1	SUMO3	1	0.482943	0	0
	ATP5PO	1	SMIM11B	1	0.479226	0	0
	ATP5PO	1	FAM207A	1	0.475	0	0
	ATP5PO	1	UBE2G2	1	0.473466	0	0
	ATP5PO	1	RCAN1	1	0.46441	0	0
	ATP5PO	1	PRMT2	1	0.450971	0	0
	ATP5PO	1	DNAJC28	1	0.439358	8.88178e-16	4.32238e-15
	ATP5PO	1	DONSON	1	0.426864	6.66134e-15	3.04028e-14
	ATP5PO	1	RBM11	1	0.408459	1.18572e-13	4.90611e-13
	ATP5PO	1	SETD4	1	0.405521	1.83853e-13	7.4833e-13
	ATP5PO	1	PRDM15	1	0.391963	1.32427e-12	4.99993e-12
	ATP5PO	1	YBEY	1	0.380465	6.59095e-12	2.34116e-11
	ATP5PO	1	CCT8	1	0.37734	1.00864e-11	3.51857e-11
	ATP5PO	1	UBASH3A	1	0.365344	4.95364e-11	1.62034e-10
	ATP5PO	1	RRP1	1	0.365049	5.14664e-11	1.68084e-10
	ATP5PO	1	BRWD1	1	0.36299	6.71743e-11	2.16596e-10
	ATP5PO	1	GET1	1	0.359071	1.10939e-10	3.50025e-10
	ATP5PO	1	CFAP410	1	0.354672	1.93261e-10	5.97155e-10
	ATP5PO	1	WDR4	1	0.33646	1.75939e-09	4.97332e-09
	ATP5PO	1	C2CD2	1	0.325298	6.35624e-09	1.70665e-08
	ATP5PO	1	HLCS	1	0.324577	6.89392e-09	1.8454e-08
	ATP5PO	1	HSPA13	1	0.308565	3.96392e-08	9.89413e-08
	ATP5PO	1	SLC5A3	1	0.305763	5.32684e-08	1.31335e-07
	ATP5PO	1	COL6A2	1	0.301693	8.13891e-08	1.96984e-07
	ATP5PO	1	GABPA	1	0.291591	2.26663e-07	5.25418e-07
	ATP5PO	1	ADARB1	1	0.287915	3.25852e-07	7.43809e-07
	ATP5PO	1	CBR1	1	0.284829	4.40196e-07	9.90501e-07
	ATP5PO	1	COL6A1	1	0.279438	7.3807e-07	1.62579e-06
	ATP5PO	1	EVA1C	1	0.278566	8.01589e-07	1.76154e-06
	ATP5PO	1	C21orf91	1	0.267152	2.30198e-06	4.85419e-06
	ATP5PO	1	ZBTB21	1	0.262103	3.61575e-06	7.49242e-06
	ATP5PO	1	NDUFV3	1	0.261303	3.8806e-06	8.00853e-06
	ATP5PO	1	PDE9A	1	0.252054	8.64184e-06	1.71576e-05
	ATP5PO	1	DIP2A	1	0.23893	2.55525e-05	4.83799e-05
	ATP5PO	1	LTN1	1	0.234201	3.72177e-05	6.93292e-05
	ATP5PO	1	CHAF1B	1	0.225878	7.08022e-05	0.000127905
	ATP5PO	1	POFUT2	1	0.213711	0.000173826	0.000301182
	ATP5PO	1	TMPRSS3	1	0.213087	0.000181785	0.000314062
	ATP5PO	1	TTC3	1	0.203584	0.000353628	0.00059195
	ATP5PO	1	S100B	1	0.198874	0.000486436	0.000802467
	ATP5PO	1	ADAMTS1	1	0.194373	0.000655362	0.00106508
	ATP5PO	1	PCNT	1	0.188529	0.000955714	0.00152639
	ATP5PO	1	GATD3A	1	0.178813	0.00174729	0.00270321
	ATP5PO	1	C21orf58	1	0.177443	0.00189795	0.00292628
	ATP5PO	1	LSS	1	0.155691	0.00652838	0.00945347
	ATP5PO	1	TRAPPC10	1	0.153448	0.00735492	0.0105753
	ATP5PO	1	SPATC1L	1	0.152034	0.00792294	0.0113502
	ATP5PO	1	GATD3B	1	0.150315	0.00866568	0.0123592
	ATP5PO	1	AIRE	1	0.149431	0.00907157	0.0128996
	ATP5PO	1	URB1	1	0.149388	0.00909159	0.012927
	ATP5PO	1	U2AF1	1	0.147664	0.00993282	0.0140503
	ATP5PO	1	SLC37A1	1	0.13763	0.016341	0.0224731
	ATP5PO	1	NRIP1	1	0.135157	0.0183907	0.025133
	ATP5PO	1	MORC3	1	0.126451	0.0274874	0.0366608
	ATP5PO	1	RRP1B	1	0.100202	0.0811121	0.100824
	ATP5PO	1	PWP2	1	0.0998454	0.0822042	0.102053
	ATP5PO	1	TIAM1	1	0.0950598	0.0980577	0.120263
	ATP5PO	1	SIK1B	1	0.0865294	0.132247	0.158739
	ATP5PO	1	TFF3	2	0.0717053	0.212515	0.247046
	ATP5PO	1	SIK1	1	0.068565	0.233281	0.269019
	ATP5PO	1	DYRK1A	1	0.0616745	0.283755	0.322495
	ATP5PO	1	GART	1	0.0593953	0.301961	0.341909
	ATP5PO	1	U2AF1L5	1	0.050522	0.380046	0.42185
	ATP5PO	1	USP25	1	0.0487681	0.396826	0.438615
	ATP5PO	1	VPS26C	1	0.0245556	0.669786	0.703797
	ATP5PO	1	RUNX1	1	0.0232912	0.685861	0.71863
	ATP5PO	1	ERG	2	0.0152107	0.791679	0.814948
	ATP5PO	1	OLIG2	2	0.0141877	0.8054	0.8278
	ATP5PO	1	ICOSLG	1	0.00947983	0.869251	0.885598
	ATP5PO	1	MCM3AP	1	-0.00637713	0.911829	0.92358
	ATP5PO	1	PCBP3	2	-0.0105895	0.854108	0.871708
	ATP5PO	1	BACE2	1	-0.0163268	0.776783	0.801339
	ATP5PO	1	AGPAT3	1	-0.0258361	0.653657	0.688664
	ATP5PO	1	CYYR1	2	-0.0295475	0.607834	0.64571
	ATP5PO	1	PFKL	1	-0.0444947	0.439536	0.481404
	ATP5PO	1	IFNAR2	1	-0.0471442	0.412754	0.45451
	ATP5PO	1	ADAMTS5	1	-0.051952	0.366689	0.408492
	ATP5PO	1	SON	1	-0.0537801	0.350045	0.391404
	ATP5PO	1	OLIG1	2	-0.0542346	0.345982	0.387223
	ATP5PO	1	MAP3K7CL	2	-0.0564489	0.326619	0.367418
	ATP5PO	1	LRRC3	1	-0.0697828	0.225064	0.260351
	ATP5PO	1	PKNOX1	1	-0.0746171	0.194479	0.227342
	ATP5PO	1	PDXK	2	-0.0808191	0.159836	0.188996
	ATP5PO	1	CSTB	2	-0.0896078	0.118981	0.143868
	ATP5PO	1	SCAF4	1	-0.0924517	0.10767	0.131196
	ATP5PO	1	MX1	2	-0.119444	0.0373929	0.0488715
	ATP5PO	1	RIPK4	2	-0.127045	0.0267628	0.0357542
	ATP5PO	1	TSPEAR	2	-0.144615	0.0115916	0.0162512
	ATP5PO	1	DOP1B	1	-0.153624	0.00728701	0.0104804
	ATP5PO	1	KCNE1B	2	-0.160904	0.00491957	0.0072219
	ATP5PO	1	COL18A1	2	-0.163905	0.00416459	0.00616768
	ATP5PO	1	SYNJ1	1	-0.215036	0.000158007	0.000274998
	ATP5PO	1	KCNE1	2	-0.224056	8.12552e-05	0.000145845
	ATP5PO	1	ITSN1	2	-0.253432	7.68501e-06	1.53563e-05
	ATP5PO	1	IL10RB	2	-0.308335	4.06165e-08	1.01275e-07
	ATP5PO	1	TRPM2	2	-0.313515	2.33375e-08	5.95842e-08
	ATP5PO	1	ABCG1	2	-0.366008	4.54334e-11	1.49255e-10
	ATP5PO	1	PTTG1IP	2	-0.382992	4.65716e-12	1.67957e-11
	ATP5PO	1	APP	2	-0.388371	2.20135e-12	8.17135e-12
	ATP5PO	1	BACH1	2	-0.411531	7.4607e-14	3.13818e-13
	ATP5PO	1	IFNAR1	2	-0.412031	6.90559e-14	2.9142e-13
	ATP5PO	1	ITGB2	2	-0.427159	6.66134e-15	3.04028e-14
	ATP5PO	1	KCNJ15	2	-0.437703	1.33227e-15	6.40353e-15
	ATP5PO	1	IFNGR2	2	-0.445504	4.44089e-16	2.20281e-15
	ATP5PO	1	MX2	2	-0.494185	0	0
	ATP5PO	1	SLC19A1	2	-0.507185	0	0
	ATP5PO	1	ETS2	2	-0.594554	0	0
	BACE2	1	OLIG2	2	0.559682	0	0
	BACE2	1	RUNX1	1	0.381429	5.77538e-12	1.16489e-09
	BACE2	1	OLIG1	2	0.352359	2.57875e-10	3.48152e-08
	BACE2	1	TFF3	2	0.283662	4.92738e-07	2.39794e-05
	BACE2	1	ADARB1	1	0.258073	5.15012e-06	0.000179248
	BACE2	1	DOP1B	1	0.245857	1.45271e-05	0.000428692
	BACE2	1	MAP3K7CL	2	0.224896	7.62681e-05	0.00155708
	BACE2	1	PRDM15	1	0.213403	0.000177715	0.00297215
	BACE2	1	TTC3	1	0.210419	0.000219788	0.00344675
	BACE2	1	C21orf58	1	0.207261	0.000274321	0.00406048
	BACE2	1	SLC37A1	1	0.200835	0.000426354	0.00546105
	BACE2	1	URB1	1	0.197078	0.000548315	0.00647564
	BACE2	1	AIRE	1	0.189123	0.000920231	0.00929727
	BACE2	1	RRP1B	1	0.182997	0.00135244	0.012038
	BACE2	1	C2CD2	1	0.176531	0.00200469	0.0157414
	BACE2	1	SIK1B	1	0.176124	0.00205404	0.0159723
	BACE2	1	PDE9A	1	0.166422	0.00361381	0.0227867
	BACE2	1	SPATC1L	1	0.16297	0.00438797	0.0258567
	BACE2	1	COL6A1	1	0.161178	0.00484604	0.0276714
	BACE2	1	TIAM1	1	0.158764	0.00553107	0.030044
	BACE2	1	MCM3AP	1	0.158553	0.00559504	0.0302527
	BACE2	1	VPS26C	1	0.154211	0.00706402	0.0350252
	BACE2	1	WDR4	1	0.148024	0.00975201	0.043111
	BACE2	1	UBE2G2	1	0.148013	0.00975734	0.043111
	BACE2	1	TRAPPC10	1	0.147438	0.0100483	0.0439787
	BACE2	1	RWDD2B	1	0.147254	0.0101429	0.0442279
	BACE2	1	N6AMT1	1	0.143066	0.0125242	0.0507505
	BACE2	1	CRYZL1	1	0.141587	0.0134756	0.0530936
	BACE2	1	SCAF4	1	0.132939	0.0204156	0.0699217
	BACE2	1	SETD4	1	0.129626	0.0238005	0.0771552
	BACE2	1	SUMO3	1	0.126687	0.0271971	0.0841603
	BACE2	1	ITSN1	2	0.121247	0.0345923	0.0992477
	BACE2	1	NRIP1	1	0.119776	0.0368627	0.103266
	BACE2	1	SON	1	0.117755	0.0401875	0.109644
	BACE2	1	RRP1	1	0.117603	0.0404476	0.110067
	BACE2	1	NDUFV3	1	0.11634	0.0426635	0.114405
	BACE2	1	PFKL	1	0.116271	0.042787	0.114571
	BACE2	1	APP	2	0.112697	0.0496333	0.126202
	BACE2	1	DNAJC28	1	0.110689	0.0538667	0.133026
	BACE2	1	ZBTB21	1	0.110474	0.0543368	0.13393
	BACE2	1	HMGN1	1	0.109631	0.0562138	0.136764
	BACE2	1	GATD3B	1	0.108569	0.058656	0.14021
	BACE2	1	MIS18A	1	0.108448	0.0589394	0.140616
	BACE2	1	BRWD1	1	0.108308	0.0592703	0.141084
	BACE2	1	TMEM50B	1	0.108008	0.0599804	0.142301
	BACE2	1	PCBP3	2	0.107573	0.0610251	0.144032
	BACE2	1	PIGP	1	0.106801	0.0629156	0.147196
	BACE2	1	CBR3	1	0.106645	0.063302	0.14774
	BACE2	1	UBASH3A	1	0.106615	0.0633786	0.14779
	BACE2	1	HSPA13	1	0.10308	0.072712	0.162411
	BACE2	1	RBM11	1	0.100785	0.0793486	0.172025
	BACE2	1	GART	1	0.0992141	0.0841689	0.178816
	BACE2	1	LRRC3	1	0.098221	0.0873357	0.18361
	BACE2	1	PAXBP1	1	0.0976644	0.0891519	0.185957
	BACE2	1	GET1	1	0.0898385	0.11803	0.227381
	BACE2	1	SMIM11B	1	0.0869053	0.130568	0.244529
	BACE2	1	ADAMTS5	1	0.0849691	0.139392	0.255817
	BACE2	1	CCT8	1	0.0840619	0.143681	0.261737
	BACE2	1	YBEY	1	0.0838393	0.144748	0.263137
	BACE2	1	ICOSLG	1	0.0837526	0.145166	0.263556
	BACE2	1	GABPA	1	0.0821885	0.152855	0.272922
	BACE2	1	DIP2A	1	0.0812761	0.15748	0.278715
	BACE2	1	LSS	1	0.0807631	0.160126	0.281953
	BACE2	1	HLCS	1	0.0777762	0.176204	0.301739
	BACE2	1	DYRK1A	1	0.0753466	0.19014	0.317996
	BACE2	1	LTN1	1	0.0748341	0.193181	0.321539
	BACE2	1	RIPK4	2	0.0738418	0.199168	0.328812
	BACE2	1	CFAP410	1	0.0732844	0.20259	0.332636
	BACE2	1	RCAN1	1	0.0716955	0.212578	0.344608
	BACE2	1	C21orf91	1	0.0702509	0.221961	0.354774
	BACE2	1	BTG3	1	0.066326	0.248936	0.384695
	BACE2	1	SLC5A3	1	0.0649523	0.258894	0.395632
	BACE2	1	SOD1	1	0.0644273	0.262771	0.399696
	BACE2	1	PCNT	1	0.0640963	0.265237	0.402546
	BACE2	1	DONSON	1	0.0622724	0.279104	0.417919
	BACE2	1	MORC3	1	0.0612896	0.286776	0.426067
	BACE2	1	FAM207A	1	0.0591808	0.303713	0.44464
	BACE2	1	U2AF1L5	1	0.059045	0.304826	0.445996
	BACE2	1	COL6A2	1	0.0588733	0.306237	0.44767
	BACE2	1	MRPL39	1	0.053749	0.350325	0.491888
	BACE2	1	USP16	1	0.0494268	0.390473	0.529561
	BACE2	1	AGPAT3	1	0.048244	0.401926	0.541101
	BACE2	1	CYYR1	2	0.0476435	0.407817	0.546729
	BACE2	1	POFUT2	1	0.0450657	0.433681	0.571493
	BACE2	1	CFAP298	1	0.0442465	0.442094	0.578617
	BACE2	1	KCNE1B	2	0.0381351	0.507709	0.637626
	BACE2	1	PRMT2	1	0.0362527	0.528898	0.655484
	BACE2	1	USP25	1	0.0299695	0.602715	0.716114
	BACE2	1	COL18A1	2	0.0283558	0.622393	0.732095
	BACE2	1	PSMG1	1	0.024052	0.676171	0.773946
	BACE2	1	SYNJ1	1	0.0105823	0.854207	0.90468
	BACE2	1	SIK1	1	0.00944909	0.869672	0.915166
	BACE2	1	MRPS6	1	0.00839149	0.88415	0.925213
	BACE2	1	TSPEAR	2	-0.00260552	0.963915	0.977164
	BACE2	1	GATD3A	1	-0.00475188	0.93424	0.958517
	BACE2	1	ATP5PO	1	-0.0163268	0.776783	0.848778
	BACE2	1	EVA1C	1	-0.0187675	0.744498	0.825298
	BACE2	1	ADAMTS1	1	-0.0206251	0.720218	0.807797
	BACE2	1	ABCG1	2	-0.0206844	0.719447	0.807347
	BACE2	1	S100B	1	-0.0257891	0.654246	0.756196
	BACE2	1	PWP2	1	-0.0263893	0.646739	0.750576
	BACE2	1	ERG	2	-0.0309028	0.591463	0.707263
	BACE2	1	CHAF1B	1	-0.0397795	0.489568	0.621794
	BACE2	1	SAMSN1	1	-0.0414287	0.47173	0.605135
	BACE2	1	MX1	2	-0.0429728	0.455357	0.590711
	BACE2	1	IFNAR1	2	-0.0458922	0.425287	0.563805
	BACE2	1	PKNOX1	1	-0.0501145	0.383905	0.523368
	BACE2	1	KCNE1	2	-0.0511264	0.374365	0.515229
	BACE2	1	ATP5PF	1	-0.057972	0.313713	0.455457
	BACE2	1	CSTB	2	-0.0610188	0.288915	0.428522
	BACE2	1	BACH1	2	-0.0672934	0.242084	0.377454
	BACE2	1	U2AF1	1	-0.0679721	0.237357	0.372373
	BACE2	1	TMPRSS3	1	-0.0751689	0.19119	0.319337
	BACE2	1	PDXK	2	-0.091257	0.112314	0.219541
	BACE2	1	CBR1	1	-0.0948868	0.0986734	0.200229
	BACE2	1	ETS2	2	-0.0970237	0.0912801	0.189133
	BACE2	1	IFNAR2	1	-0.11943	0.0374155	0.104299
	BACE2	1	MX2	2	-0.135318	0.0182504	0.0649123
	BACE2	1	SLC19A1	2	-0.13932	0.0150578	0.0569421
	BACE2	1	IL10RB	2	-0.152745	0.00763276	0.0366657
	BACE2	1	IFNGR2	2	-0.159936	0.00518827	0.0289522
	BACE2	1	ITGB2	2	-0.171905	0.00263551	0.0187594
	BACE2	1	PTTG1IP	2	-0.177276	0.00191705	0.015318
	BACE2	1	TRPM2	2	-0.214103	0.000169007	0.00285504
	BACE2	1	KCNJ15	2	-0.234249	3.70753e-05	0.000895639
	BACH1	2	SYNJ1	1	0.715007	0	0
	BACH1	2	IFNAR1	2	0.67759	0	0
	BACH1	2	ETS2	2	0.653259	0	0
	BACH1	2	MORC3	1	0.553851	0	0
	BACH1	2	IL10RB	2	0.547483	0	0
	BACH1	2	IFNGR2	2	0.543228	0	0
	BACH1	2	DYRK1A	1	0.539973	0	0
	BACH1	2	USP25	1	0.516191	0	0
	BACH1	2	KCNJ15	2	0.509514	0	0
	BACH1	2	PTTG1IP	2	0.489306	0	0
	BACH1	2	MX2	2	0.487162	0	0
	BACH1	2	IFNAR2	1	0.469258	0	0
	BACH1	2	KCNE1	2	0.42003	1.9984e-14	1.33875e-13
	BACH1	2	LTN1	1	0.389851	1.78679e-12	1.00244e-11
	BACH1	2	NRIP1	1	0.370462	2.53211e-11	1.27412e-10
	BACH1	2	GABPA	1	0.356202	1.59486e-10	7.38375e-10
	BACH1	2	SON	1	0.355048	1.84361e-10	8.47209e-10
	BACH1	2	C21orf91	1	0.338905	1.31881e-09	5.52506e-09
	BACH1	2	VPS26C	1	0.297616	1.23635e-07	4.16957e-07
	BACH1	2	PKNOX1	1	0.295017	1.60857e-07	5.35795e-07
	BACH1	2	ITSN1	2	0.2906	2.50091e-07	8.15498e-07
	BACH1	2	ZBTB21	1	0.283778	4.87246e-07	1.53413e-06
	BACH1	2	TRAPPC10	1	0.274386	1.18615e-06	3.56634e-06
	BACH1	2	SAMSN1	1	0.258117	5.13063e-06	1.42512e-05
	BACH1	2	ADAMTS5	1	0.249082	1.11053e-05	2.94961e-05
	BACH1	2	HSPA13	1	0.23956	2.42916e-05	6.15694e-05
	BACH1	2	CYYR1	2	0.226642	6.68101e-05	0.000159736
	BACH1	2	SLC19A1	2	0.221389	9.91946e-05	0.000231639
	BACH1	2	BRWD1	1	0.211713	0.000200513	0.00044979
	BACH1	2	TSPEAR	2	0.203314	0.000360221	0.00077652
	BACH1	2	DOP1B	1	0.197406	0.000536498	0.00112494
	BACH1	2	SLC5A3	1	0.186673	0.00107495	0.00216036
	BACH1	2	ERG	2	0.184866	0.00120405	0.00240394
	BACH1	2	MX1	2	0.167922	0.00331795	0.00616149
	BACH1	2	ABCG1	2	0.156972	0.00609456	0.0108298
	BACH1	2	TRPM2	2	0.152447	0.0077533	0.0135291
	BACH1	2	U2AF1	1	0.121439	0.0343046	0.0528425
	BACH1	2	KCNE1B	2	0.121429	0.0343191	0.0528553
	BACH1	2	TIAM1	1	0.12008	0.0363838	0.0557377
	BACH1	2	APP	2	0.106053	0.0647922	0.0937579
	BACH1	2	DIP2A	1	0.0990005	0.084842	0.119336
	BACH1	2	PAXBP1	1	0.0928109	0.106303	0.14629
	BACH1	2	RUNX1	1	0.0890017	0.121507	0.164989
	BACH1	2	SIK1B	1	0.0868178	0.130958	0.176419
	BACH1	2	MAP3K7CL	2	0.0781298	0.17424	0.227602
	BACH1	2	COL18A1	2	0.076801	0.181704	0.235916
	BACH1	2	ADAMTS1	1	0.0756469	0.188375	0.243464
	BACH1	2	RCAN1	1	0.0561396	0.32928	0.395613
	BACH1	2	LRRC3	1	0.0512092	0.37359	0.441312
	BACH1	2	C2CD2	1	0.050088	0.384157	0.452199
	BACH1	2	RBM11	1	0.045955	0.424653	0.492185
	BACH1	2	ITGB2	2	0.0416794	0.46905	0.535412
	BACH1	2	PCBP3	2	0.0360711	0.530964	0.594932
	BACH1	2	CRYZL1	1	0.0218847	0.703911	0.752982
	BACH1	2	ICOSLG	1	0.0201501	0.726401	0.772744
	BACH1	2	DONSON	1	0.00584791	0.91912	0.935322
	BACH1	2	USP16	1	-0.00415261	0.942518	0.954318
	BACH1	2	AGPAT3	1	-0.0102696	0.858469	0.885279
	BACH1	2	POFUT2	1	-0.0131707	0.8191	0.851817
	BACH1	2	OLIG1	2	-0.0177667	0.757686	0.799724
	BACH1	2	SIK1	1	-0.0247324	0.66755	0.720625
	BACH1	2	PDXK	2	-0.025755	0.654675	0.709638
	BACH1	2	OLIG2	2	-0.0295325	0.608016	0.665803
	BACH1	2	TMEM50B	1	-0.0357824	0.53426	0.597904
	BACH1	2	AIRE	1	-0.0375712	0.514009	0.578995
	BACH1	2	U2AF1L5	1	-0.0386297	0.502216	0.567812
	BACH1	2	RIPK4	2	-0.0407064	0.479498	0.545777
	BACH1	2	URB1	1	-0.0490748	0.39386	0.461415
	BACH1	2	GATD3B	1	-0.0511968	0.373706	0.441417
	BACH1	2	DNAJC28	1	-0.0587379	0.307353	0.37253
	BACH1	2	BACE2	1	-0.0672934	0.242084	0.30328
	BACH1	2	GART	1	-0.0737641	0.199643	0.256384
	BACH1	2	TFF3	2	-0.0762718	0.184741	0.239432
	BACH1	2	SCAF4	1	-0.0779509	0.175232	0.228701
	BACH1	2	MCM3AP	1	-0.0824153	0.151721	0.201169
	BACH1	2	TTC3	1	-0.0832815	0.14745	0.19608
	BACH1	2	WDR4	1	-0.0862616	0.133453	0.179304
	BACH1	2	N6AMT1	1	-0.0979023	0.0883719	0.123843
	BACH1	2	GET1	1	-0.105534	0.0661222	0.0954763
	BACH1	2	PRDM15	1	-0.109062	0.0575121	0.0842133
	BACH1	2	SLC37A1	1	-0.118975	0.0381521	0.058138
	BACH1	2	SMIM11B	1	-0.122805	0.0323175	0.0500766
	BACH1	2	RRP1B	1	-0.132757	0.02059	0.0331759
	BACH1	2	PWP2	1	-0.140464	0.01424	0.0236664
	BACH1	2	S100B	1	-0.146036	0.0107902	0.0183409
	BACH1	2	ADARB1	1	-0.146889	0.0103334	0.0176217
	BACH1	2	TMPRSS3	1	-0.148677	0.00943052	0.0162057
	BACH1	2	HLCS	1	-0.159919	0.00519312	0.00933613
	BACH1	2	PRMT2	1	-0.163806	0.00418785	0.0076563
	BACH1	2	COL6A1	1	-0.17362	0.00238309	0.00454027
	BACH1	2	GATD3A	1	-0.182985	0.0013534	0.00267958
	BACH1	2	BTG3	1	-0.18304	0.00134883	0.00267134
	BACH1	2	CBR1	1	-0.192139	0.00075799	0.00155604
	BACH1	2	PDE9A	1	-0.192662	0.000732717	0.00150878
	BACH1	2	PCNT	1	-0.193972	0.00067277	0.0013934
	BACH1	2	UBE2G2	1	-0.198005	0.000515518	0.00108325
	BACH1	2	CSTB	2	-0.204409	0.000334164	0.00072408
	BACH1	2	MIS18A	1	-0.211873	0.000198246	0.000444944
	BACH1	2	CCT8	1	-0.221019	0.000101955	0.000237654
	BACH1	2	CHAF1B	1	-0.232113	4.38295e-05	0.000107509
	BACH1	2	SETD4	1	-0.23777	2.80425e-05	7.05106e-05
	BACH1	2	LSS	1	-0.251016	9.43593e-06	2.52505e-05
	BACH1	2	SUMO3	1	-0.258716	4.86964e-06	1.35668e-05
	BACH1	2	HMGN1	1	-0.29538	1.55075e-07	5.17669e-07
	BACH1	2	RWDD2B	1	-0.296075	1.44554e-07	4.84093e-07
	BACH1	2	PIGP	1	-0.299909	9.78029e-08	3.33874e-07
	BACH1	2	C21orf58	1	-0.303017	7.09563e-08	2.45299e-07
	BACH1	2	CBR3	1	-0.308705	3.90563e-08	1.39145e-07
	BACH1	2	PSMG1	1	-0.318365	1.37565e-08	5.17058e-08
	BACH1	2	SPATC1L	1	-0.328604	4.36871e-09	1.7368e-08
	BACH1	2	ATP5PF	1	-0.350399	3.28681e-10	1.46693e-09
	BACH1	2	YBEY	1	-0.355889	1.65894e-10	7.66133e-10
	BACH1	2	MRPL39	1	-0.361545	8.08884e-11	3.88232e-10
	BACH1	2	NDUFV3	1	-0.387137	2.61724e-12	1.44366e-11
	BACH1	2	COL6A2	1	-0.392453	1.23501e-12	7.04441e-12
	BACH1	2	CFAP298	1	-0.397987	5.56888e-13	3.28385e-12
	BACH1	2	UBASH3A	1	-0.402814	2.74891e-13	1.66617e-12
	BACH1	2	ATP5PO	1	-0.411531	7.4607e-14	4.72746e-13
	BACH1	2	EVA1C	1	-0.424975	9.32587e-15	6.4621e-14
	BACH1	2	MRPS6	1	-0.428903	4.88498e-15	3.47112e-14
	BACH1	2	PFKL	1	-0.447431	2.22045e-16	1.76006e-15
	BACH1	2	CFAP410	1	-0.470398	0	0
	BACH1	2	SOD1	1	-0.529468	0	0
	BACH1	2	RRP1	1	-0.601638	0	0
	BACH1	2	FAM207A	1	-0.642182	0	0
	BRWD1	1	LTN1	1	0.946605	0	0
	BRWD1	1	PAXBP1	1	0.941111	0	0
	BRWD1	1	GABPA	1	0.926247	0	0
	BRWD1	1	C21orf91	1	0.905317	0	0
	BRWD1	1	SLC5A3	1	0.904338	0	0
	BRWD1	1	HSPA13	1	0.903008	0	0
	BRWD1	1	ZBTB21	1	0.896921	0	0
	BRWD1	1	TMEM50B	1	0.880346	0	0
	BRWD1	1	CRYZL1	1	0.855663	0	0
	BRWD1	1	USP16	1	0.849909	0	0
	BRWD1	1	N6AMT1	1	0.84328	0	0
	BRWD1	1	TRAPPC10	1	0.789895	0	0
	BRWD1	1	DYRK1A	1	0.76793	0	0
	BRWD1	1	NRIP1	1	0.757091	0	0
	BRWD1	1	MORC3	1	0.756328	0	0
	BRWD1	1	DIP2A	1	0.7542	0	0
	BRWD1	1	DONSON	1	0.744466	0	0
	BRWD1	1	C2CD2	1	0.724025	0	0
	BRWD1	1	PRDM15	1	0.718092	0	0
	BRWD1	1	POFUT2	1	0.716692	0	0
	BRWD1	1	WDR4	1	0.715899	0	0
	BRWD1	1	UBE2G2	1	0.695492	0	0
	BRWD1	1	RCAN1	1	0.686775	0	0
	BRWD1	1	HMGN1	1	0.675532	0	0
	BRWD1	1	BTG3	1	0.665752	0	0
	BRWD1	1	USP25	1	0.66251	0	0
	BRWD1	1	SON	1	0.655326	0	0
	BRWD1	1	RBM11	1	0.646148	0	0
	BRWD1	1	MIS18A	1	0.645812	0	0
	BRWD1	1	HLCS	1	0.639157	0	0
	BRWD1	1	SETD4	1	0.631771	0	0
	BRWD1	1	VPS26C	1	0.624893	0	0
	BRWD1	1	TTC3	1	0.618189	0	0
	BRWD1	1	PSMG1	1	0.61741	0	0
	BRWD1	1	DNAJC28	1	0.615973	0	0
	BRWD1	1	PIGP	1	0.605346	0	0
	BRWD1	1	SAMSN1	1	0.603187	0	0
	BRWD1	1	SMIM11B	1	0.598356	0	0
	BRWD1	1	PRMT2	1	0.589976	0	0
	BRWD1	1	ADARB1	1	0.574444	0	0
	BRWD1	1	SYNJ1	1	0.571428	0	0
	BRWD1	1	MRPL39	1	0.541442	0	0
	BRWD1	1	URB1	1	0.540136	0	0
	BRWD1	1	CFAP298	1	0.53654	0	0
	BRWD1	1	RUNX1	1	0.536484	0	0
	BRWD1	1	PCNT	1	0.467534	0	0
	BRWD1	1	RWDD2B	1	0.449039	2.22045e-16	5.33015e-16
	BRWD1	1	ADAMTS1	1	0.403621	2.43805e-13	5.21802e-13
	BRWD1	1	RRP1B	1	0.399294	4.60521e-13	9.75155e-13
	BRWD1	1	MCM3AP	1	0.397884	5.65326e-13	1.19195e-12
	BRWD1	1	SUMO3	1	0.392061	1.30607e-12	2.71748e-12
	BRWD1	1	TIAM1	1	0.378684	8.40483e-12	1.69341e-11
	BRWD1	1	GART	1	0.378244	8.92264e-12	1.79558e-11
	BRWD1	1	AIRE	1	0.371116	2.32223e-11	4.59099e-11
	BRWD1	1	CBR3	1	0.367274	3.8515e-11	7.55188e-11
	BRWD1	1	LSS	1	0.366826	4.08382e-11	7.99898e-11
	BRWD1	1	UBASH3A	1	0.36681	4.09202e-11	8.01409e-11
	BRWD1	1	ADAMTS5	1	0.366642	4.18319e-11	8.18977e-11
	BRWD1	1	ATP5PF	1	0.365515	4.8443e-11	9.45204e-11
	BRWD1	1	ATP5PO	1	0.36299	6.71743e-11	1.30233e-10
	BRWD1	1	PKNOX1	1	0.354047	2.08972e-10	3.95299e-10
	BRWD1	1	SOD1	1	0.341822	9.31813e-10	1.70991e-09
	BRWD1	1	COL6A1	1	0.340341	1.11207e-09	2.03067e-09
	BRWD1	1	GET1	1	0.335604	1.94509e-09	3.51229e-09
	BRWD1	1	U2AF1	1	0.332646	2.74498e-09	4.92169e-09
	BRWD1	1	CFAP410	1	0.321089	1.01805e-08	1.77681e-08
	BRWD1	1	NDUFV3	1	0.315832	1.81509e-08	3.12939e-08
	BRWD1	1	PDE9A	1	0.312653	2.56119e-08	4.38682e-08
	BRWD1	1	C21orf58	1	0.293549	1.86407e-07	3.06006e-07
	BRWD1	1	COL6A2	1	0.288135	3.1887e-07	5.17268e-07
	BRWD1	1	SLC37A1	1	0.285282	4.21271e-07	6.77865e-07
	BRWD1	1	IFNAR2	1	0.276861	9.4129e-07	1.48957e-06
	BRWD1	1	YBEY	1	0.274755	1.1462e-06	1.80564e-06
	BRWD1	1	SIK1B	1	0.270538	1.69189e-06	2.64192e-06
	BRWD1	1	MRPS6	1	0.266615	2.41635e-06	3.74834e-06
	BRWD1	1	CHAF1B	1	0.266048	2.54296e-06	3.93818e-06
	BRWD1	1	TMPRSS3	1	0.26386	3.09323e-06	4.76479e-06
	BRWD1	1	CCT8	1	0.254159	7.2217e-06	1.09094e-05
	BRWD1	1	DOP1B	1	0.250773	9.63208e-06	1.44594e-05
	BRWD1	1	GATD3B	1	0.226284	6.86562e-05	9.83548e-05
	BRWD1	1	BACH1	2	0.211713	0.000200513	0.000279965
	BRWD1	1	EVA1C	1	0.196882	0.000555476	0.000753523
	BRWD1	1	RRP1	1	0.192695	0.000731153	0.000984575
	BRWD1	1	FAM207A	1	0.171267	0.00273532	0.00354894
	BRWD1	1	S100B	1	0.163914	0.0041626	0.00533788
	BRWD1	1	SCAF4	1	0.153088	0.00749598	0.00942543
	BRWD1	1	KCNE1	2	0.136649	0.0171283	0.02099
	BRWD1	1	LRRC3	1	0.134996	0.0185316	0.0226319
	BRWD1	1	CYYR1	2	0.130479	0.0228853	0.0277585
	BRWD1	1	BACE2	1	0.108308	0.0592703	0.0695189
	BRWD1	1	SIK1	1	0.103928	0.070377	0.0820289
	BRWD1	1	CBR1	1	0.084923	0.139608	0.157523
	BRWD1	1	GATD3A	1	0.080125	0.163465	0.183048
	BRWD1	1	AGPAT3	1	0.0792506	0.168124	0.188076
	BRWD1	1	PWP2	1	0.0474167	0.410056	0.437495
	BRWD1	1	ICOSLG	1	0.0383367	0.505466	0.532102
	BRWD1	1	SPATC1L	1	0.027405	0.634115	0.657768
	BRWD1	1	TSPEAR	2	0.0218838	0.703922	0.724924
	BRWD1	1	PCBP3	2	0.0205456	0.721251	0.741493
	BRWD1	1	U2AF1L5	1	0.0105677	0.854405	0.867095
	BRWD1	1	ERG	2	0.0104392	0.856157	0.868609
	BRWD1	1	MAP3K7CL	2	0.00900572	0.875736	0.886861
	BRWD1	1	KCNE1B	2	-0.019406	0.736122	0.755296
	BRWD1	1	IFNAR1	2	-0.0352472	0.540396	0.566663
	BRWD1	1	OLIG2	2	-0.044361	0.440913	0.46808
	BRWD1	1	COL18A1	2	-0.0552298	0.337191	0.363953
	BRWD1	1	ITSN1	2	-0.059722	0.299305	0.325325
	BRWD1	1	PDXK	2	-0.0624164	0.277992	0.303678
	BRWD1	1	RIPK4	2	-0.0975521	0.0895222	0.103237
	BRWD1	1	OLIG1	2	-0.105512	0.0661785	0.0772967
	BRWD1	1	MX1	2	-0.13339	0.0199887	0.0243492
	BRWD1	1	IL10RB	2	-0.160867	0.00492978	0.00628509
	BRWD1	1	ABCG1	2	-0.175369	0.00214857	0.00280746
	BRWD1	1	PTTG1IP	2	-0.184659	0.00121969	0.0016199
	BRWD1	1	PFKL	1	-0.213847	0.000172144	0.000241301
	BRWD1	1	ETS2	2	-0.248204	1.1952e-05	1.78507e-05
	BRWD1	1	KCNJ15	2	-0.256667	5.81873e-06	8.83309e-06
	BRWD1	1	TFF3	2	-0.258811	4.82931e-06	7.3645e-06
	BRWD1	1	IFNGR2	2	-0.271343	1.57145e-06	2.45843e-06
	BRWD1	1	TRPM2	2	-0.303276	6.90702e-08	1.1606e-07
	BRWD1	1	APP	2	-0.323728	7.58406e-09	1.33226e-08
	BRWD1	1	CSTB	2	-0.346802	5.10818e-10	9.50178e-10
	BRWD1	1	MX2	2	-0.352177	2.63767e-10	4.96428e-10
	BRWD1	1	SLC19A1	2	-0.540808	0	0
	BRWD1	1	ITGB2	2	-0.623276	0	0
	BTG3	1	PSMG1	1	0.846673	0	0
	BTG3	1	HMGN1	1	0.790568	0	0
	BTG3	1	TMEM50B	1	0.790023	0	0
	BTG3	1	USP16	1	0.785431	0	0
	BTG3	1	MRPL39	1	0.782569	0	0
	BTG3	1	MIS18A	1	0.761756	0	0
	BTG3	1	PAXBP1	1	0.742745	0	0
	BTG3	1	N6AMT1	1	0.73395	0	0
	BTG3	1	CFAP298	1	0.73279	0	0
	BTG3	1	UBE2G2	1	0.714665	0	0
	BTG3	1	PIGP	1	0.71068	0	0
	BTG3	1	CRYZL1	1	0.705034	0	0
	BTG3	1	SETD4	1	0.704224	0	0
	BTG3	1	DONSON	1	0.688109	0	0
	BTG3	1	SOD1	1	0.667758	0	0
	BTG3	1	PRDM15	1	0.666207	0	0
	BTG3	1	BRWD1	1	0.665752	0	0
	BTG3	1	RCAN1	1	0.661375	0	0
	BTG3	1	ATP5PO	1	0.653042	0	0
	BTG3	1	RWDD2B	1	0.645665	0	0
	BTG3	1	PRMT2	1	0.642576	0	0
	BTG3	1	ATP5PF	1	0.641843	0	0
	BTG3	1	HLCS	1	0.637042	0	0
	BTG3	1	SLC5A3	1	0.6277	0	0
	BTG3	1	C21orf91	1	0.624066	0	0
	BTG3	1	GABPA	1	0.615312	0	0
	BTG3	1	DNAJC28	1	0.611614	0	0
	BTG3	1	HSPA13	1	0.609862	0	0
	BTG3	1	SMIM11B	1	0.604322	0	0
	BTG3	1	ZBTB21	1	0.602223	0	0
	BTG3	1	WDR4	1	0.593121	0	0
	BTG3	1	DIP2A	1	0.586058	0	0
	BTG3	1	SUMO3	1	0.582022	0	0
	BTG3	1	LTN1	1	0.562683	0	0
	BTG3	1	C2CD2	1	0.561815	0	0
	BTG3	1	ADARB1	1	0.555641	0	0
	BTG3	1	MRPS6	1	0.555409	0	0
	BTG3	1	TRAPPC10	1	0.532328	0	0
	BTG3	1	UBASH3A	1	0.527981	0	0
	BTG3	1	PCNT	1	0.519433	0	0
	BTG3	1	SAMSN1	1	0.510882	0	0
	BTG3	1	POFUT2	1	0.505365	0	0
	BTG3	1	RBM11	1	0.494063	0	0
	BTG3	1	TTC3	1	0.492757	0	0
	BTG3	1	CCT8	1	0.488339	0	0
	BTG3	1	CHAF1B	1	0.487452	0	0
	BTG3	1	CBR3	1	0.479798	0	0
	BTG3	1	LSS	1	0.473917	0	0
	BTG3	1	TMPRSS3	1	0.47305	0	0
	BTG3	1	FAM207A	1	0.472195	0	0
	BTG3	1	VPS26C	1	0.464523	0	0
	BTG3	1	RRP1	1	0.452691	0	0
	BTG3	1	MORC3	1	0.440011	8.88178e-16	2.21826e-15
	BTG3	1	GART	1	0.439542	8.88178e-16	2.21826e-15
	BTG3	1	NRIP1	1	0.437713	1.33227e-15	3.30618e-15
	BTG3	1	RUNX1	1	0.429488	4.44089e-15	1.0795e-14
	BTG3	1	EVA1C	1	0.425458	8.43769e-15	2.02198e-14
	BTG3	1	URB1	1	0.424746	9.54792e-15	2.2815e-14
	BTG3	1	CFAP410	1	0.419723	2.10942e-14	4.9633e-14
	BTG3	1	USP25	1	0.412845	6.08402e-14	1.40138e-13
	BTG3	1	SLC37A1	1	0.409382	1.03029e-13	2.34539e-13
	BTG3	1	RRP1B	1	0.406422	1.6076e-13	3.61927e-13
	BTG3	1	DYRK1A	1	0.394853	8.76188e-13	1.9025e-12
	BTG3	1	C21orf58	1	0.389008	2.01239e-12	4.28946e-12
	BTG3	1	COL6A2	1	0.387833	2.3741e-12	5.04248e-12
	BTG3	1	YBEY	1	0.387078	2.639e-12	5.59163e-12
	BTG3	1	NDUFV3	1	0.349811	3.53367e-10	6.71554e-10
	BTG3	1	SON	1	0.345375	6.07519e-10	1.1416e-09
	BTG3	1	MCM3AP	1	0.344601	6.67171e-10	1.2499e-09
	BTG3	1	AIRE	1	0.337698	1.52093e-09	2.79556e-09
	BTG3	1	CBR1	1	0.334797	2.13744e-09	3.89791e-09
	BTG3	1	GET1	1	0.326543	5.52236e-09	9.83928e-09
	BTG3	1	PDE9A	1	0.285547	4.10559e-07	6.559e-07
	BTG3	1	ADAMTS1	1	0.281151	6.26991e-07	9.91072e-07
	BTG3	1	COL6A1	1	0.264635	2.88659e-06	4.41078e-06
	BTG3	1	S100B	1	0.250759	9.64286e-06	1.43291e-05
	BTG3	1	SIK1B	1	0.250027	1.02569e-05	1.52159e-05
	BTG3	1	GATD3B	1	0.238452	2.65516e-05	3.84748e-05
	BTG3	1	TIAM1	1	0.215042	0.000157939	0.000218608
	BTG3	1	PKNOX1	1	0.204493	0.000332237	0.000449998
	BTG3	1	SCAF4	1	0.179128	0.00171418	0.00221719
	BTG3	1	AGPAT3	1	0.178302	0.00180213	0.00232628
	BTG3	1	U2AF1	1	0.174311	0.00228783	0.00293065
	BTG3	1	GATD3A	1	0.155489	0.00659942	0.00820992
	BTG3	1	SIK1	1	0.125681	0.0284523	0.0338392
	BTG3	1	SYNJ1	1	0.125557	0.0286103	0.0340198
	BTG3	1	SPATC1L	1	0.123814	0.0309137	0.0366468
	BTG3	1	U2AF1L5	1	0.104742	0.068192	0.078466
	BTG3	1	PWP2	1	0.0894532	0.119621	0.134718
	BTG3	1	DOP1B	1	0.085436	0.137224	0.153735
	BTG3	1	LRRC3	1	0.0819459	0.154074	0.171888
	BTG3	1	BACE2	1	0.066326	0.248936	0.271972
	BTG3	1	IFNAR2	1	0.051316	0.372593	0.398746
	BTG3	1	PFKL	1	0.0450986	0.433345	0.459735
	BTG3	1	ICOSLG	1	0.0450824	0.433511	0.459882
	BTG3	1	ADAMTS5	1	0.0206597	0.719769	0.739378
	BTG3	1	OLIG2	2	0.00733391	0.898667	0.906846
	BTG3	1	CYYR1	2	0.00399713	0.944667	0.948918
	BTG3	1	MAP3K7CL	2	-0.0144239	0.802226	0.816964
	BTG3	1	ERG	2	-0.0170529	0.767135	0.783994
	BTG3	1	MX1	2	-0.0518879	0.367281	0.393388
	BTG3	1	PDXK	2	-0.0842874	0.142605	0.15954
	BTG3	1	TFF3	2	-0.0981206	0.0876611	0.0998254
	BTG3	1	OLIG1	2	-0.110988	0.0532172	0.0618085
	BTG3	1	KCNE1B	2	-0.114084	0.046875	0.0547616
	BTG3	1	TSPEAR	2	-0.13353	0.0198582	0.0238757
	BTG3	1	PCBP3	2	-0.135213	0.0183416	0.0221047
	BTG3	1	KCNE1	2	-0.141115	0.0137924	0.0167731
	BTG3	1	RIPK4	2	-0.170023	0.00294023	0.00374115
	BTG3	1	BACH1	2	-0.18304	0.00134883	0.00175453
	BTG3	1	ITSN1	2	-0.186046	0.00111823	0.00146355
	BTG3	1	COL18A1	2	-0.187678	0.00100882	0.0013245
	BTG3	1	CSTB	2	-0.192054	0.000762196	0.00100965
	BTG3	1	ABCG1	2	-0.302475	7.5061e-08	1.25109e-07
	BTG3	1	IFNAR1	2	-0.306803	4.77528e-08	8.04902e-08
	BTG3	1	IL10RB	2	-0.311221	2.98681e-08	5.09084e-08
	BTG3	1	APP	2	-0.338621	1.3639e-09	2.51383e-09
	BTG3	1	TRPM2	2	-0.364356	5.63067e-11	1.11858e-10
	BTG3	1	PTTG1IP	2	-0.377203	1.02758e-11	2.12117e-11
	BTG3	1	KCNJ15	2	-0.419816	2.08722e-14	4.91174e-14
	BTG3	1	MX2	2	-0.439058	8.88178e-16	2.21826e-15
	BTG3	1	IFNGR2	2	-0.495914	0	0
	BTG3	1	ETS2	2	-0.504415	0	0
	BTG3	1	ITGB2	2	-0.528774	0	0
	BTG3	1	SLC19A1	2	-0.6754	0	0
	C21orf58	1	PCNT	1	0.567372	0	0
	C21orf58	1	MCM3AP	1	0.535495	0	0
	C21orf58	1	RRP1B	1	0.528053	0	0
	C21orf58	1	TTC3	1	0.51727	0	0
	C21orf58	1	UBASH3A	1	0.513429	0	0
	C21orf58	1	WDR4	1	0.511845	0	0
	C21orf58	1	HLCS	1	0.504546	0	0
	C21orf58	1	GART	1	0.501668	0	0
	C21orf58	1	PRDM15	1	0.489444	0	0
	C21orf58	1	RRP1	1	0.486459	0	0
	C21orf58	1	UBE2G2	1	0.486064	0	0
	C21orf58	1	URB1	1	0.480466	0	0
	C21orf58	1	NDUFV3	1	0.478331	0	0
	C21orf58	1	CHAF1B	1	0.477959	0	0
	C21orf58	1	SLC37A1	1	0.471219	0	0
	C21orf58	1	SETD4	1	0.468696	0	0
	C21orf58	1	LSS	1	0.464282	0	0
	C21orf58	1	C2CD2	1	0.45106	0	0
	C21orf58	1	ADARB1	1	0.438627	8.88178e-16	1.25371e-14
	C21orf58	1	RWDD2B	1	0.426117	7.54952e-15	8.68039e-14
	C21orf58	1	SCAF4	1	0.417369	3.04201e-14	3.10526e-13
	C21orf58	1	CRYZL1	1	0.414587	4.66294e-14	4.52272e-13
	C21orf58	1	FAM207A	1	0.398284	5.33573e-13	4.13927e-12
	C21orf58	1	BTG3	1	0.389008	2.01239e-12	1.39328e-11
	C21orf58	1	TRAPPC10	1	0.386975	2.67719e-12	1.8116e-11
	C21orf58	1	PIGP	1	0.378778	8.29803e-12	5.05521e-11
	C21orf58	1	CCT8	1	0.378615	8.48321e-12	5.1624e-11
	C21orf58	1	RUNX1	1	0.37578	1.24518e-11	7.29148e-11
	C21orf58	1	CFAP298	1	0.368461	3.29652e-11	1.77793e-10
	C21orf58	1	CFAP410	1	0.363661	6.15992e-11	3.14017e-10
	C21orf58	1	DONSON	1	0.363325	6.43352e-11	3.2687e-10
	C21orf58	1	MIS18A	1	0.360738	8.96985e-11	4.42253e-10
	C21orf58	1	DIP2A	1	0.355653	1.70893e-10	7.97136e-10
	C21orf58	1	PSMG1	1	0.354143	2.06478e-10	9.46765e-10
	C21orf58	1	N6AMT1	1	0.352471	2.54315e-10	1.14479e-09
	C21orf58	1	COL6A2	1	0.342113	8.9992e-10	3.61866e-09
	C21orf58	1	HMGN1	1	0.341787	9.35774e-10	3.74601e-09
	C21orf58	1	AIRE	1	0.335497	1.96955e-09	7.41448e-09
	C21orf58	1	DOP1B	1	0.33293	2.65611e-09	9.78565e-09
	C21orf58	1	PFKL	1	0.32893	4.2089e-09	1.4944e-08
	C21orf58	1	TMEM50B	1	0.327839	4.76624e-09	1.67876e-08
	C21orf58	1	VPS26C	1	0.327071	5.20097e-09	1.82039e-08
	C21orf58	1	SLC5A3	1	0.326544	5.52129e-09	1.92727e-08
	C21orf58	1	TMPRSS3	1	0.324701	6.79851e-09	2.32748e-08
	C21orf58	1	POFUT2	1	0.322098	9.09997e-09	3.04502e-08
	C21orf58	1	PAXBP1	1	0.311169	3.00339e-08	9.21211e-08
	C21orf58	1	EVA1C	1	0.307881	4.26164e-08	1.26992e-07
	C21orf58	1	SUMO3	1	0.304398	6.14529e-08	1.78608e-07
	C21orf58	1	PRMT2	1	0.301436	8.35724e-08	2.37818e-07
	C21orf58	1	SON	1	0.297743	1.22044e-07	3.38941e-07
	C21orf58	1	DNAJC28	1	0.29566	1.50743e-07	4.11344e-07
	C21orf58	1	BRWD1	1	0.293549	1.86407e-07	5.01309e-07
	C21orf58	1	MRPL39	1	0.29231	2.10995e-07	5.62285e-07
	C21orf58	1	PDE9A	1	0.284948	4.35124e-07	1.1012e-06
	C21orf58	1	TIAM1	1	0.275137	1.10604e-06	2.62047e-06
	C21orf58	1	CBR3	1	0.274989	1.12148e-06	2.65553e-06
	C21orf58	1	USP16	1	0.263984	3.05914e-06	6.8003e-06
	C21orf58	1	MRPS6	1	0.261601	3.77995e-06	8.29904e-06
	C21orf58	1	COL6A1	1	0.258101	5.13788e-06	1.10756e-05
	C21orf58	1	SOD1	1	0.252372	8.4113e-06	1.75228e-05
	C21orf58	1	SPATC1L	1	0.250356	9.97697e-06	2.05822e-05
	C21orf58	1	ZBTB21	1	0.250307	1.0018e-05	2.06592e-05
	C21orf58	1	AGPAT3	1	0.244383	1.64051e-05	3.27456e-05
	C21orf58	1	HSPA13	1	0.244102	1.67889e-05	3.34599e-05
	C21orf58	1	RCAN1	1	0.231664	4.53909e-05	8.47146e-05
	C21orf58	1	YBEY	1	0.22833	5.87277e-05	0.000107779
	C21orf58	1	GABPA	1	0.214294	0.000166701	0.000287587
	C21orf58	1	BACE2	1	0.207261	0.000274321	0.000460114
	C21orf58	1	SMIM11B	1	0.198762	0.000490121	0.000797155
	C21orf58	1	LTN1	1	0.192433	0.000743687	0.00117865
	C21orf58	1	GATD3B	1	0.191272	0.000801711	0.00126427
	C21orf58	1	LRRC3	1	0.186392	0.00109413	0.00169788
	C21orf58	1	NRIP1	1	0.184503	0.00123161	0.00189997
	C21orf58	1	PKNOX1	1	0.181725	0.00146279	0.00223476
	C21orf58	1	ATP5PO	1	0.177443	0.00189795	0.00285991
	C21orf58	1	RBM11	1	0.16958	0.00301637	0.00443852
	C21orf58	1	GET1	1	0.166546	0.00358866	0.00522272
	C21orf58	1	C21orf91	1	0.163194	0.00433338	0.00624366
	C21orf58	1	USP25	1	0.112498	0.050041	0.0628978
	C21orf58	1	S100B	1	0.106184	0.0644609	0.0798063
	C21orf58	1	DYRK1A	1	0.103124	0.0725869	0.0892856
	C21orf58	1	SIK1B	1	0.100779	0.0793665	0.0970615
	C21orf58	1	GATD3A	1	0.0931599	0.104989	0.12604
	C21orf58	1	CYYR1	2	0.0914385	0.111598	0.133333
	C21orf58	1	ERG	2	0.0902267	0.116443	0.138825
	C21orf58	1	CBR1	1	0.0864658	0.132532	0.156546
	C21orf58	1	SIK1	1	0.0842306	0.142876	0.167828
	C21orf58	1	ATP5PF	1	0.0804065	0.161986	0.188647
	C21orf58	1	PWP2	1	0.0785741	0.171796	0.199227
	C21orf58	1	ADAMTS1	1	0.0775152	0.177663	0.205306
	C21orf58	1	MAP3K7CL	2	0.0703748	0.221145	0.251747
	C21orf58	1	U2AF1L5	1	0.0658168	0.252595	0.284991
	C21orf58	1	ICOSLG	1	0.0594188	0.30177	0.335743
	C21orf58	1	MORC3	1	0.0561704	0.329015	0.363951
	C21orf58	1	OLIG2	2	0.0316631	0.582368	0.615184
	C21orf58	1	APP	2	0.0314115	0.585371	0.617926
	C21orf58	1	SYNJ1	1	0.00663725	0.908248	0.918674
	C21orf58	1	ADAMTS5	1	-0.00201864	0.972039	0.975711
	C21orf58	1	PDXK	2	-0.00785758	0.891474	0.903631
	C21orf58	1	U2AF1	1	-0.0182797	0.750917	0.773797
	C21orf58	1	OLIG1	2	-0.0257165	0.655157	0.6849
	C21orf58	1	PCBP3	2	-0.0371684	0.518534	0.553833
	C21orf58	1	RIPK4	2	-0.0440235	0.4444	0.480973
	C21orf58	1	MX1	2	-0.0557732	0.332452	0.367341
	C21orf58	1	ABCG1	2	-0.0646426	0.261176	0.293979
	C21orf58	1	ITSN1	2	-0.0649027	0.259258	0.291997
	C21orf58	1	KCNE1B	2	-0.0693501	0.22796	0.258871
	C21orf58	1	CSTB	2	-0.0735548	0.200925	0.230105
	C21orf58	1	TFF3	2	-0.0833452	0.14714	0.172546
	C21orf58	1	SAMSN1	1	-0.0844681	0.141748	0.166621
	C21orf58	1	COL18A1	2	-0.109379	0.0567874	0.0708351
	C21orf58	1	IFNAR2	1	-0.126115	0.0279056	0.0363442
	C21orf58	1	TSPEAR	2	-0.148566	0.00948448	0.0130985
	C21orf58	1	TRPM2	2	-0.15387	0.00719261	0.0100822
	C21orf58	1	KCNE1	2	-0.182942	0.00135706	0.00208159
	C21orf58	1	ITGB2	2	-0.219112	0.000117388	0.000206862
	C21orf58	1	IFNAR1	2	-0.242488	1.91592e-05	3.78013e-05
	C21orf58	1	BACH1	2	-0.303017	7.09563e-08	2.04103e-07
	C21orf58	1	MX2	2	-0.34002	1.15539e-09	4.54793e-09
	C21orf58	1	SLC19A1	2	-0.345399	6.05729e-10	2.51928e-09
	C21orf58	1	ETS2	2	-0.359142	1.0995e-10	5.33681e-10
	C21orf58	1	PTTG1IP	2	-0.375159	1.35376e-11	7.85829e-11
	C21orf58	1	KCNJ15	2	-0.380538	6.52545e-12	4.07926e-11
	C21orf58	1	IL10RB	2	-0.422287	1.42109e-14	1.53983e-13
	C21orf58	1	IFNGR2	2	-0.432915	2.66454e-15	3.38444e-14
	C21orf91	1	LTN1	1	0.936885	0	0
	C21orf91	1	GABPA	1	0.918376	0	0
	C21orf91	1	BRWD1	1	0.905317	0	0
	C21orf91	1	HSPA13	1	0.904794	0	0
	C21orf91	1	PAXBP1	1	0.865836	0	0
	C21orf91	1	SLC5A3	1	0.83274	0	0
	C21orf91	1	ZBTB21	1	0.832516	0	0
	C21orf91	1	TMEM50B	1	0.825772	0	0
	C21orf91	1	MORC3	1	0.816692	0	0
	C21orf91	1	USP16	1	0.776457	0	0
	C21orf91	1	NRIP1	1	0.768316	0	0
	C21orf91	1	CRYZL1	1	0.746906	0	0
	C21orf91	1	N6AMT1	1	0.734524	0	0
	C21orf91	1	USP25	1	0.725111	0	0
	C21orf91	1	DYRK1A	1	0.723658	0	0
	C21orf91	1	TRAPPC10	1	0.69147	0	0
	C21orf91	1	SAMSN1	1	0.676849	0	0
	C21orf91	1	DIP2A	1	0.671171	0	0
	C21orf91	1	DONSON	1	0.668003	0	0
	C21orf91	1	RCAN1	1	0.634177	0	0
	C21orf91	1	BTG3	1	0.624066	0	0
	C21orf91	1	RBM11	1	0.621919	0	0
	C21orf91	1	POFUT2	1	0.61423	0	0
	C21orf91	1	SYNJ1	1	0.606771	0	0
	C21orf91	1	C2CD2	1	0.604996	0	0
	C21orf91	1	PRDM15	1	0.588385	0	0
	C21orf91	1	HMGN1	1	0.586838	0	0
	C21orf91	1	WDR4	1	0.5809	0	0
	C21orf91	1	VPS26C	1	0.577249	0	0
	C21orf91	1	UBE2G2	1	0.570298	0	0
	C21orf91	1	DNAJC28	1	0.556712	0	0
	C21orf91	1	SON	1	0.555077	0	0
	C21orf91	1	MIS18A	1	0.549224	0	0
	C21orf91	1	PSMG1	1	0.53635	0	0
	C21orf91	1	SMIM11B	1	0.521115	0	0
	C21orf91	1	PRMT2	1	0.519779	0	0
	C21orf91	1	SETD4	1	0.518465	0	0
	C21orf91	1	HLCS	1	0.499568	0	0
	C21orf91	1	PIGP	1	0.492841	0	0
	C21orf91	1	RUNX1	1	0.457509	0	0
	C21orf91	1	TTC3	1	0.45611	0	0
	C21orf91	1	ADARB1	1	0.453441	0	0
	C21orf91	1	MRPL39	1	0.437253	1.33227e-15	3.66292e-15
	C21orf91	1	CFAP298	1	0.426578	7.10543e-15	1.89203e-14
	C21orf91	1	URB1	1	0.384031	4.03366e-12	9.46692e-12
	C21orf91	1	RWDD2B	1	0.360452	9.30354e-11	2.04129e-10
	C21orf91	1	ADAMTS1	1	0.359855	1.00403e-10	2.20092e-10
	C21orf91	1	SUMO3	1	0.351615	2.82808e-10	6.06286e-10
	C21orf91	1	AIRE	1	0.345495	5.98714e-10	1.26235e-09
	C21orf91	1	BACH1	2	0.338905	1.31881e-09	2.73414e-09
	C21orf91	1	IFNAR2	1	0.323551	7.73626e-09	1.53597e-08
	C21orf91	1	ADAMTS5	1	0.323241	8.00927e-09	1.58904e-08
	C21orf91	1	GET1	1	0.314893	2.01028e-08	3.90963e-08
	C21orf91	1	ATP5PF	1	0.305819	5.29566e-08	1.00277e-07
	C21orf91	1	PCNT	1	0.301594	8.22231e-08	1.53816e-07
	C21orf91	1	U2AF1	1	0.291773	2.22597e-07	4.0638e-07
	C21orf91	1	SIK1B	1	0.286197	3.85416e-07	6.92748e-07
	C21orf91	1	PKNOX1	1	0.28579	4.00975e-07	7.19862e-07
	C21orf91	1	CBR3	1	0.278701	7.91423e-07	1.39656e-06
	C21orf91	1	GART	1	0.277924	8.51713e-07	1.49948e-06
	C21orf91	1	ATP5PO	1	0.267152	2.30198e-06	3.94931e-06
	C21orf91	1	TMPRSS3	1	0.266531	2.43465e-06	4.16966e-06
	C21orf91	1	LSS	1	0.256559	5.87362e-06	9.82222e-06
	C21orf91	1	TIAM1	1	0.25157	9.00367e-06	1.48972e-05
	C21orf91	1	RRP1B	1	0.250157	1.01454e-05	1.67268e-05
	C21orf91	1	SLC37A1	1	0.239285	2.48346e-05	3.98922e-05
	C21orf91	1	MCM3AP	1	0.236553	3.0899e-05	4.92977e-05
	C21orf91	1	SOD1	1	0.236029	3.22111e-05	5.13177e-05
	C21orf91	1	UBASH3A	1	0.226038	6.99513e-05	0.000108602
	C21orf91	1	CFAP410	1	0.223578	8.42275e-05	0.000129911
	C21orf91	1	COL6A1	1	0.22327	8.61937e-05	0.000132772
	C21orf91	1	YBEY	1	0.222656	9.02534e-05	0.000138924
	C21orf91	1	PDE9A	1	0.206784	0.000283573	0.000421009
	C21orf91	1	MRPS6	1	0.194119	0.000666355	0.000960187
	C21orf91	1	CCT8	1	0.188846	0.000936619	0.00133344
	C21orf91	1	COL6A2	1	0.179102	0.00171693	0.00239526
	C21orf91	1	CHAF1B	1	0.176947	0.00195533	0.00271451
	C21orf91	1	NDUFV3	1	0.171295	0.0027309	0.00374462
	C21orf91	1	C21orf58	1	0.163194	0.00433338	0.00582972
	C21orf91	1	KCNE1	2	0.161033	0.00488488	0.00654222
	C21orf91	1	GATD3B	1	0.148267	0.00963112	0.0125601
	C21orf91	1	CBR1	1	0.131975	0.0213541	0.0269254
	C21orf91	1	S100B	1	0.110631	0.0539935	0.0653961
	C21orf91	1	DOP1B	1	0.105298	0.0667333	0.0800446
	C21orf91	1	SIK1	1	0.100489	0.0802392	0.095336
	C21orf91	1	EVA1C	1	0.0983453	0.0869342	0.102933
	C21orf91	1	LRRC3	1	0.087895	0.126227	0.146555
	C21orf91	1	AGPAT3	1	0.0877942	0.126664	0.147032
	C21orf91	1	CYYR1	2	0.0794185	0.167222	0.191154
	C21orf91	1	GATD3A	1	0.0760074	0.186272	0.211689
	C21orf91	1	BACE2	1	0.0702509	0.221961	0.249654
	C21orf91	1	FAM207A	1	0.0628888	0.274364	0.304685
	C21orf91	1	RRP1	1	0.0542931	0.345461	0.3778
	C21orf91	1	PWP2	1	0.0413642	0.472421	0.505032
	C21orf91	1	MAP3K7CL	2	0.0339863	0.554989	0.585966
	C21orf91	1	IFNAR1	2	0.0311023	0.589071	0.618556
	C21orf91	1	ICOSLG	1	0.0272585	0.635929	0.66368
	C21orf91	1	ERG	2	0.0145482	0.800558	0.819452
	C21orf91	1	KCNE1B	2	0.00501243	0.930643	0.937927
	C21orf91	1	U2AF1L5	1	0.00205922	0.971477	0.974387
	C21orf91	1	TSPEAR	2	0.000679145	0.990591	0.991901
	C21orf91	1	OLIG2	2	-0.0108373	0.850734	0.865521
	C21orf91	1	SCAF4	1	-0.0121947	0.832299	0.848518
	C21orf91	1	ITSN1	2	-0.0386579	0.501904	0.533823
	C21orf91	1	IL10RB	2	-0.0396757	0.490703	0.522973
	C21orf91	1	MX1	2	-0.04927	0.391979	0.424623
	C21orf91	1	COL18A1	2	-0.0505356	0.379917	0.41249
	C21orf91	1	PCBP3	2	-0.0532902	0.354458	0.386881
	C21orf91	1	SPATC1L	1	-0.0562302	0.328499	0.360546
	C21orf91	1	PDXK	2	-0.0848102	0.140136	0.16194
	C21orf91	1	PTTG1IP	2	-0.099924	0.0819622	0.0972552
	C21orf91	1	OLIG1	2	-0.10308	0.072712	0.0867992
	C21orf91	1	KCNJ15	2	-0.139507	0.0149217	0.0191171
	C21orf91	1	IFNGR2	2	-0.145036	0.0113486	0.0147117
	C21orf91	1	ETS2	2	-0.163847	0.00417825	0.00562963
	C21orf91	1	RIPK4	2	-0.167955	0.00331164	0.00450806
	C21orf91	1	ABCG1	2	-0.175232	0.00216622	0.00299362
	C21orf91	1	TFF3	2	-0.201454	0.000408853	0.00059972
	C21orf91	1	MX2	2	-0.246571	1.36929e-05	2.23991e-05
	C21orf91	1	TRPM2	2	-0.293561	1.862e-07	3.41459e-07
	C21orf91	1	CSTB	2	-0.312478	2.60968e-08	5.04022e-08
	C21orf91	1	PFKL	1	-0.331768	3.0382e-09	6.16141e-09
	C21orf91	1	APP	2	-0.397564	5.92415e-13	1.44403e-12
	C21orf91	1	SLC19A1	2	-0.510563	0	0
	C21orf91	1	ITGB2	2	-0.632846	0	0
	C2CD2	1	WDR4	1	0.801899	0	0
	C2CD2	1	CRYZL1	1	0.791784	0	0
	C2CD2	1	PRDM15	1	0.755388	0	0
	C2CD2	1	PAXBP1	1	0.751334	0	0
	C2CD2	1	N6AMT1	1	0.750026	0	0
	C2CD2	1	UBE2G2	1	0.745803	0	0
	C2CD2	1	ZBTB21	1	0.726603	0	0
	C2CD2	1	BRWD1	1	0.724025	0	0
	C2CD2	1	TRAPPC10	1	0.711296	0	0
	C2CD2	1	SLC5A3	1	0.70873	0	0
	C2CD2	1	TTC3	1	0.705714	0	0
	C2CD2	1	TMEM50B	1	0.699379	0	0
	C2CD2	1	URB1	1	0.693085	0	0
	C2CD2	1	GABPA	1	0.668126	0	0
	C2CD2	1	ADARB1	1	0.666385	0	0
	C2CD2	1	LTN1	1	0.653653	0	0
	C2CD2	1	USP16	1	0.651155	0	0
	C2CD2	1	SETD4	1	0.650956	0	0
	C2CD2	1	NRIP1	1	0.634093	0	0
	C2CD2	1	DONSON	1	0.632936	0	0
	C2CD2	1	VPS26C	1	0.627867	0	0
	C2CD2	1	MIS18A	1	0.626846	0	0
	C2CD2	1	HSPA13	1	0.621285	0	0
	C2CD2	1	HLCS	1	0.618919	0	0
	C2CD2	1	DIP2A	1	0.613769	0	0
	C2CD2	1	POFUT2	1	0.609424	0	0
	C2CD2	1	PIGP	1	0.60687	0	0
	C2CD2	1	C21orf91	1	0.604996	0	0
	C2CD2	1	RCAN1	1	0.603481	0	0
	C2CD2	1	HMGN1	1	0.602936	0	0
	C2CD2	1	SON	1	0.584396	0	0
	C2CD2	1	RBM11	1	0.571461	0	0
	C2CD2	1	PSMG1	1	0.571317	0	0
	C2CD2	1	DYRK1A	1	0.567195	0	0
	C2CD2	1	BTG3	1	0.561815	0	0
	C2CD2	1	MORC3	1	0.561569	0	0
	C2CD2	1	RRP1B	1	0.555444	0	0
	C2CD2	1	CFAP298	1	0.552266	0	0
	C2CD2	1	PCNT	1	0.551821	0	0
	C2CD2	1	TIAM1	1	0.551703	0	0
	C2CD2	1	GART	1	0.549564	0	0
	C2CD2	1	MCM3AP	1	0.543549	0	0
	C2CD2	1	USP25	1	0.539508	0	0
	C2CD2	1	SLC37A1	1	0.534283	0	0
	C2CD2	1	DNAJC28	1	0.531666	0	0
	C2CD2	1	NDUFV3	1	0.520807	0	0
	C2CD2	1	RUNX1	1	0.513677	0	0
	C2CD2	1	PRMT2	1	0.511197	0	0
	C2CD2	1	UBASH3A	1	0.504397	0	0
	C2CD2	1	MRPL39	1	0.500082	0	0
	C2CD2	1	SUMO3	1	0.480662	0	0
	C2CD2	1	SMIM11B	1	0.47424	0	0
	C2CD2	1	CBR3	1	0.468644	0	0
	C2CD2	1	RWDD2B	1	0.455016	0	0
	C2CD2	1	C21orf58	1	0.45106	0	0
	C2CD2	1	AIRE	1	0.446434	2.22045e-16	5.68648e-16
	C2CD2	1	PDE9A	1	0.439562	8.88178e-16	2.21364e-15
	C2CD2	1	DOP1B	1	0.419056	2.35367e-14	5.4871e-14
	C2CD2	1	CCT8	1	0.406612	1.56319e-13	3.48926e-13
	C2CD2	1	LSS	1	0.382177	5.2105e-12	1.0765e-11
	C2CD2	1	CFAP410	1	0.37912	7.92078e-12	1.62164e-11
	C2CD2	1	RRP1	1	0.37743	9.96403e-12	2.033e-11
	C2CD2	1	SYNJ1	1	0.371566	2.18747e-11	4.37834e-11
	C2CD2	1	COL6A1	1	0.371426	2.22853e-11	4.45786e-11
	C2CD2	1	SOD1	1	0.368907	3.10885e-11	6.16211e-11
	C2CD2	1	SCAF4	1	0.366349	4.34595e-11	8.54841e-11
	C2CD2	1	SIK1B	1	0.346035	5.60745e-10	1.04305e-09
	C2CD2	1	MRPS6	1	0.343167	7.93055e-10	1.46266e-09
	C2CD2	1	ATP5PO	1	0.325298	6.35624e-09	1.11846e-08
	C2CD2	1	CHAF1B	1	0.320928	1.03646e-08	1.80443e-08
	C2CD2	1	FAM207A	1	0.30916	3.72112e-08	6.28483e-08
	C2CD2	1	SAMSN1	1	0.305069	5.72901e-08	9.58327e-08
	C2CD2	1	AGPAT3	1	0.295854	1.47825e-07	2.42669e-07
	C2CD2	1	ATP5PF	1	0.295588	1.51853e-07	2.48999e-07
	C2CD2	1	PKNOX1	1	0.292133	2.14748e-07	3.49513e-07
	C2CD2	1	CBR1	1	0.284595	4.5027e-07	7.18997e-07
	C2CD2	1	GATD3B	1	0.283377	5.06456e-07	8.05719e-07
	C2CD2	1	TMPRSS3	1	0.279228	7.52895e-07	1.1855e-06
	C2CD2	1	ADAMTS1	1	0.279226	7.53017e-07	1.18558e-06
	C2CD2	1	LRRC3	1	0.26598	2.55863e-06	3.90039e-06
	C2CD2	1	ADAMTS5	1	0.246417	1.38692e-05	2.03402e-05
	C2CD2	1	COL6A2	1	0.237682	2.82404e-05	4.06301e-05
	C2CD2	1	GET1	1	0.23395	3.79576e-05	5.42099e-05
	C2CD2	1	IFNAR2	1	0.204769	0.000326007	0.000441668
	C2CD2	1	U2AF1	1	0.20399	0.000343919	0.000465069
	C2CD2	1	YBEY	1	0.202784	0.000373511	0.000503945
	C2CD2	1	EVA1C	1	0.181675	0.00146729	0.00190433
	C2CD2	1	BACE2	1	0.176531	0.00200469	0.00257821
	C2CD2	1	SPATC1L	1	0.159706	0.00525406	0.00657287
	C2CD2	1	S100B	1	0.143739	0.0121113	0.0147662
	C2CD2	1	ICOSLG	1	0.133628	0.0197663	0.0237176
	C2CD2	1	SIK1	1	0.121809	0.0337564	0.0397633
	C2CD2	1	CYYR1	2	0.0694457	0.227317	0.247933
	C2CD2	1	PFKL	1	0.0681186	0.236345	0.257193
	C2CD2	1	U2AF1L5	1	0.0528772	0.358205	0.382468
	C2CD2	1	BACH1	2	0.050088	0.384157	0.408588
	C2CD2	1	MX1	2	0.0390606	0.497455	0.5217
	C2CD2	1	KCNE1	2	0.0380278	0.508904	0.532939
	C2CD2	1	PDXK	2	0.0364201	0.526995	0.550954
	C2CD2	1	GATD3A	1	0.0347047	0.546651	0.570221
	C2CD2	1	OLIG2	2	0.0285582	0.619909	0.641837
	C2CD2	1	PWP2	1	0.024515	0.6703	0.690256
	C2CD2	1	OLIG1	2	0.022129	0.700763	0.719723
	C2CD2	1	TSPEAR	2	0.0120435	0.834348	0.846227
	C2CD2	1	PCBP3	2	-0.0192851	0.737705	0.755717
	C2CD2	1	ITSN1	2	-0.0215494	0.708239	0.727178
	C2CD2	1	ERG	2	-0.0300101	0.602224	0.624571
	C2CD2	1	MAP3K7CL	2	-0.0336706	0.558672	0.582072
	C2CD2	1	RIPK4	2	-0.0547677	0.341255	0.365045
	C2CD2	1	ABCG1	2	-0.0670329	0.243916	0.26507
	C2CD2	1	IFNAR1	2	-0.0908755	0.113829	0.127765
	C2CD2	1	KCNE1B	2	-0.104376	0.0691669	0.0793098
	C2CD2	1	COL18A1	2	-0.115449	0.0442874	0.0516522
	C2CD2	1	APP	2	-0.136931	0.0168989	0.0203778
	C2CD2	1	CSTB	2	-0.204452	0.000333194	0.000451113
	C2CD2	1	IL10RB	2	-0.224362	7.94028e-05	0.000111312
	C2CD2	1	TFF3	2	-0.224592	7.80365e-05	0.000109424
	C2CD2	1	PTTG1IP	2	-0.239461	2.44854e-05	3.53828e-05
	C2CD2	1	TRPM2	2	-0.256754	5.77522e-06	8.63857e-06
	C2CD2	1	MX2	2	-0.269441	1.87018e-06	2.8779e-06
	C2CD2	1	ETS2	2	-0.319771	1.17818e-08	2.04625e-08
	C2CD2	1	KCNJ15	2	-0.346093	5.56773e-10	1.03589e-09
[truncated: 13,753 more rows]
