# Supplementary material for: Variegated overexpression of chromosome 21 genes reveals molecular and immune subtypes of Down syndrome
Source: Nat Commun. 2024 Jun 28;15:5473. doi: 10.1038/s41467-024-49781-1 (PMC11213896; doi:10.1038/s41467-024-49781-1)
Supplement: Supplementary file 5 — Supplementary Data 2 [file 41467_2024_49781_MOESM5_ESM.xlsx]

## Sheet: a. Clinical variables
Supplementary Data 2 | Trisomy 21 molecular subtypes whole-blood transcriptome differential expression and pathway analysis.
a. Clinical variables including karyotype, molecular subtype (MS), sex, age, and BMI for all participants in the RNA-seq analysis with matched plasma proteome and metabolome, and immune cell data.
	LabID	Karyotype	Molecular subtype	Sex	Age	BMI
	HTP0001B2	Control	D21	Female	25.8	21.9296
	HTP0005A3	T21	MS1	Male	36.5	24.3465
	HTP0012A2	T21	MS1	Female	44	23.1403
	HTP0015A4	T21	MS2	Male	31.2	62.3489
	HTP0017A4	T21	MS3	Female	23.6	24.1787
	HTP0018B3	Control	D21	Female	57	23.5628
	HTP0019B2	Control	D21	Female	56.9	28.1608
	HTP0022B2	Control	D21	Female	43.2	27.9581
	HTP0023A2	T21	MS2	Female	36.2	32.8574
	HTP0025A3	T21	MS2	Female	25.7	29.1695
	HTP0026B2	Control	D21	Female	55.6	28.0623
	HTP0034B3	Control	D21	Female	25.1	23.6926
	HTP0035B3	Control	D21	Female	28.6	22.5076
	HTP0036A2	T21	MS1	Female	32.1	30.4848
	HTP0040B3	Control	D21	Female	28.9	18.9029
	HTP0042B2	Control	D21	Male	36.2	25.679
	HTP0043B2	Control	D21	Male	38.2	17.9458
	HTP0044B2	Control	D21	Male	35.8	28.9449
	HTP0047B2	Control	D21	Male	38.7	27.3671
	HTP0048B2	Control	D21	Female	39.4	31.6831
	HTP0050A3	T21	MS3	Female	22.8	26.6664
	HTP0052A2	T21	MS1	Female	29.9	28.1367
	HTP0053A2	T21	MS1	Female	26.3	24.4511
	HTP0054A2	T21	MS3	Male	21.7	22.7914
	HTP0055B2	Control	D21	Male	37	33.3323
	HTP0057B2	Control	D21	Female	34.8	33.6538
	HTP0058B2	Control	D21	Male	33.8	33.1811
	HTP0059B2	Control	D21	Male	24.7	21.1677
	HTP0061B2	Control	D21	Female	22.2	20.6531
	HTP0062B2	Control	D21	Female	20.5	25.1359
	HTP0066A2	T21	MS1	Male	14.7	22.5981
	HTP0067B2	Control	D21	Male	20.5	26.0318
	HTP0070A3	T21	MS3	Male	24.9	21.461
	HTP0073A2	T21	MS3	Male	54.7	27.9036
	HTP0077B2	Control	D21	Male	43.3	32.1352
	HTP0078B2	Control	D21	Male	27.7	21.2379
	HTP0079B2	Control	D21	Male	28.4	22.6713
	HTP0080A2	T21	MS1	Female	34.8	30.3411
	HTP0087B2	Control	D21	Male	55.4	27.0262
	HTP0090B2	Control	D21	Male	24.8	26.1064
	HTP0092B2	Control	D21	Female	25.2	27.4614
	HTP0095B2	Control	D21	Female	37.7	27.1964
	HTP0096B2	Control	D21	Male	25.6	24.6635
	HTP0098B2	Control	D21	Female	54.9	23.1982
	HTP0100B2	Control	D21	Female	33.5	19.7985
	HTP0101A2	T21	MS3	Female	31.3	43.8225
	HTP0103A2	T21	MS1	Female	1.6	15.4988
	HTP0104B2	Control	D21	Female	36.6	NA
	HTP0105B3	Control	D21	Female	30	19.7642
	HTP0107A3	T21	MS2	Female	33.7	22.7356
	HTP0109A3	T21	MS1	Female	49	28.5529
	HTP0111B2	Control	D21	Female	44.5	22.9209
	HTP0112A3	T21	MS3	Female	36	28.7631
	HTP0116A2	T21	MS1	Male	10.9	24.0737
	HTP0118B	Control	D21	Male	44.3	24.3082
	HTP0119A	T21	MS1	Female	50.9	22.659
	HTP0126B2	Control	D21	Female	48	30.9171
	HTP0127B2	Control	D21	Female	8.2	15.959
	HTP0146B	Control	D21	Male	47.4	25.8997
	HTP0147B	Control	D21	Female	38.6	22.554
	HTP0148B2	Control	D21	Male	41.7	30.0995
	HTP0149B	Control	D21	Female	53.2	22.7112
	HTP0151A	T21	MS3	Male	27.4	43.629
	HTP0198A3	T21	MS2	Male	36.3	38.4551
	HTP0202B	Control	D21	Male	61.3	25.2327
	HTP0205B	Control	D21	Female	42.6	40.4493
	HTP0207A4	T21	MS1	Female	25.2	21.2641
	HTP0211A3	T21	MS2	Male	29.7	29.452
	HTP0213A3	T21	MS2	Male	46.3	41.4401
	HTP0214B2	Control	D21	Female	21.6	21.9252
	HTP0216B2	Control	D21	Female	17.2	25.2626
	HTP0219A2	T21	MS2	Female	19.5	29.7676
	HTP0226A3	T21	MS1	Male	52.4	47.1823
	HTP0230A2	T21	MS3	Female	39.6	39.0668
	HTP0236A2	T21	MS1	Male	11.3	14.8005
	HTP0238A3	T21	MS2	Male	41.5	24.2427
	HTP0241A2	T21	MS3	Female	17.9	22.4144
	HTP0242B3	Control	D21	Female	20.3	24.5935
	HTP0243A3	T21	MS3	Female	15.1	24.2646
	HTP0247A2	T21	MS3	Male	22.5	28.3711
	HTP0249A2	T21	MS2	Female	34	25.2759
	HTP0251A2	T21	MS3	Female	34.3	49.9556
	HTP0254A2	T21	MS2	Male	33.8	31.4728
	HTP0259A2	T21	MS3	Female	32.6	38.9815
	HTP0261A2	T21	MS1	Male	22.9	30.118
	HTP0262A2	T21	MS3	Female	14.3	23.5897
	HTP0263A2	T21	MS2	Female	12.4	20.7937
	HTP0277A3	T21	MS1	Female	37.2	NA
	HTP0289B	Control	D21	Male	7.1	13.1789
	HTP0290B	Control	D21	Female	43.3	NA
	HTP0293A	T21	MS3	Male	6.2	16.4914
	HTP0294B	Control	D21	Male	4.2	14.2854
	HTP0295A	T21	MS3	Male	51.2	24.3749
	HTP0296A	T21	MS3	Male	55.1	23.4791
	HTP0298A	T21	MS1	Female	25.8	17.509
	HTP0300A	T21	MS1	Female	30.8	48.125
	HTP0301A3	T21	MS2	Female	24	25.7601
	HTP0306A	T21	MS3	Male	23.2	34.8735
	HTP0312A2	T21	MS1	Female	35.7	34.013
	HTP0316B	Control	D21	Female	29.6	23.7838
	HTP0318A3	T21	MS1	Male	30.5	30.8458
	HTP0320A2	T21	MS3	Female	33.7	24.7066
	HTP0321A	T21	MS3	Female	14	39.4894
	HTP0323A	T21	MS3	Male	3.8	16.1667
	HTP0324A2	T21	MS1	Male	22	32.6359
	HTP0325A	T21	MS3	Male	13.4	24.0296
	HTP0327A	T21	MS1	Male	6.5	15.6908
	HTP0329A2	T21	MS3	Female	19.5	17.848
	HTP0330A	T21	MS1	Male	6.1	16.3071
	HTP0331A	T21	MS3	Male	23.1	43.1185
	HTP0333A2	T21	MS3	Female	30.3	36.4774
	HTP0334A2	T21	MS1	Male	44.1	45.3452
	HTP0335A2	T21	MS2	Female	57.6	29.1857
	HTP0336A	T21	MS1	Female	8.7	21.9239
	HTP0337A	T21	MS3	Male	22.2	30.7489
	HTP0339A	T21	MS1	Male	16.1	23.4369
	HTP0340A	T21	MS3	Female	18.6	31.3778
	HTP0341A	T21	MS1	Male	2.6	17.2738
	HTP0342A	T21	MS1	Female	13.6	20.1287
	HTP0343B	Control	D21	Male	46.2	25.5584
	HTP0345A	T21	MS3	Female	52.7	24.3078
	HTP0346B	Control	D21	Female	37.1	24.4696
	HTP0347B	Control	D21	Female	14	NA
	HTP0349B	Control	D21	Female	10	NA
	HTP0352B	Control	D21	Male	43.2	NA
	HTP0354A	T21	MS1	Male	6	15.6671
	HTP0355B	Control	D21	Male	12.3	17.0267
	HTP0357A	T21	MS1	Male	3.8	16.3694
	HTP0361B2	Control	D21	Male	11.5	16.8065
	HTP0364A	T21	MS3	Male	13.7	26.4264
	HTP0367A	T21	MS1	Male	13.6	47.8201
	HTP0368A	T21	MS1	Male	15.2	23.3372
	HTP0370A	T21	MS1	Male	20.2	27.9136
	HTP0373A	T21	MS1	Male	56.7	33.9207
	HTP0374A	T21	MS2	Male	25.5	28.5433
	HTP0375A	T21	MS1	Female	10.9	18.5923
	HTP0376B	Control	D21	Female	24	22.6933
	HTP0378A	T21	MS3	Female	31.4	35.9948
	HTP0379A	T21	MS1	Female	35.4	20.9275
	HTP0380A	T21	MS2	Male	25.8	31.0136
	HTP0381A	T21	MS2	Male	25.4	24.7934
	HTP0382A	T21	MS3	Male	39.5	28.4575
	HTP0384A	T21	MS3	Female	27.8	38.131
	HTP0385A	T21	MS3	Male	25.6	33.7302
	HTP0386A	T21	MS2	Male	6.8	17.2612
	HTP0387A	T21	MS1	Female	33.3	41.728
	HTP0388A	T21	MS1	Female	37.5	40.1631
	HTP0389A	T21	MS1	Female	20.1	42.6056
	HTP0390A	T21	MS3	Female	15.5	17.7053
	HTP0391A	T21	MS1	Male	26.8	26.3418
	HTP0392A	T21	MS3	Male	32.4	38.5898
	HTP0393A	T21	MS2	Female	39.8	28.6391
	HTP0394A	T21	MS2	Female	23.6	29.4116
	HTP0395A	T21	MS2	Male	35.2	25.3353
	HTP0396A	T21	MS3	Male	15.9	22.4573
	HTP0397A	T21	MS1	Male	38.7	35.3006
	HTP0398A	T21	MS2	Female	17.5	23.1964
	HTP0399A2	T21	MS3	Male	33.1	29.0557
	HTP0400A	T21	MS1	Male	14.9	25.8981
	HTP0401A	T21	MS3	Female	34.6	38.4889
	HTP0402A	T21	MS1	Male	35.9	36.0865
	HTP0403A	T21	MS3	Male	13.4	20.2888
	HTP0404A	T21	MS3	Female	12.5	36.352
	HTP0405A	T21	MS3	Male	26.1	27.0099
	HTP0406A	T21	MS2	Female	9.2	17.5507
	HTP0407A	T21	MS3	Male	43.5	23.7547
	HTP0408A	T21	MS1	Male	40.6	29.8487
	HTP0409A	T21	MS2	Female	21.2	23.9477
	HTP0410A	T21	MS2	Male	24	26.4904
	HTP0411A	T21	MS3	Female	18.7	36.3403
	HTP0412A	T21	MS3	Male	20.7	23.3145
	HTP0413A	T21	MS2	Female	22.5	38
	HTP0414A	T21	MS3	Female	21.8	29.1405
	HTP0415A	T21	MS3	Female	8.3	25.2675
	HTP0418A	T21	MS1	Male	3.8	18.3645
	HTP0419A	T21	MS1	Male	20.8	42.376
	HTP0420A	T21	MS1	Male	6.4	18.5185
	HTP0421A	T21	MS3	Male	13.7	20.409
	HTP0423A	T21	MS2	Male	23.9	28.6306
	HTP0424A	T21	MS2	Female	4	24.2711
	HTP0425A	T21	MS2	Male	19.1	25.356
	HTP0426A	T21	MS3	Male	17.5	23.2517
	HTP0428A	T21	MS2	Male	27.5	30.3461
	HTP0429B	Control	D21	Female	11.5	19.0069
	HTP0430A	T21	MS2	Male	13.9	26.0499
	HTP0431A2	T21	MS2	Female	20.9	33.8713
	HTP0434A	T21	MS3	Female	25.9	27.035
	HTP0435A2	T21	MS1	Male	36.2	43.2744
	HTP0436A	T21	MS3	Female	32.8	26.5066
	HTP0437A	T21	MS2	Male	24.9	27.2628
	HTP0438A	T21	MS1	Female	19.9	21.9992
	HTP0439A2	T21	MS3	Male	40.8	23.5482
	HTP0440A	T21	MS2	Male	20.9	29.4221
	HTP0442A2	T21	MS1	Female	9.5	20.8243
	HTP0443A2	T21	MS3	Male	17.9	32.165
	HTP0444B2	Control	D21	Female	9.9	16.4076
	HTP0445A	T21	MS2	Female	38.8	36.2626
	HTP0446A	T21	MS1	Female	31.7	43.739
	HTP0447B2	Control	D21	Female	16.5	19.4301
	HTP0448A	T21	MS2	Male	21.5	23.4375
	HTP0449A	T21	MS2	Male	20.8	26.7148
	HTP0450A	T21	MS1	Male	15.4	19.6493
	HTP0451A	T21	MS1	Male	32.5	26.5854
	HTP0452A	T21	MS2	Female	16.6	31.7203
	HTP0454A	T21	MS3	Male	21.7	23.7741
	HTP0455B	Control	D21	Female	7.3	17.608
	HTP0456A	T21	MS2	Male	7.3	16.681
	HTP0457B	Control	D21	Female	7.3	14.6133
	HTP0458A	T21	MS3	Male	20	21.0175
	HTP0459A	T21	MS1	Male	13.7	20.149
	HTP0460A	T21	MS1	Male	20.3	27.6584
	HTP0461A	T21	MS1	Female	12.5	27.38
	HTP0462A	T21	MS1	Male	38.6	30.5763
	HTP0463A	T21	MS1	Female	28.3	33.4874
	HTP0464A	T21	MS3	Male	22.7	43.8706
	HTP0465A	T21	MS3	Female	6.8	20.0767
	HTP0466B	Control	D21	Female	10.9	16.4856
	HTP0467A	T21	MS2	Female	32.5	35.2787
	HTP0468A2	T21	MS2	Male	29.7	29.2573
	HTP0469A	T21	MS2	Female	16.7	35.7649
	HTP0471A	T21	MS1	Female	9	18.3885
	HTP0473A	T21	MS1	Male	17.1	26.4863
	HTP0475A	T21	MS1	Female	22	26.3496
	HTP0476A	T21	MS2	Female	11.1	21.184
	HTP0477A	T21	MS1	Male	3.4	17.0498
	HTP0478A	T21	MS1	Female	40.3	25.154
	HTP0479A	T21	MS1	Male	3.7	16.5826
	HTP0480A	T21	MS1	Female	21.9	31.1074
	HTP0482A	T21	MS2	Male	19.3	28.6462
	HTP0484A	T21	MS3	Male	5.6	16.5808
	HTP0485A	T21	MS2	Female	5.7	17.0888
	HTP0487A	T21	MS2	Male	4.6	16.2172
	HTP0488A	T21	MS1	Male	5.4	17.5449
	HTP0491A	T21	MS1	Male	6.5	18.1421
	HTP0492B	Control	D21	Male	4.8	NA
	HTP0493B	Control	D21	Male	8.7	NA
	HTP0494A	T21	MS2	Female	7.1	39.8676
	HTP0495B	Control	D21	Female	4.5	NA
	HTP0497B	Control	D21	Male	54.4	NA
	HTP0498B	Control	D21	Male	11.9	NA
	HTP0501A	T21	MS3	Male	4	15.2909
	HTP0502B	Control	D21	Male	27.1	24.1547
	HTP0506B	Control	D21	Male	31.2	26.8933
	HTP0507A	T21	MS3	Male	8.2	20.1662
	HTP0508B2	Control	D21	Male	29.9	27.9858
	HTP0510A	T21	MS1	Female	23	21.9202
	HTP0512A	T21	MS3	Male	30	30.8434
	HTP0515A	T21	MS3	Male	13.1	18.9181
	HTP0516A	T21	MS1	Male	39.1	29.7412
	HTP0517A	T21	MS2	Male	2.7	16.2845
	HTP0519A	T21	MS1	Male	2	15.1286
	HTP0523B	Control	D21	Female	23.3	25.7296
	HTP0524B	Control	D21	Male	24.5	19.2592
	HTP0525A	T21	MS1	Female	34.2	35.616
	HTP0527B	Control	D21	Male	7.4	14.88
	HTP0530A	T21	MS3	Female	39.6	30.4054
	HTP0531A	T21	MS3	Female	3.5	14.3229
	HTP0534A	T21	MS1	Male	36.9	24.5778
	HTP0535A	T21	MS3	Male	23.6	30.0709
	HTP0537A	T21	MS2	Female	51.9	24.0103
	HTP0538A	T21	MS3	Male	28.4	35.3488
	HTP0539A	T21	MS2	Female	42.8	30.2376
	HTP0540A	T21	MS1	Female	14.5	29.2134
	HTP0541A	T21	MS2	Male	29.7	33.5743
	HTP0542A	T21	MS2	Male	27.8	44.3308
	HTP0543A	T21	MS2	Male	36.9	30.1297
	HTP0544A	T21	MS2	Male	38.1	22.6118
	HTP0545A	T21	MS1	Male	18.1	25.3889
	HTP0546A	T21	MS2	Female	51.4	23.7916
	HTP0547A	T21	MS2	Female	26	34.4361
	HTP0548A	T21	MS3	Female	46.2	37.9123
	HTP0549A	T21	MS3	Female	20.6	39.9899
	HTP0550A	T21	MS1	Female	15.2	24.2806
	HTP0551B	Control	D21	Female	18	24.7017
	HTP0552A	T21	MS2	Male	17	32.7679
	HTP0553A	T21	MS2	Female	18.2	25.2625
	HTP0554A	T21	MS2	Male	23.1	40.9902
	HTP0555B	Control	D21	Female	47.3	32.8648
	HTP0556A	T21	MS2	Male	28.3	36.366
	HTP0557B	Control	D21	Female	40.1	27.4315
	HTP0559B	Control	D21	Male	10.8	28.4367
	HTP0560A	T21	MS2	Male	50.1	39.1445
	HTP0561A	T21	MS3	Male	13.7	22.0943
	HTP0563A	T21	MS2	Female	8.7	25.9765
	HTP0564A	T21	MS1	Male	14.2	20.0391
	HTP0565A	T21	MS2	Male	22.5	42.4752
	HTP0566A	T21	MS2	Male	13.7	17.9761
	HTP0567B	Control	D21	Female	23	26.6003
	HTP0568A	T21	MS2	Male	28.3	28.086
	HTP0569A	T21	MS2	Male	22.9	26.8054
	HTP0570A	T21	MS3	Male	38.8	29.4285
	HTP0571A	T21	MS3	Male	13.1	23.9875
	HTP0572A	T21	MS3	Male	24.4	33.9037
	HTP0573B	Control	D21	Male	19.1	28.1906
	HTP0574A	T21	MS3	Male	42.4	32.8907
	HTP0575A	T21	MS2	Female	17.2	21.8731
	HTP0576B	Control	D21	Female	11.2	27.7344
	HTP0577A	T21	MS2	Female	28.4	39.2156
	HTP0578A	T21	MS1	Male	25.7	26.7187
	HTP0580A	T21	MS1	Female	31.8	43.4206
	HTP0581A	T21	MS2	Male	30.6	29.5802
	HTP0582B	Control	D21	Female	33.1	31.0547
	HTP0583A	T21	MS1	Female	6.2	19.6363
	HTP0584A	T21	MS2	Male	29.3	32.7451
	HTP0585A	T21	MS3	Female	16.5	23.854
	HTP0586A	T21	MS3	Male	31.9	29.749
	HTP0587A	T21	MS2	Male	4.3	18.4953
	HTP0588A	T21	MS1	Female	19.2	18.0616
	HTP0589A	T21	MS3	Female	19	34.1138
	HTP0590A	T21	MS3	Male	16.8	38.7931
	HTP0591A	T21	MS2	Male	31.9	30.8165
	HTP0592A	T21	MS2	Female	14.5	28.3404
	HTP0593A	T21	MS2	Male	11.7	21.4336
	HTP0594A	T21	MS1	Male	30.1	25.9055
	HTP0595B	Control	D21	Female	34.3	24.2759
	HTP0596A	T21	MS2	Female	28.3	32.8134
	HTP0597A	T21	MS2	Female	12.5	19.287
	HTP0598A	T21	MS3	Female	18	30.3998
	HTP0599A	T21	MS3	Female	36.6	32.7657
	HTP0600A	T21	MS3	Male	10.8	25.5676
	HTP0602A	T21	MS3	Female	13.5	29.15
	HTP0603A	T21	MS1	Female	12.7	15.2077
	HTP0604A	T21	MS3	Female	26.6	23.0579
	HTP0605A	T21	MS3	Male	17.5	19.0048
	HTP0607A	T21	MS2	Male	23.9	27.362
	HTP0608A	T21	MS1	Female	32.5	38.4451
	HTP0609A	T21	MS1	Female	4	17.2082
	HTP0610A	T21	MS3	Female	17	27.4301
	HTP0611A	T21	MS1	Female	23.9	33.5182
	HTP0612A	T21	MS1	Male	11.4	17.106
	HTP0613A	T21	MS3	Female	10.3	17.1648
	HTP0615B	Control	D21	Male	9.2	22.2972
	HTP0616A	T21	MS3	Male	19	31.6051
	HTP0617A	T21	MS3	Male	30.5	32.9184
	HTP0618A	T21	MS3	Female	37	36.9164
	HTP0619A	T21	MS3	Female	37	27.6429
	HTP0620A	T21	MS3	Female	19.6	27.6272
	HTP0621A	T21	MS2	Female	21.4	26.0862
	HTP0622A	T21	MS2	Female	26	25.9457
	HTP0623A	T21	MS2	Female	28.1	34.5298
	HTP0624A	T21	MS2	Female	28.1	34.7105
	HTP0625A	T21	MS1	Male	40.1	24.4661
	HTP0626A	T21	MS2	Male	14.2	20.9908
	HTP0627A	T21	MS3	Female	21.1	36.3596
	HTP0628B	Control	D21	Female	4.8	16.8711
	HTP0629A	T21	MS1	Female	7	15.5846
	HTP0630A	T21	MS2	Male	39.9	23.74
	HTP0631A	T21	MS1	Female	33	30.11
	HTP0632A	T21	MS2	Female	26.4	16.7174
	HTP0633A	T21	MS1	Male	33.1	25.173
	HTP0634A	T21	MS2	Male	20.4	30.8166
	HTP0637A	T21	MS3	Female	20.1	29.2933
	HTP0638A	T21	MS3	Female	32.7	32.8861
	HTP0639A	T21	MS1	Male	27.3	30.7874
	HTP0641A	T21	MS1	Male	46.6	33.1013
	HTP0642A	T21	MS3	Female	25.2	29.8837
	HTP0643A	T21	MS3	Male	29.7	27.5791
	HTP0644A	T21	MS3	Male	28.7	23.1241
	HTP0645A	T21	MS1	Male	28.4	20.2362
	HTP0646A	T21	MS3	Male	17.1	26.5066
	HTP0647A	T21	MS1	Male	7	20.2468
	HTP0648B	Control	D21	Male	11.9	24.2187
	HTP0649B	Control	D21	Female	44.6	34.8993
	HTP0650A	T21	MS1	Female	45.7	40.9725
	HTP0651A	T21	MS3	Male	31.2	25.9842
	HTP0652A	T21	MS1	Female	35.1	43.0173
	HTP0653B	Control	D21	Male	13.9	15.8031
	HTP0654A	T21	MS1	Female	26.9	26.8864
	HTP0655B	Control	D21	Male	15.8	21.2691
	HTP0657A	T21	MS3	Male	16.9	20.5442
	HTP0658A	T21	MS1	Male	15.3	47.3842
	HTP0659A	T21	MS1	Female	36.5	34.1138
	HTP0660A	T21	MS1	Male	13	17.8213
	HTP0661A	T21	MS1	Male	28.4	27.2214
	HTP0662A	T21	MS1	Female	26.1	30.637
	HTP0663A	T21	MS3	Female	20.5	37.2806
	HTP0664A	T21	MS2	Female	29.4	26.3467
	HTP0665A	T21	MS1	Female	23.4	27.5705
	HTP0666A	T21	MS3	Male	17.4	21.7873
	HTP0667A	T21	MS2	Male	24.1	29.4691
	HTP0668A	T21	MS1	Female	29.7	35.7469
	HTP0669B	Control	D21	Female	14.6	24.8325
	HTP0672A	T21	MS1	Male	17.2	20.4152
	HTP0676A	T21	MS1	Female	19.3	29.2184
	HTP0706A	T21	MS3	Female	22.8	21.0542
	HTP0708A	T21	MS1	Male	17	25.0922
	HTP0204A	T21	MS2	Male	13.1	27.2633
	HTP0206B	Control	D21	Male	15.8	NA
	HTP0288B	Control	D21	Male	9.2	15.1089
	HTP0302B	Control	D21	Female	41.6	NA
	HTP0310A	T21	MS2	Male	10.8	18.0238
	HTP0322B	Control	D21	Male	29	24.0876
	HTP0326A	T21	MS2	Female	30.2	23.1159
	HTP0328A	T21	MS2	Female	41.2	31.2568
	HTP0332A	T21	MS2	Male	24.4	19.6828
	HTP0338B	Control	D21	Male	27.5	22.2113
	HTP0348A	T21	MS2	Female	17.2	34.7643
	HTP0351A	T21	MS2	Male	27	29.162
	HTP0084A2	T21	MS2	Male	35	47.7042
	HTP0085B2	Control	D21	Male	33.7	29.8978

## Sheet: b. MS chr21 expression vs D21
Supplementary Data 2 | Trisomy 21 molecular subtypes whole-blood transcriptome differential expression and pathway analysis.
b. Whole blood RNAseq DESeq2 results of HSA21 genes for trisomy 21 (T21) MS versus euploid controls (D21) and each other.
	EnsemblID	Gene name	chr21 cluster	MS1 vs. D21 FC	MS1 vs. D21 FDR	MS2 vs. D21 FC	MS2 vs. D21 q-value	MS3 vs. D21 FC	MS3 vs. D21 q-value
	ENSG00000175894.18	TSPEAR	2	2.11696	1.58697e-16	2.05104	7.48578e-14	3.14459	5.86167e-35
	ENSG00000166265.13	CYYR1	2	2.13621	6.44904e-23	2.08378	2.14508e-19	2.68072	1.50567e-36
	ENSG00000157554.19	ERG	2	1.73765	1.63746e-05	1.73395	4.05826e-05	3.05232	4.3649e-16
	ENSG00000183421.12	RIPK4	2	1.67943	1.46712e-09	2.2121	7.11859e-18	2.52854	8.87654e-26
	ENSG00000142173.16	COL6A2	1	2.21929	6.749e-39	2.63029	4.51897e-50	1.52458	5.61181e-12
	ENSG00000182362.14	YBEY	1	2.07243	5.69655e-74	2.29268	2.2772e-84	1.83845	5.91719e-50
	ENSG00000157601.14	MX1	2	1.42741	0.000483893	1.40053	0.00170786	3.27309	3.68674e-25
	ENSG00000160183.16	TMPRSS3	1	2.00203	2.20307e-26	2.08186	3.61168e-26	1.63737	6.15516e-14
	ENSG00000154723.12	ATP5PF	1	2.07793	3.85522e-38	2.08911	2.89259e-34	1.48863	2.73214e-12
	ENSG00000154734.15	ADAMTS1	1	2.15122	9.10554e-23	1.68896	1.2148e-10	1.67323	3.83339e-11
	ENSG00000155307.18	SAMSN1	1	1.99665	1.31122e-59	1.4894	1.26619e-18	1.92368	1.64412e-51
	ENSG00000159259.8	CHAF1B	1	1.77295	1.66455e-62	2.02616	9.34202e-84	1.70673	3.34108e-52
	ENSG00000157551.19	KCNJ15	2	1.23784	0.000402594	1.41625	1.13866e-07	2.58777	1.34021e-49
	ENSG00000241837.7	ATP5PO	1	1.9198	2.2532e-38	1.93754	6.23491e-35	1.41024	1.14279e-11
	ENSG00000154640.14	BTG3	1	2.00736	1.1375e-94	1.75995	1.23042e-54	1.45035	1.5071e-26
	ENSG00000160213.7	CSTB	2	1.42307	1.44284e-24	1.87134	3.91005e-66	1.92037	2.68818e-78
	ENSG00000182093.16	GET1	1	1.72365	3.38314e-54	1.7298	2.23402e-48	1.67593	4.7344e-47
	ENSG00000183527.12	PSMG1	1	1.89911	1.6802e-113	1.75912	3.90437e-77	1.37489	1.79318e-27
	ENSG00000159231.6	CBR3	1	1.89048	1.21493e-23	1.94559	5.09618e-23	1.27632	9.72978e-05
	ENSG00000160233.8	LRRC3	1	1.55496	1.51947e-25	1.6203	5.29088e-27	1.84942	8.75803e-47
	ENSG00000154642.11	C21orf91	1	2.00732	2.80273e-85	1.27886	9.23645e-11	1.54769	4.51075e-33
	ENSG00000157557.13	ETS2	2	1.293	4.08005e-12	1.43923	3.0215e-20	2.24512	1.28495e-102
	ENSG00000183255.12	PTTG1IP	2	1.40318	5.46121e-45	1.56629	4.92047e-69	1.98136	7.2011e-175
	ENSG00000280071.4	GATD3B	1	1.66329	3.72916e-11	1.65203	6.78329e-10	1.57066	5.57719e-09
	ENSG00000173638.19	SLC19A1	2	1.16827	0.00010916	1.67247	1.6564e-32	2.12435	1.26567e-74
	ENSG00000159267.14	HLCS	1	1.79359	1.90909e-94	1.69861	2.60402e-68	1.3927	6.78134e-30
	ENSG00000160298.17	C21orf58	1	1.58875	2.55104e-51	1.81412	1.23904e-74	1.55157	1.86313e-44
	ENSG00000177692.11	DNAJC28	1	1.96836	3.90364e-33	1.41349	9.27667e-09	1.3543	1.49118e-07
	ENSG00000142188.17	TMEM50B	1	1.98046	5.34607e-122	1.4417	1.56219e-31	1.34401	4.00904e-23
	ENSG00000156253.7	RWDD2B	1	1.65882	3.02956e-79	1.77784	7.12022e-90	1.44174	5.99587e-40
	ENSG00000159147.18	DONSON	1	1.71256	6.27072e-110	1.5653	1.2927e-66	1.50113	1.02344e-59
	ENSG00000160285.15	LSS	1	1.61267	4.15663e-53	1.76971	1.63625e-66	1.45959	1.18862e-32
	ENSG00000184900.15	SUMO3	1	1.55794	2.63476e-115	1.6932	1.87635e-142	1.57351	8.0642e-116
	ENSG00000160216.20	AGPAT3	1	1.45928	2.31126e-49	1.62719	1.0137e-71	1.7438	4.06525e-102
	ENSG00000243927.6	MRPS6	1	1.52184	2.69211e-65	1.76289	3.55737e-104	1.52912	3.73217e-64
	ENSG00000186866.16	POFUT2	1	1.61784	1.28221e-154	1.55452	2.74437e-114	1.58854	6.48915e-138
	ENSG00000243646.10	IL10RB	2	1.33417	1.34663e-18	1.48482	8.42727e-30	1.95996	3.85289e-92
	ENSG00000160209.19	PDXK	2	1.38089	5.17506e-33	1.62378	1.30138e-64	1.78231	3.85357e-100
	ENSG00000154719.13	MRPL39	1	1.80395	6.80318e-53	1.71233	6.12478e-39	1.23793	5.142e-08
	ENSG00000159110.19	IFNAR2	1	1.45564	8.63731e-61	1.4571	8.91229e-54	1.82224	1.06065e-148
	ENSG00000166979.13	EVA1C	1	1.541	9.74436e-30	1.8962	1.92954e-56	1.38512	3.84646e-17
	ENSG00000159200.18	RCAN1	1	1.63274	3.42787e-120	1.51873	1.36755e-76	1.54734	2.43628e-91
	ENSG00000142168.14	SOD1	1	1.60472	1.48206e-36	1.85395	2.92366e-54	1.27834	8.49767e-11
	ENSG00000160256.13	FAM207A	1	1.46653	3.76766e-44	1.86994	5.20528e-103	1.43453	6.29213e-38
	ENSG00000183486.13	MX2	2	1.17289	0.0027059	1.33903	4.0738e-07	2.2209	1.172e-45
	ENSG00000154736.6	ADAMTS5	1	1.61979	1.45833e-11	1.21642	0.00678941	1.67271	1.29726e-12
	ENSG00000142185.16	TRPM2	2	1.21534	2.55836e-05	1.5482	2.49648e-18	1.91009	2.13353e-41
	ENSG00000142166.13	IFNAR1	2	1.30487	6.23274e-16	1.35628	2.92198e-18	1.9773	3.1712e-93
	ENSG00000160310.18	PRMT2	1	1.58155	8.41124e-86	1.59821	4.93862e-79	1.44753	5.52765e-54
	ENSG00000156256.15	USP16	1	1.95317	2.60816e-69	1.3142	1.42397e-11	1.24871	8.96491e-09
	ENSG00000205726.15	ITSN1	2	1.25382	3.55136e-07	1.45976	1.83895e-15	1.90606	2.91137e-45
	ENSG00000159128.14	IFNGR2	2	1.22742	6.09691e-10	1.36663	8.6486e-19	1.99677	3.28233e-94
	ENSG00000160255.18	ITGB2	2	1.14143	0.000217733	1.65871	6.96826e-40	1.85832	1.08023e-64
	ENSG00000159079.19	CFAP298	1	1.57305	7.72879e-95	1.65565	5.20528e-103	1.31577	8.18345e-34
	ENSG00000205581.11	HMGN1	1	1.63887	2.99245e-119	1.54042	2.35613e-80	1.32469	9.27343e-38
	ENSG00000205758.12	CRYZL1	1	1.67042	5.78515e-132	1.38117	4.09269e-46	1.3902	2.32686e-52
	ENSG00000159131.17	GART	1	1.46732	8.32851e-69	1.57119	6.59506e-84	1.4836	6.13596e-70
	ENSG00000155313.15	USP25	1	1.47066	1.65199e-37	1.29244	1.10349e-15	1.67747	3.11205e-64
	ENSG00000155304.6	HSPA13	1	1.89837	4.07204e-63	1.1543	0.000412771	1.31084	3.12392e-12
	ENSG00000141959.17	PFKL	1	1.28445	4.1829e-22	1.76273	7.86442e-96	1.51513	1.28481e-56
	ENSG00000157538.14	VPS26C	1	1.42762	2.27669e-140	1.40834	3.84705e-114	1.57273	5.10485e-219
	ENSG00000159055.4	MIS18A	1	1.61642	1.36865e-68	1.48358	1.24587e-40	1.28419	1.03748e-18
	ENSG00000160201.11	U2AF1	1	1.5786	1.25907e-07	1.18136	0.0487277	1.5626	3.23733e-07
	ENSG00000160307.10	S100B	1	1.71226	1.56751e-05	1.79522	1.04067e-05	1.03595	0.729922
	ENSG00000156261.13	CCT8	1	1.3984	2.2743e-50	1.5946	2.92927e-85	1.44669	1.3434e-58
	ENSG00000159140.21	SON	1	1.47823	1.34859e-61	1.35537	2.78949e-33	1.54992	2.40204e-74
	ENSG00000160226.16	CFAP410	1	1.45118	6.41668e-34	1.68284	1.47227e-57	1.28394	9.09589e-16
	ENSG00000185808.13	PIGP	1	1.5922	8.32851e-69	1.51763	1.18967e-48	1.21626	7.99204e-13
	ENSG00000159228.13	CBR1	1	1.30662	2.78374e-14	1.50428	1.24308e-27	1.50442	3.35772e-30
	ENSG00000160294.11	MCM3AP	1	1.38936	8.44037e-53	1.49296	9.01424e-69	1.44636	8.46007e-64
	ENSG00000160299.17	PCNT	1	1.47119	6.46028e-39	1.53411	4.79112e-42	1.30472	8.21621e-19
	ENSG00000160194.18	NDUFV3	1	1.35191	1.23881e-72	1.51733	1.30881e-121	1.42773	3.25254e-97
	ENSG00000160218.13	TRAPPC10	1	1.53736	2.51249e-48	1.24055	6.17771e-12	1.43014	9.34584e-33
	ENSG00000160305.18	DIP2A	1	1.66342	1.02089e-37	1.28259	2.6527e-09	1.25642	1.12617e-08
	ENSG00000160284.15	SPATC1L	1	1.37201	5.12847e-06	1.74201	1.99162e-13	1.25404	0.00117045
	ENSG00000198743.7	SLC5A3	1	1.74338	1.35426e-51	1.13621	0.00110351	1.24861	2.61956e-09
	ENSG00000156239.12	N6AMT1	1	1.76311	1.01568e-67	1.26379	1.98929e-11	1.09918	0.00520356
	ENSG00000157540.21	DYRK1A	1	1.4058	7.78509e-73	1.21857	1.91009e-22	1.51517	4.87987e-104
	ENSG00000159256.13	MORC3	1	1.51597	4.90439e-41	1.10715	0.00218459	1.47619	5.26134e-35
	ENSG00000160190.14	SLC37A1	1	1.3372	3.72666e-43	1.42995	2.85442e-57	1.43301	2.91243e-63
	ENSG00000160214.13	RRP1	1	1.33534	4.65269e-34	1.67292	1.41332e-93	1.24403	1.7064e-19
	ENSG00000273590.4	SMIM11B	1	1.60256	1.37053e-22	1.34042	1.17224e-08	1.15932	0.00285345
	ENSG00000156265.16	MAP3K7CL	2	1.21256	0.000883205	1.48557	4.71843e-10	1.49206	4.55721e-11
	ENSG00000154727.10	GABPA	1	1.67459	2.59646e-56	1.07279	0.047155	1.28852	2.15153e-14
	ENSG00000159086.15	PAXBP1	1	1.70233	9.53755e-78	1.16414	6.78354e-07	1.17599	2.88831e-08
	ENSG00000160185.15	UBASH3A	1	1.45277	2.40946e-27	1.55893	8.93513e-34	1.13008	0.000481961
	ENSG00000156273.16	BACH1	2	1.21772	5.54738e-07	1.0098	0.832159	1.81752	1.56238e-49
	ENSG00000198862.14	LTN1	1	1.68752	4.13245e-50	1.00206	0.959949	1.30008	1.91644e-13
	ENSG00000184787.19	UBE2G2	1	1.4502	3.46447e-119	1.39617	2.02057e-84	1.2468	9.80443e-41
	ENSG00000156299.13	TIAM1	1	1.35436	5.84194e-20	1.35342	7.56541e-18	1.39814	2.01324e-23
	ENSG00000185658.13	BRWD1	1	1.65521	1.77207e-69	1.10803	0.000881175	1.23206	8.92713e-13
	ENSG00000157617.17	C2CD2	1	1.50138	4.89629e-52	1.25394	2.86611e-15	1.26758	4.70411e-18
	ENSG00000160208.13	RRP1B	1	1.36838	4.27096e-29	1.45357	3.51602e-36	1.28598	7.83828e-19
	ENSG00000142192.21	APP	2	1.07061	0.129021	1.47578	2.79018e-16	1.62653	1.45587e-26
	ENSG00000275895.7	U2AF1L5	1	1.15761	0.0154882	1.48434	4.0531e-09	1.40978	8.03613e-08
	ENSG00000142197.12	DOP1B	1	1.26076	6.92832e-17	1.29396	2.2764e-18	1.47813	8.54025e-44
	ENSG00000185917.13	SETD4	1	1.37474	4.16605e-84	1.38761	5.25214e-78	1.24735	5.47716e-39
	ENSG00000159082.17	SYNJ1	1	1.30102	4.76567e-20	1.07766	0.0157202	1.55138	1.58168e-51
	ENSG00000160193.12	WDR4	1	1.43488	6.54785e-53	1.28477	4.73235e-23	1.17302	4.88168e-11
	ENSG00000160199.15	PKNOX1	1	1.19916	2.98548e-20	1.24019	7.98111e-25	1.4207	4.87329e-70
	ENSG00000160224.17	AIRE	1	1.48975	3.13941e-07	1.25715	0.0039398	1.08602	0.279837
	ENSG00000180530.11	NRIP1	1	1.47657	5.28563e-24	1.01464	0.742663	1.27797	2.81299e-10
	ENSG00000156304.15	SCAF4	1	1.16911	7.34723e-09	1.35849	1.48007e-26	1.31554	1.39286e-23
	ENSG00000142178.9	SIK1	1	1.23478	0.0464589	1.21242	0.103113	1.2176	0.0884453
	ENSG00000182670.13	TTC3	1	1.33447	7.74257e-24	1.2538	9.192e-14	1.14052	6.3405e-06
	ENSG00000142207.7	URB1	1	1.3116	1.00426e-19	1.25942	3.16357e-13	1.15322	2.63578e-06
	ENSG00000182871.16	COL18A1	2	1.05781	0.379361	1.19635	0.00955106	1.45719	3.62931e-08
	ENSG00000180509.12	KCNE1	2	1.08343	0.111788	0.930754	0.188621	1.60031	1.41916e-19
	ENSG00000159216.18	RUNX1	1	1.21769	2.15415e-16	1.19917	9.83449e-13	1.22904	2.15256e-17
	ENSG00000160180.15	TFF3	2	0.988843	0.897898	1.24673	0.0500087	1.42881	0.00288308
	ENSG00000185272.14	RBM11	1	1.59908	3.54388e-11	0.961345	0.591732	0.969523	0.668578
	ENSG00000160179.18	ABCG1	2	0.944217	0.226954	1.0967	0.0646563	1.493	6.31422e-17
	ENSG00000141956.13	PRDM15	1	1.28348	1.44552e-24	1.12853	3.53506e-06	1.01767	0.516399
	ENSG00000197381.16	ADARB1	1	1.23757	4.19371e-14	1.14586	5.92329e-06	1.01681	0.593748
	ENSG00000173276.14	ZBTB21	1	1.29636	1.4415e-23	0.947391	0.0573851	1.09271	0.000901087
	ENSG00000160221.18	GATD3A	1	NA	NA	NA	NA	NA	NA
	ENSG00000275993.3	SIK1B	1	1.13986	0.0377852	1.04006	0.576822	1.10884	0.118879
	ENSG00000183570.16	PCBP3	2	0.992901	0.909734	1.07758	0.238199	1.19308	0.00344791
	ENSG00000184221.13	OLIG1	2	0.940235	0.27929	1.09878	0.121419	1.22841	0.000439288
	ENSG00000241945.8	PWP2	1	NA	NA	NA	NA	NA	NA
	ENSG00000160223.17	ICOSLG	1	1.0276	0.742932	1.03386	0.734293	1.13181	0.196032
	ENSG00000182240.16	BACE2	1	0.997545	0.967477	1.05236	0.397812	1.08513	0.153538
	ENSG00000276289.4	KCNE1B	2	0.87165	0.0919701	0.884161	0.172036	1.30067	0.00431935
	ENSG00000160191.18	PDE9A	1	0.955273	0.450111	0.982975	0.800627	0.751294	5.87935e-06
	ENSG00000142156.15	COL6A1	1	0.972091	0.692033	0.882413	0.105569	0.658553	1.51437e-07
	ENSG00000205927.5	OLIG2	2	0.577956	3.73983e-07	0.616586	1.60659e-05	0.663769	0.000112085

## Sheet: c. Whole-blood RNA-seq DESeq2
Supplementary Data 2 | Trisomy 21 molecular subtypes whole-blood transcriptome differential expression and pathway analysis.
c. Whole blood RNAseq DESeq2 results of all genes for MS versus D21.
	EnsemblID	Gene_name	MS1 vs D21 l2FC	MS1 vs D21 pval	MS1 vs D21 padj	MS2 vs D21 l2FC	MS2 vs D21 pval	MS2 vs D21 padj	MS3 vs D21 l2FC	MS3 vs D21 pval	MS3 vs D21 padj	MS2 vs MS1 l2FC	MS2 vs MS1 pval	MS2 vs MS1 padj	MS3 vs MS1 l2FC	MS3 vs MS1 pval	MS3 vs MS1 padj	MS3 vs MS2 l2FC	MS3 vs MS2 pval	MS3 vs MS2 padj
	ENSG00000186866.16	POFUT2	0.695703	7.6701e-159	1.28221e-154	0.638249	4.92499e-118	2.74437e-114	0.669276	1.55271e-141	6.48915e-138	-0.0585181	0.0291081	0.0389537	-0.0283965	0.274796	0.306038	0.0301216	0.263884	0.31561
	ENSG00000157538.14	VPS26C	0.514807	2.72381e-144	2.27669e-140	0.495188	9.20511e-118	3.84705e-114	0.654227	3.05369e-223	5.10485e-219	-0.021392	0.284027	0.323421	0.137453	1.2068e-12	3.32e-12	0.158845	2.38221e-15	1.46273e-14
	ENSG00000205758.12	CRYZL1	0.742311	1.03819e-135	5.78515e-132	0.468602	1.83617e-48	4.09269e-46	0.477675	8.0731e-55	2.32686e-52	-0.275759	6.02878e-22	3.78689e-21	-0.266387	8.53917e-22	3.94095e-21	0.0093716	0.745762	0.78379
	ENSG00000142188.17	TMEM50B	0.98905	1.27919e-125	5.34607e-122	0.532734	2.30819e-33	1.56219e-31	0.431162	2.27108e-24	4.00904e-23	-0.458644	2.78847e-35	5.11927e-34	-0.559622	7.92192e-55	2.7394e-53	-0.100977	0.00667752	0.0107592
	ENSG00000159200.18	RCAN1	0.709466	1.02526e-123	3.42787e-120	0.605315	1.71792e-79	1.36755e-76	0.631956	2.18605e-94	2.43628e-91	-0.101356	0.000555661	0.000912461	-0.0780574	0.0060977	0.00821639	0.0232984	0.431233	0.48815
	ENSG00000205581.11	HMGN1	0.714924	1.07404e-122	2.99245e-119	0.625782	2.39602e-83	2.35613e-80	0.408151	9.8742e-40	9.27343e-38	-0.0920886	0.00101291	0.00161578	-0.309638	4.44742e-30	3.25303e-29	-0.217549	1.10475e-14	6.35382e-14
	ENSG00000184787.19	UBE2G2	0.537753	1.45069e-122	3.46447e-119	0.483024	1.5713e-87	2.02057e-84	0.31962	7.97633e-43	9.80443e-41	-0.0568004	0.0132169	0.0184861	-0.220371	3.80453e-23	1.89237e-22	-0.16357	1.27579e-12	6.03017e-12
	ENSG00000184900.15	SUMO3	0.641617	1.26088e-118	2.63476e-115	0.761578	1.12242e-146	1.87635e-142	0.655792	2.89437e-119	8.0642e-116	0.119908	6.05558e-06	1.18889e-05	0.0125105	0.626492	0.65591	-0.107397	5.49849e-05	0.000116431
	ENSG00000183527.12	PSMG1	0.928526	9.04575e-117	1.6802e-113	0.818604	4.67113e-80	3.90437e-77	0.463714	5.96404e-29	1.79318e-27	-0.107257	0.00507931	0.00747714	-0.465581	1.14817e-35	1.15323e-34	-0.358324	2.7962e-20	2.71507e-19
	ENSG00000159147.18	DONSON	0.778835	3.7511e-113	6.27072e-110	0.64956	2.1652e-69	1.2927e-66	0.589028	2.14276e-62	1.02344e-59	-0.129523	0.000128224	0.000224452	-0.191392	5.61532e-09	1.20796e-08	-0.0618689	0.0706286	0.0962134
	ENSG00000159079.19	CFAP298	0.65605	5.08564e-98	7.72879e-95	0.729787	1.94227e-106	5.20528e-103	0.39859	1.30215e-35	8.18345e-34	0.0741887	0.00862266	0.0123585	-0.258514	6.60589e-21	2.89986e-20	-0.332703	2.62419e-31	7.14371e-30
	ENSG00000154640.14	BTG3	1.00955	8.16537e-98	1.1375e-94	0.820903	3.16493e-57	1.23042e-54	0.542457	5.65265e-28	1.5071e-26	-0.188262	2.24032e-05	4.1982e-05	-0.468648	2.76607e-27	1.72509e-26	-0.280386	5.28513e-10	1.92484e-09
	ENSG00000159267.14	HLCS	0.846301	1.48461e-97	1.90909e-94	0.768347	4.05004e-71	2.60402e-68	0.482261	1.75649e-31	6.78134e-30	-0.0797986	0.0383765	0.0505118	-0.366748	1.30864e-22	6.31465e-22	-0.28695	1.61419e-13	8.32522e-13
	ENSG00000160310.18	PRMT2	0.66413	7.04417e-89	8.41124e-86	0.679277	5.31765e-82	4.93862e-79	0.536426	1.58717e-56	5.52765e-54	0.0136711	0.685356	0.719577	-0.130289	6.82544e-05	0.000109466	-0.14396	2.1564e-05	4.80216e-05
	ENSG00000154642.11	C21orf91	1.01002	2.51486e-88	2.80273e-85	0.362758	1.99128e-11	9.23645e-11	0.636304	7.87903e-35	4.51075e-33	-0.650639	8.22233e-44	3.92995e-42	-0.376087	1.2169e-16	4.23002e-16	0.274551	5.61e-09	1.84811e-08
	ENSG00000106123.12	EPHB6	-0.897473	4.25426e-88	4.4449e-85	-0.682855	8.44199e-46	1.66029e-43	-0.806833	6.3649e-69	4.25608e-66	0.211408	2.27394e-06	4.63e-06	0.0871085	0.0447362	0.0550816	-0.124299	0.00566483	0.00922942
	ENSG00000185917.13	SETD4	0.460836	4.23657e-87	4.16605e-84	0.474211	5.96941e-81	5.25214e-78	0.32034	5.17671e-41	5.47716e-39	0.0135248	0.542046	0.583324	-0.141967	4.97409e-11	1.23226e-10	-0.155492	4.25528e-12	1.91085e-11
	ENSG00000156253.7	RWDD2B	0.73364	3.26208e-82	3.02956e-79	0.833446	4.25927e-93	7.12022e-90	0.531627	5.3083e-42	5.99587e-40	0.0965628	0.0054229	0.00796038	-0.204082	1.73611e-09	3.87399e-09	-0.300645	1.18653e-17	9.03231e-17
	ENSG00000159086.15	PAXBP1	0.771268	1.08401e-80	9.53755e-78	0.223693	2.39658e-07	6.78354e-07	0.237835	9.16062e-09	2.88831e-08	-0.548633	1.14043e-45	6.99953e-44	-0.534745	3.77582e-46	7.2022e-45	0.0138881	0.721347	0.762078
	ENSG00000182362.14	YBEY	1.05702	6.81527e-77	5.69655e-74	1.20258	1.90709e-87	2.2772e-84	0.884931	2.40694e-52	5.91719e-50	0.143906	0.00914398	0.013073	-0.174382	0.00114903	0.00165556	-0.318288	1.00611e-08	3.22254e-08
	ENSG00000157540.21	DYRK1A	0.493553	9.77967e-76	7.78509e-73	0.287324	9.08367e-24	1.91009e-22	0.601252	2.04337e-107	4.87987e-104	-0.206926	1.26556e-15	5.09317e-15	0.106115	2.29563e-05	3.80386e-05	0.313041	2.01711e-33	6.59146e-32
	ENSG00000160194.18	NDUFV3	0.436784	1.63031e-75	1.23881e-72	0.603074	1.56584e-125	1.30881e-121	0.515184	2.14021e-100	3.25254e-97	0.166492	3.18519e-12	1.0161e-11	0.0769551	0.000903782	0.00131461	-0.0895367	0.000192303	0.000381464
	ENSG00000185658.13	BRWD1	0.730957	2.4381e-72	1.77207e-69	0.151512	0.000475562	0.000881175	0.305424	1.70297e-13	8.92713e-13	-0.583957	4.72398e-56	2.01472e-53	-0.427595	9.48586e-33	7.99687e-32	0.156362	2.65629e-05	5.86514e-05
	ENSG00000156256.15	USP16	0.971366	3.74444e-72	2.60816e-69	0.403137	2.782e-12	1.42397e-11	0.328157	2.68299e-09	8.96491e-09	-0.566382	2.7635e-29	3.02603e-28	-0.643946	1.25529e-39	1.60117e-38	-0.0775641	0.126024	0.162682
	ENSG00000159131.17	GART	0.555922	1.29533e-71	8.32851e-69	0.654435	5.91768e-87	6.59506e-84	0.571556	8.44214e-73	6.13596e-70	0.0956358	0.00195394	0.00301876	0.0137986	0.645024	0.673827	-0.0818372	0.00835249	0.0132564
	ENSG00000185808.13	PIGP	0.674563	1.26883e-71	8.32851e-69	0.605695	4.2699e-51	1.18967e-48	0.286168	1.52125e-13	7.99204e-13	-0.068436	0.0533755	0.068784	-0.390193	1.63945e-29	1.1589e-28	-0.321757	3.5851e-19	3.16009e-18
	ENSG00000159055.4	MIS18A	0.696526	2.21054e-71	1.36865e-68	0.573346	7.60174e-43	1.24587e-40	0.365056	1.01532e-19	1.03748e-18	-0.122124	0.000896322	0.00143807	-0.332536	1.90835e-20	8.1661e-20	-0.210412	1.89883e-08	5.91002e-08
	ENSG00000156239.12	N6AMT1	0.822827	1.70121e-70	1.01568e-67	0.344404	3.94836e-12	1.98929e-11	0.14017	0.00319305	0.00520356	-0.48375	1.3579e-27	1.32468e-26	-0.685422	9.79886e-57	3.92734e-55	-0.201672	7.31751e-06	1.72544e-05
	ENSG00000005102.14	MEOX1	1.45858	4.68351e-69	2.6998e-66	1.35051	1.52303e-52	4.71492e-50	1.17306	1.62426e-43	2.13353e-41	-0.117652	0.144107	0.173052	-0.290728	0.000201637	0.000310654	-0.173076	0.032885	0.0476211
	ENSG00000243927.6	MRPS6	0.609091	4.83121e-68	2.69211e-65	0.820683	1.064e-107	3.55737e-104	0.615689	6.47442e-67	3.73217e-64	0.212732	5.61058e-11	1.62807e-10	0.00554053	0.86041	0.873913	-0.207191	2.14133e-10	8.13355e-10
	ENSG00000240219.1	AL512306.2	-0.884869	1.4552e-66	7.84727e-64	-0.915969	2.08873e-62	1.0581e-59	-0.846796	1.42861e-58	5.68622e-56	-0.0319582	0.551763	0.59309	0.0366124	0.481904	0.515932	0.0685706	0.204673	0.251316
	ENSG00000155304.6	HSPA13	0.93059	7.79478e-66	4.07204e-63	0.214753	0.000211904	0.000412771	0.398461	6.33104e-13	3.12392e-12	-0.718655	2.45177e-43	1.09038e-41	-0.533505	3.88035e-26	2.26463e-25	0.185151	0.00040634	0.000773124
	ENSG00000159259.8	CHAF1B	0.83124	3.28588e-65	1.66455e-62	1.02341	8.94134e-87	9.34202e-84	0.776427	1.17918e-54	3.34108e-52	0.192059	4.30652e-05	7.86109e-05	-0.0561514	0.220278	0.248567	-0.248211	1.63781e-07	4.6432e-07
	ENSG00000019102.12	VSIG2	1.52965	1.51119e-64	7.43015e-62	1.90954	7.84534e-89	1.19228e-85	1.41912	1.35149e-53	3.42317e-51	0.37566	7.77327e-07	1.64202e-06	-0.115383	0.120825	0.141199	-0.491044	1.54654e-10	5.94765e-10
	ENSG00000159140.21	SON	0.567008	2.82351e-64	1.34859e-61	0.442104	3.2372e-35	2.78949e-33	0.634909	3.01746e-77	2.40204e-74	-0.125771	3.18667e-05	5.88278e-05	0.0664118	0.0234596	0.0297729	0.192183	2.45575e-10	9.25386e-10
	ENSG00000264112.1	AC015813.1	-0.632984	1.20619e-63	5.60109e-61	-0.611054	2.404e-52	7.17637e-50	-0.43674	4.08196e-30	1.37855e-28	0.0257232	0.494207	0.536808	0.195606	7.91698e-08	1.57234e-07	0.169883	6.94113e-06	1.64017e-05
	ENSG00000159110.19	IFNAR2	0.544658	1.91171e-63	8.63731e-61	0.546081	2.39907e-56	8.91229e-54	0.867807	1.90343e-152	1.06065e-148	0.000380857	0.990459	0.99195	0.321324	2.21203e-25	1.23923e-24	0.320943	1.04269e-23	1.41116e-22
	ENSG00000205085.11	FAM71F2	-1.14383	5.38254e-63	2.36789e-60	-1.14282	7.28809e-55	2.48643e-52	-0.589882	1.1834e-17	9.64082e-17	-4.09487e-05	0.999541	0.999722	0.552622	4.81549e-16	1.61876e-15	0.552663	6.35116e-15	3.74473e-14
	ENSG00000155307.18	SAMSN1	1.00433	3.05901e-62	1.31122e-59	0.584779	9.80866e-20	1.26619e-18	0.950636	5.99935e-54	1.64412e-51	-0.417801	3.1796e-12	1.0147e-11	-0.0541429	0.351325	0.384548	0.363658	1.54109e-09	5.37944e-09
	ENSG00000215424.10	MCM3AP-AS1	0.838587	3.88911e-62	1.62536e-59	0.603864	4.56399e-29	1.88852e-27	0.324738	3.54168e-10	1.30066e-09	-0.237838	1.84629e-06	3.78148e-06	-0.51625	2.0267e-26	1.2005e-25	-0.278412	3.58517e-08	1.08639e-07
	ENSG00000285589.1	AC010422.8	0.510872	1.25649e-60	5.12309e-58	0.545847	7.4502e-61	3.55843e-58	0.419494	8.01266e-40	7.69814e-38	0.0329026	0.250651	0.288079	-0.0937986	0.000748306	0.001097	-0.126701	1.12207e-05	2.58818e-05
	ENSG00000154727.10	GABPA	0.748819	6.52338e-59	2.59646e-56	0.104705	0.033965	0.047155	0.371495	3.4338e-15	2.15153e-14	-0.646912	5.87015e-53	1.23593e-50	-0.378545	2.21196e-20	9.43372e-20	0.268367	2.59772e-10	9.75568e-10
	ENSG00000181652.19	ATG9B	-1.0763	4.90679e-58	1.9076e-55	-0.990603	1.27495e-43	2.15286e-41	-1.34384	2.14766e-85	1.99458e-82	0.0761098	0.273961	0.312881	-0.27229	5.81272e-05	9.37487e-05	-0.3484	6.85542e-07	1.81253e-06
	ENSG00000182093.16	GET1	0.79109	8.90459e-57	3.38314e-54	0.796421	8.15191e-51	2.23402e-48	0.750481	2.35063e-49	4.7344e-47	0.0010906	0.982036	0.984819	-0.0450523	0.337624	0.3706	-0.0461429	0.343446	0.399367
	ENSG00000160285.15	LSS	0.694234	1.11891e-55	4.15663e-53	0.827996	2.8385e-69	1.63625e-66	0.550586	2.17573e-34	1.18862e-32	0.132854	0.00235215	0.00359954	-0.145263	0.000607325	0.000898162	-0.278117	2.33763e-10	8.83277e-10
	ENSG00000160193.12	WDR4	0.5242	1.80177e-55	6.54785e-53	0.364963	2.06087e-24	4.73235e-23	0.232945	1.13946e-11	4.88168e-11	-0.157986	1.30855e-06	2.7108e-06	-0.292163	3.57447e-20	1.51014e-19	-0.134177	5.00609e-05	0.000106642
	ENSG00000154719.13	MRPL39	0.857472	1.91272e-55	6.80318e-53	0.782999	4.61639e-41	6.12478e-39	0.315868	1.67852e-08	5.142e-08	-0.0679971	0.178508	0.21086	-0.541286	4.01949e-28	2.60953e-27	-0.473289	1.9547e-20	1.91702e-19
	ENSG00000160294.11	MCM3AP	0.477256	2.42351e-55	8.44037e-53	0.580783	1.34806e-71	9.01424e-69	0.534829	1.51823e-66	8.46007e-64	0.102028	0.00068277	0.00110784	0.0560784	0.0542014	0.0661189	-0.0459492	0.127762	0.164733
	ENSG00000157617.17	C2CD2	0.590233	1.43517e-54	4.89629e-52	0.3309	3.55414e-16	2.86611e-15	0.345977	4.96666e-19	4.70411e-18	-0.258805	3.01303e-12	9.62839e-12	-0.245091	9.48538e-12	2.46285e-11	0.0137137	0.713994	0.75532
	ENSG00000224307.2	AL161785.1	-1.31738	2.00984e-54	6.71971e-52	-1.02961	4.13061e-30	1.97855e-28	-0.597561	3.989e-12	1.80276e-11	0.285635	0.000477623	0.000790321	0.718208	1.12255e-19	4.61935e-19	0.432573	1.25396e-07	3.60226e-07
	ENSG00000198743.7	SLC5A3	0.807901	4.13154e-54	1.35426e-51	0.190933	0.000604662	0.00110351	0.327633	7.37901e-10	2.61956e-09	-0.619894	5.38675e-38	1.30609e-36	-0.482317	4.35499e-25	2.40493e-24	0.137576	0.00445821	0.00736379
	ENSG00000160298.17	C21orf58	0.672654	7.93529e-54	2.55104e-51	0.863525	1.6306e-77	1.23904e-74	0.638304	1.17024e-46	1.86313e-44	0.189087	1.13712e-05	2.18151e-05	-0.0354496	0.398049	0.431769	-0.224537	2.31127e-07	6.44807e-07
	ENSG00000150637.9	CD226	0.873362	3.62436e-53	1.14318e-50	0.374276	6.9063e-10	2.66081e-09	0.278296	1.60888e-06	3.95874e-06	-0.502613	1.89547e-20	1.06981e-19	-0.597382	6.5431e-30	4.74625e-29	-0.0947685	0.0820468	0.110304
	ENSG00000156261.13	CCT8	0.486861	7.34654e-53	2.2743e-50	0.675813	2.10273e-88	2.92927e-85	0.535363	2.97336e-61	1.3434e-58	0.187848	5.3212e-10	1.43425e-09	0.0472625	0.107197	0.126195	-0.140586	3.71245e-06	9.04485e-06
	ENSG00000198862.14	LTN1	0.760688	1.3596e-52	4.13245e-50	0.00307067	0.953977	0.959949	0.385318	3.41055e-14	1.91644e-13	-0.761116	1.28884e-61	4.28746e-58	-0.376657	2.59237e-17	9.36349e-17	0.384458	8.60076e-17	6.04124e-16
	ENSG00000074660.16	SCARF1	1.22948	1.50479e-52	4.49208e-50	1.37267	1.67311e-57	6.65938e-55	2.03236	2.61088e-135	8.7292e-132	0.144206	0.0663321	0.0842665	0.798775	9.33936e-26	5.32356e-25	0.654569	1.0239e-16	7.13173e-16
	ENSG00000160216.20	AGPAT3	0.548999	7.8807e-52	2.31126e-49	0.705702	1.3947e-74	1.0137e-71	0.805014	2.18863e-105	4.06525e-102	0.156308	2.65249e-05	4.93887e-05	0.254462	1.72286e-12	4.69314e-12	0.0981535	0.00859752	0.0136154
	ENSG00000160218.13	TRAPPC10	0.625042	8.71713e-51	2.51249e-48	0.316294	1.15114e-12	6.17771e-12	0.520675	1.69955e-34	9.34584e-33	-0.30931	1.12687e-15	4.54934e-15	-0.105872	0.00465419	0.00633444	0.203438	1.56386e-07	4.44416e-07
	ENSG00000111110.12	PPM1H	-1.02932	2.05434e-50	5.82075e-48	-0.914924	1.79511e-35	1.58777e-33	-0.486492	3.29279e-12	1.50357e-11	0.113704	0.092656	0.115088	0.541446	9.10345e-17	3.19312e-16	0.427742	2.33742e-10	8.83277e-10
	ENSG00000215458.8	AATBC	0.928481	3.8032e-50	1.05964e-47	0.819485	6.2798e-35	5.14605e-33	1.25814	2.53119e-87	2.64462e-84	-0.10484	0.0945804	0.11726	0.329811	5.72665e-08	1.14802e-07	0.43465	5.07786e-12	2.25829e-11
	ENSG00000076928.17	ARHGEF1	-0.389402	8.06726e-50	2.21083e-47	-0.127111	5.47864e-06	1.30969e-05	-0.161947	1.37952e-09	4.74612e-09	0.262231	8.8736e-26	7.50735e-25	0.226081	1.01359e-20	4.40529e-20	-0.0361498	0.149513	0.189734
	ENSG00000239636.1	AC004865.2	0.751587	1.1063e-49	2.98292e-47	0.541631	1.80823e-23	3.65959e-22	0.337644	8.51156e-11	3.32837e-10	-0.204082	3.7431e-05	6.86654e-05	-0.412839	9.93138e-18	3.66923e-17	-0.208757	3.07198e-05	6.72938e-05
	ENSG00000147036.11	LANCL3	1.16296	1.99205e-49	5.28589e-47	1.03048	2.013e-34	1.56518e-32	0.977312	8.68975e-34	4.36236e-32	-0.134297	0.0757041	0.0953423	-0.187547	0.010613	0.0139755	-0.0532497	0.486593	0.543188
	ENSG00000196611.5	MMP1	3.36887	2.30423e-49	6.01871e-47	3.9213	1.67375e-59	6.99501e-57	4.07166	2.47083e-69	1.72104e-66	0.519211	0.00638641	0.0092846	0.698741	0.000152287	0.000236927	0.17953	0.346279	0.402267
	ENSG00000106714.17	CNTNAP3	-2.05911	1.2989e-47	3.34058e-45	-2.47804	5.09258e-60	2.24034e-57	-1.45014	1.17526e-23	1.89458e-22	-0.416701	0.00413508	0.0061547	0.606968	1.5705e-05	2.63301e-05	1.02367	2.20685e-12	1.01484e-11
	ENSG00000122986.13	HVCN1	-0.643946	2.10449e-47	5.33041e-45	-0.437375	3.05829e-20	4.20439e-19	-0.363926	1.03372e-15	6.85469e-15	0.212036	1.71779e-06	3.5261e-06	0.280889	6.27131e-11	1.54169e-10	0.0688524	0.121794	0.157895
	ENSG00000183255.12	PTTG1IP	0.492188	2.1888e-47	5.46121e-45	0.65036	7.06414e-72	4.92047e-69	0.988595	8.6153e-179	7.2011e-175	0.157673	2.07788e-06	4.24171e-06	0.494957	2.65951e-53	8.25183e-52	0.337285	4.89131e-24	6.88884e-23
	ENSG00000183049.12	CAMK1D	-0.743552	2.73624e-47	6.72672e-45	-0.576691	7.65021e-26	2.11037e-24	-0.289383	3.41294e-08	1.00892e-07	0.172563	0.000323692	0.000544605	0.455598	1.19555e-22	5.7807e-22	0.283036	4.23056e-09	1.40988e-08
	ENSG00000173482.16	PTPRM	1.13123	4.98018e-47	1.20658e-44	1.08621	1.82427e-38	2.04673e-36	0.82716	6.00129e-25	1.13875e-23	-0.0452206	0.542715	0.58393	-0.310743	1.65354e-05	2.76721e-05	-0.265522	0.000385302	0.000735789
	ENSG00000254413.8	CHKB-CPT1B	0.883712	5.19155e-47	1.23982e-44	0.6948	2.94494e-26	8.65212e-25	0.915734	1.82049e-48	3.38146e-46	-0.193346	0.000663995	0.00107938	0.0288925	0.599075	0.630021	0.222238	0.000100245	0.000205646
	ENSG00000160256.13	FAM207A	0.556664	1.60019e-46	3.76766e-44	0.906168	2.17964e-106	5.20528e-103	0.524489	6.47392e-40	6.29213e-38	0.35066	3.45726e-25	2.78608e-24	-0.0332902	0.311983	0.344432	-0.38395	1.67885e-29	3.92196e-28
	ENSG00000160190.14	SLC37A1	0.422084	1.60507e-45	3.72666e-43	0.518556	6.65923e-60	2.85442e-57	0.521364	5.57503e-66	2.91243e-63	0.0945733	0.00147667	0.00231363	0.0973862	0.000737641	0.00108194	0.00281288	0.925032	0.937489
	ENSG00000181220.17	ZNF746	-0.636026	1.69071e-45	3.87174e-43	-0.36893	1.29521e-14	8.73772e-14	0.0179286	0.695118	0.734067	0.267934	7.83434e-11	2.24709e-10	0.652945	3.93983e-60	2.04147e-58	0.385011	1.23176e-20	1.2357e-19
	ENSG00000205560.12	CPT1B	0.802007	4.34369e-45	9.81262e-43	0.952059	1.48352e-55	5.16668e-53	0.916464	3.03739e-56	1.01552e-53	0.144863	0.00666524	0.00967137	0.111201	0.03177	0.0397974	-0.0336624	0.530226	0.585452
	ENSG00000084070.12	SMAP2	-0.818573	8.52677e-45	1.90056e-42	-0.314622	4.09023e-07	1.12739e-06	-0.0301091	0.612138	0.657529	0.500562	2.73621e-21	1.6371e-20	0.785181	5.09939e-53	1.55061e-51	0.284619	8.11845e-08	2.36944e-07
	ENSG00000163545.10	NUAK2	-0.647551	1.25953e-44	2.77047e-42	-0.346786	1.87363e-12	9.80942e-12	0.0403541	0.391112	0.442279	0.299795	1.96777e-12	6.38133e-12	0.68619	5.19559e-62	3.1311e-60	0.386395	1.61632e-19	1.46668e-18
	ENSG00000081913.14	PHLPP1	-0.865745	1.69698e-44	3.68421e-42	-0.509118	1.06241e-14	7.26989e-14	-0.065202	0.299178	0.348526	0.357612	1.19532e-10	3.3824e-10	0.799725	3.67399e-50	8.98669e-49	0.442113	1.66135e-15	1.03379e-14
	ENSG00000223768.2	LINC00205	0.700145	1.64432e-43	3.52412e-41	0.099031	0.06725	0.088857	0.174724	0.000728373	0.00129479	-0.607071	1.20661e-34	2.10192e-33	-0.528403	2.82311e-28	1.84852e-27	0.0786678	0.114239	0.148867
	ENSG00000226891.9	LINC01359	-1.18162	1.7204e-43	3.6405e-41	-1.21351	5.52947e-40	6.65009e-38	-0.490496	1.16024e-08	3.60919e-08	-0.0285076	0.739897	0.769842	0.688983	3.36412e-17	1.2075e-16	0.717491	3.51232e-17	2.54555e-16
	ENSG00000159256.13	MORC3	0.605466	2.34702e-43	4.90439e-41	0.150901	0.0012531	0.00218459	0.566744	7.49057e-37	5.26134e-35	-0.457238	1.29362e-27	1.26569e-26	-0.0412042	0.311179	0.343659	0.416034	5.89642e-23	7.42431e-22
	ENSG00000133639.6	BTG1	-0.362834	4.07578e-43	8.41171e-41	-0.342024	4.22653e-34	3.14022e-32	-0.210317	4.80548e-15	2.9556e-14	0.0178356	0.490322	0.533006	0.149866	2.24678e-09	4.97546e-09	0.132031	3.66905e-07	1.00012e-06
	ENSG00000164082.15	GRM2	1.33401	1.14471e-42	2.33368e-40	1.31685	8.27331e-37	8.13558e-35	1.00382	1.08875e-23	1.76705e-22	-0.0143497	0.87788	0.895595	-0.331293	0.000281253	0.000427574	-0.316944	0.000821495	0.00150417
	ENSG00000132694.18	ARHGEF11	-0.672424	1.59256e-42	3.20756e-40	-0.504831	6.09135e-22	1.02547e-20	0.0641587	0.200251	0.242229	0.162773	0.000470949	0.00077982	0.733817	1.55033e-59	7.6292e-58	0.571044	2.23721e-34	8.1248e-33
	ENSG00000111537.5	IFNG	1.97128	1.63813e-42	3.26008e-40	1.21973	3.50007e-15	2.53402e-14	0.659656	9.47305e-06	2.12994e-05	-0.742374	1.43442e-07	3.21979e-07	-1.31742	1.24885e-21	5.70194e-21	-0.575048	6.68313e-05	0.00014023
	ENSG00000184441.4	AP001062.1	0.564023	2.43571e-42	4.79033e-40	0.731854	5.73418e-62	2.81936e-59	0.412139	1.84459e-22	2.59361e-21	0.165168	3.79575e-05	6.96005e-05	-0.154205	7.75452e-05	0.000123818	-0.319373	2.67595e-15	1.63456e-14
	ENSG00000089060.11	SLC8B1	-0.388148	2.46547e-42	4.79247e-40	-0.27491	1.31711e-19	1.67822e-18	-0.132284	5.0704e-06	1.17823e-05	0.110421	7.92593e-05	0.000141405	0.252961	1.06778e-20	4.6372e-20	0.142541	3.88007e-07	1.0547e-06
	ENSG00000235162.8	C12orf75	0.790631	3.73739e-42	7.18138e-40	0.766793	3.54503e-35	3.02358e-33	0.333061	1.9533e-08	5.93374e-08	-0.0169499	0.766084	0.794356	-0.454963	1.94372e-16	6.67423e-16	-0.438013	2.13715e-14	1.19728e-13
	ENSG00000136383.6	ALPK3	-1.19952	5.10488e-42	9.69753e-40	-1.20687	4.03007e-37	4.15868e-35	-0.771805	6.18688e-18	5.23741e-17	-0.00393989	0.965359	0.970493	0.427826	8.57188e-07	1.58295e-06	0.431766	1.83898e-06	4.63871e-06
	ENSG00000170049.9	KCNAB3	0.628561	1.54482e-41	2.90166e-39	0.587256	3.64078e-32	2.25418e-30	0.480481	7.38257e-24	1.21951e-22	-0.0401679	0.376489	0.418704	-0.149431	0.00071767	0.00105395	-0.109264	0.0173151	0.0261725
	ENSG00000186815.12	TPCN1	-0.464489	1.7335e-41	3.21989e-39	-0.339324	2.32895e-20	3.25255e-19	-0.343616	1.20531e-22	1.72658e-21	0.126723	0.000324014	0.000545092	0.118952	0.000501218	0.000745685	-0.00777044	0.826273	0.854583
	ENSG00000160299.17	PCNT	0.561872	3.51669e-41	6.46028e-39	0.622198	2.63674e-44	4.79112e-42	0.38851	7.97686e-20	8.21621e-19	0.0608905	0.141655	0.170365	-0.174703	1.38547e-05	2.33409e-05	-0.235593	1.53536e-08	4.82208e-08
	ENSG00000142173.16	COL6A2	1.1621	3.71423e-41	6.749e-39	1.40643	1.43271e-52	4.51897e-50	0.626654	1.16587e-12	5.61181e-12	0.246977	0.00418693	0.00622686	-0.533828	1.74572e-10	4.16474e-10	-0.780805	1.99213e-19	1.79399e-18
	ENSG00000176533.13	GNG7	-0.777608	4.42665e-41	7.95702e-39	-0.665993	4.10346e-27	1.36649e-25	-0.690765	1.28986e-31	5.038e-30	0.116539	0.0504629	0.0652936	0.0901406	0.118702	0.138835	-0.0263981	0.659123	0.70521
	ENSG00000279884.1	AC010894.5	-0.947391	6.91584e-41	1.22992e-38	-0.802014	2.11717e-26	6.37705e-25	-0.436187	1.30793e-09	4.51005e-09	0.14912	0.0379269	0.0499644	0.510948	1.91752e-13	5.51418e-13	0.361828	4.93686e-07	1.32486e-06
	ENSG00000234883.6	MIR155HG	1.46807	9.49093e-41	1.6701e-38	0.474397	5.87021e-05	0.000123143	0.0456217	0.687073	0.72718	-0.99067	8.19072e-23	5.53356e-22	-1.42143	1.87659e-47	3.87262e-46	-0.430755	2.86658e-05	6.30685e-05
	ENSG00000159556.10	ISL2	-1.30443	1.1037e-40	1.92193e-38	-1.22651	5.7463e-32	3.39438e-30	-0.954451	8.06708e-22	1.05275e-20	0.0979402	0.308444	0.348529	0.362004	0.000100276	0.000158469	0.264064	0.00618591	0.0100146
	ENSG00000109189.13	USP46	0.552722	1.21811e-40	2.0993e-38	0.225196	4.05034e-07	1.11671e-06	0.232114	4.7133e-08	1.37484e-07	-0.32997	9.99697e-18	4.64339e-17	-0.322146	5.98921e-18	2.24114e-17	0.00782444	0.840989	0.866927
	ENSG00000241837.7	ATP5PO	0.950786	1.32089e-40	2.2532e-38	0.964472	6.11667e-37	6.23491e-35	0.509051	2.4692e-12	1.14279e-11	0.0203619	0.753971	0.782959	-0.442185	2.32215e-12	6.26307e-12	-0.462547	1.42091e-12	6.67438e-12
	ENSG00000224420.3	ADM5	1.05147	2.00434e-40	3.3845e-38	1.31923	1.02004e-55	3.62809e-53	0.839409	3.39276e-25	6.58731e-24	0.262956	0.000316915	0.000533851	-0.216014	0.00252088	0.00351318	-0.47897	9.03935e-11	3.56114e-10
	ENSG00000154723.12	ATP5PF	1.06644	2.30617e-40	3.85522e-38	1.07448	3.04537e-36	2.89259e-34	0.58979	5.49796e-13	2.73214e-12	0.0125249	0.866959	0.885999	-0.478114	4.41206e-11	1.09744e-10	-0.490639	6.71921e-11	2.67947e-10
	ENSG00000141096.6	DPEP3	-1.02926	5.64309e-40	9.34014e-38	-0.562021	1.10115e-11	5.26092e-11	-0.344705	1.28345e-05	2.83765e-05	0.467903	2.20694e-09	5.67444e-09	0.682794	2.07905e-19	8.43228e-19	0.214891	0.00607061	0.00983869
	ENSG00000160305.18	DIP2A	0.741502	6.22902e-40	1.02089e-37	0.368699	6.88279e-10	2.6527e-09	0.337719	3.41146e-09	1.12617e-08	-0.371497	2.20942e-11	6.60601e-11	-0.404512	5.68053e-14	1.69054e-13	-0.0330143	0.553841	0.607614
	ENSG00000183250.12	LINC01547	0.739652	9.45436e-40	1.53445e-37	0.721906	2.2485e-33	1.52798e-31	0.704943	1.39861e-34	7.79353e-33	-0.0158943	0.753804	0.782892	-0.0367964	0.454819	0.489106	-0.0209021	0.684004	0.727758
	ENSG00000155313.15	USP25	0.561616	1.02774e-39	1.65199e-37	0.375702	1.2905e-16	1.10349e-15	0.750341	5.21251e-67	3.11205e-64	-0.189077	1.58718e-05	3.01365e-05	0.183358	1.56331e-05	2.62228e-05	0.372435	2.51935e-17	1.85582e-16
	ENSG00000080822.17	CLDND1	0.557266	1.27427e-39	2.02875e-37	0.152883	0.000707314	0.00127912	0.0728637	0.091382	0.118183	-0.406862	3.95241e-26	3.44913e-25	-0.486398	7.73987e-39	9.44513e-38	-0.0795356	0.0398939	0.0569624
	ENSG00000035664.11	DAPK2	-0.82691	1.58593e-39	2.50114e-37	-0.69697	2.4077e-25	6.289e-24	-0.25375	7.3595e-05	0.000148783	0.130999	0.029759	0.0397544	0.572901	1.02038e-22	4.95242e-22	0.441902	2.76183e-13	1.39543e-12
	ENSG00000101460.13	MAP1LC3A	-0.991308	1.61963e-39	2.53041e-37	-0.386925	1.38969e-06	3.58344e-06	-0.209197	0.00631499	0.00983763	0.607672	4.52058e-17	2.00402e-16	0.782171	6.9675e-29	4.75545e-28	0.174499	0.0160524	0.0243978
	ENSG00000126216.15	TUBGCP3	-0.32372	6.19028e-39	9.58175e-37	-0.264652	1.55487e-23	3.16984e-22	-0.0925792	0.000248411	0.000469602	0.060214	0.00733787	0.0106039	0.230217	3.33324e-26	1.95287e-25	0.170003	4.71401e-14	2.56236e-13
	ENSG00000112855.17	HARS2	-0.250238	8.3014e-39	1.27316e-36	-0.134998	4.47697e-11	1.9873e-10	-0.0872237	8.43588e-06	1.90881e-05	0.115268	3.77192e-10	1.02715e-09	0.161672	1.30397e-19	5.34078e-19	0.0464038	0.0121174	0.0187312
	ENSG00000142168.14	SOD1	0.689286	9.75213e-39	1.48206e-36	0.89653	7.69522e-57	2.92366e-54	0.361822	2.04092e-11	8.49767e-11	0.20999	8.55936e-06	1.65698e-05	-0.328637	7.04606e-13	1.96277e-12	-0.538627	6.56497e-30	1.57342e-28
	ENSG00000053918.18	KCNQ1	-0.524271	9.9847e-39	1.49031e-36	-0.208798	1.13935e-06	2.96813e-06	-0.0268872	0.512031	0.56243	0.316174	1.54136e-16	6.59059e-16	0.496042	1.04322e-40	1.41995e-39	0.179867	2.86921e-06	7.07226e-06
	ENSG00000167123.19	CERCAM	1.44765	9.98448e-39	1.49031e-36	1.77494	9.01593e-51	2.43096e-48	1.22562	3.25361e-27	7.99861e-26	0.333827	0.00251288	0.00383456	-0.219317	0.0409228	0.0506487	-0.553144	6.34065e-07	1.68124e-06
	ENSG00000144746.7	ARL6IP5	0.327739	1.02092e-38	1.51032e-36	0.133434	6.71971e-07	1.80166e-06	0.173149	1.52522e-11	6.42568e-11	-0.192719	9.08225e-16	3.68811e-15	-0.155505	2.22143e-11	5.63163e-11	0.0372144	0.122307	0.158474
	ENSG00000137841.12	PLCB2	-0.460591	1.31147e-38	1.92314e-36	-0.236136	4.0694e-10	1.61549e-09	-0.0211093	0.558801	0.606747	0.226536	3.67046e-11	1.07978e-10	0.4391	5.87572e-40	7.62926e-39	0.212564	6.24369e-10	2.25617e-09
	ENSG00000142512.15	SIGLEC10	-0.955457	1.91438e-38	2.78285e-36	-0.594715	3.64227e-14	2.33376e-13	-0.222745	0.00300307	0.00491458	0.362172	4.27058e-07	9.21902e-07	0.734237	3.90474e-26	2.27727e-25	0.372064	2.28588e-07	6.38043e-07
	ENSG00000112812.16	PRSS16	1.31188	2.03565e-38	2.93362e-36	1.43309	1.58787e-40	1.99582e-38	1.05176	4.53604e-24	7.65949e-23	0.117817	0.185179	0.218089	-0.26276	0.00261733	0.00364272	-0.380578	2.55626e-05	5.65553e-05
	ENSG00000103381.12	CPPED1	-0.744627	3.72565e-38	5.32323e-36	-0.397885	9.45547e-11	4.04367e-10	0.0981315	0.0947772	0.12212	0.350616	8.18206e-11	2.3444e-10	0.842258	2.54202e-58	1.15523e-56	0.491642	1.14074e-19	1.0506e-18
	ENSG00000135407.10	AVIL	-0.975362	5.82345e-38	8.25006e-36	-1.22991	3.04349e-52	8.77208e-50	-0.601831	5.99902e-15	3.64675e-14	-0.246116	0.000967566	0.0015476	0.376355	1.80926e-07	3.50822e-07	0.622471	9.06966e-17	6.34915e-16
	ENSG00000172530.20	BANP	-0.433952	5.90434e-38	8.29435e-36	-0.188108	1.60408e-07	4.63774e-07	-0.0254495	0.458072	0.50969	0.245413	1.66585e-14	6.24337e-14	0.406833	2.27391e-39	2.86313e-38	0.16142	4.851e-07	1.30296e-06
	ENSG00000170522.9	ELOVL6	0.950553	9.42497e-38	1.31298e-35	0.678625	8.98495e-18	9.02652e-17	0.398023	1.44358e-07	4.00073e-07	-0.270735	0.000171382	0.000296505	-0.552666	2.83698e-15	9.09725e-15	-0.281931	0.000104109	0.000213231
	ENSG00000272825.1	AL844908.1	0.793644	9.55467e-38	1.32005e-35	0.822323	9.39863e-36	8.53896e-34	1.00548	1.92499e-57	7.15114e-55	0.0339471	0.569087	0.610095	0.210754	0.000261008	0.000397778	0.176806	0.00314357	0.0053094
	ENSG00000236830.7	CBR3-AS1	0.768478	9.75693e-38	1.33694e-35	0.590145	3.80551e-20	5.15115e-19	0.333127	6.87455e-08	1.96784e-07	-0.18387	0.00129599	0.00204363	-0.437176	4.84614e-15	1.53331e-14	-0.253306	1.38275e-05	3.14972e-05
	ENSG00000157193.18	LRP8	0.508529	1.11588e-37	1.5166e-35	0.165654	9.80095e-05	0.000199516	0.122462	0.00261062	0.00430222	-0.3407	1.65237e-19	8.69467e-19	-0.387343	3.54035e-26	2.07056e-25	-0.0466425	0.222141	0.270667
	ENSG00000038945.15	MSR1	1.50645	1.36543e-37	1.84079e-35	1.19628	1.40709e-21	2.28371e-20	2.02566	3.10055e-64	1.52447e-61	-0.313216	0.00614389	0.00894766	0.516082	3.08548e-06	5.46198e-06	0.829298	4.87334e-13	2.40386e-12
	ENSG00000172046.19	USP19	-0.389655	1.39582e-37	1.86672e-35	-0.148931	4.31029e-06	1.04619e-05	0.0327756	0.289869	0.338484	0.240449	1.87823e-17	8.55203e-17	0.420889	3.31026e-53	1.01586e-51	0.18044	2.04824e-10	7.79598e-10
	ENSG00000280433.1	FP565260.6	0.706481	1.74322e-37	2.31281e-35	0.660641	3.56021e-29	1.49538e-27	0.467308	1.18733e-16	8.66644e-16	-0.0428573	0.394518	0.43706	-0.239245	9.89266e-07	1.82038e-06	-0.196387	0.000108296	0.000221425
	ENSG00000113721.14	PDGFRB	1.43541	2.05771e-37	2.70857e-35	1.66477	4.92928e-44	8.76625e-42	1.37125	4.59291e-33	2.12879e-31	0.233842	0.0306969	0.0409317	-0.065584	0.532296	0.565044	-0.299426	0.00589759	0.00958329
	ENSG00000162543.6	UBXN10	1.01994	2.1336e-37	2.78651e-35	1.0997	3.04419e-38	3.39265e-36	0.770557	3.63622e-21	4.36372e-20	0.0840885	0.279802	0.319092	-0.250624	0.000931588	0.00135352	-0.334713	1.98745e-05	4.439e-05
	ENSG00000177169.10	ULK1	-0.544068	2.3772e-37	3.0806e-35	-0.198398	1.23877e-05	2.83406e-05	0.115254	0.00789401	0.0121257	0.347522	3.66674e-18	1.74954e-17	0.658752	9.38424e-65	6.93724e-63	0.31123	8.95399e-15	5.18565e-14
	ENSG00000178573.7	MAF	0.616913	2.69468e-37	3.46516e-35	0.336229	6.94502e-11	3.01715e-10	0.286943	5.82594e-09	1.87329e-08	-0.286353	4.53062e-10	1.22673e-09	-0.332961	7.62554e-14	2.25325e-13	-0.0466086	0.312634	0.366976
	ENSG00000172985.11	SH3RF3	-1.05016	3.66331e-37	4.67478e-35	-0.882874	9.59374e-24	2.00473e-22	-0.485501	7.10631e-09	2.2684e-08	0.161496	0.0505043	0.065342	0.561731	2.10239e-12	5.69065e-12	0.400236	1.33467e-06	3.4211e-06
	ENSG00000135919.13	SERPINE2	-1.27939	1.06282e-36	1.346e-34	-1.31133	8.56039e-34	6.11556e-32	-1.36706	8.59593e-40	8.16467e-38	-0.0394019	0.702851	0.735762	-0.0966599	0.335078	0.368	-0.057258	0.582642	0.634275
	ENSG00000113119.12	TMCO6	-0.296487	1.2919e-36	1.62382e-34	-0.183791	2.15753e-13	1.25539e-12	-0.114149	1.82422e-06	4.4571e-06	0.111113	1.57278e-06	3.23682e-06	0.179984	1.01216e-15	3.34e-15	0.0688718	0.00305926	0.0051791
	ENSG00000074590.13	NUAK1	2.07418	1.74117e-36	2.17217e-34	2.25543	5.5224e-38	5.99467e-36	1.7555	1.30481e-25	2.63119e-24	0.165306	0.282855	0.322263	-0.355665	0.0174852	0.0224771	-0.520971	0.00077693	0.00142682
	ENSG00000164402.14	SEPTIN8	0.544601	2.2268e-36	2.75744e-34	0.494791	8.69167e-27	2.75187e-25	0.198903	7.20267e-06	1.64065e-05	-0.0485186	0.251622	0.289104	-0.346754	4.03076e-17	1.44162e-16	-0.298235	3.18372e-12	1.44725e-11
	ENSG00000160214.13	RRP1	0.420831	3.78516e-36	4.65269e-34	0.745088	7.60893e-97	1.41332e-93	0.318055	1.52808e-20	1.7064e-19	0.323059	1.86885e-27	1.80096e-26	-0.104354	0.000318679	0.00048209	-0.427413	3.96359e-46	4.99443e-44
	ENSG00000112033.14	PPARD	-0.327671	4.50408e-36	5.49596e-34	-0.199696	7.60744e-13	4.17099e-12	-0.270174	3.80089e-24	6.50353e-23	0.124796	1.87735e-06	3.84177e-06	0.0544802	0.0320438	0.0401313	-0.0703158	0.00755245	0.0120659
	ENSG00000160226.16	CFAP410	0.542633	5.29701e-36	6.41668e-34	0.7554	3.2586e-60	1.47227e-57	0.365685	1.24928e-16	9.09589e-16	0.209318	1.40473e-07	3.1557e-07	-0.180149	3.06065e-06	5.41919e-06	-0.389467	1.96121e-22	2.33841e-21
	ENSG00000204860.5	FAM201A	1.15173	6.21276e-36	7.47185e-34	0.530949	8.35906e-08	2.50248e-07	0.414018	1.30454e-05	2.88122e-05	-0.6306	4.42314e-13	1.49715e-12	-0.736545	3.39649e-18	1.28746e-17	-0.105945	0.23287	0.282189
	ENSG00000116478.12	HDAC1	-0.319568	7.97087e-36	9.51779e-34	-0.115017	2.44648e-05	5.38059e-05	-0.254531	1.60742e-22	2.26973e-21	0.205592	2.80594e-18	1.35161e-17	0.0642131	0.00499883	0.00678795	-0.141379	2.39528e-09	8.17783e-09
	ENSG00000133742.13	CA1	2.68445	8.28902e-36	9.82748e-34	3.0763	3.87468e-41	5.19339e-39	3.48281	5.54465e-57	1.97213e-54	0.411797	0.04983	0.0645149	0.813653	6.39879e-05	0.000102842	0.401857	0.0566004	0.0785379
	ENSG00000180921.7	FAM83H	0.506297	1.15303e-35	1.35741e-33	0.584999	1.40522e-41	1.99077e-39	0.469253	1.31041e-29	4.229e-28	0.0744318	0.0517435	0.066857	-0.0403338	0.278481	0.30981	-0.114766	0.00293927	0.00498968
	ENSG00000099365.11	STX1B	-1.01986	1.66182e-35	1.9427e-33	-0.883954	7.63187e-24	1.62732e-22	-1.09581	2.60007e-38	2.06978e-36	0.127603	0.143386	0.17226	-0.0833444	0.329603	0.362369	-0.210947	0.0172488	0.0260888
	ENSG00000177943.14	MAMDC4	0.673579	1.76427e-35	2.04815e-33	0.863535	1.15708e-50	3.07029e-48	0.579898	1.08541e-25	2.21547e-24	0.190018	0.000429581	0.000713524	-0.0947116	0.0712287	0.0857022	-0.28473	1.60819e-07	4.56556e-07
	ENSG00000078804.13	TP53INP2	-0.852134	2.07164e-35	2.38839e-33	-0.513172	2.21072e-12	1.14559e-11	-0.128608	0.0654764	0.0866779	0.336626	1.96539e-07	4.36746e-07	0.721684	1.12215e-30	8.44937e-30	0.385058	2.93431e-09	9.91597e-09
	ENSG00000171476.22	HOPX	0.993233	2.45269e-35	2.80833e-33	0.813011	1.64375e-21	2.64727e-20	0.361327	9.58452e-06	2.15269e-05	-0.176938	0.022659	0.0307312	-0.629788	6.10407e-17	2.16157e-16	-0.452851	6.45542e-09	2.11323e-08
	ENSG00000177051.6	FBXO46	-0.314355	2.7227e-35	3.09629e-33	-0.1219	6.44824e-06	1.53075e-05	-0.217183	4.60436e-17	3.52109e-16	0.19125	3.44868e-15	1.35096e-14	0.0955847	5.09011e-05	8.24379e-05	-0.095665	8.95128e-05	0.000184746
	ENSG00000177692.11	DNAJC28	0.989092	3.45599e-35	3.90364e-33	0.518981	2.5804e-09	9.27667e-09	0.455791	5.13355e-08	1.49118e-07	-0.475567	1.10868e-10	3.14471e-10	-0.535	9.04567e-14	2.65966e-13	-0.0594331	0.438032	0.494841
	ENSG00000104899.8	AMH	1.41234	3.53054e-35	3.96107e-33	1.75029	2.03846e-47	4.25962e-45	1.23202	4.78624e-26	1.02056e-24	0.339381	0.00148654	0.00232843	-0.178901	0.0867207	0.103377	-0.518282	1.54597e-06	3.93063e-06
	ENSG00000160209.19	PDXK	0.470042	4.64353e-35	5.17506e-33	0.702964	2.41328e-67	1.30138e-64	0.836719	2.30518e-103	3.85357e-100	0.233772	7.36797e-11	2.11697e-10	0.365585	8.05108e-26	4.60659e-25	0.131813	0.000254219	0.000496004
	ENSG00000196588.18	MRTFA	-0.502673	5.29673e-35	5.82536e-33	-0.0818617	0.059199	0.0789493	0.0927812	0.0252777	0.0360031	0.419991	1.75718e-29	1.94458e-28	0.593676	9.91113e-61	5.36977e-59	0.173685	3.38895e-06	8.28582e-06
	ENSG00000237772.2	LINC02631	-1.03958	5.26901e-35	5.82536e-33	-0.816332	8.56396e-20	1.11498e-18	-0.247665	0.00336323	0.00546361	0.236333	0.00669392	0.00971129	0.794693	1.66457e-21	7.5482e-21	0.55836	9.37935e-11	3.68288e-10
	ENSG00000198924.8	DCLRE1A	0.590395	5.3883e-35	5.88734e-33	0.219396	1.92732e-05	4.29301e-05	0.144256	0.00332343	0.00540183	-0.368763	4.11355e-16	1.71352e-15	-0.447057	3.03289e-24	1.60503e-23	-0.0782937	0.0885244	0.118267
	ENSG00000100982.12	PCIF1	-0.410702	5.49182e-35	5.96148e-33	0.0712684	0.0443071	0.0603849	0.0831767	0.0140865	0.020904	0.481216	2.19233e-56	1.01292e-53	0.492296	1.52685e-62	9.40598e-61	0.0110805	0.716475	0.757509
	ENSG00000005007.12	UPF1	-0.480238	7.48615e-35	8.07393e-33	-0.0905168	0.0293735	0.0411874	0.0940519	0.0178851	0.0261145	0.388205	1.39513e-27	1.36021e-26	0.572281	1.62576e-61	9.38935e-60	0.184075	2.73531e-07	7.57767e-07
	ENSG00000179912.20	R3HDM2	-0.271742	8.32267e-35	8.91859e-33	-0.204743	3.53399e-18	3.7273e-17	-0.0182199	0.417867	0.469234	0.0655745	0.00190864	0.0029515	0.251732	8.51399e-35	8.10144e-34	0.186158	1.65107e-18	1.36969e-17
	ENSG00000073910.22	FRY	-0.591089	1.43809e-34	1.53125e-32	-0.654763	3.59319e-37	3.75421e-35	-0.0304848	0.534541	0.583589	-0.0639212	0.145226	0.17432	0.559296	1.42375e-39	1.8105e-38	0.623217	1.77466e-45	2.12359e-43
	ENSG00000161204.11	ABCF3	-0.328747	1.71197e-34	1.81133e-32	0.0125979	0.659302	0.70027	-0.172624	2.79162e-10	1.0366e-09	0.341382	4.82419e-43	2.0161e-41	0.154807	1.37191e-10	3.29707e-10	-0.186575	7.30953e-14	3.89179e-13
	ENSG00000140367.12	UBE2Q2	0.411214	1.91813e-34	2.01669e-32	0.0103791	0.772486	0.802294	-0.0592318	0.0844443	0.109873	-0.403846	4.95597e-38	1.20516e-36	-0.472304	1.70993e-54	5.7457e-53	-0.0684581	0.0300975	0.043848
	ENSG00000145649.8	GZMA	1.208	2.83938e-34	2.96662e-32	1.08779	6.1118e-25	1.50031e-23	0.291783	0.00381431	0.00615184	-0.108176	0.247063	0.284486	-0.91668	4.79175e-24	2.51503e-23	-0.808505	7.17524e-18	5.59783e-17
	ENSG00000182628.13	SKA2	0.538165	4.11481e-34	4.2725e-32	0.273994	6.93993e-09	2.36862e-08	0.0306758	0.498602	0.54963	-0.258462	2.24283e-09	5.76318e-09	-0.507928	1.30982e-33	1.15516e-32	-0.249466	1.17945e-08	3.74957e-08
	ENSG00000008300.17	CELSR3	-0.883642	7.18563e-34	7.41494e-32	-1.09314	1.74335e-44	3.20259e-42	-1.19198	3.23044e-57	1.17398e-54	-0.214684	0.00374666	0.00560718	-0.311171	1.52734e-05	2.56401e-05	-0.096487	0.197713	0.243507
	ENSG00000169403.12	PTAFR	-0.68933	8.94233e-34	9.1711e-32	-0.276684	5.054e-06	1.21495e-05	0.160008	0.00577583	0.00905255	0.412506	1.47947e-14	5.56114e-14	0.847937	9.17926e-60	4.59876e-58	0.435431	6.23391e-16	4.02362e-15
	ENSG00000174807.4	CD248	-1.51748	9.42407e-34	9.60623e-32	-1.2698	1.93519e-21	3.08984e-20	-1.63917	1.39642e-37	1.03292e-35	0.238023	0.0648782	0.082533	-0.110499	0.377741	0.411	-0.348522	0.00718874	0.0115237
	ENSG00000198353.8	HOXC4	1.13257	9.63343e-34	9.76012e-32	1.35349	4.42121e-42	6.78068e-40	0.732394	2.01968e-14	1.16223e-13	0.234489	0.00719025	0.0104005	-0.399681	2.68206e-06	4.77324e-06	-0.63417	6.19662e-13	3.02165e-12
	ENSG00000130595.19	TNNT3	-1.11733	9.70094e-34	9.76931e-32	-1.06406	3.67759e-27	1.2345e-25	-1.15015	3.43086e-34	1.79792e-32	0.059572	0.517637	0.559954	-0.0313114	0.72625	0.750107	-0.0908834	0.327088	0.382006
	ENSG00000272341.1	AL137003.1	0.707009	2.1505e-33	2.15268e-31	0.0139901	0.825443	0.849583	0.0688044	0.255809	0.302687	-0.695348	3.33738e-34	5.58458e-33	-0.639873	4.5839e-31	3.53473e-30	0.0554758	0.339593	0.395522
	ENSG00000163931.16	TKT	-0.610129	2.62127e-33	2.60832e-31	-0.118281	0.0287042	0.0403167	0.198818	0.000119846	0.000236452	0.494221	5.01109e-26	4.32535e-25	0.808527	6.43128e-71	8.35715e-69	0.314305	2.33409e-11	9.71545e-11
	ENSG00000120093.11	HOXB3	0.849501	2.87107e-33	2.83998e-31	0.3625	1.63334e-06	4.18269e-06	0.205219	0.00456934	0.00727829	-0.477232	5.53849e-14	2.00004e-13	-0.643447	1.62419e-25	9.15767e-25	-0.166214	0.00957839	0.0150584
	ENSG00000175215.11	CTDSP2	-0.426635	3.41394e-33	3.35711e-31	-0.218364	8.17524e-09	2.76875e-08	0.0138332	0.702427	0.740804	0.208159	3.48212e-10	9.50411e-10	0.439127	1.84187e-42	2.79524e-41	0.230968	4.04163e-12	1.81983e-11
	ENSG00000269982.1	AC018809.2	0.777856	3.66358e-33	3.58152e-31	0.602729	4.68951e-18	4.8966e-17	0.405444	1.42886e-09	4.9068e-09	-0.168469	0.00316687	0.00477644	-0.370224	3.36164e-11	8.42335e-11	-0.201755	0.000558272	0.00104405
	ENSG00000135519.8	KCNH3	-0.745742	5.03979e-33	4.89827e-31	-0.547402	1.65334e-16	1.39099e-15	-0.394304	5.04986e-10	1.82447e-09	0.200934	0.000776344	0.0012521	0.350959	1.37093e-09	3.0806e-09	0.150024	0.0123605	0.019078
	ENSG00000007516.13	BAIAP3	-1.17876	6.92946e-33	6.69594e-31	-0.809096	1.41736e-14	9.5157e-14	-0.904438	2.33463e-19	2.28234e-18	0.358847	8.15795e-05	0.00014542	0.268809	0.00234198	0.00327319	-0.0900375	0.324827	0.379681
	ENSG00000172349.17	IL16	-0.319189	1.05463e-32	1.01323e-30	-0.258895	1.26628e-19	1.61838e-18	-0.129294	2.19015e-06	5.29774e-06	0.0572484	0.0325008	0.0431847	0.187262	5.40482e-13	1.51574e-12	0.130014	1.32397e-06	3.39631e-06
	ENSG00000130254.12	SAFB2	-0.321456	1.20879e-32	1.1547e-30	-0.0843548	0.00338754	0.00552267	-0.0941013	0.000628989	0.00112723	0.23807	5.49814e-20	2.98663e-19	0.226498	2.70601e-19	1.0906e-18	-0.0115718	0.657664	0.703921
	ENSG00000107745.19	MICU1	-0.538484	1.29885e-32	1.23368e-30	-0.0898844	0.0623135	0.0827596	0.147201	0.00140033	0.00239237	0.449646	7.31676e-27	6.79887e-26	0.684598	9.22719e-64	6.16369e-62	0.234952	2.25081e-08	6.96774e-08
	ENSG00000214688.6	C10orf105	-0.770933	1.85325e-32	1.75033e-30	-0.628056	1.22024e-19	1.56313e-18	-0.161556	0.0145474	0.0215421	0.150941	0.0193583	0.0265009	0.611855	1.22728e-22	5.9324e-22	0.460914	1.06262e-12	5.06145e-12
	ENSG00000166986.15	MARS1	-0.245907	2.03845e-32	1.91443e-30	-0.0927015	2.75711e-05	6.03201e-05	-0.00683371	0.746406	0.78039	0.154569	9.1829e-15	3.49278e-14	0.238292	6.59182e-35	6.3267e-34	0.0837229	2.89898e-05	6.37307e-05
	ENSG00000145687.16	SSBP2	-0.416604	2.54161e-32	2.37364e-30	-0.460126	1.85609e-34	1.44992e-32	-0.36487	2.95055e-24	5.11132e-23	-0.0454696	0.206395	0.241113	0.0494677	0.156041	0.179677	0.0949373	0.00868488	0.0137429
	ENSG00000229056.2	HECW2-AS1	1.21439	2.58094e-32	2.39698e-30	0.468549	2.12511e-05	4.7116e-05	0.168983	0.109795	0.13978	-0.744556	1.48575e-14	5.58223e-14	-1.04947	8.79275e-29	5.93787e-28	-0.304918	0.00198973	0.00345281
	ENSG00000169429.11	CXCL8	1.53106	3.15636e-32	2.91519e-30	0.895144	9.18168e-11	3.93262e-10	1.33985	3.35382e-24	5.77404e-23	-0.62916	5.11869e-07	1.09772e-06	-0.188291	0.120948	0.141333	0.440869	0.000459106	0.000868354
	ENSG00000065882.16	TBC1D1	-0.498723	3.48559e-32	3.20157e-30	-0.0932621	0.0381888	0.052591	0.194451	6.1261e-06	1.40808e-05	0.406642	1.87684e-25	1.54926e-24	0.692034	7.24476e-75	1.36934e-72	0.285392	3.04242e-13	1.5293e-12
	ENSG00000117280.13	RAB29	0.380983	3.7512e-32	3.42671e-30	0.22162	1.21316e-10	5.12389e-10	0.183891	2.31293e-08	6.96547e-08	-0.159274	9.7893e-07	2.04917e-06	-0.19858	3.0727e-10	7.21156e-10	-0.0393059	0.22932	0.278394
	ENSG00000114656.12	KIAA1257	-0.707625	4.35915e-32	3.96043e-30	-0.389157	1.07913e-09	4.0531e-09	0.0534835	0.378705	0.430404	0.318967	3.66189e-08	8.5871e-08	0.759651	5.17114e-42	7.60492e-41	0.440685	2.39902e-14	1.33678e-13
	ENSG00000063244.12	U2AF2	-0.27263	5.04836e-32	4.53728e-30	-0.0508645	0.0391942	0.0538425	-0.0337857	0.151932	0.188178	0.223665	5.97264e-27	5.5748e-26	0.238372	3.2673e-32	2.67578e-31	0.0147064	0.481463	0.538292
	ENSG00000101849.17	TBL1X	-0.60274	5.03373e-32	4.53728e-30	-0.174999	0.00132901	0.00230683	0.23868	4.64189e-06	1.08362e-05	0.426849	1.90751e-20	1.07588e-19	0.839596	6.57147e-79	2.1432e-76	0.412747	4.26062e-19	3.7318e-18
	ENSG00000125384.7	PTGER2	0.490316	5.43114e-32	4.84589e-30	0.324652	2.70482e-13	1.55865e-12	0.218306	2.76547e-07	7.41703e-07	-0.163618	4.25588e-05	7.77463e-05	-0.273144	1.85575e-12	5.0444e-12	-0.109526	0.0064276	0.0103857
	ENSG00000178764.8	ZHX2	-0.446348	5.4497e-32	4.84589e-30	-0.175	1.47565e-05	3.34034e-05	-0.124147	0.00130409	0.00224147	0.270351	6.0446e-14	2.17807e-13	0.32068	4.15612e-20	1.74744e-19	0.0503297	0.163763	0.205839
	ENSG00000196586.16	MYO6	1.23599	6.78279e-32	5.99936e-30	1.15222	9.1259e-25	2.17319e-23	0.743683	4.29366e-12	1.93261e-11	-0.0698515	0.508143	0.550795	-0.496428	1.27922e-06	2.33483e-06	-0.426576	5.94285e-05	0.000125345
	ENSG00000130475.14	FCHO1	-0.452624	6.93739e-32	6.1038e-30	-0.0787711	0.0548899	0.0736728	0.00805154	0.837357	0.860944	0.374795	1.16415e-23	8.38964e-23	0.459527	7.61802e-37	8.20664e-36	0.0847324	0.0239068	0.0353805
	ENSG00000133884.10	DPF2	-0.410837	9.44706e-32	8.2684e-30	-0.0374333	0.315886	0.365925	0.0151602	0.670914	0.712649	0.37436	6.26242e-31	7.63657e-30	0.425197	8.32019e-42	1.20759e-40	0.0508368	0.117619	0.152864
	ENSG00000148411.8	NACC2	-0.495694	9.79744e-32	8.5304e-30	-0.510389	1.03166e-29	4.67377e-28	-0.0638658	0.13811	0.172529	-0.00703323	0.859322	0.879251	0.432304	2.44155e-29	1.7056e-28	0.439337	2.73162e-28	5.66521e-27
	ENSG00000166979.13	EVA1C	0.63149	1.125e-31	9.74436e-30	0.9293	4.73237e-59	1.92954e-56	0.477856	4.47991e-18	3.84646e-17	0.293794	2.18688e-08	5.23146e-08	-0.1568	0.00220344	0.00308684	-0.450594	1.72302e-17	1.29211e-16
	ENSG00000115594.12	IL1R1	-0.7724	1.42555e-31	1.22475e-29	-0.785682	7.40769e-29	2.99117e-27	-0.011635	0.862486	0.883034	-0.0129277	0.836393	0.859279	0.759259	3.77056e-36	3.90023e-35	0.772187	7.55703e-35	2.90291e-33
	ENSG00000198885.9	ITPRIPL1	0.760854	1.42864e-31	1.22475e-29	0.869737	4.60836e-36	4.30379e-34	0.406384	9.69515e-10	3.39564e-09	0.118398	0.0583276	0.0747314	-0.354006	5.75985e-09	1.23857e-08	-0.472403	6.26664e-14	3.35478e-13
	ENSG00000104880.18	ARHGEF18	-0.362324	1.63854e-31	1.39753e-29	-0.139438	2.47105e-05	5.43177e-05	-0.227467	6.23293e-13	3.07816e-12	0.220916	4.18802e-14	1.52428e-13	0.13293	2.76471e-06	4.91193e-06	-0.0879856	0.00273355	0.00466044
	ENSG00000186205.13	2024-03-01	-0.912584	1.94137e-31	1.6474e-29	-0.620853	9.54188e-14	5.7962e-13	-0.106184	0.18246	0.222722	0.297276	5.98532e-05	0.000107832	0.808405	1.94682e-29	1.36876e-28	0.511129	6.0312e-12	2.66588e-11
	ENSG00000275342.5	PRAG1	-0.664058	2.15335e-31	1.81806e-29	-0.351399	7.09427e-09	2.42031e-08	-0.698324	2.7782e-33	1.31567e-31	0.306135	3.89067e-08	9.10432e-08	-0.0383618	0.478095	0.512183	-0.344497	7.55161e-10	2.70702e-09
	ENSG00000168237.18	GLYCTK	0.419059	2.43578e-31	2.04618e-29	0.524805	1.3323e-42	2.14154e-40	0.333026	1.22512e-19	1.23973e-18	0.105377	0.00170293	0.00264864	-0.088116	0.00691023	0.00925948	-0.193493	1.03533e-08	3.31231e-08
	ENSG00000006715.16	VPS41	-0.343005	2.78552e-31	2.32827e-29	-0.303526	4.85034e-22	8.24016e-21	-0.140283	3.02059e-06	7.19614e-06	0.0396321	0.139722	0.168222	0.202039	7.75954e-15	2.42284e-14	0.162407	1.67507e-09	5.81416e-09
	ENSG00000116729.14	WLS	-1.13409	3.13094e-31	2.60398e-29	-0.759324	2.80348e-13	1.61106e-12	-0.186192	0.0609389	0.0811209	0.374463	9.05816e-05	0.00016088	0.946836	1.74511e-24	9.36335e-24	0.572373	2.49336e-09	8.50186e-09
	ENSG00000127663.15	KDM4B	-0.494453	4.38713e-31	3.63068e-29	-0.225042	7.34445e-07	1.95848e-06	0.164973	0.000145731	0.000284301	0.269474	7.07075e-12	2.19745e-11	0.658101	7.21732e-67	6.6692e-65	0.388628	6.77912e-23	8.4716e-22
	ENSG00000160208.13	RRP1B	0.457369	5.18637e-31	4.27096e-29	0.544157	3.17592e-38	3.51602e-36	0.367177	7.56774e-20	7.83828e-19	0.0817554	0.0333569	0.0442657	-0.0924642	0.0131093	0.0170937	-0.17422	6.40577e-06	1.52015e-05
	ENSG00000100461.18	RBM23	-0.43733	6.68973e-31	5.48197e-29	-0.139768	0.000526915	0.000970841	0.211332	4.14296e-08	1.2159e-07	0.297183	2.77499e-17	1.2468e-16	0.646835	2.09225e-80	8.7001e-78	0.349652	3.6546e-23	4.69761e-22
	ENSG00000100813.14	ACIN1	-0.198717	7.34641e-31	5.99073e-29	-0.194836	2.40201e-26	7.15765e-25	-0.0810347	3.80545e-06	8.96122e-06	0.00363579	0.832639	0.856056	0.116293	3.09236e-12	8.27065e-12	0.112658	7.06535e-11	2.81076e-10
	ENSG00000133739.16	LRRCC1	0.924637	7.40647e-31	6.01038e-29	0.0852583	0.322992	0.373123	0.100794	0.221124	0.265123	-0.838432	8.37054e-27	7.73914e-26	-0.825629	1.21262e-27	7.713e-27	0.0128027	0.87209	0.892892
	ENSG00000143258.16	USP21	-0.263735	7.65999e-31	6.18609e-29	-0.0720873	0.00305905	0.00502219	-0.195325	5.42337e-17	4.12665e-16	0.191317	1.69626e-18	8.27758e-18	0.0668883	0.0016022	0.00227539	-0.124428	1.41104e-08	4.44757e-08
	ENSG00000137177.20	KIF13A	-0.629588	8.38918e-31	6.7424e-29	-0.516225	6.89141e-19	8.05058e-18	0.223233	5.81822e-05	0.000118962	0.114169	0.016443	0.0227421	0.850979	3.44951e-76	7.65008e-74	0.73681	8.75225e-54	2.59957e-51
	ENSG00000182809.10	CRIP2	-1.19533	9.85043e-31	7.87893e-29	-1.02269	2.22489e-20	3.10982e-19	-1.21409	1.61662e-30	5.61851e-29	0.166248	0.11341	0.138855	-0.0272344	0.789242	0.808491	-0.193482	0.0666863	0.0911898
	ENSG00000155111.15	CDK19	-0.454468	1.34187e-30	1.0682e-28	-0.419863	2.23202e-23	4.47393e-22	0.0342088	0.395187	0.446284	0.0367507	0.305674	0.345775	0.487799	7.94019e-45	1.39904e-43	0.451048	4.87133e-36	2.13223e-34
	ENSG00000079393.20	DUSP13	1.44211	1.38197e-30	1.0949e-28	1.74276	4.0154e-39	4.72715e-37	2.49957	3.64392e-86	3.58326e-83	0.309483	0.00934664	0.0133444	1.06038	2.8103e-20	1.19092e-19	0.750901	2.69114e-10	1.00951e-09
	ENSG00000107281.10	NPDC1	0.844817	1.47949e-30	1.16663e-28	0.793497	4.25201e-24	9.25532e-23	0.586535	4.98469e-15	3.06019e-14	-0.0521718	0.446319	0.488943	-0.258879	9.7453e-05	0.000154199	-0.206707	0.00266618	0.00455258
	ENSG00000255302.5	EID1	0.512149	1.99451e-30	1.56537e-28	0.175875	0.000222611	0.000431815	0.0325546	0.474782	0.526251	-0.33277	1.26726e-15	5.09878e-15	-0.48071	1.00032e-32	8.41171e-32	-0.14794	0.000403745	0.000768362
	ENSG00000101216.11	GMEB2	-0.280451	2.22872e-30	1.74101e-28	-0.124558	1.8144e-06	4.61595e-06	-0.0900123	0.000308715	0.000577205	0.155232	1.00849e-10	2.86788e-10	0.188661	5.38117e-16	1.80381e-15	0.0334292	0.165609	0.207956
	ENSG00000076555.15	ACACB	-0.549134	2.89467e-30	2.25071e-28	-0.585158	3.78357e-30	1.82803e-28	-0.671828	1.15025e-42	1.39338e-40	-0.0411176	0.385469	0.427833	-0.125954	0.00616955	0.00830714	-0.0848364	0.0753211	0.101996
	ENSG00000109323.11	MANBA	-0.351441	3.18832e-30	2.46756e-28	-0.219727	2.08515e-11	9.64779e-11	0.117677	0.000171094	0.000330427	0.132675	3.69839e-06	7.3999e-06	0.467891	9.27251e-64	6.16918e-62	0.335216	2.07794e-31	5.69398e-30
	ENSG00000260804.3	LINC01963	-0.448058	3.29566e-30	2.53888e-28	-0.256151	9.1092e-10	3.45773e-09	-0.422159	6.91792e-26	1.44378e-24	0.190949	2.12422e-06	4.33257e-06	0.0241136	0.538686	0.571236	-0.166836	3.94581e-05	8.52346e-05
	ENSG00000183918.16	SH2D1A	0.730982	4.02763e-30	3.08853e-28	0.247568	0.000294031	0.000562007	-0.225133	0.000578505	0.00104066	-0.480166	1.81365e-15	7.23591e-15	-0.957186	5.35545e-60	2.73243e-58	-0.47702	4.07948e-15	2.44695e-14
	ENSG00000130158.14	DOCK6	-1.00519	5.21331e-30	3.96141e-28	-0.581574	4.69665e-10	1.84782e-09	-0.42814	1.48589e-06	3.66906e-06	0.424417	3.34122e-06	6.71109e-06	0.575533	7.52035e-11	1.83869e-10	0.151116	0.0956185	0.126727
	ENSG00000211584.14	SLC48A1	-0.524795	5.19307e-30	3.96141e-28	-0.0709161	0.148357	0.18408	-0.0983732	0.0360374	0.0500363	0.454328	5.02871e-24	3.71249e-23	0.424762	2.00661e-22	9.57705e-22	-0.0295655	0.511858	0.568492
	ENSG00000163513.19	TGFBR2	-0.358473	5.44193e-30	4.11641e-28	-0.449144	8.73262e-41	1.11438e-38	-0.0528488	0.0996822	0.127869	-0.0937215	0.00123338	0.0019497	0.303322	3.85852e-27	2.38406e-26	0.397043	2.53818e-42	2.17616e-40
	ENSG00000104894.12	CD37	-0.453141	5.77618e-30	4.34957e-28	0.00758441	0.858244	0.878422	0.00453427	0.911064	0.925852	0.460457	1.19514e-34	2.08591e-33	0.455278	5.71157e-36	5.86061e-35	-0.00517892	0.890605	0.908799
	ENSG00000230747.1	AC021188.1	0.883545	5.81468e-30	4.35892e-28	0.712746	1.13048e-17	1.11559e-16	0.365474	5.22865e-06	1.21264e-05	-0.169359	0.0245621	0.0331823	-0.520105	1.71829e-12	4.68147e-12	-0.350746	5.01084e-06	1.20354e-05
	ENSG00000117155.16	SSX2IP	0.581187	8.31109e-30	6.20252e-28	0.0886106	0.106479	0.135672	0.164288	0.00173031	0.00292089	-0.49303	5.76276e-23	3.94452e-22	-0.418685	5.14106e-18	1.9281e-17	0.0743453	0.140345	0.179387
	ENSG00000198860.12	TSEN15	0.340782	1.05023e-29	7.80297e-28	0.083992	0.00914647	0.013956	-0.0958725	0.00189427	0.00317937	-0.255564	3.77357e-19	1.92651e-18	-0.437748	5.73785e-56	2.17292e-54	-0.182185	2.92661e-10	1.09316e-09
	ENSG00000149657.20	LSM14B	-0.272052	1.11019e-29	8.21195e-28	-0.117835	4.28251e-06	1.04011e-05	-0.0791866	0.00122972	0.00211908	0.152401	2.07059e-11	6.20318e-11	0.190923	4.81666e-18	1.80848e-17	0.0385228	0.0916888	0.122044
	ENSG00000237945.7	LINC00649	0.864777	1.13983e-29	8.39405e-28	0.45434	2.4748e-08	7.89077e-08	0.154671	0.0471624	0.0641247	-0.417838	3.15048e-09	8.01497e-09	-0.712739	2.0253e-25	1.13692e-24	-0.294901	3.17081e-05	6.92762e-05
	ENSG00000240024.5	LINC00888	0.668768	1.54879e-29	1.13558e-27	0.255371	7.02465e-05	0.00014575	0.108751	0.0777675	0.10178	-0.417154	1.6246e-13	5.66735e-13	-0.563102	1.71919e-24	9.23026e-24	-0.145948	0.012222	0.0188878
	ENSG00000267731.1	AC005332.2	1.07402	1.91579e-29	1.39853e-27	0.222322	0.0293622	0.041175	-0.0184494	0.85016	0.872498	-0.846362	7.92332e-20	4.25949e-19	-1.09316	8.00796e-34	7.17267e-33	-0.2468	0.00857599	0.0135852
	ENSG00000197562.10	RAB40C	-0.358356	2.22994e-29	1.62078e-27	-0.112683	0.000894472	0.00159362	-0.0520031	0.108746	0.138528	0.247911	3.81675e-16	1.59307e-15	0.305735	3.8153e-25	2.11251e-24	0.0578244	0.0583393	0.0806682
	ENSG00000196549.10	MME	-0.909589	2.59972e-29	1.88136e-27	-0.847801	8.37021e-23	1.55818e-21	0.0321066	0.696942	0.735854	0.0603787	0.440607	0.483323	0.940297	2.98975e-35	2.92728e-34	0.879918	4.36628e-29	9.59371e-28
	ENSG00000186281.12	GPAT2	-1.65143	2.66637e-29	1.92128e-27	-0.985743	2.5581e-10	1.03871e-09	-1.65964	2.36456e-28	6.58805e-27	0.663998	6.24001e-06	1.22351e-05	-0.0170969	0.905479	0.915107	-0.681094	4.26541e-06	1.0327e-05
	ENSG00000010361.14	FUZ	-0.485045	2.83642e-29	2.03504e-27	-0.104816	0.0225872	0.0322451	-0.177537	5.39877e-05	0.000110887	0.382885	8.0835e-20	4.34139e-19	0.307495	4.69599e-14	1.40382e-13	-0.0753902	0.0737857	0.10017
	ENSG00000050730.16	TNIP3	1.23003	2.95519e-29	2.11119e-27	0.928057	2.83402e-15	2.077e-14	0.666293	3.57566e-09	1.17736e-08	-0.291451	0.00588074	0.00858925	-0.571852	3.01507e-08	6.16544e-08	-0.280401	0.00929456	0.0146426
	ENSG00000168067.12	MAP4K2	-0.271643	3.06906e-29	2.18321e-27	-0.0859815	0.000855929	0.00152902	-0.0867123	0.000437143	0.000800495	0.185056	6.69703e-14	2.40483e-13	0.183467	1.84743e-14	5.65066e-14	-0.00158895	0.948912	0.957862
	ENSG00000160185.15	UBASH3A	0.545591	3.40153e-29	2.40946e-27	0.646884	9.88813e-36	8.93513e-34	0.181409	0.000255323	0.000481961	0.0958882	0.0477761	0.0620247	-0.367948	5.01211e-15	1.58401e-14	-0.463836	1.63766e-21	1.78853e-20
	ENSG00000135048.14	CEMIP2	-0.340338	3.68345e-29	2.59815e-27	-0.448964	1.13285e-43	1.93244e-41	-0.0851164	0.0059288	0.00927926	-0.109319	0.000163758	0.000284024	0.253524	1.73416e-19	7.06276e-19	0.362843	1.21974e-35	5.05935e-34
	ENSG00000154237.13	LRRK1	-0.482881	4.14615e-29	2.91224e-27	-0.423569	3.20452e-20	4.38739e-19	0.0584786	0.182617	0.222865	0.0577943	0.142936	0.171782	0.539573	2.24151e-45	4.1106e-44	0.481779	3.95521e-34	1.38499e-32
	ENSG00000061936.9	SFSWAP	-0.239196	4.74635e-29	3.31987e-27	-0.0827282	0.000284664	0.000544913	-0.0938735	1.66188e-05	3.61881e-05	0.154753	4.59365e-13	1.55392e-12	0.1435	4.60323e-12	1.21571e-11	-0.0112534	0.600465	0.651375
	ENSG00000162298.18	SYVN1	-0.353147	5.0681e-29	3.53014e-27	-0.153606	5.03708e-06	1.21141e-05	-0.184372	1.01671e-08	3.1894e-08	0.200014	5.55741e-11	1.61348e-10	0.167753	1.44357e-08	3.021e-08	-0.0322611	0.292462	0.345566
	ENSG00000182872.16	RBM10	-0.29522	7.52732e-29	5.22133e-27	-0.00527788	0.851614	0.872544	-0.0259149	0.33679	0.387696	0.288986	3.25733e-31	4.07363e-30	0.267572	1.366e-28	9.12477e-28	-0.0214144	0.391011	0.448066
	ENSG00000123080.12	CDKN2C	0.592972	7.73895e-29	5.34595e-27	0.579535	2.00933e-24	4.62035e-23	0.474131	2.98014e-18	2.60832e-17	-0.00996513	0.845483	0.867332	-0.119772	0.0158973	0.0205471	-0.109807	0.0332655	0.048126
	ENSG00000161202.20	DVL3	-0.285748	8.03517e-29	5.52774e-27	-0.0845894	0.00196916	0.00333487	0.017853	0.494309	0.54558	0.202375	7.54832e-17	3.29877e-16	0.302821	6.52017e-38	7.55749e-37	0.100446	3.72591e-05	8.07992e-05
	ENSG00000142657.21	PGD	-0.651836	8.93656e-29	6.12265e-27	-0.0509009	0.414717	0.466982	0.371325	4.83312e-10	1.75091e-09	0.600944	9.8524e-31	1.18922e-29	1.02116	9.37817e-91	3.11974e-87	0.420217	9.90986e-16	6.28405e-15
	ENSG00000163516.14	ANKZF1	-0.297328	9.13825e-29	6.23527e-27	-0.174735	8.55991e-10	3.26052e-09	-0.313526	1.24429e-30	4.39763e-29	0.121521	2.09184e-06	4.26915e-06	-0.0181478	0.465368	0.499385	-0.139669	5.82576e-08	1.72604e-07
	ENSG00000143624.14	INTS3	-0.349852	9.60285e-29	6.49923e-27	-0.131367	8.85477e-05	0.000181359	0.0697988	0.0292836	0.0412864	0.219757	4.08657e-13	1.38832e-12	0.418753	3.85169e-46	7.33012e-45	0.198996	5.95047e-11	2.3832e-10
	ENSG00000180914.10	OXTR	1.44029	9.57399e-29	6.49923e-27	1.65886	1.8092e-33	1.24463e-31	1.74296	5.71072e-40	5.61565e-38	0.213926	0.0894782	0.111416	0.29939	0.0142103	0.0184627	0.0854646	0.498963	0.555611
	ENSG00000198373.12	WWP2	-0.529098	1.56756e-28	1.05665e-26	-0.0192593	0.705017	0.742645	0.23599	1.21697e-06	3.03011e-06	0.510054	6.12125e-33	9.09873e-32	0.763505	4.25431e-76	9.18985e-74	0.253451	3.22967e-09	1.08765e-08
	ENSG00000116171.18	SCP2	0.317396	1.69285e-28	1.13652e-26	0.240216	3.96108e-15	2.8542e-14	0.149951	2.93448e-07	7.8414e-07	-0.0755077	0.00607241	0.00885061	-0.168452	2.78345e-10	6.5586e-10	-0.0929445	0.000784432	0.0014398
	ENSG00000127314.18	RAP1B	0.395091	2.22148e-28	1.48546e-26	0.0549722	0.149343	0.185123	0.117009	0.0013249	0.0022735	-0.338242	1.06458e-21	6.57526e-21	-0.279607	3.32784e-16	1.12802e-15	0.0586357	0.0986125	0.130342
	ENSG00000162894.12	FCMR	-0.50308	2.43215e-28	1.61985e-26	-0.431587	6.28546e-19	7.38398e-18	-0.769349	1.17733e-61	5.46709e-59	0.069726	0.127605	0.154732	-0.267066	1.76275e-09	3.93081e-09	-0.336792	2.3398e-13	1.19088e-12
	ENSG00000139537.11	CCDC65	0.927217	2.57134e-28	1.70576e-26	0.630957	2.10983e-12	1.09773e-11	-0.0450522	0.601458	0.64747	-0.290269	0.000407535	0.00067826	-0.971289	7.53178e-34	6.76072e-33	-0.68102	2.70578e-16	1.8118e-15
	ENSG00000165025.15	SYK	-0.487422	2.91871e-28	1.92854e-26	-0.13636	0.00380166	0.00614924	0.22115	9.08156e-07	2.29157e-06	0.353645	6.51021e-19	3.26649e-18	0.707904	3.71663e-75	7.44803e-73	0.354259	7.68355e-19	6.56397e-18
	ENSG00000001561.7	ENPP4	0.749098	3.02197e-28	1.98891e-26	-0.0295964	0.683602	0.722682	-0.0549419	0.428663	0.480067	-0.778368	3.41762e-32	4.72923e-31	-0.804634	2.28658e-36	2.40561e-35	-0.0262666	0.692276	0.735759
	ENSG00000160183.16	TMPRSS3	1.01707	3.36055e-28	2.20307e-26	1.07409	1.01111e-27	3.61168e-26	0.730733	1.03905e-14	6.15516e-14	0.0673127	0.45267	0.495379	-0.284655	0.0011051	0.00159435	-0.351967	9.94201e-05	0.000204054
	ENSG00000168234.13	TTC39C	0.308244	3.93728e-28	2.57108e-26	0.253812	2.10437e-17	2.00107e-16	0.0473557	0.0980509	0.125902	-0.0593176	0.0308671	0.0411488	-0.263065	6.19599e-23	3.04365e-22	-0.203748	1.76081e-13	9.05612e-13
	ENSG00000189350.12	TOGARAM2	0.796799	4.00057e-28	2.60224e-26	0.821892	2.00479e-26	6.07138e-25	0.427794	7.43449e-09	2.36864e-08	0.0331782	0.644639	0.681992	-0.369131	1.27677e-07	2.49842e-07	-0.402309	2.77619e-08	8.52434e-08
	ENSG00000083896.12	YTHDC1	-0.252823	4.36766e-28	2.83001e-26	-0.261181	1.92897e-26	5.8737e-25	-0.118169	4.68223e-07	1.22034e-06	-0.00922325	0.677776	0.712608	0.133027	6.22117e-10	1.43161e-09	0.142251	1.77651e-10	6.79279e-10
	ENSG00000088179.9	PTPN4	0.508284	4.3847e-28	2.83008e-26	0.207829	2.51844e-05	5.53011e-05	-0.00341301	0.942319	0.951655	-0.302179	1.94534e-11	5.83952e-11	-0.513416	6.61875e-32	5.32348e-31	-0.211237	3.05611e-06	7.50845e-06
	ENSG00000125249.7	RAP2A	0.716654	4.40242e-28	2.83059e-26	0.207868	0.00281687	0.0046562	0.193006	0.00371636	0.00600545	-0.506093	6.13084e-15	2.36216e-14	-0.524216	7.76189e-17	2.73467e-16	-0.0181227	0.781108	0.815245
	ENSG00000163902.12	RPN1	-0.320271	4.81392e-28	3.08331e-26	-0.026862	0.387483	0.439541	0.00196181	0.947362	0.955824	0.296295	1.49774e-28	1.5609e-27	0.322127	1.82353e-35	1.81404e-34	0.025832	0.335757	0.391438
	ENSG00000198915.11	RASGEF1A	0.646343	4.85679e-28	3.09889e-26	0.765805	2.90712e-34	2.18911e-32	0.664693	1.69678e-28	4.83222e-27	0.12868	0.0319198	0.0424771	0.0190829	0.742978	0.765673	-0.109598	0.0690492	0.094193
	ENSG00000258839.3	MC1R	0.671547	5.06986e-28	3.22254e-26	0.607818	1.2528e-20	1.79769e-19	0.404263	9.87065e-11	3.83471e-10	-0.0625045	0.284128	0.323514	-0.268521	2.15347e-06	3.8656e-06	-0.206017	0.000454852	0.000860994
	ENSG00000166503.9	HDGFL3	0.770453	6.84225e-28	4.33265e-26	0.585191	6.96629e-15	4.87261e-14	0.416727	6.93108e-09	2.21416e-08	-0.18727	0.00591288	0.00863088	-0.355982	7.05076e-08	1.40534e-07	-0.168712	0.0139004	0.0212935
	ENSG00000105245.9	NUMBL	0.471574	7.20907e-28	4.5477e-26	0.54706	1.12014e-32	7.25789e-31	0.35107	1.64587e-15	1.071e-14	0.0748097	0.0865756	0.10802	-0.1224	0.00394324	0.00540263	-0.197209	7.42406e-06	1.74932e-05
	ENSG00000185950.9	IRS2	-0.717894	8.09375e-28	5.08659e-26	-0.732941	1.1933e-25	3.202e-24	-0.126633	0.0582885	0.0778779	-0.0202499	0.739651	0.769684	0.588795	1.96071e-23	9.93071e-23	0.609045	2.30032e-23	3.01745e-22
	ENSG00000164970.15	FAM219A	-0.253106	8.92245e-28	5.58639e-26	-0.163083	4.26731e-11	1.90079e-10	-0.0554239	0.0189252	0.0275011	0.0926973	2.89306e-05	5.36279e-05	0.197373	3.8655e-20	1.62772e-19	0.104676	2.58414e-06	6.39899e-06
	ENSG00000070882.13	OSBPL3	0.417709	9.03096e-28	5.63323e-26	0.171298	2.73305e-05	5.98095e-05	0.0433761	0.26684	0.314537	-0.245279	5.65463e-11	1.64028e-10	-0.375412	4.83425e-25	2.6634e-24	-0.130133	0.000556125	0.00104061
	ENSG00000134250.20	NOTCH2	-0.510324	9.27476e-28	5.7638e-26	-0.443077	5.82229e-19	6.86882e-18	0.0856959	0.0718294	0.0945266	0.0685581	0.103401	0.127455	0.593877	5.31655e-48	1.14251e-46	0.525318	1.76804e-35	7.20779e-34
	ENSG00000068912.14	ERLEC1	0.413363	9.97369e-28	6.17519e-26	0.0510077	0.207622	0.24986	-0.0698204	0.0713401	0.0939271	-0.361278	1.18842e-23	8.55342e-23	-0.484216	1.32347e-43	2.16665e-42	-0.122938	0.000715067	0.00132064
	ENSG00000114473.14	IQCG	0.494114	1.24086e-27	7.6544e-26	0.312761	1.38125e-10	5.79143e-10	0.127966	0.00624923	0.00974792	-0.177107	4.71573e-05	8.57702e-05	-0.366867	5.49129e-18	2.05713e-17	-0.18976	1.88998e-05	4.23112e-05
	ENSG00000167182.15	SP2	-0.47502	1.32256e-27	8.12842e-26	-0.00970279	0.834552	0.857427	0.113131	0.0108373	0.0163082	0.465019	2.35745e-31	3.00011e-30	0.586864	6.2214e-52	1.72468e-50	0.121845	0.00233938	0.00402637
	ENSG00000012822.16	CALCOCO1	-0.327533	1.55684e-27	9.53324e-26	-0.131941	3.95903e-05	8.49045e-05	0.0567868	0.064201	0.0851176	0.197501	5.11197e-12	1.60763e-11	0.38364	1.61292e-43	2.61733e-42	0.186139	9.11464e-11	3.5891e-10
	ENSG00000172765.17	TMCC1	-0.528742	1.71111e-27	1.04397e-25	-0.337147	8.01084e-11	3.4595e-10	0.0989173	0.0458813	0.0625559	0.196502	1.66214e-05	3.15238e-05	0.627643	9.43846e-46	1.75801e-44	0.431141	4.61314e-21	4.83798e-20
	ENSG00000132535.20	DLG4	-0.441169	1.82733e-27	1.11082e-25	-0.120685	0.00525461	0.00832935	-0.0159768	0.698974	0.737813	0.320533	7.04193e-16	2.88281e-15	0.42375	3.58323e-28	2.33085e-27	0.103217	0.00950949	0.0149614
	ENSG00000116574.6	RHOU	0.608792	1.90551e-27	1.15415e-25	0.435847	3.24573e-13	1.85247e-12	0.517197	1.52457e-19	1.52612e-18	-0.16901	0.00283964	0.00430592	-0.091774	0.0945207	0.112137	0.0772356	0.174767	0.218269
	ENSG00000181826.10	RELL1	-0.612431	1.92609e-27	1.1624e-25	-0.541678	2.17025e-19	2.69941e-18	-0.310686	6.48276e-08	1.86271e-07	0.0681977	0.21113	0.246281	0.299505	1.45381e-08	3.04205e-08	0.231307	2.3923e-05	5.31043e-05
	ENSG00000182149.21	IST1	-0.280115	1.97458e-27	1.18738e-25	-0.0380053	0.167094	0.205285	0.123012	2.88729e-06	6.89034e-06	0.242042	3.87921e-24	2.8934e-23	0.401691	1.91167e-67	1.88147e-65	0.159649	2.73814e-11	1.1318e-10
	ENSG00000109956.13	B3GAT1	1.45576	2.14129e-27	1.28301e-25	1.69251	2.71462e-32	1.70603e-30	1.09424	1.26732e-15	8.33429e-15	0.244977	0.0613712	0.0783774	-0.370226	0.00355617	0.00489407	-0.615203	2.90773e-06	7.15553e-06
	ENSG00000160233.8	LRRC3	0.646023	2.54503e-27	1.51947e-25	0.705263	1.35144e-28	5.29088e-27	0.894113	4.50554e-49	8.75803e-47	0.058723	0.291452	0.331197	0.247921	4.15062e-06	7.2801e-06	0.189198	0.000706251	0.00130538
	ENSG00000273356.1	LINC02019	-0.629056	2.64351e-27	1.57265e-25	-0.724448	4.87078e-31	2.60143e-29	-0.645313	2.64924e-27	6.6002e-26	-0.0885886	0.147261	0.176584	-0.0145789	0.80545	0.822864	0.0740097	0.230764	0.279943
	ENSG00000239713.9	APOBEC3G	0.546404	2.80496e-27	1.66278e-25	0.662248	8.65357e-35	7.02241e-33	0.514892	1.45416e-23	2.31515e-22	0.121672	0.0174199	0.0239876	-0.0315726	0.52458	0.55753	-0.153244	0.00286457	0.00486982
	ENSG00000162676.12	GFI1	0.762298	3.07557e-27	1.81676e-25	0.660516	1.56245e-18	1.73667e-17	0.283299	8.19697e-05	0.000164793	-0.090731	0.20386	0.238487	-0.47788	5.2967e-12	1.39377e-11	-0.387149	6.94416e-08	2.04393e-07
	ENSG00000102445.18	RUBCNL	-0.663847	3.33256e-27	1.95475e-25	-0.566704	5.05324e-18	5.25343e-17	-0.114618	0.0670487	0.088626	0.101973	0.0995257	0.122933	0.549691	5.06796e-20	2.12117e-19	0.447717	5.80961e-13	2.84209e-12
	ENSG00000137692.12	DCUN1D5	0.539216	3.32967e-27	1.95475e-25	0.0878053	0.100878	0.129086	-0.0781959	0.126945	0.159728	-0.449131	1.50483e-20	8.5807e-20	-0.618575	1.23063e-39	1.57212e-38	-0.169444	0.0005395	0.00101213
	ENSG00000114861.21	FOXP1	-0.428805	3.42368e-27	2.00118e-25	-0.248703	4.16726e-09	1.45955e-08	-0.45151	6.74869e-29	2.02183e-27	0.176021	7.73071e-06	1.50321e-05	-0.0248369	0.515383	0.548878	-0.200858	3.78131e-07	1.0292e-06
	ENSG00000133874.2	RNF122	-0.417726	3.48264e-27	2.02855e-25	-0.141968	0.000568141	0.00104095	0.094803	0.0159461	0.0234616	0.276269	5.58971e-14	2.01809e-13	0.512019	6.3069e-47	1.26237e-45	0.235749	1.5332e-10	5.8977e-10
	ENSG00000031823.14	RANBP3	-0.273843	3.50103e-27	2.03218e-25	0.0609546	0.0240038	0.0341131	-0.0422973	0.101581	0.130095	0.334797	6.79541e-48	5.79631e-46	0.230248	6.84077e-25	3.74408e-24	-0.104549	6.11843e-06	1.45466e-05
	ENSG00000053524.12	MCF2L2	0.853573	3.7434e-27	2.15787e-25	0.538749	2.32582e-10	9.49468e-10	0.58314	7.04012e-13	3.45334e-12	-0.316721	3.04333e-05	5.63004e-05	-0.271643	0.000222315	0.00034128	0.0450786	0.558365	0.611771
	ENSG00000092847.12	AGO1	-0.300263	3.74024e-27	2.15787e-25	-0.139783	2.43077e-06	6.08949e-06	-0.000370814	0.989559	0.991397	0.163058	2.38975e-10	6.62258e-10	0.299359	3.58716e-33	3.10271e-32	0.136301	1.32641e-07	3.80447e-07
	ENSG00000213373.7	LINC00671	1.07764	3.9527e-27	2.27069e-25	0.967717	1.0454e-19	1.34637e-18	1.46765	3.44919e-47	5.88369e-45	-0.104841	0.283786	0.323214	0.398769	2.53259e-05	4.18317e-05	0.50361	2.89298e-07	7.98521e-07
	ENSG00000088256.9	GNA11	-0.6777	4.03422e-27	2.30959e-25	-0.455542	1.01268e-11	4.86325e-11	-0.462273	5.20058e-13	2.59284e-12	0.218181	0.000819624	0.00131896	0.212944	0.000763728	0.00111852	-0.00523748	0.936239	0.947346
	ENSG00000083099.11	LYRM2	0.509217	4.12512e-27	2.35357e-25	-0.0130364	0.796374	0.823823	-0.0552008	0.253107	0.299787	-0.521763	1.27603e-33	2.01944e-32	-0.565441	1.48152e-41	2.10796e-40	-0.0436783	0.316238	0.370578
	ENSG00000165175.15	MID1IP1	-0.496969	4.81075e-27	2.73542e-25	-0.0921121	0.0610253	0.0812183	0.0683119	0.146119	0.181638	0.406227	1.26985e-21	7.78812e-21	0.564877	9.9331e-43	1.52696e-41	0.15865	0.000201938	0.000399291
	ENSG00000139289.13	PHLDA1	0.607134	5.21774e-27	2.95678e-25	0.506294	4.6985e-17	4.25026e-16	0.369272	1.68547e-10	6.39058e-10	-0.0997182	0.0679025	0.0861234	-0.237874	7.51728e-06	1.29396e-05	-0.138156	0.0123553	0.0190725
	ENSG00000114650.20	SCAP	-0.392252	5.80899e-27	3.2807e-25	-0.0699466	0.0719573	0.0945685	0.00779198	0.833909	0.85798	0.319926	2.45232e-19	1.27467e-18	0.397614	9.78621e-31	7.38874e-30	0.077688	0.0296343	0.0432261
	ENSG00000172172.8	MRPL13	1.05187	5.91703e-27	3.33047e-25	0.365158	0.000483932	0.00089589	0.118938	0.234865	0.280224	-0.686218	3.81994e-14	1.39427e-13	-0.93681	1.9431e-26	1.1518e-25	-0.250592	0.00622876	0.0100781
	ENSG00000135631.17	RAB11FIP5	0.846806	6.0377e-27	3.38699e-25	1.24651	6.514e-50	1.55564e-47	0.821715	1.40023e-24	2.54708e-23	0.399196	5.55984e-07	1.1885e-06	-0.0278928	0.718502	0.742842	-0.427089	9.73703e-08	2.82104e-07
	ENSG00000182742.6	HOXB4	0.647142	6.59414e-27	3.68676e-25	0.509312	2.53507e-15	1.86691e-14	0.283449	4.35691e-06	1.01995e-05	-0.132664	0.0166768	0.0230501	-0.363189	1.61118e-11	4.11972e-11	-0.230525	3.86147e-05	8.35219e-05
	ENSG00000115514.12	TXNDC9	0.744301	7.43191e-27	4.14131e-25	0.0834752	0.260085	0.306791	0.118067	0.0955757	0.123083	-0.660158	5.70056e-25	4.53455e-24	-0.628158	3.99905e-24	2.10494e-23	0.0320004	0.619412	0.668658
	ENSG00000065911.12	MTHFD2	0.589606	8.74574e-27	4.85723e-25	0.226859	0.000111916	0.000225926	0.458564	3.00661e-16	2.11627e-15	-0.362422	6.41221e-11	1.85454e-10	-0.134088	0.0125957	0.016455	0.228334	4.19601e-05	9.03576e-05
	ENSG00000130939.20	UBE4B	-0.36654	9.24048e-27	5.11501e-25	-0.126071	0.000546255	0.00100371	0.0993202	0.00436443	0.0069705	0.240714	2.20721e-14	8.20207e-14	0.464726	2.64226e-52	7.55134e-51	0.224012	1.38124e-12	6.49903e-12
	ENSG00000006530.18	AGK	0.325662	1.00301e-26	5.53376e-25	0.23034	1.42581e-12	7.56677e-12	0.0638645	0.0404096	0.0556639	-0.096865	0.00161047	0.00251214	-0.263528	1.04729e-18	4.10257e-18	-0.166663	7.60373e-08	2.22742e-07
	ENSG00000169313.9	P2RY12	0.960961	1.01863e-26	5.60148e-25	0.825205	7.37082e-18	7.51788e-17	1.19585	4.71798e-39	4.06549e-37	-0.137779	0.0994001	0.122805	0.232721	0.00399663	0.00547353	0.3705	1.01984e-05	2.36261e-05
	ENSG00000162882.15	HAAO	-0.651	1.22569e-26	6.71797e-25	-0.229323	0.000394554	0.000741014	-0.0962484	0.119187	0.150748	0.420154	4.34747e-13	1.47214e-12	0.552044	8.79717e-23	4.29101e-22	0.13189	0.0227459	0.0337775
	ENSG00000262943.7	ALOX12P2	1.1128	1.26821e-26	6.92831e-25	0.895839	1.06623e-15	8.17249e-15	0.649822	1.4475e-09	4.96874e-09	-0.215022	0.0261562	0.0351817	-0.469162	6.7123e-07	1.24981e-06	-0.254139	0.00995195	0.0155882
	ENSG00000206557.6	TRIM71	1.3633	1.32462e-26	7.2129e-25	1.35362	2.75625e-23	5.45927e-22	1.84919	2.70883e-46	4.19291e-44	-0.0279476	0.800411	0.825965	0.478734	6.22692e-06	1.07787e-05	0.506682	4.44492e-06	1.07397e-05
	ENSG00000149294.16	NCAM1	0.83453	1.53933e-26	8.35488e-25	0.972542	2.07334e-31	1.1439e-29	0.668844	5.29694e-17	4.03229e-16	0.138705	0.0616672	0.0787191	-0.16481	0.0221399	0.0281818	-0.303515	4.74231e-05	0.000101374
	ENSG00000141298.19	SSH2	-0.504366	1.95679e-26	1.05863e-24	-0.4068	8.16704e-16	6.35312e-15	0.180013	0.00019328	0.000371217	0.0965705	0.022601	0.03066	0.682504	4.57844e-62	2.77931e-60	0.585934	3.33653e-43	3.1354e-41
	ENSG00000101132.10	PFDN4	1.55959	1.98041e-26	1.06795e-24	0.241098	0.126458	0.159031	-0.114848	0.447153	0.499002	-1.31872	1.72106e-21	1.04514e-20	-1.67954	1.26351e-35	1.26526e-34	-0.360821	0.0107383	0.0167285
	ENSG00000171310.11	CHST11	-0.421469	2.13182e-26	1.14591e-24	-0.186942	9.64561e-06	2.23921e-05	0.14705	0.000270548	0.000509089	0.235185	7.49852e-11	2.15374e-10	0.567437	4.51527e-59	2.13967e-57	0.332251	5.02029e-20	4.78265e-19
	ENSG00000265590.10	C21orf59-TCP10L	0.773325	2.29351e-26	1.22886e-24	0.608048	1.02323e-14	7.02479e-14	0.460139	1.35631e-09	4.67107e-09	-0.167029	0.0159077	0.0220476	-0.314525	3.61694e-06	6.37092e-06	-0.147496	0.0392445	0.0561123
	ENSG00000120805.14	ARL1	0.302026	2.42822e-26	1.29689e-24	0.0402068	0.187477	0.228063	-0.106782	0.000258318	0.000487394	-0.259714	2.08344e-21	1.25649e-20	-0.409461	1.51438e-53	4.78873e-52	-0.149748	6.59451e-08	1.9448e-07
	ENSG00000160683.5	CXCR5	-0.750238	2.47266e-26	1.31641e-24	-0.537424	9.59359e-13	5.19857e-12	-0.875114	5.84115e-34	2.99529e-32	0.2194	0.00173842	0.00270108	-0.120872	0.0753459	0.0903749	-0.340272	1.33608e-06	3.4242e-06
	ENSG00000138639.18	ARHGAP24	-0.641267	2.60466e-26	1.38229e-24	-0.627962	2.16413e-22	3.84461e-21	-0.228069	0.000207587	0.000397098	0.0182939	0.749234	0.778729	0.414057	6.98755e-14	2.06988e-13	0.395763	5.24722e-12	2.33174e-11
	ENSG00000160213.7	CSTB	0.515954	2.72739e-26	1.44284e-24	0.909009	7.01689e-69	3.91005e-66	0.945803	3.0553e-81	2.68818e-78	0.39352	1.65161e-18	8.07028e-18	0.427843	7.23419e-23	3.54109e-22	0.0343227	0.445651	0.502373
	ENSG00000141956.13	PRDM15	0.364027	2.74111e-26	1.44552e-24	0.177241	1.36924e-06	3.53506e-06	0.025694	0.464811	0.516399	-0.186564	5.90149e-09	1.46726e-08	-0.33941	1.23289e-27	7.83893e-27	-0.152845	2.38698e-06	5.94261e-06
	ENSG00000100599.16	AL159141.1	-0.462595	2.81648e-26	1.4806e-24	0.102072	0.02808	0.039493	0.223283	5.02112e-07	1.30359e-06	0.564473	2.556e-47	1.96824e-45	0.684429	5.4312e-73	8.60354e-71	0.119956	0.00222216	0.00383654
	ENSG00000072110.13	ACTN1	-0.697243	2.90888e-26	1.52438e-24	-0.091594	0.191218	0.232091	0.382388	1.14275e-08	3.55874e-08	0.603595	6.64172e-24	4.87304e-23	1.07623	9.22224e-77	2.25579e-74	0.472636	3.72835e-15	2.25013e-14
	ENSG00000181061.13	HIGD1A	0.697673	3.21162e-26	1.67777e-24	0.20878	0.00297413	0.004895	0.217311	0.00121858	0.00210053	-0.486975	5.04355e-15	1.95637e-14	-0.483709	1.07093e-15	3.53008e-15	0.00326588	0.958382	0.966107
	ENSG00000116584.20	ARHGEF2	-0.340265	3.71696e-26	1.93572e-24	-0.000613056	0.985728	0.987619	0.186403	1.27023e-08	3.93375e-08	0.340419	7.90492e-30	8.92012e-29	0.525517	5.93228e-73	9.30865e-71	0.185097	7.99279e-10	2.85858e-09
	ENSG00000126883.17	NUP214	-0.409028	3.9927e-26	2.07285e-24	-0.0129666	0.753067	0.786028	0.131525	0.000842192	0.00148137	0.399156	1.73347e-28	1.79309e-27	0.539843	8.01692e-54	2.57921e-52	0.140687	0.000100889	0.000206814
	ENSG00000100784.12	RPS6KA5	-0.4414	4.0951e-26	2.11944e-24	-0.679001	2.17395e-52	6.60761e-50	-0.217617	3.14072e-07	8.36576e-07	-0.236993	4.49652e-10	1.21849e-09	0.222143	1.53066e-09	3.42843e-09	0.459136	2.42946e-33	7.87703e-32
	ENSG00000101773.19	RBBP8	0.63885	4.2374e-26	2.18632e-24	0.161844	0.0123825	0.0184787	0.477216	1.06561e-14	6.308e-14	-0.472681	2.25533e-15	8.94443e-15	-0.16368	0.00453376	0.00617761	0.309001	2.63692e-07	7.31852e-07
	ENSG00000111087.10	GLI1	-0.784759	4.49237e-26	2.31074e-24	-0.691333	3.24891e-18	3.44401e-17	-0.445728	3.54291e-09	1.16726e-08	0.105869	0.157379	0.18781	0.344446	1.84229e-06	3.32388e-06	0.238577	0.00145238	0.00256666
	ENSG00000072518.20	MARK2	-0.402383	4.62589e-26	2.36486e-24	-0.0509812	0.20929	0.251651	0.242579	4.09636e-10	1.49583e-09	0.351837	7.15802e-24	5.23798e-23	0.643634	1.31151e-80	5.7406e-78	0.291798	8.42443e-17	5.92238e-16
	ENSG00000135272.10	MDFIC	0.438453	4.61411e-26	2.36486e-24	-0.0322373	0.466855	0.518442	-0.0476431	0.260659	0.307924	-0.47388	1.09718e-33	1.74468e-32	-0.48788	9.10071e-38	1.03893e-36	-0.0139994	0.7223	0.762871
	ENSG00000115233.12	PSMD14	0.368482	4.85718e-26	2.47553e-24	0.238469	1.68667e-10	7.00313e-10	0.0166682	0.641371	0.685322	-0.126891	0.000136964	0.000239224	-0.35239	1.32583e-27	8.42022e-27	-0.225499	2.06206e-11	8.63716e-11
	ENSG00000129933.21	MAU2	-0.257235	4.8928e-26	2.48611e-24	-0.215658	1.0555e-16	9.15661e-16	0.0768352	0.0019674	0.0032955	0.0404744	0.0768956	0.0967258	0.332226	8.49332e-51	2.16008e-49	0.291751	5.58106e-37	2.61492e-35
	ENSG00000169288.18	MRPL1	0.945033	5.00716e-26	2.53651e-24	0.292877	0.00224685	0.00377152	-0.210665	0.0218636	0.0314593	-0.649843	8.71829e-15	3.3229e-14	-1.15849	8.41326e-46	1.57233e-44	-0.508649	2.09035e-09	7.18067e-09
	ENSG00000165949.12	IFI27	2.89304	6.17448e-26	3.11839e-24	2.36201	7.11847e-16	5.58421e-15	3.31092	2.69787e-32	1.13033e-30	-0.348283	0.209904	0.244971	0.475898	0.0771679	0.0924669	0.824181	0.00312548	0.00528046
	ENSG00000100298.15	APOBEC3H	0.928769	6.42483e-26	3.22534e-24	1.19139	7.11043e-37	7.11767e-35	0.723399	9.9044e-16	6.58862e-15	0.276734	0.00118097	0.0018713	-0.201786	0.0151079	0.0195754	-0.47852	2.57859e-08	7.94991e-08
	ENSG00000140350.15	ANP32A	-0.368398	6.40866e-26	3.22534e-24	-0.0790093	0.0341	0.0473267	0.113207	0.00149206	0.00253896	0.293108	9.10785e-20	4.86171e-19	0.481523	1.19155e-53	3.78226e-52	0.188415	5.64959e-09	1.86079e-08
	ENSG00000198728.11	LDB1	-0.208548	6.5612e-26	3.28394e-24	-0.0725812	0.000588044	0.00107541	-0.0552469	0.00620919	0.00969089	0.134481	3.0302e-11	8.96819e-11	0.151129	1.34243e-14	4.13494e-14	0.0166476	0.41271	0.469728
	ENSG00000141582.15	CBX4	-0.243174	6.72209e-26	3.35442e-24	-0.132493	7.5637e-08	2.27578e-07	-0.0567954	0.015868	0.0233631	0.11014	6.72788e-07	1.42827e-06	0.184796	7.89514e-18	2.93125e-17	0.0746564	0.000797422	0.00146316
	ENSG00000185477.5	GPRIN3	0.529207	6.89361e-26	3.42978e-24	-0.0428708	0.424363	0.47656	-0.0444383	0.386361	0.437766	-0.578174	5.01694e-37	1.11411e-35	-0.575556	6.06664e-39	7.44148e-38	0.00261836	0.954342	0.962533
	ENSG00000136709.12	WDR33	-0.235336	7.04202e-26	3.49322e-24	-0.0908217	0.000139987	0.00027949	-0.143617	3.04599e-10	1.12655e-09	0.143519	1.9664e-11	5.89957e-11	0.0902808	1.36367e-05	2.29783e-05	-0.0532383	0.013271	0.0203784
	ENSG00000059377.17	TBXAS1	-0.501879	7.4581e-26	3.68867e-24	-0.171494	0.00074787	0.00134862	0.220979	5.48864e-06	1.26942e-05	0.331214	2.00456e-13	6.94623e-13	0.722045	2.3382e-61	1.32283e-59	0.390831	5.67939e-18	4.47703e-17
	ENSG00000157168.20	NRG1	1.25235	7.86951e-26	3.88067e-24	1.40829	1.39079e-28	5.43221e-27	1.6085	4.44731e-40	4.5058e-38	0.162776	0.10817	0.132899	0.359398	0.000252843	0.000385936	0.196622	0.0532373	0.0742367
	ENSG00000150594.7	ADRA2A	1.38769	7.94727e-26	3.90748e-24	2.46365	5.64397e-70	3.49445e-67	2.34296	8.23512e-69	5.29486e-66	1.07651	7.74789e-18	3.62812e-17	0.959149	2.95472e-15	9.46021e-15	-0.117365	0.347476	0.403376
	ENSG00000119457.8	SLC46A2	-0.752161	8.62622e-26	4.22887e-24	-0.457699	2.0099e-09	7.32653e-09	-0.245692	0.000749474	0.00132933	0.296576	4.87815e-05	8.86272e-05	0.504073	1.03926e-12	2.87047e-12	0.207497	0.00460172	0.00758803
	ENSG00000180530.11	NRIP1	0.570662	1.08135e-25	5.28563e-24	0.022006	0.705079	0.742663	0.361969	7.12798e-11	2.81299e-10	-0.554929	1.20348e-25	1.00692e-24	-0.210812	4.01486e-05	6.54698e-05	0.344117	1.0576e-10	4.13033e-10
	ENSG00000072958.8	AP1M1	-0.394399	1.10462e-25	5.38364e-24	0.0617332	0.123697	0.155899	0.0336871	0.379596	0.431329	0.454778	3.88618e-40	1.17525e-38	0.426411	1.22695e-37	1.39113e-36	-0.028367	0.409859	0.466866
	ENSG00000111348.9	ARHGDIB	-0.391654	1.346e-25	6.54102e-24	0.0521266	0.191522	0.232397	0.128049	0.000790303	0.00139686	0.445404	1.45073e-38	3.74108e-37	0.518831	6.83007e-55	2.37666e-53	0.0734273	0.0329771	0.0477379
	ENSG00000146830.10	GIGYF1	-0.287907	1.37864e-25	6.68019e-24	-0.216594	1.59269e-13	9.42477e-13	-0.186371	3.09445e-11	1.26634e-10	0.0705462	0.011455	0.0161658	0.0995986	0.000231431	0.000354685	0.0290524	0.299803	0.353211
	ENSG00000182670.13	TTC3	0.421549	1.60252e-25	7.74257e-24	0.331358	1.3664e-14	9.192e-14	0.193256	2.64816e-06	6.3405e-06	-0.0954335	0.0127566	0.0178768	-0.230922	5.14729e-10	1.19174e-09	-0.135488	0.000432187	0.000820238
	ENSG00000142686.8	C1orf216	0.463337	1.61257e-25	7.76867e-24	0.58663	2.56112e-35	2.24158e-33	0.27281	1.79361e-09	6.09923e-09	0.131695	0.00254868	0.00388634	-0.18868	8.79887e-06	1.50692e-05	-0.320375	3.19764e-13	1.60152e-12
	ENSG00000145331.14	TRMT10A	0.534687	1.68146e-25	8.07728e-24	-0.0967796	0.0811878	0.105686	0.0485002	0.358682	0.409933	-0.635931	5.62945e-36	1.11736e-34	-0.488061	2.3504e-23	1.18431e-22	0.147869	0.00424113	0.00702477
	ENSG00000182489.9	XKRX	-1.31686	1.75389e-25	8.40108e-24	-1.83798	6.31897e-41	8.25267e-39	-2.12668	2.48194e-58	9.64897e-56	NA	NA	NA	NA	NA	NA	NA	NA	NA
	ENSG00000004975.12	DVL2	-0.267487	1.76778e-25	8.44342e-24	-0.0166595	0.541749	0.59011	-0.193623	1.37756e-13	7.26457e-13	0.249835	7.49065e-25	5.91605e-24	0.0724527	0.00215384	0.00302065	-0.177382	3.74844e-13	1.86782e-12
	ENSG00000165178.9	NCF1C	-0.79961	1.86229e-25	8.86948e-24	-0.228381	0.0051957	0.008243	0.0701552	0.369168	0.420394	0.574861	7.63699e-15	2.9235e-14	0.869001	8.16723e-34	7.31138e-33	0.29414	7.44401e-05	0.000155372
	ENSG00000105514.8	RAB3D	-0.618587	1.91875e-25	9.11245e-24	-0.029974	0.635473	0.678452	0.383922	2.12716e-10	7.99276e-10	0.592352	1.88206e-28	1.93955e-27	1.00255	3.92909e-83	2.97057e-80	0.410196	2.30467e-14	1.28679e-13
	ENSG00000106459.15	NRF1	-0.212169	2.10199e-25	9.92627e-24	-0.103283	2.03382e-06	5.14674e-06	-0.122057	4.43522e-09	1.44755e-08	0.108806	8.24057e-09	2.0282e-08	0.0888744	1.24875e-06	2.28222e-06	-0.0199312	0.294416	0.347552
	ENSG00000204852.16	TCTN1	-0.64721	2.10076e-25	9.92627e-24	-0.534107	7.77027e-16	6.05292e-15	-0.571434	1.9478e-19	1.92215e-18	0.114805	0.0518066	0.0669333	0.0732575	0.200841	0.227965	-0.0415478	0.483878	0.540592
	ENSG00000146834.14	MEPCE	-0.285306	2.19077e-25	1.03164e-23	0.0547618	0.0606068	0.0807044	-0.0504918	0.0704931	0.0928924	0.340316	2.73546e-38	6.76062e-37	0.233537	5.64867e-20	2.36066e-19	-0.106779	5.26941e-05	0.000111922
	ENSG00000243064.8	ABCC13	1.79972	2.41183e-25	1.13254e-23	2.29419	1.38524e-35	1.23175e-33	2.46647	1.55005e-44	2.19595e-42	0.485418	0.002801	0.00425044	0.66758	2.2334e-05	3.70407e-05	0.182163	0.263774	0.315523
	ENSG00000171608.16	PIK3CD	-0.412944	2.44049e-25	1.14279e-23	-0.0865279	0.0408368	0.0559335	0.273441	1.36883e-11	5.80487e-11	0.32597	6.17524e-19	3.1078e-18	0.684758	1.12687e-82	7.49726e-80	0.358789	1.93418e-22	2.30783e-21
	ENSG00000228242.6	AC093495.1	-0.7855	2.47947e-25	1.1578e-23	-0.829085	7.88662e-25	1.90246e-23	-0.212275	0.00574326	0.00900657	-0.0367981	0.607138	0.645892	0.574067	1.08889e-16	3.79697e-16	0.610866	1.69496e-17	1.27221e-16
	ENSG00000112077.17	RHAG	1.84671	2.48663e-25	1.15791e-23	2.15567	3.01388e-30	1.46038e-28	2.34975	8.52773e-39	7.1279e-37	0.306279	0.0634775	0.0808748	0.507254	0.00149686	0.00213362	0.200976	0.223977	0.272594
	ENSG00000165140.10	FBP1	-0.592206	2.58544e-25	1.20058e-23	-0.0261597	0.666229	0.70673	0.0144361	0.803363	0.831568	0.568649	2.5525e-27	2.43226e-26	0.605546	1.31822e-32	1.10181e-31	0.036897	0.483606	0.540378
	ENSG00000159231.6	CBR3	0.935181	2.62361e-25	1.21493e-23	0.977453	2.2315e-24	5.09618e-23	0.374786	4.70221e-05	9.72978e-05	0.0303724	0.716586	0.74868	-0.56684	3.59033e-12	9.55335e-12	-0.597212	1.58733e-12	7.42048e-12
	ENSG00000116604.18	MEF2D	-0.297667	2.66353e-25	1.23001e-23	-0.0875161	0.00413886	0.00665794	0.0668617	0.0218975	0.0314999	0.210468	1.14976e-15	4.63948e-15	0.363307	3.62206e-46	6.92481e-45	0.152838	6.82789e-09	2.22945e-08
	ENSG00000173276.14	ZBTB21	0.378948	3.13013e-25	1.4415e-23	-0.0796607	0.0419687	0.0573851	0.130105	0.000496334	0.000901087	-0.462125	1.99404e-42	7.747e-41	-0.250486	1.9373e-14	5.91684e-14	0.211638	5.87674e-10	2.13051e-09
	ENSG00000122034.15	GTF3A	0.385804	3.1643e-25	1.45323e-23	0.297094	6.62775e-14	4.11882e-13	0.00507256	0.89356	0.910721	-0.0884619	0.0103697	0.0147268	-0.382131	3.55962e-30	2.61747e-29	-0.293669	2.54603e-17	1.87464e-16
	ENSG00000124422.12	USP22	-0.302528	3.23554e-25	1.48188e-23	-0.148655	1.72566e-06	4.40694e-06	0.0193135	0.515555	0.565817	0.152586	3.64824e-08	8.5575e-08	0.320218	8.90663e-33	7.52764e-32	0.167632	1.67211e-09	5.80508e-09
	ENSG00000262097.2	LINC02185	1.29337	3.30338e-25	1.50882e-23	0.642859	1.81883e-06	4.62651e-06	1.06513	7.70817e-17	5.74744e-16	-0.656495	3.12023e-08	7.36779e-08	-0.225092	0.047925	0.0588033	0.431404	0.00032587	0.000628064
	ENSG00000126746.17	ZNF384	-0.252211	3.42582e-25	1.56048e-23	-0.115827	7.91364e-06	1.85569e-05	0.0248492	0.31579	0.365788	0.136869	1.48238e-09	3.86283e-09	0.275887	2.81434e-36	2.9367e-35	0.139019	9.42055e-10	3.34598e-09
	ENSG00000147669.11	POLR2K	1.13742	3.43889e-25	1.56217e-23	0.366271	0.00176986	0.00301782	-0.0459528	0.681839	0.722601	-0.770201	5.9179e-14	2.13334e-13	-1.18689	9.29514e-33	7.84007e-32	-0.41669	5.58949e-05	0.000118267
	ENSG00000205517.12	RGL3	-1.12377	3.76023e-25	1.70352e-23	-0.897729	7.91869e-15	5.49281e-14	-0.503965	4.469e-06	1.04502e-05	0.228845	0.0387623	0.0509953	0.619429	6.72875e-09	1.44022e-08	0.390583	0.000408266	0.000776611
	ENSG00000174946.7	GPR171	0.588988	3.83076e-25	1.73078e-23	0.0453214	0.45537	0.507258	-0.141605	0.01475	0.0218132	-0.547545	1.85152e-25	1.52987e-24	-0.731697	8.88916e-47	1.76858e-45	-0.184152	0.000497926	0.000937939
	ENSG00000176095.12	IP6K1	-0.433047	3.88053e-25	1.74854e-23	0.0383615	0.389091	0.441038	0.254908	2.13035e-09	7.18438e-09	0.472389	7.85273e-36	1.53303e-34	0.687012	2.01462e-78	5.77744e-76	0.214623	1.53093e-08	4.80998e-08
	ENSG00000141905.19	NFIC	-0.481968	4.01671e-25	1.80504e-23	-0.113719	0.0218277	0.0312463	0.133533	0.00483262	0.00766552	0.368139	3.14427e-18	1.50847e-17	0.614019	9.47627e-51	2.39907e-49	0.24588	6.76075e-09	2.2084e-08
	ENSG00000122376.11	SHLD2	0.507472	4.02885e-25	1.80564e-23	-0.100892	0.054157	0.0727417	-0.148401	0.00305119	0.00498713	-0.611095	8.70163e-41	2.80493e-39	-0.657288	8.93173e-50	2.12534e-48	-0.0461926	0.315999	0.370324
	ENSG00000012232.9	EXTL3	-0.508496	4.05452e-25	1.81228e-23	-0.169523	0.00119822	0.00209438	0.13956	0.00526522	0.00830286	0.339089	1.35496e-13	4.75065e-13	0.646329	5.49262e-48	1.17579e-46	0.30724	2.35767e-11	9.80625e-11
	ENSG00000198270.13	TMEM116	0.4452	5.00382e-25	2.23064e-23	0.327894	1.12258e-12	6.03024e-12	0.029159	0.510127	0.56067	-0.121127	0.00380027	0.00568282	-0.418341	1.17007e-24	6.33931e-24	-0.297214	2.47125e-12	1.13204e-11
	ENSG00000044446.12	PHKA2	-0.239558	5.04693e-25	2.232e-23	-0.207798	4.48324e-17	4.07095e-16	0.0222348	0.346426	0.397857	0.0306599	0.17078	0.202508	0.260145	3.31613e-33	2.87577e-32	0.229485	1.72011e-24	2.5097e-23
	ENSG00000162980.17	ARL5A	0.507354	5.04125e-25	2.232e-23	-0.157628	0.00265098	0.00440215	-0.0188236	0.707184	0.744974	-0.663552	4.62422e-47	3.38831e-45	-0.527157	3.3336e-32	2.72873e-31	0.136396	0.00324806	0.00547255
	ENSG00000177156.11	TALDO1	-0.66604	5.04158e-25	2.232e-23	0.132081	0.054518	0.0732031	0.377848	8.73112e-09	2.75966e-08	0.79903	4.33051e-43	1.81893e-41	1.04261	1.36559e-76	3.19914e-74	0.243577	2.93489e-05	6.44776e-05
	ENSG00000166145.14	SPINT1	-0.721676	5.2584e-25	2.31939e-23	-0.0886258	0.233422	0.277985	-0.0327981	0.644586	0.688401	0.638589	3.00957e-22	1.94476e-21	0.689511	3.40242e-27	2.11166e-26	0.0509219	0.44048	0.497217
	ENSG00000083454.22	P2RX5	-0.757259	5.29008e-25	2.32722e-23	-0.66959	1.08484e-17	1.07819e-16	-1.04001	6.40979e-44	8.64133e-42	0.100808	0.158852	0.189376	-0.27616	7.02341e-05	0.000112533	-0.376968	1.61859e-07	4.59263e-07
	ENSG00000106624.11	AEBP1	-0.843459	5.58511e-25	2.45056e-23	-0.724802	8.91972e-17	7.79869e-16	-1.10066	1.08511e-39	1.0022e-37	0.118417	0.154858	0.185013	-0.257402	0.00146425	0.00208858	-0.375819	7.29024e-06	1.71958e-05
	ENSG00000088833.17	NSFL1C	-0.411548	6.18128e-25	2.70504e-23	-0.0157106	0.711736	0.748448	0.157085	0.000110804	0.000219525	0.394348	7.91069e-27	7.3262e-26	0.56686	6.15884e-57	2.51695e-55	0.172512	2.94196e-06	7.23871e-06
	ENSG00000008083.14	JARID2	-0.444921	6.25724e-25	2.73113e-23	-0.311592	1.24012e-11	5.89454e-11	0.0437513	0.319427	0.36956	0.137123	0.000542474	0.000892038	0.488354	5.01953e-37	5.45685e-36	0.351231	1.06859e-18	8.98581e-18
	ENSG00000169019.11	COMMD8	0.97673	6.3173e-25	2.74302e-23	0.109017	0.281197	0.329555	0.134888	0.162977	0.200832	-0.86486	7.16717e-23	4.87249e-22	-0.845622	3.04725e-23	1.52436e-22	0.0192385	0.827765	0.855966
	ENSG00000284977.2	AL160272.1	-1.0677	6.31104e-25	2.74302e-23	-1.14359	5.92599e-25	1.45898e-23	-0.229132	0.0288112	0.040665	-0.0720893	0.479873	0.522467	0.840939	7.81631e-18	2.90522e-17	0.913028	2.77828e-19	2.47118e-18
	ENSG00000104921.15	FCER2	-1.19605	6.41727e-25	2.77203e-23	-0.930272	5.32794e-14	3.3547e-13	-1.25778	1.98973e-26	4.42907e-25	0.285705	0.015297	0.0212383	-0.0570382	0.617609	0.647384	-0.342743	0.00376904	0.00629106
	ENSG00000160408.14	ST6GALNAC6	0.389598	6.40374e-25	2.77203e-23	0.425665	4.30026e-26	1.23095e-24	0.0514707	0.18188	0.222079	0.0361758	0.296667	0.336662	-0.339546	6.15483e-24	3.2112e-23	-0.375722	4.45706e-27	8.10211e-26
	ENSG00000155849.15	ELMO1	-0.48777	7.11019e-25	3.06343e-23	-0.0863264	0.0870701	0.112729	0.0652619	0.17595	0.215395	0.40152	1.26409e-20	7.25272e-20	0.551871	8.53757e-40	1.10082e-38	0.15035	0.00051122	0.000962
	ENSG00000167261.14	DPEP2	-0.518861	8.87179e-25	3.81259e-23	-0.149446	0.00547076	0.0086482	0.0155306	0.762655	0.794835	0.368397	5.25401e-13	1.77118e-12	0.532516	5.13838e-27	3.14447e-26	0.164118	0.00135935	0.00241199
	ENSG00000167110.17	GOLGA2	-0.361164	9.39004e-25	4.02495e-23	-0.136869	0.000258431	0.000497147	0.0878193	0.0141213	0.0209539	0.226552	5.2256e-12	1.64181e-11	0.448507	3.86156e-45	6.92126e-44	0.221955	1.58806e-11	6.72117e-11
	ENSG00000253981.5	ALG1L13P	-0.807784	1.17959e-24	5.04328e-23	-0.784741	9.87677e-21	1.42952e-19	-0.122845	0.125383	0.157892	0.0231637	0.762626	0.791165	0.684085	2.894e-20	1.22577e-19	0.660922	8.11564e-18	6.29019e-17
	ENSG00000198612.11	COPS8	0.339345	1.38967e-24	5.92629e-23	0.0614423	0.0833532	0.108285	-0.0944969	0.00540996	0.00851185	-0.279523	3.47865e-19	1.78032e-18	-0.435866	8.07791e-47	1.61296e-45	-0.156343	7.31808e-07	1.92933e-06
	ENSG00000154928.18	EPHB1	-0.7547	1.44326e-24	6.13917e-23	-0.413362	1.40394e-07	4.08809e-07	0.157571	0.035304	0.0491199	0.341131	7.30644e-07	1.54714e-06	0.909643	1.7385e-42	2.64319e-41	0.568513	1.49898e-16	1.02985e-15
	ENSG00000166265.13	CYYR1	1.11564	1.51996e-24	6.44904e-23	1.082	1.50773e-20	2.14508e-19	1.439	1.8554e-38	1.50567e-36	-0.0404824	0.70133	0.734418	0.32029	0.00166085	0.00235566	0.360772	0.000655062	0.00121549
	ENSG00000183023.18	SLC8A1	-0.616224	1.5332e-24	6.48874e-23	-0.774399	2.14299e-33	1.46222e-31	0.00130103	0.983078	0.986086	-0.159725	0.00379804	0.00567999	0.615222	9.06605e-31	6.86058e-30	0.774947	1.46636e-44	1.57354e-42
	ENSG00000166579.15	NDEL1	-0.479495	1.59389e-24	6.72854e-23	-0.174715	0.000473875	0.000878343	0.321824	1.62153e-11	6.81426e-11	0.30503	1.27406e-12	4.19136e-12	0.799567	4.00597e-82	2.46783e-79	0.494537	1.96407e-30	4.89047e-29
	ENSG00000143502.15	SUSD4	0.850078	1.61162e-24	6.78626e-23	0.733209	1.36985e-16	1.16598e-15	0.415281	1.00476e-06	2.51935e-06	-0.121359	0.13423	0.162044	-0.435538	3.09489e-08	6.32323e-08	-0.314179	0.00011662	0.000237451
	ENSG00000153130.17	SCOC	0.926705	1.67739e-24	7.04546e-23	-0.19309	0.0464464	0.0630436	-0.188403	0.0420419	0.0577545	-1.12075	9.63054e-40	2.82015e-38	-1.11567	8.01671e-42	1.16456e-40	0.00507981	0.952689	0.961242
	ENSG00000066697.14	MSANTD3	0.434998	1.81757e-24	7.61513e-23	0.433006	1.89717e-21	3.03493e-20	0.244378	2.2187e-08	6.6998e-08	-0.00650857	0.874552	0.892856	-0.194088	1.32866e-06	2.42187e-06	-0.18758	6.82568e-06	1.61519e-05
	ENSG00000048140.18	TSPAN17	0.338869	1.83165e-24	7.65494e-23	0.527822	2.4022e-50	6.1781e-48	0.319008	4.3143e-21	5.11982e-20	0.188771	5.85585e-09	1.45613e-08	-0.0212246	0.500073	0.533735	-0.209995	1.1697e-10	4.55422e-10
	ENSG00000176209.11	SMIM19	0.39763	1.87447e-24	7.81436e-23	0.204044	9.86076e-07	2.59064e-06	9.40965e-05	0.998121	0.998346	-0.195379	1.3543e-07	3.04695e-07	-0.39973	1.43309e-28	9.55754e-28	-0.20435	5.07351e-08	1.51395e-07
	ENSG00000111837.11	MAK	-1.02038	1.90756e-24	7.93252e-23	-1.22554	1.60435e-30	8.02989e-29	-0.271556	0.00760822	0.011718	-0.209581	0.0311441	0.041498	0.741763	2.97828e-15	9.53017e-15	0.951345	1.70555e-22	2.04678e-21
	ENSG00000188897.9	AC099489.1	-0.85931	1.96983e-24	8.17112e-23	-0.776417	5.2516e-18	5.43598e-17	0.0286012	0.73886	0.773712	0.0847933	0.303296	0.343342	0.887867	9.76282e-29	6.57429e-28	0.803073	2.65067e-22	3.10921e-21
	ENSG00000256667.6	KLRA1P	0.992512	1.99028e-24	8.23553e-23	0.24599	0.0180768	0.026276	0.0318272	0.749191	0.783009	-0.743032	8.56791e-14	3.05226e-13	-0.958866	3.36731e-23	1.68042e-22	-0.215834	0.0316725	0.0459814
	ENSG00000146083.12	RNF44	-0.300357	2.04837e-24	8.45498e-23	-0.205836	5.51297e-11	2.42272e-10	0.00304671	0.919129	0.932573	0.0937525	0.00110161	0.00175122	0.301717	2.37558e-27	1.4849e-26	0.207964	5.60707e-13	2.74867e-12
	ENSG00000154734.15	ADAMTS1	1.12609	2.21143e-24	9.10554e-23	0.786026	2.65821e-11	1.2148e-10	0.769649	8.83076e-12	3.83339e-11	-0.347335	0.00151737	0.00237426	-0.351976	0.000918351	0.0013351	-0.00464065	0.966404	0.972711
	ENSG00000278740.1	AC005332.7	1.03748	2.3615e-24	9.69957e-23	0.16405	0.137171	0.171433	-0.0449471	0.671078	0.712733	-0.876203	1.53501e-18	7.50714e-18	-1.08278	7.3901e-29	5.03562e-28	-0.206574	0.043899	0.0621741
	ENSG00000198771.11	RCSD1	-0.314181	2.41158e-24	9.88098e-23	-0.170933	2.02354e-07	5.78644e-07	-0.0131464	0.675823	0.717226	0.144097	7.70572e-07	1.62837e-06	0.300225	2.32287e-26	1.37186e-25	0.156127	9.60943e-08	2.7865e-07
	ENSG00000134897.14	BIVM	0.466891	2.5119e-24	1.02668e-22	0.2163	1.11715e-05	2.57201e-05	0.0508485	0.281455	0.329788	-0.251227	8.33794e-09	2.05034e-08	-0.417268	8.16052e-23	3.98983e-22	-0.166041	0.000178806	0.000355955
	ENSG00000162639.16	HENMT1	0.450348	2.69169e-24	1.09749e-22	0.331463	2.35631e-12	1.21613e-11	0.0719328	0.111978	0.142395	-0.117546	0.00491181	0.00724385	-0.380082	7.77758e-21	3.39896e-20	-0.262537	4.60939e-10	1.69058e-09
	ENSG00000169031.20	COL4A3	-1.23134	3.07518e-24	1.2508e-22	-1.905	1.92328e-47	4.06981e-45	-1.73103	1.63362e-43	2.13353e-41	-0.684927	4.5325e-08	1.05661e-07	-0.497885	3.74991e-05	6.12334e-05	0.187042	0.142198	0.181504
	ENSG00000140995.16	DEF8	-0.439349	3.13578e-24	1.27235e-22	-0.26586	8.10706e-09	2.74733e-08	0.091888	0.0370601	0.0513454	0.175391	3.59359e-05	6.60029e-05	0.530626	4.67069e-38	5.47096e-37	0.355235	7.63477e-17	5.38546e-16
	ENSG00000110871.15	COQ5	0.459886	3.18227e-24	1.28809e-22	0.262763	5.71276e-08	1.74334e-07	0.0458183	0.323067	0.373381	-0.195442	3.05747e-06	6.16499e-06	-0.415508	1.81808e-24	9.7392e-24	-0.220066	1.97743e-07	5.55585e-07
	ENSG00000108799.13	EZH1	-0.229327	3.38524e-24	1.36693e-22	-0.196118	3.99208e-16	3.19921e-15	-0.0840305	0.000263404	0.000496485	0.0333985	0.143679	0.172575	0.144066	7.65495e-11	1.87022e-10	0.110668	1.40469e-06	3.59118e-06
	ENSG00000273590.4	SMIM11B	0.691989	3.40235e-24	1.37053e-22	0.437133	3.3084e-09	1.17224e-08	0.224602	0.00168728	0.00285345	-0.256087	0.000114898	0.000202061	-0.469872	6.04546e-13	1.68885e-12	-0.213785	0.00191067	0.00332456
	ENSG00000133985.3	TTC9	-0.669169	3.42063e-24	1.37458e-22	-0.83823	9.51907e-33	6.21603e-31	-0.972156	2.34383e-47	4.08144e-45	-0.172153	0.0104767	0.0148608	-0.303603	3.2471e-06	5.74014e-06	-0.13145	0.0518046	0.0724272
	ENSG00000133318.14	RTN3	-0.537968	3.44161e-24	1.3797e-22	-0.146393	0.00957306	0.014559	0.321728	2.57462e-09	8.62006e-09	0.393598	1.10383e-16	4.77751e-16	0.859041	8.49968e-78	2.35625e-75	0.465443	1.53812e-22	1.85523e-21
	ENSG00000086589.12	RBM22	-0.224066	3.49568e-24	1.39802e-22	-0.0618832	0.00856782	0.013127	0.0855411	0.000142656	0.000278694	0.161246	4.79584e-14	1.73827e-13	0.307803	7.07869e-50	1.70144e-48	0.146556	8.68677e-12	3.78436e-11
	ENSG00000168066.20	SF1	-0.281442	3.60958e-24	1.44013e-22	0.0402411	0.173577	0.212578	0.004227	0.881148	0.900101	0.319465	7.99713e-35	1.4196e-33	0.283457	1.95038e-29	1.37054e-28	-0.0360077	0.166988	0.209485
	ENSG00000145911.6	N4BP3	-0.676737	3.77725e-24	1.50343e-22	-0.851075	8.44211e-33	5.55617e-31	-0.984978	3.61911e-47	6.05007e-45	-0.178492	0.00825285	0.0118592	-0.303704	3.65394e-06	6.43529e-06	-0.125211	0.0659645	0.090311
	ENSG00000232434.2	AJM1	0.757149	3.96475e-24	1.57431e-22	1.18419	4.31322e-50	1.04499e-47	0.671126	1.26029e-18	1.14751e-17	0.43784	2.23775e-09	5.751e-09	-0.0825775	0.245495	0.275138	-0.520418	1.52444e-12	7.13449e-12
	ENSG00000276141.4	WHAMMP3	0.506011	4.42224e-24	1.75182e-22	0.41183	1.23562e-14	8.38307e-14	0.350718	6.75398e-12	2.97513e-11	-0.103304	0.037085	0.0489396	-0.15905	0.000942132	0.00136824	-0.0557457	0.264306	0.316069
	ENSG00000169139.12	UBE2V2	0.386254	4.56929e-24	1.80579e-22	-0.01638	0.688468	0.727321	-0.0242229	0.535089	0.584099	-0.402211	1.44689e-26	1.30937e-25	-0.412266	1.69864e-29	1.19972e-28	-0.010055	0.791513	0.824218
	ENSG00000013810.19	TACC3	-0.42757	4.83492e-24	1.90626e-22	-0.0650786	0.148583	0.184318	0.195269	5.77005e-06	1.33045e-05	0.360419	2.36102e-19	1.22913e-18	0.620396	1.98004e-57	8.40154e-56	0.259976	1.01997e-10	3.98805e-10
	ENSG00000099910.17	KLHL22	-0.290564	4.87436e-24	1.91729e-22	-0.0133946	0.661606	0.702405	-0.163497	2.38582e-08	7.16946e-08	0.275487	1.24672e-21	7.65754e-21	0.124829	8.26892e-06	1.41893e-05	-0.150658	1.9893e-07	5.58353e-07
	ENSG00000129353.15	SLC44A2	-0.432268	5.02003e-24	1.96872e-22	-0.0262914	0.56395	0.611543	0.201102	3.89738e-06	9.17641e-06	0.40625	3.51875e-24	2.63281e-23	0.632116	1.33603e-59	6.63351e-58	0.225867	1.93563e-08	6.02007e-08
	ENSG00000138663.9	COPS4	0.464582	5.02867e-24	1.96872e-22	0.290905	3.02165e-09	1.0768e-08	0.0470642	0.316109	0.366108	-0.172651	5.5131e-05	9.97275e-05	-0.419007	6.82373e-24	3.55018e-23	-0.246356	1.12059e-08	3.57064e-08
	ENSG00000166275.16	BORCS7	0.634836	5.11734e-24	1.99875e-22	-0.00501197	0.94049	0.948375	0.142041	0.0267775	0.037991	-0.639112	6.81693e-28	6.79365e-27	-0.494409	2.27194e-18	8.69116e-18	0.144703	0.0138412	0.0212068
	ENSG00000110721.12	CHKA	-0.37183	5.44153e-24	2.12042e-22	-0.153593	8.9618e-05	0.000183461	-0.0839644	0.0249855	0.0356263	0.218067	4.20368e-09	1.05923e-08	0.285808	1.94717e-15	6.32069e-15	0.0677411	0.068739	0.0938083
	ENSG00000105607.13	GCDH	-0.326188	6.03365e-24	2.34569e-22	-0.0264491	0.442233	0.494105	-0.345359	1.29674e-25	2.61807e-24	0.299381	1.07967e-22	7.21788e-22	-0.0210637	0.478683	0.51278	-0.320445	1.95046e-25	3.03066e-24
	ENSG00000153006.16	SREK1IP1	0.376138	6.08608e-24	2.36058e-22	-0.0783226	0.0495848	0.0669393	-0.0241384	0.526519	0.57596	-0.458155	1.34104e-43	6.17883e-42	-0.402161	4.30499e-36	4.44199e-35	0.0559938	0.0935392	0.124258
	ENSG00000183323.13	CCDC125	-0.432619	6.58666e-24	2.54883e-22	-0.378625	1.27782e-16	1.09433e-15	0.00410206	0.925181	0.937475	0.0542529	0.184036	0.216912	0.434711	4.06097e-28	2.63543e-27	0.380458	1.60302e-20	1.58519e-19
	ENSG00000162383.12	SLC1A7	1.57795	6.8096e-24	2.62901e-22	1.9335	4.40337e-31	2.36692e-29	1.02384	1.45281e-10	5.5477e-10	0.365208	0.0209287	0.0285123	-0.554779	0.000304532	0.000461403	-0.919987	7.28811e-09	2.36995e-08
	ENSG00000124191.18	TOX2	-0.814084	6.94325e-24	2.67443e-22	-0.571261	3.19687e-11	1.44712e-10	-0.785411	2.0294e-21	2.50928e-20	0.251586	0.00158533	0.00247548	0.0290196	0.708555	0.733288	-0.222567	0.00556887	0.00908464
	ENSG00000116750.13	UCHL5	0.361989	7.05282e-24	2.70418e-22	-0.0587663	0.126677	0.159283	-0.0889655	0.0155816	0.0229759	-0.42186	1.20684e-34	2.10192e-33	-0.452112	6.25155e-42	9.15335e-41	-0.0302514	0.383453	0.44039
	ENSG00000180448.10	AC004151.1	-0.273922	7.03977e-24	2.70418e-22	0.00875522	0.762495	0.794133	0.0830433	0.00271351	0.00446123	0.282072	2.85538e-26	2.52625e-25	0.355303	3.48546e-43	5.52656e-42	0.0732312	0.00610815	0.00989548
	ENSG00000085872.15	CHERP	-0.395221	7.10668e-24	2.71859e-22	-0.0560929	0.17945	0.219128	0.0127365	0.749818	0.783567	0.338202	4.23805e-20	2.32262e-19	0.406243	5.53189e-30	4.02601e-29	0.0680414	0.0656301	0.0899176
	ENSG00000203497.2	PDCD4-AS1	-0.448385	8.09487e-24	3.08954e-22	-0.144372	0.00233693	0.00391095	0.122783	0.00669567	0.0103929	0.301876	7.65025e-12	2.36782e-11	0.56772	2.48465e-40	3.30353e-39	0.265844	1.75625e-09	6.08451e-09
	ENSG00000163703.18	CRELD1	-0.377367	8.32992e-24	3.17201e-22	-0.384316	1.43395e-21	2.32506e-20	-0.527169	3.8697e-42	4.43081e-40	-0.010086	0.785764	0.812746	-0.152343	2.6689e-05	4.40221e-05	-0.142257	0.000166736	0.000333132
	ENSG00000180815.14	MAP3K15	-1.20608	8.44989e-24	3.21038e-22	-1.01924	1.72897e-15	1.29553e-14	-0.865497	1.21106e-12	5.81928e-12	NA	NA	NA	NA	NA	NA	NA	NA	NA
	ENSG00000125864.14	BFSP1	1.12522	9.21673e-24	3.49379e-22	1.40722	3.65952e-32	2.25742e-30	0.693881	1.37937e-09	4.74612e-09	0.298729	0.00560449	0.00820955	-0.431918	4.00856e-05	6.53735e-05	-0.730647	1.90116e-11	7.98132e-11
	ENSG00000197724.11	PHF2	-0.30015	9.36048e-24	3.54025e-22	-0.304527	1.19544e-21	1.96115e-20	-0.025484	0.402298	0.453334	-0.00589947	0.825214	0.849316	0.272771	5.38165e-26	3.12001e-25	0.27867	2.69552e-25	4.1552e-24
	ENSG00000164512.18	ANKRD55	-0.936418	9.44654e-24	3.55671e-22	-1.19219	5.18488e-33	3.46703e-31	-1.11759	7.71194e-32	3.12156e-30	-0.265999	0.00536599	0.00787962	-0.186609	0.0438794	0.0541107	0.0793899	0.408904	0.465938
	ENSG00000281162.2	LINC01127	-0.901422	9.43487e-24	3.55671e-22	-0.678738	1.25474e-12	6.70785e-12	-0.0600584	0.510688	0.56114	0.220353	0.01047	0.0148526	0.836975	1.01933e-23	5.22963e-23	0.616622	9.14778e-13	4.3874e-12
	ENSG00000109458.8	GAB1	-0.50024	9.5447e-24	3.58559e-22	-0.786372	2.3149e-49	5.45045e-47	-0.100921	0.0464786	0.0632979	-0.289055	5.32721e-10	1.4354e-09	0.39574	1.21834e-18	4.74915e-18	0.684795	1.06283e-48	1.84147e-46
	ENSG00000145337.5	PYURF	0.438735	9.91827e-24	3.71757e-22	0.142293	0.00226568	0.00380123	0.0293258	0.510526	0.561072	-0.297024	9.848e-13	3.26168e-12	-0.41145	2.24699e-24	1.19712e-23	-0.114426	0.00628782	0.0101687
	ENSG00000162430.17	SELENON	-0.363155	1.0016e-23	3.7458e-22	-0.122636	0.00145915	0.00251704	-0.0988665	0.00728024	0.0112449	0.23702	2.03657e-11	6.10237e-11	0.261851	2.22436e-14	6.77368e-14	0.0248308	0.484214	0.540932
	ENSG00000171428.14	NAT1	0.690309	1.01621e-23	3.79198e-22	0.175515	0.0172463	0.0251554	0.266509	0.000152617	0.00029694	-0.516352	3.61916e-15	1.41575e-14	-0.42766	1.70734e-11	4.35821e-11	0.0886927	0.180927	0.225116
	ENSG00000074219.13	TEAD2	-1.14068	1.02894e-23	3.8309e-22	-0.970739	1.26281e-15	9.60435e-15	-1.1018	3.04062e-21	3.67983e-20	0.17804	0.107142	0.131743	0.0514385	0.633197	0.662346	-0.126601	0.25634	0.307604
	ENSG00000141959.17	PFKL	0.365601	1.12598e-23	4.1829e-22	0.820836	3.76356e-99	7.86442e-96	0.602724	3.07425e-59	1.28481e-56	0.454501	4.78987e-40	1.43809e-38	0.235589	1.44079e-12	3.9422e-12	-0.218912	2.09904e-10	7.97838e-10
	ENSG00000037637.11	FBXO42	-0.244434	1.19252e-23	4.42027e-22	-0.0163071	0.530068	0.578858	0.0198579	0.423851	0.475155	0.228038	1.07407e-24	8.35985e-24	0.262966	3.2293e-34	2.96265e-33	0.0349283	0.117357	0.152595
	ENSG00000158825.6	CDA	-0.864773	1.20442e-23	4.45449e-22	-0.0354498	0.699768	0.737767	0.271747	0.00198501	0.00332333	0.832262	4.29876e-26	3.73765e-25	1.13566	5.031e-50	1.21806e-48	0.303396	0.000124432	0.000252462
	ENSG00000237484.6	LINC01684	0.904581	1.22608e-23	4.52459e-22	0.19984	0.0417554	0.0571121	0.281609	0.00261316	0.00430598	-0.705521	2.18668e-15	8.68046e-15	-0.623739	4.02812e-13	1.13771e-12	0.0817818	0.369625	0.426085
	ENSG00000100902.11	PSMA6	0.846281	1.23208e-23	4.53673e-22	0.474399	1.40747e-07	4.09692e-07	0.233569	0.00672866	0.0104431	-0.370033	3.11122e-06	6.26804e-06	-0.616212	1.19883e-15	3.93764e-15	-0.246179	0.00205136	0.00355605
	ENSG00000186104.10	CYP2R1	0.395174	1.25314e-23	4.60411e-22	-0.0143154	0.735314	0.770287	-0.129041	0.00145574	0.00248222	-0.412257	1.51236e-28	1.57514e-27	-0.526058	5.21411e-48	1.12194e-46	-0.113801	0.00257339	0.00440408
	ENSG00000198734.12	F5	-0.817591	1.26384e-23	4.63325e-22	-0.571127	5.1099e-11	2.25567e-10	0.175628	0.0344575	0.0480261	0.238529	0.00157758	0.00246407	0.989825	8.97327e-42	1.29898e-40	0.751297	3.22507e-23	4.1648e-22
	ENSG00000076650.7	GPATCH1	-0.311825	1.27409e-23	4.66059e-22	-0.115255	0.000511996	0.00094481	-0.198673	4.02148e-10	1.46944e-09	0.197921	5.20691e-11	1.51622e-10	0.11273	0.000120001	0.000188157	-0.0851905	0.00497233	0.00816514
	ENSG00000151876.13	FBXO4	0.546961	1.27962e-23	4.67062e-22	0.094799	0.105609	0.134656	-0.16761	0.00283248	0.00464859	-0.452743	9.82943e-18	4.56939e-17	-0.716369	3.30302e-44	5.60032e-43	-0.263626	8.74625e-07	2.28664e-06
	ENSG00000173825.7	TIGD3	-0.806093	1.31281e-23	4.78131e-22	-0.303857	0.000393183	0.000738771	-0.135825	0.0973546	0.125142	0.507839	2.71331e-10	7.48183e-10	0.670311	8.14172e-18	3.02145e-17	0.162472	0.0440434	0.0623574
	ENSG00000068745.15	IP6K2	-0.195133	1.32696e-23	4.82233e-22	-0.135673	6.88488e-11	2.99258e-10	-0.127245	1.56668e-10	5.96045e-10	0.0589898	0.00227166	0.00348372	0.066382	0.000398298	0.000598247	0.00739215	0.703736	0.74608
	ENSG00000136280.16	CCM2	-0.315391	1.35389e-23	4.90956e-22	0.0191703	0.567914	0.615163	0.00473266	0.882754	0.901411	0.335606	3.23547e-29	3.51277e-28	0.319128	3.66116e-28	2.38061e-27	-0.0164778	0.583174	0.634813
	ENSG00000114573.10	ATP6V1A	-0.491835	1.35988e-23	4.90995e-22	-0.335309	1.51286e-10	6.31788e-10	0.183893	0.000237414	0.000449933	0.156848	0.000461155	0.000764364	0.674299	1.90284e-54	6.38105e-53	0.517451	1.13403e-30	2.87974e-29
	ENSG00000246203.2	AL353807.3	0.544672	1.35762e-23	4.90995e-22	0.388845	2.93809e-11	1.33686e-10	0.393221	2.21125e-12	1.02968e-11	-0.154354	0.00416566	0.00619633	-0.152103	0.00363721	0.00499939	0.00225029	0.967198	0.973267
	ENSG00000224616.3	RTCA-AS1	0.694234	1.61075e-23	5.80323e-22	0.259497	0.00049213	0.000910463	0.271503	0.000136211	0.000266788	-0.443083	1.02725e-10	2.91973e-10	-0.425308	1.55008e-10	3.71023e-10	0.0177746	0.797534	0.829813
	ENSG00000104691.15	UBXN8	0.517374	1.7742e-23	6.37835e-22	0.280206	4.8605e-07	1.3268e-06	0.0189612	0.723097	0.759393	-0.231693	2.51089e-06	5.09313e-06	-0.498387	3.33013e-25	1.84695e-24	-0.266694	1.112e-07	3.20442e-07
	ENSG00000121413.12	ZSCAN18	-0.515649	1.79681e-23	6.44577e-22	-0.538948	1.32638e-22	2.41537e-21	-0.52157	4.01472e-23	6.10128e-22	-0.0292328	0.586104	0.626199	-0.0097858	0.850893	0.865145	0.019447	0.718482	0.759341
	ENSG00000111875.8	ASF1A	0.373785	1.87068e-23	6.6964e-22	-0.0136352	0.733541	0.768575	-0.139891	0.000261665	0.000493476	-0.391548	4.5344e-29	4.8816e-28	-0.515867	4.09575e-52	1.15466e-50	-0.124319	0.000431389	0.000819004
	ENSG00000112796.10	ENPP5	0.772909	1.96907e-23	7.03353e-22	0.51535	5.00935e-10	1.96253e-09	0.132003	0.0968895	0.124631	-0.258413	0.000745037	0.0012043	-0.641923	7.74305e-18	2.87992e-17	-0.38351	7.63443e-07	2.00828e-06
	ENSG00000158517.15	NCF1	-0.72902	1.97989e-23	7.05709e-22	-0.0867119	0.265614	0.312761	0.195198	0.00875604	0.0133493	0.643468	1.24975e-20	7.17786e-20	0.922301	3.96651e-43	6.26543e-42	0.278833	5.8398e-05	0.000123313
	ENSG00000198780.12	FAM169A	0.632685	2.0486e-23	7.28646e-22	0.0182273	0.788409	0.816494	-0.131037	0.0437357	0.0598697	-0.622387	1.40026e-22	9.26068e-22	-0.766438	2.39911e-35	2.36821e-34	-0.144051	0.0250125	0.0368922
	ENSG00000140398.14	NEIL1	-0.56991	2.12465e-23	7.54095e-22	-0.348257	1.10185e-08	3.67146e-08	-0.585081	1.16707e-23	1.8832e-22	0.222416	5.67348e-05	0.000102517	-0.0183917	0.731888	0.755086	-0.240808	1.46925e-05	3.3358e-05
	ENSG00000204314.12	PRRT1	-1.03634	2.17824e-23	7.71474e-22	-0.797784	6.20028e-13	3.43212e-12	-1.28438	5.4755e-33	2.51467e-31	0.221988	0.0378684	0.0498943	-0.256115	0.0149099	0.019334	-0.478102	1.07921e-05	2.49313e-05
	ENSG00000124767.7	GLO1	0.272064	2.27644e-23	8.04551e-22	0.155274	1.02283e-07	3.02952e-07	-0.010335	0.711342	0.748599	-0.117526	2.43656e-06	4.94838e-06	-0.283958	9.70292e-32	7.72934e-31	-0.166432	3.64992e-11	1.48761e-10
	ENSG00000159399.10	HK2	-0.604746	2.48091e-23	8.74965e-22	-0.576424	5.66886e-19	6.702e-18	0.0768376	0.214359	0.257783	0.0296061	0.591234	0.630829	0.679845	3.93847e-37	4.30411e-36	0.650239	6.70166e-32	1.91857e-30
	ENSG00000134308.14	YWHAQ	0.283815	2.54926e-23	8.97178e-22	0.358438	4.50657e-32	2.7495e-30	0.12118	3.08899e-05	6.52167e-05	0.0764352	0.00757567	0.0109304	-0.163357	4.00991e-09	8.70148e-09	-0.239792	7.55536e-17	5.3317e-16
	ENSG00000182487.12	NCF1B	-0.676098	2.67969e-23	9.41101e-22	-0.378206	1.79177e-07	5.15808e-07	0.00303369	0.965062	0.971286	0.301343	5.32871e-06	1.05189e-05	0.680099	3.08728e-26	1.81259e-25	0.378756	1.20919e-08	3.83973e-08
	ENSG00000156127.8	BATF	0.603581	2.83845e-23	9.94767e-22	0.862968	1.40747e-40	1.78248e-38	0.553012	4.21982e-19	4.01724e-18	0.265205	6.93961e-06	1.35493e-05	-0.0496366	0.386014	0.419426	-0.314842	1.09318e-07	3.15237e-07
	ENSG00000235888.3	AF064858.1	0.966949	2.91527e-23	1.01955e-21	0.879284	3.22573e-17	2.98751e-16	1.06459	8.68279e-27	2.01318e-25	-0.0720778	0.4159	0.458913	0.101227	0.235962	0.265169	0.173305	0.0523965	0.0731747
	ENSG00000141867.17	BRD4	-0.362913	2.98322e-23	1.04114e-21	-0.0134642	0.729436	0.764705	0.130436	0.000455902	0.000833295	0.34853	2.23405e-24	1.69909e-23	0.49155	1.04498e-49	2.46891e-48	0.14302	3.108e-05	6.80471e-05
	ENSG00000111728.10	ST8SIA1	0.648179	3.00505e-23	1.04657e-21	0.385522	3.36797e-08	1.05613e-07	0.150793	0.0242449	0.0346708	-0.264445	2.6688e-05	4.96646e-05	-0.496092	5.41489e-16	1.81475e-15	-0.231647	0.000277032	0.000537863
	ENSG00000131943.17	C19orf12	0.324249	3.29033e-23	1.14354e-21	0.156397	7.37589e-06	1.73641e-05	-0.0348285	0.296994	0.346248	-0.167093	2.86981e-07	6.28403e-07	-0.360202	4.45626e-30	3.25806e-29	-0.193109	3.94284e-09	1.31637e-08
	ENSG00000134242.16	PTPN22	0.492587	3.63602e-23	1.25955e-21	0.0124725	0.813997	0.839728	0.00891702	0.860328	0.881202	-0.479372	7.13506e-25	5.64593e-24	-0.484425	6.97716e-27	4.23699e-26	-0.00505316	0.914017	0.928418
	ENSG00000145723.17	GIN1	0.67534	3.63917e-23	1.25955e-21	-0.0456883	0.532382	0.58108	0.0303614	0.66387	0.705975	-0.720355	9.70016e-30	1.09015e-28	-0.64646	8.81e-26	5.02871e-25	0.0738958	0.251343	0.30224
	ENSG00000114315.4	HES1	-0.940705	3.68971e-23	1.2744e-21	-0.663324	5.20275e-11	2.29423e-10	-0.386867	5.76521e-05	0.000117907	0.283382	0.00208411	0.00320912	0.550731	5.88816e-10	1.35742e-09	0.267349	0.00362594	0.00606805
	ENSG00000114209.15	PDCD10	0.905607	3.87544e-23	1.33579e-21	0.252999	0.00946822	0.014414	0.245711	0.00838466	0.0128252	-0.650823	4.75579e-14	1.72526e-13	-0.664923	1.95138e-15	6.33314e-15	-0.0140998	0.870937	0.892068
	ENSG00000175727.14	MLXIP	-0.308319	4.06878e-23	1.39954e-21	-0.174709	1.40517e-07	4.09095e-07	-0.131989	3.17564e-05	6.69194e-05	0.128528	1.57336e-05	2.98809e-05	0.173142	1.97408e-09	4.38675e-09	0.0446145	0.135512	0.173838
	ENSG00000004700.16	RECQL	0.44247	4.3365e-23	1.48857e-21	-0.0657527	0.16822	0.206532	-0.0167837	0.712883	0.75008	-0.508699	1.02983e-33	1.64545e-32	-0.460391	1.32225e-29	9.4431e-29	0.0483073	0.253121	0.304181
	ENSG00000163050.17	COQ8A	-0.469653	4.4173e-23	1.5132e-21	-0.0457324	0.365794	0.417433	-0.0441609	0.360991	0.412177	0.424932	1.25761e-20	7.21802e-20	0.424608	8.30948e-22	3.83814e-21	-0.00032407	0.994355	0.995073
	ENSG00000197111.15	PCBP2	-0.328338	4.57747e-23	1.56486e-21	0.0780468	0.0273671	0.0385584	0.140749	3.15533e-05	6.65417e-05	0.405132	3.36992e-37	7.6261e-36	0.46729	6.34636e-52	1.75639e-50	0.0621582	0.0514688	0.0719879
	ENSG00000105875.14	WDR91	-0.23498	4.67287e-23	1.59421e-21	-0.247964	1.63539e-22	2.94598e-21	-0.17669	3.27974e-13	1.67208e-12	-0.0120161	0.60864	0.647276	0.0571753	0.0119368	0.0156335	0.0691914	0.00339304	0.00570008
	ENSG00000137500.9	CCDC90B	0.37295	4.68398e-23	1.59475e-21	0.00681039	0.8661	0.885216	-0.0289999	0.452749	0.504607	-0.362937	9.8604e-24	7.1401e-23	-0.402814	1.45681e-30	1.09149e-29	-0.039877	0.27469	0.326835
	ENSG00000067208.14	EVI5	-0.462099	4.76477e-23	1.61896e-21	-0.529907	2.84461e-26	8.38684e-25	-0.0558515	0.240021	0.285664	-0.0657564	0.142447	0.171243	0.404859	7.56371e-21	3.30637e-20	0.470615	1.10987e-25	1.75312e-24
	ENSG00000104973.18	MED25	-0.543609	4.8616e-23	1.64851e-21	0.0953673	0.103614	0.132303	0.250719	7.60154e-06	1.7275e-05	0.64125	7.51116e-35	1.33618e-33	0.793905	9.90147e-56	3.66795e-54	0.152655	0.00349171	0.00585522
	ENSG00000126860.11	EVI2A	1.01848	5.42756e-23	1.83669e-21	0.0125887	0.908858	0.921816	0.425915	5.07564e-05	0.00010461	-1.00766	4.29643e-26	3.73758e-25	-0.595544	1.17811e-10	2.84322e-10	0.412114	1.68719e-05	3.79899e-05
	ENSG00000075089.9	ACTR6	0.838236	5.46947e-23	1.84713e-21	0.0475961	0.599808	0.645113	-0.234489	0.00688695	0.010667	-0.788526	4.62736e-23	3.18968e-22	-1.07513	6.9614e-44	1.15905e-42	-0.286604	0.000364587	0.000698396
	ENSG00000135116.9	HRK	-1.6181	5.76209e-23	1.94203e-21	-1.90253	3.42355e-27	1.15386e-25	-1.92503	2.80218e-30	9.61889e-29	NA	NA	NA	NA	NA	NA	NA	NA	NA
	ENSG00000204252.14	HLA-DOA	-0.645424	5.81725e-23	1.95668e-21	-0.741261	2.20077e-26	6.60507e-25	-0.825198	3.54621e-35	2.1248e-33	-0.0928646	0.166285	0.19753	-0.177724	0.00629199	0.00846653	-0.0848595	0.207961	0.254939
	ENSG00000118900.15	UBN1	-0.513898	5.9656e-23	2.00255e-21	-0.191834	0.000549673	0.00100932	0.311203	4.50423e-09	1.46921e-08	0.323167	3.19704e-12	1.01968e-11	0.823673	5.27799e-75	1.00907e-72	0.500505	5.77771e-27	1.04022e-25
	ENSG00000272391.6	POM121C	-0.381651	6.00668e-23	2.0123e-21	-0.117544	0.00436022	0.0069972	-0.134551	0.000641903	0.00114877	0.26212	2.29464e-12	7.4024e-12	0.245279	1.29006e-11	3.31802e-11	-0.0168414	0.653479	0.700466
	ENSG00000052802.13	MSMO1	0.328839	6.0368e-23	2.01834e-21	0.117734	0.000975008	0.00172679	0.0117883	0.7302	0.76565	-0.214648	2.02282e-11	6.06334e-11	-0.319226	1.01206e-24	5.49936e-24	-0.104578	0.00123927	0.00220907
	ENSG00000140632.17	GLYR1	-0.2731	6.24988e-23	2.08264e-21	-0.0895433	0.00241869	0.00403767	0.121404	1.68107e-05	3.65537e-05	0.183164	2.01e-13	6.96362e-13	0.393104	1.53231e-59	7.56288e-58	0.20994	4.78205e-17	3.43288e-16
	ENSG00000169442.9	CD52	0.874364	6.25402e-23	2.08264e-21	0.616396	6.96636e-11	3.02563e-10	0.056015	0.535336	0.584305	-0.255635	0.00154963	0.00242201	-0.820766	1.0514e-25	5.98082e-25	-0.565132	3.22025e-12	1.46346e-11
	ENSG00000146433.8	TMEM181	0.456052	6.36019e-23	2.11378e-21	-0.0458927	0.352691	0.404135	-0.126347	0.00744736	0.0114903	-0.499574	3.33286e-28	3.38228e-27	-0.583175	4.13227e-40	5.42051e-39	-0.0836011	0.0669714	0.0915312
	ENSG00000249992.2	TMEM158	1.59518	6.50449e-23	2.15745e-21	2.33971	5.74601e-42	8.57643e-40	2.25711	1.11285e-42	1.35792e-40	0.739872	4.173e-06	8.32148e-06	0.672297	1.60784e-05	2.69464e-05	-0.0675752	0.675364	0.720039
	ENSG00000164109.14	MAD2L1	0.586848	6.52511e-23	2.16001e-21	0.154091	0.0160112	0.0234608	-0.143537	0.019418	0.0281707	-0.430167	2.6199e-14	9.68372e-14	-0.731045	3.19187e-40	4.21686e-39	-0.300878	1.72768e-07	4.88716e-07
	ENSG00000214944.9	ARHGEF28	1.54977	6.68772e-23	2.20946e-21	1.79044	1.07596e-26	3.37463e-25	1.07584	2.68919e-11	1.10591e-10	0.263401	0.075001	0.0945284	-0.476625	0.00101004	0.00146277	-0.740026	8.21649e-07	2.15254e-06
	ENSG00000175003.15	SLC22A1	-0.859692	7.2439e-23	2.38379e-21	-0.893107	1.05973e-21	1.74537e-20	-0.198303	0.0251402	0.0358291	-0.03079	0.7207	0.752364	0.661286	1.47316e-15	4.81586e-15	0.692076	8.78696e-16	5.6019e-15
	ENSG00000227039.6	ITGB2-AS1	0.625689	7.23145e-23	2.38379e-21	0.590451	2.86457e-18	3.06022e-17	0.695071	7.0545e-27	1.65632e-25	-0.0393761	0.519635	0.56186	0.0663652	0.26295	0.293554	0.105741	0.0850619	0.114026
	ENSG00000114346.13	ECT2	0.559802	8.74798e-23	2.87308e-21	0.0383065	0.531424	0.580149	0.391952	1.73823e-11	7.28455e-11	-0.517059	2.47544e-21	1.48536e-20	-0.169029	0.00130666	0.00187327	0.34803	2.48827e-10	9.36791e-10
	ENSG00000108370.17	RGS9	0.934863	9.01729e-23	2.95573e-21	1.38241	2.16651e-42	3.41675e-40	0.743799	1.85872e-14	1.07479e-13	0.465063	4.05734e-07	8.77236e-07	-0.185619	0.037545	0.0466697	-0.650681	1.82509e-12	8.48665e-12
	ENSG00000213390.11	ARHGAP19	-0.310513	9.26536e-23	3.0311e-21	-0.275972	2.84613e-16	2.32318e-15	-0.0343571	0.286068	0.334536	0.0354467	0.222003	0.257951	0.275159	1.19202e-22	5.7653e-22	0.239712	1.89538e-16	1.28993e-15
	ENSG00000137364.5	TPMT	0.440888	9.69058e-23	3.16401e-21	0.323658	1.45835e-11	6.87514e-11	0.4081	5.20719e-19	4.92078e-18	-0.115054	0.00998049	0.0142019	-0.0340036	0.432063	0.466232	0.0810505	0.071004	0.0966931
	ENSG00000224950.2	AL390066.2	0.621669	1.00677e-22	3.28072e-21	0.184552	0.00652039	0.0101756	0.594526	3.74514e-20	4.01073e-19	-0.432629	5.27131e-12	1.65586e-11	-0.0266623	0.659859	0.687684	0.405966	1.23561e-10	4.80299e-10
	ENSG00000160703.16	NLRX1	-0.450197	1.03162e-22	3.35518e-21	-0.113632	0.0201022	0.0289988	0.131292	0.00494045	0.00782319	0.339581	4.47677e-16	1.85737e-15	0.580952	1.14067e-46	2.25329e-45	0.241372	8.44919e-09	2.72567e-08
	ENSG00000179855.8	GIPC3	-0.946572	1.08372e-22	3.51778e-21	-0.60238	4.51219e-09	1.57179e-08	-0.96814	1.01421e-22	1.46793e-21	0.337162	0.000437434	0.000726348	-0.0191123	0.837996	0.853179	-0.356274	0.000223737	0.000439988
	ENSG00000166887.15	VPS39	-0.24982	1.10194e-22	3.56997e-21	-0.0216276	0.425796	0.478028	0.0967091	0.000194527	0.000373438	0.228465	3.04323e-22	1.96498e-21	0.345313	1.13092e-51	3.0837e-50	0.116849	7.70274e-07	2.02337e-06
	ENSG00000160633.13	SAFB	-0.376198	1.1449e-22	3.702e-21	0.0341768	0.403431	0.455594	0.0310074	0.427838	0.479207	0.409974	1.28644e-30	1.53386e-29	0.405525	8.53663e-32	6.84618e-31	-0.00444831	0.901054	0.917323
	ENSG00000255571.9	MIR9-3HG	0.608367	1.16289e-22	3.75291e-21	0.591295	4.48168e-19	5.37063e-18	0.241331	0.0001457	0.000284276	-0.0235396	0.697032	0.730682	-0.370064	3.15489e-10	7.39505e-10	-0.346525	1.33991e-08	4.23299e-08
	ENSG00000054277.14	OPN3	-0.407611	1.16602e-22	3.75574e-21	-0.574031	4.50344e-38	4.92052e-36	-0.513877	1.23149e-33	6.09077e-32	-0.165159	0.000103409	0.000182707	-0.107519	0.00910504	0.0120778	0.0576395	0.178396	0.2224
	ENSG00000170917.14	NUDT6	0.59808	1.23501e-22	3.97033e-21	0.424209	1.3825e-10	5.79373e-10	0.216016	0.00071468	0.00127126	-0.176477	0.00167315	0.00260552	-0.383976	3.48425e-12	9.28e-12	-0.207498	0.000367445	0.000703628
	ENSG00000120925.16	RNF170	0.291937	1.25251e-22	4.01884e-21	-0.0387989	0.225267	0.269139	-0.057021	0.0623685	0.0828722	-0.331529	8.33759e-33	1.22725e-31	-0.350614	1.14473e-38	1.38475e-37	-0.0190851	0.497716	0.554413
	ENSG00000130726.12	TRIM28	-0.362555	1.29497e-22	4.14713e-21	0.11143	0.00475897	0.00759336	-0.162399	1.68981e-05	3.67295e-05	0.471837	6.24194e-43	2.57623e-41	0.197986	2.80786e-09	6.16625e-09	-0.273852	2.0331e-15	1.25618e-14
	ENSG00000211776.2	TRAV2	-0.760749	1.29919e-22	4.15268e-21	-0.478622	7.39065e-09	2.51782e-08	-0.7973	1.33027e-23	2.13418e-22	0.271345	0.000299861	0.000506405	-0.0415152	0.57147	0.603088	-0.31286	3.64374e-05	7.90999e-05
	ENSG00000047597.7	XK	1.41732	1.30856e-22	4.17222e-21	1.91337	2.62966e-35	2.28959e-33	2.21527	5.68318e-51	1.21802e-48	0.492743	0.00058518	0.000957437	0.807678	6.09641e-09	1.30875e-08	0.314935	0.0285663	0.0417525
	ENSG00000104970.11	KIR3DX1	1.20108	1.31029e-22	4.17222e-21	1.09395	6.64752e-17	5.89844e-16	0.910914	3.73066e-13	1.8933e-12	-0.101578	0.377182	0.419391	-0.290916	0.00918919	0.0121798	-0.189338	0.102293	0.134885
	ENSG00000147852.16	VLDLR	-1.21321	1.3721e-22	4.36073e-21	-1.30233	1.0619e-22	1.95505e-21	-1.00333	2.10292e-15	1.34692e-14	-0.086047	0.466083	0.508651	0.210628	0.0646651	0.0782066	0.296675	0.0123371	0.0190479
	ENSG00000149269.9	PAK1	-0.501027	1.481e-22	4.69789e-21	-0.0322486	0.554995	0.602872	0.384339	1.8386e-13	9.61399e-13	0.470187	5.92139e-24	4.35221e-23	0.88337	3.24002e-85	3.16895e-82	0.413184	9.884e-19	8.33252e-18
	ENSG00000140263.14	SORD	-0.526132	1.55681e-22	4.92901e-21	-0.46131	9.71734e-16	7.48248e-15	-0.260939	1.97963e-06	4.8178e-06	0.0615253	0.211587	0.246728	0.261738	4.10572e-08	8.31088e-08	0.200212	5.12942e-05	0.000109116
	ENSG00000165169.11	DYNLT3	0.54637	1.65556e-22	5.23176e-21	-0.0192837	0.747263	0.780604	-0.0992029	0.0829689	0.108055	-0.567116	2.77231e-27	2.63647e-26	-0.647418	3.79586e-37	4.15099e-36	-0.0803019	0.128697	0.165811
	ENSG00000163083.6	INHBB	-1.18524	1.677e-22	5.2895e-21	-1.17687	1.34084e-19	1.70339e-18	-0.239558	0.0498255	0.0674331	0.0131201	0.915693	0.927571	0.947488	1.0982e-15	3.61782e-15	0.934368	2.84762e-14	1.57514e-13
	ENSG00000072571.20	HMMR	1.19573	1.70018e-22	5.35251e-21	0.368552	0.00531327	0.00841436	0.459386	0.000271143	0.000510094	-0.828269	2.09478e-12	6.7721e-12	-0.738145	9.37169e-11	2.27528e-10	0.0901242	0.452167	0.508891
	ENSG00000137876.10	RSL24D1	1.12802	1.71805e-22	5.39861e-21	0.0878179	0.476331	0.527829	-0.0986973	0.402441	0.453464	-1.03813	4.61906e-22	2.93576e-21	-1.22966	4.09006e-32	3.32649e-31	-0.191535	0.0763552	0.103295
	ENSG00000066136.20	NFYC	-0.324887	1.76318e-22	5.53003e-21	0.00276538	0.937869	0.946246	0.220155	8.365e-11	3.27335e-10	0.328131	8.21132e-27	7.60039e-26	0.543684	4.94663e-75	9.67968e-73	0.215553	2.209e-12	1.01554e-11
	ENSG00000124225.16	PMEPA1	-0.763668	1.76897e-22	5.53782e-21	-0.761114	8.63146e-20	1.12115e-18	-0.986799	6.70645e-35	3.90633e-33	0.0100224	0.899969	0.914819	-0.220127	0.00449388	0.00612628	-0.23015	0.00417286	0.00692064
	ENSG00000114316.13	USP4	-0.295719	1.92543e-22	6.01633e-21	-0.151909	2.63545e-06	6.56877e-06	0.153135	7.2284e-07	1.84343e-06	0.143853	1.63588e-07	3.65425e-07	0.447523	2.03509e-63	1.31711e-61	0.30367	3.27971e-28	6.70989e-27
	ENSG00000198873.12	GRK5	-0.290116	1.98501e-22	6.19095e-21	-0.165022	2.02202e-07	5.78307e-07	-0.137561	5.84315e-06	1.34638e-05	0.126797	3.01439e-05	5.57836e-05	0.151919	2.5315e-07	4.856e-07	0.0251219	0.410558	0.467598
	ENSG00000164751.15	PEX2	0.498973	1.99066e-22	6.19701e-21	-0.0292493	0.592927	0.638575	-0.00430339	0.934411	0.944811	-0.526662	7.02426e-28	6.99189e-27	-0.504049	3.20277e-27	1.98998e-26	0.0226132	0.640677	0.688352
	ENSG00000187555.16	USP7	-0.295445	2.2444e-22	6.97391e-21	-0.0502587	0.120353	0.151936	-0.0443011	0.152102	0.188375	0.244938	3.4499e-17	1.54087e-16	0.249895	7.29835e-19	2.88895e-18	0.00495695	0.865068	0.88715
	ENSG00000143614.10	GATAD2B	-0.29495	2.34071e-22	7.25967e-21	-0.0844378	0.00898103	0.0137136	0.0499882	0.105559	0.134786	0.209821	1.35556e-13	4.75174e-13	0.343334	8.06188e-36	8.15653e-35	0.133513	2.70593e-06	6.6926e-06
	ENSG00000067191.16	CACNB1	0.395771	2.68026e-22	8.29739e-21	0.473312	1.26431e-27	4.48738e-26	0.162581	9.60506e-05	0.0001917	0.0763779	0.0637365	0.0811799	-0.235814	4.03493e-09	8.75463e-09	-0.312192	5.65505e-14	3.04501e-13
	ENSG00000100439.10	ABHD4	-0.435918	2.75651e-22	8.51767e-21	-0.0252948	0.596782	0.64223	0.240562	1.39935e-07	3.88329e-07	0.412021	5.04806e-23	3.4696e-22	0.675635	9.48776e-63	5.91048e-61	0.263615	2.89582e-10	1.08263e-09
	ENSG00000157837.16	SPPL3	-0.297014	2.89242e-22	8.92114e-21	0.0213198	0.512964	0.562494	0.0762495	0.0143797	0.0213183	0.317366	1.11459e-28	1.16892e-27	0.371628	4.81041e-41	6.63446e-40	0.0542618	0.0582351	0.0805376
	ENSG00000175324.10	LSM1	0.631811	3.08355e-22	9.49313e-21	0.436306	3.49145e-10	1.39333e-09	0.24647	0.000210796	0.000402821	-0.190941	0.00163825	0.0025538	-0.387347	4.6104e-11	1.14438e-10	-0.196405	0.00129388	0.00230052
	ENSG00000165626.17	BEND7	-1.24064	3.60302e-22	1.1072e-20	-0.931479	8.01708e-12	3.90237e-11	-0.381537	0.0031449	0.0051281	0.305566	0.016504	0.0228227	0.855326	3.19656e-12	8.54112e-12	0.54976	1.40809e-05	3.20614e-05
	ENSG00000205744.10	DENND1C	-0.285403	3.86899e-22	1.18675e-20	0.0807912	0.0101489	0.0153663	-0.0992152	0.000963774	0.00168406	0.366934	6.77201e-38	1.62304e-36	0.185255	2.11931e-11	5.3834e-11	-0.181679	2.2211e-10	8.42307e-10
	ENSG00000158480.11	SPATA2	-0.351753	3.87691e-22	1.187e-20	-0.011626	0.76377	0.795115	0.122983	0.000875998	0.00153743	0.33962	4.20269e-24	3.12347e-23	0.473043	5.41713e-48	1.16262e-46	0.133423	7.11036e-05	0.000148894
	ENSG00000169251.12	NMD3	0.551823	3.97176e-22	1.21382e-20	-0.140594	0.0211654	0.0303632	-0.157627	0.00685796	0.0106231	-0.692249	4.743e-41	1.56219e-39	-0.710581	8.28405e-46	1.54993e-44	-0.0183327	0.724515	0.764745
	ENSG00000204389.10	HSPA1A	-0.754633	4.04708e-22	1.23458e-20	0.105665	0.203781	0.245592	0.421793	1.11442e-07	3.12736e-07	0.860229	7.80459e-34	1.25667e-32	1.16911	8.47897e-65	6.32425e-63	0.308881	1.43943e-05	3.27434e-05
	ENSG00000169220.18	RGS14	-0.355616	4.07188e-22	1.23988e-20	-0.131064	0.000825726	0.00147981	0.109638	0.0034273	0.00556038	0.223879	4.66334e-10	1.26143e-09	0.463814	1.89986e-40	2.54636e-39	0.239935	2.91273e-11	1.20038e-10
	ENSG00000154330.13	PGM5	-1.80492	4.09938e-22	1.2442e-20	-1.54824	7.00648e-15	4.89868e-14	-1.03774	4.59373e-08	1.34184e-07	0.259156	0.145921	0.175065	0.761856	1.01083e-05	1.72001e-05	0.5027	0.00488613	0.00803072
	ENSG00000177889.10	UBE2N	0.258984	4.10093e-22	1.2442e-20	0.097109	0.00068173	0.00123646	-0.0341332	0.21198	0.255215	-0.161049	2.27969e-10	6.33445e-10	-0.294151	7.6378e-33	6.48492e-32	-0.133103	1.92286e-07	5.4135e-07
	ENSG00000162413.16	KLHL21	-0.385555	4.11602e-22	1.24651e-20	-0.284493	2.17905e-11	1.00572e-10	0.0841773	0.0382364	0.0528451	0.101043	0.00899895	0.0128779	0.468374	8.15726e-36	8.24801e-35	0.367332	3.08912e-21	3.28525e-20
	ENSG00000122359.18	ANXA11	-0.436746	4.23891e-22	1.28141e-20	0.143852	0.00281321	0.00465213	0.265338	8.20113e-09	2.59754e-08	0.579994	7.50909e-47	5.43038e-45	0.700105	1.24079e-71	1.71983e-69	0.120111	0.00302557	0.00512728
	ENSG00000139613.12	SMARCC2	-0.36031	4.26574e-22	1.28719e-20	-0.0396049	0.31877	0.368854	-0.0848622	0.0254564	0.0362359	0.319533	1.27102e-19	6.73277e-19	0.27387	1.14169e-15	3.75661e-15	-0.0456624	0.197061	0.242829
	ENSG00000104974.12	LILRA1	-0.491862	4.28028e-22	1.28925e-20	-0.272336	5.13829e-07	1.39851e-06	0.206844	6.59464e-05	0.000134034	0.22019	3.6955e-06	7.395e-06	0.697269	1.1757e-51	3.20057e-50	0.477079	1.68347e-23	2.23295e-22
	ENSG00000143742.13	SRP9	0.484975	4.61365e-22	1.38717e-20	-0.114944	0.0318758	0.0444724	-0.0717412	0.161162	0.198683	-0.59842	2.22567e-37	5.09209e-36	-0.558217	9.7653e-35	9.24452e-34	0.0402031	0.393037	0.449985
	ENSG00000106829.19	TLE4	-0.366906	4.71022e-22	1.41366e-20	-0.282128	3.29957e-12	1.67402e-11	0.201954	1.799e-07	4.9261e-07	0.0831989	0.0206835	0.0282037	0.566007	2.2135e-59	1.07968e-57	0.482808	7.79212e-41	5.68449e-39
	ENSG00000221823.11	PPP3R1	-0.320801	4.805e-22	1.43952e-20	-0.121825	0.000582609	0.00106559	0.147549	1.30382e-05	2.88001e-05	0.197477	9.08163e-11	2.59321e-10	0.466165	3.71339e-56	1.43306e-54	0.268688	1.52837e-18	1.27043e-17
	ENSG00000077044.10	DGKD	-0.23457	4.86638e-22	1.4527e-20	-0.214595	1.21905e-16	1.04883e-15	-0.197669	1.47148e-15	9.61639e-15	0.017184	0.4769	0.519536	0.0342754	0.143379	0.165959	0.0170914	0.481248	0.538088
	ENSG00000165259.14	HDX	0.594176	4.85938e-22	1.4527e-20	0.359845	6.35679e-08	1.92756e-07	0.576661	6.94155e-20	7.21654e-19	-0.23872	5.14298e-05	9.32452e-05	-0.0202425	0.720809	0.74495	0.218477	0.000254085	0.0004958
	ENSG00000108312.15	UBTF	-0.29402	4.89697e-22	1.45923e-20	-0.0657192	0.0429606	0.0586503	-0.194521	3.71767e-10	1.3629e-09	0.226536	9.123e-15	3.47079e-14	0.0978783	0.000554124	0.000821603	-0.128657	1.16962e-05	2.69115e-05
	ENSG00000172081.14	MOB3A	-0.496908	5.01667e-22	1.49223e-20	0.104771	0.0562728	0.0753595	0.368987	2.02559e-12	9.46917e-12	0.603058	7.75731e-37	1.68663e-35	0.865065	1.60142e-78	4.67304e-76	0.262007	4.09414e-08	1.23343e-07
	ENSG00000119185.12	ITGB1BP1	0.235223	5.30422e-22	1.57226e-20	0.157556	1.47774e-09	5.4726e-09	0.0124586	0.617513	0.662578	-0.0767699	0.00119951	0.00189906	-0.223878	2.37462e-22	1.12881e-21	-0.147108	7.4895e-10	2.68592e-09
	ENSG00000142186.17	SCYL1	-0.389669	5.30451e-22	1.57226e-20	0.10231	0.0174656	0.0254509	0.202011	9.14326e-07	2.30575e-06	0.492383	1.10219e-40	3.49861e-39	0.59058	2.52866e-61	1.42092e-59	0.0981976	0.00794526	0.0126475
	ENSG00000101888.11	NXT2	0.521757	5.49243e-22	1.62508e-20	-0.0367189	0.526244	0.57517	0.132996	0.0162108	0.0238196	-0.559091	1.17849e-27	1.15508e-26	-0.390927	3.50742e-15	1.11782e-14	0.168163	0.00114597	0.00205509
	ENSG00000188649.14	CC2D2B	-0.955314	5.57264e-22	1.6459e-20	-1.5619	2.74382e-46	5.46052e-44	-0.804321	2.04414e-15	1.31178e-14	-0.606103	1.3076e-08	3.17602e-08	0.148889	0.137531	0.159579	0.754992	1.96668e-12	9.11698e-12
	ENSG00000198796.7	ALPK2	1.56707	5.77681e-22	1.70319e-20	1.5031	4.78762e-18	4.98969e-17	1.21754	2.66075e-13	1.37029e-12	-0.0674145	0.654934	0.691476	-0.353043	0.0162359	0.020957	-0.285628	0.0612668	0.0843865
	ENSG00000106560.11	GIMAP2	0.632964	6.13376e-22	1.80525e-20	0.0217517	0.75634	0.788903	-0.0159876	0.81144	0.838423	-0.615343	9.9398e-23	6.67995e-22	-0.652254	7.48747e-27	4.53364e-26	-0.036911	0.557962	0.61145
	ENSG00000189043.10	NDUFA4	0.946483	6.16967e-22	1.81263e-20	0.613184	4.93007e-09	1.70917e-08	0.183646	0.0669595	0.0885221	-0.333523	0.000218496	0.000374086	-0.767639	1.76571e-18	6.80943e-18	-0.434115	1.6949e-06	4.29025e-06
	ENSG00000183401.12	CCDC159	-0.406738	6.30372e-22	1.84876e-20	0.0129181	0.774008	0.80382	-0.0615327	0.152705	0.189038	0.422921	1.88831e-27	1.81551e-26	0.345145	6.88791e-20	2.86631e-19	-0.0777766	0.0466371	0.065772
	ENSG00000015285.11	WAS	-0.535428	6.3793e-22	1.86765e-20	0.186102	0.00169604	0.00289965	0.36567	1.10619e-10	4.27269e-10	0.722679	1.79394e-47	1.44148e-45	0.899761	4.11211e-77	1.05226e-74	0.177082	0.000411604	0.000782603
	ENSG00000197182.14	MIRLET7BHG	-0.641525	6.50966e-22	1.90248e-20	-0.548289	1.27255e-14	8.61261e-14	-0.345031	3.72119e-07	9.81509e-07	0.100289	0.131736	0.159288	0.297989	3.74726e-06	6.59417e-06	0.1977	0.00306004	0.0051799
	ENSG00000243629.2	LINC00880	0.821167	6.69465e-22	1.95313e-20	0.778556	1.61121e-17	1.55781e-16	0.471861	1.00442e-07	2.83199e-07	-0.0520873	0.519475	0.561724	-0.351133	1.03577e-05	1.76083e-05	-0.299046	0.000315747	0.000609331
	ENSG00000138378.19	STAT4	0.376059	6.80903e-22	1.98304e-20	0.359318	6.78341e-18	6.96978e-17	0.0231963	0.560892	0.608741	-0.0183886	0.640681	0.678064	-0.355141	1.55174e-20	6.67273e-20	-0.336752	1.86325e-17	1.39413e-16
	ENSG00000198863.7	RUNDC1	-0.247274	6.94341e-22	2.01866e-20	-0.154877	1.64433e-08	5.3448e-08	0.104816	6.18466e-05	0.000126053	0.0940273	0.00011175	0.000196754	0.351253	2.36294e-50	5.87486e-49	0.257225	5.5078e-26	8.93768e-25
	ENSG00000204843.12	DCTN1	-0.412384	7.07834e-22	2.05432e-20	0.0489804	0.283825	0.332262	0.0442896	0.310733	0.360631	0.46098	3.97278e-30	4.58884e-29	0.455361	3.33249e-31	2.59258e-30	-0.00561988	0.889826	0.908284
	ENSG00000011275.18	RNF216	-0.220366	7.25825e-22	2.10288e-20	-0.1845	4.53178e-14	2.87506e-13	-0.176862	3.87813e-14	2.16102e-13	0.0321619	0.139123	0.167538	0.0405352	0.0545534	0.0665191	0.00837339	0.701565	0.744204
	ENSG00000135838.13	NPL	-0.545446	7.49818e-22	2.16863e-20	-0.297905	8.50265e-07	2.25117e-06	0.299677	2.1884e-07	5.93466e-07	0.249689	1.49021e-06	3.07336e-06	0.844508	2.60383e-63	1.65303e-61	0.594819	3.19637e-30	7.86469e-29
	ENSG00000154781.16	CCDC174	-0.187776	7.51562e-22	2.16992e-20	-0.0641326	0.00209868	0.00353845	0.0341049	0.0867764	0.112662	0.123126	1.8561e-10	5.19041e-10	0.22032	5.59411e-32	4.52342e-31	0.097194	5.43376e-07	1.45118e-06
	ENSG00000170540.15	ARL6IP1	0.251288	7.70729e-22	2.22143e-20	0.111741	6.24597e-05	0.000130501	0.0518655	0.0519824	0.0701307	-0.138415	5.18363e-08	1.20418e-07	-0.200379	4.36972e-16	1.47337e-15	-0.0619637	0.0153367	0.0233689
	ENSG00000163564.15	PYHIN1	0.541372	7.84235e-22	2.25646e-20	0.534984	5.51423e-19	6.54233e-18	0.160382	0.00527654	0.00831836	0.00301099	0.956447	0.962349	-0.381714	9.60571e-13	2.66064e-12	-0.384725	3.84199e-12	1.73557e-11
	ENSG00000182944.17	EWSR1	-0.229206	8.28023e-22	2.37836e-20	-0.0769037	0.00251985	0.00419817	-0.0577853	0.0175751	0.0257068	0.152877	6.95468e-11	2.00272e-10	0.170402	6.50488e-14	1.92965e-13	0.0175248	0.456584	0.513271
	ENSG00000109107.14	ALDOC	-0.50895	8.49094e-22	2.4347e-20	-0.00294129	0.958457	0.963645	-0.216769	6.0221e-05	0.000122815	0.502567	3.77875e-23	2.63089e-22	0.289028	4.3417e-09	9.40307e-09	-0.213539	2.7302e-05	6.02034e-05
	ENSG00000152133.14	GPATCH11	0.475377	8.73939e-22	2.50165e-20	-0.118264	0.0256849	0.0363353	-0.181616	0.000339371	0.000630784	-0.596837	1.35549e-38	3.51182e-37	-0.658586	1.91017e-49	4.41276e-48	-0.0617484	0.182755	0.227171
	ENSG00000143772.9	ITPKB	-0.25865	9.39624e-22	2.68508e-20	-0.2378	1.39809e-16	1.18941e-15	-0.301279	6.52923e-28	1.72431e-26	0.0180288	0.503267	0.5459	-0.0451149	0.0841112	0.100418	-0.0631437	0.0196097	0.0294323
	ENSG00000171204.12	TMEM126B	0.631556	9.43878e-22	2.69263e-20	0.104706	0.137112	0.171385	-0.0432112	0.521199	0.570887	-0.523251	2.1871e-16	9.2565e-16	-0.676083	7.77365e-28	4.98647e-27	-0.152832	0.0173522	0.0262224
	ENSG00000100744.15	GSKIP	0.567576	9.64933e-22	2.748e-20	0.0384929	0.542922	0.591273	0.19367	0.00135585	0.00232184	-0.531473	2.55802e-21	1.53435e-20	-0.376319	4.27049e-12	1.13071e-11	0.155154	0.00594554	0.00965461
	ENSG00000100105.18	PATZ1	-0.243744	9.86656e-22	2.80509e-20	-0.185645	8.01856e-12	3.90237e-11	-0.358215	3.28914e-43	4.16549e-41	0.0552008	0.0286937	0.0384207	-0.116842	1.86638e-06	3.36661e-06	-0.172043	1.26032e-11	5.3917e-11
	ENSG00000074855.11	ANO8	0.370116	1.00449e-21	2.85093e-20	0.286325	3.8661e-12	1.9502e-11	0.187438	2.04831e-06	4.97771e-06	-0.0810074	0.0293878	0.0392901	-0.184149	3.37208e-07	6.41371e-07	-0.103142	0.00587822	0.00955368
	ENSG00000126391.14	FRMD8	-0.276199	1.01049e-21	2.8631e-20	-0.0416435	0.175407	0.214646	0.0998392	0.000675528	0.00120559	0.235713	8.17678e-19	4.07931e-18	0.375145	6.31701e-48	1.34706e-46	0.139432	1.77523e-07	5.01655e-07
	ENSG00000196839.13	ADA	0.41422	1.01937e-21	2.88338e-20	0.686439	3.57914e-50	8.79889e-48	0.301343	8.47558e-12	3.68975e-11	0.271576	1.1612e-12	3.82916e-12	-0.114557	0.00201594	0.00283729	-0.386133	8.79886e-24	1.20256e-22
	ENSG00000152952.12	PLOD2	1.33241	1.03481e-21	2.92212e-20	1.40068	3.37521e-21	5.22923e-20	1.68116	1.41522e-32	6.16099e-31	0.0653086	0.621423	0.659655	0.342596	0.00728639	0.00974859	0.277287	0.0364786	0.052437
	ENSG00000160199.15	PKNOX1	0.264635	1.05903e-21	2.98548e-20	0.312862	2.69745e-26	7.98111e-25	0.508595	6.41338e-73	4.87329e-70	0.0466884	0.0795875	0.0999002	0.241938	6.34819e-21	2.79116e-20	0.19525	2.80729e-13	1.41711e-12
	ENSG00000166200.15	COPS2	0.687796	1.06106e-21	2.98615e-20	-0.101499	0.185772	0.226154	-0.0492243	0.501957	0.553	-0.789534	6.9581e-32	9.26614e-31	-0.738657	8.10443e-30	5.83807e-29	0.0508771	0.451567	0.508318
	ENSG00000047621.12	C12orf4	0.392035	1.07642e-21	3.02429e-20	-0.0351304	0.424034	0.476291	0.0489458	0.243427	0.289367	-0.426375	1.00012e-26	9.17537e-26	-0.345	3.80724e-19	1.52299e-18	0.0813747	0.0432239	0.0612857
	ENSG00000272948.2	AP001412.1	0.921522	1.08208e-21	3.0351e-20	0.345489	0.000999944	0.00176703	0.17706	0.0791219	0.103427	-0.57967	5.80903e-10	1.56068e-09	-0.746717	2.82237e-16	9.60402e-16	-0.167048	0.0852906	0.114296
	ENSG00000136999.5	CCN3	-0.893132	1.1986e-21	3.35629e-20	-0.548508	3.58005e-08	1.11802e-07	-0.0522174	0.582853	0.629958	0.350997	0.000110586	0.000194828	0.841696	1.0635e-21	4.87037e-21	0.490699	7.04094e-08	2.07058e-07
	ENSG00000169567.12	HINT1	0.838457	1.21472e-21	3.39574e-20	0.413472	9.85234e-06	2.28403e-05	-0.101918	0.254541	0.301272	-0.423817	2.1244e-07	4.70947e-07	-0.942936	1.17948e-32	9.8932e-32	-0.519118	2.57055e-10	9.66453e-10
	ENSG00000177731.16	FLII	-0.381042	1.22994e-21	3.43253e-20	0.0821548	0.0531704	0.0715027	0.244643	1.70922e-09	5.82291e-09	0.462561	4.02148e-35	7.3183e-34	0.624088	2.26228e-66	1.95981e-64	0.161527	1.69506e-05	3.81618e-05
	ENSG00000074370.18	ATP2A3	-0.288605	1.28339e-21	3.57574e-20	0.0344758	0.284329	0.332806	-0.0138349	0.653134	0.696019	0.322915	1.13132e-27	1.11082e-26	0.2735	1.67494e-21	7.59315e-21	-0.0494151	0.0966062	0.127893
	ENSG00000168282.6	MGAT2	0.203303	1.30001e-21	3.61602e-20	0.0643605	0.00467929	0.00747693	0.0745827	0.000607346	0.00109066	-0.137905	1.56796e-11	4.74264e-11	-0.129851	5.89837e-11	1.4528e-10	0.0080535	0.695998	0.739148
	ENSG00000126012.11	KDM5C	-0.242354	1.41029e-21	3.91624e-20	-0.116704	1.62751e-05	3.66031e-05	0.0593935	0.0217014	0.0312447	0.122748	3.59415e-07	7.80234e-07	0.299244	1.60386e-37	1.80372e-36	0.176495	3.10868e-13	1.55931e-12
	ENSG00000176595.4	KBTBD11	-0.436089	1.41995e-21	3.93652e-20	-0.555363	5.28622e-30	2.49632e-28	-0.273579	4.2872e-09	1.40088e-08	-0.119474	0.00842368	0.0120848	0.159595	0.000277637	0.000422346	0.279069	8.95971e-10	3.19252e-09
	ENSG00000223547.10	ZNF844	-0.548951	1.50527e-21	4.16617e-20	-0.773152	4.50215e-36	4.24315e-34	-0.504163	9.58697e-18	7.90263e-17	-0.234385	6.00186e-05	0.000108099	0.0388119	0.491905	0.525791	0.273197	3.31359e-06	8.1111e-06
	ENSG00000159733.13	ZFYVE28	0.54814	1.53201e-21	4.23315e-20	0.496507	5.60654e-16	4.42724e-15	0.146958	0.012272	0.0183613	-0.0468889	0.41992	0.462889	-0.400915	1.2087e-12	3.32468e-12	-0.354027	1.4136e-09	4.95624e-09
	ENSG00000130175.9	PRKCSH	-0.362037	1.55187e-21	4.28097e-20	0.117692	0.00363737	0.00589891	-0.0390842	0.312466	0.362391	0.478343	2.91015e-42	1.10261e-40	0.32085	4.36166e-21	1.93254e-20	-0.157493	7.9096e-06	1.85793e-05
	ENSG00000122642.11	FKBP9	-0.796751	1.60995e-21	4.43385e-20	-0.727741	3.66569e-16	2.9518e-15	-0.10491	0.21563	0.259088	0.0758799	0.34586	0.387204	0.691265	4.25771e-19	1.70073e-18	0.615385	1.83312e-14	1.03427e-13
	ENSG00000177479.19	ARIH2	0.17587	1.61437e-21	4.43873e-20	0.122714	4.73781e-10	1.8627e-09	0.0216868	0.250057	0.29651	-0.0521155	0.00498206	0.00734243	-0.155082	7.29749e-18	2.71602e-17	-0.102966	3.56739e-08	1.0816e-07
	ENSG00000141736.13	ERBB2	0.735291	1.64252e-21	4.5087e-20	1.14269	6.62299e-44	1.1533e-41	0.666582	2.40754e-17	1.90203e-16	0.407304	8.30655e-08	1.89862e-07	-0.0695091	0.345854	0.378884	-0.476813	4.20335e-10	1.54678e-09
	ENSG00000181104.7	F2R	0.754978	1.68152e-21	4.60819e-20	0.719404	1.70788e-17	1.64557e-16	0.434301	7.76804e-08	2.21148e-07	-0.0316296	0.68344	0.717927	-0.325707	1.50159e-05	2.52156e-05	-0.294078	0.000161854	0.000323845
	ENSG00000255760.2	LINC02422	-0.592708	1.69956e-21	4.65001e-20	-0.48372	3.44739e-13	1.96287e-12	-0.260748	3.81044e-05	7.96738e-05	0.115789	0.0647565	0.0823908	0.331513	4.41381e-08	8.91498e-08	0.215725	0.000595382	0.00110958
	ENSG00000100605.17	ITPK1	-0.50973	1.72949e-21	4.72417e-20	-0.0110477	0.846461	0.867956	0.318738	5.08513e-09	1.64776e-08	0.501991	1.09371e-24	8.50077e-24	0.828091	3.15241e-68	3.33974e-66	0.3261	3.1795e-11	1.30418e-10
	ENSG00000159082.17	SYNJ1	0.385099	1.74754e-21	4.76567e-20	0.110616	0.0104014	0.0157202	0.637489	5.67689e-54	1.58168e-51	-0.277048	4.33432e-14	1.57649e-13	0.250099	1.85876e-12	5.05175e-12	0.527146	1.90887e-46	2.50002e-44
	ENSG00000157954.15	WIPI2	-0.273377	1.89164e-21	5.15025e-20	0.0405716	0.185203	0.225544	0.106597	0.000271092	0.000510057	0.313783	1.21794e-32	1.76463e-31	0.37849	1.42206e-49	3.32207e-48	0.0647069	0.0145029	0.0221574
	ENSG00000205930.10	C21orf62-AS1	0.609486	1.90044e-21	5.16581e-20	0.0810498	0.23773	0.282716	-0.054803	0.404253	0.455322	-0.534668	5.97625e-19	3.0113e-18	-0.667115	3.0838e-30	2.27261e-29	-0.132447	0.0294903	0.0430388
	ENSG00000152240.13	HAUS1	0.805902	1.95756e-21	5.31242e-20	0.423506	2.92926e-06	7.26103e-06	-0.0369214	0.670507	0.712307	-0.373559	2.62929e-06	5.32355e-06	-0.845867	7.60766e-28	4.88376e-27	-0.472308	4.15668e-09	1.38581e-08
	ENSG00000231826.6	LINC01819	-1.05832	1.96932e-21	5.33567e-20	-1.33073	2.83569e-28	1.07737e-26	-0.936252	1.9045e-16	1.36642e-15	NA	NA	NA	NA	NA	NA	NA	NA	NA
	ENSG00000115507.10	OTX1	-1.10919	1.98479e-21	5.36889e-20	-0.94682	2.70338e-14	1.75915e-13	-0.149757	0.205592	0.248168	0.164978	0.162972	0.194038	0.959805	4.03113e-17	1.44162e-16	0.794827	1.74304e-11	7.34904e-11
	ENSG00000268041.2	ERFL	-0.692085	2.01757e-21	5.44875e-20	-0.472156	1.17632e-09	4.39527e-09	-0.871864	1.94751e-31	7.48427e-30	0.219855	0.00260994	0.00397684	-0.181397	0.0111124	0.0145951	-0.401253	5.57294e-08	1.65497e-07
	ENSG00000108244.17	KRT23	-0.951608	2.05005e-21	5.52752e-20	-0.263479	0.0135411	0.0200626	0.187082	0.0666263	0.0881095	0.685551	6.82867e-12	2.125e-11	1.13647	8.61879e-32	6.90874e-31	0.450923	6.92742e-06	1.63763e-05
	ENSG00000156299.13	TIAM1	0.444577	2.17015e-21	5.84194e-20	0.443355	6.458e-19	7.56541e-18	0.489366	1.09953e-24	2.01324e-23	-0.00865661	0.852981	0.873891	0.0414092	0.360518	0.393652	0.0500658	0.285949	0.338833
	ENSG00000123131.13	PRDX4	0.530399	2.17894e-21	5.85616e-20	0.479176	8.97949e-16	6.94312e-15	0.197952	0.000522392	0.000945827	-0.0511748	0.313781	0.353815	-0.33441	1.24412e-11	3.20135e-11	-0.283236	3.16465e-08	9.6459e-08
	ENSG00000187118.14	CMC1	0.615855	2.21088e-21	5.93248e-20	0.282497	4.61966e-05	9.8153e-05	0.00618139	0.925825	0.937944	-0.330717	1.07959e-07	2.44845e-07	-0.610748	5.67667e-24	2.97012e-23	-0.280031	8.41586e-06	1.96907e-05
	ENSG00000113851.14	CRBN	0.499351	2.30789e-21	6.18284e-20	-0.114389	0.0416418	0.0569781	-0.148018	0.00582616	0.00912716	-0.61388	1.44734e-36	3.05891e-35	-0.648964	3.80181e-43	6.0167e-42	-0.0350846	0.473012	0.529448
	ENSG00000123191.15	ATP7B	-0.697753	2.50947e-21	6.71214e-20	-0.710133	2.63899e-19	3.23906e-18	-0.432487	7.78091e-09	2.47194e-08	-0.0156027	0.830502	0.85423	0.262839	0.000176362	0.000273055	0.278442	0.000139097	0.00028064
	ENSG00000115295.20	CLIP4	0.346009	2.52829e-21	6.75166e-20	-0.0226448	0.561655	0.609354	0.0294111	0.430222	0.481619	-0.371174	2.20836e-25	1.80944e-24	-0.318263	3.23362e-20	1.36787e-19	0.052911	0.140638	0.17972
	ENSG00000104756.16	KCTD9	0.353711	2.53354e-21	6.75489e-20	-0.0753323	0.0596975	0.0795633	-0.0146862	0.700746	0.73945	-0.429735	8.17228e-34	1.31333e-32	-0.3699	4.74644e-27	2.9175e-26	0.0598353	0.0949011	0.125876
	ENSG00000165046.12	LETM2	-0.563978	2.62254e-21	6.98106e-20	-0.410177	1.00987e-10	4.30443e-10	-0.0402692	0.505316	0.556187	0.159049	0.00831839	0.0119451	0.524116	2.33355e-19	9.43691e-19	0.365067	1.44656e-09	5.06645e-09
	ENSG00000138778.13	CENPE	0.915222	2.73838e-21	7.27783e-20	0.18882	0.0697584	0.0918591	0.357048	0.000320925	0.000598561	-0.72646	1.6277e-14	6.1045e-14	-0.55947	9.40052e-10	2.13839e-09	0.16699	0.0817883	0.110001
	ENSG00000133112.16	TPT1	0.884154	2.75384e-21	7.3073e-20	0.367849	0.000217682	0.000423041	0.0545598	0.566183	0.613885	-0.522089	2.55786e-09	6.5504e-09	-0.834076	9.47159e-23	4.61051e-22	-0.311988	0.000391654	0.000746634
	ENSG00000127084.19	FGD3	-0.352504	2.8032e-21	7.42649e-20	-0.0205736	0.60401	0.649173	0.178263	2.58852e-06	6.20837e-06	0.330561	1.72538e-20	9.77792e-20	0.528693	6.87422e-53	2.06761e-51	0.198131	3.03938e-08	9.28618e-08
	ENSG00000139890.10	REM2	-0.652819	2.8103e-21	7.43351e-20	-0.66108	2.38016e-19	2.94517e-18	-0.158637	0.0238323	0.0341275	-0.00431315	0.949719	0.956215	0.496646	6.54315e-14	1.94066e-13	0.500959	2.91006e-13	1.46542e-12
	ENSG00000143819.12	EPHX1	-0.485602	2.81561e-21	7.43578e-20	-0.111408	0.0410459	0.0562061	-0.170894	0.00105711	0.0018387	0.373046	1.72e-12	5.60407e-12	0.312797	1.11506e-09	2.52131e-09	-0.0602491	0.255903	0.307168
	ENSG00000187244.12	BCAM	1.85716	2.85269e-21	7.52184e-20	2.90242	6.09511e-44	1.07255e-41	2.77953	4.73273e-44	6.43227e-42	1.04758	1.58809e-09	4.12858e-09	0.927722	3.55985e-08	7.24649e-08	-0.119854	0.491299	0.547853
	ENSG00000068383.19	INPP5A	-0.366121	2.86427e-21	7.54046e-20	-0.230288	2.31968e-08	7.42022e-08	0.0926627	0.0185332	0.0269784	0.134083	0.000427081	0.000709654	0.45654	2.96045e-35	2.90337e-34	0.322457	2.96061e-17	2.15982e-16
	ENSG00000154767.14	XPC	-0.309397	2.88284e-21	7.57744e-20	-0.100406	0.00393986	0.00635433	-0.0329658	0.322065	0.372335	0.208026	1.93608e-11	5.81487e-11	0.274898	5.85053e-20	2.44318e-19	0.0668723	0.0316438	0.0459437
	ENSG00000068308.13	OTUD5	-0.301913	2.94972e-21	7.74104e-20	0.0572944	0.0918077	0.118349	0.145688	7.30164e-06	1.66206e-05	0.359736	2.19334e-33	3.39682e-32	0.446211	1.53565e-53	4.84675e-52	0.0864755	0.00392884	0.00654335
	ENSG00000109756.9	RAPGEF2	-0.518084	3.00754e-21	7.88041e-20	-0.582478	1.9077e-23	3.85158e-22	0.0701215	0.208484	0.251441	-0.0628571	0.196316	0.230147	0.58614	1.49973e-35	1.4964e-34	0.648997	2.43572e-40	1.68805e-38
	ENSG00000246526.2	LINC002481	0.674259	3.12412e-21	8.17307e-20	0.710848	8.54382e-21	1.24631e-19	0.22625	0.00189122	0.00317457	0.0452265	0.523804	0.565963	-0.44677	9.23239e-11	2.24244e-10	-0.491996	5.73326e-12	2.53958e-11
	ENSG00000175806.15	MSRA	-0.502291	3.14234e-21	8.2079e-20	0.0560663	0.320946	0.371067	0.257691	1.80077e-06	4.40172e-06	0.557388	3.02885e-30	3.52054e-29	0.757362	8.71783e-58	3.786e-56	0.199974	4.21925e-05	9.08227e-05
	ENSG00000065717.15	TLE2	-0.593157	3.26111e-21	8.50482e-20	-0.453527	1.20215e-11	5.71893e-11	-0.877533	1.45678e-42	1.75201e-40	0.132811	0.0377916	0.0498049	-0.289584	3.27068e-06	5.77814e-06	-0.422395	5.55487e-11	2.23013e-10
	ENSG00000103549.21	RNF40	-0.378455	3.35622e-21	8.73924e-20	0.0942308	0.0271786	0.0383187	0.200387	8.92064e-07	2.25198e-06	0.473404	9.8115e-38	2.32471e-36	0.57795	8.36514e-59	3.93044e-57	0.104546	0.00472075	0.00777427
	ENSG00000240038.6	AMY2B	-0.422239	3.42832e-21	8.91311e-20	-0.744446	1.37617e-54	4.60108e-52	-0.646749	1.7353e-45	2.5901e-43	-0.327585	1.66079e-13	5.78995e-13	-0.227735	1.21193e-07	2.37544e-07	0.0998498	0.0257473	0.0379054
	ENSG00000170260.9	ZNF212	-0.262242	3.52606e-21	9.15296e-20	-0.0165002	0.576767	0.62342	-0.190945	1.64645e-11	6.91203e-11	0.244934	1.72509e-20	9.77792e-20	0.069847	0.00658906	0.00884694	-0.175087	4.47518e-11	1.80889e-10
	ENSG00000092871.16	RFFL	-0.302651	3.64087e-21	9.43635e-20	-0.257583	4.75794e-14	3.01282e-13	0.0780617	0.0167859	0.0246235	0.0465998	0.10301	0.127001	0.3798	7.92569e-43	1.22859e-41	0.3332	3.42134e-31	9.2232e-30
	ENSG00000204348.10	DXO	-0.299567	3.65379e-21	9.45518e-20	-0.226927	2.14882e-11	9.9204e-11	-0.340358	1.10431e-25	2.25131e-24	0.0713565	0.0148011	0.0205773	-0.0427278	0.133875	0.15564	-0.114084	0.000114351	0.000233175
	ENSG00000277053.4	GTF2IP1	-0.471082	3.75918e-21	9.71286e-20	-0.0879155	0.0981333	0.12591	0.108783	0.0322041	0.0450809	0.383464	9.93963e-16	4.02351e-15	0.578385	7.98776e-36	8.09473e-35	0.194921	4.72104e-05	0.000100958
	ENSG00000164649.20	CDCA7L	-0.632036	3.79061e-21	9.7654e-20	-0.611625	1.08462e-17	1.07819e-16	-0.728775	1.39568e-26	3.14865e-25	0.027608	0.684927	0.719262	-0.0922078	0.162369	0.18655	-0.119816	0.0797562	0.107555
	ENSG00000262712.1	AC012676.1	-0.676535	3.7912e-21	9.7654e-20	-0.587606	1.91711e-14	1.26723e-13	-0.426397	5.0384e-09	1.63357e-08	0.0967374	0.199896	0.23413	0.250993	0.00057425	0.000850156	0.154255	0.0414593	0.0590051
	ENSG00000155366.16	RHOC	0.556171	3.79762e-21	9.7669e-20	0.911639	9.16288e-48	1.9893e-45	0.709009	3.49816e-32	1.44749e-30	0.35486	2.98632e-11	8.84621e-11	0.150154	0.00372689	0.00511843	-0.204705	0.000134158	0.00027107
	ENSG00000196704.12	AMZ2	0.208324	3.81466e-21	9.79566e-20	0.2317	7.89011e-23	1.47045e-21	0.156222	4.19907e-12	1.8936e-11	0.0234733	0.262538	0.300578	-0.0534716	0.00855899	0.0113807	-0.0769449	0.000264767	0.000515313
	ENSG00000140961.14	OSGIN1	-0.694765	3.82841e-21	9.81226e-20	0.00430496	0.955953	0.961532	0.250366	0.000763788	0.00135285	0.697482	6.74178e-26	5.74762e-25	0.94374	6.22554e-49	1.41461e-47	0.246258	0.000187093	0.000371572
	ENSG00000171853.16	TRAPPC12	-0.248183	3.83287e-21	9.81226e-20	0.00165718	0.952829	0.959025	0.0175118	0.513245	0.563615	0.251287	4.93787e-26	4.26436e-25	0.265105	1.69752e-30	1.26784e-29	0.0138178	0.56318	0.616072
	ENSG00000165698.16	SPACA9	0.529353	3.84455e-21	9.8271e-20	0.871507	1.25117e-48	2.86519e-46	0.878878	1.07603e-53	2.81062e-51	0.335448	2.5975e-09	6.64884e-09	0.34421	3.0932e-10	7.2582e-10	0.00876254	0.876597	0.896541
	ENSG00000146215.13	CRIP3	-0.644242	3.90538e-21	9.96737e-20	-0.542367	1.00959e-13	6.11495e-13	-0.73239	1.21076e-25	2.45633e-24	0.105952	0.116691	0.142526	-0.0873905	0.184177	0.210238	-0.193343	0.00457426	0.00754723
	ENSG00000145425.10	RPS3A	1.2951	3.92624e-21	1.00053e-19	0.274034	0.0610547	0.0812426	-0.289464	0.0384845	0.0531603	-1.01932	1.78776e-15	7.13945e-15	-1.58927	1.78491e-37	1.99788e-36	-0.569943	9.43716e-06	2.19444e-05
	ENSG00000142207.7	URB1	0.397194	3.94687e-21	1.00426e-19	0.338215	5.00926e-14	3.16357e-13	0.209723	1.05324e-06	2.63578e-06	-0.0621082	0.126126	0.153072	-0.189742	1.46634e-06	2.66553e-06	-0.127633	0.00177895	0.00310844
	ENSG00000185480.11	PARPBP	0.667562	4.2353e-21	1.07601e-19	0.182875	0.017311	0.0252409	0.141369	0.0543496	0.0730708	-0.483477	6.44696e-13	2.16194e-12	-0.527509	6.14981e-16	2.05195e-15	-0.044032	0.523664	0.579283
	ENSG00000204713.11	TRIM27	-0.310984	4.27646e-21	1.08482e-19	-0.12784	0.000277144	0.000531126	0.0166995	0.619261	0.664283	0.181562	2.97913e-08	7.05164e-08	0.32526	1.26717e-24	6.84534e-24	0.143697	1.24361e-05	2.84877e-05
	ENSG00000166825.14	ANPEP	-0.764318	4.40337e-21	1.11532e-19	-0.0875798	0.310976	0.360837	0.365882	9.51501e-06	2.13822e-05	0.674967	1.7898e-18	8.71989e-18	1.128	1.22966e-51	3.34199e-50	0.453038	4.53956e-09	1.50922e-08
	ENSG00000143228.13	NUF2	0.896506	4.43186e-21	1.12084e-19	0.303027	0.00323699	0.00529065	0.0292377	0.767435	0.799228	-0.587638	3.23894e-10	8.86364e-10	-0.86915	1.62377e-21	7.36722e-21	-0.281512	0.00339282	0.00570008
	ENSG00000069667.16	RORA	0.579064	4.47942e-21	1.13115e-19	-0.0411832	0.529757	0.578556	-0.173063	0.00574465	0.00900791	-0.623838	1.23407e-26	1.12596e-25	-0.754066	1.84687e-40	2.47933e-39	-0.130229	0.0264639	0.0389052
	ENSG00000102977.16	ACD	-0.320687	4.72841e-21	1.19223e-19	0.139934	0.000111559	0.000225315	-0.144185	3.27302e-05	6.88673e-05	0.461862	7.27787e-49	7.12075e-47	0.175719	9.25252e-09	1.96247e-08	-0.286143	1.2909e-19	1.183e-18
	ENSG00000170903.11	MSANTD4	0.33783	4.90835e-21	1.23574e-19	-0.135592	0.000441753	0.000823092	-0.108637	0.00320781	0.00522558	-0.475655	2.60685e-41	8.84891e-40	-0.447907	4.10747e-39	5.0833e-38	0.0277483	0.438222	0.494952
	ENSG00000143183.16	TMCO1	0.636733	5.01746e-21	1.26131e-19	0.150627	0.0368901	0.0509242	0.00931308	0.892642	0.910062	-0.482207	4.092e-14	1.49096e-13	-0.628835	2.85762e-24	1.51517e-23	-0.146628	0.0222326	0.0330616
	ENSG00000148200.17	NR6A1	-0.549721	5.06797e-21	1.27209e-19	-0.420699	1.45031e-11	6.84107e-11	0.133487	0.0244486	0.0349203	0.132557	0.0163599	0.022631	0.682971	1.37721e-37	1.55744e-36	0.550415	2.12282e-23	2.79564e-22
	ENSG00000155868.8	MED7	0.451215	5.1317e-21	1.28616e-19	-0.0897685	0.0808645	0.105298	0.00339574	0.944872	0.953657	-0.53845	7.41985e-33	1.09603e-31	-0.448354	1.00683e-24	5.47276e-24	0.0900965	0.0479861	0.0675084
	ENSG00000144840.9	RABL3	0.294258	5.15473e-21	1.29e-19	-0.0106018	0.751685	0.78483	-0.091612	0.00426985	0.00683119	-0.309391	1.29676e-26	1.17928e-25	-0.387984	2.82095e-43	4.51163e-42	-0.0785927	0.00732482	0.0117284
	ENSG00000082458.12	DLG3	0.45093	5.23265e-21	1.30754e-19	0.468077	5.7649e-20	7.65463e-19	0.0575522	0.241219	0.286987	0.0232029	0.632877	0.67053	-0.392685	1.0231e-16	3.57504e-16	-0.415888	2.24213e-17	1.66265e-16
	ENSG00000166619.15	BLCAP	-0.173537	5.29224e-21	1.32045e-19	-0.0626145	0.0014673	0.00253032	-0.120375	1.63964e-10	6.23235e-10	0.109783	3.38811e-10	9.25817e-10	0.051388	0.00246063	0.00343208	-0.0583949	0.000897876	0.00163378
	ENSG00000145945.7	FAM50B	-0.496294	5.30041e-21	1.32052e-19	-0.264594	2.54066e-06	6.34861e-06	-0.597188	1.89122e-28	5.35855e-27	0.230281	9.33416e-06	1.80089e-05	-0.101733	0.044477	0.0547868	-0.332013	2.30124e-10	8.70316e-10
	ENSG00000099331.13	MYO9B	-0.35478	5.35802e-21	1.33289e-19	-0.0618899	0.123789	0.156003	0.228533	2.75775e-09	9.19085e-09	0.295241	1.25832e-17	5.79606e-17	0.582763	7.66169e-68	7.77054e-66	0.287522	1.11683e-16	7.75323e-16
	ENSG00000197965.12	MPZL1	-0.780118	5.37608e-21	1.33539e-19	-0.573346	8.95722e-11	3.84239e-10	-0.155727	0.0654155	0.0866111	0.201956	0.0144696	0.0201501	0.622455	7.52631e-15	2.35178e-14	0.420498	3.94111e-07	1.07007e-06
	ENSG00000070731.11	ST6GALNAC2	-0.689809	5.41685e-21	1.34153e-19	-0.51995	2.94532e-11	1.33949e-10	0.143042	0.0553325	0.0742608	0.171939	0.0131483	0.0184025	0.831855	2.81528e-35	2.76589e-34	0.659916	2.21843e-21	2.38675e-20
	ENSG00000174442.12	ZWILCH	0.394594	5.41219e-21	1.34153e-19	0.0873346	0.0529375	0.0712124	-0.024385	0.572615	0.619894	-0.307013	4.54544e-14	1.65075e-13	-0.419355	2.9423e-26	1.7293e-25	-0.112341	0.00660914	0.0106542
	ENSG00000127527.14	EPS15L1	-0.381994	5.4793e-21	1.35499e-19	-0.0250443	0.56295	0.610578	0.22923	3.01932e-08	8.99393e-08	0.356812	1.2083e-21	7.43257e-21	0.60986	9.67842e-64	6.41359e-62	0.253048	1.42026e-11	6.04793e-11
	ENSG00000145107.15	TM4SF19	1.61921	5.49227e-21	1.35619e-19	1.85058	6.42059e-24	1.37606e-22	1.10482	3.35954e-10	1.23676e-09	0.226178	0.169864	0.201479	-0.54458	0.000677088	0.000996902	-0.770758	3.39243e-06	8.29309e-06
	ENSG00000084764.12	MAPRE3	-0.543145	5.57032e-21	1.37344e-19	-0.278092	6.20776e-06	1.47575e-05	-0.028306	0.629908	0.674319	0.263334	4.47331e-06	8.89156e-06	0.512849	2.78522e-20	1.18059e-19	0.249515	1.42692e-05	3.24679e-05
	ENSG00000132510.10	KDM6B	-0.556989	5.65871e-21	1.39317e-19	-0.158759	0.0119657	0.0179046	0.418891	4.00464e-12	1.80934e-11	0.398198	9.57861e-14	3.39921e-13	0.974203	8.53215e-79	2.67764e-76	0.576005	7.38604e-27	1.30833e-25
	ENSG00000173041.12	ZNF680	0.700497	5.90081e-21	1.45064e-19	-0.302407	0.000163986	0.000324536	-0.134461	0.07892	0.103184	-1.00538	3.00585e-44	1.53835e-42	-0.835062	4.29163e-33	3.69667e-32	0.170323	0.0196246	0.029452
	ENSG00000147416.11	ATP6V1B2	-0.502106	6.58202e-21	1.61574e-19	-0.064914	0.255133	0.301481	0.412982	3.63016e-14	2.03165e-13	0.438633	9.00518e-20	4.81154e-19	0.913678	3.80917e-85	3.33462e-82	0.475046	9.51431e-23	1.17223e-21
	ENSG00000169891.18	REPS2	-0.606272	6.66604e-21	1.63396e-19	-0.427733	5.33031e-10	2.08339e-09	0.328812	5.81485e-07	1.49988e-06	0.175456	0.00285526	0.00432803	0.932204	3.44233e-60	1.80619e-58	0.756748	1.15834e-37	5.82073e-36
	ENSG00000164305.19	CASP3	0.520362	7.13328e-21	1.74593e-19	-0.0239248	0.686339	0.725318	0.141026	0.0127426	0.0190177	-0.542972	1.24356e-24	9.62947e-24	-0.381952	1.03224e-13	3.02168e-13	0.161021	0.00250534	0.0042938
	ENSG00000135503.13	ACVR1B	-0.318865	7.19172e-21	1.75766e-19	-0.273144	5.39448e-14	3.39531e-13	0.0497732	0.150647	0.186808	0.0432461	0.184203	0.217079	0.366369	2.7722e-31	2.16377e-30	0.323123	4.43625e-23	5.6586e-22
	ENSG00000237781.3	ADAMTSL4-AS2	-0.829222	7.35118e-21	1.79401e-19	-0.822641	2.94554e-18	3.14235e-17	2.33023e-05	0.999793	0.999793	0.010401	0.905778	0.919151	0.824313	2.70231e-22	1.27946e-21	0.813912	2.23844e-20	2.18498e-19
	ENSG00000177338.14	LINC00469	1.20348	7.39625e-21	1.80238e-19	1.20946	1.11695e-18	1.26676e-17	0.584301	1.07893e-05	2.40905e-05	1.04696e-05	0.999929	0.999929	-0.620963	7.1756e-08	1.42919e-07	-0.620973	2.12339e-07	5.94386e-07
	ENSG00000242861.1	AL591895.1	-0.436224	8.43217e-21	2.05183e-19	-0.42606	1.18386e-17	1.1621e-16	-0.655195	7.38966e-43	9.15058e-41	0.00745412	0.869694	0.888443	-0.221397	5.51899e-07	1.03317e-06	-0.228851	6.02377e-07	1.60002e-06
	ENSG00000185697.16	MYBL1	0.730863	8.52303e-21	2.07092e-19	0.149537	0.0727232	0.095498	-0.092903	0.243595	0.289505	-0.578612	1.15068e-14	4.35279e-14	-0.82256	1.05372e-29	7.56105e-29	-0.243948	0.0011993	0.00214471
	ENSG00000113597.18	TRAPPC13	0.509098	8.65498e-21	2.09993e-19	-0.166413	0.00433506	0.00695883	-0.127612	0.022034	0.0316826	-0.673865	2.40857e-38	5.99726e-37	-0.637775	1.16276e-36	1.24214e-35	0.0360904	0.492383	0.548951
	ENSG00000213676.13	ATF6B	-0.261946	8.69161e-21	2.10576e-19	0.0748546	0.0121342	0.0181389	0.10051	0.000426955	0.000783384	0.336535	9.21701e-39	2.43731e-37	0.361037	4.64644e-47	9.37915e-46	0.0245022	0.344889	0.400905
	ENSG00000131196.17	NFATC1	-0.379186	8.79365e-21	2.1274e-19	-0.0593186	0.169717	0.208263	-0.179203	1.44609e-05	3.17332e-05	0.318551	7.86462e-17	3.43069e-16	0.198936	8.16847e-08	1.62054e-07	-0.119615	0.00183219	0.00319509
	ENSG00000099991.18	CABIN1	-0.361017	8.81226e-21	2.12882e-19	-0.0768204	0.0619097	0.0822691	-0.12203	0.00192211	0.00322319	0.284735	3.53641e-14	1.29306e-13	0.238116	6.35785e-11	1.5625e-10	-0.0466191	0.216624	0.264593
	ENSG00000086598.11	TMED2	0.24349	8.8421e-21	2.13295e-19	0.0273922	0.324195	0.374383	0.133995	4.51209e-07	1.17912e-06	-0.216382	2.89938e-18	1.39541e-17	-0.111025	3.95395e-06	6.94394e-06	0.105357	2.41761e-05	5.36519e-05
	ENSG00000169439.12	SDC2	-1.19209	8.91341e-21	2.14705e-19	-0.937247	5.34729e-12	2.65018e-11	-0.787673	1.27865e-09	4.41273e-09	0.249965	0.0499569	0.0646742	0.403681	0.0010841	0.00156621	0.153716	0.229268	0.278352
	ENSG00000255569.1	TRAV1-1	-1.11674	9.28414e-21	2.23314e-19	-0.817173	1.36999e-10	5.74851e-10	-1.03394	2.42696e-17	1.91556e-16	0.287792	0.0173569	0.0239068	0.0835462	0.477935	0.512045	-0.204245	0.0932803	0.123954
	ENSG00000186480.13	INSIG1	0.335416	9.59267e-21	2.30403e-19	0.190571	6.52453e-07	1.75214e-06	0.415933	6.2705e-30	2.08398e-28	-0.145368	4.46749e-05	8.14331e-05	0.0788872	0.0222354	0.0282948	0.224255	3.63857e-10	1.3449e-09
	ENSG00000117143.13	UAP1	0.333571	9.65772e-21	2.31633e-19	0.279156	2.59474e-13	1.49832e-12	0.0230795	0.528371	0.577759	-0.049894	0.166099	0.197337	-0.310786	7.64093e-19	3.01952e-18	-0.260892	7.6984e-13	3.72015e-12
	ENSG00000170270.5	GON7	0.57937	9.95246e-21	2.3836e-19	0.145878	0.0283099	0.0397902	-0.0290626	0.648126	0.691299	-0.432396	1.59322e-13	5.56068e-13	-0.610822	7.45793e-27	4.5174e-26	-0.178426	0.00265847	0.00454127
	ENSG00000110848.8	CD69	0.931779	1.02023e-20	2.43993e-19	-0.0758743	0.476925	0.528382	-0.27726	0.00656811	0.0102091	-1.01115	3.43648e-26	3.00836e-25	-1.21347	3.4388e-39	4.27805e-38	-0.202312	0.0356248	0.0512894
	ENSG00000197943.10	PLCG2	-0.357907	1.04513e-20	2.49591e-19	-0.173376	2.22037e-05	4.91498e-05	0.203585	1.87198e-07	5.11589e-07	0.185862	2.75365e-07	6.04401e-07	0.56032	1.55272e-57	6.65631e-56	0.374458	5.92754e-25	8.93051e-24
	ENSG00000114166.8	KAT2B	0.470478	1.06295e-20	2.53124e-19	0.205255	0.000134722	0.000269589	0.457538	5.39543e-19	5.09004e-18	-0.269327	1.55823e-07	3.48596e-07	-0.0150676	0.762065	0.783449	0.25426	8.18226e-07	2.14391e-06
	ENSG00000197872.11	FAM49A	-0.359175	1.06148e-20	2.53124e-19	-0.233736	1.22339e-08	4.04738e-08	0.174181	8.86786e-06	2.00167e-05	0.125088	0.000399635	0.000665912	0.531612	2.17439e-54	7.26236e-53	0.406524	1.9611e-30	4.89041e-29
	ENSG00000242802.9	AP5Z1	-0.255561	1.07436e-20	2.55478e-19	-0.00485389	0.867925	0.886648	0.025382	0.363033	0.414226	0.251272	1.53006e-21	9.33581e-21	0.279819	6.7886e-28	4.36977e-27	0.0285466	0.280642	0.333066
	ENSG00000223704.2	LINC01422	-0.705152	1.08678e-20	2.58065e-19	-1.11061	2.95724e-42	4.6202e-40	-1.22481	1.75216e-55	5.13874e-53	-0.402369	1.39171e-07	3.12814e-07	-0.521364	2.24676e-12	6.06663e-12	-0.118995	0.12606	0.162703
	ENSG00000021300.14	PLEKHB1	-0.58536	1.09909e-20	2.60616e-19	-0.305752	4.83578e-06	1.16568e-05	-0.781705	2.85155e-34	1.52853e-32	0.269065	1.75084e-05	3.31721e-05	-0.202773	0.000862805	0.00125711	-0.471838	6.88841e-14	3.67817e-13
	ENSG00000266094.8	RASSF5	-0.276213	1.1072e-20	2.62168e-19	-0.0426122	0.17703	0.216442	0.183133	1.28395e-09	4.42918e-09	0.233744	3.3174e-17	1.48249e-16	0.457974	3.61345e-65	2.84846e-63	0.22423	7.64483e-16	4.89817e-15
	ENSG00000075624.16	ACTB	-0.531235	1.11376e-20	2.63347e-19	0.128973	0.0336523	0.0467596	0.245693	2.30611e-05	4.94247e-05	0.661336	1.54532e-38	3.96657e-37	0.775732	1.35275e-55	4.956e-54	0.114396	0.0253191	0.037308
	ENSG00000139679.15	LPAR6	0.929825	1.17004e-20	2.76266e-19	-0.177097	0.0960213	0.123372	0.0184476	0.856056	0.87758	-1.10604	5.41515e-33	8.07805e-32	-0.91037	2.97952e-24	1.57729e-23	0.195666	0.0351433	0.0506579
	ENSG00000188001.10	TPRG1	0.912625	1.19236e-20	2.81111e-19	0.915597	1.97635e-18	2.16363e-17	0.384621	0.00013058	0.00025633	0.0182703	0.852789	0.873749	-0.528431	3.88204e-08	7.87535e-08	-0.546701	4.19726e-08	1.26221e-07
	ENSG00000213071.11	LPAL2	0.646548	1.19393e-20	2.81111e-19	0.278666	0.000176691	0.000348319	0.0236207	0.740165	0.774784	-0.357203	9.19797e-08	2.09719e-07	-0.619299	1.73473e-21	7.85135e-21	-0.262096	0.000109134	0.000223055
	ENSG00000105369.10	CD79A	-0.924397	1.22392e-20	2.87767e-19	-0.640892	1.36458e-09	5.06703e-09	-1.13941	1.89232e-29	5.97993e-28	0.299167	0.00243477	0.00372117	-0.205419	0.0318228	0.0398606	-0.504586	3.55429e-07	9.70907e-07
	ENSG00000076924.12	XAB2	-0.295177	1.32831e-20	3.11872e-19	0.126555	0.000179241	0.000352972	-0.0441692	0.171638	0.210481	0.421577	1.90162e-48	1.7475e-46	0.249633	4.46457e-19	1.7808e-18	-0.171944	2.81472e-09	9.53262e-09
	ENSG00000103510.20	KAT8	-0.287184	1.33672e-20	3.12968e-19	0.0512368	0.119064	0.150412	0.0836823	0.00774883	0.0119202	0.338205	3.03681e-31	3.81793e-30	0.369208	3.8309e-39	4.75163e-38	0.0310031	0.288222	0.341259
	ENSG00000119866.22	BCL11A	-0.539327	1.33576e-20	3.12968e-19	-0.651352	6.30853e-26	1.75182e-24	-0.634338	7.4784e-27	1.75339e-25	-0.106827	0.0670053	0.0850503	-0.0930749	0.0997346	0.117986	0.0137523	0.814569	0.844421
	ENSG00000121766.15	ZCCHC17	0.381419	1.39183e-20	3.25415e-19	0.298108	9.77356e-12	4.70442e-11	0.0729103	0.0819343	0.106807	-0.0812684	0.03349	0.0444277	-0.310233	6.56217e-17	2.32034e-16	-0.228964	2.81243e-09	9.52731e-09
	ENSG00000112782.19	CLIC5	0.547233	1.41986e-20	3.31084e-19	0.395929	3.1002e-10	1.24882e-09	0.223964	0.000203682	0.00038985	-0.155801	0.00615351	0.00896011	-0.32645	3.57889e-09	7.80077e-09	-0.170648	0.00298665	0.00506443
	ENSG00000135362.14	PRR5L	0.581585	1.42003e-20	3.31084e-19	0.713438	9.82528e-27	3.09904e-25	0.50179	3.47292e-15	2.17441e-14	0.14003	0.0225722	0.0306284	-0.0801787	0.178133	0.203733	-0.220209	0.000356113	0.000683265
	ENSG00000067064.11	IDI1	0.567589	1.42414e-20	3.3158e-19	0.0879808	0.176592	0.215952	0.382827	7.59359e-10	2.69059e-09	-0.477672	1.36722e-15	5.48637e-15	-0.185822	0.00134182	0.00192221	0.29185	1.18324e-06	3.05367e-06
	ENSG00000137441.8	FGFBP2	0.970078	1.51344e-20	3.51881e-19	1.24323	5.45177e-29	2.22286e-27	0.535075	4.90549e-07	1.27436e-06	0.281929	0.0051712	0.00760972	-0.430166	1.08313e-05	1.83979e-05	-0.712094	2.02553e-12	9.37154e-12
	ENSG00000067596.12	DHX8	-0.419461	1.51744e-20	3.52321e-19	-0.0520125	0.279488	0.32769	0.156991	0.000636861	0.00114073	0.367154	9.15981e-19	4.54249e-18	0.574814	2.64803e-46	5.12147e-45	0.20766	6.17235e-07	1.6382e-06
	ENSG00000165092.13	ALDH1A1	-0.744496	1.54355e-20	3.57886e-19	-0.459042	7.63959e-08	2.29655e-07	-0.166627	0.0411669	0.0566362	0.292196	0.000255412	0.00043394	0.577951	8.46695e-14	2.4917e-13	0.285754	0.000366003	0.000701028
	ENSG00000137269.15	LRRC1	0.459912	1.60573e-20	3.71788e-19	0.158829	0.00313258	0.00513406	0.0129979	0.801627	0.829873	-0.305292	4.66653e-10	1.26209e-09	-0.449115	6.64704e-21	2.91716e-20	-0.143823	0.00444345	0.0073416
	ENSG00000177981.11	ASB8	-0.186476	1.66421e-20	3.84793e-19	-0.115805	6.52936e-08	1.97702e-07	0.0731795	0.000348101	0.000646219	0.0700853	0.000247309	0.000420473	0.258029	3.79324e-44	6.41188e-43	0.187943	1.21644e-22	1.48227e-21
	ENSG00000182952.5	HMGN4	0.284566	1.66876e-20	3.85312e-19	0.0933556	0.00430594	0.00691607	0.0680491	0.0295128	0.0415676	-0.191821	2.28609e-11	6.8279e-11	-0.218629	3.8548e-15	1.22665e-14	-0.0268075	0.352573	0.408608
	ENSG00000167094.16	TTC16	0.802545	1.68785e-20	3.89183e-19	0.892497	3.55063e-22	6.17004e-21	0.300319	0.000660704	0.0011809	0.101829	0.237985	0.274985	-0.499384	2.47227e-09	5.45809e-09	-0.601213	4.16992e-12	1.87505e-11
	ENSG00000182095.14	TNRC18	-0.411696	1.70529e-20	3.92663e-19	-0.166538	0.000427782	0.000798664	0.237768	1.42889e-07	3.96197e-07	0.245732	6.64729e-10	1.77871e-09	0.648185	2.32811e-63	1.48936e-61	0.402453	7.19596e-24	9.91636e-23
	ENSG00000131061.14	ZNF341	-0.364814	1.77442e-20	4.06931e-19	-0.00654449	0.875634	0.89294	0.120806	0.00249246	0.00411724	0.362044	2.18461e-22	1.42218e-21	0.485972	2.02205e-41	2.85023e-40	0.123928	0.000869976	0.00158596
	ENSG00000156564.9	LRFN2	1.22131	1.77145e-20	4.06931e-19	1.41033	6.8878e-24	1.47242e-22	1.07548	1.44942e-15	9.47593e-15	0.194339	0.11261	0.137957	-0.139705	0.242706	0.272214	-0.334043	0.00693748	0.0111424
	ENSG00000172031.7	EPHX4	1.24634	1.77456e-20	4.06931e-19	1.34092	7.82503e-21	1.15354e-19	0.50467	0.000278069	0.000522594	0.117933	0.353656	0.39524	-0.737967	3.85837e-09	8.38137e-09	-0.855901	4.43843e-11	1.79578e-10
	ENSG00000125637.16	PSD4	-0.378225	1.78167e-20	4.08003e-19	-0.153307	0.000419479	0.000783862	0.00436817	0.916263	0.930174	0.220423	4.36066e-08	1.01755e-07	0.37949	2.38137e-22	1.13169e-21	0.159066	8.30015e-05	0.000172097
	ENSG00000228107.1	AP000692.1	0.72373	1.806e-20	4.13009e-19	-0.12652	0.1359	0.170021	0.460362	9.06289e-09	2.85965e-08	-0.852869	3.1778e-31	3.98015e-30	-0.264255	0.000157971	0.000245495	0.588614	2.47152e-15	1.51247e-14
	ENSG00000205356.10	TECPR1	-0.271633	1.8093e-20	4.13197e-19	-0.0840081	0.00712302	0.0110542	-0.0607414	0.0418232	0.0574729	0.185866	4.76286e-11	1.39033e-10	0.208511	2.71842e-14	8.2495e-14	0.0226448	0.424768	0.481902
	ENSG00000103275.20	UBE2I	-0.227082	1.8671e-20	4.25817e-19	0.0063835	0.806821	0.833444	-0.134179	7.68539e-08	2.18945e-07	0.23338	6.93637e-28	6.90854e-27	0.0913286	1.00918e-05	1.71756e-05	-0.142052	3.30108e-11	1.35238e-10
	ENSG00000066557.6	LRRC40	0.489799	1.95595e-20	4.45471e-19	-0.15712	0.00554535	0.00875287	-0.143297	0.00811626	0.0124408	-0.64809	3.12027e-39	8.63551e-38	-0.634403	5.48991e-40	7.15064e-39	0.0136872	0.784203	0.81804
	ENSG00000257267.3	ZNF271P	0.378017	1.98911e-20	4.52406e-19	0.00250575	0.95423	0.960088	0.0624269	0.134522	0.168336	-0.374486	1.71891e-21	1.04421e-20	-0.317368	8.32334e-17	2.92813e-16	0.0571176	0.149698	0.18994
	ENSG00000116128.11	BCL9	-0.476421	2.10074e-20	4.77148e-19	-0.401281	2.69819e-13	1.5559e-12	-0.398763	3.06358e-14	1.73137e-13	0.0673476	0.176538	0.208726	0.0739694	0.125956	0.146895	0.00662175	0.894843	0.912561
	ENSG00000144635.9	DYNC1LI1	-0.321262	2.193e-20	4.97427e-19	-0.242389	5.85473e-11	2.56684e-10	0.0122668	0.728673	0.76448	0.0824817	0.0133382	0.01864	0.332853	6.41661e-25	3.51424e-24	0.250372	7.20042e-14	3.83861e-13
	ENSG00000171863.15	RPS7	1.21061	2.42416e-20	5.49115e-19	0.437734	0.00171734	0.00293336	-0.240682	0.0713748	0.0939581	-0.770658	2.03413e-10	5.67107e-10	-1.45622	2.89262e-35	2.83852e-34	-0.685564	1.7813e-08	5.564e-08
	ENSG00000162976.13	SLC66A3	0.319083	2.43897e-20	5.51723e-19	0.109223	0.00304033	0.00499559	0.178484	4.03945e-07	1.06159e-06	-0.208523	6.83126e-10	1.82559e-09	-0.141637	1.5344e-05	2.57482e-05	0.066886	0.0490568	0.0688964
	ENSG00000112561.18	TFEB	-0.455374	2.54573e-20	5.75093e-19	0.0590611	0.260811	0.307561	0.291168	6.64535e-09	2.12695e-08	0.516968	4.06077e-30	4.68073e-29	0.746626	1.0047e-64	7.39436e-63	0.229659	4.47346e-07	1.20791e-06
	ENSG00000180008.9	SOCS4	0.46485	2.56299e-20	5.78211e-19	-0.28251	1.49817e-07	4.34882e-07	-0.0702376	0.171568	0.21041	-0.748089	8.78919e-59	7.69424e-56	-0.536224	5.47923e-33	4.68325e-32	0.211865	5.40452e-06	1.29287e-05
	ENSG00000134463.15	ECHDC3	-0.759486	2.64038e-20	5.94869e-19	-0.59601	1.08985e-11	5.2084e-11	-0.286651	0.000610032	0.00109525	0.162723	0.0376792	0.0496725	0.471461	4.7515e-10	1.10318e-09	0.308738	8.2662e-05	0.000171479
	ENSG00000171928.14	TVP23B	0.544726	2.67232e-20	6.01254e-19	-0.0673109	0.28595	0.334539	0.036633	0.54329	0.591865	-0.60947	2.73091e-27	2.59858e-26	-0.509471	9.97626e-21	4.34044e-20	0.0999991	0.0779368	0.105289
	ENSG00000175467.15	SART1	-0.417344	2.70399e-20	6.07561e-19	0.159394	0.000935285	0.00166084	0.0680655	0.139398	0.17393	0.576752	4.78806e-46	3.09883e-44	0.483969	6.49671e-35	6.24263e-34	-0.0927831	0.0224152	0.0333184
	ENSG00000104331.9	IMPAD1	0.258692	2.76352e-20	6.20104e-19	0.0275556	0.357657	0.409013	0.0932044	0.0011305	0.00195719	-0.233379	1.5559e-16	6.64766e-16	-0.167298	1.035e-09	2.34699e-09	0.066081	0.0202604	0.030324
	ENSG00000091592.16	NLRP1	-0.301415	2.7793e-20	6.22809e-19	-0.396044	5.63836e-30	2.63286e-28	-0.144295	1.45407e-05	3.18956e-05	-0.0954295	0.00135747	0.00213633	0.15561	7.07785e-08	1.4104e-07	0.25104	4.75108e-17	3.41359e-16
	ENSG00000279108.1	AC008537.3	-0.553557	2.78451e-20	6.23141e-19	-0.602777	7.94851e-21	1.1666e-19	-0.567989	2.66168e-20	2.90061e-19	-0.0452554	0.459201	0.501931	-0.0168285	0.77667	0.796846	0.0284269	0.645402	0.692668
	ENSG00000115207.13	GTF3C2	-0.24042	2.83798e-20	6.34259e-19	-0.0291375	0.294064	0.343119	-0.0800288	0.00258681	0.00426575	0.210626	3.24294e-17	1.45e-16	0.158949	5.29573e-11	1.30999e-10	-0.0516774	0.039306	0.0561906
	ENSG00000115750.17	TAF1B	0.380786	3.00492e-20	6.70671e-19	0.130755	0.0031386	0.00514292	0.111829	0.00825088	0.0126379	-0.245274	1.84102e-09	4.76527e-09	-0.268985	1.07256e-11	2.7719e-11	-0.023711	0.565314	0.618041
	ENSG00000185088.14	RPS27L	0.719266	3.05642e-20	6.81255e-19	0.080036	0.337148	0.388001	-0.201745	0.01145	0.0171899	-0.633429	2.46901e-17	1.11414e-16	-0.919896	8.68214e-37	9.31677e-36	-0.286466	0.000146134	0.000294054
	ENSG00000117560.8	FASLG	0.657095	3.07292e-20	6.84022e-19	0.557214	2.35557e-13	1.36493e-12	0.244185	0.000794727	0.00140349	-0.0899228	0.189158	0.22246	-0.413258	5.12125e-10	1.18605e-09	-0.323335	2.72615e-06	6.7396e-06
	ENSG00000197555.9	SIPA1L1	-0.512265	3.15324e-20	7.00967e-19	-0.236347	6.62817e-05	0.000137935	0.272084	1.54226e-06	3.80153e-06	0.273483	1.22617e-07	2.77066e-07	0.78055	1.02127e-54	3.48091e-53	0.507067	1.47218e-22	1.77956e-21
	ENSG00000106609.16	TMEM248	-0.187366	3.20546e-20	7.11628e-19	0.00754947	0.72761	0.762982	-0.0381485	0.0657138	0.0869578	0.193079	1.28201e-24	9.91183e-24	0.147184	8.39371e-16	2.78168e-15	-0.0458952	0.0153593	0.0233991
	ENSG00000166562.9	SEC11C	0.649428	3.34867e-20	7.42437e-19	0.414822	3.53914e-08	1.10629e-07	-0.116215	0.106706	0.136126	-0.227553	0.000903257	0.00144864	-0.764366	1.67498e-30	1.25157e-29	-0.536813	7.54985e-15	4.41258e-14
	ENSG00000276644.5	DACH1	-0.818065	3.4727e-20	7.68916e-19	-1.06183	9.89323e-29	3.94353e-27	-0.311946	0.000548527	0.000990038	-0.245414	0.00714301	0.0103358	0.502323	9.28083e-09	1.96823e-08	0.747737	2.58404e-16	1.73448e-15
	ENSG00000177432.8	NAP1L5	0.535737	3.5243e-20	7.79309e-19	0.157022	0.0130089	0.0193307	-0.0365603	0.547954	0.596212	-0.378806	3.95636e-11	1.15999e-10	-0.574356	1.27131e-24	6.86549e-24	-0.19555	0.000964719	0.00174586
	ENSG00000057663.16	ATG5	0.412379	3.74154e-20	8.26252e-19	-0.0496006	0.3011	0.350766	-0.0850425	0.0636631	0.0844648	-0.460385	8.7811e-27	8.09623e-26	-0.499204	4.53855e-33	3.89926e-32	-0.0388193	0.370391	0.42682
	ENSG00000110324.10	IL10RA	0.271458	3.80176e-20	8.38444e-19	0.322844	1.07993e-24	2.53555e-23	0.217378	5.01105e-13	2.50364e-12	0.0506724	0.0861549	0.107551	-0.0557221	0.0516237	0.0631088	-0.106395	0.000333381	0.000641575
	ENSG00000173218.15	VANGL1	0.504441	4.18747e-20	9.22291e-19	0.513492	2.02963e-18	2.21905e-17	0.39894	1.24005e-12	5.94945e-12	0.0134213	0.798958	0.824742	-0.106134	0.0381898	0.0474251	-0.119555	0.024496	0.0361946
	ENSG00000162398.11	LEXM	1.05891	4.25146e-20	9.35154e-19	1.30364	2.43438e-26	7.24119e-25	0.754172	1.68458e-10	6.38865e-10	0.258734	0.0213643	0.0290819	-0.303968	0.00559719	0.00757018	-0.562703	7.20324e-07	1.90056e-06
	ENSG00000169252.5	ADRB2	0.479891	4.35672e-20	9.57048e-19	0.419138	5.55335e-14	3.48481e-13	0.346859	7.70591e-11	3.02892e-10	-0.0475301	0.354148	0.39571	-0.128971	0.00952942	0.0126116	-0.081441	0.11419	0.148827
	ENSG00000181847.12	TIGIT	0.551244	4.37473e-20	9.59742e-19	0.478991	7.40369e-14	4.55865e-13	0.138202	0.0240524	0.0344191	-0.0695139	0.253088	0.290679	-0.414795	2.07613e-12	5.62231e-12	-0.345281	1.62859e-08	5.10621e-08
	ENSG00000173626.10	TRAPPC3L	1.10296	4.48432e-20	9.82494e-19	1.28072	1.31134e-23	2.68978e-22	1.34167	5.63624e-28	1.50513e-26	0.181371	0.119741	0.146036	0.237637	0.0354524	0.0442038	0.0562659	0.630731	0.679465
	ENSG00000128536.16	CDHR3	-0.831804	4.57345e-20	1.00071e-18	-1.15656	4.66562e-32	2.83619e-30	-1.39489	2.3132e-49	4.71582e-47	-0.31469	0.000539825	0.000887946	-0.561719	2.72851e-10	6.43277e-10	-0.247028	0.00816779	0.0129806
	ENSG00000287255.1	AC007877.1	-1.05491	4.635e-20	1.01285e-18	-0.940323	1.75566e-14	1.16523e-13	-0.110449	0.343524	0.394958	0.111526	0.331655	0.372303	0.943192	1.67282e-17	6.10712e-17	0.831667	4.27532e-13	2.12336e-12
	ENSG00000238121.6	LINC00426	0.43609	4.77588e-20	1.04228e-18	0.377856	1.00071e-13	6.06776e-13	0.118769	0.0146673	0.0217004	-0.0556138	0.225499	0.261684	-0.318224	9.93869e-13	2.74967e-12	-0.26261	1.41916e-08	4.47146e-08
	ENSG00000091073.19	DTX2	-0.430927	4.78742e-20	1.04343e-18	0.107985	0.0308745	0.0431547	0.215446	6.61168e-06	1.51387e-05	0.53872	2.72845e-33	4.18656e-32	0.644906	7.60104e-50	1.81962e-48	0.106186	0.0181022	0.0272829
	ENSG00000182473.22	EXOC7	-0.177033	4.83021e-20	1.05139e-18	0.00517044	0.801617	0.828734	0.0580275	0.00318023	0.00518369	0.180528	3.14096e-22	2.02488e-21	0.233142	3.71307e-38	4.3708e-37	0.0526141	0.00488449	0.00802883
	ENSG00000105516.11	DBP	-0.39632	4.847e-20	1.05367e-18	0.0674227	0.142973	0.178191	-0.358953	3.84806e-16	2.67365e-15	0.458967	2.32473e-32	3.27134e-31	0.0334848	0.374028	0.40728	-0.425482	8.85169e-28	1.72401e-26
	ENSG00000185049.16	NELFA	-0.28762	4.89047e-20	1.06174e-18	0.0308808	0.355307	0.406603	-0.183295	1.01387e-08	3.18109e-08	0.317277	4.14289e-29	4.46878e-28	0.102652	0.000193997	0.000299411	-0.214625	4.84762e-14	2.62982e-13
	ENSG00000253320.7	AZIN1-AS1	-0.542205	4.99691e-20	1.08344e-18	-0.373387	3.19639e-09	1.13496e-08	0.0205205	0.732648	0.767832	0.17526	0.00273774	0.00416089	0.563878	1.94933e-23	9.8791e-23	0.388617	3.14892e-11	1.29196e-10
	ENSG00000157017.16	GHRL	0.623692	5.00853e-20	1.08455e-18	0.71705	4.70336e-23	9.0583e-22	1.14273	3.72593e-61	1.63912e-58	0.0873608	0.181685	0.214324	0.514733	4.3814e-16	1.47701e-15	0.427373	7.31342e-11	2.90459e-10
	ENSG00000074201.9	CLNS1A	0.372337	5.27742e-20	1.1413e-18	0.0982491	0.0235553	0.0335183	-0.0846903	0.0412976	0.0567974	-0.272038	2.30979e-12	7.44981e-12	-0.458061	4.32525e-34	3.93556e-33	-0.186023	1.88368e-06	4.74715e-06
	ENSG00000240666.2	MME-AS1	-1.06971	5.53229e-20	1.19487e-18	-0.243749	0.0489565	0.0661713	0.0520684	0.659271	0.70162	0.825418	2.87713e-13	9.86301e-13	1.12043	1.3525e-24	7.28736e-24	0.295015	0.00874269	0.0138256
	ENSG00000175115.12	PACS1	-0.443503	5.61157e-20	1.21043e-18	0.0944886	0.067284	0.0888949	0.176518	0.000349263	0.00064816	0.536836	1.7009e-32	2.43259e-31	0.618465	3.54943e-45	6.37556e-44	0.081629	0.0722042	0.0981909
	ENSG00000140030.6	GPR65	0.52885	5.64072e-20	1.21515e-18	0.053256	0.387507	0.439541	0.375577	1.80678e-10	6.82884e-10	-0.475041	1.00717e-17	4.67288e-17	-0.153381	0.00428587	0.00585423	0.32166	7.50064e-09	2.43526e-08
	ENSG00000112237.13	CCNC	0.448519	5.65768e-20	1.21724e-18	-0.168248	0.00132174	0.00229539	-0.160419	0.00135777	0.00232465	-0.618283	1.05102e-41	3.78389e-40	-0.610343	3.46909e-43	5.50586e-42	0.00794041	0.863106	0.885629
	ENSG00000238197.6	PAXBP1-AS1	0.482996	6.08198e-20	1.30684e-18	-0.00310088	0.956467	0.961992	0.24635	5.29065e-06	1.22651e-05	-0.493012	1.27474e-21	7.81522e-21	-0.240675	1.36161e-06	2.47922e-06	0.252337	1.30293e-06	3.348e-06
	ENSG00000117906.14	RCN2	0.540928	6.12148e-20	1.31364e-18	-0.105553	0.0950431	0.122218	-0.278921	3.98357e-06	9.36746e-06	-0.645088	1.42031e-31	1.84274e-30	-0.820344	5.39356e-53	1.63706e-51	-0.175256	0.00163245	0.00286691
	ENSG00000243646.10	IL10RB	0.422845	6.28325e-20	1.34663e-18	0.576116	1.49218e-31	8.42727e-30	0.974763	3.22668e-95	3.85289e-92	0.152403	0.000599857	0.000980581	0.550193	1.75372e-37	1.96428e-36	0.39779	4.21714e-19	3.69566e-18
	ENSG00000105204.14	DYRK1B	-0.354741	6.3518e-20	1.35958e-18	0.128489	0.00186547	0.00316856	0.00430656	0.913222	0.927424	0.485306	5.70348e-40	1.70622e-38	0.358833	6.82016e-24	3.54943e-23	-0.126473	0.000587611	0.00109608
	ENSG00000106290.15	TAF6	-0.27491	6.50626e-20	1.39086e-18	0.107514	0.000789467	0.00141802	-0.0873362	0.00439558	0.00701489	0.382971	7.67201e-42	2.81076e-40	0.186768	1.0123e-11	2.6239e-11	-0.196202	4.72521e-12	2.10765e-11
	ENSG00000116791.14	CRYZ	0.670548	6.69598e-20	1.42959e-18	0.133557	0.0886148	0.114551	-0.126101	0.0929313	0.119982	-0.539729	5.24905e-15	2.03372e-14	-0.798222	9.93463e-33	8.35825e-32	-0.258493	0.00020336	0.00040196
	ENSG00000125386.15	FAM193A	-0.299253	6.81824e-20	1.45383e-18	-0.110764	0.00151712	0.00261085	0.00743508	0.823717	0.849166	0.187616	7.88442e-10	2.09592e-09	0.305126	6.0366e-25	3.31266e-24	0.117511	0.000124738	0.000252959
	ENSG00000166716.10	ZNF592	-0.310074	6.83357e-20	1.45456e-18	-0.0720352	0.0465298	0.0631466	0.231174	2.31206e-11	9.58835e-11	0.237553	2.94504e-14	1.0835e-13	0.539719	4.94196e-71	6.57598e-69	0.302167	5.70958e-22	6.48242e-21
	ENSG00000175305.17	CCNE2	0.816119	6.83906e-20	1.45456e-18	0.332078	0.000565362	0.00103642	0.261133	0.00457573	0.00728665	-0.485123	3.23387e-08	7.61992e-08	-0.557844	5.66617e-11	1.3983e-10	-0.0727216	0.415524	0.472672
	ENSG00000258511.1	LINC02295	-1.07562	6.96109e-20	1.47863e-18	-1.18183	8.51847e-21	1.2437e-19	-1.74742	2.04625e-46	3.22709e-44	-0.115828	0.36227	0.403944	-0.674843	6.15937e-08	1.23284e-07	-0.559014	1.60164e-05	3.62252e-05
	ENSG00000099866.15	MADCAM1	-0.76857	7.03801e-20	1.49308e-18	-0.477353	9.63849e-08	2.86447e-07	-0.33241	9.87299e-05	0.000196812	0.29144	0.000260893	0.000442845	0.437311	1.54079e-08	3.21595e-08	0.145871	0.0672132	0.0918466
	ENSG00000089597.18	GANAB	-0.306426	7.13174e-20	1.51104e-18	0.00582331	0.870714	0.889008	-0.0846009	0.0133994	0.0199357	0.308952	1.54538e-21	9.42586e-21	0.219492	2.8813e-12	7.72357e-12	-0.0894604	0.00598076	0.009708
	ENSG00000175376.9	EIF1AD	-0.165472	7.54197e-20	1.59594e-18	-0.0596243	0.00208296	0.00351407	-0.0610775	0.000980386	0.00171058	0.104276	4.14397e-09	1.04466e-08	0.102538	2.61302e-09	5.75737e-09	-0.00173838	0.92245	0.935327
	ENSG00000129245.12	FXR2	-0.282542	7.7708e-20	1.64228e-18	0.0760431	0.0211749	0.0303742	0.108031	0.000615301	0.00110412	0.35792	3.42801e-36	6.97043e-35	0.388852	5.67842e-45	1.00692e-43	0.0309315	0.279068	0.331458
	ENSG00000186635.14	ARAP1	-0.39301	8.05557e-20	1.70032e-18	-0.0133869	0.770851	0.801039	0.380055	5.1367e-18	4.38561e-17	0.381325	9.47568e-22	5.8678e-21	0.772318	3.68213e-89	7.65562e-86	0.390993	1.28448e-22	1.56175e-21
	ENSG00000188566.13	NDOR1	-0.254339	8.19227e-20	1.72699e-18	-0.0880902	0.00306771	0.00503465	-0.0110239	0.698239	0.737177	0.16703	3.3665e-09	8.54755e-09	0.242227	9.19081e-19	3.61739e-18	0.075197	0.00800821	0.0127428
	ENSG00000139436.21	GIT2	-0.270641	8.87827e-20	1.86924e-18	-0.113502	0.000341426	0.000647269	0.201994	2.54781e-11	1.05087e-10	0.157427	5.32641e-09	1.32964e-08	0.471201	1.14852e-72	1.73667e-70	0.313774	4.53065e-31	1.19997e-29
	ENSG00000087087.20	SRRT	-0.222074	9.00292e-20	1.89277e-18	0.0350765	0.177307	0.216717	-0.126023	4.0566e-07	1.06592e-06	0.257235	1.03943e-28	1.09562e-27	0.0948551	2.40313e-05	3.97566e-05	-0.162379	2.8522e-12	1.30046e-11
	ENSG00000116701.14	NCF2	-0.487323	9.01266e-20	1.89277e-18	-0.103231	0.0704715	0.092747	0.467698	1.00833e-17	8.27098e-17	0.385461	3.56997e-15	1.39683e-14	0.953422	1.16013e-89	3.21608e-86	0.567961	7.51112e-31	1.94599e-29
	ENSG00000166797.11	CIAO2A	0.510575	9.21451e-20	1.93273e-18	0.0782847	0.191347	0.232214	0.100004	0.0807705	0.105389	-0.427672	8.48202e-16	3.4528e-15	-0.411817	1.31227e-15	4.30174e-15	0.0158546	0.766848	0.802371
	ENSG00000142856.16	ITGB3BP	0.821182	9.43336e-20	1.97616e-18	0.083176	0.391176	0.443041	-0.139933	0.131939	0.165414	-0.734935	8.18816e-18	3.82244e-17	-0.963552	4.46086e-31	3.44304e-30	-0.228617	0.00854279	0.0135352
	ENSG00000178913.8	TAF7	0.468689	9.67088e-20	2.02338e-18	-0.0121225	0.825416	0.849583	0.158613	0.0025324	0.00418197	-0.480402	2.33412e-22	1.51713e-21	-0.310932	8.35539e-11	2.03597e-10	0.169469	0.000635627	0.00118167
	ENSG00000197506.8	SLC28A3	1.25676	9.68651e-20	2.02412e-18	1.02639	3.70512e-12	1.87069e-11	1.59182	1.07921e-29	3.52332e-28	-0.241523	0.0703068	0.0889287	0.33115	0.0100517	0.0132723	0.572672	1.89098e-05	4.23263e-05
	ENSG00000145293.16	ENOPH1	0.30143	9.78424e-20	2.04199e-18	-0.0344487	0.332048	0.382553	-0.156296	4.26679e-06	9.9955e-06	-0.33613	1.44324e-26	1.30678e-25	-0.458807	8.1052e-51	2.06453e-49	-0.122677	0.000118769	0.000241557
	ENSG00000261371.6	PECAM1	-0.43622	1.00145e-19	2.08743e-18	-0.0660943	0.196282	0.237479	0.291299	2.55691e-09	8.5642e-09	0.370544	4.44431e-17	1.97126e-16	0.72632	1.05304e-64	7.71594e-63	0.355776	9.45296e-16	6.00577e-15
	ENSG00000123975.5	CKS2	0.908311	1.04453e-19	2.17452e-18	0.561394	1.55341e-07	4.50058e-07	0.154709	0.131698	0.165161	-0.349186	0.000212908	0.000364895	-0.758735	1.41772e-16	4.90859e-16	-0.409549	1.83328e-05	4.11066e-05
	ENSG00000187942.12	LDLRAD2	0.711637	1.04941e-19	2.18197e-18	0.593905	1.47156e-12	7.78979e-12	0.706739	1.15485e-18	1.05323e-17	-0.117162	0.129892	0.157265	-0.00661574	0.929559	0.936995	0.110546	0.156654	0.197651
	ENSG00000103121.9	CMC2	0.552722	1.11299e-19	2.31128e-18	0.333574	2.97832e-07	8.3426e-07	0.0259241	0.677714	0.718714	-0.215927	0.0002286	0.0003905	-0.528886	1.68305e-20	7.21684e-20	-0.312959	1.26139e-07	3.62297e-07
	ENSG00000163898.10	LIPH	1.25799	1.16009e-19	2.40611e-18	1.97109	1.82332e-41	2.51904e-39	1.88592	3.48912e-41	3.78751e-39	0.706069	4.40178e-09	1.1063e-08	0.629037	7.52898e-08	1.49724e-07	-0.0770311	0.52083	0.576574
	ENSG00000163378.14	EOGT	0.41532	1.17489e-19	2.43379e-18	-0.0276097	0.575042	0.621837	0.0247771	0.598275	0.644584	-0.447864	1.01052e-23	7.3142e-23	-0.392908	9.48841e-20	3.92589e-19	0.0549559	0.224174	0.272784
	ENSG00000118707.10	TGIF2	-0.232807	1.26984e-19	2.62721e-18	-0.123458	6.58236e-06	1.56037e-05	-0.214475	2.86545e-16	2.02373e-15	0.109033	1.95291e-05	3.6841e-05	0.0171498	0.489168	0.523002	-0.0918836	0.000347702	0.000667744
	ENSG00000140379.8	BCL2A1	1.15254	1.329e-19	2.74622e-18	0.658492	1.2073e-06	3.13441e-06	0.917294	1.49681e-12	7.10857e-12	-0.489916	5.22267e-05	9.46435e-05	-0.239204	0.0415778	0.0514364	0.250711	0.0392754	0.0561516
	ENSG00000170855.4	TRIAP1	0.605098	1.34654e-19	2.77902e-18	0.182075	0.0108259	0.0163203	-0.0918725	0.179231	0.219053	-0.4225	4.86571e-12	1.53221e-11	-0.698734	6.24172e-32	5.02754e-31	-0.276234	7.84575e-06	1.84398e-05
	ENSG00000261468.1	AC096921.2	-0.535988	1.36087e-19	2.80514e-18	-0.717887	2.14038e-29	9.22183e-28	-0.431055	1.03953e-12	5.02978e-12	-0.183501	0.00178193	0.00276582	0.103447	0.0671287	0.0809799	0.286948	1.22861e-06	3.16437e-06
	ENSG00000160271.16	RALGDS	0.350407	1.39651e-19	2.87507e-18	0.381283	2.61016e-20	3.62108e-19	0.206974	1.65846e-07	4.56068e-07	0.030762	0.421268	0.464067	-0.144567	9.99416e-05	0.000157971	-0.175329	5.32642e-06	1.27529e-05
	ENSG00000023892.11	DEF6	-0.254301	1.43996e-19	2.96085e-18	0.118274	7.81148e-05	0.000161295	0.058154	0.0422118	0.0579688	0.3718	1.52284e-44	8.14448e-43	0.31061	1.65285e-33	1.45153e-32	-0.0611901	0.0217166	0.0323464
	ENSG00000131174.7	COX7B	0.862283	1.45667e-19	2.99154e-18	0.276405	0.00658729	0.0102752	0.030193	0.756314	0.78922	-0.580751	5.32263e-10	1.4344e-09	-0.834231	3.78631e-20	1.59599e-19	-0.25348	0.00709758	0.011382
	ENSG00000093134.15	VNN3	-0.664463	1.48742e-19	3.05095e-18	-0.763697	1.80074e-22	3.22302e-21	-0.128949	0.0848026	0.110305	-0.0962784	0.17559	0.207723	0.536356	6.82615e-15	2.14064e-14	0.632634	7.55666e-19	6.46221e-18
	ENSG00000103253.18	HAGHL	0.52638	1.58735e-19	3.25193e-18	0.706297	5.13343e-30	2.43794e-28	0.142312	0.0167994	0.0246412	0.177938	0.00137107	0.00215568	-0.386476	9.12135e-13	2.53197e-12	-0.564414	7.12346e-24	9.82459e-23
	ENSG00000126226.22	PCID2	0.263284	1.66997e-19	3.41699e-18	0.191963	6.87553e-10	2.6514e-09	-0.110096	0.000222146	0.00042301	-0.07194	0.00849034	0.0121762	-0.374776	3.7959e-45	6.81091e-44	-0.302836	4.77695e-28	9.59601e-27
	ENSG00000111832.13	RWDD1	0.638856	1.69157e-19	3.44853e-18	0.275802	0.000258663	0.000497534	-0.107676	0.136074	0.170126	-0.360126	6.0486e-08	1.39828e-07	-0.74842	4.29547e-31	3.31692e-30	-0.388295	6.65041e-09	2.17406e-08
	ENSG00000159958.6	TNFRSF13C	-0.875798	1.69094e-19	3.44853e-18	-1.0551	1.87451e-24	4.32223e-23	-1.3035	1.06455e-39	9.88675e-38	-0.16347	0.0959707	0.118877	-0.420073	1.02806e-05	1.74808e-05	-0.256603	0.009299	0.0146482
	ENSG00000196235.14	SUPT5H	-0.320377	1.69066e-19	3.44853e-18	0.0971128	0.0101766	0.0154055	-0.0370569	0.305134	0.354699	0.416748	5.80181e-36	1.14883e-34	0.28185	2.53504e-18	9.66653e-18	-0.134898	5.42244e-05	0.000114937
	ENSG00000177302.15	TOP3A	-0.29808	1.75193e-19	3.56725e-18	-0.0152836	0.663898	0.70448	0.206689	7.73479e-10	2.73714e-09	0.282328	2.00819e-20	1.13036e-19	0.503371	4.02306e-65	3.1269e-63	0.221044	4.83229e-13	2.38574e-12
	ENSG00000006576.16	PHTF2	0.498448	1.77963e-19	3.61923e-18	-0.240694	4.48862e-05	9.55267e-05	-0.022566	0.688794	0.728771	-0.741524	1.52835e-47	1.25227e-45	-0.522207	6.26837e-26	3.61143e-25	0.219316	2.06268e-05	4.60271e-05
	ENSG00000175182.15	FAM131A	-0.294434	1.78995e-19	3.6358e-18	-0.147056	2.34774e-05	5.17772e-05	0.131446	7.40709e-05	0.000149691	0.148353	2.47428e-06	5.02316e-06	0.424692	3.66697e-44	6.20475e-43	0.27634	2.00853e-18	1.65222e-17
	ENSG00000180758.12	GPR157	-0.498888	1.93229e-19	3.92015e-18	-0.397529	1.59585e-11	7.47696e-11	-0.242565	1.67142e-05	3.63786e-05	0.0957378	0.0836259	0.104598	0.252812	2.42112e-06	4.32319e-06	0.157074	0.00468501	0.00771826
	ENSG00000119682.17	AREL1	-0.291987	1.97085e-19	3.99354e-18	-0.215652	4.21362e-10	1.66838e-09	0.138937	2.52663e-05	5.39102e-05	0.0761565	0.0094026	0.0134186	0.429337	1.28575e-51	3.48303e-50	0.35318	3.45971e-33	1.10452e-31
	ENSG00000124802.12	EEF1E1	0.804213	1.99904e-19	4.04575e-18	0.0665324	0.48786	0.538854	-0.318902	0.000527491	0.00095444	-0.736279	3.85203e-18	1.83689e-17	-1.12566	3.03571e-42	4.53208e-41	-0.389385	6.73825e-06	1.59609e-05
	ENSG00000090061.17	CCNK	-0.308223	2.00203e-19	4.0469e-18	0.0215035	0.555016	0.602872	0.123836	0.000376313	0.000695426	0.329231	4.64433e-25	3.71033e-24	0.430629	3.10702e-44	5.27877e-43	0.101398	0.00150662	0.00265658
	ENSG00000156475.18	PPP2R2B	0.740607	2.03189e-19	4.09736e-18	0.86221	7.2937e-23	1.36691e-21	0.359889	1.78415e-05	3.87044e-05	0.132368	0.107444	0.132065	-0.379852	1.97934e-06	3.56457e-06	-0.51222	5.96025e-10	2.15938e-09
	ENSG00000175348.11	TMEM9B	0.234353	2.0303e-19	4.09736e-18	0.214694	1.00248e-14	6.89365e-14	0.177112	2.45858e-11	1.01607e-10	-0.0200373	0.421788	0.464487	-0.0588765	0.0149513	0.019386	-0.0388392	0.121537	0.157649
	ENSG00000105376.5	ICAM5	0.846277	2.06879e-19	4.16674e-18	0.765867	2.22004e-14	1.4571e-13	1.22805	7.63766e-38	5.80358e-36	-0.0806902	0.371873	0.41393	0.381066	1.2227e-05	2.06762e-05	0.461756	3.42159e-07	9.3635e-07
	ENSG00000128578.10	STRIP2	0.74344	2.09116e-19	4.20673e-18	0.709242	1.03583e-15	7.95042e-15	0.718191	2.11106e-17	1.6797e-16	-0.0230962	0.774406	0.801986	-0.0231217	0.767335	0.78838	-2.5474e-05	0.999751	0.999751
	ENSG00000145781.9	COMMD10	0.494391	2.1956e-19	4.41152e-18	0.0354305	0.546542	0.594711	0.0245312	0.662287	0.704515	-0.454478	1.68321e-18	8.21743e-18	-0.470702	6.86135e-21	3.00645e-20	-0.0162232	0.756203	0.79296
	ENSG00000174885.12	NLRP6	-0.728842	2.24975e-19	4.5149e-18	-0.464823	7.17892e-08	2.16468e-07	0.232045	0.00488437	0.0077388	0.264587	0.00102247	0.0016304	0.959885	9.39729e-35	8.91915e-34	0.695298	7.85876e-18	6.10531e-17
	ENSG00000100450.13	GZMH	1.20714	2.27788e-19	4.56586e-18	1.59784	5.27139e-29	2.16516e-27	0.690524	4.36632e-07	1.14336e-06	0.419968	0.00145188	0.00227672	-0.504592	7.95771e-05	0.000126843	-0.92456	2.93778e-12	1.33911e-11
	ENSG00000126882.13	FAM78A	-0.197793	2.33684e-19	4.67844e-18	-0.0497398	0.0337907	0.0469364	-0.177441	2.42525e-15	1.54214e-14	0.14874	7.17863e-12	2.2289e-11	0.0192164	0.361303	0.394457	-0.129523	2.83118e-09	9.58108e-09
	ENSG00000149925.20	ALDOA	-0.513714	2.35366e-19	4.70647e-18	0.176612	0.00369844	0.0059904	0.404398	3.56726e-12	1.62313e-11	0.690521	8.70101e-42	3.15991e-40	0.91651	9.40999e-77	2.26835e-74	0.225989	1.00332e-05	2.32654e-05
	ENSG00000005339.15	CREBBP	-0.468456	2.3698e-19	4.73309e-18	-0.253598	4.89997e-06	1.17979e-05	0.200331	0.000159183	0.000308851	0.215284	3.58795e-06	7.19104e-06	0.666927	1.24666e-49	2.93292e-48	0.451643	3.50324e-22	4.06059e-21
	ENSG00000170473.17	PYM1	0.280248	2.40789e-19	4.79769e-18	0.424144	2.50418e-37	2.63286e-35	0.122267	0.000123702	0.00024363	0.144369	1.88538e-07	4.1992e-07	-0.159406	3.42683e-09	7.48502e-09	-0.303775	1.57626e-27	3.01356e-26
	ENSG00000180964.17	TCEAL8	0.449863	2.40694e-19	4.79769e-18	0.225379	2.46052e-05	5.41004e-05	-0.107471	0.0357484	0.0496804	-0.222148	1.93064e-06	3.94792e-06	-0.559161	6.57336e-35	6.31263e-34	-0.337014	8.37118e-13	4.02654e-12
	ENSG00000164620.9	RELL2	0.336326	2.4121e-19	4.80037e-18	0.308677	1.02912e-14	7.06233e-14	0.206011	6.83542e-08	1.95832e-07	-0.0300562	0.390138	0.432611	-0.132782	9.17528e-05	0.000145553	-0.102726	0.00352501	0.00590568
	ENSG00000099995.19	SF3A1	-0.50521	2.44231e-19	4.85472e-18	0.0594074	0.321074	0.371163	0.137581	0.0162253	0.0238388	0.56298	1.43848e-27	1.40165e-26	0.640764	2.33154e-37	2.58365e-36	0.0777843	0.134281	0.172471
	ENSG00000017797.13	RALBP1	-0.43026	2.53069e-19	5.02442e-18	-0.167219	0.00104627	0.00184362	0.181506	0.000197279	0.000378202	0.269584	2.0148e-10	5.61907e-10	0.612097	3.33718e-50	8.18693e-49	0.342514	8.21668e-16	5.24637e-15
	ENSG00000142347.19	MYO1F	-0.452939	2.59817e-19	5.15226e-18	0.0554261	0.302236	0.351991	0.406079	2.64468e-15	1.67466e-14	0.510345	1.68068e-28	1.74065e-27	0.858536	2.72756e-82	1.74491e-79	0.348191	5.27366e-14	2.85165e-13
	ENSG00000136122.17	BORA	0.318425	2.60211e-19	5.15397e-18	0.0302044	0.428502	0.480628	-0.0930031	0.0109781	0.0165111	-0.284953	4.72596e-17	2.09117e-16	-0.41191	1.09953e-35	1.10571e-34	-0.126958	0.000242644	0.000474699
	ENSG00000105767.3	CADM4	-0.584438	2.62052e-19	5.1843e-18	-0.197205	0.00431156	0.0069231	0.252508	0.000122702	0.000241774	0.387254	9.02276e-10	2.38784e-09	0.834975	1.253e-42	1.91555e-41	0.44772	1.13662e-12	5.39229e-12
	ENSG00000180304.14	OAZ2	-0.427867	2.66374e-19	5.26355e-18	-0.0216875	0.669208	0.709484	0.348661	6.69137e-13	3.2958e-12	0.408957	1.00025e-20	5.76875e-20	0.7757	1.49441e-74	2.76183e-72	0.366742	7.40565e-17	5.2305e-16
	ENSG00000090263.16	MRPS33	0.606787	2.68055e-19	5.29053e-18	0.319066	9.82804e-06	2.27871e-05	-0.155724	0.0243553	0.0348138	-0.286099	9.95862e-06	1.91737e-05	-0.76438	6.81365e-34	6.13266e-33	-0.47828	2.62078e-13	1.32739e-12
	ENSG00000047365.12	ARAP2	0.453829	2.70536e-19	5.3332e-18	-0.00641611	0.905287	0.91892	0.141688	0.00596895	0.00933948	-0.460004	2.92314e-20	1.62123e-19	-0.314141	8.13452e-11	1.98418e-10	0.145862	0.00362197	0.00606201
	ENSG00000135709.12	KIAA0513	-0.406272	2.82401e-19	5.56054e-18	-0.134567	0.00527564	0.00836031	0.286669	5.0418e-10	1.82235e-09	0.272055	4.90393e-11	1.43e-10	0.691633	1.28203e-66	1.15265e-64	0.419578	5.50113e-24	7.6762e-23
	ENSG00000121210.16	TMEM131L	-0.259944	2.85976e-19	5.6243e-18	-0.190144	7.40475e-10	2.84302e-09	-0.0376746	0.201739	0.243869	0.0646783	0.0195353	0.0267257	0.219675	2.75129e-16	9.37175e-16	0.154997	2.49858e-08	7.71324e-08
	ENSG00000135776.5	ABCB10	0.377961	2.89124e-19	5.67954e-18	-0.175743	9.67963e-05	0.000197142	0.00544564	0.899319	0.915697	-0.5557	6.45054e-42	2.36847e-40	-0.374129	3.97423e-21	1.76605e-20	0.181571	1.08628e-05	2.50841e-05
	ENSG00000240143.1	AL023653.1	0.413778	2.89831e-19	5.68674e-18	0.226703	4.86179e-06	1.17127e-05	0.381909	6.4934e-16	4.40544e-15	-0.190408	3.97647e-05	7.2805e-05	-0.0337323	0.451009	0.485276	0.156676	0.000822159	0.00150522
	ENSG00000143149.12	ALDH9A1	-0.373918	3.01548e-19	5.90971e-18	-0.0126303	0.776136	0.805729	0.00948419	0.823262	0.848802	0.363359	7.461e-20	4.01875e-19	0.38316	3.44007e-23	1.7157e-22	0.0198005	0.620469	0.669538
	ENSG00000100387.9	RBX1	0.784633	3.04125e-19	5.95322e-18	0.669365	7.2258e-13	3.97217e-12	0.277335	0.00188189	0.0031605	-0.11443	0.163049	0.194102	-0.512015	1.24601e-10	3.00231e-10	-0.397586	1.42704e-06	3.64327e-06
	ENSG00000135378.4	PRRG4	-0.710238	3.04604e-19	5.95563e-18	-0.581973	5.41052e-12	2.67914e-11	0.187638	0.0199809	0.0289221	0.134384	0.0799261	0.100257	0.898124	1.35486e-33	1.19424e-32	0.763739	3.47893e-23	4.48218e-22
	ENSG00000165119.21	HNRNPK	-0.302798	3.07291e-19	6.00115e-18	-0.00150431	0.96666	0.970491	0.182434	1.14127e-07	3.20004e-07	0.301795	1.53916e-22	1.01591e-21	0.484028	9.56542e-59	4.46915e-57	0.182233	4.22788e-09	1.40927e-08
	ENSG00000224429.8	LINC00539	0.554595	3.08314e-19	6.01411e-18	0.3241	1.13461e-06	2.95672e-06	0.0395509	0.537113	0.585862	-0.228846	9.322e-05	0.000165368	-0.517932	1.58346e-19	6.4569e-19	-0.289086	1.47267e-06	3.75343e-06
	ENSG00000163519.14	TRAT1	0.699006	3.11871e-19	6.0764e-18	-0.166606	0.0452346	0.0615287	-0.429485	6.73326e-08	1.93037e-07	-0.871583	1.77608e-32	2.53358e-31	-1.13057	1.03482e-56	4.13753e-55	-0.25899	0.000456942	0.000864654
	ENSG00000133226.17	SRRM1	-0.257877	3.14757e-19	6.12549e-18	-0.183264	2.30336e-09	8.32366e-09	-0.0973373	0.000899542	0.00157644	0.0728907	0.00742639	0.0107262	0.15889	1.74365e-09	3.89028e-09	0.0859988	0.00166064	0.00291335
	ENSG00000007944.15	MYLIP	-0.342905	3.15801e-19	6.13866e-18	-0.358972	1.37049e-18	1.54279e-17	0.0036805	0.924752	0.937254	-0.0180066	0.620642	0.658868	0.344737	1.34365e-22	6.47419e-22	0.362743	2.99311e-23	3.88334e-22
	ENSG00000121152.10	NCAPH	0.709885	3.33945e-19	6.4838e-18	0.886225	8.58806e-26	2.34586e-24	0.708814	2.05893e-18	1.83178e-17	0.184678	0.0119843	0.0168643	0.000410557	0.995421	0.995781	-0.184267	0.0128812	0.0198236
	ENSG00000177885.15	GRB2	-0.3649	3.3464e-19	6.48977e-18	0.00403418	0.925967	0.936219	0.360193	3.99084e-18	3.44601e-17	0.369479	6.9909e-24	5.12245e-23	0.723473	4.26437e-92	2.36431e-88	0.353994	6.7865e-22	7.64251e-21
	ENSG00000024048.10	UBR2	-0.370262	3.47057e-19	6.72276e-18	-0.309498	2.20204e-12	1.14215e-11	0.195771	3.3601e-06	7.9675e-06	0.0614235	0.0985106	0.121769	0.564034	3.01487e-55	1.0761e-53	0.50261	2.39289e-41	1.8774e-39
	ENSG00000198909.7	MAP3K3	-0.326815	3.4913e-19	6.75511e-18	-0.101233	0.00926724	0.0141286	0.273576	1.87749e-13	9.80815e-13	0.224897	6.3979e-12	1.99693e-11	0.598715	1.97842e-79	7.15371e-77	0.373818	5.43376e-30	1.30796e-28
	ENSG00000110697.13	PITPNM1	-0.246127	3.52414e-19	6.81075e-18	0.0440002	0.133142	0.166772	0.0870796	0.00187696	0.00315317	0.291681	1.33735e-27	1.30541e-26	0.332539	1.61766e-37	1.81801e-36	0.0408573	0.128749	0.165852
	ENSG00000153140.8	CETN3	1.06645	3.53056e-19	6.81529e-18	0.167061	0.191009	0.231854	-0.389006	0.00150263	0.00255617	-0.89371	1.66281e-14	6.23339e-14	-1.46248	5.2621e-38	6.14639e-37	-0.56877	1.55583e-06	3.95387e-06
	ENSG00000234477.1	AC004231.1	-1.08348	3.61859e-19	6.97716e-18	0.0225881	0.860062	0.879852	0.149245	0.222755	0.266881	1.10735	3.06333e-21	1.82887e-20	1.22894	2.53445e-27	1.58242e-26	0.121593	0.296869	0.350101
	ENSG00000100504.17	PYGL	-0.641483	3.62859e-19	6.98837e-18	-0.229322	0.00268589	0.00445614	0.529053	4.34453e-13	2.18955e-12	0.409967	5.72127e-10	1.53784e-09	1.16778	4.10993e-74	7.27239e-72	0.757813	3.63529e-30	8.90511e-29
	ENSG00000245904.4	AC025164.2	-0.37012	3.80394e-19	7.31766e-18	-0.330851	6.81649e-14	4.22198e-13	-0.289166	7.355e-12	3.22121e-11	0.0361867	0.361004	0.402749	0.0779835	0.0423105	0.052269	0.0417968	0.293893	0.34701
	ENSG00000213186.8	TRIM59	0.429234	3.84151e-19	7.38143e-18	-0.123105	0.0168164	0.0245712	-0.249075	4.30737e-07	1.1288e-06	-0.553107	4.86201e-37	1.08176e-35	-0.679611	3.04544e-58	1.36834e-56	-0.126504	0.00413625	0.00686472
	ENSG00000135083.15	CCNJL	-0.699277	3.88739e-19	7.46102e-18	-0.205649	0.0136009	0.0201423	0.394443	7.33284e-07	1.86836e-06	0.495685	4.23382e-11	1.23915e-10	1.09322	6.47306e-51	1.65641e-49	0.597538	2.32263e-15	1.42818e-14
	ENSG00000132541.11	RIDA	0.812304	3.98758e-19	7.64454e-18	0.257539	0.00843116	0.0129271	-0.0544393	0.561664	0.609539	-0.553015	5.08299e-10	1.37204e-09	-0.871694	8.66078e-24	4.47375e-23	-0.318679	0.000444395	0.000842158
	ENSG00000143641.10	GALNT2	-0.298506	4.09987e-19	7.8508e-18	-0.0135936	0.702538	0.740313	0.0673706	0.0476858	0.0647889	0.285132	4.73778e-20	2.58372e-19	0.36483	1.02124e-33	9.08356e-33	0.0796976	0.0106454	0.016593
	ENSG00000180353.11	HCLS1	-0.402289	4.18127e-19	7.99751e-18	0.150596	0.00170317	0.00291094	0.309622	1.49806e-11	6.3208e-11	0.55327	1.51965e-43	6.98242e-42	0.710379	5.1415e-75	9.94402e-73	0.15711	9.09135e-05	0.000187381
	ENSG00000139921.13	TMX1	0.533364	4.29061e-19	8.19727e-18	-0.168655	0.00814398	0.012512	0.0708847	0.244491	0.290467	-0.700661	1.59731e-35	3.01909e-34	-0.46383	1.92448e-17	7.00895e-17	0.236831	2.8748e-05	6.32307e-05
	ENSG00000130958.13	SLC35D2	0.294769	4.36697e-19	8.33364e-18	0.391875	9.90777e-29	3.94353e-27	0.183077	6.39728e-08	1.83941e-07	0.098264	0.00107876	0.00171605	-0.112834	0.000120221	0.00018845	-0.211098	4.02368e-12	1.81224e-11
	ENSG00000041353.10	RAB27B	0.659095	4.44464e-19	8.47219e-18	0.415243	1.35739e-07	3.95943e-07	0.648043	7.36322e-18	6.16379e-17	-0.245249	0.000575413	0.000942661	-0.0145431	0.833097	0.848659	0.230706	0.00126628	0.00225624
	ENSG00000188243.12	COMMD6	1.15888	4.50526e-19	8.57796e-18	0.442843	0.00139047	0.00240552	-0.208674	0.115379	0.146365	-0.716747	5.44944e-09	1.35852e-08	-1.37439	1.00531e-30	7.58682e-30	-0.657642	1.053e-07	3.04284e-07
	ENSG00000100522.10	GNPNAT1	0.26346	4.60166e-19	8.75154e-18	0.0799918	0.0115263	0.0172858	-0.058709	0.0531865	0.0716396	-0.185944	5.84089e-12	1.82891e-11	-0.32407	6.8451e-35	6.5509e-34	-0.138126	4.78649e-07	1.28658e-06
	ENSG00000114021.12	NIT2	0.274729	4.80576e-19	9.1293e-18	0.19926	1.5076e-09	5.57702e-09	-0.0722637	0.0224825	0.0322915	-0.0776503	0.00753234	0.010873	-0.348875	8.0997e-35	7.72047e-34	-0.271225	3.59151e-20	3.46505e-19
	ENSG00000152556.17	PFKM	-0.33409	4.83116e-19	9.16714e-18	-0.160318	5.99813e-05	0.000125684	-0.32824	1.10506e-17	9.02899e-17	0.173615	2.33466e-06	4.74723e-06	0.00510114	0.886767	0.898161	-0.168514	5.48993e-06	1.31236e-05
	ENSG00000176903.5	PNMA1	0.271185	4.87884e-19	9.24712e-18	0.25906	1.46746e-15	1.10751e-14	0.0684907	0.027588	0.0390573	-0.0159018	0.590763	0.630562	-0.205205	9.14264e-13	2.53745e-12	-0.189303	2.11231e-10	8.02513e-10
	ENSG00000121957.14	GPSM2	-0.457555	4.98242e-19	9.43274e-18	-0.380883	3.65288e-12	1.84599e-11	-0.00445935	0.931854	0.942795	0.0794698	0.0975562	0.120652	0.452615	1.32715e-22	6.40213e-22	0.373146	7.55017e-15	4.41258e-14
	ENSG00000137547.9	MRPL15	0.408005	5.12942e-19	9.70006e-18	0.229735	2.66468e-06	6.63966e-06	-0.0299982	0.52211	0.571698	-0.17622	2.89424e-05	5.36438e-05	-0.439058	8.38017e-27	5.06311e-26	-0.262838	6.57481e-10	2.37221e-09
	ENSG00000110713.17	NUP98	-0.386535	5.16293e-19	9.7524e-18	-0.125291	0.00673152	0.0104846	0.23332	1.28989e-07	3.60105e-07	0.259039	5.69222e-11	1.65089e-10	0.617361	2.12888e-58	9.7013e-57	0.358323	1.71441e-19	1.5523e-18
	ENSG00000221817.10	PPP3CB-AS1	0.327949	5.21422e-19	9.83815e-18	-0.0995273	0.0116845	0.0175089	-0.0676792	0.0727568	0.0956266	-0.430298	1.76317e-35	3.32126e-34	-0.397764	1.97474e-32	1.63901e-31	0.0325336	0.352497	0.408577
	ENSG00000107779.13	BMPR1A	0.480716	5.23888e-19	9.87355e-18	0.136945	0.0180484	0.0262475	0.0052097	0.925194	0.937475	-0.351535	8.43014e-12	2.60001e-11	-0.47841	1.16754e-21	5.33654e-21	-0.126875	0.0151323	0.0230786
	ENSG00000136783.10	NIPSNAP3A	0.54767	5.26565e-19	9.90166e-18	0.0367112	0.576313	0.623051	0.122757	0.0505357	0.0683333	-0.509675	2.31244e-19	1.2046e-18	-0.426799	7.52623e-15	2.35178e-14	0.0828759	0.146218	0.186093
	ENSG00000198157.11	HMGN5	1.00966	5.26217e-19	9.90166e-18	0.503902	3.74492e-05	8.06022e-05	0.213138	0.0694464	0.0915997	-0.510182	5.49761e-06	1.08433e-05	-0.797543	3.28451e-13	9.31796e-13	-0.287362	0.0124	0.0191343
	ENSG00000116667.14	C1orf21	0.75626	5.52792e-19	1.03809e-17	0.742467	2.45085e-16	2.01529e-15	0.195491	0.0240787	0.034448	-0.000351087	0.99666	0.99732	-0.5591	6.49139e-12	1.70114e-11	-0.558749	3.45334e-11	1.41162e-10
	ENSG00000233093.6	LINC00892	0.859799	5.5329e-19	1.03809e-17	0.706702	8.0858e-12	3.93166e-11	0.258416	0.00935249	0.0142003	-0.142085	0.132806	0.160465	-0.596977	1.03781e-10	2.51192e-10	-0.454892	2.21514e-06	5.53551e-06
	ENSG00000165102.15	HGSNAT	-0.263358	5.55178e-19	1.04046e-17	-0.0328701	0.297115	0.346437	0.0341193	0.257528	0.30457	0.229421	4.45239e-16	1.84818e-15	0.295795	3.23109e-27	2.00682e-26	0.0663738	0.0191713	0.0288159
	ENSG00000261221.3	ZNF865	-0.336654	5.56179e-19	1.04117e-17	0.0923999	0.021794	0.0312034	0.133961	0.000503859	0.000914154	0.429241	3.78552e-33	5.72405e-32	0.469293	1.12446e-41	1.61793e-40	0.0400519	0.264643	0.316404
	ENSG00000176490.5	DIRAS1	-1.25708	5.61274e-19	1.04953e-17	-1.06424	1.68898e-12	8.88269e-12	-1.36853	3.1197e-21	3.76549e-20	0.208106	0.163802	0.194887	-0.101256	0.486655	0.520582	-0.309362	0.0401498	0.0572934
	ENSG00000156958.15	GALK2	0.248386	5.8915e-19	1.10043e-17	0.147914	7.99866e-07	2.12446e-06	0.120032	2.86648e-05	6.08031e-05	-0.098811	0.000326499	0.000548885	-0.129282	1.29171e-06	2.35711e-06	-0.0304713	0.274135	0.326345
	ENSG00000091129.21	NRCAM	-1.53447	5.96718e-19	1.11208e-17	-1.90263	7.45236e-25	1.80814e-23	-2.44749	3.26619e-43	4.16549e-41	-0.378348	0.0409934	0.0537011	-0.904824	5.25595e-07	9.85651e-07	-0.526476	0.00498779	0.00818731
	ENSG00000110880.10	CORO1C	-0.418729	5.96218e-19	1.11208e-17	-0.141209	0.00488874	0.00778556	0.29697	5.89245e-10	2.11655e-09	0.279087	7.544e-11	2.16605e-10	0.714612	2.69689e-66	2.31224e-64	0.435525	4.39322e-24	6.22423e-23
	ENSG00000250510.8	GPR162	-0.759675	5.99728e-19	1.11644e-17	-0.556037	1.01313e-09	3.8197e-09	-0.360118	3.4903e-05	7.32271e-05	0.215367	0.00639	0.00928901	0.399617	1.78481e-07	3.46282e-07	0.18425	0.0200979	0.0301203
	ENSG00000261087.1	ZNNT1	-0.403418	6.1642e-19	1.14624e-17	-0.210402	1.36791e-05	3.1146e-05	-0.49917	6.91778e-27	1.63109e-25	0.191779	9.34816e-06	1.80339e-05	-0.0973856	0.0211534	0.026982	-0.289165	3.71595e-11	1.51303e-10
	ENSG00000153187.20	HNRNPU	-0.341253	6.36573e-19	1.1824e-17	-0.141632	0.000539521	0.000992646	-0.0502353	0.199177	0.241017	0.198827	5.81018e-08	1.34466e-07	0.289951	3.35629e-16	1.1372e-15	0.0911238	0.0132829	0.0203927
	ENSG00000073050.11	XRCC1	-0.306629	6.41497e-19	1.19022e-17	0.164965	7.03797e-06	1.66295e-05	0.0761305	0.0302195	0.0424735	0.471925	4.86007e-48	4.23234e-46	0.38171	6.78429e-34	6.10953e-33	-0.0902146	0.00551559	0.00900303
	ENSG00000092200.12	RPGRIP1	-0.643354	6.66493e-19	1.23386e-17	-0.653797	2.7512e-17	2.56507e-16	-0.258376	0.000459172	0.000838776	-0.00745641	0.916771	0.928437	0.38347	2.77523e-08	5.69742e-08	0.390926	4.71877e-08	1.41291e-07
	ENSG00000144589.22	STK11IP	-0.258448	6.66196e-19	1.23386e-17	-0.00595583	0.847654	0.868966	-0.0151788	0.608644	0.654359	0.25333	4.25886e-19	2.16828e-18	0.242237	1.3375e-18	5.19782e-18	-0.0110936	0.696884	0.7399
	ENSG00000144306.15	SCRN3	0.360365	6.94963e-19	1.28514e-17	-0.018074	0.678345	0.717806	0.185698	7.8488e-06	1.78127e-05	-0.381251	3.97485e-21	2.35364e-20	-0.177198	5.73491e-06	9.96019e-06	0.204054	5.62788e-07	1.50062e-06
	ENSG00000165801.10	ARHGEF40	-0.58361	7.17984e-19	1.32625e-17	-0.409195	5.31482e-09	1.83722e-08	0.193548	0.00386602	0.00622863	0.171008	0.00733788	0.0106039	0.773818	5.96507e-36	6.10942e-35	0.60281	4.70346e-21	4.92959e-20
	ENSG00000163281.12	GNPDA2	0.38795	7.37746e-19	1.36125e-17	-0.119371	0.0111439	0.016765	-0.252143	2.15604e-08	6.52234e-08	-0.508243	6.84862e-34	1.11243e-32	-0.641482	5.74812e-56	2.17292e-54	-0.133239	0.00175226	0.00306471
	ENSG00000117281.16	CD160	0.847318	7.39025e-19	1.3621e-17	0.687085	1.52078e-11	7.15129e-11	0.29023	0.002893	0.00474303	-0.149622	0.107013	0.131614	-0.555444	6.94366e-10	1.59302e-09	-0.405822	1.36741e-05	3.11607e-05
	ENSG00000081307.12	UBA5	0.247513	7.4211e-19	1.36628e-17	-0.0386493	0.197017	0.238265	-0.203278	1.44276e-12	6.86769e-12	-0.288969	1.34987e-26	1.22423e-25	-0.452701	3.16306e-66	2.68425e-64	-0.163732	2.56793e-09	8.74715e-09
	ENSG00000077514.9	POLD3	-0.270306	7.44349e-19	1.3689e-17	-0.188987	6.19809e-09	2.12977e-08	0.0198701	0.521946	0.571556	0.0817085	0.00499123	0.00735529	0.28882	1.10915e-24	6.01714e-24	0.207112	1.30274e-12	6.15056e-12
	ENSG00000214194.9	SMIM30	0.742285	7.62091e-19	1.39999e-17	0.367329	4.01378e-05	8.60015e-05	-0.00992035	0.907795	0.923147	-0.36576	2.08727e-06	4.26036e-06	-0.753351	8.68318e-24	4.48393e-23	-0.387591	6.36566e-07	1.6876e-06
	ENSG00000177732.8	SOX12	-0.422734	7.72938e-19	1.41835e-17	-0.227247	7.79569e-06	1.83034e-05	-0.562823	7.15956e-31	2.60755e-29	0.19509	4.67401e-05	8.50485e-05	-0.14059	0.00254861	0.00354944	-0.33568	3.42014e-12	1.54964e-11
	ENSG00000115839.17	RAB3GAP1	-0.340875	7.84958e-19	1.43883e-17	-0.320843	5.23731e-15	3.72403e-14	-0.0957133	0.0145829	0.0215908	0.0146732	0.697633	0.73122	0.242847	3.18306e-11	7.98912e-11	0.228174	1.76925e-09	6.12445e-09
	ENSG00000133961.20	NUMB	-0.433712	8.00907e-19	1.46646e-17	-0.327462	3.45917e-10	1.38276e-09	0.355122	1.06365e-12	5.14351e-12	0.104657	0.0154027	0.0213726	0.786174	1.13617e-78	3.49961e-76	0.681517	1.15734e-55	4.58333e-53
	ENSG00000099904.15	ZDHHC8	-0.236054	8.13167e-19	1.48728e-17	-0.260185	5.90915e-20	7.83994e-19	-0.357841	1.80465e-39	1.63072e-37	-0.0236756	0.37044	0.412528	-0.123238	1.5662e-06	2.83962e-06	-0.0995623	0.000183251	0.000364376
	ENSG00000162434.13	JAK1	-0.406841	8.24557e-19	1.50646e-17	-0.185734	0.000148261	0.000294952	0.0212706	0.649451	0.692491	0.219199	6.54442e-07	1.39092e-06	0.426329	1.86606e-23	9.46288e-23	0.20713	2.84456e-06	7.01566e-06
	ENSG00000114520.11	SNX4	0.582649	8.26108e-19	1.50765e-17	-0.0714373	0.309669	0.359646	-0.187501	0.00529346	0.0083419	-0.653836	4.46836e-26	3.86894e-25	-0.771692	8.39667e-38	9.6385e-37	-0.117856	0.0589856	0.0814805
	ENSG00000118898.16	PPL	-0.971378	8.38923e-19	1.52937e-17	-0.910621	8.22322e-15	5.6946e-14	-0.285472	0.00954947	0.014481	0.0661629	0.543014	0.584214	0.687295	3.29476e-11	8.26199e-11	0.621132	7.80626e-09	2.52807e-08
	ENSG00000163219.12	ARHGAP25	-0.37916	8.44162e-19	1.53724e-17	-0.0605337	0.184688	0.224982	0.274508	3.11825e-10	1.15174e-09	0.321328	3.25143e-16	1.36259e-15	0.652727	1.32403e-65	1.07954e-63	0.331399	5.0016e-17	3.57967e-16
	ENSG00000103343.13	ZNF174	-0.249805	8.62154e-19	1.56829e-17	0.015887	0.596539	0.642052	-0.096608	0.000793694	0.00140181	0.265217	1.21147e-21	7.4493e-21	0.151725	1.9983e-08	4.14177e-08	-0.113492	4.77328e-05	0.000101983
	ENSG00000109111.15	SUPT6H	-0.347389	8.90986e-19	1.61898e-17	0.064675	0.122068	0.15395	0.0753542	0.0595173	0.0793992	0.411758	7.96227e-30	8.97266e-29	0.421532	4.67449e-33	4.00984e-32	0.00977438	0.788491	0.821689
	ENSG00000232810.4	TNF	0.400846	9.17117e-19	1.66465e-17	0.4782	4.25992e-23	8.24225e-22	0.624333	1.12675e-41	1.25573e-39	0.0802139	0.0731685	0.0923518	0.222746	2.81159e-07	5.38025e-07	0.142532	0.00151944	0.0026775
	ENSG00000100330.15	MTMR3	-0.367005	9.43919e-19	1.70959e-17	-0.220045	6.55516e-07	1.75952e-06	0.303069	7.57808e-13	3.7096e-12	0.146402	8.06083e-05	0.00014375	0.668233	5.72304e-77	1.42077e-74	0.521831	1.54081e-44	1.64284e-42
	ENSG00000132406.12	TMEM128	0.422976	9.43495e-19	1.70959e-17	-0.0442601	0.387579	0.439593	-0.106877	0.0291194	0.0410688	-0.468182	9.89262e-25	7.73233e-24	-0.531609	2.85209e-33	2.47852e-32	-0.0634273	0.168568	0.211208
	ENSG00000135617.4	PRADC1	0.383729	9.47734e-19	1.71464e-17	0.57125	4.64586e-35	3.90275e-33	0.331146	8.35151e-14	4.49616e-13	0.186746	2.42504e-06	4.9256e-06	-0.0549939	0.154042	0.177534	-0.241739	1.43258e-09	5.01856e-09
	ENSG00000090975.12	PITPNM2	-0.44177	9.68842e-19	1.75093e-17	-0.251204	2.40753e-06	6.03759e-06	-0.452577	6.6484e-19	6.21944e-18	0.185018	0.000165846	0.000287436	-0.0137416	0.77316	0.793893	-0.198759	5.66865e-05	0.000119836
	ENSG00000064652.11	SNX24	0.426365	9.69904e-19	1.75096e-17	0.191535	0.000235361	0.000454964	0.220466	9.41071e-06	2.11792e-05	-0.234091	6.30553e-07	1.34185e-06	-0.207135	5.4239e-06	9.43679e-06	0.0269561	0.573301	0.625236
	ENSG00000234292.3	AC123595.1	-0.881651	1.02432e-18	1.8472e-17	-0.790578	1.18222e-13	7.09885e-13	0.00712605	0.943379	0.952438	0.0909786	0.341557	0.382748	0.887651	2.24046e-22	1.06717e-21	0.796672	3.86911e-17	2.79804e-16
	ENSG00000176124.14	DLEU1	0.352659	1.05384e-18	1.89838e-17	0.0936139	0.0295763	0.041444	-0.0353505	0.391761	0.442954	-0.259925	9.71314e-12	2.97914e-11	-0.389579	1.0628e-25	6.04358e-25	-0.129654	0.00087644	0.00159687
	ENSG00000116273.6	PHF13	-0.298223	1.06277e-18	1.91241e-17	-0.10066	0.00515904	0.00819107	-0.0520846	0.130038	0.16325	0.196233	3.20251e-09	8.14113e-09	0.24443	2.85949e-14	8.66652e-14	0.0481969	0.147376	0.187337
	ENSG00000264204.2	AGAP7P	-0.971093	1.07382e-18	1.93022e-17	-0.745111	2.07802e-10	8.53521e-10	-0.586405	1.65906e-07	4.56159e-07	0.232309	0.0349497	0.0462649	0.386558	0.000294239	0.000446418	0.154249	0.162968	0.204933
	ENSG00000134419.15	RPS15A	0.984101	1.0895e-18	1.9563e-17	0.46869	8.02238e-05	0.000165262	-0.1041	0.359551	0.410786	-0.517297	5.65104e-07	1.20722e-06	-1.09149	1.32807e-27	8.43123e-27	-0.574196	3.21225e-08	9.78021e-08
	ENSG00000235576.1	LINC01871	0.916112	1.10489e-18	1.9818e-17	0.789116	1.11669e-12	6.00247e-12	-0.111317	0.297528	0.346768	-0.113625	0.26063	0.298537	-1.02082	5.5379e-25	3.04402e-24	-0.907194	9.90697e-19	8.34765e-18
	ENSG00000166888.12	STAT6	-0.270263	1.13529e-18	2.03415e-17	-0.100335	0.00212058	0.00357249	0.211342	1.2776e-11	5.44003e-11	0.169236	6.2665e-09	1.55475e-08	0.479963	8.7341e-65	6.48546e-63	0.310727	2.29631e-26	3.88156e-25
	ENSG00000091262.15	ABCC6	-0.634695	1.20135e-18	2.14939e-17	-0.540591	2.0071e-12	1.0482e-11	-0.223452	0.00226136	0.00375628	0.100473	0.158923	0.189448	0.411925	2.2537e-09	4.99011e-09	0.311452	1.29672e-05	2.96357e-05
	ENSG00000174013.8	FBXO45	0.269636	1.20218e-18	2.14939e-17	-0.0512362	0.119431	0.150841	0.0452817	0.149252	0.185257	-0.321377	2.30921e-26	2.06057e-25	-0.226024	1.15366e-14	3.56934e-14	0.0953529	0.00184707	0.00321969
	ENSG00000126461.15	SCAF1	-0.371776	1.21302e-18	2.16646e-17	0.1779	7.50841e-05	0.000155402	0.125418	0.00350489	0.00568019	0.549964	1.05048e-48	9.92768e-47	0.496183	2.15349e-42	3.24154e-41	-0.0537815	0.152944	0.19338
	ENSG00000213281.5	NRAS	0.294598	1.21476e-18	2.16724e-17	-0.119321	0.000834643	0.00149483	0.0448094	0.189026	0.229881	-0.414139	7.42985e-37	1.62028e-35	-0.251315	1.94381e-15	6.31103e-15	0.162824	7.19799e-07	1.89948e-06
	ENSG00000164120.14	HPGD	0.62777	1.27989e-18	2.28101e-17	0.243416	0.00139433	0.00241194	0.178642	0.0141801	0.0210374	-0.386221	8.08952e-09	1.99131e-08	-0.449945	4.29779e-12	1.13757e-11	-0.0637236	0.345134	0.401146
	ENSG00000122547.11	EEPD1	-0.522774	1.30771e-18	2.32812e-17	-0.0112488	0.858793	0.878863	0.253051	2.81603e-05	5.98088e-05	0.512433	3.40695e-19	1.7447e-18	0.774825	2.39947e-44	4.09757e-43	0.262392	4.84387e-06	1.1658e-05
	ENSG00000128513.16	POT1	0.390345	1.34607e-18	2.39131e-17	-0.107308	0.0238708	0.0339385	-0.123034	0.00673352	0.0104478	-0.501142	4.71291e-35	8.50215e-34	-0.515301	3.29799e-39	4.10595e-38	-0.0141591	0.729826	0.769375
	ENSG00000134686.18	PHC2	-0.570525	1.34497e-18	2.39131e-17	-0.0544843	0.430242	0.482385	0.444709	1.63937e-11	6.88406e-11	0.514291	2.69569e-18	1.30001e-17	1.0126	3.06095e-70	3.68934e-68	0.498306	3.7892e-17	2.74264e-16
	ENSG00000196581.11	AJAP1	-1.10717	1.37316e-18	2.43685e-17	-1.5332	2.68047e-29	1.14464e-27	-1.27635	5.98225e-23	8.90518e-22	NA	NA	NA	NA	NA	NA	NA	NA	NA
	ENSG00000166452.12	AKIP1	0.365197	1.38415e-18	2.45374e-17	0.474706	7.69772e-27	2.45578e-25	0.298215	2.12222e-12	9.90154e-12	0.110031	0.00451874	0.00669042	-0.0682918	0.0701827	0.0845048	-0.178323	5.06886e-06	1.21713e-05
	ENSG00000161905.13	ALOX15	-1.55939	1.38878e-18	2.45934e-17	-1.3907	1.80772e-13	1.06146e-12	-1.25648	3.43521e-12	1.56561e-11	0.154223	0.382132	0.424526	0.286307	0.0942093	0.1118	0.132084	0.455964	0.512679
	ENSG00000058866.15	DGKG	-0.514789	1.39559e-18	2.46879e-17	-0.31206	5.54463e-07	1.50348e-06	0.121355	0.0410583	0.0565008	0.207049	9.73185e-05	0.000172294	0.636224	2.77199e-35	2.72497e-34	0.429175	6.51494e-16	4.19849e-15
	ENSG00000188559.15	RALGAPA2	-0.390489	1.41651e-18	2.50316e-17	-0.335725	1.30029e-12	6.93808e-12	0.210487	3.20946e-06	7.62651e-06	0.053984	0.186437	0.21951	0.599026	9.02563e-52	2.4732e-50	0.545042	2.45513e-40	1.69445e-38
	ENSG00000108819.11	PPP1R9B	-0.281271	1.45317e-18	2.56521e-17	0.0606817	0.0750321	0.0982925	0.212153	7.45984e-11	2.93633e-10	0.344604	9.37679e-33	1.37413e-31	0.493144	2.69445e-69	2.98779e-67	0.14854	3.08799e-07	8.49529e-07
	ENSG00000152219.5	ARL14EP	0.422841	1.4922e-18	2.63134e-17	-0.0635294	0.216398	0.259339	-0.240866	9.60545e-07	2.41465e-06	-0.487849	1.27759e-26	1.16311e-25	-0.665339	6.41603e-51	1.64434e-49	-0.17749	0.000115878	0.000236113
	ENSG00000154845.15	PPP4R1	-0.45743	1.56626e-18	2.75903e-17	-0.461662	8.94709e-17	7.81853e-16	0.215686	4.76312e-05	9.84606e-05	-0.00433929	0.929385	0.939382	0.670514	2.41501e-45	4.41901e-44	0.674853	6.63584e-43	6.03136e-41
	ENSG00000100519.12	PSMC6	0.737554	1.62049e-18	2.85039e-17	0.0305432	0.733183	0.768247	-0.0475264	0.578982	0.626178	-0.701982	1.19368e-18	5.87584e-18	-0.787797	1.91345e-24	1.0227e-23	-0.0858143	0.283747	0.336486
	ENSG00000132155.12	RAF1	-0.342576	1.62153e-18	2.85039e-17	-0.255213	8.36422e-10	3.19307e-09	0.197013	7.1454e-07	1.82422e-06	0.0887287	0.0159987	0.0221608	0.538819	1.81105e-51	4.83518e-50	0.450091	4.36881e-34	1.52022e-32
	ENSG00000013288.9	MAN2B2	-0.26091	1.63819e-18	2.87663e-17	-0.100265	0.00154717	0.00265954	0.00873643	0.772887	0.803855	0.16274	1.2044e-09	3.15776e-09	0.269155	3.28299e-25	1.82263e-24	0.106416	7.49303e-05	0.000156356
	ENSG00000141376.22	BCAS3	-0.427411	1.65328e-18	2.90009e-17	0.0945478	0.0678968	0.089617	0.138306	0.00521292	0.00822349	0.52043	5.93204e-31	7.25497e-30	0.563987	3.1562e-38	3.73114e-37	0.0435579	0.333839	0.389312
	ENSG00000156206.14	CFAP161	1.09741	1.67467e-18	2.93453e-17	1.69679	1.70988e-37	1.80912e-35	1.75028	3.02657e-43	3.92211e-41	0.602261	2.87845e-07	6.30129e-07	0.653569	9.43945e-09	2.00008e-08	0.0513083	0.662392	0.708161
	ENSG00000138326.21	RPS24	1.21046	1.6793e-18	2.93957e-17	0.378742	0.00997782	0.0151237	-0.314072	0.0254262	0.0361959	-0.825108	5.44361e-10	1.46629e-09	-1.52946	1.82052e-32	1.51404e-31	-0.704352	1.32944e-07	3.81186e-07
	ENSG00000153786.12	ZDHHC7	-0.258297	1.70317e-18	2.97823e-17	-0.0772635	0.0137746	0.0203779	0.134278	7.49987e-06	1.70532e-05	0.18267	9.62592e-11	2.74157e-10	0.391868	1.50112e-46	2.94089e-45	0.209198	1.52624e-13	7.8907e-13
	ENSG00000070476.15	ZXDC	-0.225216	1.70969e-18	2.9865e-17	-0.321047	1.11306e-31	6.37229e-30	-0.09008	0.000575758	0.00103594	-0.0983953	5.44169e-05	9.84887e-05	0.132853	1.8007e-08	3.74108e-08	0.231248	3.72656e-21	3.94299e-20
	ENSG00000148175.13	STOM	0.537478	1.76012e-18	3.06819e-17	0.664245	2.64452e-24	5.96604e-23	0.851276	2.41217e-42	2.80029e-40	0.125419	0.0481858	0.0625224	0.309436	4.94977e-07	9.29647e-07	0.184017	0.0038875	0.00648033
	ENSG00000197713.15	RPE	0.335879	1.75953e-18	3.06819e-17	-0.177835	1.45808e-05	3.30325e-05	-0.0693913	0.0765109	0.100222	-0.513305	1.36952e-45	8.34404e-44	-0.406504	4.6234e-31	3.56188e-30	0.106801	0.00348241	0.00584195
	ENSG00000169902.15	TPST1	-1.00643	1.76706e-18	3.07708e-17	-1.05143	8.91707e-18	8.97451e-17	-0.725705	5.35017e-10	1.92881e-09	-0.0494581	0.674987	0.710008	0.27501	0.0160482	0.0207308	0.324468	0.00614065	0.00994425
	ENSG00000100056.12	ESS2	-0.262091	1.82407e-18	3.17304e-17	0.0783587	0.01377	0.0203729	0.0498646	0.101285	0.129756	0.340449	6.39289e-34	1.04248e-32	0.310551	3.66583e-30	2.68963e-29	-0.0298978	0.287867	0.340863
	ENSG00000077420.16	APBB1IP	-0.527196	1.86492e-18	3.24073e-17	0.124063	0.0529075	0.0711835	0.470874	1.525e-14	8.90442e-14	0.651342	4.60662e-33	6.90911e-32	0.995673	1.42949e-79	5.40381e-77	0.34433	2.8303e-10	1.05909e-09
	ENSG00000146476.11	ARMT1	0.426472	1.87578e-18	3.25622e-17	-0.126896	0.0146629	0.0216135	0.200295	5.46382e-05	0.000112127	-0.552503	1.66245e-33	2.59638e-32	-0.22771	2.80436e-07	5.36766e-07	0.324793	1.78487e-12	8.30193e-12
	ENSG00000150779.12	TIMM8B	0.918615	1.91899e-18	3.32778e-17	0.485482	1.44183e-05	3.26777e-05	0.122855	0.251314	0.297852	-0.4284	1.21737e-05	2.32714e-05	-0.801132	3.57177e-17	1.28065e-16	-0.372732	0.000158909	0.000318219
	ENSG00000138029.14	HADHB	-0.250495	2.04699e-18	3.54607e-17	-0.0120582	0.692458	0.731016	0.167869	8.30756e-09	2.63026e-08	0.238021	5.74884e-18	2.7111e-17	0.417031	5.71338e-55	1.99644e-53	0.17901	9.55409e-11	3.74884e-10
	ENSG00000020426.11	MNAT1	0.351375	2.09253e-18	3.6212e-17	0.285652	3.3393e-11	1.50588e-10	0.00360641	0.930857	0.942072	-0.0636534	0.0949252	0.117643	-0.348993	1.01064e-20	4.39476e-20	-0.28534	2.55488e-13	1.29598e-12
	ENSG00000105732.13	ZNF574	-0.369397	2.2399e-18	3.87222e-17	0.145108	0.00123669	0.00215846	-0.0314723	0.464235	0.515827	0.513264	1.15832e-37	2.70976e-36	0.336264	5.08766e-18	1.9085e-17	-0.177	1.03696e-05	2.4002e-05
	ENSG00000150776.18	NKAPD1	0.324073	2.26949e-18	3.91932e-17	-0.0845626	0.0330511	0.0460085	-0.0823901	0.0298051	0.0419545	-0.410176	1.39625e-32	2.00551e-31	-0.408162	3.09105e-34	2.84209e-33	0.00201365	0.953899	0.962229
	ENSG00000213047.13	DENND1B	0.534385	2.29437e-18	3.9582e-17	-0.246717	0.000159041	0.000315161	-0.0332237	0.594428	0.6411	-0.787065	1.25057e-42	4.94078e-41	-0.569296	1.60859e-24	8.64479e-24	0.217769	0.00016877	0.000336953
	ENSG00000117054.13	ACADM	0.395239	2.29742e-18	3.95939e-17	0.0150218	0.755824	0.788414	-0.107613	0.0198538	0.028763	-0.378426	3.40591e-19	1.7447e-18	-0.503597	1.12822e-34	1.06321e-33	-0.125171	0.00329572	0.00554891
	ENSG00000125447.17	GGA3	-0.21334	2.30656e-18	3.97104e-17	-0.00593684	0.819424	0.844135	0.126338	3.70794e-07	9.7831e-07	0.20663	2.06702e-19	1.08048e-18	0.338042	3.14957e-52	8.93971e-51	0.131412	1.13169e-08	3.60326e-08
	ENSG00000147419.18	CCDC25	0.311307	2.34715e-18	4.03675e-17	0.083039	0.0293438	0.0411528	-0.156333	1.86371e-05	4.03361e-05	-0.228601	6.57056e-11	1.89868e-10	-0.468935	3.56621e-43	5.64922e-42	-0.240334	1.12632e-11	4.83961e-11
	ENSG00000106992.19	AK1	0.520145	2.36044e-18	4.05544e-17	0.844552	1.67298e-40	2.08711e-38	0.487422	9.74263e-16	6.49392e-15	0.318442	3.74019e-08	8.76453e-08	-0.0358944	0.523131	0.556131	-0.354337	1.12198e-09	3.96554e-09
	ENSG00000077549.18	CAPZB	-0.344722	2.40642e-18	4.12489e-17	0.178377	2.2119e-05	4.89752e-05	0.167921	2.94705e-05	6.24249e-05	0.52403	4.91124e-52	8.5988e-50	0.511552	9.96671e-53	2.95501e-51	-0.0124788	0.718831	0.759661
	ENSG00000108010.12	GLRX3	0.290866	2.40564e-18	4.12489e-17	0.250847	1.70099e-12	8.94199e-12	-0.0146055	0.668033	0.709859	-0.0366677	0.241	0.278217	-0.306114	7.76812e-24	4.03268e-23	-0.269446	1.3575e-17	1.02773e-16
	ENSG00000162511.8	LAPTM5	-0.32499	2.40826e-18	4.12489e-17	0.0807458	0.0416742	0.0570146	0.326846	6.4494e-18	5.44793e-17	0.404478	1.73333e-30	2.04907e-29	0.649688	1.29846e-80	5.7406e-78	0.24521	4.22631e-12	1.89836e-11
	ENSG00000090372.15	STRN4	-0.288324	2.45564e-18	4.20173e-17	0.00514565	0.883686	0.899944	0.248283	1.51132e-13	7.94239e-13	0.293766	2.99755e-20	1.65973e-19	0.535376	2.57798e-67	2.47859e-65	0.241609	4.17193e-14	2.27887e-13
	ENSG00000164211.13	STARD4	0.639579	2.4614e-18	4.20728e-17	-0.170776	0.0293338	0.0411422	-0.0371461	0.619699	0.66471	-0.808859	6.30291e-30	7.16751e-29	-0.677324	8.72386e-23	4.25775e-22	0.131535	0.0667836	0.0913121
	ENSG00000156831.8	NSMCE2	0.635582	2.50651e-18	4.28001e-17	0.16728	0.0317385	0.0442882	-0.0347177	0.64138	0.685322	-0.462043	1.7029e-11	5.13682e-11	-0.671094	7.91782e-24	4.10527e-23	-0.209051	0.00259239	0.00443522
	ENSG00000121989.15	ACVR2A	0.375919	2.50986e-18	4.28135e-17	0.126016	0.00633398	0.00990228	0.107464	0.0149173	0.0220508	-0.249221	4.46347e-09	1.12146e-08	-0.269071	6.67729e-11	1.6381e-10	-0.01985	0.644104	0.691397
	ENSG00000128609.15	NDUFA5	0.789589	2.55541e-18	4.35462e-17	0.122112	0.205898	0.247894	-0.217894	0.0182889	0.0266553	-0.661307	1.84203e-14	6.88197e-14	-1.00941	1.90229e-33	1.66443e-32	-0.348102	6.18542e-05	0.000130263
	ENSG00000081870.11	HSPB11	0.514853	2.57448e-18	4.38265e-17	0.153783	0.0148203	0.0218321	-0.185097	0.00221053	0.0036766	-0.355152	1.03441e-09	2.72453e-09	-0.699383	4.35398e-35	4.2129e-34	-0.344231	4.9617e-09	1.64464e-08
	ENSG00000237973.1	MTCO1P12	-1.65396	2.64605e-18	4.49991e-17	-0.377681	0.0614594	0.0817097	-0.0790887	0.682042	0.722679	1.32934	2.48856e-15	9.82954e-15	1.47673	1.21004e-19	4.96832e-19	0.14739	0.382005	0.438895
	ENSG00000187764.11	SEMA4D	-0.31819	2.64981e-18	4.50171e-17	-0.101594	0.00894493	0.0136672	0.104736	0.00481213	0.0076352	0.213571	7.46305e-10	1.98708e-09	0.419975	8.75761e-36	8.84428e-35	0.206405	3.1072e-09	1.04768e-08
	ENSG00000179943.8	FIZ1	-0.28719	2.70167e-18	4.58515e-17	0.0574697	0.100538	0.128691	-0.187672	2.34033e-08	7.0429e-08	0.344752	2.96344e-29	3.23219e-28	0.0985642	0.000997942	0.00144626	-0.246188	1.60888e-15	1.00227e-14
	ENSG00000112787.13	FBRSL1	-0.236139	2.72843e-18	4.62588e-17	0.0230741	0.423782	0.4761	-0.0941658	0.000641818	0.00114874	0.259098	2.34453e-23	1.65591e-22	0.140457	2.62581e-08	5.40065e-08	-0.118641	5.62785e-06	1.34398e-05
	ENSG00000246582.3	AC100861.1	-0.472429	2.82365e-18	4.78247e-17	-0.579	2.16447e-23	4.34376e-22	-0.657073	3.36451e-32	1.39912e-30	-0.108008	0.0479181	0.0621993	-0.185736	0.000463688	0.000691644	-0.0777282	0.159357	0.200848
	ENSG00000164919.11	COX6C	0.987386	2.87188e-18	4.85923e-17	0.428888	0.000385894	0.00072589	-0.194047	0.0932371	0.120331	-0.552036	3.29035e-07	7.16809e-07	-1.18531	1.37853e-29	9.80295e-29	-0.633276	5.85361e-09	1.92455e-08
	ENSG00000005469.11	CROT	0.288093	2.87865e-18	4.86084e-17	0.15839	7.80054e-06	1.83123e-05	-0.0486845	0.152445	0.18873	-0.131896	4.81359e-05	8.75022e-05	-0.338829	9.01943e-27	5.43749e-26	-0.206933	3.39422e-10	1.25821e-09
	ENSG00000114268.12	PFKFB4	-0.478564	2.87673e-18	4.86084e-17	-0.124767	0.0329528	0.0458907	0.44884	9.88831e-16	6.58053e-15	0.353052	1.51546e-12	4.95901e-12	0.925499	1.34389e-81	6.98527e-79	0.572446	2.99467e-30	7.39026e-29
	ENSG00000180370.10	PAK2	-0.405201	2.93949e-18	4.95857e-17	-0.172234	0.000509809	0.000941294	0.260252	3.91856e-08	1.15207e-07	0.232907	1.24999e-08	3.04052e-08	0.663916	6.49277e-63	4.09069e-61	0.431008	9.13248e-26	1.45638e-24
	ENSG00000147457.14	CHMP7	-0.323772	2.98141e-18	5.02421e-17	-0.32295	3.5813e-16	2.88662e-15	-0.510769	1.97582e-41	2.18741e-39	-0.00400848	0.914356	0.926668	-0.190264	1.41283e-07	2.75558e-07	-0.186255	6.55255e-07	1.73493e-06
	ENSG00000012171.20	SEMA3B	-0.811511	3.1611e-18	5.3172e-17	-0.663247	2.57069e-11	1.17609e-10	-0.356817	0.000156199	0.000303343	0.152158	0.112691	0.138026	0.454747	8.68841e-07	1.6034e-06	0.302589	0.00157231	0.00276597
	ENSG00000079435.10	LIPE	-0.354903	3.16163e-18	5.3172e-17	-0.0979463	0.0240129	0.0341231	-0.261555	3.2874e-10	1.21154e-09	0.255575	8.328e-11	2.38457e-10	0.092291	0.0159883	0.0206599	-0.163284	3.72479e-05	8.07856e-05
	ENSG00000205710.4	C17orf107	-0.701951	3.27552e-18	5.5032e-17	-0.501747	5.61605e-09	1.93694e-08	-0.627553	3.3462e-14	1.88155e-13	0.202695	0.0178936	0.0246052	0.0738456	0.377097	0.410354	-0.128849	0.136151	0.174495
	ENSG00000143319.16	ISG20L2	-0.197229	3.32277e-18	5.57698e-17	0.0256601	0.28798	0.336608	0.0884664	0.000126883	0.000249366	0.223729	7.30082e-25	5.7716e-24	0.28477	1.24252e-41	1.78009e-40	0.061041	0.00511861	0.00838713
	ENSG00000114686.9	MRPL3	0.532872	3.32769e-18	5.57963e-17	0.168871	0.00977554	0.0148373	-0.150397	0.0161629	0.0237617	-0.361718	2.94934e-10	8.10447e-10	-0.685088	9.34434e-35	8.87632e-34	-0.32337	2.19406e-08	6.79965e-08
	ENSG00000071082.11	RPL31	1.31975	3.33328e-18	5.58341e-17	0.532327	0.000993776	0.0017571	-0.346003	0.0252027	0.0359115	-0.785298	2.88593e-08	6.83687e-08	-1.67127	4.08666e-34	3.72457e-33	-0.885969	4.59065e-10	1.68429e-09
	ENSG00000151093.8	OXSM	0.427285	3.36144e-18	5.62494e-17	0.113047	0.0322712	0.0449789	-0.13374	0.00831999	0.0127356	-0.318037	9.1794e-12	2.82168e-11	-0.563285	3.09469e-35	3.02788e-34	-0.245248	2.51416e-07	6.99105e-07
	ENSG00000171316.12	CHD7	-0.39229	3.39848e-18	5.68124e-17	-0.551476	2.26168e-30	1.10229e-28	-0.195829	2.03691e-05	4.38859e-05	-0.163622	0.00020127	0.000345661	0.193776	5.40492e-06	9.40672e-06	0.357397	6.16657e-16	3.98332e-15
	ENSG00000257524.6	AL157935.3	0.548656	3.42554e-18	5.72075e-17	0.499714	1.26248e-13	7.55096e-13	0.0829374	0.201832	0.243946	-0.0465264	0.421263	0.464067	-0.465839	2.0314e-16	6.96808e-16	-0.419313	1.07672e-12	5.12273e-12
	ENSG00000138668.19	HNRNPD	-0.26186	3.47568e-18	5.79869e-17	-0.116791	0.000274366	0.000525922	-0.191654	4.24345e-10	1.54751e-09	0.145452	7.73938e-07	1.63507e-06	0.0692648	0.0152262	0.0197149	-0.0761868	0.00995447	0.0155907
	ENSG00000056050.7	HPF1	0.410892	3.49401e-18	5.82346e-17	0.226246	7.70779e-06	1.81098e-05	-0.0241437	0.618664	0.663728	-0.180756	6.58991e-05	0.000118216	-0.435621	5.08606e-23	2.51177e-22	-0.254865	2.76872e-08	8.50298e-08
	ENSG00000155329.12	ZCCHC10	0.646678	3.57598e-18	5.95414e-17	-0.122809	0.122655	0.154655	-0.129987	0.0873306	0.113329	-0.769126	1.90899e-28	1.96608e-27	-0.779087	6.58281e-31	5.01337e-30	-0.00996047	0.886999	0.905787
	ENSG00000167615.16	LENG8	-0.243572	3.65905e-18	6.08328e-17	-0.25114	4.26865e-17	3.8909e-16	-0.308919	2.93146e-27	7.2493e-26	-0.00756251	0.781626	0.808708	-0.0673616	0.0108767	0.0143036	-0.0597991	0.0290651	0.0424554
	ENSG00000204371.11	EHMT2	-0.292769	3.66081e-18	6.08328e-17	0.0401023	0.263839	0.310868	-0.220112	1.47429e-10	5.62559e-10	0.33096	3.21283e-24	2.41478e-23	0.0708141	0.0252557	0.0319451	-0.260146	1.97274e-15	1.22071e-14
	ENSG00000281706.3	AL009179.1	0.53548	3.73922e-18	6.20739e-17	0.204532	0.0021626	0.00363814	0.0362362	0.571954	0.619363	-0.335354	1.25701e-08	3.05582e-08	-0.502027	2.63242e-18	1.0031e-17	-0.166673	0.00596694	0.00968747
	ENSG00000130985.17	UBA1	-0.421798	3.81276e-18	6.3232e-17	0.16851	0.00112997	0.00198068	0.253471	3.00384e-07	8.01646e-07	0.590728	2.63155e-40	8.07576e-39	0.673956	3.8896e-55	1.37358e-53	0.0832279	0.0621426	0.0854866
	ENSG00000150907.10	FOXO1	-0.346402	3.83113e-18	6.34738e-17	-0.492823	5.41141e-31	2.88097e-29	-0.463407	4.78394e-30	1.60589e-28	-0.150748	0.000200224	0.000344007	-0.118764	0.00251095	0.00350051	0.0319839	0.432541	0.489418
	ENSG00000066336.11	SPI1	-0.561316	3.88142e-18	6.42433e-17	0.192384	0.00523338	0.00829806	0.5643	1.05584e-17	8.6522e-17	0.755104	2.88613e-38	7.11951e-37	1.12423	8.43915e-88	1.27608e-84	0.369127	3.02499e-10	1.12813e-09
	ENSG00000116350.17	SRSF4	-0.296941	3.94045e-18	6.51558e-17	0.0480024	0.187783	0.228386	0.0955331	0.00610426	0.00953691	0.34563	8.62852e-28	8.54275e-27	0.391421	2.65836e-37	2.93019e-36	0.0457907	0.149226	0.189413
	ENSG00000149182.15	ARFGAP2	-0.223412	3.96641e-18	6.55202e-17	0.1215	9.37048e-06	2.17867e-05	0.0363114	0.166098	0.204272	0.344968	3.31913e-51	4.9736e-49	0.258266	3.34918e-31	2.60435e-30	-0.086702	0.000164324	0.00032855
	ENSG00000172915.18	NBEA	-0.767682	4.17489e-18	6.8896e-17	-1.10397	9.4202e-31	4.84546e-29	-1.07007	1.13139e-31	4.45022e-30	-0.345681	0.000187099	0.000322321	-0.302142	0.000745425	0.00109307	0.0435399	0.643423	0.690797
	ENSG00000142197.12	DOP1B	0.339517	4.2025e-18	6.92832e-17	0.376565	1.81519e-19	2.2764e-18	0.567646	5.61959e-46	8.54025e-44	0.0375181	0.313313	0.353406	0.227766	2.6701e-10	6.29955e-10	0.190248	3.53792e-07	9.6691e-07
	ENSG00000092208.17	GEMIN2	0.619099	4.21443e-18	6.94114e-17	0.136835	0.074729	0.0979262	-0.236695	0.0013337	0.00228694	-0.482762	1.89675e-12	6.16063e-12	-0.858491	1.17964e-37	1.3384e-36	-0.375729	8.19485e-08	2.39047e-07
	ENSG00000280088.1	AC126474.2	-0.426749	4.26581e-18	7.01886e-17	-0.0978618	0.0615175	0.0817803	0.29514	3.33313e-09	1.10184e-08	0.326166	6.23453e-12	1.94776e-11	0.719215	2.22856e-55	8.02328e-54	0.393049	1.13477e-16	7.86113e-16
	ENSG00000198856.13	OSTC	0.415488	4.35295e-18	7.15518e-17	0.155902	0.00230142	0.00385538	-0.0457382	0.349819	0.40123	-0.257668	5.37189e-09	1.3406e-08	-0.462264	3.88437e-27	2.39825e-26	-0.204596	4.15976e-06	1.008e-05
	ENSG00000224790.3	AP000704.2	0.737132	4.69441e-18	7.70889e-17	0.56135	9.83545e-10	3.71317e-09	0.285422	0.00135163	0.00231508	-0.18011	0.0239964	0.0324498	-0.454623	7.55547e-09	1.61116e-08	-0.274514	0.000908586	0.00165092
	ENSG00000181192.12	DHTKD1	-0.295939	4.81419e-18	7.89783e-17	-0.245791	1.55352e-11	7.28884e-11	0.143466	3.72469e-05	7.79783e-05	0.0500894	0.114785	0.140353	0.43803	4.26937e-46	8.10644e-45	0.38794	3.99338e-34	1.39542e-32
	ENSG00000198815.9	FOXJ3	-0.218665	4.84978e-18	7.9484e-17	-0.279689	3.30246e-25	8.44146e-24	-0.190198	1.55835e-13	8.1818e-13	-0.0632552	0.00787294	0.0113416	0.0266734	0.24755	0.27731	0.0899286	0.000171483	0.00034204
	ENSG00000104960.15	PTOV1	-0.300274	4.9344e-18	8.07917e-17	0.0875465	0.0178325	0.0259583	-0.0297117	0.400511	0.451538	0.386848	1.0089e-29	1.13156e-28	0.268744	5.08818e-16	1.708e-15	-0.118104	0.00057461	0.00107255
	ENSG00000171777.16	RASGRP4	-0.478486	4.98139e-18	8.14814e-17	-0.051862	0.378743	0.430623	0.514213	6.81229e-20	7.09098e-19	0.427008	1.70748e-17	7.79376e-17	0.9916	1.9534e-92	1.95811e-88	0.564591	3.54651e-29	7.93931e-28
	ENSG00000132005.9	RFX1	-0.358023	5.03903e-18	8.23436e-17	0.0850185	0.0536344	0.0720976	0.215805	2.9777e-07	7.95179e-07	0.445162	2.73408e-31	3.45562e-30	0.573271	6.86438e-54	2.22564e-52	0.128109	0.000841249	0.00153848
	ENSG00000113638.14	TTC33	0.461868	5.0729e-18	8.27353e-17	-0.216332	0.000152229	0.000302343	-0.044842	0.411023	0.462294	-0.680733	9.75346e-44	4.58275e-42	-0.508585	9.99296e-27	6.01132e-26	0.172149	0.000501949	0.000945196
	ENSG00000189403.15	HMGB1	0.452584	5.0703e-18	8.27353e-17	-0.0136132	0.807138	0.833669	-0.12223	0.0218616	0.0314591	-0.463031	4.55836e-21	2.68863e-20	-0.576335	1.16392e-33	1.03086e-32	-0.113304	0.0217583	0.0324056
	ENSG00000149823.9	VPS51	-0.279973	5.19013e-18	8.45648e-17	0.0220613	0.522449	0.571658	-0.311515	3.62736e-21	4.35621e-20	0.30061	3.19852e-23	2.23534e-22	-0.0340068	0.24703	0.276746	-0.334616	3.80523e-28	7.71858e-27
	ENSG00000158158.12	CNNM4	-0.257559	5.28023e-18	8.5949e-17	-0.290658	8.37135e-20	1.09076e-18	-0.200187	4.93146e-11	1.97554e-10	-0.0356113	0.220656	0.25653	0.0551684	0.0500597	0.0613049	0.0907797	0.00195019	0.00338843
	ENSG00000065970.9	FOXJ2	-0.274327	5.30977e-18	8.63457e-17	-0.0455268	0.178019	0.217524	0.0698106	0.0306894	0.0431155	0.228042	1.06325e-14	4.02848e-14	0.342531	4.47629e-33	3.85174e-32	0.114489	0.000109511	0.000223772
	ENSG00000117091.10	CD48	0.483764	5.43975e-18	8.83734e-17	0.142771	0.0166964	0.0244065	0.137856	0.0156334	0.0230442	-0.343388	7.99246e-11	2.29086e-10	-0.348753	9.75298e-12	2.53036e-11	-0.005365	0.919443	0.933021
	ENSG00000187325.5	TAF9B	0.463314	5.49906e-18	8.92503e-17	-0.101601	0.0770981	0.10077	-0.205098	0.000191485	0.000368022	-0.567522	2.67156e-30	3.11831e-29	-0.66991	5.4828e-44	9.20236e-43	-0.102388	0.0415835	0.0591717
	ENSG00000111237.19	VPS29	0.466656	5.55476e-18	9.00669e-17	0.0309871	0.590707	0.636512	0.105994	0.0542648	0.0729861	-0.433584	9.14488e-17	3.97665e-16	-0.362172	7.73695e-13	2.15306e-12	0.0714125	0.173053	0.216371
	ENSG00000251615.3	AC104825.1	-0.372689	5.59705e-18	9.06645e-17	-0.271297	4.20878e-09	1.47316e-08	-0.419645	3.26692e-21	3.93467e-20	0.0996442	0.0226742	0.0307468	-0.0482644	0.258497	0.28895	-0.147909	0.000850695	0.00155388
	ENSG00000203879.12	GDI1	-0.27487	5.614e-18	9.08512e-17	0.0711797	0.0357351	0.04944	0.110601	0.000642159	0.00114911	0.346324	5.13383e-31	6.32525e-30	0.384187	4.46402e-40	5.83269e-39	0.0378633	0.207194	0.254093
	ENSG00000132603.15	NIP7	0.207587	5.75404e-18	9.30274e-17	0.117064	5.4142e-06	1.29502e-05	-0.0271687	0.270884	0.318831	-0.0891379	0.000243159	0.000413841	-0.235905	1.7991e-23	9.13723e-23	-0.146768	2.38714e-09	8.15305e-09
	ENSG00000198843.13	SELENOT	0.417712	5.82969e-18	9.41594e-17	-0.0120087	0.815899	0.841365	0.236186	1.6577e-06	4.07225e-06	-0.430644	2.07239e-21	1.25027e-20	-0.183488	2.95386e-05	4.8597e-05	0.247156	5.67953e-08	1.68421e-07
	ENSG00000114850.6	SSR3	0.219162	5.88106e-18	9.48973e-17	0.122003	6.62231e-06	1.56917e-05	0.112579	1.3718e-05	3.01781e-05	-0.0965942	0.000114004	0.000200596	-0.107685	9.15192e-06	1.56512e-05	-0.0110913	0.659446	0.70551
	ENSG00000116815.16	CD58	0.528262	5.92679e-18	9.55431e-17	0.10567	0.105539	0.134576	0.543117	3.04354e-18	2.65964e-17	-0.419978	9.6395e-13	3.19517e-12	0.01573	0.782576	0.802404	0.435708	1.7127e-13	8.81141e-13
	ENSG00000101844.18	ATG4A	0.248222	5.9455e-18	9.57523e-17	0.0975569	0.00156994	0.00269675	0.00534796	0.856489	0.877915	-0.150808	3.86516e-08	9.04971e-08	-0.244681	4.74822e-20	1.99186e-19	-0.0938724	0.000751338	0.00138257
	ENSG00000005893.16	LAMP2	-0.386198	5.97381e-18	9.61156e-17	-0.302149	2.33715e-10	9.5386e-10	0.277457	1.13793e-09	3.954e-09	0.0843298	0.0353405	0.0467488	0.661791	4.20531e-65	3.25334e-63	0.577462	9.92453e-47	1.35307e-44
	ENSG00000156675.16	RAB11FIP1	-0.466407	6.01805e-18	9.67344e-17	-0.21375	0.0002055	0.000401416	0.325242	3.43983e-09	1.13487e-08	0.253037	2.85269e-07	6.24984e-07	0.789427	2.65126e-61	1.48479e-59	0.536389	2.27203e-27	4.25571e-26
	ENSG00000137478.15	FCHSD2	-0.273381	6.12008e-18	9.82799e-17	-0.268487	1.90036e-15	1.41986e-14	0.0720181	0.0255851	0.0363992	0.00422255	0.890628	0.906876	0.343809	6.41587e-31	4.89519e-30	0.339586	3.10145e-28	6.36869e-27
	ENSG00000173011.12	TADA2B	-0.234039	6.3294e-18	1.01544e-16	-0.0721287	0.0126111	0.0187896	0.123542	7.75308e-06	1.76074e-05	0.161046	2.38897e-10	6.62153e-10	0.355853	2.72513e-47	5.58903e-46	0.194807	2.25555e-14	1.26021e-13
	ENSG00000215041.10	NEURL4	-0.206585	6.33965e-18	1.01611e-16	-0.144368	1.62245e-08	5.2788e-08	-0.200137	2.77908e-16	1.96522e-15	0.0597195	0.0122353	0.0171898	0.00394441	0.864667	0.877647	-0.0557751	0.0200989	0.0301203
	ENSG00000135046.14	ANXA1	0.748484	6.39201e-18	1.02352e-16	0.424851	4.35698e-06	1.05651e-05	0.153196	0.0831645	0.108284	-0.314399	9.95017e-05	0.000176009	-0.597409	2.3948e-14	7.28335e-14	-0.283009	0.000485671	0.000915995
	ENSG00000131981.16	LGALS3	0.756005	6.82857e-18	1.09234e-16	1.11263	1.16649e-32	7.50006e-31	1.16625	6.4163e-39	5.44473e-37	0.355072	6.13413e-05	0.000110325	0.412034	1.61152e-06	2.91796e-06	0.0569612	0.52197	0.577639
	ENSG00000196565.15	HBG2	2.51131	6.83488e-18	1.09234e-16	3.26071	8.71355e-26	2.37625e-24	2.93413	4.94888e-23	7.4331e-22	0.713946	NA	NA	0.40877	NA	NA	-0.305175	NA	NA
	ENSG00000136213.10	CHST12	0.446864	7.0514e-18	1.12587e-16	0.57159	4.72071e-25	1.18671e-23	0.235498	8.43911e-06	1.90928e-05	0.131943	0.0104656	0.0148477	-0.210899	2.45612e-05	4.0605e-05	-0.342842	3.55185e-11	1.45012e-10
	ENSG00000113141.18	IK	-0.248295	7.07745e-18	1.12895e-16	0.0514919	0.093625	0.120524	0.0691484	0.0185214	0.0269706	0.300433	1.59172e-27	1.54554e-26	0.316468	3.47948e-32	2.84394e-31	0.0160353	0.563283	0.616119
	ENSG00000141401.12	IMPA2	-0.590705	7.16037e-18	1.14109e-16	-0.0291214	0.690253	0.729068	0.301424	1.5928e-05	3.47427e-05	0.560415	2.95678e-19	1.52591e-18	0.889884	7.01539e-49	1.58758e-47	0.329469	1.48129e-07	4.2254e-07
	ENSG00000225190.11	PLEKHM1	-0.309307	7.24119e-18	1.15287e-16	0.0140126	0.714248	0.750571	0.299054	2.91146e-16	2.05276e-15	0.324754	8.9437e-24	6.50109e-23	0.607623	6.66207e-84	5.27667e-81	0.282868	2.61736e-18	2.13405e-17
	ENSG00000136950.13	ARPC5L	0.295945	7.39332e-18	1.17597e-16	0.381057	2.55591e-25	6.6039e-24	0.0584625	0.0957044	0.12323	0.089556	0.00578699	0.00845901	-0.237493	4.91644e-14	1.46814e-13	-0.327049	1.31797e-23	1.7736e-22
	ENSG00000170113.16	NIPA1	0.39037	7.53229e-18	1.19693e-16	0.04189	0.387872	0.439895	-0.0476648	0.304351	0.353887	-0.348435	5.06296e-16	2.09327e-15	-0.439512	5.50613e-26	3.18884e-25	-0.0910771	0.0356845	0.0513577
	ENSG00000135074.15	ADAM19	-0.44153	7.61799e-18	1.2094e-16	-0.453119	1.17966e-16	1.01599e-15	-0.0447161	0.392283	0.443394	-0.0103888	0.839283	0.861768	0.396031	1.50322e-15	4.91219e-15	0.40642	2.72834e-15	1.66534e-14
	ENSG00000107738.20	VSIR	-0.433564	7.82604e-18	1.24125e-16	0.0295221	0.582582	0.628892	0.35076	8.43162e-12	3.67157e-11	0.462925	4.51159e-23	3.11246e-22	0.782752	1.06446e-66	9.62241e-65	0.319827	9.98633e-12	4.31772e-11
	ENSG00000164039.15	BDH2	0.655143	7.9523e-18	1.26008e-16	0.128768	0.114196	0.144743	-0.269367	0.000564535	0.00101728	-0.528156	7.86679e-13	2.62274e-12	-0.92603	3.81078e-38	4.48033e-37	-0.397874	9.71385e-08	2.81531e-07
	ENSG00000132704.16	FCRL2	-0.960617	8.24235e-18	1.3048e-16	-1.55788	5.61358e-39	6.47188e-37	-1.63098	2.13786e-46	3.34006e-44	-0.575648	1.9206e-07	4.27535e-07	-0.662584	6.363e-10	1.46303e-09	-0.0869362	0.434376	0.491328
	ENSG00000028528.15	SNX1	-0.149745	8.27179e-18	1.30823e-16	-0.0988717	1.02469e-07	3.0345e-07	0.0511393	0.00396313	0.00637403	0.050807	0.00224972	0.003452	0.199485	3.38849e-35	3.30426e-34	0.148678	5.43007e-19	4.70163e-18
	ENSG00000117139.18	KDM5B	-0.350082	8.33233e-18	1.31656e-16	-0.1472	0.000695297	0.00125902	0.111634	0.00709467	0.0109745	0.202011	8.16911e-08	1.86849e-07	0.460187	1.81264e-36	1.91791e-35	0.258177	8.29853e-12	3.62092e-11
	ENSG00000135070.15	ISCA1	0.527432	8.3439e-18	1.31714e-16	0.44506	1.02677e-11	4.92666e-11	0.516373	1.49716e-16	1.08206e-15	-0.0869437	0.178651	0.211015	-0.012212	0.845497	0.860132	0.0747317	0.249747	0.300495
	ENSG00000166148.3	AVPR1A	1.00164	8.38515e-18	1.3224e-16	1.07353	5.08064e-18	5.27207e-17	1.42089	3.19015e-33	1.50649e-31	0.0737552	0.503005	0.545687	0.417687	8.43296e-05	0.000134161	0.343932	0.00180936	0.00315793
	ENSG00000137656.12	BUD13	-0.207542	8.39602e-18	1.32287e-16	-0.0017376	0.946151	0.952992	-0.0326934	0.184254	0.224699	0.207142	3.18451e-19	1.63785e-18	0.173864	9.61392e-15	2.98647e-14	-0.033278	0.151951	0.192359
	ENSG00000162736.17	NCSTN	-0.378312	8.4226e-18	1.32456e-16	-0.0431747	0.357325	0.408717	0.266524	2.75103e-09	9.17213e-09	0.335009	8.12536e-17	3.54257e-16	0.643004	3.91809e-61	2.1651e-59	0.307994	2.31917e-14	1.29445e-13
	ENSG00000204231.10	RXRB	-0.189312	8.42129e-18	1.32456e-16	0.0122643	0.601333	0.646545	0.0953245	2.1517e-05	4.62339e-05	0.200769	1.28373e-20	7.36034e-20	0.28292	1.00976e-41	1.45667e-40	0.0821513	0.000147697	0.000296983
	ENSG00000082438.17	COBLL1	-0.756292	8.9317e-18	1.4033e-16	-1.09113	5.56137e-31	2.95105e-29	-0.959634	1.52164e-26	3.42359e-25	-0.335805	0.000119589	0.000209978	-0.199798	0.0180789	0.023217	0.136007	0.121859	0.157955
	ENSG00000140332.16	TLE3	-0.518206	9.39895e-18	1.47533e-16	-0.0417291	0.516701	0.566184	0.40195	6.39624e-11	2.53559e-10	0.475518	1.24677e-17	5.74447e-17	0.918033	5.39395e-65	4.11548e-63	0.442515	2.29322e-15	1.41062e-14
	ENSG00000148180.19	GSN	-0.66132	9.6608e-18	1.51501e-16	0.097092	0.237252	0.282227	0.400742	3.3421e-07	8.87386e-07	0.758259	1.06538e-28	1.12155e-27	1.05834	1.23704e-57	5.3305e-56	0.300079	1.17729e-05	2.70842e-05
	ENSG00000134698.11	AGO4	-0.347186	9.76748e-18	1.5303e-16	-0.372728	5.72133e-18	5.90028e-17	0.217485	1.32878e-07	3.70344e-07	-0.0241762	0.49748	0.539975	0.563772	6.09523e-60	3.10036e-58	0.587948	1.01345e-60	1.06296e-57
	ENSG00000172086.9	KRCC1	0.560107	9.89982e-18	1.54958e-16	-0.0626098	0.36918	0.420862	0.0341809	0.607955	0.653791	-0.620853	1.63241e-23	1.16532e-22	-0.528262	1.73638e-18	6.69941e-18	0.0925912	0.138373	0.17711
	ENSG00000150687.12	PRSS23	1.01469	9.9275e-18	1.55246e-16	1.29022	1.43372e-24	3.34741e-23	0.566472	2.6438e-06	6.33097e-06	0.288101	0.0159134	0.0220537	-0.448142	0.000110547	0.00017399	-0.736243	8.61488e-10	3.07228e-09
	ENSG00000284931.1	AC104389.6	2.09308	1.00553e-17	1.57098e-16	2.78297	1.05687e-26	3.3244e-25	2.48268	1.83625e-23	2.90687e-22	0.625963	NA	NA	0.386109	NA	NA	-0.239853	NA	NA
	ENSG00000204899.6	MZT1	0.426705	1.01624e-17	1.58623e-16	-0.151256	0.00467716	0.00747496	-0.130722	0.0105057	0.0158477	-0.576582	1.30732e-34	2.2698e-33	-0.558731	1.29929e-34	1.21862e-33	0.0178513	0.707733	0.749749
	ENSG00000175894.18	TSPEAR	1.11245	1.01767e-17	1.58697e-16	1.06874	1.0953e-14	7.48578e-14	1.67395	8.45045e-37	5.86167e-35	-0.0466235	0.713911	0.746213	0.556025	6.30966e-06	1.09208e-05	0.602649	2.32284e-06	5.79161e-06
	ENSG00000164465.18	DCBLD1	0.483113	1.02104e-17	1.59074e-16	0.149066	0.0137845	0.0203907	0.088837	0.124981	0.157434	-0.338115	3.50775e-09	8.8872e-09	-0.395778	1.05361e-12	2.90865e-12	-0.0576631	0.320139	0.374622
	ENSG00000144645.14	OSBPL10	-0.861994	1.06993e-17	1.66537e-16	-1.05723	7.55349e-23	1.41244e-21	-1.20612	8.25068e-32	3.31555e-30	-0.179837	0.0760862	0.095809	-0.335735	0.00064179	0.000947111	-0.155897	0.126534	0.163238
	ENSG00000087589.16	CASS4	-0.509042	1.08889e-17	1.6933e-16	-0.323501	3.27274e-07	9.12904e-07	0.220443	0.000270307	0.000508751	0.186876	0.00056671	0.000929137	0.72844	9.9254e-44	1.63617e-42	0.541564	2.39152e-23	3.13461e-22
	ENSG00000128590.5	DNAJB9	0.378065	1.1156e-17	1.73323e-16	-0.0274285	0.561353	0.609083	-0.0922108	0.0411424	0.0566072	-0.405285	1.3931e-22	9.22064e-22	-0.471364	9.51206e-32	7.5882e-31	-0.0660788	0.113982	0.14859
	ENSG00000157933.10	SKI	-0.366289	1.12626e-17	1.74816e-16	-0.111419	0.0145463	0.0214512	0.0402711	0.355516	0.406788	0.255235	7.10483e-10	1.89595e-09	0.405495	5.44073e-24	2.84936e-23	0.15026	0.000300757	0.000581753
	ENSG00000137161.17	CNPY3	-0.36603	1.14082e-17	1.76912e-16	0.0849707	0.0622487	0.0826801	0.161083	0.000217755	0.000415028	0.454236	1.41138e-29	1.57238e-28	0.526856	1.34049e-41	1.91221e-40	0.0726199	0.0721055	0.0980727
	ENSG00000131355.15	ADGRE3	-0.577838	1.15583e-17	1.79074e-16	-0.307988	1.86964e-05	4.16786e-05	0.293744	1.94843e-05	4.20663e-05	0.270918	1.75631e-05	3.32643e-05	0.870504	5.65491e-46	1.06521e-44	0.599586	2.88936e-21	3.08266e-20
	ENSG00000160741.17	CRTC2	-0.237486	1.16111e-17	1.79725e-16	0.0695161	0.0187086	0.027132	0.190594	1.53521e-11	6.46614e-11	0.307486	7.90927e-32	1.04992e-30	0.42684	1.98684e-63	1.29596e-61	0.119354	5.58236e-06	1.3333e-05
	ENSG00000231233.1	CFAP58-DT	0.92194	1.16501e-17	1.80161e-16	0.859769	7.25827e-14	4.48067e-13	1.51102	3.08754e-43	3.97034e-41	-0.0601819	0.565426	0.606365	0.589342	5.78782e-09	1.24443e-08	0.649524	6.10914e-10	2.21091e-09
	ENSG00000256073.3	URB1-AS1	0.630851	1.17068e-17	1.80871e-16	0.511185	1.0973e-10	4.65976e-10	0.294311	0.000114301	0.000225912	-0.122698	0.0751653	0.0947139	-0.341336	4.22445e-07	7.97554e-07	-0.218639	0.00195002	0.00338843
	ENSG00000148019.13	CEP78	0.569477	1.17619e-17	1.81555e-16	0.340424	1.6167e-06	4.14261e-06	0.043936	0.517464	0.567541	-0.226493	0.000840479	0.001352	-0.526794	1.17489e-15	3.86435e-15	-0.300301	1.05853e-05	2.44774e-05
	ENSG00000070413.20	DGCR2	-0.310006	1.23584e-17	1.90586e-16	-0.0243878	0.527928	0.576822	0.242271	5.37744e-11	2.14802e-10	0.285373	1.38758e-16	5.95758e-16	0.550585	8.02532e-61	4.36226e-59	0.265212	1.96186e-14	1.10316e-13
	ENSG00000283403.1	AC005394.2	1.23337	1.23779e-17	1.9071e-16	2.182	1.85236e-46	3.77633e-44	1.88582	5.34953e-38	4.12111e-36	0.951685	2.09832e-13	7.26205e-13	0.653026	2.22782e-07	4.28981e-07	-0.298659	0.0212789	0.0317371
	ENSG00000128654.14	MTX2	0.43839	1.26218e-17	1.9429e-16	0.0262115	0.634615	0.677666	-0.157398	0.00290747	0.00476512	-0.41278	2.28654e-17	1.03545e-16	-0.597265	1.93928e-36	2.04801e-35	-0.184485	0.000198378	0.000392811
	ENSG00000065357.20	DGKA	-0.358276	1.26816e-17	1.94851e-16	-0.188668	2.41118e-05	5.30644e-05	-0.395634	2.01478e-20	2.22758e-19	0.163438	9.49231e-05	0.00016825	-0.0410921	0.311531	0.344024	-0.204531	1.15177e-06	2.97615e-06
	ENSG00000162373.13	BEND5	-0.678579	1.267e-17	1.94851e-16	-0.833785	1.4105e-22	2.56019e-21	-1.11994	1.83627e-42	2.19264e-40	-0.154401	0.057842	0.0741549	-0.439934	3.08233e-08	6.29909e-08	-0.285533	0.000564402	0.00105456
	ENSG00000099985.4	OSM	0.776702	1.27739e-17	1.9591e-16	0.771889	1.6115e-15	1.20967e-14	1.48002	1.33695e-57	5.0795e-55	-0.00721435	0.935865	0.94484	0.70478	4.71391e-16	1.58589e-15	0.711995	2.45764e-15	1.50508e-14
	ENSG00000204469.13	PRRC2A	-0.394996	1.2774e-17	1.9591e-16	0.0213516	0.664656	0.70524	0.201804	1.819e-05	3.94349e-05	0.414179	1.0142e-22	6.8076e-22	0.594552	8.20256e-48	1.74244e-46	0.180373	2.08309e-05	4.647e-05
	ENSG00000111790.14	FGFR1OP2	0.411858	1.32527e-17	2.03067e-16	-0.0268506	0.601652	0.646846	0.125497	0.0106818	0.016092	-0.439783	3.79771e-21	2.25196e-20	-0.288378	1.70915e-10	4.07984e-10	0.151406	0.00122273	0.00218262
	ENSG00000170312.16	CDK1	1.01373	1.33079e-17	2.03725e-16	0.716049	1.73779e-08	5.63215e-08	0.488859	5.90429e-05	0.000120559	-0.298497	0.00938628	0.0133999	-0.526569	2.41851e-06	4.319e-06	-0.228072	0.0498527	0.0699098
	ENSG00000235314.1	LINC00957	-0.334275	1.3365e-17	2.04413e-16	-0.111893	0.00728231	0.0112838	-0.040037	0.315053	0.365087	0.221993	2.48807e-08	5.92131e-08	0.292185	3.82146e-14	1.14879e-13	0.0701918	0.0790277	0.106642
	ENSG00000185019.17	UBOX5	-0.320416	1.36094e-17	2.07961e-16	0.105034	0.0085027	0.013032	0.0536335	0.160145	0.19756	0.424285	2.98067e-34	5.01797e-33	0.372156	2.81832e-28	1.84628e-27	-0.0521284	0.134831	0.173084
	ENSG00000139168.8	ZCRB1	0.345823	1.3782e-17	2.10406e-16	0.189634	1.18956e-05	2.72859e-05	0.00493792	0.905215	0.920747	-0.153113	6.34867e-05	0.000114073	-0.342281	3.57425e-20	1.51014e-19	-0.189168	9.93589e-07	2.58586e-06
	ENSG00000124766.7	SOX4	-0.459772	1.38155e-17	2.10723e-16	-0.607702	5.1752e-26	1.46599e-24	-0.369734	1.70383e-11	7.14574e-11	-0.142206	0.0092288	0.0131886	0.0870933	0.0992986	0.117521	0.2293	2.97242e-05	6.52417e-05
	ENSG00000213123.11	TCTEX1D2	0.696922	1.38318e-17	2.10781e-16	0.586259	2.34291e-11	1.07696e-10	0.111006	0.191679	0.232753	-0.110077	0.156455	0.1868	-0.586906	1.87314e-14	5.72718e-14	-0.476829	2.64286e-09	8.98031e-09
	ENSG00000062485.19	CS	-0.273726	1.3919e-17	2.11916e-16	0.0346213	0.310918	0.360795	0.0108384	0.740051	0.774716	0.307882	2.10638e-24	1.60565e-23	0.283521	3.6384e-22	1.71438e-21	-0.0243612	0.421716	0.478831
	ENSG00000159216.18	RUNX1	0.288055	1.41617e-17	2.15415e-16	0.265361	1.66546e-13	9.83449e-13	0.300538	2.43237e-18	2.15256e-17	-0.0238601	0.484033	0.52672	0.0105208	0.750262	0.772652	0.034381	0.315468	0.369859
	ENSG00000173114.13	LRRN3	-1.23347	1.43867e-17	2.18639e-16	-1.67286	2.01768e-27	6.99783e-26	-2.00376	4.8282e-42	5.49068e-40	-0.442356	0.00326059	0.00491111	-0.758677	1.97183e-07	3.81189e-07	-0.316321	0.0363677	0.0522956
	ENSG00000148660.20	CAMK2G	-0.275261	1.45005e-17	2.20168e-16	-0.200097	5.95012e-09	2.04709e-08	0.0991912	0.00254295	0.00419773	0.0745437	0.0158245	0.0219359	0.372951	1.27449e-35	1.27549e-34	0.298407	6.41722e-22	7.24135e-21
	ENSG00000102226.10	USP11	-0.376676	1.46605e-17	2.22194e-16	0.0326656	0.487363	0.538447	-0.325606	4.73227e-13	2.37138e-12	0.405995	3.84197e-22	2.45878e-21	0.0486825	0.232182	0.261202	-0.357312	2.35389e-17	1.74165e-16
	ENSG00000171953.16	ATPAF2	-0.274371	1.46593e-17	2.22194e-16	-0.0227249	0.507037	0.556871	-0.113503	0.00053986	0.000975027	0.255133	1.51152e-16	6.46938e-16	0.160166	9.74891e-08	1.92399e-07	-0.0949666	0.00223448	0.00385736
	ENSG00000167703.14	SLC43A2	-0.507573	1.4827e-17	2.24514e-16	0.131223	0.0385337	0.0530048	0.442772	2.8037e-13	1.44081e-12	0.640038	6.59408e-32	8.82377e-31	0.949326	2.50265e-72	3.68377e-70	0.309288	1.52493e-08	4.79203e-08
	ENSG00000172115.9	CYCS	0.302743	1.48892e-17	2.25251e-16	0.0635085	0.0936716	0.120575	-0.0476661	0.188332	0.229154	-0.237927	4.62637e-12	1.46016e-11	-0.351578	5.87493e-26	3.39415e-25	-0.113651	0.0010245	0.00184661
	ENSG00000124942.14	AHNAK	0.394021	1.49314e-17	2.25686e-16	0.219485	8.30951e-06	1.9447e-05	0.085823	0.0683002	0.0901804	-0.171499	0.000131929	0.000230672	-0.308771	1.25494e-12	3.44447e-12	-0.137272	0.00230965	0.00397768
	ENSG00000248712.7	CCDC153	-0.674416	1.52196e-17	2.29834e-16	-0.508746	1.64597e-09	6.06741e-09	-0.225059	0.00510503	0.00806472	0.17198	0.0282254	0.0378211	0.450614	2.68802e-09	5.91166e-09	0.278634	0.000383101	0.000732091
	ENSG00000186462.9	NAP1L2	0.6422	1.53538e-17	2.31651e-16	0.209019	0.00962757	0.0146292	-0.0128921	0.867663	0.887628	-0.439405	2.92322e-09	7.45279e-09	-0.65728	6.9399e-20	2.88723e-19	-0.217875	0.00368165	0.0061557
	ENSG00000179409.11	GEMIN4	-0.310954	1.54138e-17	2.32347e-16	-0.103262	0.00790127	0.0121637	-0.353735	2.28386e-21	2.79702e-20	0.204639	8.08814e-09	1.99127e-08	-0.044537	0.19708	0.224001	-0.249176	3.10396e-12	1.41176e-11
	ENSG00000187122.17	SLIT1	-0.710328	1.54797e-17	2.3313e-16	-0.684442	1.60643e-14	1.07119e-13	-0.385436	5.40011e-06	1.25033e-05	0.0315108	0.707079	0.739723	0.323061	6.52026e-05	0.000104744	0.29155	0.000520493	0.000978112
	ENSG00000144218.19	AFF3	-0.720783	1.55437e-17	2.33883e-16	-1.00581	7.79107e-29	3.13839e-27	-1.02725	1.12118e-32	4.93229e-31	-0.275509	0.00103829	0.00165452	-0.295766	0.000281468	0.000427862	-0.0202576	0.810468	0.840851
	ENSG00000173621.9	LRFN4	0.479824	1.57336e-17	2.36527e-16	0.589024	9.79087e-23	1.80656e-21	0.436082	3.20082e-14	1.80227e-13	0.110766	0.0432196	0.0564396	-0.0439198	0.409057	0.442901	-0.154686	0.00500772	0.00821758
	ENSG00000197813.6	AC011450.1	-0.506457	1.58967e-17	2.38765e-16	0.138981	0.0280167	0.0394138	-0.064706	0.284949	0.333391	0.645897	1.94499e-31	2.4943e-30	0.439134	3.04773e-16	1.03598e-15	-0.206763	0.000197874	0.000391861
	ENSG00000139668.9	WDFY2	-0.202848	1.60122e-17	2.40283e-16	-0.272602	7.64207e-27	2.44269e-25	-0.0541808	0.025572	0.0363912	-0.0697552	0.00209261	0.00322072	0.147682	1.73071e-11	4.41584e-11	0.217438	1.32704e-21	1.45887e-20
	ENSG00000184924.5	PTRHD1	0.492487	1.64664e-17	2.46878e-16	0.403982	5.92374e-11	2.59437e-10	0.112848	0.0561874	0.0753115	-0.0873403	0.100602	0.124179	-0.381337	1.60557e-13	4.6428e-13	-0.293996	4.18554e-08	1.25892e-07
	ENSG00000143294.15	PRCC	-0.278415	1.66354e-17	2.49188e-16	0.154918	8.5957e-06	2.00831e-05	0.0725393	0.0293589	0.0413781	0.433455	2.77015e-50	3.46435e-48	0.349643	2.6727e-35	2.63204e-34	-0.0838118	0.00406386	0.00675131
	ENSG00000146122.17	DAAM2	-1.5994	1.67632e-17	2.50877e-16	-1.40579	2.2065e-12	1.14375e-11	-0.769163	5.73274e-05	0.000117315	0.194206	0.29333	0.333148	0.836951	2.90582e-06	5.15327e-06	0.642745	0.000523811	0.000983691
	ENSG00000141968.8	VAV1	-0.31014	1.75033e-17	2.61719e-16	0.0968684	0.0126187	0.0187992	0.309795	7.0923e-17	5.30716e-16	0.40869	4.76312e-32	6.47792e-31	0.619206	9.68234e-76	2.01308e-73	0.210516	1.47654e-09	5.16712e-09
	ENSG00000111737.12	RAB35	-0.250357	1.76253e-17	2.6301e-16	0.0485407	0.121528	0.153316	0.21847	3.06867e-13	1.57214e-12	0.30039	4.16842e-29	4.49341e-28	0.468038	1.93535e-72	2.90007e-70	0.167649	4.72743e-10	1.73158e-09
	ENSG00000164342.12	TLR3	0.778245	1.76368e-17	2.6301e-16	0.587086	1.96893e-09	7.18658e-09	0.443046	2.29975e-06	5.54521e-06	-0.184831	0.0377218	0.0497247	-0.336211	0.000101088	0.000159707	-0.15138	0.0924315	0.122914
	ENSG00000179833.4	SERTAD2	-0.329512	1.76132e-17	2.6301e-16	-0.452447	6.59911e-28	2.40343e-26	-0.193283	9.71446e-07	2.43985e-06	-0.127032	0.000906718	0.00145349	0.13407	0.000300448	0.000455505	0.261101	1.11946e-11	4.8125e-11
	ENSG00000251364.7	AC107884.1	-0.69115	1.87956e-17	2.80042e-16	-1.03742	1.04434e-32	6.79309e-31	-0.929259	5.44592e-29	1.64331e-27	-0.35736	1.63588e-05	3.10398e-05	-0.24343	0.0024354	0.00339775	0.11393	0.172855	0.216189
	ENSG00000184922.14	FMNL1	-0.401603	1.89965e-17	2.82783e-16	0.131962	0.00877196	0.0134188	0.394617	2.43682e-16	1.73051e-15	0.533694	2.20466e-34	3.7495e-33	0.794472	1.18292e-78	3.57736e-76	0.260778	2.66265e-09	9.0365e-09
	ENSG00000116786.13	PLEKHM2	-0.23576	1.9306e-17	2.87133e-16	0.00653062	0.825147	0.849435	0.164932	5.2866e-09	1.70973e-08	0.241066	2.5233e-18	1.21935e-17	0.398854	3.13931e-50	7.72427e-49	0.157788	1.23946e-08	3.93057e-08
	ENSG00000273611.5	ZNHIT3	0.48358	2.01694e-17	2.99708e-16	0.189503	0.0018419	0.0031314	-0.0737368	0.205556	0.248143	-0.289835	6.2849e-08	1.45009e-07	-0.558766	6.83932e-27	4.1548e-26	-0.26893	6.55992e-07	1.73661e-06
	ENSG00000115540.15	MOB4	0.486238	2.02795e-17	3.01077e-16	-0.158303	0.00974674	0.0147976	0.0356756	0.54185	0.590373	-0.645749	2.0116e-33	3.12701e-32	-0.452889	2.62439e-18	1.00026e-17	0.19286	0.000355017	0.000681242
	ENSG00000133731.10	IMPA1	0.398426	2.06501e-17	3.06306e-16	-0.164723	0.00103503	0.00182497	0.0261391	0.585577	0.632534	-0.563475	1.44817e-35	2.7497e-34	-0.37378	1.48313e-17	5.43367e-17	0.189695	3.18174e-05	6.95061e-05
	ENSG00000064933.17	PMS1	0.372331	2.08426e-17	3.08888e-16	-0.145871	0.00192725	0.00326909	-0.288212	1.52968e-10	5.82895e-10	-0.515546	2.00457e-35	3.73371e-34	-0.661172	1.84252e-60	9.88601e-59	-0.145625	0.000534857	0.00100364
	ENSG00000269743.3	SLC25A53	0.470126	2.10342e-17	3.11452e-16	0.190443	0.00131584	0.00228587	-0.115043	0.0430234	0.0589623	-0.275494	3.74186e-07	8.11452e-07	-0.585563	1.29092e-28	8.62671e-28	-0.310069	1.6224e-08	5.08775e-08
	ENSG00000130305.17	NSUN5	-0.274926	2.12531e-17	3.14414e-16	-0.00398632	0.908037	0.92124	-0.110343	0.000830905	0.0014621	0.271308	2.13937e-19	1.11654e-18	0.162664	2.6473e-08	5.44351e-08	-0.108644	0.000330153	0.000635583
	ENSG00000111727.12	HCFC2	0.342647	2.14194e-17	3.16314e-16	-0.151757	0.000462639	0.000859327	-0.0967662	0.0194077	0.0281582	-0.497214	1.45604e-38	3.74895e-37	-0.440773	1.41554e-32	1.18137e-31	0.0564409	0.145088	0.184768
	ENSG00000172977.13	KAT5	-0.219323	2.14138e-17	3.16314e-16	0.103799	0.00016201	0.000320815	0.0985945	0.000179242	0.000345247	0.321868	1.61665e-43	7.38728e-42	0.315898	1.67745e-44	2.8943e-43	-0.00597033	0.798165	0.830417
	ENSG00000165929.13	TC2N	0.462266	2.14991e-17	3.17212e-16	-0.138058	0.0174772	0.0254634	-0.335431	1.55064e-09	5.30298e-09	-0.604953	1.04523e-32	1.5237e-31	-0.800034	2.4988e-59	1.21174e-57	-0.195081	0.000132606	0.00026813
	ENSG00000230082.1	PRRT3-AS1	0.686355	2.23969e-17	3.30167e-16	0.656055	3.94639e-14	2.52089e-13	0.570185	8.42383e-12	3.66913e-11	-0.0245525	0.746922	0.776764	-0.116836	0.115577	0.13537	-0.0922832	0.234359	0.283715
	ENSG00000076351.13	SLC46A1	0.380077	2.29961e-17	3.38403e-16	0.359172	6.2478e-14	3.89428e-13	0.518595	7.7834e-30	2.56637e-28	-0.0179637	0.699064	0.732396	0.137596	0.00222553	0.00311698	0.155559	0.000864271	0.00157625
	ENSG00000175395.16	ZNF25	0.330538	2.29945e-17	3.38403e-16	-0.136382	0.00112827	0.0019781	-0.0784721	0.0497593	0.0673543	-0.470241	7.60798e-36	1.487e-34	-0.410635	1.87531e-29	1.32002e-28	0.0596059	0.11753	0.152785
	ENSG00000142731.11	PLK4	0.613879	2.45238e-17	3.60566e-16	0.148213	0.0585696	0.0781785	0.00645662	0.931494	0.942602	-0.46638	7.84011e-11	2.24835e-10	-0.608642	2.70803e-18	1.03096e-17	-0.142262	0.0526464	0.0734929
	ENSG00000166226.13	CCT2	0.380538	2.51928e-17	3.70077e-16	0.143385	0.00278251	0.00460684	-0.132963	0.00373895	0.00603787	-0.237323	5.09807e-09	1.27532e-08	-0.515088	4.80203e-39	5.92963e-38	-0.277764	1.05991e-11	4.57077e-11
	ENSG00000197321.14	SVIL	-0.466361	2.55284e-17	3.74678e-16	-0.366235	4.44656e-10	1.7548e-09	0.325685	6.41964e-09	2.05588e-08	0.0994546	0.0444554	0.0579171	0.790037	5.22886e-61	2.87035e-59	0.690583	5.77221e-44	5.71483e-42
	ENSG00000084110.11	HAL	-0.505379	2.57793e-17	3.78029e-16	-0.545541	1.02215e-17	1.02197e-16	0.181035	0.00290969	0.00476829	-0.038407	0.487739	0.530371	0.685889	1.83468e-37	2.0522e-36	0.724296	7.38013e-39	4.33758e-37
	ENSG00000242265.5	PEG10	-1.11513	2.61231e-17	3.82734e-16	-1.30007	5.02658e-20	6.72234e-19	-1.59431	1.22124e-31	4.79236e-30	NA	NA	NA	NA	NA	NA	NA	NA	NA
	ENSG00000163682.16	RPL9	1.12088	2.65971e-17	3.89337e-16	0.260993	0.0645452	0.085591	-0.229701	0.0888215	0.115032	-0.860531	1.90221e-12	6.17596e-12	-1.35609	2.48621e-30	1.84037e-29	-0.495559	5.39227e-05	0.000114385
	ENSG00000273729.1	AC007686.3	-0.299725	2.66992e-17	3.9049e-16	-0.326251	7.10663e-18	7.27505e-17	-0.0607522	0.0922636	0.119185	-0.0277834	0.429804	0.472492	0.237329	2.95373e-12	7.91261e-12	0.265112	6.11981e-14	3.2804e-13
	ENSG00000033100.16	CHPF2	-0.230454	2.73061e-17	3.99017e-16	-0.0366772	0.20655	0.248625	0.111005	6.32518e-05	0.000128839	0.193887	1.46569e-13	5.12916e-13	0.340214	7.93543e-41	1.08544e-39	0.146327	2.73986e-08	8.41902e-08
	ENSG00000111711.10	GOLT1B	0.370718	2.73693e-17	3.99592e-16	-0.194261	3.39852e-05	7.35348e-05	-0.128944	0.00398456	0.00640603	-0.567201	9.56823e-45	5.23515e-43	-0.501424	1.55913e-37	1.75579e-36	0.065777	0.106286	0.139641
	ENSG00000100410.8	PHF5A	0.597154	2.74209e-17	3.99996e-16	0.168748	0.0251916	0.0357009	0.101439	0.159306	0.196598	-0.426711	9.16877e-11	2.61675e-10	-0.498195	6.10324e-15	1.919e-14	-0.0714837	0.280834	0.333271
	ENSG00000073150.14	PANX2	-0.637303	2.86191e-17	4.17111e-16	-0.125181	0.119127	0.150468	0.340445	9.20915e-06	2.07395e-05	0.516462	1.53262e-12	5.01319e-12	0.979317	1.56885e-43	2.54831e-42	0.462856	2.67891e-10	1.00515e-09
	ENSG00000100532.12	CGRRF1	0.509524	2.89918e-17	4.21807e-16	-0.0292346	0.651292	0.693084	-0.0442789	0.47384	0.525313	-0.541155	1.21475e-21	7.46673e-21	-0.556399	3.88486e-24	2.04678e-23	-0.0152443	0.790282	0.823349
	ENSG00000112304.11	ACOT13	0.313605	2.89749e-17	4.21807e-16	0.125116	0.00166133	0.00284321	0.159699	2.66359e-05	5.6672e-05	-0.18852	3.08989e-07	6.74552e-07	-0.156112	1.2272e-05	2.07503e-05	0.0324087	0.383817	0.440765
	ENSG00000132950.19	ZMYM5	0.36008	2.96992e-17	4.31723e-16	-0.23	4.84401e-07	1.32273e-06	-0.0379697	0.383963	0.43558	-0.592044	4.61308e-50	5.4418e-48	-0.399606	3.03438e-25	1.68742e-24	0.192438	1.66501e-06	4.2191e-06
	ENSG00000197372.10	ZNF675	0.545686	3.02515e-17	4.3937e-16	-0.314919	5.51853e-06	1.31885e-05	-0.288556	1.31316e-05	2.89912e-05	-0.862442	1.44775e-47	1.1921e-45	-0.835163	1.65029e-47	3.42259e-46	0.027279	0.650669	0.697915
	ENSG00000152422.15	XRCC4	0.885673	3.0753e-17	4.46061e-16	0.216398	0.0538264	0.0723288	0.238733	0.0259951	0.0369461	-0.66279	3.41151e-11	1.00663e-10	-0.64889	2.15878e-11	5.47864e-11	0.0139	0.890403	0.90865
	ENSG00000164162.14	ANAPC10	0.719998	3.07656e-17	4.46061e-16	0.175939	0.055249	0.0741071	-0.181992	0.0390392	0.0538909	-0.541571	5.21029e-12	1.63731e-11	-0.904527	4.09187e-32	3.32649e-31	-0.362956	6.37021e-06	1.51214e-05
	ENSG00000169877.10	AHSP	1.56132	3.13183e-17	4.53681e-16	2.19393	8.84041e-29	3.55253e-27	2.25119	6.68433e-33	3.03646e-31	0.626943	0.000370247	0.000619114	0.711364	3.08588e-05	5.06687e-05	0.0844213	0.632995	0.681525
	ENSG00000142892.15	PIGK	0.380848	3.15906e-17	4.57229e-16	-0.107222	0.0261561	0.0369581	-0.134708	0.00347239	0.00562972	-0.492313	8.33032e-32	1.10317e-30	-0.517477	4.44437e-37	4.84107e-36	-0.0251638	0.551566	0.605477
	ENSG00000139946.10	PELI2	-0.363717	3.1711e-17	4.58574e-16	-0.429284	9.57692e-21	1.38973e-19	0.2108	1.54551e-06	3.80897e-06	-0.0647948	0.0938395	0.116402	0.572932	6.4216e-53	1.93848e-51	0.637727	9.79329e-61	1.06296e-57
	ENSG00000113387.12	SUB1	0.827509	3.23084e-17	4.6681e-16	0.424813	4.83157e-05	0.000102395	-0.0401358	0.688021	0.728045	-0.392727	3.44246e-05	6.336e-05	-0.870456	2.87089e-21	1.2833e-20	-0.477729	5.28846e-07	1.41468e-06
	ENSG00000104853.16	CLPTM1	-0.299848	3.24534e-17	4.68501e-16	0.148812	8.44339e-05	0.000173443	0.163087	6.5859e-06	1.50817e-05	0.447494	1.63085e-41	5.68679e-40	0.461167	1.15475e-46	2.27571e-45	0.0136739	0.681098	0.725176
	ENSG00000087903.13	RFX2	-0.722427	3.34334e-17	4.82232e-16	-0.321442	0.000426929	0.00079716	0.240184	0.00586724	0.00918894	0.401903	1.91352e-06	3.91434e-06	0.961309	6.61441e-32	5.32257e-31	0.559406	3.89065e-11	1.58184e-10
	ENSG00000168612.4	ZSWIM1	-0.232214	3.39073e-17	4.88645e-16	-0.0542273	0.0645604	0.0856009	0.00370737	0.894823	0.911841	0.174281	5.55861e-10	1.49582e-09	0.232956	1.2481e-17	4.58778e-17	0.0586754	0.0374713	0.0537665
	ENSG00000162813.18	BPNT1	0.27877	3.40777e-17	4.90677e-16	0.10273	0.00366352	0.00593786	-0.021778	0.520015	0.569915	-0.17756	2.02405e-09	5.21955e-09	-0.302155	8.58478e-26	4.90352e-25	-0.124596	3.13696e-05	6.86268e-05
	ENSG00000117322.17	CR2	-0.798712	3.55518e-17	5.11463e-16	-1.04899	3.733e-25	9.46958e-24	-1.16666	2.01823e-33	9.75108e-32	-0.23014	0.015919	0.0220595	-0.345447	0.000191337	0.000295415	-0.115307	0.230219	0.279323
	ENSG00000224043.8	CCNT2-AS1	0.413358	3.59366e-17	5.16553e-16	-0.0173485	0.744454	0.778302	-0.149565	0.00341424	0.00554135	-0.434633	1.89219e-20	1.06832e-19	-0.565616	3.69355e-35	3.59689e-34	-0.130983	0.00669467	0.0107837
	ENSG00000162144.9	CYB561A3	-0.293044	3.60271e-17	5.1741e-16	-0.0656152	0.0766892	0.10029	-0.181511	3.03875e-07	8.10704e-07	0.232163	4.01921e-12	1.27336e-11	0.112262	0.000543436	0.000806762	-0.119901	0.000361085	0.000692086
	ENSG00000085274.15	MYNN	0.482237	3.69463e-17	5.30155e-16	-0.247157	5.40789e-05	0.000113859	-0.141976	0.0152031	0.0224415	-0.729991	1.00371e-42	4.03255e-41	-0.625899	7.77582e-34	6.97601e-33	0.104092	0.0524974	0.0733095
	ENSG00000140044.13	JDP2	-0.428315	3.7316e-17	5.35001e-16	-0.153553	0.00460364	0.00736732	0.228991	9.73442e-06	2.18371e-05	0.276149	1.62696e-08	3.92761e-08	0.656453	1.16224e-43	1.90646e-42	0.380305	8.94901e-15	5.18457e-14
	ENSG00000134330.19	IAH1	0.405032	3.79095e-17	5.43045e-16	0.272689	1.11705e-07	3.29343e-07	-0.0609441	0.215877	0.259328	-0.1285	0.00387179	0.00578199	-0.467239	3.58823e-27	2.222e-26	-0.338739	4.79181e-14	2.60125e-13
	ENSG00000145088.9	EAF2	0.992685	3.89049e-17	5.56827e-16	0.298599	0.0182067	0.0264593	-0.0796936	0.510631	0.56114	-0.683692	2.35651e-09	6.04593e-09	-1.07786	3.77892e-22	1.77807e-21	-0.39417	0.00069229	0.00128071
	ENSG00000156384.14	SFR1	0.435541	3.95333e-17	5.65337e-16	0.0615876	0.268354	0.315787	-0.0568148	0.286362	0.334834	-0.37052	4.89786e-14	1.77409e-13	-0.494354	4.60136e-25	2.53846e-24	-0.123834	0.013277	0.0203855
	ENSG00000075618.18	FSCN1	-0.587178	4.06556e-17	5.80889e-16	-0.000550741	0.994077	0.994612	0.0952898	0.178935	0.218724	0.598094	6.67455e-20	3.60682e-19	0.683885	4.74549e-27	2.9175e-26	0.0857915	0.190428	0.235652
	ENSG00000141642.9	ELAC1	0.344889	4.11581e-17	5.87566e-16	0.183295	3.27962e-05	7.11095e-05	-0.0409329	0.335233	0.386143	-0.15999	4.77648e-05	8.68464e-05	-0.386937	8.71004e-24	4.4964e-23	-0.226947	1.74816e-08	5.46358e-08
	ENSG00000109083.13	IFT20	0.443619	4.16345e-17	5.9386e-16	0.250786	8.56044e-06	2.00119e-05	0.150838	0.00513232	0.008104	-0.186347	0.000239176	0.000407354	-0.291654	3.10765e-09	6.80393e-09	-0.105307	0.0393169	0.0562012
	ENSG00000101161.8	PRPF6	-0.326148	4.23415e-17	6.0343e-16	0.127711	0.0020029	0.00338823	-0.0629556	0.111209	0.141461	0.451206	4.59805e-36	9.259e-35	0.26075	7.98774e-14	2.35735e-13	-0.190456	1.35373e-07	3.87817e-07
	ENSG00000142166.13	IFNAR1	0.391101	4.37713e-17	6.23274e-16	0.446229	2.35618e-19	2.92198e-18	0.987509	2.46609e-96	3.1712e-93	0.0514593	0.237365	0.274345	0.593517	6.65342e-45	1.1748e-43	0.542058	2.67685e-35	1.06772e-33
	ENSG00000113719.16	ERGIC1	-0.421002	4.44543e-17	6.32462e-16	-0.153878	0.00396229	0.00638865	0.236853	3.49346e-06	8.26731e-06	0.266229	3.67468e-08	8.61465e-08	0.655749	1.80436e-44	3.11005e-43	0.389519	1.02413e-15	6.48185e-15
	ENSG00000149418.11	ST14	-0.591848	4.4749e-17	6.36112e-16	-0.192021	0.0105211	0.0158884	-0.0462902	0.518745	0.568796	0.398227	2.47555e-09	6.34744e-09	0.54401	4.32082e-17	1.54191e-16	0.145782	0.029573	0.0431481
	ENSG00000096092.6	TMEM14A	0.444737	4.49603e-17	6.38573e-16	0.198955	0.000465151	0.000863321	-0.196438	0.000332255	0.000618115	-0.248171	1.21894e-06	2.5318e-06	-0.64271	9.47887e-38	1.08062e-36	-0.394539	4.23088e-14	2.30804e-13
	ENSG00000166260.12	COX11	0.28995	4.54453e-17	6.44914e-16	-0.115714	0.00177336	0.00302318	-0.188258	1.0636e-07	2.9918e-07	-0.409351	3.23566e-39	8.93237e-38	-0.480393	1.68284e-56	6.64862e-55	-0.0710428	0.0248058	0.0366198
	ENSG00000175224.16	ATG13	-0.275944	4.61736e-17	6.54693e-16	0.0877299	0.0122165	0.0182505	0.171272	3.09507e-07	8.24809e-07	0.363372	3.44152e-34	5.75305e-33	0.445877	1.02369e-53	3.27444e-52	0.0825051	0.00580672	0.00944763
	ENSG00000134001.14	EIF2S1	0.216677	4.63824e-17	6.57097e-16	0.0709401	0.0101212	0.0153271	-0.0108015	0.682334	0.722896	-0.145119	6.40942e-09	1.5895e-08	-0.228493	4.55827e-21	2.01857e-20	-0.0833742	0.000939609	0.00170394
	ENSG00000161021.13	MAML1	-0.223921	4.65939e-17	6.59535e-16	-0.283821	1.93011e-23	3.89213e-22	0.0253594	0.350688	0.402089	-0.0614289	0.0108784	0.015394	0.24735	3.3891e-26	1.98489e-25	0.308779	3.11973e-37	1.49972e-35
	ENSG00000113658.18	SMAD5	0.374408	4.72629e-17	6.68438e-16	-0.154297	0.00122164	0.00213352	-0.0412726	0.365204	0.416418	-0.533264	3.34125e-39	9.20117e-38	-0.417329	3.57991e-26	2.09296e-25	0.115935	0.0047228	0.00777688
	ENSG00000270629.6	NBPF14	-0.366664	4.77268e-17	6.74429e-16	-0.347511	8.92162e-14	5.43721e-13	-0.0409929	0.356838	0.408113	0.0233202	0.581686	0.622078	0.325202	2.07804e-15	6.72975e-15	0.301881	1.18568e-12	5.61543e-12
	ENSG00000160293.17	VAV2	-0.421427	4.82159e-17	6.80765e-16	-0.384781	6.83832e-13	3.76784e-12	-0.291909	1.18237e-08	3.67391e-08	0.0406888	0.425348	0.468065	0.130644	0.00826913	0.0110147	0.0899555	0.0793354	0.107022
	ENSG00000180867.11	PDIA3P1	0.484939	4.84541e-17	6.8355e-16	-0.0809136	0.196353	0.23753	-0.0372201	0.533511	0.582541	-0.571151	3.91149e-24	2.91487e-23	-0.524568	6.86659e-22	3.17874e-21	0.0465831	0.41845	0.475638
	ENSG00000130749.10	ZC3H4	-0.289928	4.8536e-17	6.84128e-16	-0.0998847	0.00668292	0.0104147	0.0142144	0.686317	0.726517	0.190677	2.19627e-09	5.64877e-09	0.303123	9.98142e-23	4.84733e-22	0.112447	0.000440018	0.000834244
	ENSG00000174243.10	DDX23	-0.219081	4.97454e-17	7.00584e-16	0.0273103	0.326458	0.376762	0.0165062	0.535065	0.584099	0.245833	3.09179e-23	2.16347e-22	0.234115	1.8203e-22	8.71033e-22	-0.0117179	0.637346	0.685349
	ENSG00000167220.12	HDHD2	0.231764	5.03298e-17	7.08218e-16	0.0504227	0.0882803	0.114172	-0.0721088	0.010907	0.0164086	-0.178942	9.65692e-12	2.96408e-11	-0.304657	7.74579e-33	6.5632e-32	-0.125715	2.21618e-06	5.53729e-06
	ENSG00000197415.12	VEPH1	1.08311	5.22681e-17	7.34875e-16	1.7348	8.04847e-37	7.96132e-35	1.73606	4.90934e-40	4.94394e-38	0.647195	5.46018e-08	1.26736e-07	0.650032	1.8507e-08	3.84111e-08	0.00283691	0.980994	0.98413
	ENSG00000158966.16	CACHD1	-1.15953	5.24414e-17	7.36692e-16	-1.56705	6.15919e-26	1.71892e-24	-1.64245	8.83167e-31	3.17503e-29	-0.407696	0.00530943	0.0078007	-0.463587	0.00108692	0.00156975	-0.0558908	0.705913	0.748053
	ENSG00000181036.14	FCRL6	0.900296	5.39081e-17	7.5666e-16	1.02018	5.20691e-19	6.18649e-18	0.441348	5.57421e-05	0.00011421	0.134743	0.21221	0.247362	-0.457161	1.27334e-05	2.15041e-05	-0.591904	4.86296e-08	1.45321e-07
	ENSG00000166821.9	PEX11A	0.408461	5.41229e-17	7.59037e-16	0.135426	0.0101547	0.0153737	0.00532416	0.916254	0.930174	-0.276377	2.49616e-09	6.39929e-09	-0.405088	3.4722e-19	1.39063e-18	-0.128711	0.00684305	0.0109961
	ENSG00000065548.18	ZC3H15	0.529206	5.89551e-17	8.26113e-16	0.0993371	0.140935	0.175809	-0.0842342	0.191678	0.232753	-0.422775	3.68288e-12	1.16993e-11	-0.614189	2.26252e-25	1.26623e-24	-0.191414	0.00175654	0.00307155
	ENSG00000100395.15	L3MBTL2	-0.239968	6.07904e-17	8.51117e-16	0.0342289	0.262677	0.309608	-0.189594	9.3034e-11	3.62529e-10	0.273984	2.49019e-25	2.02738e-24	0.049221	0.0546075	0.0665801	-0.224763	2.17579e-17	1.6149e-16
	ENSG00000130724.9	CHMP2A	-0.497097	6.1118e-17	8.54987e-16	0.20853	0.000991756	0.00175423	0.321458	1.09658e-07	3.0804e-07	0.707003	1.39692e-39	3.99914e-38	0.817687	1.3971e-55	5.09605e-54	0.110684	0.0400356	0.0571501
	ENSG00000133789.15	SWAP70	-0.515003	6.22728e-17	8.70414e-16	-0.683826	2.27511e-25	5.96129e-24	-0.552228	1.431e-18	1.2987e-17	-0.163194	0.00833539	0.0119674	-0.0345658	0.564256	0.596193	0.128628	0.0384632	0.055085
	ENSG00000102879.15	CORO1A	-0.33198	6.24424e-17	8.72055e-16	0.176313	3.0933e-05	6.72265e-05	0.236044	5.38203e-09	1.73757e-08	0.50905	4.70016e-45	2.64114e-43	0.566831	7.29148e-59	3.43567e-57	0.0577806	0.111319	0.145529
	ENSG00000165629.20	ATP5F1C	0.520433	6.32979e-17	8.83265e-16	0.325372	9.51068e-07	2.50457e-06	0.0724301	0.25385	0.300581	-0.192749	0.00100405	0.00160226	-0.450103	2.37302e-15	7.65226e-15	-0.257355	1.2415e-05	2.84433e-05
	ENSG00000157985.19	AGAP1	0.770942	6.33978e-17	8.83921e-16	0.920926	7.26922e-21	1.08017e-19	0.427202	5.62003e-06	1.29783e-05	0.158661	0.0804279	0.100833	-0.343648	9.63683e-05	0.000152569	-0.502309	3.71532e-08	1.12358e-07
	ENSG00000120837.8	NFYB	0.633291	6.46861e-17	9.01132e-16	-0.218466	0.0070197	0.0109039	-0.317975	4.05681e-05	8.45185e-05	-0.84914	1.51587e-33	2.37639e-32	-0.952234	2.87661e-44	4.90233e-43	-0.103095	0.146306	0.186176
	ENSG00000171302.17	CANT1	-0.378608	6.59138e-17	9.17469e-16	0.0159655	0.740927	0.775004	0.343358	1.01244e-13	5.39185e-13	0.39468	3.90377e-21	2.31319e-20	0.720608	1.16154e-70	1.46363e-68	0.325928	8.28001e-15	4.82218e-14
	ENSG00000153879.9	CEBPG	0.255173	6.60975e-17	9.19261e-16	0.0133411	0.682977	0.722067	0.0375367	0.229273	0.274179	-0.239573	1.04632e-15	4.23235e-15	-0.218402	4.58763e-14	1.37241e-13	0.0211709	0.481837	0.538674
	ENSG00000069702.11	TGFBR3	0.669743	6.62108e-17	9.20071e-16	0.573508	1.94567e-11	9.02743e-11	0.150985	0.0647628	0.0858012	-0.0847681	0.295048	0.334893	-0.520188	3.49867e-11	8.75484e-11	-0.435419	8.70725e-08	2.53195e-07
	ENSG00000153037.15	SRP19	0.356225	6.78206e-17	9.41659e-16	0.0523764	0.250784	0.296825	-0.0302556	0.48793	0.539074	-0.301856	3.7326e-13	1.27066e-12	-0.387864	6.48363e-22	3.00731e-21	-0.086008	0.0400897	0.0572175
	ENSG00000147650.11	LRP12	0.59073	6.91281e-17	9.58886e-16	0.181828	0.017294	0.0252184	0.537554	1.18909e-13	6.30449e-13	-0.40837	2.99057e-09	7.61981e-09	-0.0537468	0.416157	0.450208	0.354623	3.41764e-07	9.35423e-07
	ENSG00000170584.11	NUDCD2	0.441659	6.91761e-17	9.58886e-16	0.0449079	0.427632	0.479877	-0.232899	1.74883e-05	3.79776e-05	-0.393857	3.30759e-15	1.29722e-14	-0.675652	6.1326e-44	1.02826e-42	-0.281795	2.52241e-08	7.78391e-08
	ENSG00000110696.10	C11orf58	0.281324	7.0016e-17	9.69725e-16	-0.00639414	0.858833	0.878863	-0.065809	0.0555353	0.0745091	-0.287433	1.86635e-19	9.78965e-19	-0.348758	1.5018e-29	1.06613e-28	-0.061325	0.0555504	0.0772357
	ENSG00000116698.21	SMG7	-0.259419	7.01034e-17	9.70131e-16	-0.0199685	0.546526	0.594711	0.174129	3.75314e-08	1.10538e-07	0.238905	2.59404e-17	1.16897e-16	0.431877	3.81419e-56	1.46855e-54	0.192972	9.57075e-12	4.14666e-11
	ENSG00000174695.10	TMEM167A	0.341865	7.08045e-17	9.79023e-16	-0.116788	0.00752082	0.0116326	0.26513	2.14293e-10	8.0502e-10	-0.458313	9.80179e-32	1.2888e-30	-0.0781355	0.0391422	0.0485425	0.380178	3.65895e-22	4.23222e-21
	ENSG00000132254.12	ARFIP2	-0.193789	7.0877e-17	9.79216e-16	-0.031144	0.208388	0.250692	-0.239305	7.54749e-24	1.24429e-22	0.163008	7.94157e-14	2.83703e-13	-0.0468407	0.0276782	0.0348529	-0.209848	1.58411e-21	1.73231e-20
	ENSG00000177733.7	HNRNPA0	-0.268091	7.19247e-17	9.92869e-16	-0.0105503	0.757985	0.790223	-0.109761	0.00080011	0.0014124	0.256147	3.28438e-18	1.57297e-17	0.156799	3.96064e-08	8.02989e-08	-0.0993484	0.000777304	0.00142719
	ENSG00000141503.17	MINK1	-0.323107	7.36801e-17	1.01626e-15	0.0708245	0.0861461	0.111627	-0.0176897	0.653947	0.696752	0.393764	9.22324e-26	7.79919e-25	0.304285	6.15403e-17	2.17834e-16	-0.0894795	0.0175372	0.026489
	ENSG00000137393.9	RNF144B	-0.423095	7.43789e-17	1.02506e-15	-0.390082	5.49579e-13	3.06858e-12	0.169564	0.00102851	0.00179063	0.0327462	0.496447	0.538995	0.590692	8.97327e-37	9.62298e-36	0.557946	7.50201e-31	1.94599e-29
	ENSG00000128951.14	DUT	0.363444	7.71831e-17	1.06283e-15	0.0483894	0.298206	0.347636	-0.0838122	0.0595288	0.0794081	-0.315171	6.41973e-15	2.47003e-14	-0.448916	2.4012e-30	1.77903e-29	-0.133745	0.00100478	0.00181302
	ENSG00000163634.12	THOC7	0.360285	7.75254e-17	1.06666e-15	0.306502	3.01981e-11	1.37143e-10	0.210969	1.73536e-06	4.25429e-06	-0.0523844	0.214503	0.249778	-0.150976	0.000226588	0.000347646	-0.0985912	0.0202351	0.0302944
	ENSG00000049167.14	ERCC8	0.448975	7.76143e-17	1.067e-15	-0.11487	0.0481526	0.0651901	-0.174655	0.00168056	0.00284323	-0.566119	5.82162e-30	6.64136e-29	-0.624789	3.05232e-38	3.61347e-37	-0.0586692	0.248448	0.299149
	ENSG00000213809.9	KLRK1	0.585434	7.83136e-17	1.07573e-15	0.389306	2.0074e-07	5.74226e-07	-0.228155	0.00144518	0.00246571	-0.191213	0.0058542	0.00855123	-0.811625	1.74331e-33	1.53015e-32	-0.620412	5.6973e-19	4.92277e-18
	ENSG00000147394.18	ZNF185	-0.560164	7.97584e-17	1.09468e-15	-0.121932	0.0887129	0.11466	0.302487	9.92169e-06	2.22274e-05	0.434528	1.4639e-11	4.43598e-11	0.860024	3.02092e-43	4.82217e-42	0.425496	4.43338e-11	1.79417e-10
	ENSG00000287200.1	AC022506.2	-0.700891	7.99288e-17	1.09612e-15	-0.567139	2.54106e-10	1.03255e-09	-0.284186	0.000868303	0.00152457	0.14907	0.0775702	0.0975154	0.421785	2.33109e-07	4.48399e-07	0.272714	0.00123888	0.00220884
	ENSG00000002587.10	HS3ST1	-0.899462	8.06916e-17	1.10567e-15	-1.10856	1.28587e-21	2.09716e-20	-1.20251	2.6199e-27	6.54661e-26	-0.193747	0.0841218	0.105147	-0.297549	0.00630405	0.00848138	-0.103802	0.361093	0.417498
	ENSG00000102010.15	BMX	-0.865805	8.21284e-17	1.12444e-15	-0.675489	1.07971e-09	4.05423e-09	0.358233	0.00068576	0.00122333	0.19064	0.0471338	0.0612386	1.22196	1.07733e-39	1.38052e-38	1.03132	6.28261e-27	1.12606e-25
	ENSG00000076043.10	REXO2	0.389587	8.28049e-17	1.13277e-15	0.389831	5.70653e-15	4.04049e-14	0.134629	0.00484673	0.00768425	0.00121822	0.979379	0.982514	-0.256328	2.14398e-08	4.43102e-08	-0.257547	5.73173e-08	1.69909e-07
	ENSG00000166803.13	PCLAF	1.00271	8.37356e-17	1.14457e-15	0.730986	1.45071e-08	4.758e-08	0.528176	1.91754e-05	4.14368e-05	-0.264427	0.0190247	0.0260721	-0.476118	1.40303e-05	2.36224e-05	-0.211691	0.0639448	0.0877698
	ENSG00000156931.15	VPS8	-0.312282	8.74083e-17	1.19379e-15	-0.18582	3.39558e-06	8.34517e-06	0.244082	1.67432e-10	6.35116e-10	0.123617	0.000341415	0.000572743	0.554239	9.47999e-62	5.55214e-60	0.430621	1.62961e-35	6.69266e-34
	ENSG00000106591.4	MRPL32	0.578902	8.8234e-17	1.20409e-15	0.169903	0.0223267	0.031906	-0.210694	0.00309049	0.00504676	-0.406323	5.54069e-10	1.49172e-09	-0.791055	1.9105e-35	1.89489e-34	-0.384732	6.05483e-09	1.98717e-08
	ENSG00000097021.19	ACOT7	0.47169	9.04335e-17	1.2331e-15	0.987831	2.36264e-60	1.09712e-57	0.553915	9.8579e-22	1.2696e-20	0.52052	1.7527e-23	1.24744e-22	0.0825977	0.103591	0.122201	-0.437922	6.4169e-17	4.55537e-16
	ENSG00000187239.17	FNBP1	-0.299071	9.06198e-17	1.23463e-15	-0.0355524	0.353552	0.404945	0.00545203	0.881696	0.900551	0.264557	6.68767e-15	2.56955e-14	0.303875	2.72134e-20	1.15411e-19	0.0393185	0.248839	0.299566
	ENSG00000140545.15	MFGE8	-0.449378	9.6988e-17	1.32032e-15	-0.322145	2.32109e-08	7.42332e-08	-0.714733	3.11473e-38	2.45608e-36	0.120756	0.0226507	0.0307224	-0.270465	1.53771e-07	2.99178e-07	-0.39122	2.29951e-13	1.17144e-12
	ENSG00000103197.18	TSC2	-0.288749	9.73381e-17	1.324e-15	0.085904	0.0203141	0.02927	0.111155	0.00168583	0.00285127	0.374493	5.64129e-30	6.44447e-29	0.398573	9.14482e-36	9.22972e-35	0.02408	0.466162	0.522766
	ENSG00000151650.8	VENTX	0.534725	9.78706e-17	1.32983e-15	0.772868	1.83628e-29	8.02338e-28	0.925607	2.83369e-45	4.15533e-43	0.242028	8.80562e-05	0.000156533	0.390417	6.76387e-11	1.65836e-10	0.148389	0.0166045	0.0251761
	ENSG00000285618.1	AC074132.1	-0.933739	9.79253e-17	1.32983e-15	-0.816768	1.07351e-11	5.13619e-11	-0.308765	0.0063721	0.00992013	0.119478	0.298176	0.338213	0.630595	9.39549e-09	1.99127e-08	0.511118	7.27354e-06	1.71604e-05
	ENSG00000147138.2	GPR174	0.52195	9.97007e-17	1.35284e-15	-0.269213	5.97495e-05	0.00012523	-0.335932	1.61288e-07	4.44339e-07	-0.794596	1.94323e-42	7.56948e-41	-0.859891	1.96524e-52	5.72467e-51	-0.0652944	0.264759	0.31652
	ENSG00000134049.6	IER3IP1	0.396434	1.00232e-16	1.35894e-15	0.0360774	0.479667	0.531173	-0.158954	0.00113781	0.00196882	-0.35665	2.99792e-15	1.17855e-14	-0.556259	8.21392e-37	8.82572e-36	-0.199609	1.21539e-05	2.78913e-05
	ENSG00000167323.11	STIM1	-0.234815	1.02605e-16	1.38999e-15	0.0358212	0.234594	0.279264	-0.00199413	0.944829	0.953657	0.270322	5.35047e-24	3.94129e-23	0.231478	4.6278e-19	1.84414e-18	-0.0388437	0.1482	0.188284
	ENSG00000143569.19	UBAP2L	-0.28631	1.02946e-16	1.39348e-15	-0.0822557	0.0252211	0.0357367	0.0244127	0.487125	0.538362	0.201853	1.20277e-10	3.40234e-10	0.309007	2.74705e-24	1.45747e-23	0.107155	0.000661503	0.00122689
	ENSG00000100299.18	ARSA	-0.380875	1.04198e-16	1.40929e-15	0.0111091	0.820256	0.844816	0.0688919	0.140488	0.175264	0.393916	1.1519e-17	5.31902e-17	0.449714	6.98395e-24	3.6324e-23	0.055798	0.227204	0.276006
	ENSG00000106080.11	FKBP14	0.410225	1.05683e-16	1.42822e-15	-0.080436	0.132295	0.165823	-0.167397	0.00107016	0.00185985	-0.49128	3.427e-26	3.00164e-25	-0.579518	8.80492e-38	1.00793e-36	-0.0882383	0.063296	0.0869437
	ENSG00000115944.15	COX7A2L	0.352839	1.07791e-16	1.45553e-15	0.141927	0.00175956	0.00300241	0.0609316	0.160169	0.197576	-0.211674	5.4299e-08	1.26051e-07	-0.294043	6.83965e-15	2.14406e-14	-0.0823692	0.0354023	0.0509779
	ENSG00000155827.12	RNF20	-0.317337	1.08001e-16	1.45718e-15	-0.144273	0.000402049	0.00075365	0.0207252	0.594752	0.641366	0.172176	2.23096e-06	4.54415e-06	0.336567	1.38558e-21	6.30861e-21	0.164391	6.7706e-06	1.60306e-05
	ENSG00000180817.12	PPA1	0.465583	1.08219e-16	1.45896e-15	0.211566	0.000408578	0.000764957	-0.0426354	0.456447	0.508119	-0.252452	3.05979e-06	6.16892e-06	-0.50838	3.40223e-22	1.60583e-21	-0.255928	2.53729e-06	6.29046e-06
	ENSG00000170382.12	LRRN2	-0.680151	1.12185e-16	1.5106e-15	-0.9597	8.64972e-27	2.74378e-25	-0.572501	9.69441e-12	4.18764e-11	-0.266695	0.00190328	0.00294404	0.111026	0.174543	0.199875	0.377721	1.30175e-05	2.97459e-05
	ENSG00000223609.11	HBD	1.77068	1.12231e-16	1.5106e-15	2.38358	9.83666e-26	2.66947e-24	2.47203	5.67756e-30	1.89445e-28	0.637991	0.00180914	0.00280573	0.745209	0.000170699	0.000264534	0.107218	0.601221	0.652025
	ENSG00000133138.20	TBC1D8B	0.800658	1.13817e-16	1.53072e-15	0.211294	0.0434084	0.0592374	0.687645	3.66654e-12	1.66649e-11	-0.603806	5.47572e-11	1.59115e-10	-0.11429	0.194007	0.220705	0.489516	1.45724e-07	4.15965e-07
	ENSG00000246548.3	LINC02288	-0.841169	1.15919e-16	1.55773e-15	-0.711807	5.4421e-11	2.39311e-10	-0.44223	1.69071e-05	3.67442e-05	0.124843	0.243544	0.280998	0.395764	0.000123567	0.000193476	0.270922	0.0112481	0.0174638
	ENSG00000228223.3	HCG11	0.407338	1.17672e-16	1.58002e-15	-0.0794713	0.130775	0.164005	-0.0424929	0.397858	0.448966	-0.480856	1.91006e-25	1.57583e-24	-0.450014	7.79402e-24	4.04234e-23	0.0308421	0.507297	0.563878
	ENSG00000105366.15	SIGLEC8	-1.30828	1.19261e-16	1.60007e-15	-1.28407	2.42767e-14	1.58777e-13	-1.13328	1.89071e-12	8.87337e-12	0.0176612	0.911664	0.924334	0.165117	0.284603	0.31605	0.147456	0.356319	0.412576
	ENSG00000088038.19	CNOT3	-0.283889	1.21547e-16	1.62943e-15	0.0653027	0.0737085	0.0967026	0.206906	3.05795e-09	1.01428e-08	0.349597	9.49845e-27	8.72378e-26	0.489642	5.60786e-54	1.83252e-52	0.140046	1.91539e-05	4.28439e-05
	ENSG00000143418.19	CERS2	-0.230495	1.2441e-16	1.66647e-15	0.0276877	0.350661	0.402113	0.154628	4.95313e-08	1.44103e-07	0.258139	7.42274e-23	5.03518e-22	0.383758	1.79347e-51	4.79595e-50	0.125619	1.82831e-06	4.61321e-06
	ENSG00000126603.8	GLIS2	-0.843321	1.24733e-16	1.66946e-15	-0.376838	0.000480315	0.000889391	-0.0242872	0.813022	0.839746	0.476681	1.69956e-06	3.48998e-06	0.823641	1.07317e-17	3.95613e-17	0.346959	0.000450911	0.000854019
	ENSG00000104131.13	EIF3J	0.213524	1.27859e-16	1.70993e-15	-0.0142691	0.605087	0.650163	-0.0785875	0.00290628	0.00476364	-0.227129	8.10487e-20	4.35146e-19	-0.293255	7.78633e-34	6.98168e-33	-0.0661258	0.00854531	0.0135379
	ENSG00000238241.2	CCR12P	-1.06951	1.28893e-16	1.72239e-15	-1.36564	4.0928e-23	7.92809e-22	-1.59912	8.18793e-34	4.13528e-32	-0.304859	0.0253928	0.0342155	-0.533433	5.53757e-05	8.94539e-05	-0.228574	0.0956294	0.126731
	ENSG00000148396.18	SEC16A	-0.325727	1.29309e-16	1.72657e-15	-0.0319151	0.446754	0.498824	0.0186094	0.642589	0.686488	0.294394	6.37076e-16	2.61383e-15	0.343479	2.33677e-22	1.11177e-21	0.0490846	0.179486	0.223574
	ENSG00000122565.19	CBX3	0.435579	1.2954e-16	1.72826e-15	0.0173205	0.757663	0.789937	-0.0493474	0.357816	0.408999	-0.414543	2.12226e-16	8.99581e-16	-0.486305	2.79854e-23	1.40332e-22	-0.0717622	0.156973	0.198037
	ENSG00000124126.14	PREX1	-0.394605	1.30831e-16	1.7441e-15	-0.0951116	0.0613378	0.0815868	0.383608	2.91724e-15	1.84237e-14	0.299643	7.24995e-13	2.42243e-12	0.776264	6.19496e-82	3.32389e-79	0.476621	6.10645e-30	1.46564e-28
	ENSG00000116017.11	ARID3A	-0.361394	1.31096e-16	1.74624e-15	-0.105797	0.0230426	0.032842	0.384959	4.93037e-18	4.21806e-17	0.259308	3.60407e-11	1.06119e-10	0.746669	3.67198e-86	4.36257e-83	0.487362	2.59444e-35	1.03734e-33
	ENSG00000162415.7	ZSWIM5	0.575816	1.31225e-16	1.74657e-15	0.279794	0.000178639	0.000351869	0.00663404	0.926296	0.938194	-0.300889	9.09749e-06	1.75707e-05	-0.572398	4.93321e-18	1.85182e-17	-0.271509	8.24466e-05	0.000171075
	ENSG00000130511.16	SSBP4	0.350855	1.31572e-16	1.7498e-15	0.639928	1.63991e-45	3.15109e-43	0.245614	1.3318e-08	4.11605e-08	0.295614	2.28035e-13	7.87889e-13	-0.103672	0.00803915	0.0107221	-0.399286	6.33538e-23	7.95894e-22
	ENSG00000185359.13	HGS	-0.233161	1.38125e-16	1.83548e-15	0.0373334	0.21411	0.256929	0.176058	8.80498e-10	3.09815e-09	0.270787	4.41164e-23	3.04603e-22	0.408084	2.15154e-53	6.73946e-52	0.137298	5.76786e-07	1.53622e-06
	ENSG00000105705.16	SUGP1	-0.19711	1.39078e-16	1.84642e-15	0.0914331	0.000316531	0.000602417	0.0590516	0.0150383	0.022212	0.28768	7.02594e-38	1.68147e-36	0.254273	1.05044e-31	8.35182e-31	-0.0334063	0.136621	0.175043
	ENSG00000171320.15	ESCO2	0.818293	1.39169e-16	1.84642e-15	0.438794	4.09335e-05	8.75941e-05	0.552274	6.11079e-08	1.75946e-07	-0.373601	5.14356e-05	9.32457e-05	-0.265441	0.00287658	0.00398751	0.10816	0.24967	0.300424
	ENSG00000138430.16	OLA1	0.275613	1.43336e-16	1.90019e-15	0.171896	1.38843e-06	3.58075e-06	-0.0242892	0.476171	0.527511	-0.102927	0.000956361	0.00153056	-0.301046	2.58875e-23	1.30244e-22	-0.198119	2.81929e-10	1.05544e-09
	ENSG00000166037.11	CEP57	0.368553	1.43531e-16	1.90127e-15	-0.173215	0.000277922	0.000532556	-0.217154	1.87067e-06	4.56593e-06	-0.543262	1.43333e-38	3.70196e-37	-0.587392	1.55965e-47	3.25084e-46	-0.0441298	0.294811	0.347921
	ENSG00000179163.11	FUCA1	-0.345123	1.43939e-16	1.90517e-15	-0.173907	9.39419e-05	0.000191726	-0.0742543	0.0809686	0.105631	0.172298	1.94827e-05	3.67576e-05	0.268981	6.05574e-12	1.58973e-11	0.0966829	0.0169695	0.0256992
	ENSG00000167904.15	TMEM68	0.353187	1.4417e-16	1.90672e-15	-0.203248	9.80652e-06	2.27404e-05	-0.138631	0.00158617	0.00269089	-0.555984	1.10163e-43	5.1326e-42	-0.493161	6.15538e-37	6.66987e-36	0.0628231	0.122371	0.158544
	ENSG00000172239.14	PAIP1	0.356118	1.47031e-16	1.94302e-15	-0.0604157	0.190029	0.230816	-0.103199	0.0192144	0.0278947	-0.415527	1.07726e-24	8.38073e-24	-0.460605	9.32578e-32	7.44675e-31	-0.0450777	0.269674	0.321541
	ENSG00000119965.13	C10orf88	0.352272	1.56756e-16	2.0699e-15	-0.116974	0.0108694	0.0163785	-0.203336	3.71427e-06	8.76007e-06	-0.468938	7.5376e-32	1.00298e-30	-0.556601	9.92844e-47	1.96829e-45	-0.0876629	0.0308882	0.0449212
	ENSG00000188554.14	NBR1	-0.308864	1.58366e-16	2.08951e-15	-0.147836	0.000211203	0.000411646	0.193917	3.66913e-07	9.68682e-07	0.160564	1.81995e-06	3.72889e-06	0.501122	2.65391e-53	8.25092e-52	0.340558	6.46757e-24	8.98705e-23
	ENSG00000135956.8	TMEM127	-0.350922	1.59425e-16	2.10182e-15	0.0425971	0.347363	0.398631	0.36806	1.98734e-17	1.58655e-16	0.393697	1.14141e-24	8.86324e-24	0.717596	7.93495e-83	5.73835e-80	0.323899	4.3192e-17	3.11405e-16
	ENSG00000113068.10	PFDN1	0.263174	1.61698e-16	2.12952e-15	0.304012	4.24662e-19	5.09991e-18	0.11397	0.000473583	0.000862714	0.0427351	0.129171	0.15647	-0.150834	3.60998e-08	7.34583e-08	-0.19357	9.2788e-12	4.02751e-11
	ENSG00000173039.19	RELA	-0.30644	1.61781e-16	2.12952e-15	0.156211	7.92109e-05	0.000163348	0.139625	0.000224421	0.000427004	0.462253	2.92044e-41	9.8731e-40	0.444408	1.37225e-40	1.85416e-39	-0.0178449	0.604825	0.655293
	ENSG00000110852.4	CLEC2B	0.81781	1.64686e-16	2.16605e-15	0.0990051	0.349336	0.400649	0.214337	0.0340262	0.0474805	-0.712529	1.18954e-13	4.19363e-13	-0.60404	8.72498e-11	2.12292e-10	0.108489	0.261033	0.312694
	ENSG00000140829.12	DHX38	-0.218824	1.67569e-16	2.20224e-15	-0.0622977	0.0276862	0.0389654	-0.0399365	0.139842	0.174472	0.15635	1.06996e-09	2.81327e-09	0.17767	8.86749e-13	2.46397e-12	0.0213199	0.407636	0.464621
	ENSG00000185033.14	SEMA4B	-0.378482	1.71414e-16	2.251e-15	-0.0648857	0.184898	0.225205	0.368063	3.55784e-15	2.22425e-14	0.31527	5.60507e-13	1.88456e-12	0.745453	2.93525e-69	3.23324e-67	0.430183	1.09428e-22	1.3393e-21
	ENSG00000133835.16	HSD17B4	-0.306068	1.73326e-16	2.27433e-15	-0.0693457	0.0797959	0.104003	0.0133459	0.724276	0.760487	0.239245	2.37057e-11	7.07133e-11	0.319235	3.70497e-20	1.56329e-19	0.0799903	0.0260442	0.0383319
	ENSG00000141699.11	RETREG3	-0.173239	1.7626e-16	2.31101e-15	0.0220522	0.325154	0.375335	-0.148219	4.86001e-12	2.17581e-11	0.196313	3.55336e-22	2.28285e-21	0.0241762	0.219393	0.247602	-0.172137	3.0189e-17	2.20138e-16
	ENSG00000084234.17	APLP2	-0.428562	1.78316e-16	2.33614e-15	0.0418591	0.450333	0.502209	0.349555	4.27221e-11	1.72217e-10	0.472319	1.2049e-23	8.66456e-23	0.777363	6.15308e-65	4.63096e-63	0.305044	1.13247e-10	4.41236e-10
	ENSG00000142208.16	AKT1	-0.253134	1.8304e-16	2.39614e-15	-0.0486132	0.137918	0.172264	0.0900846	0.00402597	0.00646825	0.206927	1.49719e-13	5.23717e-13	0.342849	1.51185e-36	1.60476e-35	0.135923	1.34109e-06	3.43596e-06
	ENSG00000101365.21	IDH3B	-0.252799	1.8503e-16	2.42031e-15	0.14742	6.55364e-06	1.554e-05	-0.0638764	0.0412252	0.0567071	0.401092	6.11464e-49	6.09011e-47	0.187805	1.32771e-12	3.64119e-12	-0.213287	6.92559e-15	4.069e-14
	ENSG00000123739.11	PLA2G12A	0.362733	1.89541e-16	2.47737e-15	0.154582	0.0010376	0.00182912	0.165259	0.000244478	0.000462533	-0.216779	3.49055e-07	7.58337e-07	-0.200948	1.11005e-06	2.03611e-06	0.0158314	0.711973	0.753563
	ENSG00000185825.17	BCAP31	-0.351232	1.899e-16	2.48013e-15	0.197279	1.43832e-05	3.26114e-05	0.0740316	0.0886383	0.11483	0.548557	1.91625e-49	2.15358e-47	0.423396	5.8695e-32	4.7369e-31	-0.125161	0.000780089	0.00143214
	ENSG00000165512.5	ZNF22	0.483853	1.92906e-16	2.51741e-15	-0.153907	0.0142885	0.0210897	-0.359284	2.23943e-09	7.53859e-09	-0.637758	3.71031e-33	5.62566e-32	-0.84454	3.03137e-60	1.60576e-58	-0.206782	0.000113673	0.000231878
	ENSG00000269958.1	AL049840.6	-0.253696	1.93655e-16	2.52522e-15	-0.176262	8.55953e-08	2.55883e-07	-0.148942	2.21255e-06	5.34652e-06	0.0777808	0.0126226	0.017701	0.103239	0.000642021	0.000947368	0.0254586	0.416867	0.47407
	ENSG00000132514.13	CLEC10A	0.627331	1.99891e-16	2.6045e-15	0.866215	1.65393e-26	5.06388e-25	0.898991	6.10041e-31	2.24627e-29	0.241826	0.00120051	0.00190028	0.269481	0.00019721	0.000304116	0.0276549	0.712205	0.753761
	ENSG00000122033.14	MTIF3	0.350591	2.01995e-16	2.62986e-15	0.150138	0.00097471	0.00172645	0.00479403	0.912357	0.926715	-0.198442	2.67901e-06	5.42027e-06	-0.347124	2.63665e-17	9.5193e-17	-0.148682	0.000477378	0.000901173
	ENSG00000136026.14	CKAP4	-0.478889	2.05282e-16	2.67058e-15	-0.155609	0.0122003	0.0182279	0.311122	1.57569e-07	4.34312e-07	0.324958	1.69919e-09	4.40983e-09	0.788469	2.11396e-51	5.62585e-50	0.463511	1.10532e-17	8.42564e-17
	ENSG00000103187.8	COTL1	-0.384682	2.06751e-16	2.6876e-15	0.164181	0.000997547	0.00176335	0.334222	2.40833e-12	1.11647e-11	0.5497	3.23827e-39	8.93237e-38	0.717148	1.44323e-69	1.6442e-67	0.167448	7.04279e-05	0.000147548
	ENSG00000260401.1	AP002761.4	-0.626146	2.07601e-16	2.69656e-15	-0.413933	3.4348e-07	9.56355e-07	-0.182385	0.0186851	0.0271806	0.207713	0.00477443	0.0070533	0.440217	6.68582e-10	1.53577e-09	0.232504	0.00163732	0.00287456
	ENSG00000121350.16	PYROXD1	0.372828	2.10748e-16	2.7353e-15	-0.174368	0.000328019	0.000622911	-0.13212	0.00439533	0.00701489	-0.548577	8.96169e-39	2.37356e-37	-0.506252	2.55489e-35	2.51751e-34	0.0423245	0.319014	0.373519
	ENSG00000083223.18	TUT7	-0.37102	2.11458e-16	2.74027e-15	-0.524329	1.29296e-27	4.56e-26	0.101451	0.0274261	0.0388413	-0.151803	0.000138813	0.000242275	0.470905	3.02842e-34	2.78604e-33	0.622709	1.14193e-54	3.72426e-52
	ENSG00000177728.17	TMEM94	-0.195609	2.11377e-16	2.74027e-15	-0.0221414	0.382911	0.434947	-0.110314	5.54233e-06	1.2806e-05	0.173707	8.00537e-14	2.85768e-13	0.0838379	0.000203941	0.000314059	-0.0898694	0.000120499	0.000244869
	ENSG00000111726.13	CMAS	0.254905	2.11911e-16	2.74401e-15	0.0991736	0.00281612	0.00465556	0.075077	0.0180501	0.0263394	-0.156176	5.28355e-07	1.13147e-06	-0.181353	1.92312e-09	4.2758e-09	-0.0251773	0.42281	0.479976
	ENSG00000075426.12	FOSL2	-0.448559	2.14121e-16	2.77048e-15	-0.335711	8.01639e-09	2.71826e-08	0.275618	7.24201e-07	1.84663e-06	0.114007	0.0219451	0.0298189	0.722793	8.80614e-51	2.23281e-49	0.608786	3.58284e-34	1.26257e-32
	ENSG00000136875.12	PRPF4	-0.236019	2.15048e-16	2.78033e-15	0.00621027	0.839219	0.861481	-0.0206519	0.48058	0.531938	0.241997	1.25743e-19	6.6629e-19	0.21429	1.34109e-16	4.65396e-16	-0.0277073	0.301381	0.354969
	ENSG00000266865.6	AC138207.8	0.490411	2.1555e-16	2.78466e-15	0.307991	1.83781e-06	4.67195e-06	0.112237	0.071978	0.0947073	-0.186399	0.00126911	0.00200219	-0.380257	2.18652e-11	5.54566e-11	-0.193859	0.00117798	0.00210885
	ENSG00000169925.17	BRD3	-0.26257	2.18264e-16	2.81754e-15	-0.0791767	0.0201662	0.0290744	0.0148347	0.648764	0.691935	0.185852	7.73826e-10	2.05904e-09	0.277278	2.89287e-21	1.29173e-20	0.0914255	0.00257843	0.00441225
	ENSG00000165886.5	UBTD1	-0.506549	2.21432e-16	2.85623e-15	0.0758909	0.247608	0.293523	0.420885	1.91519e-11	7.99605e-11	0.584528	2.50383e-25	2.03748e-24	0.927664	4.52683e-65	3.48587e-63	0.343136	1.08269e-09	3.83075e-09
	ENSG00000100345.21	MYH9	-0.526544	2.22205e-16	2.864e-15	0.054931	0.421608	0.473966	0.24007	0.000238805	0.00045212	0.581641	7.51746e-23	5.09735e-22	0.764872	1.21353e-40	1.64371e-39	0.183231	0.00201794	0.0034992
	ENSG00000166398.13	KIAA0355	-0.320299	2.26656e-16	2.91911e-15	-0.719093	1.66692e-66	8.70811e-64	-0.629558	3.81286e-56	1.22576e-53	-0.403663	2.3544e-25	1.9249e-24	-0.312034	1.03372e-16	3.60914e-16	0.0916298	0.0190225	0.0286077
	ENSG00000139718.10	SETD1B	-0.29475	2.30615e-16	2.96782e-15	-0.300735	4.06672e-15	2.92276e-14	0.00769573	0.833438	0.857601	-0.00589239	0.854734	0.875256	0.301165	4.59349e-22	2.14797e-21	0.307057	2.03579e-21	2.19757e-20
	ENSG00000273149.1	AL138963.4	0.843769	2.32516e-16	2.98998e-15	0.490858	7.53971e-06	1.77373e-05	0.0306474	0.769953	0.801351	-0.357307	0.000169952	0.000294184	-0.818998	6.18684e-19	2.4554e-18	-0.46169	1.31462e-06	3.37542e-06
	ENSG00000105229.7	PIAS4	-0.24497	2.33515e-16	2.99862e-15	0.132608	3.00551e-05	6.54207e-05	0.109108	0.000330868	0.000615938	0.377877	2.70634e-43	1.19086e-41	0.353037	2.91355e-40	3.86452e-39	-0.0248399	0.3659	0.422405
	ENSG00000165905.18	LARGE2	-0.599528	2.33547e-16	2.99862e-15	-0.628857	7.49467e-16	5.85734e-15	-0.970475	1.46397e-38	1.20557e-36	-0.0241625	0.73926	0.769324	-0.370518	1.51716e-07	2.95318e-07	-0.346356	2.20036e-06	5.50023e-06
	ENSG00000080493.17	SLC4A4	0.739761	2.34718e-16	3.01135e-15	0.428269	9.28262e-06	2.15854e-05	0.209763	0.0234965	0.0336682	-0.301746	0.000563347	0.000923986	-0.530351	4.6468e-10	1.07932e-09	-0.228605	0.00993958	0.0155745
	ENSG00000259674.1	AC092868.2	0.75321	2.35276e-16	3.01618e-15	0.63638	9.49251e-11	4.05744e-10	0.703847	7.13486e-14	3.86749e-13	-0.104193	0.228359	0.264653	-0.047099	0.574167	0.605664	0.0570937	0.513719	0.570178
	ENSG00000087365.16	SF3B2	-0.390442	2.35954e-16	3.02256e-15	0.168914	0.000867576	0.00154867	0.12895	0.00782954	0.0120289	0.559187	9.98722e-38	2.36164e-36	0.518124	1.32724e-34	1.24302e-33	-0.041063	0.347675	0.403579
	ENSG00000173674.11	EIF1AX	0.300014	2.38152e-16	3.04839e-15	-0.184837	2.24314e-06	5.64397e-06	-0.16358	1.18846e-05	2.63984e-05	-0.488207	3.21715e-45	1.89084e-43	-0.465443	8.44308e-44	1.40014e-42	0.0227642	0.513382	0.569842
	ENSG00000286190.1	AC055839.2	-0.348837	2.40316e-16	3.07372e-15	-0.186691	3.83022e-05	8.23429e-05	-0.180023	3.27988e-05	6.89943e-05	0.162676	9.83502e-05	0.000174065	0.168126	3.30811e-05	5.42052e-05	0.00545006	0.896619	0.913592
	ENSG00000196437.12	ZNF569	0.443878	2.41701e-16	3.08907e-15	-0.153175	0.00861952	0.0131977	-0.26533	1.99548e-06	4.85427e-06	-0.596314	1.41564e-31	1.83812e-30	-0.709947	1.47173e-46	2.89011e-45	-0.113634	0.0288006	0.0420875
	ENSG00000108840.15	HDAC5	-0.326017	2.4195e-16	3.0899e-15	0.132936	0.0016998	0.00290547	0.318599	3.59608e-15	2.24564e-14	0.459935	1.03543e-34	1.81787e-33	0.643517	2.18082e-70	2.64771e-68	0.183582	1.02097e-06	2.65341e-06
	ENSG00000160211.19	G6PD	-0.488784	2.46685e-16	3.14796e-15	0.296918	2.96343e-06	7.34248e-06	0.425767	2.38154e-12	1.10497e-11	0.785681	1.9261e-48	1.76027e-46	0.912762	9.063e-69	9.78863e-67	0.12708	0.0184361	0.0277585
	ENSG00000143437.21	ARNT	-0.255656	2.48007e-16	3.16241e-15	-0.144262	1.43449e-05	3.25291e-05	0.0466977	0.141576	0.176516	0.110228	0.000110814	0.000195189	0.300638	1.40338e-27	8.89238e-27	0.190411	2.87059e-11	1.1836e-10
	ENSG00000173409.14	ARV1	0.45167	2.50298e-16	3.1892e-15	0.145174	0.0139748	0.020654	-0.121279	0.0322962	0.0451946	-0.306281	3.89188e-09	9.82898e-09	-0.57511	7.08314e-30	5.12012e-29	-0.268829	3.5442e-07	9.6831e-07
	ENSG00000158545.15	ZC3H18	-0.322698	2.51317e-16	3.19974e-15	0.0416789	0.320459	0.370555	0.0575041	0.151631	0.187833	0.363387	4.70966e-23	3.24237e-22	0.378669	2.25299e-26	1.33122e-25	0.0152818	0.67867	0.723053
	ENSG00000130764.10	LRRC47	-0.160341	2.53262e-16	3.22205e-15	0.00930321	0.655596	0.696954	-0.0776791	0.000100117	0.000199364	0.169166	1.67561e-20	9.51535e-20	0.0811158	4.62256e-06	8.08401e-06	-0.0880498	1.56676e-06	3.97862e-06
	ENSG00000114942.14	EEF1B2	0.858656	2.64749e-16	3.36563e-15	0.240517	0.0314074	0.0438591	-0.340298	0.00145031	0.00247422	-0.612407	4.07709e-10	1.10768e-09	-1.19987	1.42711e-36	1.52063e-35	-0.587464	2.37246e-09	8.10624e-09
	ENSG00000187240.16	DYNC2H1	0.516067	2.69483e-16	3.42321e-15	0.181745	0.00755376	0.0116825	0.120744	0.0638368	0.0846885	-0.340933	2.74435e-08	6.5126e-08	-0.397004	2.77705e-11	6.99965e-11	-0.0560703	0.370576	0.426973
	ENSG00000269404.7	SPIB	-0.630431	2.78876e-16	3.53984e-15	-0.465896	1.40402e-08	4.6121e-08	-0.740088	4.45138e-21	5.27757e-20	0.173006	0.0230434	0.0312271	-0.105818	0.151886	0.175305	-0.278824	0.0002669	0.000519222
	ENSG00000233369.7	GTF2IP4	-0.467342	2.79432e-16	3.5442e-15	-0.28835	2.16779e-06	5.4659e-06	0.229001	8.20978e-05	0.000165015	0.175461	0.000981732	0.00156923	0.694645	2.37665e-41	3.33875e-40	0.519183	2.46222e-22	2.90454e-21
	ENSG00000181450.18	ZNF678	0.447846	2.82626e-16	3.582e-15	-0.182349	0.00193782	0.00328607	-0.245035	1.32781e-05	2.92953e-05	-0.635748	6.76449e-38	1.62304e-36	-0.694777	1.31171e-47	2.75127e-46	-0.0590282	0.239533	0.289282
	ENSG00000169398.19	PTK2	-0.45616	2.85969e-16	3.62162e-15	-0.286568	1.43594e-06	3.69757e-06	-0.120859	0.0332571	0.046481	0.168304	0.00293658	0.00444643	0.334976	9.81857e-10	2.22952e-09	0.166672	0.00332023	0.00558792
	ENSG00000167081.18	PBX3	-0.22089	2.87387e-16	3.63683e-15	-0.282515	1.7707e-22	3.17605e-21	-0.189288	7.44553e-12	3.25744e-11	-0.0622934	0.0221486	0.030083	0.0302347	0.251428	0.281332	0.0925281	0.000752555	0.00138465
	ENSG00000172171.11	TEFM	0.475074	2.94583e-16	3.72507e-15	-0.0791565	0.204977	0.246926	-0.0966783	0.105252	0.134436	-0.552277	1.678e-23	1.1953e-22	-0.572856	1.14807e-26	6.88883e-26	-0.0205782	0.713605	0.755098
	ENSG00000041357.16	PSMA4	0.710161	2.97789e-16	3.76277e-15	0.345807	0.000188725	0.000370644	0.163709	0.0644865	0.0854554	-0.357061	1.8066e-05	3.41856e-05	-0.5505	9.26372e-12	2.40718e-11	-0.193439	0.0207704	0.0310204
	ENSG00000150540.14	HNMT	0.657291	3.01769e-16	3.81017e-15	0.0682166	0.427094	0.479389	0.360969	1.0818e-05	2.41448e-05	-0.583445	3.33956e-14	1.22296e-13	-0.297367	6.56186e-05	0.000105381	0.286078	0.000217277	0.000427993
	ENSG00000198736.11	MSRB1	-0.553764	3.07552e-16	3.88026e-15	-0.0520959	0.470748	0.522127	0.451691	6.07246e-11	2.41411e-10	0.502628	2.3663e-15	9.36666e-15	1.00324	8.70319e-60	4.37342e-58	0.500617	3.91629e-15	2.35644e-14
	ENSG00000120686.12	UFM1	0.357278	3.1087e-16	3.91916e-15	-0.235172	4.77113e-07	1.30389e-06	-0.194166	1.36287e-05	3.00092e-05	-0.592348	3.82282e-46	2.51324e-44	-0.552706	6.89153e-43	1.07228e-41	0.0396422	0.342918	0.39878
	ENSG00000162368.13	CMPK1	0.308291	3.11297e-16	3.92159e-15	-0.133612	0.000903783	0.001609	-0.17281	7.11833e-06	1.62254e-05	-0.444056	1.13346e-37	2.65907e-36	-0.482955	5.94924e-47	1.19365e-45	-0.038899	0.263647	0.315394
	ENSG00000167618.10	LAIR2	1.14039	3.14127e-16	3.95427e-15	1.09298	2.11159e-13	1.22952e-12	0.531933	0.000190525	0.000366388	-0.0491295	0.709697	0.742274	-0.616008	1.55237e-06	2.81607e-06	-0.566878	1.99371e-05	4.4524e-05
	ENSG00000082515.18	MRPL22	0.669817	3.14622e-16	3.95647e-15	0.469255	8.40108e-08	2.51326e-07	-0.0129151	0.877698	0.89696	-0.195136	0.0122523	0.0172108	-0.684415	1.6842e-19	6.86264e-19	-0.489279	4.97859e-10	1.81958e-09
	ENSG00000131503.21	ANKHD1	-0.210843	3.14776e-16	3.95647e-15	-0.085224	0.00197613	0.00334599	-0.0160574	0.541697	0.590245	0.123595	8.90629e-07	1.87162e-06	0.192715	2.65681e-15	8.53597e-15	0.0691198	0.00622515	0.0100732
	ENSG00000179715.13	PCED1B	-0.383986	3.16077e-16	3.96985e-15	-0.0848766	0.0902384	0.116479	-0.479534	1.44259e-23	2.29893e-22	0.292007	2.25903e-11	6.74828e-11	-0.099848	0.0184349	0.0236523	-0.391855	4.14124e-19	3.63106e-18
	ENSG00000102870.6	ZNF629	-0.385127	3.24156e-16	4.0652e-15	-0.249677	6.99444e-07	1.87142e-06	-0.224146	3.16954e-06	7.53647e-06	0.129819	0.00571141	0.00835514	0.157266	0.000557151	0.00082587	0.0274467	0.560923	0.614047
	ENSG00000175354.20	PTPN2	0.285011	3.24016e-16	4.0652e-15	-0.0478909	0.199064	0.240375	0.0395825	0.266658	0.314367	-0.33146	6.45114e-22	4.04302e-21	-0.246493	1.53709e-13	4.45486e-13	0.084967	0.0142328	0.0217767
	ENSG00000118507.17	AKAP7	0.459256	3.29447e-16	4.12846e-15	-0.0917445	0.128292	0.161144	-0.070816	0.219271	0.263085	-0.558574	1.29517e-23	9.28694e-23	-0.533653	5.42877e-23	2.67705e-22	0.024921	0.658277	0.704395
	ENSG00000133641.18	C12orf29	0.452697	3.29971e-16	4.13192e-15	-0.235454	7.51213e-05	0.00015546	-0.345596	1.23189e-09	4.26278e-09	-0.691452	4.15438e-43	1.7538e-41	-0.79959	1.8848e-60	1.00803e-58	-0.108138	0.033593	0.0485702
	ENSG00000182810.6	DDX28	-0.20205	3.32877e-16	4.16519e-15	-0.0356252	0.177189	0.216621	-0.17128	1.32356e-11	5.62573e-11	0.164049	3.92613e-12	1.24435e-11	0.0286712	0.212859	0.240653	-0.135377	1.33835e-08	4.22888e-08
	ENSG00000064666.15	CNN2	-0.434165	3.40841e-16	4.26166e-15	0.166234	0.00337861	0.0055092	0.308573	1.26063e-08	3.90692e-08	0.599468	1.66121e-33	2.59638e-32	0.740166	2.90684e-53	8.9536e-52	0.140698	0.00480451	0.0079036
	ENSG00000121039.10	RDH10	0.354278	3.47942e-16	4.34719e-15	0.178722	0.00012942	0.000259508	0.0670104	0.134355	0.16814	-0.174234	6.24837e-05	0.000112307	-0.287928	1.04243e-11	2.69948e-11	-0.113694	0.0101626	0.0158957
	ENSG00000138795.10	LEF1	-0.602601	3.52144e-16	4.3964e-15	-0.690276	1.89561e-18	2.0807e-17	-0.982027	7.25305e-39	6.09293e-37	-0.0985631	0.195956	0.229757	-0.383179	2.16058e-07	4.16419e-07	-0.284616	0.000200583	0.000396895
	ENSG00000152700.14	SAR1B	0.295914	3.53185e-16	4.40612e-15	-0.102732	0.00810564	0.0124588	-0.0834537	0.0244291	0.0348984	-0.398747	5.00109e-31	6.17544e-30	-0.380876	3.5686e-30	2.62292e-29	0.0178709	0.606441	0.656574
	ENSG00000122390.19	NAA60	-0.24841	3.54972e-16	4.42511e-15	0.121092	0.000190033	0.000372905	0.0974918	0.00167712	0.00283798	0.370322	1.34725e-41	4.75771e-40	0.344964	1.67657e-38	2.0091e-37	-0.025358	0.356577	0.412817
	ENSG00000258056.2	AC009779.3	0.323414	3.56336e-16	4.4388e-15	0.322625	2.82784e-14	1.8387e-13	0.320867	2.78069e-15	1.75879e-14	0.00170241	0.964374	0.96962	-0.00262185	0.943523	0.949402	-0.00432425	0.91055	0.925669
	ENSG00000284526.1	AC015802.6	-0.573322	3.57268e-16	4.4471e-15	-0.552061	1.8274e-13	1.07226e-12	-0.0266978	0.709157	0.746771	0.0233235	0.734036	0.764749	0.545985	2.06233e-16	7.07274e-16	0.522662	3.16677e-14	1.74298e-13
	ENSG00000137171.15	KLC4	-0.21669	3.6042e-16	4.48299e-15	-0.00194617	0.945197	0.952261	-0.0385172	0.1552	0.191857	0.215567	7.0037e-16	2.86786e-15	0.177039	8.79264e-12	2.28798e-11	-0.0385285	0.151068	0.191401
	ENSG00000115718.17	PROC	-0.81605	3.73178e-16	4.63823e-15	-0.467505	1.09931e-05	2.53303e-05	-0.293022	0.00383866	0.00618693	0.350346	0.000414256	0.000689378	0.522385	5.31782e-08	1.06864e-07	0.172039	0.0820266	0.110286
	ENSG00000171475.14	WIPF2	-0.30596	3.74368e-16	4.64956e-15	-0.107776	0.00708348	0.0109948	0.22371	4.92692e-09	1.59867e-08	0.198672	4.15181e-09	1.04648e-08	0.528461	1.42676e-58	6.57378e-57	0.329789	2.38736e-22	2.81823e-21
	ENSG00000105185.12	PDCD5	0.301619	3.75632e-16	4.66179e-15	0.231748	4.63284e-09	1.61247e-08	-0.0584345	0.123283	0.155471	-0.0683461	0.0478861	0.0621626	-0.361446	5.87976e-27	3.58892e-26	-0.2931	4.58883e-17	3.29844e-16
	ENSG00000054611.14	TBC1D22A	-0.248804	3.88254e-16	4.81486e-15	0.137908	2.25127e-05	4.9781e-05	0.15114	1.18408e-06	2.95217e-06	0.387638	3.37732e-44	1.71789e-42	0.398864	1.56863e-49	3.65421e-48	0.011226	0.687288	0.730925
	ENSG00000079739.17	PGM1	-0.338941	3.90544e-16	4.83968e-15	0.117345	0.00809679	0.0124475	0.152624	0.000315122	0.000588526	0.45673	2.66876e-34	4.51113e-33	0.490271	1.22116e-41	1.7525e-40	0.0335405	0.371094	0.427511
	ENSG00000129657.16	SEC14L1	-0.491381	3.91215e-16	4.8444e-15	-0.08277	0.198158	0.23942	0.433285	1.82938e-12	8.59764e-12	0.412285	6.60212e-14	2.37126e-13	0.923982	2.87053e-67	2.72831e-65	0.511697	1.9279e-20	1.89408e-19
	ENSG00000170191.5	NANP	0.340299	4.0774e-16	5.04529e-15	0.0822573	0.0688455	0.0907571	0.0988864	0.0221168	0.031788	-0.255671	6.20383e-10	1.66299e-09	-0.242979	1.3396e-09	3.01143e-09	0.0126921	0.763312	0.799104
	ENSG00000139651.11	ZNF740	-0.152095	4.16969e-16	5.15568e-15	-0.0999269	5.49748e-07	1.49142e-06	-0.233096	2.9374e-34	1.56384e-32	0.052474	0.00485576	0.00716708	-0.0822601	5.44779e-06	9.47638e-06	-0.134734	6.77659e-13	3.29191e-12
	ENSG00000064102.15	INTS13	0.23703	4.24068e-16	5.23957e-15	0.0626891	0.044751	0.0609303	-0.0609549	0.0416621	0.0572704	-0.173535	8.62693e-10	2.28818e-09	-0.299083	1.5573e-27	9.84516e-27	-0.125548	1.1799e-05	2.71329e-05
	ENSG00000109475.16	RPL34	1.40305	4.25085e-16	5.24827e-15	0.576363	0.00172529	0.00294663	-0.495438	0.00484044	0.00767574	-0.824907	3.25206e-07	7.0884e-07	-1.90957	3.33649e-34	3.05931e-33	-1.08466	2.28146e-11	9.51064e-11
	ENSG00000006062.17	MAP3K14	-0.209561	4.3197e-16	5.32934e-15	0.0157768	0.565679	0.613061	-0.0384071	0.143723	0.178926	0.226668	8.50106e-20	4.54949e-19	0.17052	1.64983e-12	4.50085e-12	-0.056148	0.0246978	0.0364635
	ENSG00000096654.15	ZNF184	0.351286	4.32688e-16	5.33425e-15	-0.14173	0.00227882	0.00382021	-0.210448	2.17898e-06	5.27455e-06	-0.495433	1.09331e-34	1.91421e-33	-0.563378	5.86365e-47	1.17932e-45	-0.0679451	0.0971809	0.128582
	ENSG00000130592.15	LSP1	-0.471258	4.42144e-16	5.44681e-15	0.279904	5.9225e-06	1.41196e-05	0.424369	6.82024e-13	3.35577e-12	0.752828	3.31267e-49	3.53203e-47	0.894746	4.89833e-73	7.91009e-71	0.141919	0.00563211	0.0091806
	ENSG00000198937.9	CCDC167	0.575958	4.45377e-16	5.4826e-15	0.668935	8.71187e-19	1.00094e-17	0.0431803	0.551539	0.599836	0.0999313	0.105258	0.129599	-0.530296	1.14985e-18	4.49204e-18	-0.630228	4.78515e-24	6.76222e-23
	ENSG00000107021.16	TBC1D13	-0.191931	4.49648e-16	5.5311e-15	0.070804	0.00487919	0.00777184	-0.00763566	0.751125	0.784686	0.261473	4.84092e-31	5.99546e-30	0.182522	8.24078e-17	2.90031e-16	-0.0789506	0.00049597	0.000934609
	ENSG00000156471.13	PTDSS1	-0.206305	4.51303e-16	5.54738e-15	-0.0489896	0.0703076	0.0925604	-0.138973	7.96898e-08	2.26715e-07	0.155125	1.70926e-10	4.79106e-10	0.065361	0.00555472	0.00751641	-0.089764	0.000235778	0.000461973
	ENSG00000160991.16	ORAI2	-0.395907	4.655e-16	5.71768e-15	-0.204911	8.02569e-05	0.00016531	0.212367	1.90313e-05	4.11362e-05	0.191012	4.0353e-05	7.38303e-05	0.606846	2.85051e-41	3.99096e-40	0.415834	5.44545e-19	4.71039e-18
	ENSG00000251259.1	AC004069.1	-0.663892	4.68264e-16	5.74741e-15	-0.753979	7.36699e-18	7.51788e-17	-0.197306	0.0174342	0.0255141	-0.0817138	0.318371	0.358479	0.470067	2.32867e-09	5.15337e-09	0.55178	1.61407e-11	6.82605e-11
	ENSG00000157227.13	MMP14	-0.62838	4.70839e-16	5.77054e-15	-0.262926	0.00139467	0.00241228	-0.149427	0.0570643	0.0763775	0.370002	5.42234e-07	1.1603e-06	0.479182	2.12381e-11	5.394e-11	0.10918	0.139035	0.17785
	ENSG00000165029.16	ABCA1	-0.742096	4.70714e-16	5.77054e-15	-1.33272	1.61121e-42	2.5652e-40	-0.182785	0.0496069	0.0671644	-0.598128	1.83375e-11	5.5145e-11	0.557666	9.71174e-11	2.35543e-10	1.15579	2.87971e-38	1.5808e-36
	ENSG00000110042.8	DTX4	-0.542177	4.73008e-16	5.79287e-15	-0.397722	2.31195e-08	7.39833e-08	-0.404187	2.87178e-09	9.56134e-09	0.146563	0.0330055	0.0438416	0.137549	0.0390673	0.0484699	-0.00901466	0.896114	0.91325
	ENSG00000105321.14	CCDC9	-0.370925	4.77971e-16	5.84937e-15	0.0826212	0.0895209	0.115615	0.29835	1.39936e-10	5.34822e-10	0.451665	3.61612e-25	2.90846e-24	0.666386	4.48225e-56	1.70994e-54	0.214721	8.95943e-07	2.34054e-06
	ENSG00000130479.11	MAP1S	-0.434289	5.04706e-16	6.17203e-15	0.267321	2.75188e-06	6.84267e-06	0.282509	2.18687e-07	5.93185e-07	0.702301	6.61755e-48	5.6737e-46	0.715762	9.84773e-53	2.92495e-51	0.0134611	0.781132	0.815245
	ENSG00000172830.13	SSH3	-0.367407	5.08426e-16	6.21299e-15	-0.174238	0.000307251	0.00058608	0.169148	0.000244163	0.00046199	0.1928	1.18464e-05	2.2685e-05	0.53605	2.95902e-36	3.07801e-35	0.34325	7.53395e-15	4.4062e-14
	ENSG00000065559.15	MAP2K4	-0.303655	5.11821e-16	6.2499e-15	-0.376839	3.94837e-21	6.07221e-20	0.0659062	0.0839568	0.109282	-0.0708728	0.0389484	0.051232	0.368737	1.28192e-28	8.56999e-28	0.439609	2.67966e-37	1.30324e-35
	ENSG00000134901.13	POGLUT2	0.657301	5.13579e-16	6.26678e-15	0.638361	1.9307e-13	1.1293e-12	0.287625	0.000645451	0.00115488	-0.0197836	0.787844	0.814584	-0.369631	3.66836e-07	6.95812e-07	-0.349848	3.90797e-06	9.50034e-06
	ENSG00000165879.9	FRAT1	-0.437509	5.25325e-16	6.40544e-15	-0.121644	0.0344465	0.0477719	0.264405	1.51532e-06	3.73898e-06	0.316845	3.33698e-10	9.12145e-10	0.701017	1.24224e-46	2.44522e-45	0.384172	3.24172e-14	1.78187e-13
	ENSG00000186350.12	RXRA	-0.393323	5.26242e-16	6.41195e-15	0.0863999	0.0947642	0.121869	0.416337	3.69208e-17	2.84689e-16	0.480881	1.82091e-27	1.7568e-26	0.808675	3.85066e-79	1.3071e-76	0.327794	1.6726e-13	8.61314e-13
	ENSG00000111906.18	HDDC2	0.502419	5.2799e-16	6.42855e-15	0.403177	1.0971e-09	4.11295e-09	0.0126096	0.842273	0.865627	-0.0963243	0.0995958	0.122992	-0.490519	6.26377e-18	2.34072e-17	-0.394195	2.32054e-11	9.66389e-11
	ENSG00000091972.18	CD200	-0.82768	5.29317e-16	6.44002e-15	-1.33888	2.08307e-34	1.61216e-32	-1.44838	1.5527e-43	2.07652e-41	-0.502248	1.1183e-06	2.33033e-06	-0.620123	5.77088e-10	1.33075e-09	-0.117875	0.258058	0.309487
	ENSG00000112584.13	FAM120B	-0.243927	5.2994e-16	6.44292e-15	-0.084845	0.00817519	0.0125565	0.0604119	0.0487095	0.0660243	0.155721	3.43822e-08	8.08538e-08	0.301903	2.44058e-28	1.60514e-27	0.146182	2.44982e-07	6.81745e-07
	ENSG00000163346.17	PBXIP1	-0.3356	5.33078e-16	6.47636e-15	-0.00763528	0.862646	0.882118	-0.0734126	0.0818609	0.10672	0.328228	2.34891e-15	9.30001e-15	0.261253	7.86514e-11	1.91988e-10	-0.0669745	0.107441	0.141002
	ENSG00000214753.4	HNRNPUL2	-0.32371	5.35214e-16	6.49758e-15	0.0300482	0.480176	0.531561	-0.0416158	0.306478	0.356137	0.35427	1.87215e-20	1.05737e-19	0.281096	3.35461e-14	1.01302e-13	-0.073174	0.0565126	0.0784292
	ENSG00000010318.21	PHF7	0.278793	5.45973e-16	6.62339e-15	0.14282	0.000118041	0.000237774	0.12413	0.000473598	0.000862714	-0.137554	2.42503e-05	4.53005e-05	-0.156503	7.67499e-07	1.42206e-06	-0.0189489	0.568367	0.620767
	ENSG00000075785.13	RAB7A	-0.331349	5.49697e-16	6.66373e-15	0.024004	0.581876	0.628292	0.354794	1.67226e-17	1.344e-16	0.35679	2.82506e-23	1.98351e-22	0.684851	3.20439e-86	4.0999e-83	0.328062	8.74993e-20	8.15336e-19
	ENSG00000090612.21	ZNF268	0.334539	5.61218e-16	6.79847e-15	-0.172746	9.94742e-05	0.000202251	-0.131516	0.00192378	0.00322534	-0.51172	5.05711e-39	1.37443e-37	-0.468251	5.33263e-35	5.14488e-34	0.0434684	0.273174	0.32534
	ENSG00000105397.14	TYK2	-0.250949	5.62648e-16	6.81085e-15	-0.100103	0.00244009	0.00407258	0.174298	3.3724e-08	9.97813e-08	0.151302	3.97624e-07	8.60373e-07	0.424134	1.12284e-48	2.50352e-47	0.272832	8.48286e-20	7.90894e-19
	ENSG00000181090.21	EHMT1	-0.217379	5.65477e-16	6.84015e-15	-0.0449679	0.116084	0.14698	-0.0660961	0.0157082	0.0231462	0.171665	1.39415e-11	4.23386e-11	0.149784	1.19963e-09	2.70518e-09	-0.0218809	0.391076	0.44811
	ENSG00000180479.14	ZNF571	0.474846	5.66292e-16	6.84505e-15	-0.0624829	0.323663	0.373794	-0.329619	5.9314e-08	1.71016e-07	-0.543675	9.54158e-24	6.91525e-23	-0.806634	1.2752e-52	3.76072e-51	-0.262959	2.23617e-06	5.58137e-06
	ENSG00000125900.13	SIRPD	-0.582049	5.67497e-16	6.85466e-15	-0.572766	9.93937e-14	6.0289e-13	0.119897	0.0982524	0.126151	0.00837196	0.904301	0.918044	0.699277	6.57985e-26	3.78563e-25	0.690905	1.66569e-23	2.21113e-22
	ENSG00000184014.8	DENND5A	-0.366805	5.68693e-16	6.86415e-15	-0.270744	2.05982e-08	6.61811e-08	0.358189	8.38774e-15	5.01674e-14	0.0947584	0.0240046	0.0324582	0.722282	1.67881e-70	2.06842e-68	0.627524	3.80174e-50	8.00435e-48
	ENSG00000054118.15	THRAP3	-0.292468	5.7463e-16	6.93081e-15	-0.100315	0.00918266	0.0140086	0.055049	0.134745	0.168603	0.190733	2.99054e-08	7.07765e-08	0.346066	3.28742e-25	1.82448e-24	0.155334	6.93205e-06	1.63849e-05
	ENSG00000070444.15	MNT	-0.266356	5.77813e-16	6.96249e-15	-0.0243611	0.487163	0.538262	0.252269	5.00671e-14	2.75501e-13	0.241365	7.14508e-15	2.74024e-14	0.51694	2.49846e-66	2.15321e-64	0.275575	8.12341e-19	6.90781e-18
	ENSG00000198826.11	ARHGAP11A	0.576388	5.78091e-16	6.96249e-15	0.342856	6.82341e-06	1.61499e-05	0.29535	5.07996e-05	0.000104687	-0.224858	0.00146571	0.00229689	-0.279903	4.46367e-05	7.25679e-05	-0.0550446	0.440365	0.497121
	ENSG00000132906.18	CASP9	-0.267715	5.87549e-16	7.07132e-15	0.0611692	0.0822317	0.106936	0.221254	4.66121e-11	1.87176e-10	0.329655	1.20579e-25	1.00834e-24	0.487762	1.53948e-57	6.61658e-56	0.158108	5.32041e-07	1.42251e-06
	ENSG00000103994.17	ZNF106	-0.289498	5.88034e-16	7.07206e-15	-0.318081	7.45622e-17	6.57761e-16	0.194674	9.15964e-08	2.59177e-07	-0.0285738	0.36772	0.409719	0.482683	1.31963e-55	4.84535e-54	0.511257	5.00106e-58	2.86836e-55
	ENSG00000012124.17	CD22	-0.831617	5.88942e-16	7.07551e-15	-0.850576	8.18085e-15	5.6676e-14	-1.0876	2.9118e-25	5.68651e-24	-0.00281978	0.978637	0.981943	-0.246837	0.0156234	0.0202118	-0.244017	0.0210291	0.0313813
	ENSG00000163001.11	CFAP36	0.421296	5.89167e-16	7.07551e-15	0.00495746	0.929119	0.938665	-0.190678	0.00035247	0.000653823	-0.419914	6.60434e-17	2.89995e-16	-0.614499	2.60763e-36	2.72442e-35	-0.194585	0.000128822	0.000260764
	ENSG00000233175.2	AC008105.1	-0.455197	5.97252e-16	7.16745e-15	0.172552	0.00396222	0.00638865	0.360472	3.02443e-10	1.11931e-09	0.627835	3.90746e-32	5.3713e-31	0.813506	4.81256e-56	1.82757e-54	0.185671	0.000499864	0.000941376
	ENSG00000164306.11	PRIMPOL	0.348302	6.11457e-16	7.33266e-15	-0.0867096	0.0610356	0.0812237	-0.173804	8.70351e-05	0.000174477	-0.435727	2.27672e-27	2.17761e-26	-0.523407	5.53372e-41	7.62571e-40	-0.0876798	0.0318251	0.0461747
	ENSG00000120526.11	NUDCD1	0.573261	6.15114e-16	7.37123e-15	-0.114751	0.130776	0.164005	-0.200794	0.00568548	0.00892099	-0.691383	7.51752e-26	6.38596e-25	-0.775608	5.16067e-34	4.68034e-33	-0.0842251	0.205315	0.25203
	ENSG00000114030.13	KPNA1	-0.225905	6.21774e-16	7.4457e-15	-0.103887	0.000486813	0.000900924	0.14733	2.23861e-07	6.06137e-07	0.120648	5.43309e-06	1.07224e-05	0.371316	2.58534e-47	5.30888e-46	0.250669	4.71159e-21	4.935e-20
	ENSG00000138036.18	DYNC2LI1	0.678436	6.31078e-16	7.55171e-15	0.0459364	0.612834	0.657304	-0.213294	0.0144154	0.0213675	-0.619953	8.36281e-15	3.1918e-14	-0.893043	2.25285e-30	1.67135e-29	-0.27309	0.000889106	0.00161906
	ENSG00000159753.14	CARMIL2	-0.346216	6.32416e-16	7.5623e-15	-0.221963	1.1636e-06	3.028e-06	-0.541277	2.86672e-35	1.74265e-33	0.119824	0.00461383	0.00682695	-0.198432	1.33417e-06	2.43138e-06	-0.318255	7.05435e-14	3.76315e-13
	ENSG00000105829.13	BET1	0.33197	6.48297e-16	7.74666e-15	0.0153181	0.72796	0.763253	-0.0323471	0.442454	0.494286	-0.31625	1.17642e-15	4.74553e-15	-0.366498	1.12704e-21	5.15567e-21	-0.0502483	0.208435	0.255426
	ENSG00000086065.14	CHMP5	0.77609	6.53103e-16	7.79852e-15	0.114281	0.264639	0.311723	0.425902	1.36114e-05	2.99753e-05	-0.659011	4.77918e-12	1.50582e-11	-0.358112	0.000106374	0.00016766	0.300899	0.00168008	0.00294496
	ENSG00000124275.15	MTRR	0.285009	6.6073e-16	7.88395e-15	-0.062294	0.0987819	0.126617	-0.0496264	0.168866	0.20734	-0.352142	9.27411e-25	7.27356e-24	-0.336306	4.46158e-24	2.34469e-23	0.0158365	0.646689	0.69387
	ENSG00000112367.10	FIG4	-0.282106	6.7522e-16	8.0511e-15	-0.0354415	0.340881	0.391946	0.128708	0.00029342	0.000550393	0.247281	3.65287e-13	1.24504e-12	0.40974	1.7908e-35	1.78255e-34	0.162459	1.9142e-06	4.81895e-06
	ENSG00000109103.12	UNC119	-0.300594	6.77433e-16	8.07174e-15	-0.200749	4.20666e-07	1.15738e-06	0.0881093	0.0201478	0.029151	0.101545	0.00599328	0.00874211	0.387913	2.42679e-27	1.51633e-26	0.286368	1.16079e-14	6.66231e-14
	ENSG00000070047.13	PHRF1	-0.239909	6.83206e-16	8.13473e-15	-0.0207695	0.511872	0.561444	-0.0727386	0.0162985	0.0239421	0.219263	3.46881e-15	1.35853e-14	0.166022	7.97685e-10	1.82502e-09	-0.0532409	0.05698	0.0789593
	ENSG00000174099.11	MSRB3	-0.595516	7.03085e-16	8.36546e-15	-0.625205	2.19804e-15	1.62947e-14	-0.0468621	0.531806	0.580983	-0.0293565	0.691948	0.725948	0.544006	2.62522e-14	7.97395e-14	0.573363	1.06535e-14	6.13572e-14
	ENSG00000123091.5	RNF11	0.619253	7.06487e-16	8.39996e-15	0.503755	7.32466e-10	2.81368e-09	0.892095	3.71334e-30	1.2566e-28	-0.119182	0.139894	0.168405	0.271809	0.000514674	0.000765431	0.390992	1.41291e-06	3.61163e-06
	ENSG00000153898.13	MCOLN2	0.608501	7.13774e-16	8.48057e-15	0.447698	2.64543e-08	8.40116e-08	0.161351	0.0361427	0.0501658	-0.152372	0.0447874	0.058313	-0.448742	1.14141e-09	2.57949e-09	-0.296371	0.000105439	0.000215821
	ENSG00000172465.14	TCEAL1	0.492431	7.18835e-16	8.53463e-15	0.147158	0.0245937	0.0349069	-0.138561	0.027402	0.0388137	-0.348526	1.52192e-09	3.96213e-09	-0.633203	1.92886e-29	1.35713e-28	-0.284677	1.20585e-06	3.10815e-06
	ENSG00000139116.18	KIF21A	0.593114	7.35746e-16	8.72922e-15	0.278496	0.000395173	0.000742093	0.0256566	0.733139	0.768249	-0.30912	3.12048e-05	5.76763e-05	-0.570632	2.48428e-15	8.00021e-15	-0.261512	0.000479074	0.000904065
	ENSG00000119772.16	DNMT3A	-0.239568	7.39906e-16	8.77235e-15	-0.413119	8.36276e-39	9.57536e-37	-0.305396	6.83854e-24	1.13188e-22	-0.17609	1.80408e-09	4.6733e-09	-0.0680793	0.0164239	0.0211832	0.10801	0.000242324	0.000474186
	ENSG00000002834.18	LASP1	-0.325504	7.48039e-16	8.85694e-15	0.0700046	0.103717	0.132404	0.322162	4.76124e-15	2.93162e-14	0.398281	3.55109e-27	3.34647e-26	0.64724	3.22889e-73	5.31174e-71	0.248959	1.78678e-11	7.52394e-11
	ENSG00000143401.15	ANP32E	0.385911	7.48101e-16	8.85694e-15	-0.108739	0.0332669	0.0462742	-0.167589	0.000599531	0.00107709	-0.493419	5.32659e-29	5.69756e-28	-0.554652	2.16038e-38	2.5722e-37	-0.0612325	0.16795	0.21052
	ENSG00000123349.14	PFDN5	0.82683	7.5052e-16	8.8793e-15	0.595348	5.14185e-08	1.57834e-07	0.171886	0.100032	0.128298	-0.224067	0.0190975	0.0261633	-0.655547	1.53265e-12	4.18596e-12	-0.43148	7.00639e-06	1.65536e-05
	ENSG00000232653.8	GOLGA8N	0.561164	7.51922e-16	8.88959e-15	-0.0371182	0.617932	0.661965	0.0700071	0.324805	0.375191	-0.602249	7.78113e-18	3.64163e-17	-0.488878	5.70683e-13	1.59828e-12	0.113371	0.107769	0.141378
	ENSG00000166446.15	CDYL2	0.334277	7.63454e-16	9.01955e-15	0.102	0.021711	0.0311006	0.255468	1.69369e-09	5.77118e-09	-0.230347	7.0817e-09	1.75022e-08	-0.0791413	0.039782	0.0492992	0.151206	0.000163886	0.000327791
	ENSG00000168329.13	CX3CR1	0.57228	7.71139e-16	9.10391e-15	0.823137	1.4914e-27	5.22679e-26	0.835974	6.98653e-31	2.55566e-29	0.265109	0.000122022	0.000214047	0.266513	6.77859e-05	0.000108767	0.00140455	0.983826	0.986554
	ENSG00000170604.5	IRF2BP1	-0.327895	7.7487e-16	9.1415e-15	0.168876	9.66138e-05	0.000196795	-0.180505	1.34451e-05	2.96402e-05	0.494306	9.34586e-43	3.76648e-41	0.145062	3.48298e-05	5.70089e-05	-0.349244	5.39167e-22	6.13824e-21
	ENSG00000198642.7	KLHL9	0.329276	8.03665e-16	9.47452e-15	-0.258474	3.2816e-09	1.16324e-08	-0.14093	0.000734232	0.00130437	-0.591912	2.69893e-54	7.48189e-52	-0.47194	2.46627e-37	2.72749e-36	0.119971	0.00178354	0.00311548
	ENSG00000104824.17	HNRNPL	-0.18314	8.11103e-16	9.55547e-15	0.0563729	0.0200142	0.0288838	-0.0375964	0.104745	0.133798	0.239438	4.49303e-30	5.16465e-29	0.144259	1.46844e-12	4.01522e-12	-0.0951789	6.49011e-06	1.53928e-05
	ENSG00000167968.13	DNASE1L2	0.512029	8.13371e-16	9.57544e-15	0.580896	1.03823e-17	1.03619e-16	0.582442	2.79311e-19	2.70838e-18	0.0671439	0.281957	0.321328	0.0703771	0.245182	0.274863	0.00323322	0.958929	0.966542
	ENSG00000100697.14	DICER1	-0.324425	8.17908e-16	9.62207e-15	-0.653871	2.84869e-52	8.35466e-50	-0.143255	0.000484166	0.000880718	-0.33286	1.18457e-22	7.8875e-22	0.17918	5.1917e-08	1.04418e-07	0.51204	6.80959e-51	1.53059e-48
	ENSG00000265681.7	RPL17	0.927475	8.19949e-16	9.63931e-15	0.333549	0.00660226	0.0102967	-0.340823	0.00369958	0.00597948	-0.589712	4.44656e-08	1.03686e-07	-1.27039	5.36216e-34	4.85778e-33	-0.680673	3.24246e-10	1.20464e-09
	ENSG00000135636.14	DYSF	-0.704463	8.20754e-16	9.64198e-15	-0.138267	0.13812	0.172502	0.71221	1.34557e-15	8.82111e-15	0.564332	9.35567e-13	3.10419e-12	1.41073	1.06666e-75	2.19035e-73	0.846402	1.46195e-26	2.50946e-25
	ENSG00000275395.6	FCGBP	-0.845044	8.31602e-16	9.76257e-15	-0.850255	3.0297e-14	1.96232e-13	-1.13928	1.88002e-26	4.19602e-25	-0.0198034	0.854428	0.875051	-0.304419	0.00364351	0.00500723	-0.284615	0.00868549	0.0137429
	ENSG00000130787.14	HIP1R	-0.352418	8.37465e-16	9.82449e-15	-0.303806	7.65261e-11	3.31336e-10	-0.653673	1.79683e-48	3.37502e-46	0.051879	0.222705	0.258731	-0.301571	2.84378e-13	8.09804e-13	-0.35345	1.45544e-16	1.00117e-15
	ENSG00000170779.11	CDCA4	0.263369	8.43037e-16	9.88293e-15	0.246459	1.85934e-12	9.74073e-12	0.00349136	0.917236	0.931048	-0.0140954	0.649008	0.685785	-0.260406	6.53359e-18	2.4399e-17	-0.246311	4.16827e-15	2.49751e-14
	ENSG00000099284.14	MACROH2A2	0.356555	8.4555e-16	9.90544e-15	0.340009	7.28193e-13	4.00171e-12	0.0572572	0.209712	0.252667	-0.0184103	0.646938	0.683946	-0.300927	2.07342e-14	6.32329e-14	-0.282517	5.13191e-12	2.28172e-11
	ENSG00000160584.16	SIK3	-0.284938	8.46167e-16	9.90573e-15	-0.101374	0.00721929	0.0111921	0.148584	3.77468e-05	7.89754e-05	0.186064	1.78274e-08	4.2906e-08	0.432634	1.29903e-41	1.85784e-40	0.24657	1.03004e-13	5.41489e-13
	ENSG00000072756.17	TRNT1	0.344725	8.47158e-16	9.91039e-15	-0.192523	2.8047e-05	6.1273e-05	-0.206702	2.53153e-06	6.07953e-06	-0.537171	2.39304e-39	6.68965e-38	-0.552553	4.46988e-44	7.53268e-43	-0.0153823	0.710375	0.752111
	ENSG00000258819.2	LINC02289	-0.905148	8.54547e-16	9.98983e-15	-1.02111	1.752e-17	1.68711e-16	-0.35571	0.00189758	0.0031846	-0.111795	0.316095	0.35611	0.549172	3.62028e-07	6.87006e-07	0.660966	3.47067e-09	1.16621e-08
	ENSG00000133393.13	FOPNL	0.32358	8.57735e-16	1.00201e-14	-0.112574	0.00891551	0.0136247	-0.133142	0.0012142	0.00209319	-0.436937	5.91503e-30	6.73867e-29	-0.458167	9.62322e-35	9.11521e-34	-0.0212305	0.584102	0.635739
	ENSG00000124279.12	FASTKD3	0.295613	8.6328e-16	1.00778e-14	-0.127299	0.00133215	0.00231156	-0.119162	0.00166658	0.00282071	-0.422721	1.35354e-33	2.13398e-32	-0.415978	1.40483e-34	1.31199e-33	0.00674348	0.850001	0.874555
	ENSG00000010270.13	STARD3NL	0.411924	8.69985e-16	1.0149e-14	0.0559812	0.306005	0.355958	0.214018	4.19723e-05	8.73025e-05	-0.356719	2.29387e-13	7.92015e-13	-0.199555	2.30562e-05	3.81966e-05	0.157164	0.00132294	0.00235016
	ENSG00000084676.15	NCOA1	-0.415248	8.77751e-16	1.02325e-14	-0.2259	4.03196e-05	8.63578e-05	0.298725	1.33577e-08	4.12755e-08	0.18978	2.48671e-05	4.64162e-05	0.711762	7.38428e-60	3.7446e-58	0.521983	6.96907e-31	1.81972e-29
	ENSG00000148481.14	MINDY3	0.364624	9.24092e-16	1.07652e-14	-0.221136	5.53803e-06	1.32332e-05	-0.00268679	0.953848	0.961498	-0.58629	8.53772e-42	3.11421e-40	-0.36851	1.31246e-18	5.10767e-18	0.21778	6.21796e-07	1.64976e-06
	ENSG00000149115.14	TNKS1BP1	-0.404358	9.42906e-16	1.09767e-14	-0.122733	0.0219647	0.0314369	-0.365283	1.22777e-12	5.89617e-12	0.274743	1.7603e-08	4.23967e-08	0.0361404	0.447145	0.481321	-0.238603	1.1874e-06	3.06296e-06
	ENSG00000173207.13	CKS1B	0.574357	9.54626e-16	1.11054e-14	0.472119	6.47072e-10	2.50686e-09	0.0792715	0.279632	0.327836	-0.0993534	0.12308	0.14967	-0.496468	2.66371e-15	8.5565e-15	-0.397115	1.16913e-09	4.1243e-09
	ENSG00000008282.8	SYPL1	-0.23662	9.81393e-16	1.14089e-14	-0.451003	1.50649e-46	3.10912e-44	-0.361927	2.41346e-33	1.15936e-31	-0.216866	6.99175e-14	2.50687e-13	-0.12702	6.01849e-06	1.04342e-05	0.089846	0.00204511	0.00354595
	ENSG00000178202.13	POGLUT3	0.364805	9.89481e-16	1.14949e-14	0.0149404	0.758798	0.790776	-0.0884079	0.0576284	0.077033	-0.354112	8.89018e-16	3.61365e-15	-0.45522	1.79646e-26	1.0664e-25	-0.101109	0.0231114	0.0342705
	ENSG00000203999.9	LINC01270	-0.821232	9.92178e-16	1.15182e-14	-0.713873	5.87856e-11	2.57661e-10	0.132712	0.202115	0.244253	0.104955	0.300863	0.340936	0.952387	2.95004e-22	1.39477e-21	0.847432	7.81081e-17	5.50496e-16
	ENSG00000079313.15	REXO1	-0.178832	9.98208e-16	1.15721e-14	0.00336487	0.887293	0.903067	0.0152148	0.502701	0.5536	0.181003	9.5929e-18	4.46443e-17	0.192181	5.91475e-21	2.60609e-20	0.0111771	0.597838	0.649033
	ENSG00000100014.20	SPECC1L	-0.299009	9.98194e-16	1.15721e-14	0.062518	0.114846	0.145489	-0.0679483	0.0733543	0.0963513	0.35884	6.65441e-26	5.67895e-25	0.228891	4.76564e-12	1.25761e-11	-0.129949	0.00014692	0.000295599
	ENSG00000197008.9	ZNF138	0.465277	9.99995e-16	1.15848e-14	-0.152633	0.014265	0.0210586	-0.0935372	0.115833	0.146925	-0.622364	4.43644e-31	5.50271e-30	-0.560846	3.88402e-27	2.39825e-26	0.0615183	0.258152	0.309578
	ENSG00000105738.11	SIPA1L3	-0.395376	1.00973e-15	1.16895e-14	-0.324545	6.47067e-10	2.50686e-09	-0.322836	1.28689e-10	4.93984e-10	0.076186	0.103519	0.12759	0.074083	0.102543	0.121016	-0.00210297	0.964321	0.970976
	ENSG00000235568.7	NFAM1	-0.432011	1.02359e-15	1.18418e-14	-0.0986624	0.0855195	0.110901	0.416096	3.29607e-14	1.85399e-13	0.335103	2.39408e-11	7.13888e-11	0.847357	5.51502e-68	5.62769e-66	0.512255	2.69644e-24	3.8697e-23
	ENSG00000256262.1	USP30-AS1	0.379764	1.02902e-15	1.18964e-14	0.313836	5.90698e-10	2.30019e-09	0.099423	0.0411266	0.0565902	-0.060905	0.204699	0.239283	-0.280575	2.04882e-09	4.54798e-09	-0.21967	6.45679e-06	1.5316e-05
	ENSG00000156374.16	PCGF6	0.372217	1.03607e-15	1.19696e-14	-0.0536059	0.285003	0.333524	-0.184243	0.00012573	0.000247274	-0.4242	1.43195e-22	9.46273e-22	-0.557311	9.22712e-40	1.18697e-38	-0.133112	0.00275889	0.00470074
	ENSG00000137714.3	FDX1	0.276972	1.05581e-15	1.21893e-14	0.0543201	0.141987	0.177068	-0.0909497	0.0102511	0.0154817	-0.221073	1.20075e-11	3.66459e-11	-0.368926	2.5377e-31	1.98447e-30	-0.147853	7.51065e-06	1.76847e-05
	ENSG00000136715.18	SAP130	-0.352235	1.06497e-15	1.22864e-14	0.0261727	0.57571	0.622438	0.155804	0.000490148	0.000890632	0.378496	2.78675e-20	1.55127e-19	0.506834	3.26211e-37	3.57907e-36	0.128338	0.00180664	0.00315417
	ENSG00000164535.15	DAGLB	-0.271488	1.10226e-15	1.27079e-14	0.016759	0.642282	0.684978	0.0102303	0.766814	0.798681	0.287677	1.87247e-18	9.10934e-18	0.280267	1.32303e-18	5.14399e-18	-0.0074098	0.822043	0.851267
	ENSG00000181467.5	RAP2B	0.182715	1.14834e-15	1.32301e-14	0.0681998	0.00508343	0.00807484	0.0661202	0.00449497	0.00716461	-0.113032	5.43056e-07	1.1619e-06	-0.117461	7.88244e-08	1.56604e-07	-0.00442861	0.845221	0.870445
	ENSG00000177663.14	IL17RA	-0.378155	1.16769e-15	1.34437e-14	-0.21754	1.54273e-05	3.48323e-05	0.36031	6.88941e-14	3.74051e-13	0.159295	0.000131436	0.000229862	0.736516	2.53168e-74	4.57711e-72	0.577221	2.49096e-43	2.3541e-41
	ENSG00000058091.17	CDK14	-0.433073	1.19173e-15	1.3711e-14	-0.549032	2.01785e-21	3.21261e-20	0.0815644	0.138352	0.172766	-0.113747	0.0322597	0.0428986	0.513102	1.52734e-23	7.78317e-23	0.626849	5.54693e-32	1.59623e-30
	ENSG00000135722.9	FBXL8	0.342649	1.19488e-15	1.37378e-14	0.505176	1.59683e-28	6.20796e-27	0.300076	6.80276e-12	2.99504e-11	0.164646	6.67079e-05	0.000119603	-0.0431439	0.28289	0.314253	-0.207789	5.86736e-07	1.56097e-06
	ENSG00000108774.14	RAB5C	-0.328439	1.22637e-15	1.40902e-14	0.0791521	0.0703294	0.0925818	0.33383	1.40176e-15	9.1787e-15	0.407898	2.71442e-29	2.97424e-28	0.660666	1.23598e-78	3.67109e-76	0.252768	4.00598e-12	1.80475e-11
	ENSG00000167380.16	ZNF226	0.401212	1.25748e-15	1.44377e-14	-0.157568	0.00332648	0.00542896	-0.208127	4.99245e-05	0.000102947	-0.556268	3.21893e-31	4.02863e-30	-0.610627	1.62297e-39	2.06068e-38	-0.0543591	0.260452	0.312111
	ENSG00000085231.14	AK6	0.726082	1.28612e-15	1.47563e-14	0.359586	0.00021261	0.000413976	-0.145581	0.117978	0.149412	-0.356705	3.23673e-05	5.9732e-05	-0.87349	1.45526e-25	8.22194e-25	-0.516785	2.73455e-09	9.27293e-09
	ENSG00000132478.10	UNK	-0.189867	1.29571e-15	1.48404e-14	-0.0615728	0.0150509	0.0221386	-0.151161	4.54252e-10	1.65189e-09	0.126148	3.47616e-08	8.16766e-08	0.0367328	0.0982904	0.116369	-0.0894156	0.000102524	0.000210036
	ENSG00000155959.12	VBP1	0.47689	1.2961e-15	1.48404e-14	0.0319991	0.615266	0.659447	-0.00205329	0.97309	0.977828	-0.443073	7.84282e-15	3.00091e-14	-0.481247	3.195e-18	1.21192e-17	-0.0381734	0.505796	0.562435
	ENSG00000182606.16	TRAK1	-0.221359	1.29564e-15	1.48404e-14	-0.258997	1.88624e-18	2.07313e-17	-0.0748722	0.00797853	0.0122454	-0.0356326	0.190301	0.223647	0.146048	2.97727e-08	6.09189e-08	0.181681	2.98427e-11	1.22865e-10
	ENSG00000066135.13	KDM4A	-0.283459	1.35537e-15	1.55084e-14	0.0306475	0.417245	0.469418	0.03647	0.312694	0.362629	0.315403	1.02888e-21	6.36183e-21	0.319334	1.62822e-23	8.28457e-23	0.00393103	0.905334	0.921286
	ENSG00000125912.11	NCLN	-0.246974	1.37894e-15	1.57672e-14	0.0812649	0.0136241	0.020173	0.0651601	0.0385534	0.0532511	0.328526	4.02783e-29	4.35032e-28	0.310698	8.87111e-28	5.66858e-27	-0.0178283	0.544824	0.599342
	ENSG00000137040.10	RANBP6	0.4523	1.41219e-15	1.61364e-14	-0.333151	3.78005e-08	1.17574e-07	-0.335887	6.53488e-09	2.09199e-08	-0.78689	2.05212e-50	2.64596e-48	-0.789125	7.97634e-54	2.57113e-52	-0.00223493	0.966442	0.972711
	ENSG00000133243.10	BTBD2	-0.229468	1.4178e-15	1.61895e-14	0.119954	8.92127e-05	0.000182676	-0.126583	1.55101e-05	3.38577e-05	0.347882	1.01049e-39	2.94351e-38	0.100839	8.19644e-05	0.000130486	-0.247043	1.12048e-20	1.13088e-19
	ENSG00000088766.12	CRLS1	0.47984	1.4228e-15	1.62347e-14	0.119107	0.0645816	0.0856222	0.00242343	0.968655	0.97425	-0.360549	2.38769e-10	6.61908e-10	-0.478655	4.74791e-18	1.78387e-17	-0.118106	0.0405379	0.0577927
	ENSG00000117533.15	VAMP4	0.319971	1.4237e-15	1.62347e-14	-0.169558	7.60457e-05	0.000157275	-0.134179	0.00105215	0.00183044	-0.491043	1.38535e-36	2.94662e-35	-0.455748	1.09601e-33	9.72266e-33	0.0352949	0.367488	0.423885
	ENSG00000143942.5	CHAC2	0.617631	1.42596e-15	1.62493e-14	0.172689	0.0383386	0.0527582	-0.0363569	0.649559	0.692562	-0.439117	1.56547e-09	4.07106e-09	-0.655312	2.35554e-20	1.00307e-19	-0.216196	0.00366568	0.00613023
	ENSG00000264745.1	TTC39C-AS1	0.93368	1.4516e-15	1.65302e-14	0.990854	1.93474e-15	1.44324e-14	0.746565	4.33468e-10	1.57906e-09	0.0534985	0.630953	0.668789	-0.187868	0.0830891	0.0992474	-0.241366	0.0317	0.0460093
	ENSG00000153790.12	C7orf31	-0.261042	1.45278e-15	1.65324e-14	-0.225971	1.10987e-10	4.70904e-10	-0.307291	5.73479e-20	6.0068e-19	0.0326261	0.319676	0.359754	-0.0479499	0.133012	0.154701	-0.080576	0.015159	0.023113
	ENSG00000075239.14	ACAT1	0.476303	1.46732e-15	1.66865e-14	0.313618	8.55934e-07	2.26546e-06	-0.0378029	0.535523	0.584394	-0.153684	0.00674469	0.00978154	-0.513523	1.19901e-20	5.19757e-20	-0.35984	3.12993e-10	1.16492e-09
	ENSG00000160539.6	PLPP7	-0.814175	1.49225e-15	1.69584e-14	-0.552558	3.60584e-07	1.00131e-06	-0.501773	1.30456e-06	3.24335e-06	0.263917	0.0132141	0.0184837	0.31164	0.00256624	0.0035731	0.0477227	0.654532	0.70129
	ENSG00000136929.13	HEMGN	1.25595	1.49687e-15	1.69994e-14	1.71641	1.43604e-24	3.34816e-23	1.95459	3.60499e-34	1.88327e-32	0.458654	0.00433597	0.00643644	0.706941	5.74345e-06	9.97294e-06	0.248287	0.123989	0.160329
	ENSG00000028310.18	BRD9	-0.144117	1.5063e-15	1.70949e-14	-0.0390961	0.0426885	0.058293	-0.227684	9.03481e-35	5.13724e-33	0.105099	8.71655e-10	2.31084e-09	-0.0852577	3.33581e-07	6.35053e-07	-0.190357	4.28381e-28	8.65766e-27
	ENSG00000108666.10	C17orf75	0.242057	1.51803e-15	1.72164e-14	0.115138	0.000401609	0.000752909	-0.0510261	0.102149	0.130702	-0.128111	1.20316e-05	2.3013e-05	-0.294556	5.04954e-25	2.78017e-24	-0.166444	2.11113e-08	6.5512e-08
	ENSG00000148356.13	LRSAM1	-0.194448	1.56145e-15	1.76968e-14	-0.00430969	0.868282	0.886958	0.0930776	0.000177626	0.000342252	0.189553	8.52833e-16	3.46995e-15	0.28599	5.38291e-36	5.5302e-35	0.0964366	4.49023e-05	9.63318e-05
	ENSG00000106348.18	IMPDH1	-0.379145	1.60428e-15	1.81682e-14	0.059149	0.24337	0.28895	0.390152	8.27706e-16	5.55916e-15	0.439099	1.86533e-24	1.42583e-23	0.768451	8.31984e-76	1.7517e-73	0.329353	2.42884e-14	1.35239e-13
	ENSG00000166527.8	CLEC4D	0.940704	1.60522e-15	1.81682e-14	0.163077	0.195468	0.236631	1.09254	1.05424e-19	1.07528e-18	-0.778817	1.71558e-11	5.17317e-11	0.151338	0.176846	0.202358	0.930155	1.22126e-15	7.69729e-15
	ENSG00000101146.13	RAE1	-0.197683	1.61923e-15	1.83143e-14	0.0729938	0.00572063	0.00901082	0.0344973	0.172268	0.211192	0.270922	6.79267e-32	9.05309e-31	0.230855	6.01508e-25	3.30194e-24	-0.0400665	0.083385	0.111959
	ENSG00000166224.17	SGPL1	-0.204823	1.62405e-15	1.83565e-14	-0.0710974	0.00948893	0.0144429	0.0402287	0.124491	0.156864	0.135183	7.60821e-09	1.877e-08	0.244231	4.73222e-27	2.91138e-26	0.109049	3.44775e-06	8.41968e-06
	ENSG00000143643.13	TTC13	0.252728	1.63651e-15	1.84848e-14	-0.105051	0.00194711	0.00329952	-0.155472	1.62345e-06	3.99281e-06	-0.35915	8.74562e-33	1.28504e-31	-0.409969	9.44558e-45	1.65377e-43	-0.0508191	0.0940639	0.124908
	ENSG00000155324.10	GRAMD2B	0.368208	1.63969e-15	1.85082e-14	0.0854782	0.0857202	0.111136	-0.155478	0.00114654	0.00198249	-0.287155	1.61417e-10	4.52986e-10	-0.526854	2.83565e-33	2.46552e-32	-0.239699	1.74075e-07	4.92163e-07
	ENSG00000119711.13	ALDH6A1	-0.327042	1.71687e-15	1.93664e-14	-0.202994	3.61937e-06	8.86909e-06	-0.27801	3.43853e-11	1.39995e-10	0.119023	0.00335147	0.00503933	0.0461612	0.241542	0.271108	-0.0728616	0.0743648	0.100841
	ENSG00000033867.16	SLC4A7	0.46649	1.73129e-15	1.95158e-14	-0.247351	7.71517e-05	0.000159405	-0.218791	0.000253893	0.000479424	-0.715545	1.6819e-38	4.29065e-37	-0.686672	9.07844e-38	1.0371e-36	0.028873	0.602786	0.653467
	ENSG00000089693.10	MLF2	-0.382355	1.74139e-15	1.96165e-14	0.216406	2.3595e-05	5.20023e-05	0.307673	3.22012e-10	1.18806e-09	0.600004	3.62335e-44	1.83183e-42	0.689149	2.87769e-61	1.6062e-59	0.0891446	0.0390696	0.055891
	ENSG00000140326.13	CDAN1	-0.221841	1.75181e-15	1.97205e-14	-0.066288	0.0257371	0.036403	-0.183411	1.19822e-10	4.61004e-10	0.153668	3.5748e-08	8.39471e-08	0.0366896	0.176058	0.201484	-0.116978	3.0986e-05	6.78592e-05
	ENSG00000257365.8	FNTB	-0.339535	1.77512e-15	1.99695e-14	0.0446399	0.324993	0.375201	0.121331	0.0051307	0.00810373	0.38462	2.70352e-20	1.50645e-19	0.459684	5.55295e-30	4.03681e-29	0.0750643	0.0719826	0.0979216
	ENSG00000287586.1	Z98886.1	-0.973436	1.7886e-15	2.01076e-14	-0.936731	7.18987e-13	3.95502e-12	-0.434152	0.000487003	0.000885398	0.0301974	0.804358	0.82975	0.534341	5.83839e-06	1.01367e-05	0.504144	3.7015e-05	8.03089e-05
	ENSG00000055044.11	NOP58	0.395062	1.82246e-15	2.04745e-14	-0.00282354	0.957532	0.962831	-0.324697	1.55501e-10	5.91876e-10	-0.397031	2.12884e-16	9.01911e-16	-0.720372	3.24905e-53	9.98917e-52	-0.323341	3.06282e-11	1.25912e-10
	ENSG00000090924.15	PLEKHG2	-0.330436	1.82921e-15	2.05365e-14	-0.301751	9.96231e-12	4.78838e-11	-0.490701	6.19495e-31	2.27469e-29	0.0324068	0.420352	0.463303	-0.160942	3.77052e-05	6.15457e-05	-0.193349	1.78268e-06	4.50216e-06
	ENSG00000006625.18	GGCT	0.327288	1.84597e-15	2.07108e-14	0.134041	0.00238682	0.00398885	-0.0899663	0.0336478	0.0469995	-0.190517	1.11201e-06	2.31867e-06	-0.418125	5.26946e-28	3.41039e-27	-0.227608	1.0161e-08	3.25328e-08
	ENSG00000168405.17	CMAHP	0.449723	1.87384e-15	2.10094e-14	-0.117224	0.0528566	0.0711248	0.0110552	0.848381	0.87094	-0.568408	1.04485e-25	8.79057e-25	-0.440538	4.9148e-17	1.74862e-16	0.127871	0.0193264	0.0290411
	ENSG00000197442.10	MAP3K5	-0.332098	1.89466e-15	2.12286e-14	-0.254218	1.14366e-08	3.80092e-08	0.214315	4.72456e-07	1.23061e-06	0.0785104	0.0347939	0.0460734	0.543309	2.1845e-51	5.80428e-50	0.464799	1.33392e-35	5.51919e-34
	ENSG00000154832.15	CXXC1	-0.227523	1.90657e-15	2.13477e-14	0.0984727	0.00124169	0.00216674	-0.125561	1.68657e-05	3.66637e-05	0.326934	6.28821e-39	1.68969e-37	0.101136	3.21223e-05	5.27017e-05	-0.225798	2.92864e-19	2.60075e-18
	ENSG00000127511.9	SIN3B	-0.198428	1.99683e-15	2.23434e-14	-0.207519	6.86135e-15	4.80524e-14	-0.0581475	0.0223986	0.032182	-0.00928047	0.713498	0.745875	0.13894	1.40924e-08	2.95064e-08	0.148221	5.26637e-09	1.74077e-08
	ENSG00000168010.11	ATG16L2	-0.394214	2.00565e-15	2.24271e-14	-0.285395	6.87905e-08	2.07726e-07	0.13124	0.00945812	0.0143503	0.110239	0.0243362	0.0328878	0.525293	1.78629e-28	1.18277e-27	0.415053	3.06458e-17	2.2323e-16
	ENSG00000248334.6	WHAMMP2	0.429803	2.01419e-15	2.25075e-14	0.131258	0.0232019	0.0330493	0.147013	0.00782401	0.0120237	-0.306624	4.94694e-09	1.23863e-08	-0.286984	1.63688e-08	3.40967e-08	0.0196404	0.709805	0.7517
	ENSG00000142599.19	RERE	-0.385863	2.03021e-15	2.26713e-14	-0.171246	0.000945273	0.00167678	0.332451	1.87195e-11	7.82335e-11	0.212247	3.19502e-06	6.42829e-06	0.713727	9.7238e-59	4.53042e-57	0.50148	5.74125e-28	1.13684e-26
	ENSG00000198918.8	RPL39	1.01347	2.11468e-15	2.35989e-14	0.481199	0.000408254	0.00076451	-0.215595	0.0976254	0.125404	-0.531958	5.93625e-06	1.16615e-05	-1.2326	2.6981e-27	1.68396e-26	-0.700642	2.86491e-09	9.68931e-09
	ENSG00000161011.20	SQSTM1	-0.353753	2.17189e-15	2.42212e-14	0.186686	8.56795e-05	0.000175764	0.278763	8.49219e-10	2.99129e-09	0.542371	1.03e-39	2.98989e-38	0.631772	1.51921e-56	6.03077e-55	0.089401	0.0303594	0.0441984
	ENSG00000181789.14	COPG1	-0.297973	2.19606e-15	2.44744e-14	0.0909549	0.0230768	0.032885	0.167036	1.27049e-05	2.81011e-05	0.390364	1.5926e-28	1.65354e-27	0.463992	5.0877e-42	7.48883e-41	0.0736283	0.0373288	0.0535851
	ENSG00000121671.12	CRY2	-0.176495	2.26079e-15	2.51789e-14	-0.0439001	0.0645024	0.0855511	-0.164262	5.08382e-13	2.5369e-12	0.131462	2.47025e-09	6.33482e-09	0.0103767	0.6281	0.657387	-0.121085	4.85082e-08	1.44984e-07
	ENSG00000272333.6	KMT2B	-0.295651	2.29682e-15	2.55632e-14	-0.0112466	0.777259	0.806745	0.173263	5.12581e-06	1.19077e-05	0.284903	2.32661e-16	9.82696e-16	0.467738	6.83388e-44	1.13896e-42	0.182834	1.56043e-07	4.43593e-07
	ENSG00000111247.14	RAD51AP1	0.791108	2.29999e-15	2.55815e-14	-0.0263871	0.807849	0.8343	0.0605461	0.557913	0.605822	-0.806481	9.66001e-16	3.91318e-15	-0.739237	2.58044e-14	7.84222e-14	0.0672447	0.512732	0.569234
	ENSG00000161638.11	ITGA5	-0.344783	2.33072e-15	2.5906e-14	0.0407578	0.379463	0.431353	0.260631	4.11659e-09	1.34803e-08	0.384819	5.29578e-21	3.11364e-20	0.603685	2.75017e-52	7.84623e-51	0.218865	9.95603e-08	2.88349e-07
	ENSG00000189190.10	ZNF600	0.609598	2.38988e-15	2.65444e-14	0.182284	0.0264166	0.0373011	0.00176406	0.982076	0.985436	-0.422266	8.58121e-09	2.10891e-08	-0.606349	1.55775e-17	5.69203e-17	-0.184083	0.0125705	0.0193902
	ENSG00000197024.9	ZNF398	-0.235432	2.39133e-15	2.65444e-14	-0.240592	3.45127e-14	2.22245e-13	-0.127483	2.61348e-05	5.56909e-05	-0.00644467	0.822067	0.846181	0.106316	0.000128684	0.000201241	0.112761	9.05273e-05	0.000186654
	ENSG00000100296.13	THOC5	-0.306659	2.4227e-15	2.68747e-14	-0.0353135	0.392115	0.443984	0.310356	3.46881e-15	2.17265e-14	0.271941	6.71149e-14	2.4095e-13	0.615996	9.95236e-69	1.06798e-66	0.344055	3.31354e-21	3.51718e-20
	ENSG00000114744.9	COMMD2	0.226666	2.44921e-15	2.71508e-14	-0.0983427	0.00135143	0.00234258	-0.0119464	0.683517	0.723877	-0.326707	1.57794e-34	2.71978e-33	-0.240414	1.2483e-20	5.40843e-20	0.0862938	0.0013473	0.00239088
	ENSG00000174231.17	PRPF8	-0.40455	2.49967e-15	2.76918e-14	-0.0228598	0.674753	0.71451	-0.0385174	0.459541	0.511019	0.377801	3.56758e-15	1.39655e-14	0.363452	5.79773e-15	1.82536e-14	-0.0143483	0.765954	0.801618
	ENSG00000159228.13	CBR1	0.394043	2.51447e-15	2.78374e-14	0.595822	2.93724e-29	1.24308e-27	0.595397	8.37572e-32	3.35772e-30	0.202016	6.47986e-05	0.00011633	0.198835	5.01576e-05	8.12575e-05	-0.00318085	0.950055	0.958817
	ENSG00000163520.14	FBLN2	-0.723502	2.56597e-15	2.83887e-14	-0.682695	2.71911e-12	1.39391e-11	-1.04877	4.44496e-29	1.35596e-27	0.0353155	0.693236	0.72707	-0.326907	0.000176472	0.000273199	-0.362223	6.13364e-05	0.000129238
	ENSG00000165457.14	FOLR2	0.606382	2.58632e-15	2.85949e-14	1.11906	6.42162e-43	1.06287e-40	1.1397	2.06368e-48	3.79105e-46	0.518839	6.047e-12	1.89166e-11	0.534006	2.88598e-13	8.2154e-13	0.0151668	0.841001	0.866927
	ENSG00000111679.17	PTPN6	-0.364944	2.62607e-15	2.8996e-14	0.197548	5.90141e-05	0.00012375	0.344848	2.2207e-13	1.15433e-12	0.563273	1.92225e-40	5.95396e-39	0.708056	8.93578e-67	8.1218e-65	0.144783	0.000652889	0.00121164
	ENSG00000250361.8	GYPB	1.64014	2.62558e-15	2.8996e-14	2.47367	4.01301e-29	1.67296e-27	2.5193	8.21592e-33	3.66255e-31	0.856835	8.02782e-06	1.55844e-05	0.917369	8.22325e-07	1.52093e-06	0.0605343	0.753263	0.790325
	ENSG00000120057.5	SFRP5	-1.55203	2.64473e-15	2.91828e-14	-1.32012	2.7995e-10	1.13178e-09	-1.77802	8.46319e-19	7.81652e-18	0.165644	0.420226	0.463196	-0.251665	0.208509	0.236087	-0.417309	0.0438935	0.0621741
	ENSG00000126561.16	STAT5A	-0.318848	2.65266e-15	2.92511e-14	0.0264189	0.538692	0.587163	0.238209	6.65586e-09	2.1299e-08	0.343314	3.93038e-20	2.15827e-19	0.55412	7.45268e-53	2.22728e-51	0.210806	1.88845e-08	5.87883e-08
	ENSG00000117500.13	TMED5	0.312807	2.67391e-15	2.94659e-14	-0.201896	1.73027e-06	4.41671e-06	0.097974	0.0151436	0.0223615	-0.515661	1.15958e-42	4.60318e-41	-0.21607	3.21041e-09	7.02061e-09	0.299591	2.44845e-15	1.5e-14
	ENSG00000089234.16	BRAP	-0.212924	2.6911e-15	2.96358e-14	-0.0301839	0.292983	0.342049	0.139017	3.928e-07	1.03408e-06	0.183098	1.59335e-13	5.56068e-13	0.350675	3.01341e-48	6.5777e-47	0.167576	1.61978e-11	6.84843e-11
	ENSG00000188542.9	DUSP28	0.22551	2.73377e-15	3.00859e-14	0.0707823	0.0209756	0.0301398	-0.0693851	0.0183812	0.0267758	-0.154605	1.05459e-08	2.57842e-08	-0.296201	2.4008e-29	1.67783e-28	-0.141596	2.67561e-07	7.42096e-07
	ENSG00000162909.18	CAPN2	0.285509	2.74006e-15	3.01352e-14	0.380724	4.72868e-23	9.08836e-22	0.359202	1.71424e-22	2.41423e-21	0.096538	0.00721955	0.010442	0.072534	0.0373464	0.0464297	-0.024004	0.505909	0.562524
	ENSG00000177963.14	RIC8A	-0.206802	2.75925e-15	3.03263e-14	0.134209	1.47495e-06	3.79277e-06	0.105689	7.33933e-05	0.000148429	0.34037	1.07626e-45	6.67962e-44	0.310834	1.05148e-40	1.43002e-39	-0.0295359	0.219925	0.268182
	ENSG00000160318.6	CLDND2	0.730646	2.79616e-15	3.07118e-14	1.06611	2.78211e-27	9.51094e-26	0.422382	7.54184e-06	1.7144e-05	0.349703	0.00012174	0.000213597	-0.30242	0.000620676	0.000917336	-0.652123	1.01727e-12	4.85795e-12
	ENSG00000197136.4	PCNX3	-0.203879	2.82252e-15	3.0981e-14	-0.0195982	0.476177	0.527728	-0.0320753	0.222651	0.266776	0.184747	2.72888e-13	9.38029e-13	0.170714	3.34641e-12	8.92144e-12	-0.0140327	0.580481	0.632129
	ENSG00000074266.21	EED	0.278639	2.85692e-15	3.1338e-14	0.0484547	0.199328	0.240659	-0.0830017	0.0216304	0.0311505	-0.22732	8.13153e-12	2.51071e-11	-0.36201	3.69682e-29	2.55036e-28	-0.13469	6.11563e-05	0.000128908
	ENSG00000147010.18	SH3KBP1	-0.351707	2.93142e-15	3.21342e-14	0.0467815	0.324452	0.374654	0.224045	7.94812e-07	2.01898e-06	0.398217	6.11776e-23	4.18064e-22	0.574232	1.02409e-48	2.2864e-47	0.176015	1.41124e-05	3.21285e-05
	ENSG00000171792.11	RHNO1	0.262583	2.95901e-15	3.24154e-14	0.0515909	0.147947	0.183637	-0.0820336	0.0163486	0.0240094	-0.213112	4.30306e-11	1.25898e-10	-0.346612	2.77189e-28	1.8173e-27	-0.133499	4.56573e-05	9.78001e-05
	ENSG00000104221.13	BRF2	-0.192341	2.99336e-15	3.27477e-14	-0.00338769	0.896229	0.910887	-0.0819005	0.00100753	0.00175575	0.188041	1.58858e-16	6.78377e-16	0.108626	9.92602e-07	1.82632e-06	-0.079415	0.00054437	0.0010208
	ENSG00000214389.2	RPS3AP26	1.29749	2.99217e-15	3.27477e-14	0.458203	0.00928422	0.0141532	-0.327773	0.0525712	0.0708908	-0.830141	1.02039e-07	2.31764e-07	-1.63556	6.45855e-27	3.9321e-26	-0.805419	3.90851e-07	1.06191e-06
	ENSG00000221886.4	ZBED8	0.603698	2.99523e-15	3.27477e-14	-0.038685	0.64389	0.686518	0.0131826	0.86876	0.888695	-0.645518	1.07046e-19	5.69029e-19	-0.592225	6.60358e-18	2.46383e-17	0.0532933	0.468377	0.524861
	ENSG00000125691.13	RPL23	1.0802	3.00222e-15	3.28027e-14	0.518342	0.000381258	0.000717412	-0.327764	0.0187836	0.0273119	-0.561489	1.1987e-05	2.2933e-05	-1.41588	4.93035e-30	3.59993e-29	-0.85439	3.28313e-11	1.34536e-10
	ENSG00000114270.17	COL7A1	-0.653219	3.02204e-15	3.29977e-14	-0.518122	4.43516e-09	1.54754e-08	-0.257055	0.00220543	0.00366885	0.141066	0.0936186	0.116162	0.396828	1.03228e-06	1.89765e-06	0.255762	0.00235938	0.00405912
	ENSG00000204580.13	DDR1	-0.522046	3.1878e-15	3.47848e-14	-0.600351	2.11872e-17	2.01357e-16	-0.875997	3.30126e-38	2.59094e-36	-0.0801449	0.23253	0.269055	-0.353882	5.875e-08	1.17705e-07	-0.273737	5.27715e-05	0.000112072
	ENSG00000280047.1	AC091825.3	-0.483961	3.19684e-15	3.48608e-14	-0.508913	1.24181e-14	8.41823e-14	-0.39174	4.63705e-10	1.6848e-09	-0.0424842	0.466062	0.508651	0.0830243	0.140685	0.163034	0.125509	0.0329212	0.0476694
	ENSG00000163535.18	SGO2	0.616275	3.27916e-15	3.57351e-14	-0.0329115	0.695316	0.733674	0.0346385	0.66595	0.707871	-0.651461	2.57053e-17	1.15869e-16	-0.583182	5.07101e-15	1.60171e-14	0.0682781	0.380806	0.4377
	ENSG00000169564.7	PCBP1	-0.28309	3.28279e-15	3.57514e-14	0.129816	0.000697021	0.00126173	0.253954	3.95486e-12	1.78927e-11	0.41291	7.13e-37	1.55839e-35	0.535528	1.35903e-64	9.78564e-63	0.122617	0.000175355	0.000349345
	ENSG00000160094.15	ZNF362	-0.241126	3.3265e-15	3.62039e-14	0.0445167	0.172052	0.210865	-0.0921043	0.00315439	0.00514257	0.287289	6.24872e-24	4.59077e-23	0.148199	8.38368e-08	1.66205e-07	-0.13909	1.16532e-06	3.00974e-06
	ENSG00000149231.14	CCDC82	0.623603	3.3287e-15	3.62042e-14	-0.346617	4.10287e-05	8.7753e-05	-0.264246	0.00106823	0.00185669	-0.96628	2.43473e-37	5.55513e-36	-0.888837	8.39569e-34	7.50783e-33	0.0774424	0.309002	0.363173
	ENSG00000155966.14	AFF2	-0.827964	3.35247e-15	3.64391e-14	-0.70642	2.97987e-10	1.20267e-09	-0.0867484	0.414783	0.466115	0.118032	0.272133	0.310921	0.736337	1.10052e-12	3.03615e-12	0.618305	8.12067e-09	2.62529e-08
	ENSG00000269352.1	PTOV1-AS2	-0.283406	3.37909e-15	3.67046e-14	-0.0366891	0.33849	0.389411	-0.117237	0.0013881	0.00237269	0.245297	3.54902e-12	1.12935e-11	0.164251	1.6007e-06	2.89963e-06	-0.0810452	0.0221607	0.0329606
	ENSG00000143971.9	ETAA1	0.464852	3.38708e-15	3.67674e-14	-0.263422	3.17738e-05	6.89731e-05	-0.370788	9.16465e-10	3.21883e-09	-0.731625	1.25804e-41	4.46163e-40	-0.836704	4.01684e-57	1.66199e-55	-0.105079	0.0554687	0.0771349
	ENSG00000256060.3	TRAPPC2B	0.649045	3.42005e-15	3.71012e-14	0.367153	3.1915e-05	6.92707e-05	0.163278	0.0535972	0.0721447	-0.277065	0.000478409	0.000791543	-0.486728	2.80949e-10	6.61527e-10	-0.209663	0.00908111	0.0143297
	ENSG00000080845.17	DLGAP4	-0.23124	3.44406e-15	3.73374e-14	0.0877729	0.00500896	0.00796487	0.106455	0.000370846	0.000685778	0.318961	2.99768e-32	4.17942e-31	0.336328	8.23468e-38	9.47216e-37	0.0173671	0.521184	0.576885
	ENSG00000011198.10	ABHD5	-0.429193	3.48399e-15	3.77458e-14	-0.321472	3.15949e-08	9.94675e-08	0.301519	5.61708e-08	1.62374e-07	0.108081	0.0287006	0.0384269	0.729218	2.13397e-52	6.19447e-51	0.621137	5.30451e-36	2.30969e-34
	ENSG00000123728.10	RAP2C	0.364108	3.52427e-15	3.81575e-14	-0.175158	0.00038635	0.000726652	0.337577	8.03793e-13	3.92321e-12	-0.540927	2.78392e-33	4.26773e-32	-0.0285003	0.513237	0.546802	0.512427	8.62492e-30	2.05528e-28
	ENSG00000213654.10	GPSM3	-0.372357	3.57018e-15	3.86296e-14	0.147669	0.00340663	0.00554947	0.312704	8.76045e-11	3.42169e-10	0.519954	6.72235e-32	8.98095e-31	0.682978	4.20894e-57	1.73715e-55	0.163023	0.000241949	0.000473564
	ENSG00000148297.16	MED22	-0.185905	3.65135e-15	3.94823e-14	-0.0901975	0.000344787	0.000653345	-0.0551351	0.0220999	0.0317693	0.094955	6.30384e-05	0.000113292	0.128984	2.07845e-08	4.30146e-08	0.0340287	0.153504	0.193999
	ENSG00000158710.14	TAGLN2	-0.482608	3.76582e-15	4.06937e-14	0.118285	0.0705682	0.092867	0.253996	4.87147e-05	0.000100564	0.603131	3.58401e-25	2.88402e-24	0.736144	6.44901e-39	7.90467e-38	0.133013	0.0228101	0.033863
	ENSG00000205531.13	NAP1L4	0.209147	3.84333e-15	4.15045e-14	0.203254	7.8257e-13	4.28364e-12	-0.0736612	0.00664639	0.0103222	-0.00777151	0.752943	0.782194	-0.284957	1.27804e-32	1.0693e-31	-0.277186	6.02797e-29	1.31235e-27
	ENSG00000197381.16	ADARB1	0.312923	3.8859e-15	4.19371e-14	0.200466	2.35947e-06	5.92329e-06	0.0245738	0.545337	0.593748	-0.11105	0.00482273	0.00712149	-0.289087	3.96425e-14	1.1902e-13	-0.178038	7.02657e-06	1.65989e-05
	ENSG00000035862.12	TIMP2	-0.447053	3.91084e-15	4.2179e-14	0.0224464	0.7112	0.748027	0.460251	1.98827e-15	1.2774e-14	0.469694	4.33001e-19	2.20383e-18	0.90643	1.11991e-70	1.43288e-68	0.436737	1.33962e-16	9.22649e-16
	ENSG00000118242.16	MREG	0.401931	3.92604e-15	4.23157e-14	0.279585	3.20317e-07	8.94246e-07	-0.0298041	0.570475	0.618018	-0.123978	0.0145367	0.0202367	-0.433877	1.66847e-18	6.4434e-18	-0.3099	1.61478e-09	5.62013e-09
	ENSG00000182472.9	CAPN12	0.463652	3.93647e-15	4.24007e-14	0.523294	9.14111e-17	7.97557e-16	0.252824	2.7412e-05	5.8301e-05	0.055854	0.314416	0.354435	-0.213116	7.84385e-05	0.000125136	-0.26897	1.51823e-06	3.86364e-06
	ENSG00000123066.8	MED13L	-0.350592	3.93907e-15	4.24015e-14	-0.46635	1.09079e-22	2.00603e-21	0.130509	0.00408691	0.00655733	-0.117368	0.00285614	0.00432898	0.478929	3.33303e-36	3.46057e-35	0.596297	1.68767e-51	3.89875e-49
	ENSG00000022277.12	RTF2	-0.311987	3.94312e-15	4.24177e-14	0.135734	0.00133578	0.00231737	0.346776	9.93845e-18	8.1682e-17	0.449095	7.51782e-36	1.4711e-34	0.657473	1.76631e-79	6.52867e-77	0.208378	7.53656e-09	2.44548e-08
	ENSG00000158941.16	CCAR2	-0.270195	3.95397e-15	4.25071e-14	0.137197	0.000180682	0.000355726	-0.0656606	0.060944	0.0811212	0.405834	4.35351e-36	8.7772e-35	0.20286	1.0239e-10	2.47969e-10	-0.202974	4.17147e-10	1.53675e-09
	ENSG00000271553.1	AC018638.7	-0.609316	3.98907e-15	4.28569e-14	-0.607646	2.55676e-13	1.47792e-12	-0.524234	3.79176e-11	1.53665e-10	0.000187696	0.998104	0.998464	0.083558	0.275063	0.306295	0.0833703	0.294736	0.347856
	ENSG00000073350.13	LLGL2	0.422721	3.99487e-15	4.28916e-14	0.499735	2.97415e-18	3.17084e-17	0.0291593	0.595163	0.641769	0.0826744	0.127814	0.154939	-0.391928	1.00731e-13	2.95079e-13	-0.474602	3.37192e-18	2.71599e-17
	ENSG00000149658.18	YTHDF1	-0.140558	4.00594e-15	4.29829e-14	-0.0153207	0.422159	0.474468	-0.0595323	0.00111659	0.0019351	0.124662	9.5123e-13	3.1549e-12	0.079415	2.82916e-06	5.02267e-06	-0.0452472	0.0100268	0.0156951
	ENSG00000105520.10	PLPPR2	-0.473982	4.06457e-15	4.3584e-14	0.0412066	0.521702	0.570915	0.374506	1.11524e-09	3.87759e-09	0.5175	4.35848e-20	2.38329e-19	0.848397	2.42917e-54	8.09706e-53	0.330897	5.00616e-09	1.65872e-08
	ENSG00000186448.15	ZNF197	0.312619	4.09673e-15	4.39006e-14	-0.113694	0.00779934	0.0120212	-0.0460908	0.258768	0.305928	-0.427709	2.61202e-30	3.05096e-29	-0.36026	2.52286e-23	1.26968e-22	0.0674494	0.0745083	0.101002
	ENSG00000273213.3	H3-2	-1.14231	4.14791e-15	4.44206e-14	-1.63939	2.53802e-25	6.57799e-24	-1.22648	2.00473e-16	1.43525e-15	NA	NA	NA	NA	NA	NA	NA	NA	NA
	ENSG00000050405.13	LIMA1	0.364598	4.22786e-15	4.51915e-14	0.187653	0.00015684	0.000310983	-0.0442871	0.351711	0.402929	-0.17788	0.000132269	0.000231217	-0.410281	1.16679e-19	4.79662e-19	-0.232401	7.47521e-07	1.96857e-06
	ENSG00000135392.16	DNAJC14	-0.151549	4.22801e-15	4.51915e-14	-0.10539	3.24148e-07	9.04788e-07	-0.0410518	0.0372719	0.0516089	0.0460596	0.0122851	0.017254	0.108958	9.91404e-10	2.24997e-09	0.0628984	0.000678075	0.00125539
	ENSG00000147586.10	MRPS28	0.733314	4.22654e-15	4.51915e-14	0.426219	2.00426e-05	4.45548e-05	-0.057269	0.550269	0.598571	-0.304575	0.000480837	0.000795322	-0.79442	9.02557e-21	3.93299e-20	-0.489845	3.02998e-08	9.25917e-08
	ENSG00000166913.13	YWHAB	-0.288321	4.25161e-15	4.54148e-14	0.0723137	0.0647595	0.0858376	0.183431	9.54733e-07	2.40076e-06	0.360286	8.62467e-26	7.30418e-25	0.470033	2.48162e-45	4.53094e-44	0.109748	0.00144343	0.00255193
	ENSG00000155463.14	OXA1L	-0.192585	4.35848e-15	4.65267e-14	0.0301495	0.249143	0.29507	-0.0577382	0.0210168	0.0303452	0.223416	4.86621e-22	3.08459e-21	0.133187	3.01341e-09	6.60543e-09	-0.0902296	0.000104183	0.000213357
	ENSG00000196345.13	ZKSCAN7	0.395612	4.45016e-15	4.7475e-14	0.00371986	0.945337	0.952344	0.239739	3.49473e-06	8.26914e-06	-0.393303	2.13616e-14	7.9434e-14	-0.157663	0.00150812	0.00214838	0.23564	5.76179e-06	1.37478e-05
	ENSG00000154813.10	DPH3	0.257355	4.49627e-15	4.79363e-14	0.0962732	0.00604906	0.0094897	0.286387	1.20313e-17	9.79673e-17	-0.162229	2.42777e-07	5.35914e-07	0.0268873	0.376725	0.410029	0.189116	2.16139e-09	7.41399e-09
	ENSG00000039523.20	RIPOR1	-0.30582	4.52633e-15	4.8226e-14	0.0580381	0.162538	0.200173	0.331604	6.84867e-17	5.14096e-16	0.365216	7.96197e-24	5.81605e-23	0.636541	3.25737e-73	5.31174e-71	0.271325	9.16192e-14	4.83779e-13
	ENSG00000164404.8	GDF9	0.640697	4.55325e-15	4.8482e-14	0.424195	1.28935e-06	3.33964e-06	0.00124374	0.988231	0.990304	-0.220802	0.00521385	0.00766773	-0.64258	9.1005e-17	3.19276e-16	-0.421777	1.63455e-07	4.63618e-07
	ENSG00000134215.16	VAV3	-0.303863	4.58671e-15	4.88072e-14	-0.404499	1.43315e-22	2.59567e-21	0.0164306	0.677319	0.718494	-0.0971826	0.00761962	0.01099	0.319499	1.20879e-19	4.96439e-19	0.416681	4.1844e-30	1.01753e-28
	ENSG00000163938.17	GNL3	0.477185	4.62473e-15	4.91804e-14	0.0232464	0.720531	0.756506	-0.293616	2.31768e-06	5.58603e-06	-0.45243	8.19673e-15	3.12985e-14	-0.772097	1.88356e-42	2.8507e-41	-0.319666	5.02662e-08	1.5005e-07
	ENSG00000150093.19	ITGB1	0.382349	4.68075e-15	4.97445e-14	0.204478	8.45755e-05	0.000173691	0.173189	0.000496206	0.000900953	-0.177783	0.000323516	0.000544364	-0.210915	1.08284e-05	1.83953e-05	-0.0331312	0.504635	0.561331
	ENSG00000066651.20	TRMT11	0.489253	4.7955e-15	5.09316e-14	-0.169845	0.0113907	0.0171009	-0.359615	2.20632e-08	6.66603e-08	-0.662706	3.04992e-29	3.31564e-28	-0.850215	1.15566e-49	2.72268e-48	-0.187509	0.00178148	0.00311254
	ENSG00000146376.11	ARHGAP18	0.350645	4.84531e-15	5.1428e-14	0.268689	1.88826e-08	6.095e-08	0.490959	5.4655e-27	1.30711e-25	-0.0812652	0.0684936	0.0868003	0.139042	0.0012857	0.00184465	0.220308	8.83158e-07	2.30823e-06
	ENSG00000100154.14	TTC28	-0.627974	4.90514e-15	5.20299e-14	-0.563194	5.20524e-11	2.29472e-10	-0.741768	2.17643e-19	2.1402e-18	0.067702	0.408801	0.451679	-0.117221	0.142424	0.164956	-0.184923	0.0257427	0.0379019
	ENSG00000143368.10	SF3B4	-0.342594	4.93429e-15	5.2306e-14	0.230868	7.28767e-07	1.9452e-06	0.226336	3.7855e-07	9.97669e-07	0.57429	4.42233e-49	4.51268e-47	0.568019	5.43993e-51	1.40066e-49	-0.00627115	0.872679	0.893248
	ENSG00000160712.13	IL6R	-0.374229	5.02597e-15	5.3223e-14	-0.15128	0.00299123	0.00492121	0.381648	4.69624e-15	2.89373e-14	0.223658	1.89599e-07	4.22169e-07	0.754363	2.02835e-73	3.40784e-71	0.530705	7.81194e-35	2.98703e-33
	ENSG00000196981.4	WDR5B	0.419649	5.02717e-15	5.3223e-14	-0.268924	2.84014e-06	7.0464e-06	-0.185109	0.000740826	0.00131553	-0.689866	1.68222e-42	6.56818e-41	-0.606655	2.49212e-35	2.45857e-34	0.083211	0.102575	0.135171
	ENSG00000118418.14	HMGN3	0.401576	5.03533e-15	5.32757e-14	0.290788	1.08552e-07	3.20725e-07	-0.0770131	0.141679	0.176627	-0.105095	0.0319077	0.0424644	-0.478034	9.30002e-24	4.78908e-23	-0.372938	4.0091e-14	2.19281e-13
	ENSG00000183718.5	TRIM52	0.378889	5.0803e-15	5.37175e-14	-0.29494	1.16862e-08	3.87769e-08	-0.308354	4.41288e-10	1.60684e-09	-0.674797	4.49293e-52	8.03558e-50	-0.688561	1.72306e-57	7.34862e-56	-0.0137639	0.758327	0.794686
	ENSG00000184007.21	PTP4A2	0.173128	5.11959e-15	5.40987e-14	0.131427	2.52789e-08	8.05358e-08	0.149275	3.61062e-11	1.46537e-10	-0.0402801	0.0709889	0.0897505	-0.0247782	0.25196	0.28189	0.015502	0.489058	0.545646
	ENSG00000110395.7	CBL	-0.324733	5.23305e-15	5.52627e-14	-0.36159	3.0783e-16	2.5017e-15	0.219246	2.16827e-07	5.8852e-07	-0.0378068	0.303096	0.343186	0.542061	1.96038e-52	5.72053e-51	0.579868	8.59649e-56	3.57463e-53
	ENSG00000135002.12	RFK	0.299881	5.25939e-15	5.55058e-14	-0.1369	0.000866113	0.00154622	0.0532725	0.174306	0.213502	-0.43589	6.14915e-31	7.50946e-30	-0.24786	1.05852e-11	2.73902e-11	0.188031	7.51378e-07	1.97811e-06
	ENSG00000160014.17	CALM3	-0.267872	5.29852e-15	5.58836e-14	0.211931	6.40278e-09	2.19604e-08	0.0775674	0.0262392	0.0372676	0.479508	4.93643e-56	2.05269e-53	0.343817	1.98383e-31	1.5572e-30	-0.135691	8.78685e-06	2.05183e-05
	ENSG00000151247.12	EIF4E	0.294489	5.33434e-15	5.61904e-14	-0.0261841	0.51543	0.564976	-0.0908047	0.018345	0.0267277	-0.317613	2.02884e-18	9.84699e-18	-0.386254	4.93305e-28	3.19515e-27	-0.0686414	0.0604782	0.0833554
	ENSG00000196182.10	STK40	-0.364538	5.33153e-15	5.61904e-14	0.0542263	0.275074	0.322809	0.433007	7.68324e-20	7.94806e-19	0.421333	3.67043e-22	2.35352e-21	0.797109	1.34827e-79	5.21528e-77	0.375776	7.98307e-18	6.1961e-17
	ENSG00000092470.12	WDR76	0.316682	5.42796e-15	5.71406e-14	0.203472	2.74814e-06	6.83437e-06	-0.0636383	0.126955	0.159728	-0.114758	0.00421237	0.00626413	-0.382053	1.53941e-22	7.39389e-22	-0.267295	5.17584e-11	2.08299e-10
	ENSG00000235374.2	SSR4P1	0.513329	5.58673e-15	5.87749e-14	0.621482	7.24396e-19	8.43296e-18	0.47112	2.72048e-12	1.2525e-11	0.0936326	0.125017	0.151859	-0.0491017	0.409882	0.443765	-0.142734	0.0209419	0.0312596
	ENSG00000242324.1	AL049634.1	-0.594799	5.80528e-15	6.10358e-14	-0.719709	1.59207e-18	1.76724e-17	0.114276	0.136768	0.170942	-0.125673	0.10034	0.123865	0.708446	1.71589e-22	8.22252e-22	0.83412	4.63183e-28	9.31574e-27
	ENSG00000152127.9	MGAT5	-0.288668	5.81905e-15	6.11421e-14	-0.158916	5.51785e-05	0.000116042	-0.141378	0.000175021	0.000337544	0.123474	0.000468123	0.000775526	0.144369	2.45851e-05	4.06405e-05	0.0208949	0.555538	0.609195
	ENSG00000134516.17	DOCK2	-0.329367	5.82748e-15	6.11922e-14	-0.00989771	0.825737	0.849781	0.228541	1.04628e-07	2.94407e-07	0.32037	1.32881e-17	6.11567e-17	0.556599	6.78325e-53	2.04394e-51	0.236229	3.52436e-10	1.305e-09
	ENSG00000038532.16	CLEC16A	-0.232304	5.93969e-15	6.23313e-14	-0.0349296	0.270727	0.318378	0.0226153	0.455648	0.507297	0.196913	3.0926e-12	9.87506e-12	0.253596	1.99312e-20	8.52225e-20	0.056683	0.0455212	0.0642964
	ENSG00000177485.7	ZBTB33	0.338902	5.96276e-15	6.25342e-14	-0.21527	3.45934e-06	8.49439e-06	-0.0989545	0.0255572	0.0363732	-0.558794	2.72299e-43	1.19503e-41	-0.439999	3.62829e-29	2.5062e-28	0.118795	0.0035642	0.00596893
	ENSG00000243335.9	KCTD7	0.279273	5.99555e-15	6.28386e-14	-0.0344497	0.367089	0.418682	-0.16313	7.9899e-06	1.81083e-05	-0.31445	2.59387e-19	1.34572e-18	-0.443716	4.94661e-39	6.09911e-38	-0.129266	0.000242208	0.000474014
	ENSG00000105053.11	VRK3	-0.254379	6.13413e-15	6.42508e-14	0.107598	0.00194659	0.00329898	0.21955	3.74272e-11	1.51751e-10	0.362829	3.17381e-32	4.40652e-31	0.472709	8.46616e-57	3.4179e-55	0.10988	0.000360702	0.000691432
	ENSG00000185905.4	C16orf54	-0.281256	6.19997e-15	6.48998e-14	-0.199346	2.13668e-07	6.08707e-07	0.0831274	0.0236415	0.0338659	0.0822952	0.0196837	0.0269199	0.363035	2.56512e-26	1.51297e-25	0.28074	2.28632e-15	1.4069e-14
	ENSG00000092929.11	UNC13D	-0.292883	6.22122e-15	6.50814e-14	0.0955549	0.0169416	0.0247412	0.299826	4.56147e-15	2.81484e-14	0.387336	6.03589e-27	5.63067e-26	0.590787	3.73603e-64	2.61098e-62	0.203451	1.86733e-08	5.81962e-08
	ENSG00000196092.14	PAX5	-0.888289	6.22731e-15	6.51044e-14	-1.0238	3.41997e-17	3.15691e-16	-1.16774	8.44576e-24	1.38419e-22	-0.117624	0.305669	0.345775	-0.265774	0.0169861	0.0218642	-0.14815	0.199033	0.245006
	ENSG00000067829.19	IDH3G	-0.318675	6.75214e-15	7.05472e-14	0.204317	2.72691e-06	6.7846e-06	0.0571798	0.169932	0.208557	0.524423	3.72726e-46	2.46994e-44	0.374886	7.89566e-26	4.52078e-25	-0.149537	5.06343e-05	0.000107796
	ENSG00000276136.1	AC016957.2	-0.43271	6.79587e-15	7.09597e-14	-0.0158168	0.78893	0.816932	0.118051	0.036476	0.0505991	0.417688	3.25316e-14	1.19237e-13	0.55006	6.29355e-25	3.45139e-24	0.132373	0.0163097	0.0247562
	ENSG00000111961.18	SASH1	-0.873827	6.85551e-15	7.15378e-14	-0.822178	6.91993e-12	3.3904e-11	-0.366302	0.00132062	0.00226731	0.0464788	0.679777	0.71453	0.505748	3.25558e-06	5.75452e-06	0.459269	4.64994e-05	9.95142e-05
	ENSG00000138286.15	FAM149B1	0.208202	6.89993e-15	7.19564e-14	-0.014351	0.617707	0.661809	0.0654707	0.0170562	0.0249959	-0.224827	7.95285e-18	3.71468e-17	-0.144785	1.05353e-08	2.22294e-08	0.080042	0.00249183	0.00427109
	ENSG00000147174.11	GCNA	-0.395793	7.03391e-15	7.33079e-14	-0.704115	1.42621e-37	1.51859e-35	-0.653135	1.32788e-35	8.31391e-34	-0.301576	7.46457e-09	1.84238e-08	-0.256386	3.8942e-07	7.37137e-07	0.0451899	0.394028	0.450934
	ENSG00000089195.15	TRMT6	0.205517	7.13059e-15	7.42692e-14	0.0951568	0.00077241	0.00139097	-0.0169778	0.531297	0.580502	-0.107452	3.52029e-05	6.4728e-05	-0.222813	1.13789e-18	4.44806e-18	-0.11536	1.15971e-05	2.6702e-05
	ENSG00000140199.12	SLC12A6	-0.329005	7.27113e-15	7.56859e-14	-0.255585	1.42348e-08	4.67328e-08	0.294216	8.49193e-12	3.6959e-11	0.0719478	0.066529	0.0844779	0.621214	4.63829e-60	2.39592e-58	0.549266	2.9742e-44	3.0537e-42
	ENSG00000223799.1	IL10RB-DT	0.490757	7.48192e-15	7.78315e-14	0.825914	1.01292e-34	8.18017e-33	0.943263	7.87187e-49	1.51258e-46	0.335434	2.20912e-08	5.28086e-08	0.449774	9.88578e-15	3.06773e-14	0.11434	0.0572372	0.0792761
	ENSG00000248323.7	LUCAT1	-0.539572	7.51184e-15	7.80942e-14	-0.790352	1.20342e-26	3.74629e-25	-0.0462281	0.513147	0.563545	-0.247122	9.11281e-05	0.000161816	0.493368	7.527e-16	2.49943e-15	0.740491	1.62536e-31	4.48335e-30
	ENSG00000153551.14	CMTM7	-0.271086	7.54165e-15	7.83554e-14	0.0222548	0.549051	0.597169	0.0134158	0.705604	0.74359	0.294724	8.84535e-19	4.39047e-18	0.28312	1.86781e-18	7.18816e-18	-0.0116039	0.728542	0.768188
	ENSG00000112624.12	BICRAL	-0.307025	7.6869e-15	7.98149e-14	-0.268858	1.72694e-10	7.16182e-10	0.0114978	0.775048	0.805927	0.0366495	0.313495	0.353564	0.316393	2.65546e-19	1.071e-18	0.279744	1.79519e-14	1.01425e-13
	ENSG00000211898.7	IGHD	-0.91976	7.71325e-15	8.00387e-14	-0.724546	9.20208e-09	3.09519e-08	-1.10057	7.05278e-20	7.32762e-19	0.22227	0.0641144	0.0816301	-0.16592	0.154074	0.17756	-0.38819	0.00128293	0.00228371
	ENSG00000160055.19	TMEM234	-0.314895	8.13059e-15	8.4317e-14	-0.201712	3.13956e-06	7.75474e-06	0.024473	0.552886	0.601184	0.113665	0.004149	0.00617376	0.337693	1.24203e-18	4.83696e-18	0.224028	1.72008e-08	5.37885e-08
	ENSG00000237190.4	CDKN2AIPNL	0.261726	8.32374e-15	8.62666e-14	0.256337	1.18335e-12	6.33634e-12	-0.030453	0.380109	0.431774	-0.00597177	0.847798	0.869438	-0.293774	4.56595e-22	2.1369e-21	-0.287802	9.1512e-20	8.51774e-19
	ENSG00000253251.3	SHLD3	0.701862	8.35099e-15	8.64953e-14	-0.0556148	0.569123	0.616193	-0.0784165	0.400619	0.451595	-0.759971	3.90947e-19	1.99345e-18	-0.784594	1.69193e-21	7.66807e-21	-0.0246224	0.776673	0.811305
	ENSG00000076201.15	PTPN23	-0.273953	8.36601e-15	8.65973e-14	0.0609295	0.105037	0.133956	0.0184245	0.608269	0.654045	0.334138	7.22135e-23	4.90456e-22	0.290941	9.83017e-19	3.85808e-18	-0.0431972	0.20481	0.251466
	ENSG00000167778.9	SPRYD3	-0.285243	8.6091e-15	8.90584e-14	0.140609	0.000329722	0.000626074	0.092838	0.0131574	0.0196001	0.423897	1.38517e-35	2.6361e-34	0.375912	4.99486e-30	3.64544e-29	-0.0479843	0.160229	0.201854
	ENSG00000083838.16	ZNF446	-0.23816	8.62671e-15	8.91853e-14	0.00678101	0.835601	0.858453	-0.166979	1.02126e-07	2.87753e-07	0.242626	8.45751e-16	3.44367e-15	0.0684252	0.0199159	0.0254836	-0.1742	9.69608e-09	3.11101e-08
	ENSG00000198252.12	STYX	0.282003	8.66665e-15	8.95429e-14	-0.205613	1.21045e-07	3.54877e-07	-0.12567	0.000712368	0.00126755	-0.489939	4.53996e-47	3.34129e-45	-0.409464	1.8617e-35	1.8487e-34	0.0804742	0.0187758	0.0282546
	ENSG00000235621.9	LINC00494	-0.771263	8.73435e-15	9.01866e-14	-1.09368	1.04066e-24	2.45369e-23	-1.20643	2.62994e-32	1.10464e-30	-0.315136	0.0014185	0.00222649	-0.42718	8.34964e-06	1.43234e-05	-0.112045	0.261707	0.313367
	ENSG00000069956.12	MAPK6	0.332616	8.80863e-15	9.08975e-14	-0.246912	7.93326e-08	2.37969e-07	-0.096276	0.0282926	0.0399736	-0.581128	1.048e-46	7.4176e-45	-0.430331	4.68414e-28	3.0363e-27	0.150798	0.000226213	0.000444541
	ENSG00000167077.13	MEI1	0.29878	8.85672e-15	9.13373e-14	0.478352	2.27933e-31	1.2493e-29	0.0230861	0.557874	0.605819	0.176512	4.26243e-07	9.20262e-07	-0.278362	2.72387e-16	9.28023e-16	-0.454874	3.53823e-38	1.91698e-36
	ENSG00000186517.14	ARHGAP30	-0.212884	8.88654e-15	9.15319e-14	0.0282101	0.334946	0.385599	0.236206	3.02498e-17	2.35751e-16	0.242558	2.29487e-20	1.2865e-19	0.448303	1.43179e-69	1.64241e-67	0.205745	5.58608e-15	3.31715e-14
	ENSG00000239998.6	LILRA2	-0.46845	8.8824e-15	9.15319e-14	0.0096523	0.880816	0.897404	0.427743	3.62914e-12	1.65039e-11	0.478225	3.25911e-17	1.45683e-16	0.89492	1.2314e-59	6.13231e-58	0.416695	2.42775e-13	1.23376e-12
	ENSG00000083290.20	ULK2	0.266659	8.93518e-15	9.19762e-14	0.0900318	0.0143014	0.0211067	0.212697	1.37524e-09	4.73431e-09	-0.177317	8.05787e-08	1.84356e-07	-0.0559814	0.0802974	0.0960232	0.121336	0.000263741	0.000513436
	ENSG00000175782.11	SLC35E3	-0.269975	9.06821e-15	9.32882e-14	-0.430341	7.0155e-31	3.65352e-29	-0.325329	5.9067e-20	6.17139e-19	-0.160577	2.44421e-07	5.39399e-07	-0.0558545	0.0637803	0.0771645	0.104723	0.000830684	0.00152033
	ENSG00000104081.14	BMF	-0.29711	9.13349e-15	9.39019e-14	-0.14054	0.000581961	0.00106452	0.0206951	0.596054	0.642564	0.160346	2.06938e-05	3.89541e-05	0.317437	3.42845e-18	1.29928e-17	0.157091	3.24824e-05	7.08749e-05
	ENSG00000138777.20	PPA2	0.328856	9.15923e-15	9.41087e-14	0.172173	0.000144329	0.000287712	0.0518526	0.231525	0.276635	-0.1568	0.000125172	0.000219387	-0.278714	2.12661e-12	5.7506e-12	-0.121914	0.00306184	0.00518242
	ENSG00000110811.20	P3H3	-0.700747	9.18586e-15	9.43243e-14	-0.563523	5.19485e-09	1.79686e-08	-0.862393	1.73647e-20	1.93653e-19	0.132106	0.154634	0.184758	-0.164887	0.0697142	0.0839771	-0.296993	0.0015756	0.00277116
	ENSG00000257923.11	CUX1	-0.289742	9.19497e-15	9.43599e-14	0.00411167	0.917788	0.929802	0.280832	1.60992e-13	8.44728e-13	0.294638	2.29731e-17	1.04004e-16	0.569555	3.73006e-64	2.61098e-62	0.274917	3.17085e-15	1.92274e-14
	ENSG00000136573.14	BLK	-0.648416	9.26471e-15	9.50173e-14	-0.662643	1.09876e-13	6.6215e-13	-0.934001	6.69426e-28	1.76233e-26	-0.00755763	0.928783	0.93883	-0.280317	0.000630679	0.000931375	-0.272759	0.00132417	0.00235184
	ENSG00000287377.1	AC090948.4	-0.466468	9.29288e-15	9.52477e-14	-0.250737	9.42747e-05	0.000192358	-0.581067	1.09016e-20	1.23554e-19	0.206757	0.000425265	0.000706848	-0.117492	0.0427161	0.0527427	-0.324249	6.17191e-08	1.82469e-07
	ENSG00000093167.18	LRRFIP2	-0.252665	9.37284e-15	9.60084e-14	-0.0596492	0.0860872	0.11156	0.117816	0.00038617	0.000712539	0.193915	1.52879e-09	3.97877e-09	0.369558	1.42061e-32	1.18501e-31	0.175643	4.89088e-08	1.46129e-07
	ENSG00000128294.16	TPST2	0.269569	9.42162e-15	9.639e-14	0.501553	1.09353e-41	1.58961e-39	0.457697	3.94499e-38	3.06737e-36	0.233814	6.85206e-12	2.13148e-11	0.187907	1.29791e-08	2.72405e-08	-0.045907	0.179761	0.223883
	ENSG00000185920.16	PTCH1	0.498287	9.42108e-15	9.639e-14	0.384756	2.04693e-08	6.57922e-08	0.0142199	0.828583	0.853603	-0.109876	0.088368	0.110149	-0.485374	8.9857e-15	2.79572e-14	-0.375498	7.19497e-09	2.34287e-08
	ENSG00000173542.8	MOB1B	0.38596	9.52478e-15	9.73858e-14	-0.114061	0.0321996	0.0448942	0.133057	0.0088798	0.0135244	-0.501685	3.41622e-26	2.99378e-25	-0.25429	2.9797e-08	6.0961e-08	0.247395	2.11092e-07	5.91292e-07
	ENSG00000037241.7	RPL26L1	0.809301	9.56423e-15	9.76697e-14	0.535102	1.6492e-06	4.22136e-06	0.0736109	0.491472	0.5427	-0.265993	0.00608294	0.00886278	-0.741616	3.80927e-15	1.21262e-14	-0.475623	1.22646e-06	3.15931e-06
	ENSG00000132718.9	SYT11	0.430412	9.56396e-15	9.76697e-14	0.630278	1.88127e-26	5.7389e-25	0.46747	1.53066e-16	1.10484e-15	0.205565	0.000132856	0.000232194	0.0361888	0.487966	0.521817	-0.169376	0.00172151	0.00301346
	ENSG00000134815.19	DHX34	-0.392703	9.99488e-15	1.02005e-13	-0.212113	8.76055e-05	0.000179583	0.258709	5.55971e-07	1.43606e-06	0.182885	0.0002748	0.000465594	0.651082	1.00163e-40	1.36446e-39	0.468196	1.72307e-20	1.70189e-19
	ENSG00000128340.15	RAC2	-0.313129	1.00315e-14	1.02317e-13	0.192987	7.61661e-06	1.79081e-05	0.300158	3.29389e-13	1.67776e-12	0.506161	1.99811e-42	7.747e-41	0.611618	6.45862e-65	4.83902e-63	0.105457	0.0046148	0.00760808
	ENSG00000180104.16	EXOC3	-0.227884	1.00614e-14	1.02559e-13	0.118083	0.000166929	0.000330048	0.17134	1.10448e-08	3.44919e-08	0.344332	1.84622e-35	3.46202e-34	0.397179	1.82739e-49	4.2392e-48	0.052847	0.0573441	0.079415
	ENSG00000125449.7	ARMC7	-0.295638	1.01589e-14	1.0349e-13	0.21586	1.08716e-07	3.21154e-07	0.204144	1.49968e-07	4.14999e-07	0.51237	2.88756e-48	2.55472e-46	0.498853	1.34893e-48	2.98758e-47	-0.0135162	0.700816	0.743553
	ENSG00000277969.1	AC006449.7	0.416896	1.02164e-14	1.04012e-13	0.407332	1.6021e-12	8.45401e-12	0.161472	0.00357624	0.00579079	-0.00707494	0.890401	0.90676	-0.25541	3.48343e-07	6.61867e-07	-0.248335	1.90848e-06	4.80674e-06
	ENSG00000129625.13	REEP5	0.251905	1.02359e-14	1.04147e-13	0.0969536	0.00523484	0.00829958	0.178836	7.1159e-08	2.0324e-07	-0.152472	1.10955e-06	2.31383e-06	-0.0739098	0.0148561	0.0192702	0.0785618	0.0124808	0.0192573
	ENSG00000138180.16	CEP55	0.875362	1.03621e-14	1.05367e-13	0.725431	2.0632e-09	7.50772e-09	0.599618	2.32434e-07	6.28839e-07	-0.149004	0.171051	0.202772	-0.2775	0.00867621	0.011532	-0.128496	0.242926	0.293072
	ENSG00000186994.11	KANK3	0.482796	1.03833e-14	1.05518e-13	0.715489	4.96757e-27	1.64116e-25	0.209791	0.00102869	0.00179075	0.230774	9.14353e-05	0.000162344	-0.277209	1.4835e-06	2.69556e-06	-0.507983	1.50714e-17	1.13585e-16
	ENSG00000182544.8	MFSD5	-0.259377	1.04684e-14	1.06319e-13	0.211226	3.22155e-09	1.14365e-08	0.0938485	0.00598093	0.00935559	0.471993	8.61855e-53	1.72714e-50	0.352483	6.04966e-32	4.87992e-31	-0.11951	0.000113454	0.000231487
	ENSG00000072134.15	EPN2	-0.47954	1.05012e-14	1.06587e-13	-0.586553	8.1462e-19	9.41017e-18	-0.489877	9.6993e-15	5.76407e-14	-0.110066	0.0707967	0.0895279	-0.012035	0.838461	0.853601	0.0980311	0.109502	0.143402
	ENSG00000156639.12	ZFAND3	-0.338683	1.05403e-14	1.06919e-13	0.117493	0.0118078	0.017681	0.417371	8.1556e-21	9.38315e-20	0.45652	1.82413e-32	2.59989e-31	0.754481	5.53755e-91	2.30265e-87	0.297961	1.19782e-14	6.85827e-14
	ENSG00000138821.13	SLC39A8	0.322258	1.06371e-14	1.07835e-13	-0.0723534	0.104769	0.133646	-0.11955	0.00506713	0.0080109	-0.402752	7.97916e-25	6.29039e-24	-0.444412	1.23289e-31	9.77904e-31	-0.0416602	0.29181	0.34499
	ENSG00000116489.13	CAPZA1	0.393371	1.08884e-14	1.10316e-13	-0.032206	0.552762	0.600697	0.347269	2.1369e-11	8.88179e-11	-0.425856	1.12825e-18	5.56035e-18	-0.0484064	0.300939	0.332969	0.377449	6.88569e-15	4.04698e-14
	ENSG00000069188.17	SDK2	-1.07031	1.09208e-14	1.10577e-13	-1.32989	2.48764e-19	3.06681e-18	-1.39376	6.63118e-23	9.81873e-22	-0.270124	0.0377441	0.0497463	-0.324087	0.0101701	0.0134141	-0.0539638	0.680172	0.724283
	ENSG00000110492.15	MDK	0.679197	1.11695e-14	1.13027e-13	0.878196	5.97033e-21	8.95925e-20	1.02892	1.20305e-30	4.2609e-29	0.196958	0.0271867	0.0365028	0.342394	7.39052e-05	0.000118165	0.145436	0.103846	0.136728
	ENSG00000101290.14	CDS2	-0.281498	1.14995e-14	1.16296e-13	-0.258112	3.10204e-11	1.40648e-10	0.0507993	0.17134	0.210146	0.0228148	0.525716	0.567808	0.330631	2.32373e-21	1.04574e-20	0.307816	1.48776e-17	1.12277e-16
	ENSG00000148908.15	RGS10	0.517335	1.15923e-14	1.17164e-13	0.797999	5.38148e-29	2.20496e-27	0.620859	9.57161e-20	9.81046e-19	0.277579	4.27864e-05	7.8145e-05	0.102352	0.119692	0.139944	-0.175227	0.0101003	0.0158071
	ENSG00000168646.13	AXIN2	-0.543801	1.16302e-14	1.17475e-13	-0.893315	1.93863e-32	1.22758e-30	-1.10572	4.66026e-53	1.16277e-50	-0.355218	8.72546e-07	1.83524e-06	-0.565473	7.52239e-16	2.4984e-15	-0.210255	0.00390616	0.00650819
	ENSG00000129911.9	KLF16	-0.302415	1.16467e-14	1.17572e-13	0.152274	0.00026274	0.000504853	0.249024	4.28049e-10	1.55999e-09	0.454841	2.68224e-35	4.92969e-34	0.549887	6.44856e-54	2.099e-52	0.0950461	0.00982493	0.0154066
	ENSG00000100280.16	AP1B1	-0.290552	1.18021e-14	1.19068e-13	0.123729	0.00203384	0.00343709	0.0784887	0.0406577	0.0559956	0.414617	9.53354e-32	1.25551e-30	0.368214	6.77941e-27	4.11991e-26	-0.0464028	0.191133	0.236361
	ENSG00000196290.15	NIF3L1	0.260303	1.184e-14	1.19378e-13	0.0663945	0.0660923	0.0874794	-0.140309	5.10266e-05	0.000105128	-0.194023	4.16047e-10	1.12944e-09	-0.402091	2.30332e-40	3.0698e-39	-0.208068	3.94558e-11	1.60379e-10
	ENSG00000129696.12	TTI2	-0.233368	1.19547e-14	1.20462e-13	0.0978923	0.0023275	0.00389595	0.028901	0.34788	0.399389	0.331408	2.90545e-32	4.05762e-31	0.261095	9.45216e-22	4.34376e-21	-0.0703133	0.0123969	0.0191314
	ENSG00000198888.2	MT-ND1	-0.72081	1.19928e-14	1.20773e-13	0.401161	5.58867e-05	0.000117487	0.046952	0.621775	0.666595	1.12583	3.2926e-36	6.73626e-35	0.766866	1.06574e-18	4.17389e-18	-0.358965	6.60705e-05	0.000138686
	ENSG00000112378.12	PERP	0.536859	1.20098e-14	1.20872e-13	0.628579	2.41236e-17	2.27325e-16	0.204842	0.00404339	0.00649125	0.0874939	0.176195	0.208365	-0.335317	1.0595e-07	2.08527e-07	-0.422811	9.94133e-11	3.89343e-10
	ENSG00000220205.9	VAMP2	-0.231938	1.22011e-14	1.22723e-13	0.113693	0.000386759	0.000727273	-0.055275	0.0711807	0.0937246	0.344269	3.56805e-33	5.42977e-32	0.174509	3.58013e-10	8.3647e-10	-0.16976	3.80166e-09	1.27178e-08
	ENSG00000064419.13	TNPO3	-0.251068	1.22174e-14	1.22813e-13	-0.0916392	0.00824965	0.012665	0.123417	0.000196348	0.00037646	0.157537	1.38057e-07	3.10479e-07	0.372363	8.46689e-38	9.7124e-37	0.214827	8.14924e-13	3.92774e-12
	ENSG00000132832.10	AL139352.1	0.853131	1.22647e-14	1.23215e-13	0.591977	6.0129e-07	1.62309e-06	0.242517	0.0337682	0.0471519	-0.258865	0.0167798	0.023181	-0.611896	7.31837e-09	1.5624e-08	-0.353031	0.00138363	0.00245243
	ENSG00000103174.13	NAGPA	-0.253182	1.23521e-14	1.23944e-13	0.0495136	0.156575	0.193385	-0.0881372	0.00843816	0.0128964	0.300738	4.25795e-22	2.71455e-21	0.163152	6.78897e-08	1.35397e-07	-0.137586	1.07663e-05	2.48821e-05
	ENSG00000141646.14	SMAD4	-0.142636	1.23494e-14	1.23944e-13	-0.30283	7.02886e-53	2.25964e-50	-0.155325	1.96682e-16	1.40932e-15	-0.163072	4.66418e-22	2.9633e-21	-0.0148007	0.365238	0.398308	0.148271	2.82515e-18	2.29447e-17
	ENSG00000061273.18	HDAC7	-0.251181	1.23969e-14	1.24318e-13	-0.0625726	0.0714311	0.0939286	0.0979835	0.00314469	0.0051281	0.187581	3.77177e-09	9.53722e-09	0.347238	2.19401e-29	1.53784e-28	0.159656	5.82817e-07	1.55129e-06
	ENSG00000179387.10	ELMOD2	0.374791	1.26186e-14	1.26466e-13	-0.293689	1.60039e-08	5.21717e-08	-0.0371761	0.453804	0.505579	-0.67037	3.23627e-49	3.49538e-47	-0.413471	5.71263e-21	2.5177e-20	0.256899	1.98205e-08	6.16215e-08
	ENSG00000172331.12	BPGM	1.20563	1.29485e-14	1.29694e-13	1.59769	9.4297e-22	1.5623e-20	2.0299	3.70567e-37	2.68172e-35	0.390453	0.0157026	0.0217743	0.828326	1.24696e-07	2.44124e-07	0.437873	0.00696864	0.0111871
	ENSG00000008853.16	RHOBTB2	-0.331463	1.32489e-14	1.32624e-13	-0.148162	0.00123449	0.00215485	-0.215885	8.63351e-07	2.18511e-06	0.182132	6.32455e-06	1.23935e-05	0.114102	0.00356541	0.00490639	-0.0680296	0.0933167	0.123992
	ENSG00000117676.14	RPS6KA1	-0.296622	1.32891e-14	1.32947e-13	0.147494	0.000325008	0.000617545	0.342491	2.51371e-18	2.22337e-17	0.445971	2.46635e-38	6.13197e-37	0.638511	1.72648e-81	8.70197e-79	0.19254	2.5806e-08	7.95462e-08
	ENSG00000164611.13	PTTG1	0.562232	1.33049e-14	1.33025e-13	0.851634	5.90708e-28	2.16554e-26	0.43635	4.8846e-09	1.58524e-08	0.295078	1.65823e-05	3.14533e-05	-0.124569	0.0619713	0.0751077	-0.419646	1.21765e-09	4.2882e-09
	ENSG00000151208.17	DLG5	0.668125	1.33748e-14	1.33644e-13	0.493453	9.6175e-08	2.85874e-07	0.231511	0.00890451	0.0135595	-0.172461	0.0401665	0.0527009	-0.43849	7.58275e-08	1.50758e-07	-0.266029	0.00164904	0.00289422
	ENSG00000145354.12	CISD2	0.674704	1.34883e-14	1.34698e-13	0.580435	5.15242e-10	2.01575e-09	0.728819	3.25023e-16	2.27912e-15	-0.0975574	0.294096	0.33395	0.0523226	0.561568	0.593617	0.14988	0.108494	0.142227
	ENSG00000176092.15	CRYBG2	0.5505	1.37508e-14	1.3719e-13	0.717833	4.1958e-21	6.42908e-20	0.684257	6.32086e-21	7.38405e-20	0.178469	0.011722	0.0165202	0.138392	0.0441275	0.0544005	-0.0400773	0.573493	0.625338
	ENSG00000205707.11	ETFRF1	0.362718	1.37543e-14	1.3719e-13	-0.025909	0.60763	0.652565	-0.00306067	0.949397	0.957646	-0.388931	3.65518e-18	1.74452e-17	-0.367541	2.43414e-17	8.80536e-17	0.02139	0.636041	0.684176
	ENSG00000042317.17	AL049834.1	0.382502	1.37882e-14	1.37446e-13	0.323804	1.39343e-09	5.16839e-09	0.166925	0.00121066	0.00208731	-0.0642187	0.161116	0.19191	-0.217811	1.27257e-06	2.32345e-06	-0.153592	0.00111151	0.00199694
	ENSG00000005486.17	RHBDD2	-0.275672	1.39941e-14	1.39415e-13	0.141245	0.000212958	0.000414583	0.10083	0.0057004	0.00894356	0.415898	2.48324e-33	3.82443e-32	0.374455	5.92176e-29	4.0467e-28	-0.0414422	0.232302	0.281587
	ENSG00000161912.18	ADCY10P1	-0.344218	1.41656e-14	1.4104e-13	-0.633789	5.26962e-40	6.3835e-38	-0.323907	1.28674e-12	6.15816e-12	-0.289378	6.85665e-11	1.97689e-10	0.0190848	0.656322	0.684384	0.308463	4.68565e-12	2.09113e-11
	ENSG00000235750.10	KIAA0040	-0.36768	1.42028e-14	1.41327e-13	-0.278443	4.56715e-08	1.40995e-07	0.214673	1.03174e-05	2.30861e-05	0.089047	0.0482977	0.0626529	0.578588	5.25968e-40	6.85613e-39	0.489541	2.93938e-27	5.43834e-26
	ENSG00000136897.8	MRPL50	0.459452	1.42225e-14	1.41438e-13	-0.218443	0.00062762	0.00114341	-0.384227	3.22641e-10	1.19011e-09	-0.678998	4.4677e-33	6.7068e-32	-0.845248	2.68609e-53	8.3044e-52	-0.16625	0.00367063	0.00613788
	ENSG00000044115.21	CTNNA1	-0.508621	1.45024e-14	1.44136e-13	-0.0137168	0.845629	0.867156	0.305178	5.84194e-06	1.34629e-05	0.499715	2.46141e-16	1.03884e-15	0.813164	4.36715e-43	6.87867e-42	0.31345	2.99921e-07	8.26472e-07
	ENSG00000176731.12	RBIS	0.559915	1.45973e-14	1.44993e-13	0.0688846	0.376035	0.427779	-0.24251	0.00113071	0.00195734	-0.486234	3.64959e-12	1.16024e-11	-0.801707	3.98948e-32	3.24961e-31	-0.315473	7.92531e-06	1.8611e-05
	ENSG00000145335.16	SNCA	1.32338	1.46654e-14	1.45582e-13	1.97512	4.76642e-27	1.58096e-25	2.18385	1.28571e-35	8.11064e-34	0.65537	5.74035e-05	0.000103635	0.868355	3.82919e-08	7.77193e-08	0.212985	0.192846	0.238324
	ENSG00000007312.12	CD79B	-0.623841	1.49884e-14	1.48613e-13	-0.492111	1.2708e-08	4.19677e-08	-0.891483	4.27875e-27	1.04116e-25	0.142822	0.0713505	0.0901735	-0.260857	0.000683017	0.0010051	-0.403679	3.88223e-07	1.05512e-06
	ENSG00000154358.21	OBSCN	-0.532849	1.49865e-14	1.48613e-13	-0.60564	2.49017e-16	2.04662e-15	-0.814734	9.40709e-31	3.36022e-29	-0.0778705	0.263236	0.301357	-0.286556	2.18742e-05	3.62962e-05	-0.208686	0.00284563	0.00483912
	ENSG00000185127.6	C6orf120	0.30658	1.51014e-14	1.49644e-13	-0.292417	7.26764e-12	3.55243e-11	-0.0190265	0.640415	0.684472	-0.602057	1.5955e-56	7.58228e-54	-0.327384	5.47778e-19	2.17919e-18	0.274673	7.08796e-13	3.43314e-12
	ENSG00000196730.13	DAPK1	-0.455686	1.53224e-14	1.51744e-13	-0.503914	1.58964e-15	1.19434e-14	-0.00507883	0.932977	0.943702	-0.041631	0.471152	0.513779	0.45006	8.75267e-16	2.89833e-15	0.491691	2.25438e-17	1.67099e-16
	ENSG00000182873.5	PRKCZ-AS1	-0.473815	1.53905e-14	1.52329e-13	-0.306102	3.29877e-06	8.12157e-06	-0.490689	9.76637e-15	5.7998e-14	0.169333	0.00707193	0.0102365	-0.0182125	0.76722	0.788311	-0.187545	0.0032216	0.00543347
	ENSG00000136630.13	HLX	-0.588846	1.57223e-14	1.5552e-13	0.164347	0.044073	0.0600904	0.530881	1.00995e-11	4.35699e-11	0.753551	2.79513e-26	2.47558e-25	1.11801	2.88334e-59	1.38209e-57	0.364455	3.14095e-07	8.63244e-07
	ENSG00000143595.13	AQP10	0.974231	1.58025e-14	1.56221e-13	1.78472	6.16981e-40	7.36719e-38	1.67192	2.26119e-38	1.81732e-36	0.815485	6.11643e-12	1.91195e-11	0.699695	1.17707e-09	2.65648e-09	-0.11579	0.330324	0.385537
	ENSG00000156508.18	EEF1A1	0.415889	1.58509e-14	1.56607e-13	0.0584806	0.31088	0.360776	-0.206942	0.000176048	0.000339446	-0.359528	1.00643e-12	3.33134e-12	-0.625143	1.93557e-37	2.16359e-36	-0.265615	1.55583e-07	4.4236e-07
	ENSG00000167083.7	GNGT2	0.344579	1.6842e-14	1.66301e-13	0.505737	4.33741e-26	1.23946e-24	0.287073	4.01651e-10	1.46827e-09	0.166373	9.61141e-05	0.00017027	-0.0575392	0.165774	0.190252	-0.223912	1.92429e-07	5.4166e-07
[truncated: 15,026 more rows]

## Sheet: d. IPA canonical pathways
Supplementary Data 2 | Trisomy 21 molecular subtypes whole-blood transcriptome differential expression and pathway analysis.
[truncated: 138 more rows]

## Sheet: e. IPA upstream regulators
Supplementary Data 2 | Trisomy 21 molecular subtypes whole-blood transcriptome differential expression and pathway analysis.
[truncated: 644 more rows]
