# Supplementary material for: Variegated overexpression of chromosome 21 genes reveals molecular and immune subtypes of Down syndrome
Source: Nat Commun. 2024 Jun 28;15:5473. doi: 10.1038/s41467-024-49781-1 (PMC11213896; doi:10.1038/s41467-024-49781-1)
Supplement: Supplementary file 6 — Supplementary Data 3 [file 41467_2024_49781_MOESM6_ESM.xlsx]

## Sheet: a. Plasma proteome lm results
Supplementary Data 3 | Trisomy 21 molecular subtypes plasma proteomics differential abundance and pathway analysis.
a. Plasma proteomics (SomaScan) linear regression results for trisomy 21 (T21) molecular subtypes (MS) versus euploid controls (D21) and each other.
	Aptamer	MS1 vs D21 l2FC	MS1 vs D21_pval	MS1 vs D21_padj	MS2 vs D21 l2FC	MS2 vs D21 pval	MS2 vs D21 padj	MS3 vs D21 l2FC	MS3 vs D21 pval	MS3 vs D21 padj	MS2 vs MS1 l2FC	MS2 vs MS1 pval	MS2 vs MS1padj	MS3 vs MS1 l2FC	MS3 vs MS1 pval	MS3 vs MS1 padj	MS3 vs MS2 l2FC	MS3 vs MS2 pval	MS3 vs MS2 padj
	A1BG.16561.9	-0.0758971	0.0226585	0.0703448	-0.118492	0.000910164	0.00614929	-0.0884423	0.00927211	0.0364936	-0.0440887	0.176182	0.738935	-0.012825	0.684437	0.874262	0.0312637	0.33908	0.801064
	A1CF.12423.38	0.00927495	0.849267	0.911471	0.108208	0.0369155	0.108115	0.0282057	0.572366	0.730096	0.0985774	0.044008	0.564014	0.0188163	0.693476	0.878991	-0.0797611	0.104634	0.652218
	A2M.3708.62	-0.205817	3.42198e-07	5.80784e-06	-0.237841	4.05476e-08	9.23561e-07	-0.275836	3.48003e-11	9.94509e-10	-0.0316544	0.427551	0.868832	-0.0700565	0.0701576	0.34999	-0.0384021	0.337973	0.800147
	A2ML1.15482.12	-0.152353	0.0351871	0.0989584	-0.10295	0.183856	0.343173	-0.158657	0.0331123	0.0995964	0.0450398	0.483667	0.884187	-0.00906308	0.884776	0.956007	-0.0541029	0.405296	0.835995
	A4GALT.8759.29	0.00944601	0.844596	0.908153	-0.0218068	0.672766	0.796551	-0.0348981	0.476414	0.657164	-0.0296982	0.546387	0.902945	-0.0439625	0.353795	0.665794	-0.0142643	0.772611	0.95328
	AAGAB.11926.23	-0.0547658	0.462425	0.623386	-0.216862	0.0065009	0.0296145	-0.189307	0.0139348	0.0504436	-0.154552	0.0354966	0.533507	-0.132777	0.0656487	0.341685	0.0217748	0.768639	0.95328
	AARS.12340.17	0.0731586	0.186165	0.339639	0.0151662	0.794988	0.88458	0.0177498	0.749879	0.857404	-0.0595928	0.245159	0.793491	-0.0554194	0.265634	0.595896	0.00417342	0.934701	0.98901
	AASDHPPT.17320.19	0.0672804	0.218341	0.381103	-0.00745951	0.89754	0.950203	-0.0250757	0.651122	0.790869	-0.0708392	0.157673	0.722383	-0.0904843	0.0640996	0.336893	-0.0196451	0.695537	0.924225
	ABCC6.8935.22	-0.0582213	0.00268511	0.0132209	-0.0583037	0.00458152	0.022449	-0.0377006	0.0537948	0.14326	0.000105678	0.99572	0.998418	0.0203837	0.286898	0.615919	0.0202781	0.303033	0.790429
	ABHD10.17370.186	0.0312273	0.460926	0.622095	0.0269075	0.549957	0.702425	0.0188195	0.661324	0.799252	-0.00631979	0.877557	0.985752	-0.012768	0.748903	0.901308	-0.0064482	0.875597	0.979132
	ABHD12.7825.7	-0.0181899	0.35551	0.522902	-4.4997e-06	0.99983	0.9999	0.00703774	0.72582	0.841146	0.0163259	0.39934	0.867909	0.0245743	0.187374	0.509196	0.00824832	0.67219	0.916068
	ABHD14A.5715.4	0.15353	0.00129486	0.00733703	0.114642	0.0241343	0.0790898	0.0897755	0.0639112	0.163455	-0.0281182	0.514989	0.893036	-0.0608079	0.146975	0.461906	-0.0326897	0.450983	0.844536
	ABHD14B.19325.21	0.0491667	0.219663	0.382684	0.111341	0.00893962	0.037735	0.0594059	0.144341	0.295412	0.0600944	0.147104	0.714471	0.0102447	0.801656	0.92747	-0.0498496	0.235284	0.762997
	ABL1.3341.33	-0.0383065	0.130389	0.265158	-0.00245212	0.927714	0.964831	-0.0222972	0.388915	0.578401	0.0339306	0.199302	0.747848	0.0151543	0.554926	0.808492	-0.0187762	0.479695	0.850136
	ABL2.3342.76	-0.107077	0.000576301	0.00389867	-0.0530067	0.10892	0.237059	-0.0662106	0.0356255	0.105614	0.052786	0.079944	0.630542	0.0400424	0.1693	0.489731	-0.0127437	0.673657	0.916739
	ABL2.5261.13	-0.0135176	0.393734	0.559126	-0.0399271	0.019379	0.0677014	-0.0285101	0.0792821	0.190527	-0.0234903	0.144385	0.714471	-0.0140781	0.365135	0.674693	0.00941222	0.559606	0.879815
	ABLIM3.13578.98	0.0798178	0.144564	0.285345	0.0739478	0.202415	0.365823	0.0792146	0.150708	0.30466	-0.00643019	0.909746	0.98926	-0.000649474	0.990592	0.998404	0.00578071	0.91883	0.987325
	ACAA1.17782.23	0.111768	0.255306	0.421025	0.0716115	0.495733	0.661141	0.180628	0.0729347	0.180609	-0.0462506	0.634189	0.928972	0.0673393	0.474994	0.753343	0.11359	0.245646	0.76414
	ACAD8.11406.82	0.0209522	0.34691	0.515713	0.0216502	0.366604	0.54499	0.0589274	0.00957262	0.0373885	0.000808933	0.972597	0.996452	0.0379954	0.0922325	0.381927	0.0371865	0.116667	0.662155
	ACADL.17857.6	-0.0147318	0.445085	0.607306	-0.0553299	0.00826586	0.035345	-0.030915	0.119591	0.259058	-0.0397402	0.0508005	0.572753	-0.0158959	0.417349	0.716768	0.0238443	0.244587	0.763612
	ACADM.17333.20	0.112368	0.0721226	0.17026	0.117706	0.075067	0.182164	0.0197971	0.754623	0.860263	0.00208499	0.973771	0.996452	-0.0930017	0.133207	0.444789	-0.0950867	0.135579	0.681745
	ACADS.17393.13	-0.0824144	0.0155747	0.052807	-0.0502305	0.166052	0.317541	-0.0338137	0.329055	0.517425	0.0357878	0.283898	0.817827	0.0499747	0.123966	0.434399	0.0141869	0.671999	0.916068
	ACADSB.17403.14	0.128304	0.0128773	0.0450217	0.120807	0.0276932	0.0875713	0.0329001	0.529967	0.699585	-0.0111719	0.831081	0.979209	-0.0968323	0.0578672	0.323263	-0.0856604	0.105691	0.652218
	ACADVL.19262.219	0.100933	0.352729	0.521444	0.0917476	0.425749	0.59886	0.0391768	0.721408	0.83764	-0.0124818	0.904285	0.98826	-0.0626933	0.533973	0.793287	-0.0502115	0.629061	0.903453
	ACAN.3280.49	-0.29434	0.00494354	0.021539	-0.512587	6.6574e-06	8.80193e-05	-0.496802	3.98194e-06	4.44683e-05	-0.195314	0.0583945	0.581026	-0.195849	0.04795	0.295734	-0.000534596	0.995867	0.998471
	ACAP2.12343.14	0.00542407	0.786848	0.872569	0.00278692	0.8951	0.949367	0.0278923	0.167207	0.326926	-0.00194372	0.923181	0.98926	0.0224764	0.25338	0.585242	0.0244201	0.22742	0.761843
	ACAT1.19197.95	0.269631	0.0445637	0.11845	0.207124	0.148331	0.293409	0.139119	0.308546	0.496197	-0.0472038	0.719168	0.956765	-0.12665	0.32003	0.642714	-0.0794465	0.546775	0.872905
	ACAT2.17341.89	0.375212	0.000626995	0.00415678	0.311751	0.00767678	0.0333629	0.178364	0.108869	0.241634	-0.0578779	0.577796	0.909544	-0.194261	0.0546683	0.313236	-0.136383	0.191989	0.736468
	ACBD6.10075.75	0.0292582	0.534333	0.683477	-0.0130314	0.793878	0.883559	-0.0540043	0.256646	0.440432	-0.0483666	0.287132	0.820089	-0.0843296	0.0566389	0.319123	-0.0359629	0.429758	0.839862
	ACBD6.19341.36	0.06032	0.164818	0.31207	0.0423503	0.361213	0.540645	0.0346408	0.433682	0.618439	-0.00876879	0.832104	0.979209	-0.0225154	0.574548	0.820487	-0.0137466	0.740656	0.945793
	ACBD7.13563.259	0.0250322	0.366104	0.534235	0.0129534	0.667143	0.791931	-0.0027685	0.921847	0.959814	-0.0121971	0.687583	0.946298	-0.0280397	0.334511	0.651799	-0.0158426	0.603907	0.893905
	ACE.10714.7	-0.0816998	0.155164	0.300184	-0.114226	0.0631993	0.161815	-0.172152	0.00344143	0.0162234	-0.0339397	0.539684	0.902258	-0.091154	0.0899942	0.380223	-0.0572144	0.303447	0.790429
	ACE2.2805.6	-0.0420917	0.0736468	0.172899	-0.0436503	0.079975	0.189724	-0.0722329	0.00262879	0.0130054	-0.00341014	0.879764	0.9866	-0.0308141	0.16191	0.483733	-0.027404	0.223326	0.756086
	ACHE.15553.22	0.0145372	0.47646	0.634778	0.0314153	0.153951	0.300341	0.00434799	0.834468	0.906585	0.0137922	0.50202	0.891061	-0.0110168	0.576697	0.820762	-0.024809	0.231127	0.762062
	ACLY.12700.9	-0.00334414	0.813168	0.888368	-0.0408813	0.00705614	0.0315122	-0.0243152	0.0908528	0.211118	-0.0369975	0.00845233	0.375798	-0.0212395	0.115746	0.421385	0.015758	0.262084	0.766751
	ACOT13.17675.17	0.0333152	0.811377	0.886733	-0.0089569	0.95179	0.976843	-0.147993	0.295241	0.482903	-0.0453808	0.71499	0.956116	-0.181952	0.132223	0.444185	-0.136571	0.272826	0.769435
	ACOT8.17400.71	0.084822	0.325602	0.494897	0.0824776	0.373457	0.55073	0.157199	0.0733446	0.181332	0.00653576	0.939338	0.994763	0.074263	0.370477	0.678839	0.0677273	0.433348	0.839862
	ACP1.3858.5	0.159451	0.254311	0.42044	0.0449592	0.763455	0.863061	-0.0170335	0.904869	0.952047	-0.120892	0.373249	0.858531	-0.179806	0.17232	0.49415	-0.0589149	0.665462	0.915601
	ACP2.9237.54	-0.000786864	0.992651	0.995464	-0.0252791	0.782234	0.875045	0.182303	0.0378409	0.110264	-0.0201798	0.820215	0.977368	0.18469	0.0325658	0.262191	0.20487	0.0221734	0.418114
	ACP5.3232.28	-0.292629	2.92893e-10	9.35834e-09	-0.283411	9.71288e-09	2.55365e-07	-0.402801	7.08984e-17	4.53061e-15	0.00846624	0.844349	0.979209	-0.110572	0.00854876	0.162781	-0.119038	0.00629295	0.25985
	ACP6.5742.14	-0.259786	0.000910715	0.00559481	-0.237577	0.00446833	0.0221062	-0.323805	5.33534e-05	0.000452079	0.0240844	0.767683	0.964584	-0.0631005	0.424897	0.720343	-0.0871849	0.287291	0.775719
	ACPL2.6079.59	0.019626	0.408019	0.571824	0.0195705	0.442577	0.614082	-0.0320083	0.184871	0.350904	0.000544137	0.982575	0.997429	-0.0512838	0.0330216	0.262191	-0.0518279	0.0387229	0.490482
	ACPP.19317.114	-0.0101063	0.617049	0.749268	0.000429376	0.984273	0.993503	-0.0346904	0.0948314	0.219146	0.0106575	0.59095	0.914084	-0.0244954	0.200249	0.523266	-0.035153	0.0775798	0.604725
	ACRV1.10507.166	0.101116	0.00319367	0.0150569	0.0779486	0.0343941	0.102402	0.0569103	0.106522	0.238198	-0.0204504	0.555954	0.902945	-0.0438348	0.196567	0.519524	-0.0233844	0.507909	0.857772
	ACRV1.15301.24	0.0231404	0.413507	0.576528	0.0374602	0.215625	0.383788	0.0318113	0.264777	0.448542	0.0133615	0.653739	0.937376	0.00808739	0.776677	0.914638	-0.00527409	0.857875	0.977669
	ACSF2.17466.72	-0.0382069	0.235793	0.400169	-0.050372	0.147518	0.292179	-0.0545352	0.0971561	0.223843	-0.0137472	0.611074	0.922893	-0.016937	0.5143	0.78044	-0.00318974	0.906558	0.984275
	ACTN1.9843.5	0.105205	0.428959	0.590556	0.105776	0.453394	0.623823	-0.0563893	0.675195	0.809781	-0.0126449	0.9211	0.98926	-0.16436	0.185443	0.506965	-0.151715	0.235818	0.762997
	ACTN2.9844.138	-0.268717	0.026768	0.0803914	-0.239075	0.0646938	0.16436	-0.310179	0.0121461	0.0451773	0.0186891	0.86123	0.982875	-0.043898	0.671849	0.86937	-0.0625871	0.558864	0.879389
	ACVR1B.2806.49	-0.0201269	0.282812	0.450717	-0.0633159	0.00169435	0.0103391	-0.073874	0.000143605	0.00107435	-0.0446189	0.0180169	0.410376	-0.054007	0.00338538	0.115379	-0.00938809	0.622576	0.900484
	ACVR2A.19208.8	-0.0435649	0.187681	0.341583	-0.0472763	0.182131	0.340644	0.00705879	0.834202	0.906585	-0.00103066	0.974682	0.996452	0.0518763	0.0990531	0.393901	0.0529069	0.106358	0.652218
	ACVR2B.9412.52	-0.00576779	0.757689	0.854684	0.011101	0.578029	0.724465	0.0194793	0.307887	0.495657	0.0165233	0.398569	0.86706	0.0250034	0.186894	0.509196	0.00848012	0.664318	0.915601
	ACVRL1.16318.12	0.176644	6.08937e-12	2.61843e-10	0.178635	7.2971e-11	3.02468e-09	0.222706	4.44771e-17	2.98995e-15	0.00335513	0.897035	0.98784	0.0463364	0.0663028	0.343149	0.0429813	0.0997362	0.643462
	ACY1.3343.1	0.0224073	0.797354	0.878503	0.155917	0.0947462	0.214743	0.0898457	0.312504	0.500115	0.136168	0.120101	0.672245	0.0692176	0.414307	0.714013	-0.0669499	0.444725	0.843786
	ACYP2.12812.25	0.104339	0.0324158	0.0930412	0.0814854	0.117379	0.250377	0.0611677	0.217801	0.392828	-0.017355	0.701603	0.951954	-0.0413433	0.346752	0.659154	-0.0239883	0.597921	0.893905
	ADAM10.8405.108	-0.0186364	0.63847	0.765998	-0.0918488	0.0323962	0.0985814	-0.0976924	0.0166562	0.0582333	-0.0761211	0.0536328	0.572753	-0.0798191	0.0363569	0.27251	-0.00369799	0.925618	0.98901
	ADAM10.8654.13	-0.0216858	0.249596	0.415032	-0.0385713	0.0542596	0.144139	0.000152815	0.993588	0.996599	-0.0168965	0.369571	0.858531	0.0221999	0.223491	0.550177	0.0390964	0.0381194	0.490248
	ADAM11.6586.19	0.074533	0.0667466	0.160032	0.0374926	0.385773	0.562402	0.0262021	0.527923	0.699518	-0.0385728	0.331771	0.84155	-0.0494306	0.202533	0.526768	-0.0108578	0.785844	0.958568
	ADAM12.4420.7	-0.0557296	0.00184555	0.00972667	-0.0393718	0.0381394	0.110838	-0.0472072	0.00929292	0.0365442	0.015947	0.361481	0.858191	0.00834548	0.62314	0.842459	-0.00760147	0.664335	0.915601
	ADAM15.9956.7	-0.00845381	0.579607	0.719059	-0.00946918	0.559805	0.708963	-0.0157242	0.311553	0.499462	-0.00169637	0.908247	0.98926	-0.00735192	0.608538	0.83454	-0.00565555	0.703632	0.928773
	ADAM17.8882.1	0.0805905	0.19649	0.353975	0.165804	0.0133316	0.0510305	0.0234688	0.71196	0.832207	0.0793939	0.23624	0.787068	-0.059108	0.364108	0.673065	-0.138502	0.0403359	0.498809
	ADAM17.8959.61	-0.0215878	0.353511	0.521818	-0.0259731	0.295625	0.476257	0.000659843	0.977776	0.989695	-0.00450891	0.848198	0.979209	0.0225014	0.323759	0.645694	0.0270103	0.253148	0.764261
	ADAM19.8948.13	0.144505	0.0524144	0.133754	0.238247	0.00261007	0.0143305	0.185023	0.0149145	0.0532776	0.0962327	0.216064	0.76588	0.0408298	0.590867	0.826255	-0.055403	0.476744	0.849062
	ADAM22.7933.75	-0.106313	0.0743783	0.173913	-0.214911	0.000801935	0.00556516	-0.239238	9.63112e-05	0.000758781	-0.110007	0.0650893	0.602096	-0.133821	0.0205602	0.227082	-0.0238142	0.689868	0.923997
	ADAM23.7049.2	-0.273726	1.17903e-07	2.26976e-06	-0.270956	8.76631e-07	1.43028e-05	-0.329317	5.38252e-10	1.26352e-08	0.00283601	0.955617	0.996452	-0.0554589	0.262117	0.594088	-0.0582949	0.255081	0.766228
	ADAM29.13549.15	0.0246904	0.408593	0.571939	0.115918	0.000341563	0.00277166	0.0914468	0.00273603	0.0134492	0.0916154	0.00457491	0.300702	0.0667853	0.0316248	0.262191	-0.02483	0.441847	0.843473
	ADAM30.8520.8	0.0459314	0.0518288	0.13248	0.0513751	0.0421606	0.1193	0.0779981	0.00120667	0.00666494	0.00588048	0.813089	0.974414	0.0319908	0.183323	0.504467	0.0261104	0.297082	0.787253
	ADAM32.7827.20	0.0722522	0.0470906	0.123315	0.0695746	0.075116	0.182187	0.067543	0.0687137	0.172821	-0.00495954	0.894711	0.98784	-0.00523351	0.884998	0.956007	-0.000273967	0.994202	0.997979
	ADAM7.10753.31	0.280079	0.0370474	0.10271	-0.184311	0.202431	0.365823	0.0394589	0.77361	0.872183	-0.467143	0.000787672	0.120803	-0.241935	0.0689031	0.349445	0.225208	0.105885	0.652218
	ADAM9.3795.6	-0.0495957	0.410363	0.573884	-0.0199262	0.759742	0.861191	-0.032764	0.5944	0.745066	0.0330181	0.596425	0.916249	0.0179845	0.763372	0.910623	-0.0150336	0.810694	0.964281
	ADAMDEC1.9115.78	0.0614285	0.00488697	0.0213494	0.0326524	0.162432	0.311916	0.056068	0.0120345	0.0448348	-0.029439	0.181092	0.743784	-0.00565255	0.789571	0.922503	0.0237864	0.282363	0.771468
	ADAMTS1.3174.2	-0.0162397	0.50825	0.662265	-0.0243509	0.353757	0.53368	-0.0237819	0.342155	0.531664	-0.0092756	0.691688	0.948288	-0.00769704	0.734125	0.895256	0.00157857	0.946395	0.98901
	ADAMTS13.3175.51	-0.306907	1.25907e-13	6.6586e-12	-0.305226	4.33215e-12	2.19035e-10	-0.265534	2.204e-10	5.5112e-09	-0.00277235	0.943491	0.995169	0.0400757	0.291012	0.618451	0.042848	0.275722	0.770984
	ADAMTS15.4533.76	-0.0314809	0.0657961	0.158295	-0.021009	0.24455	0.419412	-0.00587384	0.734864	0.846123	0.0109041	0.529689	0.897973	0.0256987	0.130065	0.442299	0.0147946	0.394804	0.834018
	ADAMTS3.8845.2	-0.0514257	0.0035315	0.0163141	-0.0397959	0.0336643	0.101094	-0.041926	0.0193799	0.0657573	0.00924659	0.605156	0.921415	0.00876652	0.614734	0.837297	-0.000480062	0.978666	0.996654
	ADAMTS4.2809.25	0.0403004	0.0316902	0.0914721	0.0142094	0.480323	0.648298	0.0306688	0.106659	0.238339	-0.0271866	0.165912	0.727981	-0.0100776	0.592475	0.827056	0.0171091	0.383593	0.822907
	ADAMTS5.3168.8	0.0306205	0.149611	0.292547	-0.0265251	0.248534	0.424306	-0.00397778	0.854345	0.919065	-0.0574096	0.00917682	0.375798	-0.0346223	0.100475	0.396902	0.0227873	0.299425	0.789938
	ADAMTS6.6441.62	0.040338	0.176269	0.327286	0.0342193	0.288478	0.469075	0.0196502	0.520222	0.69361	-0.00367548	0.889318	0.987569	-0.0200077	0.433322	0.724461	-0.0163323	0.539525	0.871689
	ADAMTSL1.16890.37	0.0277154	0.469575	0.629154	0.0214715	0.600107	0.742618	0.0178049	0.648625	0.789272	-0.00585815	0.879099	0.9866	-0.00952637	0.798617	0.926816	-0.00366822	0.924424	0.98901
	ADAMTSL2.6379.62	0.304923	4.52631e-12	2.0219e-10	0.311784	3.18498e-11	1.39563e-09	0.389536	1.44662e-17	1.02398e-15	0.00465036	0.916349	0.98926	0.0841543	0.0506694	0.303512	0.079504	0.0744858	0.598614
	ADCK4.9794.17	-0.0134156	0.72209	0.829962	0.0792696	0.0503559	0.136287	-0.0217547	0.569535	0.728302	0.090373	0.0236469	0.45714	-0.00938846	0.806265	0.928665	-0.0997615	0.0122783	0.331983
	ADCYAP1.8285.64	0.0633537	0.0961688	0.210299	0.103915	0.0110211	0.043941	0.148765	0.000141293	0.00106224	0.0395584	0.340122	0.847617	0.0852346	0.033153	0.262191	0.0456762	0.268691	0.769435
	ADCYAP1.8446.4	0.148655	0.0044998	0.0200422	0.208342	0.000211242	0.00184777	0.11442	0.0315267	0.0957197	0.053644	0.320506	0.837358	-0.0366035	0.482612	0.759749	-0.0902475	0.0955045	0.630439
	ADGRE2.4546.27	0.0410484	0.512098	0.665583	-0.0294019	0.660378	0.786539	0.0132936	0.835036	0.906774	-0.0708739	0.254074	0.799125	-0.0277299	0.645013	0.853943	0.043144	0.488978	0.852467
	ADGRF1.11243.90	0.0563197	0.00667559	0.0275713	0.00236989	0.91543	0.957865	0.0204815	0.328078	0.516064	-0.0562879	0.00684845	0.354042	-0.0364016	0.067233	0.346404	0.0198863	0.337197	0.799713
	ADGRF5.6409.57	-0.0684103	0.258562	0.425027	-0.0367818	0.568983	0.716837	-0.117774	0.0570675	0.149526	0.0332663	0.573579	0.908987	-0.0492286	0.390814	0.696664	-0.0824949	0.165467	0.721727
	ADGRG5.4551.72	-0.0699954	0.0176203	0.0581987	-0.107918	0.000655505	0.00475707	-0.0744787	0.0128756	0.0473168	-0.0362034	0.231882	0.782752	-0.00389872	0.893783	0.961435	0.0323047	0.285741	0.774717
	ADH1A.17396.23	0.292841	0.001566	0.00850227	0.442717	8.72345e-06	0.000114024	0.31651	0.000810191	0.00471263	0.156368	0.0930499	0.641607	0.0261344	0.771654	0.913273	-0.130233	0.163268	0.721727
	ADH1B.9834.62	-0.0428378	0.233323	0.397894	0.0459468	0.233294	0.405204	0.00507241	0.889707	0.942486	0.0879206	0.0100952	0.380722	0.047925	0.145099	0.45978	-0.0399956	0.242184	0.762997
	ADH1C.15525.294	0.261244	0.0589719	0.145627	0.449971	0.00241973	0.0135276	0.272256	0.0536222	0.143024	0.198874	0.146539	0.714471	0.015303	0.908097	0.966214	-0.183571	0.181854	0.730431
	ADH4.8325.37	0.159361	0.194274	0.351219	0.369592	0.00501043	0.0239776	0.187203	0.134939	0.281185	0.213277	0.0804795	0.630542	0.0291442	0.804914	0.928665	-0.184133	0.132598	0.680089
	ADH5.11369.23	-0.0151443	0.787125	0.872666	-0.0401473	0.499815	0.664078	-0.0616247	0.277916	0.464978	-0.0169815	0.745051	0.961296	-0.0437467	0.388463	0.695379	-0.0267652	0.608783	0.895558
	ADH6.18206.18	0.0818446	0.159678	0.305515	0.0828071	0.179846	0.337606	0.0245427	0.676599	0.810052	0.00343299	0.950857	0.995878	-0.0557288	0.303185	0.632632	-0.0591618	0.289247	0.778716
	ADH7.11377.19	0.0349679	0.525902	0.677211	0.0636875	0.277248	0.456476	-0.0134998	0.80987	0.893361	0.0268272	0.63921	0.929961	-0.0479874	0.390791	0.696664	-0.0748146	0.194108	0.736468
	ADI1.12457.10	0.0614459	0.0712624	0.168575	0.0972403	0.00772548	0.0335329	0.0592491	0.0865446	0.20347	0.0348767	0.306614	0.827408	-0.00273386	0.933811	0.976692	-0.0376106	0.267975	0.769435
	ADIPOQ.3554.24	0.102928	0.203144	0.362133	-0.00731821	0.932465	0.967149	0.0528456	0.521367	0.694502	-0.111234	0.162323	0.727211	-0.0500083	0.516461	0.780886	0.0612252	0.443164	0.843473
	ADK.19207.119	0.120166	0.00864853	0.0337792	0.0719716	0.137653	0.278391	0.0749326	0.106445	0.238198	-0.0436208	0.32556	0.837361	-0.0434848	0.314046	0.638782	0.000135964	0.99756	0.998647
	ADM.14115.34	-0.111085	2.8205e-09	7.45812e-08	-0.0935225	2.5376e-06	3.7302e-05	-0.130858	9.39212e-12	2.9598e-10	0.0174846	0.343341	0.851137	-0.0198628	0.264597	0.595021	-0.0373474	0.0444062	0.521594
	ADM.7922.5	0.0262241	0.425356	0.587926	0.00334365	0.924104	0.963036	0.0194869	0.563866	0.724489	-0.0252527	0.458189	0.876087	-0.0080445	0.808119	0.928665	0.0172082	0.616164	0.898462
	ADM2.8100.15	0.167913	0.000112172	0.000971032	0.180501	0.000114537	0.00110712	0.205171	4.36152e-06	4.82389e-05	0.0151992	0.739249	0.959385	0.0372057	0.398991	0.703664	0.0220065	0.632731	0.904379
	ADPGK.6221.1	-0.160387	6.4002e-08	1.30797e-06	-0.162492	2.22413e-07	4.15985e-06	-0.100544	0.000679624	0.00406625	-0.0037787	0.89426	0.98784	0.0594999	0.0312835	0.262191	0.0632786	0.0260584	0.454561
	ADPRH.18395.5	0.0276097	0.359117	0.526209	0.0227296	0.483328	0.650993	0.0218982	0.476709	0.657164	-0.00298849	0.923775	0.98926	-0.00500064	0.867619	0.949385	-0.00201214	0.948843	0.989322
	ADPRHL2.17332.3	0.289475	1.5903e-06	2.36031e-05	0.216405	0.000722184	0.00511983	0.177307	0.00373106	0.0172579	-0.0673688	0.22371	0.774659	-0.109719	0.042004	0.280393	-0.0423498	0.44657	0.843806
	ADRBK1.3347.9	-0.0415567	0.513733	0.667331	-0.110691	0.101555	0.225946	-0.0877135	0.174215	0.336675	-0.0665021	0.262602	0.802144	-0.0454735	0.43091	0.723443	0.0210286	0.723984	0.937811
	ADRM1.9057.19	0.0711435	0.00473402	0.0208832	0.0483828	0.0766754	0.184292	0.0519478	0.0430131	0.122087	-0.023171	0.378204	0.858531	-0.0191194	0.446425	0.735433	0.00405155	0.878166	0.979264
	ADSL.5023.23	0.111546	0.186075	0.339639	0.0912055	0.311545	0.493092	0.107129	0.212956	0.387123	-0.0279845	0.729113	0.957771	-0.0066366	0.932483	0.976692	0.0213479	0.792461	0.959756
	ADSS.12644.63	0.126733	0.00747665	0.03007	0.0870193	0.0878048	0.203112	0.0380934	0.431511	0.616961	-0.0383404	0.446018	0.870776	-0.0883306	0.0693831	0.349445	-0.0499901	0.323696	0.797352
	ADSSL1.13998.26	-0.012898	0.865308	0.921065	0.0729047	0.36842	0.546631	-0.097942	0.205665	0.377299	0.0934998	0.204394	0.75059	-0.0810138	0.256133	0.586593	-0.174514	0.0180067	0.383558
	AES.18396.10	0.00556232	0.837506	0.903697	0.0138512	0.633089	0.766941	0.0279945	0.311976	0.499757	0.00931459	0.734425	0.957771	0.0225491	0.398858	0.703664	0.0132345	0.632377	0.904282
	AFAP1L1.9889.42	-0.0138908	0.624058	0.754411	0.0592994	0.0506201	0.136841	-0.010137	0.725847	0.841146	0.0712991	0.0172191	0.408879	0.00311911	0.914087	0.969282	-0.06818	0.0240939	0.443423
	AFM.4763.31	-0.163588	3.81243e-09	9.96647e-08	-0.0981562	0.000794321	0.00552901	-0.167609	3.66286e-09	7.42415e-08	0.0639054	0.0177906	0.409274	-0.004308	0.868754	0.950116	-0.0682134	0.0120786	0.331983
	AFP.5792.8	0.0824068	0.00697692	0.0284834	0.04622	0.153525	0.299817	0.0594388	0.052618	0.141328	-0.0389089	0.210006	0.755462	-0.0239537	0.42311	0.719883	0.0149553	0.627565	0.903017
	AGA.10435.2	-0.0135264	0.602662	0.737656	-0.0075007	0.786478	0.878511	-0.0524854	0.0475307	0.131344	0.005164	0.846029	0.979209	-0.0391479	0.129911	0.442299	-0.0443119	0.0966874	0.632958
	AGAP2.14291.53	0.0761214	0.0830963	0.188153	0.00309616	0.94691	0.975436	-0.026671	0.548338	0.712788	-0.0751821	0.0769488	0.630542	-0.103308	0.0123078	0.183263	-0.0281256	0.507185	0.857772
	AGAP3.13960.15	0.126026	0.0535322	0.135703	0.269034	0.000119829	0.00115142	0.210016	0.00179339	0.00941938	0.143316	0.0388259	0.538998	0.0853117	0.211039	0.537056	-0.0580044	0.410869	0.835995
	AGER.4125.52	-0.0682809	0.471735	0.6308	0.197225	0.0522779	0.140251	-0.0576195	0.551448	0.714521	0.274848	0.00334344	0.265227	0.013228	0.883347	0.955899	-0.261619	0.00537403	0.240058
	AGFG1.11681.8	-0.0128328	0.831937	0.90001	-0.0719307	0.259541	0.435447	-0.0883878	0.148376	0.301022	-0.0602969	0.274921	0.813448	-0.0752444	0.163513	0.485684	-0.0149474	0.787044	0.958748
	AGO1.15312.14	-0.0659837	0.25244	0.418097	-0.143553	0.0199367	0.0691809	-0.123654	0.0357338	0.105765	-0.074367	0.107206	0.668111	-0.0561717	0.211157	0.537056	0.0181953	0.69527	0.924225
	AGO3.15323.112	-0.0863047	0.0822134	0.186613	-0.163389	0.00216964	0.012447	-0.206424	5.44403e-05	0.000457916	-0.0737619	0.108058	0.668111	-0.118568	0.00809851	0.159708	-0.0448061	0.331535	0.797352
	AGR2.4959.2	-0.0480713	0.00698934	0.0285088	-0.0340193	0.069868	0.172829	-0.0158472	0.381182	0.569236	0.0133915	0.450484	0.871238	0.0321772	0.0664925	0.343744	0.0187857	0.293464	0.784116
	AGR3.17342.13	0.558289	8.17504e-06	0.000100121	0.421303	0.00153008	0.00950051	0.495321	9.92317e-05	0.000777304	-0.130477	0.280492	0.816082	-0.0602907	0.606714	0.833795	0.0701864	0.562874	0.880737
	AGRN.15483.377	-0.0681261	0.096242	0.210299	-0.0289	0.507343	0.670194	-0.0377154	0.364542	0.554099	0.0404937	0.324951	0.837361	0.0308364	0.439559	0.729721	-0.00965729	0.814757	0.966657
	AGRP.2813.11	0.0440834	0.370795	0.537468	0.158485	0.00274513	0.0148593	0.193437	0.000134602	0.00101692	0.115053	0.0229114	0.45714	0.149082	0.00244366	0.0994982	0.0340282	0.501094	0.854535
	AGT.3484.60	-0.101448	0.00924192	0.0355335	-0.0673239	0.106616	0.233147	-0.105846	0.00788617	0.0316617	0.0319296	0.389119	0.865131	-0.0039709	0.911634	0.968644	-0.0359005	0.333326	0.797352
	AHCYL1.12652.37	0.0130088	0.79428	0.877216	0.0477322	0.364492	0.543457	0.0563999	0.264483	0.448344	0.0296808	0.539864	0.902258	0.0419286	0.374405	0.683316	0.0122478	0.800163	0.961742
	AHSA1.11633.89	0.0162194	0.661448	0.782546	-0.0265107	0.503063	0.666837	0.0153329	0.684745	0.815828	-0.0399292	0.264724	0.803957	0.00053599	0.987666	0.997203	0.0404652	0.260313	0.766751
	AHSG.3581.53	-0.268692	5.71393e-18	5.71517e-16	-0.197639	1.13202e-09	3.59203e-08	-0.275018	4.41877e-18	3.2271e-16	0.0734726	0.0133577	0.405651	-0.00511112	0.858375	0.94596	-0.0785837	0.00844785	0.283712
	AIDA.17347.80	0.109742	0.0873433	0.195572	0.0150701	0.825873	0.905155	-0.0377984	0.564305	0.724806	-0.0915965	0.123587	0.67296	-0.145987	0.0118774	0.182549	-0.05439	0.362592	0.814991
	AIF1.2849.49	-0.0174524	0.562543	0.705055	-0.0563048	0.0811253	0.192079	-0.000753663	0.980427	0.990846	-0.0328075	0.254254	0.799125	0.0188882	0.497631	0.771169	0.0516958	0.0739519	0.598614
	AIF1L.18871.24	0.117231	0.000937115	0.00568822	0.102243	0.00680881	0.0305633	0.146884	5.09092e-05	0.000432964	-0.011249	0.753855	0.962586	0.0309953	0.373115	0.682315	0.0422443	0.2414	0.762997
	AIFM1.9522.3	0.0757858	0.140407	0.279113	-0.0105717	0.847886	0.919209	0.0457144	0.379613	0.568219	-0.0900029	0.0536382	0.572753	-0.0313068	0.48118	0.758344	0.0586961	0.207616	0.745831
	AIMP1.2714.78	-0.0677368	0.0247448	0.0753481	-0.120996	0.000169164	0.00152314	-0.15836	3.73883e-07	5.07444e-06	-0.0562236	0.0541978	0.572753	-0.0913385	0.00148094	0.0757091	-0.0351149	0.23004	0.761997
	AIP.3839.60	-0.00535458	0.864118	0.921054	-0.0461029	0.161613	0.310732	-0.0741343	0.019537	0.0661647	-0.0425308	0.156591	0.721918	-0.0691926	0.0190684	0.219711	-0.0266617	0.375688	0.82038
	AK1.5012.67	0.0787662	0.286891	0.455168	0.0343256	0.663057	0.788912	0.0012187	0.9871	0.994666	-0.0451786	0.501037	0.891061	-0.0771304	0.238124	0.568294	-0.0319519	0.635621	0.905702
	AK2.11368.32	0.0419642	0.65063	0.774127	0.019288	0.844394	0.916501	-0.0275643	0.768789	0.870065	-0.0205222	0.810768	0.974414	-0.0685674	0.410162	0.712367	-0.0480452	0.57566	0.886331
	AK4.17432.25	-0.0632711	0.077814	0.17928	-0.0985162	0.0104785	0.0423841	-0.0415053	0.256066	0.440104	-0.0321408	0.369885	0.858531	0.023137	0.504363	0.776282	0.0552778	0.125068	0.672815
	AKAP7.18399.1	-0.0584641	0.0949007	0.208098	-0.0814263	0.0296019	0.092213	-0.0471884	0.186957	0.353116	-0.0222481	0.527843	0.897204	0.0119728	0.726614	0.891564	0.0342209	0.333198	0.797352
	AKR1A1.4192.10	0.338612	5.64946e-09	1.43717e-07	0.296726	1.40055e-06	2.1624e-05	0.207918	0.000395899	0.00257642	-0.0280498	0.591815	0.914084	-0.125396	0.0144873	0.196047	-0.0973465	0.065081	0.579028
	AKR1B1.16606.85	0.0700713	0.0914198	0.202125	-0.0326251	0.461338	0.631167	-0.0202993	0.631351	0.775245	-0.0974894	0.0151843	0.405651	-0.0881774	0.0237496	0.233121	0.00931202	0.816938	0.96753
	AKR1B10.16081.38	-0.138036	0.0669988	0.160469	-0.145052	0.0717119	0.176065	-0.0811036	0.290578	0.478657	-0.00941291	0.898981	0.987982	0.0571818	0.426581	0.720723	0.0665947	0.371374	0.817534
	AKR1C1.12618.50	-0.0153428	0.553902	0.69822	-0.0201376	0.46682	0.636678	0.00970691	0.712287	0.832207	-0.00259841	0.920043	0.98926	0.0256351	0.308376	0.636536	0.0282335	0.279024	0.770984
	AKR1C3.17377.1	-0.00669575	0.902464	0.942405	-0.0398831	0.49697	0.662141	-0.0342679	0.538422	0.706616	-0.0302983	0.592439	0.914084	-0.026435	0.627657	0.844648	0.00386324	0.945825	0.98901
	AKR1C4.18397.5	0.375922	0.00323778	0.0152477	0.552874	5.50798e-05	0.000587986	0.454537	0.000494589	0.00310027	0.182059	0.15179	0.716132	0.0807001	0.511696	0.779316	-0.101359	0.426239	0.839862
	AKR1D1.18398.1	0.252884	0.00125815	0.00717315	0.352288	2.82737e-05	0.000326852	0.192122	0.0163124	0.0572926	0.0984785	0.22321	0.774659	-0.0608925	0.438156	0.728835	-0.159371	0.0504904	0.5343
	AKR7A2.4188.1	0.244906	0.00533558	0.0229263	0.132439	0.155796	0.302837	0.0439311	0.622785	0.768625	-0.109867	0.148504	0.714471	-0.198784	0.00760568	0.15898	-0.0889169	0.245312	0.76414
	AKR7A3.18173.11	0.125979	0.249912	0.415264	0.220059	0.0604157	0.15634	0.121625	0.275985	0.462666	0.0978909	0.361014	0.858191	-0.00284298	0.978155	0.993628	-0.100734	0.349217	0.805763
	AKT1.15627.83	-0.00930625	0.867907	0.922227	-0.0711521	0.231601	0.403178	-0.107951	0.057133	0.149603	-0.0608676	0.25958	0.799701	-0.0973855	0.0629343	0.33398	-0.0365179	0.499033	0.85431
	AKT2.14685.17	0.014424	0.552407	0.696526	0.00536344	0.837698	0.912464	-0.0386838	0.118415	0.256994	-0.0104961	0.670095	0.939113	-0.0536997	0.0236904	0.233121	-0.0432036	0.0803459	0.610873
	AKT2.5360.9	0.0146552	0.781768	0.869389	-0.0113815	0.838637	0.913196	-0.0407371	0.446872	0.630693	-0.0291888	0.572005	0.908406	-0.0554094	0.272107	0.602531	-0.0262206	0.613608	0.896827
	AKT3.3392.68	-0.101343	0.0304495	0.0885578	-0.136647	0.00600118	0.0277342	-0.154057	0.0011984	0.00662723	-0.0318403	0.480841	0.883341	-0.0510122	0.245017	0.576047	-0.0191719	0.671523	0.916068
	ALAD.15523.9	0.112611	0.133468	0.268395	0.0666919	0.405354	0.580104	0.0283735	0.711361	0.832207	-0.042123	0.556564	0.902945	-0.0821453	0.238709	0.569015	-0.0400223	0.578546	0.886565
	ALB.18380.78	-0.101714	0.000394236	0.00279112	-0.0954356	0.00182965	0.0109951	-0.0777619	0.00767503	0.0310033	0.00951253	0.730997	0.957771	0.0248369	0.354794	0.665794	0.0153244	0.581282	0.886721
	ALCAM.5451.1	-0.142935	3.75485e-07	6.25944e-06	-0.154596	2.75317e-07	5.1078e-06	-0.158349	3.70733e-08	6.22534e-07	-0.00894891	0.744664	0.961296	-0.0145008	0.586263	0.824726	-0.00555185	0.84051	0.973449
	ALDH1A1.11265.8	0.168128	0.0357819	0.0999591	0.205727	0.0160361	0.0586503	0.175784	0.0313977	0.0954166	0.0420529	0.585792	0.913327	0.0097619	0.896532	0.961785	-0.032291	0.676961	0.918705
	ALDH1A3.9835.16	-0.277378	0.00156146	0.00849991	-0.404684	1.66901e-05	0.000204776	-0.506604	2.16419e-08	3.77176e-07	-0.118038	0.0986764	0.654193	-0.22665	0.00114865	0.0652459	-0.108612	0.129843	0.680046
	ALDH2.18381.16	0.498461	2.68782e-08	5.91706e-07	0.414704	1.46107e-05	0.000181196	0.410087	6.33088e-06	6.68083e-05	-0.0839182	0.368037	0.858531	-0.0889317	0.321484	0.643287	-0.00501349	0.957263	0.991837
	ALDH3A1.11480.1	0.0641286	0.00775664	0.0310063	0.0304222	0.237309	0.410474	0.0354571	0.148247	0.301022	-0.0333573	0.182454	0.743784	-0.0285454	0.238139	0.568294	0.00481197	0.84836	0.974883
	ALDH3B1.12940.35	-0.032862	0.162865	0.309396	-0.0285278	0.257079	0.432792	-0.00364563	0.878591	0.934011	0.00497391	0.834	0.979209	0.0293755	0.201929	0.52609	0.0244016	0.306492	0.790429
	ALDH5A1.17792.158	0.0196672	0.827232	0.89724	0.142834	0.13861	0.279589	0.0694802	0.449732	0.632401	0.120989	0.183721	0.745261	0.0493883	0.575185	0.820487	-0.0716004	0.432872	0.839862
	ALDH6A1.19136.22	0.153908	0.05726	0.142253	0.199397	0.0208266	0.0710854	0.177372	0.0315817	0.0957859	0.049077	0.553789	0.902945	0.0244699	0.762027	0.909469	-0.0246071	0.768265	0.95328
	ALDOA.5864.10	0.072693	0.130476	0.265158	-0.0442473	0.388485	0.564746	-0.0383625	0.433296	0.61836	-0.11291	0.0136343	0.405651	-0.109352	0.0137303	0.190656	0.00355849	0.937967	0.98901
	ALDOB.18185.118	-0.0173865	0.849237	0.911471	0.0662656	0.498274	0.662398	0.0349439	0.707882	0.832207	0.082489	0.371624	0.858531	0.0525595	0.555876	0.808595	-0.0299295	0.746654	0.947684
	ALDOC.9876.20	-0.127893	0.0135231	0.0468523	-0.108847	0.0489661	0.133626	-0.203758	0.000130813	0.000993183	0.0223634	0.66207	0.93887	-0.0746175	0.134323	0.445985	-0.0969809	0.0602	0.56358
	ALK.8249.124	-0.0495508	0.0354011	0.0993055	-0.0544656	0.0289703	0.090696	-0.0521257	0.0313293	0.0953605	-0.00222155	0.916023	0.98926	-0.00214365	0.917658	0.970608	7.79006e-05	0.997057	0.998627
	ALKBH2.18400.52	0.245633	0.00489074	0.0213494	0.341585	0.000233199	0.00202062	0.249585	0.00484677	0.0212989	0.0939484	0.297952	0.825108	0.0029078	0.973677	0.991784	-0.0910406	0.315029	0.795633
	ALKBH3.18401.18	0.0787353	0.0912358	0.201815	0.147133	0.00293538	0.0155955	0.09821	0.0361519	0.106693	0.0706361	0.139317	0.713804	0.0207725	0.652172	0.858037	-0.0498636	0.292188	0.782968
	ALOX15B.12422.143	0.00291211	0.96559	0.977703	-0.0927497	0.203003	0.366442	0.0614419	0.375077	0.564887	-0.0914226	0.202575	0.75059	0.0603282	0.38193	0.690203	0.151751	0.0356286	0.490248
	ALPI.17441.4	0.0483298	0.357574	0.524533	-0.0119315	0.831717	0.908614	-0.0707651	0.186019	0.352002	-0.0631928	0.223744	0.774659	-0.120089	0.0171627	0.211704	-0.0568958	0.273729	0.769435
	ALPL.16926.44	0.0595177	0.0233877	0.0720741	0.074055	0.00780344	0.0337757	0.0366936	0.168243	0.328003	0.0145861	0.580888	0.910948	-0.0228369	0.376074	0.684339	-0.037423	0.157459	0.720866
	ALPP.7813.6	0.00957967	0.79937	0.87946	-0.0298996	0.458923	0.629549	-0.0653624	0.0897592	0.209105	-0.0443732	0.210997	0.757133	-0.0761532	0.0274007	0.250638	-0.03178	0.373785	0.818555
	ALPPL2.6715.63	0.0427696	0.14586	0.287041	0.0246148	0.431923	0.603853	0.0157475	0.597804	0.747621	-0.0220796	0.449921	0.870776	-0.0283273	0.316469	0.639916	-0.00624766	0.831092	0.97279
	AMBP.15453.3	0.202838	6.11385e-14	3.43046e-12	0.187061	6.45243e-11	2.72364e-09	0.202986	1.64533e-13	6.69925e-12	-0.013294	0.596145	0.916249	0.00063302	0.979229	0.994056	0.0139271	0.580319	0.886565
	AMH.4923.79	-0.0620037	0.00470833	0.0208298	-0.0510604	0.0279934	0.0882175	-0.0618602	0.00544607	0.023484	0.00958823	0.636267	0.929649	-0.00015775	0.993613	0.998572	-0.00974597	0.630813	0.903453
	AMICA1.5094.62	0.0083175	0.729797	0.835273	0.0244959	0.340508	0.519628	-0.0306316	0.2112	0.38542	0.0135033	0.578722	0.909912	-0.0400631	0.0917092	0.381411	-0.0535664	0.0281704	0.460843
	AMIGO1.9979.13	-0.0702456	0.721715	0.829738	-0.0681097	0.746275	0.853071	-0.0746231	0.710221	0.832207	0.000241023	0.998977	0.99977	-0.00400067	0.982488	0.994594	-0.00424169	0.98203	0.997081
	AMIGO2.14134.49	-0.383974	3.62331e-19	3.96925e-17	-0.374402	1.95225e-16	1.87131e-14	-0.373012	9.78804e-18	7.03668e-16	0.0159483	0.688607	0.94632	0.0125877	0.743614	0.898742	-0.0033606	0.933051	0.98901
	AMMECR1L.18402.1	0.117759	0.00112883	0.0066078	0.0474411	0.213841	0.381351	0.0516297	0.157344	0.314347	-0.0662889	0.0771652	0.630542	-0.0651888	0.0744764	0.355463	0.00110007	0.976583	0.996652
	AMPD2.18403.25	0.108171	0.204175	0.363422	0.0891208	0.323746	0.50442	0.0698099	0.416475	0.602011	-0.0236611	0.762682	0.96362	-0.0395066	0.601953	0.831013	-0.0158455	0.839709	0.973386
	AMY1A.7918.114	-0.435226	3.622e-05	0.000376181	-0.695072	1.12808e-09	3.59203e-08	-0.654823	1.75103e-09	3.78238e-08	-0.261617	0.0170304	0.408879	-0.220213	0.0380709	0.2733	0.0414039	0.705541	0.929608
	AMY2A.18917.53	-0.362012	1.25106e-06	1.89347e-05	-0.404669	4.13345e-07	7.42891e-06	-0.475772	6.06344e-10	1.4019e-08	-0.0447301	0.542598	0.902945	-0.114493	0.108579	0.411088	-0.0697629	0.344469	0.804159
	AMY2B.15556.49	-0.389933	6.15558e-08	1.26437e-06	-0.473523	8.26355e-10	2.71576e-08	-0.520353	2.20681e-12	7.8104e-11	-0.0889893	0.208211	0.754985	-0.132186	0.0544201	0.312823	-0.0431969	0.541948	0.871689
	ANAPC10.12345.4	-0.00130305	0.901765	0.942075	-0.00974419	0.387506	0.564156	-0.0131094	0.223596	0.399365	-0.00781453	0.458182	0.876087	-0.011738	0.248414	0.579296	-0.00392351	0.708294	0.931103
	ANAPC7.11690.47	0.0590542	0.00877838	0.0341542	0.0384041	0.112203	0.242596	0.0816388	0.000435195	0.00278102	-0.0201935	0.39327	0.865974	0.0224058	0.329878	0.649479	0.0425993	0.0767333	0.601448
	ANG.4874.3	0.00869706	0.855128	0.915147	0.0872059	0.0873185	0.202496	-0.00360272	0.940876	0.970009	0.0745973	0.107274	0.668111	-0.0132874	0.766822	0.912561	-0.0878847	0.059001	0.558062
	ANGPT1.2811.27	-0.545174	7.17874e-10	2.14476e-08	-0.675473	1.64384e-12	8.77335e-11	-0.738377	1.13138e-15	5.98329e-14	-0.119359	0.0927488	0.641399	-0.189077	0.00610704	0.146098	-0.0697181	0.328251	0.797352
	ANGPT2.2602.2	0.176779	0.0207795	0.0659354	0.214058	0.00887775	0.0375083	0.315286	5.91546e-05	0.000493957	0.044093	0.579632	0.91051	0.140543	0.0692821	0.349445	0.0964503	0.22798	0.761843
	ANGPT4.2500.2	-0.0638964	0.0071475	0.0289741	-0.0540236	0.0315368	0.0969247	-0.0795301	0.00096702	0.0054997	0.00864164	0.68222	0.9445	-0.0164246	0.422277	0.71959	-0.0250663	0.233545	0.762997
	ANGPTL1.11142.11	0.133359	0.00099753	0.0059723	0.103948	0.0160504	0.0586561	0.141179	0.000637921	0.00384675	-0.0277202	0.489362	0.885463	0.00862962	0.824258	0.936395	0.0363498	0.366738	0.815939
	ANGPTL1.9092.33	0.0372524	0.314915	0.483706	0.119038	0.00281277	0.0151205	0.0272007	0.472026	0.653564	0.0834385	0.0362233	0.535895	-0.00919781	0.811417	0.929567	-0.0926363	0.0210736	0.410612
	ANGPTL3.10391.1	0.189623	0.000310783	0.00231377	0.160057	0.00428308	0.0213042	0.229804	1.94185e-05	0.000181594	-0.0291359	0.562988	0.904889	0.0400207	0.412631	0.713841	0.0691566	0.172076	0.727933
	ANGPTL4.3796.79	0.0281073	0.411183	0.574682	-0.0141465	0.699245	0.817177	-0.00902991	0.795631	0.885082	-0.040439	0.225265	0.774837	-0.0366882	0.255131	0.586543	0.00375083	0.910702	0.98555
	ANGPTL7.6371.50	-0.00190582	0.942599	0.965257	0.034269	0.235674	0.408566	0.0180206	0.508978	0.684539	0.0356154	0.192946	0.747848	0.0193872	0.461433	0.743547	-0.0162282	0.558702	0.879389
	ANK2.7624.19	0.0405564	0.0961774	0.210299	0.0594065	0.0211827	0.0718471	0.013381	0.589258	0.740961	0.0172751	0.482941	0.884187	-0.0279008	0.247545	0.578443	-0.0451759	0.069327	0.595326
	ANKRD1.15361.37	-0.0144305	0.464759	0.6258	0.0147937	0.485942	0.653507	0.0268948	0.183639	0.349864	0.0268234	0.179388	0.743784	0.0405154	0.0371302	0.273244	0.013692	0.497516	0.85431
	ANKRD27.12445.50	-0.0436743	0.0346994	0.0980764	-0.0410599	0.0620492	0.159758	-0.0134892	0.520068	0.69361	0.00394708	0.835089	0.979209	0.030797	0.0938785	0.384284	0.0268499	0.157049	0.720421
	ANKRD46.7851.30	0.0417965	0.0636172	0.154379	0.0505276	0.0384538	0.11124	0.065757	0.00429528	0.0194131	0.00856123	0.726889	0.957771	0.0238047	0.311186	0.638046	0.0152434	0.533391	0.871596
	ANKRD54.18404.22	-0.0127187	0.660393	0.782102	-0.0148013	0.629513	0.764698	0.0165143	0.572005	0.729837	0.000746252	0.979106	0.99714	0.0306925	0.267451	0.597473	0.0299463	0.294817	0.784116
	ANP32A.13073.14	-0.0292668	0.318617	0.487678	-0.0568156	0.0704318	0.173757	-0.0171411	0.566499	0.726236	-0.0262751	0.375584	0.858531	0.0128091	0.655618	0.859891	0.0390842	0.189691	0.735423
	ANP32B.4194.26	-0.0767147	0.103919	0.222489	-0.0733583	0.145606	0.289513	-0.164185	0.00069969	0.00414855	0.00885957	0.841918	0.979209	-0.0859491	0.0472151	0.294359	-0.0948087	0.034699	0.490248
	ANPEP.15457.14	-0.0576433	0.070821	0.167963	-0.0741219	0.0296519	0.0923061	-0.0562321	0.0821249	0.195477	-0.0155623	0.605913	0.921415	0.00102029	0.97211	0.991742	0.0165825	0.584216	0.887414
	ANTXR1.10464.6	-0.130461	0.0174306	0.0577514	-0.113091	0.0535399	0.142761	-0.220233	9.15742e-05	0.000731481	0.0146593	0.78638	0.96908	-0.0904104	0.0854535	0.374646	-0.10507	0.053776	0.544986
	ANTXR2.15559.5	-0.233822	4.34376e-06	5.72654e-05	-0.241325	8.98987e-06	0.000117174	-0.282975	5.83864e-08	9.29536e-07	-0.00997527	0.840376	0.979209	-0.0497462	0.300598	0.630014	-0.039771	0.424085	0.839862
	ANXA1.4960.72	0.0997928	0.0416098	0.112351	0.0452784	0.386995	0.563649	0.0673483	0.177461	0.34163	-0.0468817	0.320069	0.837358	-0.0303013	0.507015	0.776816	0.0165805	0.726695	0.939984
	ANXA10.13605.16	-0.00167987	0.950668	0.97028	-0.0090556	0.755777	0.858666	0.0110991	0.687693	0.817371	-0.00960353	0.727149	0.957771	0.0122069	0.644742	0.853902	0.0218105	0.42978	0.839862
	ANXA11.17513.11	-0.0844118	0.426158	0.588525	-0.177902	0.114459	0.245971	-0.193526	0.0719329	0.178996	-0.0929165	0.330769	0.840812	-0.108098	0.243983	0.575381	-0.0151817	0.873799	0.979132
	ANXA13.17835.28	-0.0218796	0.297282	0.465395	0.0111829	0.617991	0.758234	-0.0299365	0.163689	0.322126	0.0323705	0.143673	0.714471	-0.00830657	0.699378	0.881112	-0.0406771	0.0691185	0.595326
	ANXA2.13700.10	0.221346	2.71659e-06	3.7991e-05	0.197638	8.31706e-05	0.000837348	0.162363	0.00068838	0.00410796	-0.0185834	0.69526	0.948316	-0.05745	0.213336	0.540324	-0.0388666	0.415927	0.837546
	ANXA2.4961.17	0.114266	0.000117741	0.00101069	0.112515	0.00040586	0.00318663	0.10149	0.000699064	0.00414855	-0.000501516	0.986759	0.998258	-0.0124981	0.665746	0.866462	-0.0119966	0.690736	0.923997
	ANXA3.17163.117	0.0321947	0.522301	0.67465	-0.110756	0.0395812	0.113537	-0.166604	0.00138626	0.00756606	-0.141384	0.00413107	0.291979	-0.198256	4.47054e-05	0.0158223	-0.0568727	0.251949	0.76414
	ANXA4.17164.15	0.11702	0.0309523	0.0896797	0.131452	0.0260723	0.0837701	0.0839711	0.128794	0.272325	0.023513	0.655817	0.937376	-0.0305439	0.545421	0.800911	-0.0540569	0.306919	0.790429
	ANXA5.14158.17	-0.18124	0.000268779	0.00204068	-0.123816	0.018753	0.0659465	-0.217213	2.0621e-05	0.000190134	0.0586163	0.227605	0.777841	-0.0353362	0.457153	0.741435	-0.0939525	0.0569447	0.550425
	ANXA6.5335.73	-0.282537	0.00996097	0.0376276	-0.503599	2.1243e-05	0.000252157	-0.57261	4.17898e-07	5.54107e-06	-0.206894	0.0310368	0.502819	-0.28417	0.00222742	0.0948921	-0.0772759	0.420913	0.839394
	ANXA7.18244.1	0.0810083	0.259725	0.425265	-0.00823518	0.914585	0.957865	-0.0352243	0.631725	0.775498	-0.089202	0.182834	0.743784	-0.115471	0.0764858	0.357482	-0.0262686	0.696087	0.924225
	ANXA8.18290.6	-0.0309921	0.225597	0.38963	-0.0290139	0.291212	0.470955	-0.00883392	0.734536	0.845979	-0.00133143	0.958767	0.996452	0.0215299	0.386957	0.694864	0.0228613	0.378718	0.822371
	AOC1.15486.126	0.260369	0.0184442	0.0603835	0.176834	0.133625	0.272401	0.118176	0.292947	0.481375	-0.0862069	0.439323	0.870776	-0.142986	0.186241	0.508693	-0.0567791	0.611857	0.896827
	AOC2.6434.18	-0.0517592	0.496993	0.652401	-0.000592907	0.994193	0.998316	-0.213421	0.00673664	0.0278985	0.0550027	0.447985	0.870776	-0.159834	0.0245948	0.238736	-0.214837	0.00357099	0.206586
	AP1G2.12714.38	0.191315	0.000350593	0.00252565	0.143452	0.0109695	0.0438251	0.154935	0.003946	0.0181013	-0.0490049	0.353801	0.855223	-0.0362327	0.479453	0.757466	0.0127722	0.809128	0.963874
	AP1S2.18405.117	0.0188629	0.541773	0.689907	-0.0185529	0.574719	0.722086	-0.0248738	0.434597	0.618439	-0.0366726	0.206698	0.754774	-0.0432823	0.129699	0.442033	-0.00660973	0.822386	0.970039
	AP2A2.13621.31	0.141036	0.0248487	0.0756143	-0.00685554	0.918484	0.959352	-0.00348105	0.956696	0.97814	-0.142873	0.0124608	0.400731	-0.142284	0.0105043	0.173447	0.000589552	0.991776	0.997577
	AP4M1.10076.1	-0.0456346	0.0737383	0.172899	-0.0315987	0.232932	0.404729	-0.0356366	0.161003	0.319557	0.0126313	0.611988	0.922893	0.00954502	0.696354	0.879455	-0.00308627	0.901068	0.983819
	APAF1.13583.19	0.0347648	0.301933	0.470595	-0.00307158	0.931833	0.966996	0.00871146	0.799689	0.887878	-0.0340494	0.304217	0.825703	-0.0248434	0.439362	0.729721	0.00920601	0.781901	0.956711
	APBB1.12822.34	0.00585044	0.83577	0.902459	-0.0409221	0.177315	0.333535	-0.0100144	0.729204	0.84251	-0.0451675	0.110626	0.668265	-0.0151361	0.580656	0.822154	0.0300314	0.292781	0.783213
	APBB1.14206.28	0.0164681	0.461375	0.622336	-0.0231183	0.333724	0.514394	-0.0049676	0.827905	0.904366	-0.0391303	0.0908227	0.64064	-0.0212709	0.341962	0.654229	0.0178594	0.442723	0.843473
	APBB2.12753.6	0.0110347	0.578269	0.718309	0.02048	0.338078	0.517823	0.0242966	0.233716	0.412657	0.00819696	0.689146	0.946428	0.0128404	0.517639	0.781896	0.0046434	0.822197	0.970039
	APBB2.12761.12	-0.051925	0.12244	0.251945	-0.0731371	0.0406101	0.11591	-0.0277177	0.41998	0.605745	-0.0196492	0.569934	0.907149	0.0248911	0.463671	0.745145	0.0445403	0.202953	0.74303
	APBB3.12784.10	-0.0179978	0.560507	0.70327	-0.0336052	0.312842	0.493955	-0.0805338	0.0118516	0.0443688	-0.0156117	0.593233	0.914394	-0.0630727	0.0267168	0.248532	-0.047461	0.108951	0.652218
	APBB3.13589.10	-0.0821487	0.172331	0.322314	0.06533	0.309468	0.490452	0.011819	0.847033	0.91462	0.1466	0.0174359	0.408879	0.0936833	0.116932	0.42267	-0.052917	0.388526	0.828364
	APCDD1.6599.5	-0.0326971	0.0352364	0.0990365	-0.02857	0.0845803	0.19754	-0.0162074	0.305597	0.494045	0.00522682	0.732828	0.957771	0.0167961	0.25748	0.588214	0.0115693	0.45417	0.844536
	APCS.2474.54	0.10493	0.0129481	0.0451661	0.131991	0.00349469	0.0180627	0.15734	0.000277216	0.00189802	0.0283058	0.479265	0.882758	0.0526847	0.176011	0.497742	0.0243789	0.544916	0.871752
	APEX1.9849.13	0.244549	5.71272e-05	0.000558052	0.107404	0.0973859	0.219428	0.14311	0.0200289	0.0676104	-0.124609	0.0266636	0.473666	-0.0978883	0.070237	0.34999	0.0267203	0.634498	0.905631
	APLN.6622.90	-0.0302727	0.164717	0.31207	0.0107997	0.643181	0.774476	0.00130613	0.953046	0.976824	0.0436979	0.047061	0.56981	0.032482	0.125343	0.436386	-0.0112159	0.610598	0.896765
	APLP1.7210.25	0.207312	0.0235707	0.0724441	0.195995	0.0450704	0.125754	0.110211	0.236782	0.41645	-0.015295	0.868558	0.983741	-0.0984163	0.272515	0.602531	-0.0831214	0.370719	0.817534
	APLP2.10627.87	0.0783826	0.0993449	0.215302	6.12021e-05	0.999041	0.9999	-0.0101065	0.834391	0.906585	-0.0753954	0.0528357	0.572753	-0.0876607	0.0198282	0.223056	-0.0122654	0.752767	0.950218
	APMAP.10605.22	-0.000120541	0.995852	0.996935	0.00307539	0.901554	0.951825	-0.00745468	0.751518	0.857786	0.00310817	0.898972	0.987982	-0.00722815	0.758426	0.906581	-0.0103363	0.67334	0.916579
	APOA1.2750.3	-0.163467	6.75354e-06	8.46733e-05	-0.156328	5.40019e-05	0.000579167	-0.218304	5.52928e-09	1.08719e-07	0.00229516	0.948584	0.995264	-0.0559336	0.106534	0.407002	-0.0582288	0.10499	0.652218
	APOA1BP.16621.77	-0.029215	0.285506	0.453655	-0.0525237	0.0715828	0.175842	-0.0642911	0.0211227	0.0705777	-0.01929	0.441312	0.870776	-0.0336588	0.167052	0.48796	-0.0143688	0.567495	0.883004
	APOA2.7127.3	-0.237526	2.60908e-10	8.39467e-09	-0.269618	2.63021e-11	1.17491e-09	-0.212952	2.35686e-08	4.07666e-07	-0.0297298	0.426349	0.868832	0.0253175	0.483287	0.759946	0.0550474	0.142902	0.694288
	APOA4.17685.9	0.127445	0.0259704	0.0783541	0.0508527	0.403036	0.578053	0.0071035	0.902496	0.949999	-0.0793358	0.161579	0.725575	-0.120935	0.0282326	0.254204	-0.0415996	0.463677	0.847497
	APOA5.15363.32	-0.0816723	0.290097	0.458987	-0.135318	0.101362	0.225773	-0.0753607	0.33838	0.528116	-0.0657682	0.390352	0.865131	0.00284978	0.969356	0.990673	0.0686179	0.372119	0.817534
	APOB.2797.56	-0.0205424	0.709201	0.819652	-0.055228	0.348449	0.528938	0.00229176	0.967453	0.98305	-0.0346191	0.535757	0.901975	0.0230455	0.670641	0.868832	0.0576646	0.304567	0.790429
	APOBEC3G.13930.3	0.226879	8.53337e-08	1.69965e-06	0.14431	0.00118291	0.00763336	0.123532	0.00345356	0.0162639	-0.0824247	0.0546907	0.572753	-0.102778	0.0137048	0.190656	-0.0203536	0.63503	0.905702
	APOC1.15364.101	-0.0624794	0.0197039	0.0631321	-0.0734695	0.0103569	0.0419842	-0.113529	3.70713e-05	0.000321215	-0.00961631	0.720692	0.957013	-0.0506826	0.0526533	0.308216	-0.0410663	0.129053	0.679216
	APOC3.6461.54	0.221992	0.0452207	0.119782	0.214102	0.0706283	0.174148	0.0632393	0.574978	0.731699	-0.0203103	0.850952	0.980016	-0.161278	0.124528	0.435359	-0.140967	0.194604	0.736468
	APOD.4712.28	-0.0133503	0.737874	0.841191	-0.0229321	0.591592	0.735454	0.0132135	0.745308	0.853662	-0.00861462	0.831291	0.979209	0.0271254	0.488195	0.765257	0.03574	0.379117	0.822371
	APOE.2418.55	0.0344124	0.631992	0.761004	-0.00763256	0.920824	0.960923	-0.0964845	0.188325	0.355408	-0.0409319	0.566888	0.906272	-0.129956	0.0614397	0.331789	-0.0890241	0.215297	0.749479
	APOE.2937.10	0.0275596	0.61895	0.750406	-0.00169754	0.977132	0.989825	-0.0774634	0.170866	0.331851	-0.0280491	0.609083	0.922398	-0.104371	0.0503641	0.303488	-0.0763217	0.166392	0.721727
	APOE.2938.55	0.0160394	0.747312	0.846892	-0.00122353	0.981654	0.992686	-0.0781552	0.124214	0.265324	-0.0137695	0.779111	0.967569	-0.0929277	0.0516091	0.305042	-0.0791582	0.109046	0.652218
	APOF.12370.30	-0.198103	0.0276421	0.0823179	-0.263369	0.00624213	0.0286056	-0.033145	0.717044	0.834988	-0.0611637	0.504567	0.891061	0.165109	0.0638205	0.336696	0.226273	0.0143966	0.352334
	APOH.8288.27	-0.0571463	0.0598367	0.147145	-0.0347383	0.285933	0.466002	-0.0607832	0.0497098	0.135414	0.0266802	0.359217	0.858053	-0.00247006	0.92987	0.976013	-0.0291502	0.318179	0.797184
	APOL1.11510.31	-0.202601	9.69977e-05	0.000875072	-0.138066	0.0124438	0.0482014	-0.279715	1.63461e-07	2.41052e-06	0.0645899	0.188475	0.747848	-0.0762898	0.109357	0.412757	-0.14088	0.00449035	0.222152
	APOL1.9506.10	-0.13042	0.000403279	0.00284148	-0.121815	0.00200899	0.0117153	-0.126833	0.000736835	0.00432973	0.00507365	0.881281	0.9866	0.00274335	0.933452	0.976692	-0.0023303	0.945539	0.98901
	APOL3.16823.75	0.0704276	0.25174	0.417239	0.0600933	0.359524	0.538936	0.0391272	0.53162	0.70082	-0.00650032	0.913678	0.98926	-0.0302968	0.602224	0.831013	-0.0237965	0.691893	0.924225
	APOM.10445.20	-0.161881	2.78316e-06	3.85703e-05	-0.169558	4.33232e-06	6.07714e-05	-0.229679	1.19682e-10	3.20149e-09	-0.00906866	0.793537	0.971028	-0.0678754	0.0440355	0.286943	-0.0588068	0.0917369	0.622539
	APP.3171.57	0.0624793	0.468312	0.62805	-0.0211977	0.818522	0.899988	-0.117256	0.182328	0.348016	-0.0714869	0.274737	0.813448	-0.174749	0.00591366	0.146098	-0.103262	0.116564	0.662155
	APRT.10088.37	0.348382	0.00111079	0.00653546	0.202486	0.074641	0.181596	0.13528	0.211624	0.385584	-0.1472	0.161642	0.725575	-0.213054	0.0370457	0.273244	-0.0658541	0.532354	0.871348
	APTX.17736.105	-0.00989576	0.677218	0.795679	-0.00324934	0.898592	0.950442	-0.0188714	0.436349	0.620293	0.00767741	0.750174	0.961448	-0.00868793	0.709746	0.88551	-0.0163653	0.50087	0.854468
	AQP4.11363.58	0.00785022	0.731886	0.837038	-0.00202385	0.934253	0.967654	0.0198006	0.396351	0.585242	-0.0110289	0.640241	0.930376	0.0116699	0.609757	0.835036	0.0226987	0.338076	0.800147
	ARAF.12583.77	-0.0278191	0.693081	0.806491	-0.0676629	0.369333	0.547103	-0.0771218	0.280711	0.467107	-0.042097	0.540668	0.902945	-0.0500778	0.447792	0.736608	-0.00798075	0.907174	0.984275
	AREG.2970.60	0.00743442	0.877285	0.928709	-0.0569463	0.264036	0.440635	-0.0797567	0.102789	0.232856	-0.0663212	0.11575	0.669838	-0.0879297	0.0329717	0.262191	-0.0216085	0.608045	0.895558
	ARF1.19239.5	0.0710327	0.0620494	0.151453	0.0394254	0.334947	0.515411	0.0467564	0.232522	0.411462	-0.0302175	0.42698	0.868832	-0.0238078	0.519559	0.783767	0.00640972	0.866788	0.978501
	ARF3.12578.13	0.220495	3.32344e-05	0.000349912	0.0183498	0.745767	0.852729	0.0298921	0.578124	0.733576	-0.204994	0.000118677	0.0458405	-0.190991	0.000175264	0.0287492	0.014003	0.791335	0.959243
	ARF4.18408.26	0.0454461	0.396915	0.561736	0.0340931	0.54777	0.70047	0.00872463	0.873217	0.930447	-0.0149134	0.773027	0.96507	-0.0379744	0.454464	0.739911	-0.023061	0.65872	0.913708
	ARF5.18409.61	-0.00674929	0.876687	0.928533	-0.0548942	0.243604	0.418312	0.0268637	0.548417	0.712788	-0.0494857	0.229906	0.781235	0.0331797	0.404994	0.707387	0.0826654	0.0477464	0.526428
	ARF6.12425.104	0.0115039	0.577162	0.717396	-0.0018227	0.933591	0.967227	-0.0079985	0.702317	0.828342	-0.0130872	0.495192	0.889527	-0.0191508	0.305547	0.635255	-0.00606364	0.752353	0.950218
	ARFGAP1.11556.19	0.0220671	0.370919	0.537468	0.0303685	0.252099	0.427969	-0.00340081	0.892532	0.943816	0.00918869	0.718358	0.956633	-0.0251213	0.308717	0.636669	-0.03431	0.181555	0.730431
	ARFIP1.13488.3	0.0847506	0.0922946	0.203278	0.0518288	0.328022	0.509703	-0.0380922	0.452898	0.635882	-0.0319253	0.519271	0.893036	-0.122172	0.0120024	0.182549	-0.0902467	0.0710831	0.595326
	ARFIP2.12630.8	0.0199339	0.692689	0.806442	0.110109	0.0419399	0.118748	0.00532046	0.917606	0.958218	0.0849153	0.0876891	0.634177	-0.016844	0.725547	0.891564	-0.101759	0.0417654	0.508994
	ARG1.5867.60	0.222364	0.00131863	0.00744421	0.156679	0.0351225	0.104162	0.203517	0.00417708	0.0189534	-0.0602401	0.3971	0.865974	-0.0161291	0.815702	0.931739	0.044111	0.541515	0.871689
	ARG2.17752.24	0.00892383	0.85417	0.914601	0.0257145	0.62344	0.762123	0.0188846	0.704365	0.829906	0.0157342	0.739484	0.959385	0.00823373	0.8572	0.945571	-0.00750045	0.874945	0.979132
	ARHGAP1.11955.1	0.131593	5.46412e-05	0.000537189	0.0704777	0.0433196	0.122054	0.0791834	0.01649	0.0577841	-0.056531	0.0831936	0.630542	-0.0514501	0.102218	0.398152	0.00508084	0.87694	0.979132
	ARHGAP1.9815.5	0.285007	4.1858e-07	6.87816e-06	0.177394	0.00273053	0.0148	0.206958	0.00028814	0.00195536	-0.104206	0.0605263	0.588313	-0.076666	0.15781	0.479357	0.0275397	0.621766	0.900454
	ARHGAP25.11333.82	-0.0206737	0.735797	0.839842	-0.0815801	0.211615	0.378406	-0.0830307	0.18337	0.349496	-0.0533461	0.346318	0.853917	-0.0604514	0.272521	0.602531	-0.00710531	0.900653	0.983819
	ARHGAP30.12807.89	0.0212342	0.524211	0.675926	0.0171197	0.630912	0.765917	-0.050509	0.137841	0.28555	-0.000706942	0.982299	0.997429	-0.0706513	0.0227812	0.231739	-0.0699443	0.0294479	0.463809
	ARHGAP36.6289.78	0.122008	0.000879445	0.00544593	0.120391	0.00207927	0.0120292	0.0791292	0.0346422	0.103432	1.01237e-05	0.999785	0.999785	-0.0422605	0.248288	0.579296	-0.0422706	0.262638	0.766751
	ARHGAP5.14748.31	0.00240748	0.94211	0.964971	0.0638094	0.0685008	0.170727	-0.0257102	0.441544	0.624706	0.0596593	0.0718402	0.625137	-0.0284888	0.375589	0.684339	-0.088148	0.00784173	0.283712
	ARHGDIA.6454.38	-0.0037038	0.873952	0.927151	-0.00132519	0.957551	0.979261	0.0080334	0.73709	0.847838	0.00571708	0.806113	0.974238	0.0125758	0.58181	0.822496	0.00685871	0.771309	0.95328
	ARHGDIB.9846.32	0.133739	0.0256913	0.0777158	0.0745847	0.238403	0.411901	0.0603281	0.319486	0.507406	-0.0576924	0.288052	0.821013	-0.0724823	0.172004	0.49415	-0.0147899	0.786087	0.958568
	ARHGEF1.13976.9	-0.0252374	0.386736	0.553631	-0.0140322	0.649023	0.778253	-0.0837449	0.00473375	0.0209181	0.0103134	0.716259	0.956116	-0.058622	0.0355449	0.271206	-0.0689354	0.01693	0.373192
	ARHGEF10.9061.3	-0.0118869	0.627659	0.757372	0.0117378	0.65128	0.779942	-0.0562353	0.0236362	0.0768552	0.0232767	0.353041	0.855223	-0.0444182	0.0680604	0.34794	-0.0676949	0.00688246	0.265406
	ARHGEF2.12848.9	-0.0157337	0.545686	0.691843	-0.0339834	0.22106	0.390291	-0.0261721	0.324012	0.511943	-0.0189973	0.474155	0.87926	-0.0105861	0.681282	0.873688	0.00841114	0.75197	0.950218
	ARHGEF25.13519.112	0.0118615	0.538506	0.687096	-0.000629509	0.975521	0.988846	-0.0213279	0.276031	0.462666	-0.0129191	0.506895	0.891351	-0.0330377	0.0826358	0.370065	-0.0201186	0.307397	0.790429
	ARHGEF7.13932.45	-0.0783405	0.0380192	0.104621	-0.0677894	0.0933392	0.212605	-0.0327315	0.39441	0.583499	0.0138554	0.712723	0.955412	0.0469133	0.198776	0.521717	0.0330579	0.382013	0.822907
	ARID1A.9898.161	8.68526e-05	0.998446	0.999097	0.0483633	0.308274	0.489349	0.0851162	0.0606044	0.156917	0.049355	0.28126	0.816082	0.0853976	0.0537959	0.312125	0.0360427	0.432193	0.839862
	ARID3A.3875.62	-0.0225752	0.486485	0.64356	-0.0191347	0.577505	0.724203	-0.0586906	0.0741805	0.182711	-7.32347e-05	0.998044	0.999565	-0.0374691	0.197005	0.520059	-0.0373959	0.210415	0.747865
	ARL1.12392.30	0.0236729	0.323458	0.492593	-0.0254902	0.323579	0.504332	0.0188927	0.437396	0.621129	-0.0449573	0.0543156	0.572753	-0.00411912	0.853905	0.944787	0.0408382	0.0815723	0.613682
	ARL11.12433.8	-0.110441	4.39096e-05	0.000441744	-0.176562	2.17816e-09	6.63689e-08	-0.165878	2.43096e-09	5.03823e-08	-0.0667243	0.00988297	0.375798	-0.0555441	0.0249565	0.241229	0.0111802	0.663193	0.915601
	ARL3.12571.14	0.145678	0.000644882	0.00423871	0.0593778	0.18704	0.347284	0.0644698	0.13337	0.278546	-0.0850048	0.0324525	0.513106	-0.0803303	0.0373084	0.273244	0.00467452	0.906127	0.984275
	ARL4D.18413.24	0.0108372	0.784823	0.870995	-0.026065	0.538147	0.693191	0.0435479	0.282614	0.469426	-0.034796	0.393805	0.865974	0.0332888	0.400852	0.704289	0.0680848	0.0941257	0.627093
	ARL5A.18414.26	0.0575791	0.0135066	0.0468523	-6.11746e-05	0.998029	0.9999	0.00240219	0.918744	0.958596	-0.0584799	0.0164305	0.408631	-0.0556746	0.0181751	0.213871	0.00280527	0.907963	0.98449
	ARL5B.17404.5	0.218411	3.68482e-08	7.92237e-07	0.181634	1.68159e-05	0.000205771	0.251494	6.81883e-10	1.56867e-08	-0.0332292	0.406047	0.868213	0.0342902	0.375722	0.684339	0.0675194	0.092823	0.624384
	ARL6.18415.16	0.0865711	0.000909659	0.00559481	0.0592175	0.0351609	0.104162	0.0608224	0.0218725	0.0725561	-0.027559	0.257004	0.799125	-0.0257164	0.270658	0.601302	0.00184256	0.939775	0.98901
	ARL6IP5.13503.19	0.0378886	0.758712	0.855387	-0.000723747	0.995586	0.998842	-0.0508259	0.683911	0.815412	-0.0461174	0.684784	0.945174	-0.0901952	0.413667	0.7139	-0.0440778	0.698376	0.924981
	ARL8B.8569.147	0.0167631	0.389252	0.555595	-0.011653	0.573282	0.721235	-0.0231889	0.244157	0.426302	-0.0288942	0.150127	0.714471	-0.0401499	0.0406378	0.276179	-0.0112557	0.576661	0.886331
	ARL9.18416.3	0.0665087	0.0389416	0.106713	0.0882127	0.010356	0.0419842	0.078664	0.0167651	0.0584635	0.0217798	0.505975	0.891228	0.0114941	0.716677	0.887704	-0.0102857	0.75593	0.950542
	ARMC10.9107.59	0.00495493	0.872964	0.926692	0.0415835	0.20834	0.373567	0.0585748	0.0621561	0.159855	0.0358236	0.247386	0.795285	0.0535652	0.0749624	0.355936	0.0177416	0.565271	0.88223
	ARMC5.8785.1	-0.0432769	0.0457891	0.121062	-0.0375915	0.104765	0.230302	-0.00828468	0.706986	0.831716	0.00468704	0.810968	0.974414	0.0346474	0.068765	0.349445	0.0299604	0.127613	0.677406
	ARPC3.13573.5	-0.0520994	0.0662269	0.159034	-0.0755168	0.0130176	0.0499951	-0.0165653	0.566018	0.726024	-0.0203611	0.448963	0.870776	0.0368853	0.156449	0.477653	0.0572464	0.0345769	0.490248
	ARPP19.4963.19	0.00841965	0.679675	0.797344	0.020146	0.353776	0.53368	0.0116238	0.574073	0.731138	0.0094761	0.642398	0.932389	0.00254868	0.897285	0.961785	-0.00692742	0.734214	0.944264
	ARPP21.12860.7	-0.0310263	0.174435	0.324666	0.0506655	0.0402225	0.115018	0.00114699	0.960586	0.979751	0.0788107	0.000485243	0.0918115	0.031145	0.146899	0.461906	-0.0476657	0.0337278	0.483431
	ARRB1.12643.4	0.139381	0.140674	0.279299	0.0717767	0.474021	0.643354	0.00364894	0.969601	0.983849	-0.0728233	0.414746	0.868213	-0.136087	0.117851	0.424669	-0.0632639	0.480353	0.850136
	ARRDC3.12352.70	0.202831	0.00122344	0.00702754	0.324817	1.26045e-06	1.96588e-05	0.132938	0.0354903	0.105349	0.120378	0.0520473	0.572753	-0.0699661	0.24428	0.575403	-0.190344	0.00224715	0.175876
	ARSB.3172.28	0.0406468	0.283248	0.451099	-0.0120665	0.764517	0.863836	0.0179385	0.639711	0.782587	-0.051703	0.181404	0.743784	-0.0226219	0.543684	0.799198	0.0290811	0.447513	0.844111
	ARSK.8269.327	0.0107152	0.672819	0.792848	-0.00166108	0.951121	0.976809	-0.0270789	0.294584	0.482903	-0.00955803	0.703838	0.952932	-0.0367183	0.131715	0.443891	-0.0271602	0.281101	0.771339
	ART3.7970.315	-0.185726	0.00064352	0.00423841	-0.136246	0.0187122	0.0659225	-0.239177	1.77704e-05	0.000168929	0.0503781	0.337568	0.846888	-0.053139	0.296842	0.625639	-0.103517	0.0502664	0.5343
	ART4.6576.1	0.103326	0.0423933	0.113865	0.105717	0.0518831	0.139517	0.116583	0.0247891	0.0795914	0.00404031	0.936384	0.993762	0.0139901	0.775605	0.914115	0.00994975	0.844806	0.973616
	ARTN.2939.10	-0.0542218	0.0595812	0.146831	-0.0794854	0.00955344	0.0396709	-0.0832751	0.0048549	0.0213089	-0.0288186	0.322737	0.837358	-0.0304008	0.287192	0.615919	-0.00158218	0.957152	0.991837
	AS3MT.18417.3	0.00202205	0.959574	0.974505	0.07182	0.0940764	0.213856	0.0910005	0.0263649	0.0836587	0.0745371	0.0661578	0.606237	0.0907708	0.0209251	0.227082	0.0162337	0.689982	0.923997
	ASAH1.5748.20	0.0506978	0.106469	0.226475	0.0213221	0.515408	0.675334	0.0475815	0.12954	0.273486	-0.0296042	0.304157	0.825703	-0.00308993	0.91259	0.968811	0.0265142	0.356276	0.809095
	ASAH2.3212.30	-0.164342	0.00610001	0.0256078	-0.156222	0.0146325	0.0546905	-0.23776	0.000107786	0.000833483	0.00709162	0.901017	0.988041	-0.0740862	0.180812	0.501857	-0.0811779	0.1569	0.720421
	ASAP2.13518.5	0.0807967	0.206604	0.367012	0.11769	0.0820327	0.193415	-0.00829758	0.89802	0.947659	0.0357577	0.588521	0.913867	-0.0888946	0.168297	0.489668	-0.124652	0.060633	0.56358
	ASB9.19601.15	-0.0560701	0.557459	0.701359	-0.208882	0.041377	0.117332	-0.252034	0.0100071	0.0386264	-0.142843	0.139937	0.713804	-0.192766	0.0402594	0.275767	-0.0499233	0.606832	0.894883
	ASCC1.10647.18	-0.00128917	0.958429	0.974311	-0.0288861	0.277497	0.456476	-0.00782659	0.756345	0.861159	-0.0285305	0.248577	0.797006	-0.00680901	0.775278	0.914115	0.0217215	0.381246	0.822371
	ASF1A.18172.71	0.0550613	0.00790083	0.0314734	0.0453609	0.0389168	0.112115	0.0285652	0.183815	0.350054	-0.0073311	0.711016	0.954135	-0.0254604	0.194136	0.516393	-0.0181293	0.365282	0.815855
	ASGR1.5452.71	0.0724087	0.0745525	0.174032	0.12121	0.00513619	0.0243876	0.143115	0.000556727	0.00343365	0.049191	0.243276	0.791033	0.0711588	0.0819188	0.369188	0.0219678	0.601316	0.893905
	ASGR2.9474.22	0.0854799	0.127015	0.259591	0.132551	0.0268865	0.0855498	0.225617	0.00010441	0.0008101	0.0460297	0.44848	0.870776	0.138609	0.0206146	0.227082	0.0925795	0.133773	0.680089
	ASH1L.12622.96	-0.00670686	0.84429	0.908153	-0.0101777	0.778433	0.872696	0.012713	0.711374	0.832207	-0.00455006	0.890032	0.987569	0.0188721	0.554374	0.808492	0.0234221	0.476354	0.849062
	ASH2L.12832.10	0.0266057	0.0975058	0.212216	0.0147654	0.389182	0.565223	0.0209443	0.197249	0.367129	-0.0124166	0.448277	0.870776	-0.00577371	0.714511	0.886289	0.00664293	0.685092	0.921567
	ASIC4.6951.26	-0.00606104	0.665194	0.785968	-0.029221	0.0509413	0.137467	-0.0130104	0.362053	0.551409	-0.0223128	0.114483	0.669838	-0.00662673	0.628812	0.845707	0.0156861	0.270056	0.769435
	ASIP.5676.54	0.0313711	0.233695	0.398382	0.0403934	0.15077	0.296577	0.00371031	0.889841	0.942486	0.00892959	0.72683	0.957771	-0.0276195	0.265388	0.595896	-0.0365491	0.153961	0.713367
	ASL.11241.8	0.149812	0.0979248	0.212625	0.242571	0.0123154	0.0479385	0.222582	0.0160806	0.0566948	0.0971539	0.285852	0.819443	0.0743308	0.399478	0.703664	-0.0228231	0.802644	0.962035
	ASMTL.10089.7	0.0450574	0.251473	0.417208	0.0106602	0.799157	0.886647	0.00536063	0.892487	0.943816	-0.0356306	0.334719	0.844477	-0.0396696	0.266817	0.597473	-0.004039	0.913135	0.985557
	ASNA1.13620.10	0.153051	3.96222e-07	6.55761e-06	0.0428014	0.176521	0.332795	0.0818984	0.00723028	0.0295178	-0.106733	0.000587626	0.0980135	-0.0692824	0.0209265	0.227082	0.0374503	0.224174	0.757844
	ASPA.18187.16	-0.0122505	0.686932	0.801972	0.0515234	0.112935	0.243835	0.0569079	0.0674085	0.17013	0.0699651	0.0203267	0.433318	0.0720552	0.0134264	0.188914	0.00209012	0.944255	0.98901
	ASPH.6998.106	0.0500139	0.0879128	0.196625	0.0332596	0.288854	0.469112	0.0517455	0.0829691	0.196977	-0.0140752	0.631362	0.927796	0.00239716	0.932474	0.976692	0.0164723	0.575106	0.886331
	ASPN.6451.64	-0.0738399	0.127059	0.259591	-0.144281	0.00543759	0.0255207	-0.166008	0.000822203	0.00477646	-0.0726791	0.127057	0.675859	-0.0925856	0.0452774	0.287339	-0.0199065	0.676698	0.918705
	ASPRV1.10902.53	-0.0723011	0.0821277	0.186556	-0.0912404	0.0410843	0.11688	-0.132885	0.00183844	0.00960119	-0.0138615	0.730068	0.957771	-0.0588537	0.130874	0.442976	-0.0449921	0.266186	0.767961
	ASRGL1.18313.4	0.0568383	0.0760297	0.176584	0.0546201	0.111381	0.241272	0.0142928	0.659675	0.798308	-0.0011037	0.97377	0.996452	-0.0423746	0.190982	0.512964	-0.0412709	0.220535	0.753291
	ASTL.7993.23	0.0250087	0.291023	0.460295	0.0328182	0.204633	0.368325	0.0304682	0.21169	0.385584	0.00699957	0.780155	0.967569	0.0053554	0.824285	0.936395	-0.00164417	0.948384	0.989322
	ATAD1.6625.31	0.313709	0.000539461	0.00367169	0.42418	1.48413e-05	0.000183561	0.411618	9.87956e-06	9.93471e-05	0.110276	0.255484	0.799125	0.0971985	0.300373	0.629906	-0.0130773	0.893572	0.983335
	ATAD2.13043.157	-0.0344613	0.159762	0.305515	-0.000584668	0.982199	0.992686	-0.0154243	0.533813	0.702539	0.0362013	0.162889	0.727981	0.0202156	0.415509	0.714875	-0.0159857	0.534413	0.871596
	ATF6.11277.23	-0.26987	1.26061e-10	4.26476e-09	-0.250436	1.91883e-08	4.72114e-07	-0.216078	3.40254e-07	4.65925e-06	0.0191578	0.629588	0.927796	0.0538808	0.162369	0.484789	0.034723	0.384174	0.823282
	ATF6B.11387.3	0.0969979	0.0156047	0.0528596	0.141452	0.0010062	0.00667079	0.211078	3.4893e-07	4.76388e-06	0.045605	0.256975	0.799125	0.114124	0.00363401	0.117747	0.0685188	0.0902781	0.622539
	ATG3.18156.7	0.0741539	0.000381822	0.00271525	0.0252608	0.251498	0.427305	0.0703827	0.000785194	0.00458268	-0.047359	0.0175377	0.408879	-0.00329344	0.86296	0.947157	0.0440656	0.0262385	0.455559
	ATG4B.13629.25	-0.0892302	0.644466	0.76934	-0.171681	0.406411	0.580894	-0.0334452	0.865861	0.926256	-0.0906113	0.630332	0.927796	0.0536155	0.769542	0.912778	0.144227	0.446408	0.843806
	ATG5.12597.68	-0.015669	0.800687	0.880013	0.0322208	0.624639	0.762123	-0.0492743	0.438441	0.62223	0.0412878	0.479272	0.882758	-0.0371571	0.51605	0.780886	-0.0784449	0.182487	0.730431
	ATOX1.19233.75	0.241164	1.23395e-07	2.36559e-06	0.207143	1.89719e-05	0.000229107	0.235858	4.45161e-07	5.85196e-06	-0.0327799	0.46378	0.877456	-0.00529038	0.90385	0.963757	0.0274895	0.544871	0.871752
	ATP13A1.13659.36	0.375187	1.70386e-22	2.70327e-20	0.355155	1.63678e-18	1.93098e-16	0.383409	1.52866e-22	2.06863e-20	-0.023323	0.50421	0.891061	0.00620767	0.85505	0.944964	0.0295306	0.3977	0.835995
	ATP1B1.13392.13	-0.279526	7.6926e-07	1.20797e-05	-0.272703	6.10477e-06	8.16513e-05	-0.275698	1.76808e-06	2.11848e-05	0.00260075	0.960006	0.996452	0.00332036	0.947465	0.983574	0.000719615	0.989006	0.997081
	ATP1B2.7218.87	-0.259674	2.71755e-07	4.73615e-06	-0.303909	1.99628e-08	4.85972e-07	-0.303473	4.53663e-09	9.03594e-08	-0.0445967	0.385622	0.862541	-0.0439737	0.377575	0.68527	0.000623	0.990363	0.997081
	ATP1B4.9933.49	0.0780589	0.613867	0.746802	0.0406158	0.806034	0.891522	0.262917	0.0945973	0.218715	-0.0541028	0.73216	0.957771	0.177809	0.244485	0.575403	0.231911	0.142796	0.694288
	ATP2A3.13510.7	-0.0862761	6.15882e-06	7.78482e-05	-0.094304	3.6796e-06	5.23829e-05	-0.0677199	0.00043707	0.00278913	-0.00811866	0.666349	0.93887	0.0183753	0.31181	0.638207	0.0264939	0.158374	0.721727
	ATP4B.9994.217	-0.00302224	0.889358	0.935506	0.0149192	0.518143	0.677529	-0.0221467	0.316409	0.50426	0.0190181	0.378798	0.858531	-0.0186812	0.373283	0.682351	-0.0376993	0.0846454	0.617698
	ATP5B.4965.27	-0.0223259	0.664889	0.78592	-0.0425718	0.443475	0.615142	-0.0331113	0.529525	0.699518	-0.0125304	0.808061	0.974414	-0.00857214	0.862943	0.947157	0.00395829	0.939207	0.98901
	ATP5J.7788.1	0.267381	4.53554e-06	5.9453e-05	0.174548	0.00456491	0.0224153	0.10549	0.0726302	0.180138	-0.0950109	0.102881	0.66049	-0.16271	0.00433231	0.1286	-0.0676987	0.248559	0.76414
	ATP5J2.11539.4	-0.047801	0.161297	0.307554	-0.0744093	0.042982	0.121308	-0.0477565	0.16918	0.329131	-0.0274987	0.422201	0.868213	0.000205268	0.995039	0.999279	0.027704	0.421244	0.839394
	ATP5O.9202.309	0.234486	0.0111858	0.0406846	0.124629	0.204271	0.367992	-0.0547635	0.560978	0.722261	-0.114201	0.201924	0.75059	-0.29076	0.000998063	0.0616783	-0.176558	0.0521799	0.538295
	ATRN.15499.11	-0.171445	9.16765e-09	2.2437e-07	-0.185096	6.59167e-09	1.84929e-07	-0.250347	7.59677e-16	4.26253e-14	-0.013172	0.642853	0.932514	-0.0786344	0.00455963	0.131386	-0.0654625	0.0222819	0.418445
	ATXN3.16825.20	0.105294	0.112311	0.235741	0.0515701	0.463846	0.634033	0.0362727	0.590148	0.741472	-0.0523512	0.402087	0.868213	-0.0683275	0.261541	0.593367	-0.0159763	0.798705	0.961718
	AURKA.3091.70	0.031878	0.412064	0.575553	0.0481148	0.248919	0.424805	0.0796126	0.0448859	0.125697	0.0172303	0.666586	0.93887	0.0482942	0.210034	0.535977	0.031064	0.439418	0.843473
	AURKB.3346.72	-0.0849558	0.0146064	0.0498915	-0.0946864	0.0111016	0.0441067	-0.0504982	0.155232	0.310937	-0.0099835	0.769763	0.964888	0.0342604	0.301455	0.630166	0.0442439	0.199397	0.738852
	AXIN2.8429.16	0.0467532	0.186376	0.339879	0.10177	0.00721867	0.0320605	0.155148	2.01413e-05	0.000186084	0.0523972	0.152237	0.716162	0.107439	0.00260615	0.102399	0.0550419	0.133179	0.680089
	AZGP1.9312.8	0.132853	2.60329e-05	0.000285865	0.130387	0.000109557	0.00106121	0.151043	2.91848e-06	3.35699e-05	-0.00217123	0.944366	0.995169	0.0186285	0.53699	0.79469	0.0207997	0.505704	0.857115
	AZU1.14713.46	0.0307878	0.285672	0.453703	0.0231761	0.454259	0.624774	0.00685548	0.818108	0.898059	-0.0074899	0.800275	0.973945	-0.0240208	0.407196	0.709663	-0.0165309	0.582472	0.88703
	B2M.3485.28	0.340866	2.09566e-22	3.21405e-20	0.349629	6.28447e-21	1.11211e-18	0.359467	1.10979e-23	1.96391e-21	0.0101577	0.757228	0.963099	0.0188407	0.554327	0.808492	0.00868299	0.792415	0.959756
	B3GALT1.9541.15	0.0161591	0.454247	0.615254	0.0339317	0.136558	0.276786	0.00504078	0.818863	0.898543	0.0169778	0.425173	0.868213	-0.0113934	0.584712	0.82418	-0.0283712	0.181967	0.730431
	B3GALT2.11638.42	-0.0563993	0.0103352	0.0384105	-0.0614291	0.0091906	0.0385118	-0.0562203	0.0120301	0.0448348	-0.00437077	0.832853	0.979209	0.000460219	0.981575	0.994083	0.00483099	0.815882	0.967215
	B3GALTL.5727.35	0.116573	0.00969683	0.036872	0.105307	0.0278532	0.087836	0.0739154	0.104602	0.235466	-0.0119557	0.799463	0.973945	-0.0428186	0.348032	0.65919	-0.0308629	0.515396	0.861364
	B3GAT3.6897.38	-0.108398	0.00130329	0.00737568	-0.136296	0.000140988	0.00130784	-0.0918229	0.00711355	0.0291187	-0.0298172	0.369017	0.858531	0.015827	0.623932	0.842612	0.0456442	0.168466	0.722606
	B3GNT2.7980.72	-0.16432	6.14455e-09	1.53647e-07	-0.147786	8.60848e-07	1.40952e-05	-0.196688	1.47204e-11	4.57625e-10	0.0159287	0.555882	0.902945	-0.0321782	0.222508	0.548705	-0.0481069	0.0786854	0.606817
	B3GNT6.7082.2	-0.0527422	0.0298777	0.087493	-0.0726792	0.00499975	0.0239624	-0.00708595	0.77351	0.872183	-0.017254	0.458513	0.876087	0.046531	0.0403955	0.276166	0.063785	0.00658401	0.261147
	B3GNT8.9297.12	-0.209447	3.05841e-05	0.000328013	-0.166717	0.00172262	0.0104838	-0.194527	0.000132064	0.000999386	0.0388145	0.424702	0.868213	0.0136563	0.772008	0.913273	-0.0251582	0.604675	0.893905
	B4GALNT1.8976.13	0.0398861	0.147369	0.289182	0.0628435	0.0337252	0.101094	0.00609998	0.829802	0.905904	0.0223581	0.429126	0.868832	-0.0341525	0.217969	0.545634	-0.0565106	0.0508726	0.5343
	B4GALT1.13381.49	-0.00261188	0.927999	0.956694	0.0375934	0.227323	0.398443	0.0615942	0.0365382	0.10742	0.0450373	0.100192	0.660132	0.065341	0.0134786	0.18907	0.0203037	0.458651	0.845344
	B4GALT2.9595.11	-0.0985757	0.00318634	0.0150517	-0.131756	0.000255291	0.00218326	-0.164639	1.81105e-06	2.16432e-05	-0.0330993	0.312721	0.830196	-0.0657472	0.0392449	0.274729	-0.0326479	0.323611	0.797352
	B4GALT3.6921.24	0.021292	0.215225	0.377094	0.0036465	0.843682	0.916501	0.0504328	0.00416871	0.0189341	-0.0207132	0.256853	0.799125	0.0280764	0.110525	0.414448	0.0487896	0.00811162	0.283712
	B4GALT5.10425.3	0.0126049	0.426204	0.588525	0.0155534	0.362037	0.541349	0.00211275	0.896052	0.94603	0.00204216	0.902247	0.988041	-0.0106139	0.508681	0.778072	-0.012656	0.44985	0.844111
	B4GALT6.10832.24	0.00793604	0.85586	0.915345	-0.056257	0.228288	0.399526	-0.0727288	0.103046	0.233056	-0.0674284	0.128429	0.677638	-0.0816194	0.0579376	0.323263	-0.0141911	0.749526	0.948974
	B4GALT7.7806.33	-0.208503	0.00123816	0.00708553	-0.291025	2.58791e-05	0.000303956	-0.314734	1.89918e-06	2.2521e-05	-0.0743661	0.190467	0.747848	-0.103468	0.0600848	0.328716	-0.0291016	0.608219	0.895558
	BACH1.12451.62	-0.0661157	0.104956	0.224189	-0.0787874	0.0707842	0.174346	-0.0130159	0.753907	0.859873	-0.0100333	0.80224	0.973945	0.0542854	0.162866	0.484969	0.0643187	0.11057	0.652218
	BACH2.12756.3	-0.0816263	0.0343056	0.0971922	-0.0324827	0.431682	0.603853	-0.117597	0.00270524	0.0133263	0.046811	0.18554	0.747717	-0.0366183	0.276609	0.606037	-0.0834292	0.0185071	0.385623
	BAD.5870.23	0.112464	0.0838423	0.189283	-0.0327764	0.634558	0.767314	-0.037557	0.569291	0.728192	-0.145755	0.016243	0.408631	-0.150081	0.0109671	0.176193	-0.00432624	0.942768	0.98901
	BAG1.17195.43	0.0726321	0.0922053	0.203278	-0.0357121	0.435071	0.606449	-0.0150977	0.730214	0.842879	-0.104851	0.00940858	0.375798	-0.0869385	0.0267523	0.248532	0.0179128	0.656541	0.912866
	BAG2.19228.11	0.072808	0.00241433	0.0121006	0.0140397	0.582607	0.729012	-0.00734064	0.764947	0.867518	-0.0592334	0.0186065	0.413154	-0.0803455	0.00112384	0.0652459	-0.0211121	0.406631	0.835995
	BAG3.10078.5	0.0210553	0.20578	0.365981	0.016524	0.35004	0.530258	0.0104516	0.538616	0.706636	-0.00297025	0.860039	0.982875	-0.0102152	0.535974	0.793995	-0.00724497	0.669351	0.915601
	BAG4.12844.10	-0.00789861	0.745705	0.846113	-0.00949686	0.714742	0.829598	-0.0212025	0.390327	0.579551	-0.0010636	0.966274	0.996452	-0.0133076	0.58385	0.823512	-0.012244	0.625301	0.901928
	BAG5.12743.18	0.0054356	0.765794	0.85937	-0.00711655	0.715351	0.829887	0.0253018	0.174004	0.336524	-0.014205	0.442732	0.870776	0.0192589	0.28237	0.612768	0.0334639	0.0715714	0.595326
	BAGE2.6294.11	0.166179	4.65545e-05	0.000465646	0.127609	0.00321294	0.0168369	0.100274	0.015308	0.054514	-0.0297724	0.419295	0.868213	-0.0634286	0.0767456	0.357482	-0.0336562	0.363446	0.815832
	BAGE3.6442.6	-0.0293489	0.310624	0.478948	-0.0621721	0.0452536	0.126113	-0.0713784	0.0159125	0.0562315	-0.0380322	0.177809	0.743725	-0.0434665	0.111287	0.415687	-0.00543429	0.847678	0.974798
	BAIAP2.19331.18	0.0228303	0.530925	0.680632	0.0765118	0.0497683	0.135173	0.0465775	0.210168	0.384051	0.0546945	0.144352	0.714471	0.0231373	0.523728	0.786612	-0.0315573	0.401062	0.835995
	BARD1.13977.28	-0.00402406	0.843407	0.907936	-0.0196016	0.36613	0.544637	0.00232077	0.910984	0.953929	-0.0170804	0.38735	0.863569	0.00571335	0.765705	0.912561	0.0227938	0.248748	0.76414
	BATF.19227.18	-0.0191959	0.225757	0.38976	-0.00911924	0.589419	0.733744	-0.0409333	0.0122886	0.04556	0.0106898	0.494675	0.889476	-0.0215303	0.16157	0.483031	-0.0322201	0.0431177	0.512621
	BATF3.8858.21	-0.0210148	0.254798	0.42049	-0.0190178	0.331065	0.512355	-0.0281511	0.130126	0.273885	0.00186136	0.918112	0.98926	-0.00694075	0.691556	0.878479	-0.0088021	0.624325	0.901928
	BCAM.2816.50	0.0706345	0.0480047	0.12521	0.013005	0.732542	0.842531	-0.013501	0.711481	0.832207	-0.0600976	0.0944737	0.643008	-0.0848694	0.0156271	0.203127	-0.0247718	0.492097	0.853149
	BCAN.3461.58	0.133851	0.0390056	0.106824	0.0333458	0.629575	0.764698	-0.0113572	0.863277	0.925117	-0.0984011	0.141149	0.714471	-0.144391	0.0262813	0.247787	-0.0459894	0.492759	0.853192
	BCAP29.11570.94	-0.0583853	0.0216061	0.0678566	-0.0673636	0.0128447	0.0494133	-0.0206231	0.42283	0.60852	-0.0095366	0.700825	0.951681	0.0379635	0.114755	0.421378	0.0475001	0.0565848	0.54984
	BCAR3.12634.79	-0.0426994	0.354575	0.522714	0.111797	0.0229828	0.0763477	0.0227287	0.627307	0.77279	0.154792	0.000945141	0.124246	0.0665808	0.139555	0.452177	-0.0882117	0.0575891	0.552016
	BCAR3.5262.57	0.0122488	0.659855	0.781882	-0.00334801	0.910078	0.956664	0.0177775	0.529599	0.699518	-0.0147024	0.618587	0.923165	0.00560909	0.844657	0.941645	0.0203115	0.492636	0.853192
	BCAT2.19365.11	-0.0114634	0.784025	0.870698	-0.102642	0.0218395	0.0736144	-0.0690658	0.103072	0.233056	-0.0927514	0.025667	0.472135	-0.0582215	0.146673	0.461906	0.0345299	0.406841	0.835995
	BCCIP.18304.19	-0.0230052	0.199266	0.357855	-0.00548919	0.774576	0.871137	-0.00145899	0.937077	0.967794	0.0171889	0.350491	0.855223	0.0218823	0.226044	0.552843	0.00469343	0.801979	0.962035
	BCHE.15514.26	-0.0863452	0.0371094	0.102732	-0.0918775	0.0389282	0.112115	-0.182904	1.82328e-05	0.000172968	-0.0127572	0.764342	0.96362	-0.0982568	0.0175935	0.212168	-0.0854996	0.0465733	0.524248
	BCL10.8768.4	0.0306269	0.322793	0.491832	-0.0176129	0.593818	0.737068	-0.0625146	0.0512307	0.138981	-0.0491458	0.109904	0.668265	-0.0932404	0.0021402	0.0920286	-0.0440946	0.156928	0.720421
	BCL2.3412.7	-0.0243571	0.298545	0.46642	-0.0371565	0.133435	0.272134	-0.0393109	0.0980072	0.225055	-0.0110366	0.608003	0.922024	-0.0145438	0.490004	0.766057	-0.00350718	0.870718	0.979132
	BCL2A1.3413.50	0.0103349	0.532743	0.682012	-0.0314999	0.0782741	0.187193	-0.0230677	0.170816	0.331851	-0.0421036	0.0126799	0.402346	-0.0334147	0.0386955	0.274392	0.00868895	0.6041	0.893905
	BCL2L10.7249.307	0.0409653	0.0540707	0.136692	0.0405783	0.0746752	0.181596	0.0522059	0.016721	0.0584034	0.00193855	0.926736	0.990686	0.0121748	0.550529	0.805866	0.0102362	0.629532	0.903453
	BCL2L11.17451.13	0.0649243	0.238642	0.403081	0.0871232	0.13908	0.280269	0.0723384	0.197063	0.367004	0.0259476	0.649856	0.934607	0.00880159	0.873807	0.953809	-0.017146	0.76544	0.95328
	BCL2L2.13097.11	-0.0725754	0.000126243	0.00106773	-0.0319426	0.109514	0.238125	-0.0356594	0.060417	0.156519	0.0409224	0.0237799	0.457496	0.0369514	0.034378	0.266966	-0.00397099	0.824565	0.970639
	BCL6.13111.79	0.0201256	0.627007	0.756783	0.0291408	0.514594	0.67512	-0.016377	0.699091	0.826019	0.0123982	0.769517	0.964888	-0.0351796	0.387611	0.69501	-0.0475778	0.26451	0.767961
	BDH2.17329.2	0.195617	3.6389e-05	0.000377085	0.167018	0.000916932	0.00618593	0.0867854	0.0708144	0.176595	-0.0289131	0.54765	0.902945	-0.108892	0.0203747	0.226435	-0.0799787	0.0988429	0.641433
	BDNF.14047.78	-0.117666	0.402968	0.566736	-0.284986	0.0590519	0.153415	-0.525279	0.000280733	0.0019164	-0.158581	0.214311	0.76224	-0.40267	0.00121187	0.0671081	-0.244088	0.0574193	0.552016
	BDNF.2421.7	0.0435837	0.47667	0.634778	-0.0899933	0.173143	0.327967	-0.132888	0.035143	0.104655	-0.127835	0.0242704	0.45954	-0.174755	0.00154593	0.0781627	-0.0469194	0.411547	0.835995
	BDP1.8929.7	-0.0362527	0.203121	0.362133	-0.0685242	0.0251517	0.0813803	-0.0423436	0.145043	0.296464	-0.0320575	0.273931	0.813448	-0.0059691	0.832613	0.937309	0.0260884	0.375119	0.820176
	BECN1.13032.1	-0.011842	0.670578	0.79111	0.0570136	0.0536431	0.142823	0.0248147	0.379225	0.568219	0.0694537	0.0163027	0.408631	0.0368199	0.188917	0.509919	-0.0326337	0.256604	0.766751
	BET1L.10959.125	-0.0279007	0.328263	0.496495	0.0191843	0.532464	0.688745	-0.0577123	0.0506152	0.137628	0.0495587	0.107941	0.668111	-0.0288865	0.334612	0.651799	-0.0784453	0.0119119	0.331983
	BGLAP.11067.13	0.0464115	0.637384	0.765473	-0.10118	0.33721	0.517685	-0.0840114	0.404626	0.594352	-0.148794	0.122755	0.67296	-0.129297	0.168508	0.489668	0.0194963	0.841458	0.973616
	BGN.3284.75	-0.0254353	0.661013	0.782434	-0.0442422	0.47764	0.64655	-0.0536027	0.365028	0.554257	-0.0136399	0.81884	0.976538	-0.0266087	0.643691	0.853276	-0.0129688	0.828245	0.972038
	BHMT2.14226.120	-0.00843567	0.716602	0.825303	-0.0232306	0.351161	0.530953	-0.000427356	0.985608	0.993572	-0.0137386	0.554267	0.902945	0.00849679	0.705192	0.88385	0.0222354	0.339587	0.801158
	BID.5798.3	0.102811	0.0104761	0.0387463	0.0152352	0.721285	0.834079	0.0971173	0.017841	0.0612128	-0.0865063	0.0302123	0.498233	-0.00555896	0.885361	0.956007	0.0809474	0.0439302	0.519595
	BIN1.9574.11	0.00715916	0.808584	0.884731	0.00592426	0.852242	0.92241	-0.0220051	0.463778	0.646119	0.000138142	0.99625	0.998418	-0.0287224	0.308264	0.636536	-0.0288606	0.326589	0.797352
	BIRC2.10046.55	-0.113943	0.0466107	0.122337	-0.163325	0.00732983	0.0323918	-0.0345379	0.550496	0.714077	-0.0440774	0.375157	0.858531	0.0818163	0.0887367	0.377054	0.125894	0.0112848	0.328616
	BIRC3.4973.18	0.0260526	0.371385	0.537679	0.0318058	0.301646	0.482613	0.0310771	0.290902	0.478835	0.00655488	0.827561	0.978625	0.00526828	0.857691	0.945844	-0.0012866	0.96576	0.993326
	BIRC5.3472.40	-0.0804515	0.00314566	0.0149042	-0.0795834	0.00623335	0.0285939	-0.0583561	0.0351817	0.104703	0.00200214	0.939524	0.994763	0.0227611	0.37397	0.683063	0.0207589	0.433608	0.840012
	BIRC7.15412.40	0.0449035	0.0678012	0.162054	0.0465611	0.0779149	0.186517	0.0340419	0.177791	0.341701	0.00376507	0.884333	0.987569	-0.0105676	0.676185	0.871985	-0.0143327	0.587635	0.889201
	BIRC7.15504.39	0.0429292	0.0657299	0.158254	0.0195933	0.432795	0.60452	0.0159863	0.501849	0.678623	-0.0226943	0.338418	0.846888	-0.0273672	0.234953	0.565655	-0.00467289	0.844758	0.973616
	BLK.11338.49	-0.0380051	0.0318571	0.0918962	-0.00709356	0.707804	0.823831	-0.0352149	0.0530513	0.141919	0.0306732	0.0901273	0.639932	0.00285449	0.871413	0.951667	-0.0278187	0.131891	0.680089
	BLMH.14250.115	0.0609333	0.0606188	0.148592	0.0923939	0.00783294	0.0338716	0.0202494	0.540277	0.708007	0.0286404	0.367745	0.858531	-0.0414825	0.179255	0.500705	-0.0701229	0.0287463	0.460843
	BLNK.19225.11	-0.0129062	0.541428	0.689907	0.00257723	0.908986	0.955941	-0.00766647	0.721488	0.83764	0.0161573	0.468476	0.877991	0.00504074	0.815516	0.931739	-0.0111165	0.619666	0.899196
	BLVRA.11382.5	0.191357	0.00193007	0.0100871	0.0908251	0.16498	0.31593	0.0782447	0.211309	0.38542	-0.0965255	0.0851896	0.6334	-0.111014	0.0420865	0.280393	-0.0144882	0.796527	0.961134
	BLVRB.17148.7	0.0866761	0.167476	0.316192	0.0569095	0.396122	0.571693	0.0927832	0.147387	0.300056	-0.0271444	0.646945	0.934607	0.00715183	0.900925	0.963547	0.0342962	0.564431	0.881516
	BMP1.3348.49	-0.215525	9.56761e-06	0.000115844	-0.204359	8.24404e-05	0.000831817	-0.281352	1.86825e-08	3.29341e-07	0.00237378	0.960435	0.996452	-0.0679009	0.144	0.458366	-0.0702747	0.144281	0.698776
	BMP10.3587.53	0.0465257	0.124755	0.255791	0.0374927	0.246348	0.421043	0.0560469	0.0696086	0.174343	-0.00927456	0.761679	0.96362	0.0095242	0.747836	0.901153	0.0187988	0.540147	0.871689
	BMP15.11129.66	0.0483197	0.348823	0.517221	0.095096	0.0852255	0.198644	0.0983614	0.0626265	0.160795	0.0497881	0.337023	0.846888	0.0512445	0.30673	0.635863	0.00145642	0.977656	0.996654
	BMP2.15666.21	0.0252328	0.280239	0.447411	0.031174	0.214736	0.382354	0.0228557	0.341193	0.530886	0.00683855	0.781708	0.967569	-0.0020402	0.932067	0.976692	-0.00887875	0.722012	0.936706
	BMP3.16748.1	0.00516752	0.899289	0.941366	0.0410925	0.352666	0.532704	0.0077374	0.852594	0.919065	0.0394029	0.352316	0.855223	0.00408256	0.91989	0.971183	-0.0353203	0.406047	0.835995
	BMP4.15667.39	-0.0414492	0.355991	0.522968	-0.0626183	0.192289	0.353605	-0.117462	0.0106912	0.0406529	-0.021729	0.617385	0.923165	-0.0756414	0.0742478	0.355396	-0.0539124	0.218806	0.750727
	BMP4.6326.20	0.0200677	0.476593	0.634778	-0.0396122	0.188836	0.349601	-0.0285661	0.32013	0.508254	-0.0575467	0.0264749	0.472135	-0.0477631	0.0564888	0.319123	0.0097836	0.705343	0.929608
	BMP6.8459.10	-0.0743979	0.0523514	0.133667	-0.0743464	0.0695936	0.172615	-0.105507	0.0070951	0.029069	-0.0031339	0.933515	0.993333	-0.03196	0.380496	0.688423	-0.0288261	0.444955	0.843796
	BMP7.2972.57	-0.0249888	0.533767	0.682942	0.00213354	0.960233	0.980913	-0.0806645	0.0486932	0.13354	0.0226775	0.555726	0.902945	-0.0569994	0.127488	0.438545	-0.0796769	0.0396108	0.496838
	BMP8B.15668.19	-0.0975616	0.00137857	0.00769359	-0.102165	0.00198608	0.0116325	-0.0513164	0.0980734	0.225055	-0.00115486	0.969056	0.996452	0.0472484	0.0986412	0.393283	0.0484032	0.106862	0.652218
	BMPER.15368.3	-0.0431251	0.214116	0.376059	-0.0562155	0.130874	0.268577	-0.00910882	0.797562	0.885944	-0.0117808	0.73283	0.957771	0.0344108	0.304271	0.633748	0.0461916	0.183877	0.731472
	BMPR1B.10550.37	-0.0889251	0.00133334	0.00750882	-0.0894127	0.00251632	0.0139489	-0.0759748	0.00682201	0.028176	0.00154532	0.953522	0.996452	0.0144638	0.57132	0.819749	0.0129185	0.625285	0.901928
	BMPR2.4862.63	-0.0142162	0.46894	0.628486	-0.0264922	0.203446	0.366793	-0.0204597	0.307017	0.494742	-0.0105094	0.614466	0.922893	-0.0059729	0.768908	0.912561	0.00453648	0.828317	0.972038
	BMX.3414.40	-0.0101329	0.651014	0.774184	0.0145982	0.537509	0.692739	-0.0348777	0.122592	0.263311	0.0223791	0.326456	0.838322	-0.0252964	0.253542	0.585322	-0.0476755	0.0359891	0.490248
	BNIP3.7045.4	-0.00288515	0.925592	0.955283	0.0292086	0.37478	0.551147	0.0135839	0.667351	0.80393	0.0305662	0.339455	0.847617	0.0159795	0.607756	0.834091	-0.0145867	0.650966	0.911236
	BNIP3L.7835.2	0.0711098	0.440664	0.603062	-0.0371062	0.708043	0.823901	-0.088375	0.355183	0.544732	-0.106235	0.237667	0.787796	-0.15838	0.0716961	0.352429	-0.0521443	0.566508	0.882629
	BOC.4328.2	0.0312362	0.584763	0.723445	-0.056616	0.354283	0.534269	-0.107088	0.0667179	0.168674	-0.0765495	0.173501	0.734386	-0.134494	0.013977	0.191965	-0.0579448	0.304536	0.790429
	BOLA1.15370.5	0.070809	0.0528856	0.134435	0.0603501	0.119287	0.253204	0.0727306	0.0492419	0.134698	-0.0074876	0.827822	0.978625	0.00230634	0.94499	0.983208	0.00979394	0.775346	0.955118
	BOLA3.5980.55	0.0278403	0.575135	0.716155	0.125302	0.0177628	0.0635509	-0.00116323	0.981456	0.991367	0.0993158	0.0403156	0.544104	-0.0278982	0.5509	0.805942	-0.127214	0.00872728	0.290973
	BPGM.12020.39	0.249989	0.000436896	0.00304569	0.248768	0.00100597	0.00667079	0.194753	0.00701882	0.0288336	0.0022661	0.97366	0.996452	-0.0531155	0.426626	0.720723	-0.0553816	0.422046	0.839394
	BPHL.17813.21	0.0180495	0.352988	0.521444	0.0559989	0.00786054	0.0339272	0.000933063	0.962947	0.98042	0.0385704	0.0491965	0.572753	-0.01679	0.379179	0.687122	-0.0553604	0.00569072	0.246197
	BPI.4126.22	-0.0174575	0.865413	0.921065	-0.149574	0.174757	0.330479	0.364978	0.000562733	0.00346605	-0.117284	0.251533	0.799125	0.386619	0.000116039	0.024268	0.503903	1.46355e-06	0.00143973
	BPIFA1.6473.55	-0.0730528	0.0270236	0.0810004	-0.0416413	0.236929	0.410124	-0.0364209	0.277081	0.464035	0.0323284	0.325548	0.837361	0.0367972	0.251047	0.583367	0.00446876	0.892805	0.983335
	BPIFA2.16302.11	-0.215707	3.67848e-06	4.93431e-05	-0.308216	8.63272e-10	2.81696e-08	-0.367336	3.86801e-14	1.71122e-12	-0.0935044	0.0395368	0.543011	-0.15202	0.000602787	0.0552542	-0.0585156	0.1974	0.737605
	BPIFB1.15367.38	-0.0700145	0.36928	0.53598	-0.22052	0.00840162	0.0358922	-0.215536	0.00694715	0.0286158	-0.157283	0.0387041	0.538998	-0.149265	0.0429711	0.283252	0.00801804	0.916107	0.985755
	BPNT1.17814.8	0.211342	2.72305e-05	0.000297235	0.137177	0.0102827	0.041757	0.133294	0.00897463	0.0354745	-0.0711005	0.152895	0.716363	-0.0769119	0.110888	0.415131	-0.00581144	0.907212	0.984275
	BPTF.12482.5	-0.0154915	0.294963	0.463549	-0.026836	0.0892035	0.205213	-0.0369938	0.016881	0.0586626	-0.0104958	0.443414	0.870776	-0.0211164	0.119909	0.428862	-0.0106206	0.445097	0.843796
	BRAF.15669.7	0.0144963	0.676181	0.794664	-0.0285676	0.441815	0.613579	-0.0406292	0.2524	0.436248	-0.0430451	0.216518	0.766673	-0.0547182	0.10628	0.407002	-0.0116731	0.739578	0.945747
	BRAT1.10876.300	0.0234046	0.563501	0.70568	0.0456288	0.292991	0.473	0.1109	0.00767331	0.0310033	0.02459	0.562553	0.904749	0.0878096	0.0336469	0.26373	0.0632196	0.139921	0.688533
	BRD1.11607.15	0.0197403	0.286846	0.455168	0.0284146	0.151296	0.29723	0.010676	0.572971	0.730462	0.0079472	0.675931	0.939849	-0.00956865	0.604929	0.832819	-0.0175158	0.357899	0.809982
	BRD2.10074.128	0.0253387	0.241025	0.405914	0.0729224	0.0015138	0.00943419	0.0644869	0.00326705	0.0155409	0.0500164	0.0276505	0.481895	0.0399802	0.0691571	0.349445	-0.0100362	0.654085	0.912825
	BRD2.15372.43	-0.0298415	0.15525	0.300184	0.00627203	0.77547	0.871504	-0.00446142	0.832316	0.906585	0.0390106	0.0566542	0.577362	0.0258213	0.197014	0.520059	-0.0131893	0.515293	0.861364
	BRD4.10043.31	0.0172043	0.32018	0.489417	0.0578146	0.00177194	0.0107272	0.0369694	0.0360449	0.106514	0.0419547	0.0210722	0.438702	0.020088	0.254704	0.586534	-0.0218667	0.229662	0.761843
	BRDT.12748.6	-0.0251657	0.185021	0.338347	-0.0300145	0.13944	0.280649	-0.021458	0.266926	0.45185	-0.00504477	0.794752	0.971738	0.00363044	0.846638	0.941645	0.00867521	0.654115	0.912825
	BRF1.19596.18	-0.0203754	0.624268	0.754463	-0.0349042	0.433124	0.604797	0.080468	0.058363	0.152141	-0.0134479	0.748939	0.961448	0.101418	0.0130132	0.187954	0.114866	0.00680867	0.265406
	BRICD5.6612.90	0.100954	0.000204498	0.00162784	0.0317642	0.280118	0.459884	0.0297047	0.279855	0.466263	-0.0674926	0.0161618	0.408631	-0.0706991	0.00822663	0.159708	-0.00320644	0.908875	0.98449
	BRPF1.11671.19	-0.0117898	0.645809	0.769895	-0.0314156	0.255452	0.431791	-0.0074684	0.776421	0.874281	-0.0175292	0.489901	0.885672	0.00537632	0.827223	0.93692	0.0229055	0.371168	0.817534
	BRSK2.9790.28	-0.00270592	0.880826	0.931009	-0.00239474	0.901546	0.951825	0.0151166	0.414171	0.6	0.00355656	0.842537	0.979209	0.0191545	0.271323	0.601723	0.015598	0.388133	0.828294
	BSG.3585.54	-0.113922	0.000448393	0.00310701	-0.135576	9.58961e-05	0.0009509	-0.169779	4.11567e-07	5.48875e-06	-0.0196004	0.52639	0.896323	-0.0547489	0.0708326	0.351174	-0.0351485	0.261892	0.766751
	BST1.4535.50	-0.238228	0.00146069	0.00804867	-0.225448	0.00436599	0.021662	-0.241998	0.00139799	0.00760905	0.0122565	0.86837	0.983741	-0.00370643	0.958899	0.985678	-0.0159629	0.828583	0.972038
	BST2.8832.55	0.0132383	0.479147	0.637155	-0.0105748	0.598508	0.741248	-0.0338121	0.076723	0.186434	-0.0252157	0.180191	0.743784	-0.0473232	0.00943224	0.170187	-0.0221075	0.242293	0.762997
	BTC.13088.397	0.0214479	0.341906	0.511413	0.0630434	0.00897531	0.0378428	0.0276027	0.234315	0.413217	0.0419951	0.0789222	0.630542	0.00565183	0.809057	0.928665	-0.0363432	0.133154	0.680089
	BTD.15644.1	-0.195393	1.00854e-06	1.55715e-05	-0.1699	6.51806e-05	0.000678276	-0.287048	4.01388e-12	1.32862e-10	0.0199406	0.588288	0.913867	-0.0926941	0.00964375	0.171316	-0.112635	0.00250595	0.192165
	BTG2.11325.8	-0.0447261	0.228555	0.393409	-0.102157	0.0100482	0.0409303	-0.0598334	0.113091	0.248013	-0.0552613	0.125216	0.673825	-0.0139243	0.689911	0.877601	0.0413369	0.252249	0.76414
	BTK.19202.10	-0.0797616	0.59866	0.734313	-0.160223	0.32279	0.503614	-0.323183	0.0369815	0.108378	-0.0869791	0.543942	0.902945	-0.245048	0.0784949	0.361879	-0.158068	0.272378	0.769435
	BTLA.16308.14	-0.0710546	0.0793482	0.182176	-0.0813208	0.062616	0.1609	-0.0431143	0.296742	0.484824	-0.00620062	0.877082	0.985752	0.0292531	0.449506	0.737055	0.0354537	0.37973	0.822371
	BTN2A1.8869.5	0.0119489	0.558875	0.70218	0.00944327	0.667791	0.792495	0.000771883	0.970574	0.983849	-0.000290173	0.98881	0.998418	-0.0104462	0.600662	0.831013	-0.0101561	0.625332	0.901928
	BTN3A3.17692.2	0.270694	2.01593e-07	3.66612e-06	0.281964	3.58417e-07	6.51808e-06	0.313157	3.79862e-09	7.66325e-08	0.0194936	0.689549	0.946484	0.0451417	0.340435	0.654229	0.0256481	0.599152	0.893905
	BTNL3.10848.137	-0.024519	0.158996	0.305064	-0.012872	0.487795	0.655026	-0.00371585	0.833499	0.906585	0.0131744	0.464052	0.877456	0.0212814	0.221875	0.548705	0.00810699	0.653031	0.911865
	BTNL8.9026.40	-0.0032491	0.916073	0.949719	-0.00221372	0.945955	0.974986	0.0343233	0.273014	0.458948	0.00180904	0.954692	0.996452	0.0378584	0.224508	0.551083	0.0360494	0.259968	0.766751
	BTNL9.7950.142	0.00272293	0.883822	0.932318	0.025696	0.19731	0.359535	0.0268324	0.159144	0.316841	0.0219578	0.263662	0.802454	0.0235078	0.217968	0.545634	0.00155003	0.937704	0.98901
	BUB1.12033.3	0.0720465	0.055365	0.138669	0.12376	0.00215429	0.0123744	0.0795635	0.0376102	0.10987	0.0511149	0.173278	0.7342	0.00745227	0.837324	0.939438	-0.0436627	0.246389	0.76414
	C10orf105.11220.53	-0.028844	0.0810048	0.184781	-0.0436663	0.0138446	0.0524705	0.0102289	0.53894	0.706859	-0.0153909	0.354734	0.855924	0.0386292	0.0162077	0.206669	0.0540201	0.00123109	0.126615
	C10orf35.8220.15	0.121494	0.00950962	0.0363477	0.141754	0.00461941	0.0225865	0.13481	0.00473737	0.0209181	0.0208813	0.650018	0.934607	0.0126666	0.777155	0.914967	-0.00821474	0.859082	0.977669
	C10orf54.11531.24	0.0553868	0.101003	0.218278	0.0297886	0.405287	0.580104	0.0459752	0.177794	0.341701	-0.0288105	0.355547	0.856204	-0.00981182	0.745338	0.900079	0.0189987	0.543361	0.871689
	C10orf54.14123.34	-0.0347538	0.279335	0.447033	-0.0942021	0.00638496	0.0291152	-0.112528	0.000673741	0.00403631	-0.0567828	0.0685344	0.613574	-0.0769176	0.0111852	0.178692	-0.0201348	0.519806	0.863726
	C11orf68.8307.47	0.0654096	0.183942	0.336954	0.0411225	0.42911	0.601848	-0.0146874	0.767523	0.86894	-0.0215641	0.643459	0.932752	-0.0789606	0.0824848	0.370065	-0.0573965	0.219701	0.752346
	C11orf73.8686.342	-0.027205	0.137476	0.274297	0.00612423	0.752135	0.856153	-0.0193673	0.298872	0.486593	0.0329525	0.0531111	0.572753	0.00776262	0.638687	0.850664	-0.0251899	0.142036	0.693008
	C11orf87.11116.16	0.0568175	0.056026	0.139716	0.0479571	0.130976	0.268668	0.0100301	0.740248	0.849362	-0.00872015	0.772304	0.964888	-0.0466183	0.111308	0.415687	-0.0378981	0.210968	0.747865
	C11orf94.8383.20	0.019825	0.223577	0.386904	0.0136349	0.430403	0.602446	0.04298	0.00946683	0.0371013	-0.00811873	0.60538	0.921415	0.0221747	0.146719	0.461906	0.0302934	0.0546374	0.546492
	C12orf10.8303.102	0.189891	0.00250807	0.0124888	0.199218	0.00287525	0.0153469	0.125187	0.0489262	0.133994	0.0123358	0.84625	0.979209	-0.0644548	0.297212	0.625799	-0.0767906	0.228865	0.761843
	C16orf54.12394.53	0.00287242	0.958948	0.974488	0.0398282	0.505713	0.669002	0.0265946	0.644225	0.786436	0.0351463	0.555337	0.902945	0.0232926	0.688202	0.876639	-0.0118538	0.844743	0.973616
	C17orf67.9070.1	0.138035	0.000582026	0.00392397	0.097864	0.0222224	0.0746317	0.132326	0.00122813	0.00675913	-0.0382853	0.359544	0.858053	-0.00519283	0.897556	0.961785	0.0330924	0.430352	0.839862
	C17orf78.6571.75	-0.0134373	0.706681	0.817972	0.0679752	0.078565	0.187683	0.00108087	0.976562	0.988812	0.0823032	0.0208996	0.437803	0.0148248	0.666058	0.866462	-0.0674784	0.0602679	0.56358
	C17orf89.9030.56	-0.0054704	0.804214	0.882468	0.0320437	0.174217	0.329595	0.0379926	0.0922927	0.214072	0.034747	0.138443	0.710911	0.0427145	0.0609243	0.330168	0.00796747	0.735507	0.944597
	C18orf32.8236.8	0.0610363	0.134524	0.269765	0.0894674	0.041056	0.11688	0.121739	0.00351478	0.0165191	0.0279522	0.505151	0.891061	0.0603488	0.135395	0.447312	0.0323966	0.444244	0.843473
	C19orf18.9445.44	0.0135073	0.5942	0.731188	0.0423759	0.118269	0.251676	0.00474704	0.854288	0.919065	0.0263616	0.299969	0.825108	-0.00921919	0.708065	0.885366	-0.0355808	0.161105	0.721727
	C19orf80.7183.102	0.0352674	0.133395	0.268364	0.0581975	0.0196196	0.0682994	0.0685809	0.00423	0.0191746	0.0229151	0.358467	0.858053	0.033145	0.172957	0.494533	0.0102299	0.679653	0.919189
	C1D.7821.6	-0.00819844	0.710602	0.820858	0.0327061	0.169744	0.323258	-0.0170592	0.455357	0.638165	0.0381133	0.0924959	0.641399	-0.00987264	0.654583	0.859513	-0.047986	0.0365219	0.490248
	C1GALT1C1.5735.54	-0.0769292	0.0021907	0.0112493	-0.0695285	0.00992207	0.0407016	-0.096413	0.000174689	0.00126974	0.00475207	0.845239	0.979209	-0.0201379	0.390807	0.696664	-0.02489	0.30883	0.791162
	C1orf115.8366.19	-0.0157119	0.574549	0.715813	-0.02392	0.424004	0.597685	-0.00785565	0.781908	0.876811	-0.0050107	0.857992	0.982756	0.00937421	0.728266	0.891564	0.0143849	0.607987	0.895558
	C1orf185.10667.78	0.018089	0.441285	0.603516	-0.0122609	0.62821	0.763914	-0.00242181	0.919216	0.958596	-0.0313547	0.187794	0.747848	-0.0215385	0.343203	0.655763	0.00981619	0.679095	0.918705
	C1orf186.8102.239	0.00787916	0.768063	0.861707	0.0280494	0.328675	0.510348	0.00950206	0.726804	0.841388	0.0209651	0.439503	0.870776	0.00189744	0.942023	0.980599	-0.0190676	0.481024	0.850136
	C1orf198.8035.6	-0.196451	0.00413645	0.0186586	-0.125556	0.0902945	0.207349	-0.0613823	0.371689	0.561206	0.0625285	0.333883	0.844065	0.132871	0.0299079	0.260126	0.0703422	0.274261	0.769435
	C1orf210.8088.56	0.182204	0.000654162	0.00428746	0.148024	0.00947425	0.0394846	0.160862	0.00322831	0.0154242	-0.0368878	0.511236	0.891845	-0.0224023	0.682599	0.873688	0.0144855	0.798275	0.961718
	C1orf226.7989.5	0.0928376	0.164022	0.311073	0.0332052	0.638513	0.770267	0.106672	0.120649	0.260859	-0.0571854	0.389454	0.865131	0.0129093	0.844662	0.941645	0.0700947	0.301671	0.790429
	C1orf43.6937.251	0.0483121	0.321947	0.491346	0.0497264	0.341029	0.520251	0.0395688	0.42457	0.610117	-0.000331898	0.994707	0.998418	-0.00925756	0.847926	0.941645	-0.00892566	0.859061	0.977669
	C1QA.C1QB.C1QC.2753.2	-0.00656477	0.818565	0.891202	-0.0323922	0.290262	0.470566	0.00639267	0.82687	0.903874	-0.0229612	0.425332	0.868213	0.0136055	0.625392	0.843079	0.0365667	0.207195	0.745831
	C1QBP.4967.1	0.000816319	0.961639	0.97525	-0.026204	0.154505	0.301091	-0.00489145	0.7778	0.874764	-0.0277808	0.115813	0.669838	-0.0057926	0.732535	0.893766	0.0219882	0.215612	0.749479
	C1QC.14100.63	0.202541	0.0247403	0.0753481	0.153183	0.110933	0.240755	0.0900129	0.327605	0.515609	-0.0410262	0.65002	0.934607	-0.108554	0.219286	0.547442	-0.0675275	0.459511	0.845344
	C1QL1.6404.20	-0.12147	2.46873e-05	0.000271738	-0.157135	4.41371e-07	7.88733e-06	-0.136654	3.78443e-06	4.26769e-05	-0.0354134	0.190774	0.747848	-0.0152275	0.560559	0.812325	0.0201859	0.457573	0.845344
	C1QL2.15670.15	-0.0641977	0.0776855	0.179074	-0.0557263	0.149498	0.294578	-0.0602169	0.104226	0.234841	0.0123077	0.730118	0.957771	0.00573818	0.868963	0.950119	-0.00656949	0.85451	0.976727
	C1QL4.7132.55	0.0462254	0.0700591	0.166499	0.0648801	0.0182833	0.0647199	0.0897995	0.000617547	0.00375341	0.0177279	0.519368	0.893036	0.0435656	0.100608	0.396902	0.0258378	0.351351	0.807304
	C1QTNF1.6304.8	-0.00663173	0.848646	0.911443	-0.0183573	0.621166	0.760738	0.00861663	0.808122	0.892625	-0.00819477	0.805229	0.974079	0.0159202	0.622174	0.842459	0.024115	0.471118	0.848381
	C1QTNF3.7251.64	-0.111116	0.00397373	0.018013	-0.10621	0.0099255	0.0407016	-0.166528	2.57739e-05	0.000232066	0.00705906	0.853143	0.981083	-0.0543022	0.142602	0.457533	-0.0613613	0.109792	0.652218
	C1QTNF5.7810.20	-0.14618	9.67658e-05	0.000874694	-0.120405	0.00256208	0.0141258	-0.104061	0.00624196	0.0264206	0.025661	0.464584	0.877818	0.0420137	0.217194	0.544767	0.0163528	0.642452	0.908741
	C1QTNF9.16605.2	0.0592143	0.0489352	0.126917	0.0479953	0.131946	0.270002	0.044181	0.149473	0.302964	-0.0133921	0.669947	0.939113	-0.0158485	0.604486	0.832457	-0.0024564	0.937518	0.98901
	C1R.3285.23	-0.283875	3.51659e-11	1.32622e-09	-0.238851	1.38285e-07	2.74245e-06	-0.248686	1.00477e-08	1.88692e-07	0.0510215	0.217357	0.767925	0.036976	0.356183	0.666372	-0.0140454	0.734904	0.944538
	C1RL.9348.1	0.110953	0.000273005	0.00206935	0.112946	0.000473665	0.00362767	0.15245	1.01336e-06	1.27042e-05	0.00113361	0.970358	0.996452	0.0410658	0.166654	0.48796	0.0399322	0.189274	0.735423
	C2.3186.2	0.161359	9.43675e-08	1.87149e-06	0.153533	2.33955e-06	3.46118e-05	0.167078	5.42208e-08	8.72272e-07	-0.0114444	0.681376	0.943997	0.00463508	0.862149	0.947157	0.0160795	0.56398	0.881447
	C20orf173.7046.6	-0.0509929	0.182329	0.334755	-0.0675734	0.0997853	0.223521	-0.0469727	0.23187	0.410791	-0.0158077	0.662775	0.93887	0.00436075	0.901589	0.963547	0.0201684	0.580574	0.886565
	C21orf33.5981.6	-0.0518682	0.0804699	0.184017	-0.042126	0.185479	0.345118	-0.0210077	0.486876	0.665749	0.00873891	0.753447	0.962586	0.0309075	0.251607	0.583653	0.0221686	0.429304	0.839862
	C22orf15.7073.69	0.0766159	0.0136751	0.047272	0.0182228	0.587191	0.732266	0.0322933	0.307011	0.494742	-0.0591143	0.0635103	0.600022	-0.0446131	0.143126	0.457944	0.0145012	0.651488	0.911236
	C2orf40.6362.6	-0.0511685	0.309707	0.477958	-0.00838765	0.875933	0.93814	0.0302592	0.557062	0.718935	0.0457005	0.348563	0.855223	0.0826506	0.082635	0.370065	0.0369501	0.452885	0.844536
	C2orf66.5677.15	-0.0214968	0.531964	0.681628	-0.0214456	0.560589	0.709566	-0.0219222	0.529018	0.699518	-0.00375065	0.918304	0.98926	-0.00129165	0.970716	0.991401	0.002459	0.946449	0.98901
	C3.2683.1	-0.0576795	0.211505	0.373097	0.0142215	0.772974	0.870409	0.0227073	0.62927	0.774016	0.0663186	0.147353	0.714471	0.0784792	0.0772148	0.358492	0.0121606	0.790962	0.959243
	C3.2754.50	0.00095387	0.984104	0.989697	-0.0473264	0.355303	0.535632	0.0491106	0.314761	0.501982	-0.0476904	0.298714	0.825108	0.0480619	0.280062	0.610199	0.0957523	0.0382306	0.490248
	C3.2755.8	-0.0240179	0.495403	0.651154	-0.0486398	0.196798	0.359309	0.000122827	0.997271	0.998517	-0.0204008	0.54439	0.902945	0.0250963	0.441872	0.731256	0.0454971	0.178701	0.730431
	C3.4900.8	-0.162297	6.85918e-06	8.5526e-05	-0.103913	0.00660055	0.0298321	-0.105727	0.00379141	0.0174618	0.060514	0.0835064	0.630542	0.0570491	0.0923386	0.381927	-0.00346491	0.921184	0.988406
	C3.5803.24	0.0734211	0.0962593	0.210299	0.0523362	0.266863	0.444224	0.112841	0.0123748	0.0458426	-0.0232109	0.59914	0.918269	0.0384079	0.369842	0.678757	0.0616188	0.165191	0.721727
	C3orf18.6994.19	-0.0681277	0.034735	0.0981066	-0.066615	0.055118	0.145495	-0.0404306	0.218359	0.393051	0.00239007	0.939073	0.994763	0.0284635	0.344648	0.656498	0.0260734	0.406285	0.835995
	C4A.C4B.18821.9	-0.316467	0.000183405	0.00148303	-0.213932	0.0173882	0.0624114	-0.224328	0.00899837	0.0355378	0.108267	0.192792	0.747848	0.0944878	0.240913	0.571202	-0.0137792	0.868699	0.978889
	C4A.C4B.2182.54	-0.156246	0.00260945	0.0129098	-0.127677	0.0210619	0.0715784	-0.0854718	0.105521	0.236599	0.0390335	0.445653	0.870776	0.073424	0.14042	0.453702	0.0343905	0.504407	0.856732
	C4A.C4B.4481.34	0.138922	0.00023548	0.00183146	0.101623	0.0114635	0.0452575	0.155794	5.40817e-05	0.000455732	-0.032413	0.380847	0.858531	0.018245	0.610731	0.835038	0.050658	0.172945	0.727933
	C4BPA.9449.150	0.0668824	0.071203	0.168575	4.9613e-06	0.9999	0.9999	0.0384589	0.308312	0.496168	-0.0679239	0.0585951	0.581026	-0.0287403	0.407994	0.710784	0.0391836	0.276261	0.770984
	C4orf32.9490.3	0.0641733	0.0873506	0.195572	0.0289001	0.470702	0.64074	0.0562051	0.141817	0.291492	-0.0351998	0.350996	0.855223	-0.0077174	0.832801	0.937309	0.0274824	0.468328	0.847497
	C5.2381.52	0.15206	9.49621e-13	4.50434e-11	0.142209	3.19609e-10	1.13994e-08	0.187564	1.67902e-17	1.17048e-15	-0.0112562	0.573627	0.908987	0.0349305	0.0723679	0.353733	0.0461866	0.0220193	0.416917
	C5.2851.63	0.129743	0.000125119	0.00106289	0.137588	0.000141756	0.00131232	0.183297	1.36347e-07	2.03679e-06	0.00410582	0.900036	0.987982	0.0519819	0.101685	0.398152	0.047876	0.145337	0.700706
	C5.C6.4482.66	0.189928	2.23748e-13	1.13128e-11	0.163957	2.1041e-09	6.49729e-08	0.210837	2.0891e-15	1.08e-13	-0.0290401	0.241131	0.790201	0.0198362	0.408608	0.710835	0.0488764	0.0499123	0.5343
	C5orf38.6378.2	-0.0428198	0.447659	0.609734	0.0380751	0.527539	0.684298	-0.0913209	0.112717	0.247428	0.0803916	0.152501	0.716162	-0.0482466	0.375277	0.684128	-0.128638	0.02296	0.427689
	C5orf46.9100.32	-0.0691654	0.0604703	0.148386	-0.107535	0.00671331	0.0301935	-0.0377553	0.309075	0.496547	-0.0380885	0.296774	0.825108	0.0318023	0.362787	0.671902	0.0698908	0.0558662	0.547767
	C5orf63.13378.80	-0.055575	0.0620023	0.151418	-0.043356	0.173557	0.328616	-0.0237743	0.434436	0.618439	0.0111067	0.700802	0.951681	0.0316392	0.260209	0.591514	0.0205325	0.481856	0.850136
	C6.4127.75	0.0282511	0.337149	0.505885	0.0407756	0.19351	0.355004	0.0521296	0.083295	0.197445	0.0159524	0.580107	0.910705	0.0249551	0.374276	0.683316	0.00900274	0.755281	0.950505
	C6orf89.10885.36	-0.00242107	0.906192	0.943646	-0.00209745	0.923707	0.963036	-0.0195378	0.353993	0.543814	0.000993941	0.962455	0.996452	-0.0169492	0.412916	0.713841	-0.0179431	0.401799	0.835995
	C7.2888.49	-0.231779	1.53001e-10	5.06444e-09	-0.209864	4.70119e-08	1.03991e-06	-0.187896	2.78936e-07	3.88744e-06	0.0247768	0.475178	0.87926	0.0449158	0.182263	0.502696	0.020139	0.563166	0.880737
	C7orf69.9544.24	0.0903769	0.00163067	0.00877512	0.0643628	0.0368043	0.107997	0.0516988	0.0791857	0.190527	-0.024661	0.397358	0.865974	-0.0382082	0.178045	0.500417	-0.0135472	0.648631	0.909863
	C7orf73.8927.6	0.0318374	0.265671	0.432801	0.0640459	0.0336857	0.101094	0.0567603	0.0496326	0.135284	0.030776	0.298714	0.825108	0.0246595	0.39205	0.697533	-0.00611656	0.835862	0.973386
	C8A.C8B.C8G.2429.27	-0.220659	1.47399e-05	0.00016997	-0.242983	8.18073e-06	0.000107235	-0.135986	0.00834241	0.0332037	-0.0204299	0.684051	0.944857	0.0856806	0.0790785	0.363477	0.10611	0.0359488	0.490248
	C8G.14708.59	-0.265561	9.71481e-15	6.04025e-13	-0.24743	9.84661e-12	4.76887e-10	-0.21102	9.29838e-10	2.10748e-08	0.0197793	0.541653	0.902945	0.0548221	0.0816937	0.368864	0.0350427	0.281847	0.771339
	C9.3060.43	0.152446	4.85772e-05	0.000482729	0.130566	0.00109176	0.0071352	0.261655	1.89966e-11	5.82689e-10	-0.0184981	0.596875	0.916386	0.109551	0.00135663	0.0701332	0.128049	0.000309482	0.0472935
	C9orf89.7778.104	0.0378937	0.054527	0.137393	0.00190218	0.928486	0.965194	0.0383525	0.0566153	0.14851	-0.0345363	0.0917843	0.64064	0.00103575	0.957767	0.985511	0.035572	0.0824313	0.614701
	CA1.4969.2	0.536887	1.39232e-14	8.42902e-13	0.526721	1.21582e-12	6.73976e-11	0.494007	3.173e-12	1.08948e-10	-0.0112659	0.847669	0.979209	-0.041757	0.464184	0.745449	-0.0304911	0.605242	0.893905
	CA10.13666.222	-0.237052	1.80829e-05	0.000205431	-0.314085	1.3187e-07	2.62655e-06	-0.32729	8.87888e-09	1.68809e-07	-0.0816206	0.12031	0.672245	-0.0913008	0.0725021	0.353733	-0.00968018	0.854113	0.976727
	CA11.8859.51	-0.128306	0.0157157	0.0530116	-0.161329	0.00454917	0.0224098	-0.156538	0.00395702	0.0181157	-0.0382047	0.443233	0.870776	-0.0297725	0.538567	0.796037	0.0084322	0.866461	0.978501
	CA12.19347.37	0.00915434	0.716362	0.825234	0.0360045	0.175364	0.331084	-0.00968488	0.702895	0.828598	0.0271419	0.295564	0.825108	-0.0188685	0.45435	0.739911	-0.0460104	0.073833	0.598614
	CA13.3420.21	0.0226629	0.752328	0.850768	0.0132085	0.862341	0.928562	-0.0710231	0.329432	0.517485	-0.0178351	0.789628	0.96908	-0.0955209	0.1427	0.457533	-0.0776858	0.247628	0.76414
	CA2.4970.55	0.0500416	0.0761394	0.176749	0.0667002	0.0281864	0.0887042	-0.000763352	0.978817	0.989949	0.0127985	0.665111	0.93887	-0.0520132	0.0676367	0.347158	-0.0648117	0.0286945	0.460843
	CA3.3799.11	0.344155	4.62043e-07	7.51188e-06	0.28425	8.44067e-05	0.000843525	0.229059	0.000898971	0.00516375	-0.0575958	0.375804	0.858531	-0.113873	0.0725057	0.353733	-0.056277	0.388947	0.828876
	CA4.14069.61	-0.0841722	0.00111918	0.00657645	-0.0593827	0.0308897	0.0952572	-0.0935671	0.000373896	0.00245056	0.0229381	0.385542	0.862541	-0.009994	0.695226	0.879296	-0.0329321	0.215643	0.749479
	CA5A.8791.151	0.0195566	0.495477	0.651154	0.0206717	0.497881	0.662398	0.0137909	0.638735	0.782017	0.00208715	0.943578	0.995169	-0.00546246	0.849757	0.942585	-0.00754961	0.799724	0.961718
	CA5B.17673.34	-0.036879	0.279969	0.44727	-0.00172765	0.962163	0.982231	-0.00794876	0.8195	0.898812	0.0366618	0.288209	0.821013	0.0294783	0.378118	0.685469	-0.00718356	0.834993	0.973241
	CA6.3352.80	-0.783748	3.6406e-13	1.80112e-11	-0.717123	3.47876e-10	1.22078e-08	-0.76972	2.28092e-12	7.95037e-11	0.0630029	0.535571	0.901975	0.0133581	0.892192	0.960453	-0.0496448	0.626793	0.902903
	CA7.3356.50	-0.112673	2.52571e-06	3.58667e-05	-0.0972829	0.000127043	0.00120985	-0.114047	2.38977e-06	2.79069e-05	0.0121619	0.589503	0.913867	-0.00269408	0.901093	0.963547	-0.014856	0.505336	0.857115
	CA8.11390.24	0.0906494	0.00901757	0.0349241	0.0464336	0.20731	0.372009	0.110097	0.00175337	0.00925142	-0.0408854	0.269422	0.810203	0.0200942	0.57492	0.820487	0.0609795	0.100032	0.643462
	CA9.3798.71	-0.106792	0.0242135	0.0740242	-0.0850144	0.090926	0.208446	-0.0807286	0.0941515	0.217849	0.0213676	0.629979	0.927796	0.025423	0.555666	0.808544	0.00405537	0.927146	0.98901
	CAB39.17757.86	0.10103	0.0459909	0.121263	0.0532494	0.319474	0.500448	0.0391564	0.442769	0.625935	-0.046513	0.337626	0.846888	-0.0608	0.197386	0.52054	-0.014287	0.768843	0.95328
	CABLES2.7105.7	0.057157	0.0423128	0.113782	0.0315185	0.294247	0.474862	0.0257589	0.366935	0.556267	-0.0234645	0.416307	0.868213	-0.0308471	0.267506	0.597473	-0.00738258	0.7981	0.961718
	CABP7.7104.71	0.066637	0.265927	0.432801	0.112129	0.0799568	0.189724	0.101774	0.0924055	0.214185	0.0503231	0.42482	0.868213	0.0360468	0.551704	0.806863	-0.0142763	0.819222	0.968115
	CACNA2D3.8885.6	-0.423936	2.22805e-20	2.69769e-18	-0.39318	4.23216e-16	3.89443e-14	-0.436662	1.0078e-20	1.07834e-18	0.0262896	0.537853	0.902258	-0.0136059	0.742195	0.897791	-0.0398955	0.352	0.807304
	CACNB4.11130.158	-0.00357063	0.907809	0.944343	0.0804757	0.0150257	0.0557976	-0.00790686	0.800148	0.88796	0.0810137	0.0113112	0.389424	-0.00472596	0.877595	0.954621	-0.0857396	0.0076012	0.282041
	CACYBP.12432.23	0.0613581	0.347503	0.516291	0.00807009	0.907175	0.955565	-0.0781024	0.238829	0.419042	-0.0553992	0.386929	0.863569	-0.139153	0.0264083	0.248321	-0.0837542	0.194348	0.736468
	CADM1.3326.58	-0.0874143	0.0437833	0.116771	-0.0706845	0.126707	0.263519	-0.13061	0.00322056	0.0154031	0.021195	0.613232	0.922893	-0.0416361	0.30606	0.635748	-0.0628311	0.136262	0.681962
	CADM2.16907.3	0.0125574	0.825248	0.896477	-0.0186682	0.758768	0.861191	-0.083021	0.152796	0.307666	-0.0292603	0.618289	0.923165	-0.0949334	0.0961169	0.387584	-0.0656731	0.26576	0.767961
	CALB1.9918.23	0.0313764	0.377681	0.544055	0.0288419	0.44559	0.616775	0.0199619	0.579659	0.734512	-0.0074864	0.842026	0.979209	-0.0126625	0.727397	0.891564	-0.00517606	0.890337	0.982596
	CALB2.16803.4	0.0758203	0.265839	0.432801	0.0628699	0.387589	0.564156	0.014563	0.834419	0.906585	-0.00879361	0.896495	0.98784	-0.0596463	0.362917	0.671902	-0.0508527	0.452823	0.844536
	CALCB.17170.15	-0.103926	0.00189954	0.00996555	-0.107193	0.00272692	0.0148	-0.169405	1.19916e-06	1.48715e-05	-0.0028335	0.929709	0.99202	-0.0653106	0.0389943	0.274729	-0.0624771	0.0563112	0.54984
	CALCOCO2.12534.10	0.0255696	0.198622	0.356838	0.0414695	0.0507759	0.137101	0.0526938	0.00930947	0.036578	0.0159023	0.414248	0.868213	0.0270757	0.151257	0.468012	0.0111734	0.566198	0.882629
	CALN1.10933.107	-0.00964525	0.64133	0.768427	-0.00834728	0.713459	0.828527	-0.0150545	0.478501	0.658959	0.00196482	0.928817	0.991699	-0.004855	0.816754	0.932345	-0.00681982	0.755818	0.950542
	CALR.5264.65	0.00958457	0.797335	0.878503	0.0608742	0.127567	0.264029	0.0214713	0.573318	0.730501	0.0472989	0.1996	0.747848	0.0110815	0.757701	0.906299	-0.0362175	0.330515	0.797352
	CALY.8924.55	0.0106495	0.672352	0.792593	-0.0200477	0.454356	0.624774	-0.0286599	0.262887	0.446986	-0.0282039	0.265594	0.804477	-0.0387494	0.114905	0.421385	-0.0105456	0.678826	0.918705
	CAMK1.3592.4	0.0411427	0.355995	0.522968	-0.0203033	0.669917	0.794405	-0.00968365	0.832014	0.906585	-0.0667077	0.13984	0.713804	-0.052762	0.230614	0.558744	0.0139457	0.759092	0.952695
	CAMK1D.3418.12	-0.0911493	0.0272694	0.0815777	-0.099032	0.0244674	0.0798968	-0.0536982	0.200788	0.371312	-0.00705748	0.863176	0.983741	0.0379287	0.340615	0.654229	0.0449861	0.273025	0.769435
	CAMK2A.3350.53	-0.0161955	0.471193	0.630587	-0.0543844	0.0226142	0.0755237	-0.0662708	0.00384168	0.0176579	-0.0385392	0.0652454	0.602096	-0.050503	0.0137988	0.190656	-0.0119638	0.568055	0.883146
	CAMK2B.3351.1	-0.0686015	0.130985	0.265607	-0.0800029	0.0960316	0.217014	-0.118171	0.0103685	0.0396886	-0.0120118	0.774372	0.96529	-0.0499	0.222971	0.549485	-0.0378883	0.368905	0.81733
	CAMK2D.3419.49	-0.0535443	0.114826	0.239491	-0.0664806	0.0643309	0.163709	-0.0756995	0.0271065	0.0854225	-0.0110079	0.723385	0.957771	-0.0215496	0.474633	0.75329	-0.0105417	0.733922	0.944264
	CAMK4.18904.23	0.0431321	0.0741432	0.173604	0.0255301	0.321477	0.502246	-0.0066103	0.78775	0.881213	-0.0205696	0.411715	0.868213	-0.0507692	0.0375332	0.273244	-0.0301996	0.229473	0.761843
	CAMKK1.18860.2	0.00757119	0.743874	0.845013	0.0015715	0.948596	0.975436	0.0272875	0.244859	0.426902	-0.00452667	0.84698	0.979209	0.0205359	0.368892	0.678366	0.0250626	0.280996	0.771339
	CAMP.15481.45	-0.281978	3.14362e-06	4.29358e-05	-0.266983	3.45726e-05	0.000389873	-0.193129	0.00161025	0.0086551	0.0186737	0.749847	0.961448	0.0894825	0.115764	0.421385	0.0708089	0.229077	0.761843
	CAMP.9384.17	-0.219744	0.022505	0.0701054	-0.18502	0.0719148	0.176469	-0.058561	0.549763	0.713731	0.0372	0.696104	0.948518	0.161296	0.0814027	0.368597	0.124096	0.194979	0.736468
	CAND1.13937.75	0.29461	2.27933e-14	1.36197e-12	0.211297	1.61031e-07	3.12618e-06	0.290984	1.26951e-13	5.31001e-12	-0.0810461	0.0209339	0.437803	-0.00326462	0.923495	0.972506	0.0777815	0.0273072	0.46057
	CANT1.6480.1	0.160826	1.14737e-05	0.000136058	0.134925	0.000664001	0.00479602	0.0845856	0.0224891	0.0740146	-0.0254605	0.50952	0.891845	-0.0760936	0.0398702	0.275106	-0.0506331	0.194384	0.736468
	CANX.8834.58	-0.00469904	0.856836	0.915749	0.0181079	0.510649	0.672413	0.0534379	0.0433909	0.122779	0.0226956	0.404798	0.868213	0.0581252	0.0288705	0.255244	0.0354296	0.190987	0.735423
	CAPG.4968.50	0.302582	1.78138e-09	4.84979e-08	0.221039	2.97626e-05	0.000340641	0.262421	2.64502e-07	3.71028e-06	-0.0723911	0.145254	0.714471	-0.0367808	0.44621	0.735433	0.0356103	0.474949	0.848639
	CAPN1.CAPNS1.2668.70	0.0483714	0.317912	0.48676	0.0266705	0.602998	0.745605	-0.0006441	0.989508	0.995823	-0.0231746	0.589713	0.913867	-0.0489101	0.242152	0.572528	-0.0257355	0.549965	0.874961
	CAPN2.14684.17	-0.0757253	0.158966	0.305064	-0.0745497	0.192991	0.354472	-0.0747012	0.172923	0.334715	0.00672886	0.895654	0.98784	0.00308673	0.950622	0.984622	-0.00364213	0.943389	0.98901
	CAPN3.12385.4	-0.229897	8.48583e-08	1.69754e-06	-0.234085	2.17404e-07	4.08277e-06	-0.237376	4.62227e-08	7.53459e-07	0.00229271	0.947935	0.995169	-0.00480062	0.888216	0.957517	-0.00709334	0.83924	0.973386
	CAPNS1.18299.13	-0.139378	0.000792321	0.00502131	-0.212992	1.90006e-06	2.87022e-05	-0.179025	2.56082e-05	0.000231936	-0.069174	0.0767701	0.630542	-0.0382213	0.312289	0.638207	0.0309527	0.429328	0.839862
	CAPSL.13688.2	0.0569861	0.207924	0.368512	0.0133528	0.785094	0.877604	0.170016	0.000254693	0.00175689	-0.0424453	0.38103	0.858531	0.112288	0.0155457	0.203127	0.154733	0.00161155	0.14407
	CARD17.18267.74	-0.00575483	0.749782	0.848819	-0.0160266	0.403042	0.578053	-0.00214593	0.907498	0.952696	-0.0103112	0.57639	0.909468	0.00367776	0.837867	0.939438	0.013989	0.448927	0.844111
	CARD18.18190.15	-0.0277318	0.522776	0.674727	-0.0556093	0.229549	0.400969	-0.0460502	0.300398	0.488385	-0.024504	0.575643	0.909468	-0.0168841	0.692671	0.878918	0.00761989	0.862548	0.978501
	CARD9.11405.150	-0.00425127	0.906215	0.943646	-0.0291393	0.450592	0.621641	0.0356144	0.334454	0.523766	-0.0213066	0.562592	0.904749	0.0409395	0.25087	0.583251	0.0622461	0.0931284	0.625524
	CARHSP1.12808.103	-0.029606	0.322007	0.491346	-0.0360171	0.251086	0.426762	-0.0368347	0.220413	0.395729	-0.00779161	0.788111	0.96908	-0.00737882	0.794103	0.92536	0.000412789	0.988593	0.997081
	CARS.14098.28	0.117108	0.00653035	0.0270442	0.0407562	0.37227	0.549684	0.0344163	0.431101	0.616567	-0.0708667	0.0760589	0.627974	-0.0806918	0.0380754	0.2733	-0.00982516	0.806072	0.963308
	CARTPT.5743.82	-0.0236646	0.212985	0.375169	0.0205192	0.314004	0.494942	0.00999827	0.605605	0.754301	0.0431626	0.0320168	0.508954	0.0334308	0.0847608	0.373667	-0.00973177	0.630251	0.903453
	CASC4.10613.33	-0.105587	0.00821726	0.0325367	-0.0782901	0.0680062	0.170053	-0.123821	0.00252911	0.0125936	0.0253681	0.520037	0.893036	-0.0188365	0.621919	0.842459	-0.0442046	0.265373	0.767961
	CASC4.8838.10	-0.0416294	0.126486	0.258649	-0.0432544	0.138691	0.279631	-0.0593946	0.0329727	0.09935	-0.00363589	0.892368	0.987569	-0.0182248	0.483044	0.759823	-0.0145889	0.589754	0.88962
	CASK.16754.40	-0.000858552	0.985112	0.990277	0.0738542	0.134353	0.273445	-0.0122066	0.794921	0.88472	0.0794124	0.099852	0.659138	-0.0102433	0.826051	0.93692	-0.0896557	0.0651731	0.579028
	CASP10.5340.24	0.0627815	0.0772852	0.178663	0.075456	0.0470489	0.13017	0.066818	0.0646415	0.164773	0.00863847	0.807186	0.974414	0.00277498	0.935515	0.976918	-0.00586349	0.869107	0.978889
	CASP14.16617.14	-0.0534667	0.0687532	0.163988	-0.0467734	0.138519	0.279529	-0.04694	0.115553	0.252092	0.00721661	0.802385	0.973945	0.00654769	0.813186	0.930612	-0.000668917	0.981527	0.997081
	CASP2.4904.7	-0.00173271	0.954173	0.9723	0.0376679	0.246157	0.420873	-0.0227846	0.458407	0.641269	0.0369512	0.213493	0.760869	-0.0217349	0.446439	0.735433	-0.0586862	0.0488213	0.52978
	CASP3.3593.72	0.26998	0.0039434	0.0179285	0.0773167	0.437846	0.609487	0.0797049	0.401892	0.591075	-0.194306	0.040964	0.546306	-0.190523	0.0386258	0.274392	0.00378256	0.968356	0.994192
	CASP8.18158.45	0.0110846	0.738109	0.841191	0.00649281	0.855759	0.92426	0.00355361	0.917439	0.958218	-0.00254978	0.940029	0.994763	-0.00680196	0.836873	0.939438	-0.00425218	0.902008	0.984105
	CASQ1.11263.57	0.011554	0.578968	0.718983	-0.000775739	0.972262	0.987064	0.00765267	0.717728	0.835172	-0.0101042	0.631798	0.927796	-0.00311148	0.878595	0.955428	0.00699275	0.740732	0.945793
	CASQ2.19291.2	0.153762	1.37512e-05	0.000159369	0.0799476	0.0325194	0.0988255	0.0939761	0.00879791	0.0348358	-0.0737391	0.0521483	0.572753	-0.0603313	0.102385	0.398152	0.0134078	0.725591	0.939219
	CASS4.12855.16	0.0166677	0.509445	0.662983	-0.0221764	0.413565	0.587832	0.00315518	0.902135	0.949999	-0.0403231	0.117149	0.671937	-0.0140425	0.569385	0.819693	0.0262806	0.307651	0.790429
	CAST.3026.5	-0.247922	0.000183166	0.00148303	-0.206864	0.00338407	0.0175537	-0.28989	1.88502e-05	0.000177725	0.0434067	0.49336	0.889077	-0.0415895	0.498429	0.771766	-0.0849961	0.182091	0.730431
	CAT.3488.64	0.133389	0.0922168	0.203278	0.125043	0.139566	0.280685	0.0664381	0.410198	0.59718	-0.00475095	0.950835	0.995878	-0.0654773	0.38105	0.688885	-0.0607263	0.432741	0.839862
	CAV2.9457.3	-0.0366749	0.230712	0.395935	-0.0281813	0.389634	0.565522	-0.0133423	0.667779	0.804096	0.00785245	0.787183	0.96908	0.0230563	0.412485	0.713841	0.0152039	0.602981	0.893905
	CAV3.8690.25	-0.0073678	0.741998	0.844197	0.0191059	0.420806	0.594986	-0.00390245	0.863415	0.925117	0.025115	0.270644	0.811225	0.00296998	0.893327	0.961435	-0.022145	0.331904	0.797352
	CBFB.10048.7	0.0641377	3.74904e-05	0.00038636	0.0529262	0.00147688	0.00923253	0.0515135	0.00115708	0.00642188	-0.0116326	0.455676	0.875027	-0.0127578	0.396522	0.701691	-0.00112514	0.94279	0.98901
	CBL.12016.60	-0.0428512	0.529657	0.679616	-0.198589	0.0065996	0.0298321	-0.0905792	0.192094	0.360598	-0.152685	0.0214884	0.445351	-0.0461473	0.470861	0.75121	0.106538	0.109719	0.652218
	CBLN1.9313.27	-0.644538	5.93981e-17	5.25559e-15	-0.653742	1.55685e-15	1.25668e-13	-0.723047	7.17168e-20	6.73406e-18	-0.0104938	0.87292	0.98476	-0.0788662	0.215576	0.543786	-0.0683724	0.299732	0.790077
	CBLN4.5688.65	-0.669141	6.24743e-34	2.87444e-31	-0.663791	4.11445e-30	2.1034e-27	-0.749811	2.39931e-39	2.20784e-36	0.00490942	0.921757	0.98926	-0.0797707	0.100498	0.396902	-0.0846801	0.092326	0.624384
	CBR1.12381.26	0.477189	2.20588e-24	4.22885e-22	0.464526	6.68151e-21	1.13858e-18	0.475563	1.75244e-23	2.87963e-21	-0.010402	0.813532	0.974414	-0.00142788	0.973356	0.991759	0.00897412	0.839393	0.973386
	CBR3.14091.42	0.708885	2.89407e-32	1.10964e-29	0.702769	1.38981e-28	4.91885e-26	0.636787	2.7813e-26	5.56381e-24	-0.00105207	0.98463	0.997782	-0.0696972	0.188675	0.509919	-0.0686452	0.211216	0.747865
	CBS.10086.39	-0.0273158	0.521355	0.673618	-0.0436799	0.334006	0.514556	0.0431508	0.316936	0.504638	-0.0218463	0.622424	0.923541	0.0686641	0.109557	0.412887	0.0905105	0.0396304	0.496838
	CBX1.18817.50	0.0841069	0.0847688	0.191132	0.0146423	0.780298	0.873883	0.0511576	0.306258	0.494343	-0.0676474	0.149721	0.714471	-0.0322595	0.477244	0.754797	0.035388	0.455235	0.84457
	CBX3.18868.7	0.204463	7.42629e-05	0.000697314	0.186357	0.000743096	0.00524384	0.20276	0.000130225	0.000991708	-0.0158203	0.773356	0.96507	-0.0011438	0.982913	0.994596	0.0146765	0.791412	0.959243
	CBX5.4540.11	-0.0976445	0.00369671	0.016924	-0.0803607	0.0245754	0.0801357	-0.07214	0.0343177	0.102705	0.0186787	0.572328	0.908406	0.0262954	0.412727	0.713841	0.00761673	0.818337	0.968115
	CBX7.13027.20	0.0404338	0.081118	0.184856	0.0157585	0.526479	0.683695	0.0131582	0.576162	0.732299	-0.0227855	0.334964	0.844477	-0.0268298	0.238984	0.569133	-0.00404433	0.864404	0.978501
	CCBL1.17365.7	-0.0232047	0.473198	0.631801	-0.0082199	0.811744	0.895429	0.0219472	0.505648	0.682054	0.0163063	0.601181	0.918904	0.0455724	0.13376	0.445252	0.0292661	0.35248	0.807304
	CCBL2.12682.5	0.195839	0.000229828	0.00179836	0.138769	0.0150762	0.05594	0.169953	0.00167938	0.00893277	-0.0615945	0.27248	0.813023	-0.0273407	0.611028	0.835038	0.0342538	0.543019	0.871689
	CCDC101.12788.6	0.0370778	0.18902	0.343747	0.00507908	0.865469	0.93125	0.0169231	0.557219	0.718935	-0.0326617	0.265367	0.804318	-0.0201412	0.480368	0.758344	0.0125206	0.670094	0.915682
	CCDC126.6388.21	-0.280897	5.03887e-07	8.13469e-06	-0.275532	3.78705e-06	5.36129e-05	-0.330471	8.03508e-09	1.54039e-07	0.00424713	0.937406	0.994009	-0.0500906	0.339774	0.654229	-0.0543377	0.317409	0.797184
	CCDC134.15300.66	-0.0466174	0.151276	0.294925	-0.00848589	0.805219	0.89104	-0.0163399	0.618803	0.764551	0.0351513	0.275935	0.814396	0.0300151	0.337814	0.654229	-0.00513622	0.873548	0.979132
	CCDC167.7797.11	-0.0869045	0.0101478	0.0379287	-0.0617553	0.0879846	0.203426	-0.0153688	0.653845	0.792523	0.026714	0.407176	0.868213	0.0716756	0.0221533	0.228994	0.0449616	0.164521	0.721727
	CCDC25.18264.12	0.013473	0.763784	0.858161	0.0920382	0.0552236	0.145645	0.125193	0.00635886	0.0267677	0.0711354	0.127959	0.676745	0.109782	0.0160896	0.206669	0.0386469	0.410044	0.835995
	CCDC50.12399.194	0.114607	0.000103936	0.000909145	0.0319157	0.313063	0.493966	0.0485123	0.105221	0.236389	-0.0809713	0.00618676	0.349945	-0.0655928	0.0210512	0.227082	0.0153785	0.604267	0.893905
	CCDC51.12790.10	0.00553083	0.855278	0.915147	0.0382211	0.238946	0.412396	0.0461527	0.134602	0.280609	0.0331213	0.285844	0.819443	0.0405503	0.175873	0.497742	0.00742893	0.811042	0.964281
	CCDC64.11158.40	0.00924789	0.64344	0.768763	0.0112239	0.594963	0.737651	0.0056468	0.779635	0.875757	-0.000689529	0.971098	0.996452	-0.00413178	0.823409	0.936126	-0.00344225	0.856851	0.977669
	CCDC80.3234.23	-0.0798717	0.0419966	0.113196	-0.0805042	0.0550869	0.145495	-0.0902575	0.0243129	0.0785559	0.00754828	0.842251	0.979209	-0.00785927	0.830752	0.937309	-0.0154076	0.685818	0.921567
	CCDC90B.7792.58	0.0126766	0.518505	0.671066	0.00748832	0.718126	0.831847	0.0137112	0.494419	0.671237	-0.00759611	0.708411	0.953508	0.000115752	0.995369	0.999279	0.00771187	0.703897	0.928773
	CCK.6918.183	-0.18845	0.00120936	0.00696406	-0.104153	0.0927505	0.211574	-0.2548	2.13661e-05	0.000196218	0.0875325	0.123115	0.67296	-0.0643676	0.24431	0.575403	-0.1519	0.0082037	0.283712
	CCL11.5301.7	0.174264	0.00309439	0.0147384	0.105158	0.0936645	0.213131	0.0365792	0.540448	0.708031	-0.0674608	0.258859	0.799269	-0.136999	0.018443	0.214706	-0.0695382	0.24643	0.76414
	CCL13.4144.13	0.0326511	0.180659	0.333018	0.0425725	0.0998665	0.223547	-0.00341668	0.890279	0.942527	0.0105434	0.675308	0.93955	-0.0359826	0.143459	0.458366	-0.0465259	0.0654111	0.579028
	CCL14.2900.53	0.211215	0.00123054	0.00705948	0.245579	0.000439727	0.00340031	0.229246	0.000581443	0.00356167	0.0383149	0.548179	0.902945	0.0189912	0.758801	0.906581	-0.0193237	0.76238	0.952924
	CCL15.18289.16	-0.00382311	0.946474	0.967398	0.0619621	0.308993	0.490065	0.0237109	0.683078	0.814841	0.068587	0.226621	0.776769	0.0280031	0.610248	0.835038	-0.0405839	0.475776	0.849062
	CCL16.4913.78	0.10862	0.0861594	0.193375	0.228281	0.000777862	0.00543298	0.137337	0.0333147	0.100053	0.119245	0.0476843	0.571343	0.0284838	0.624703	0.842986	-0.0907616	0.133411	0.680089
	CCL17.3519.3	0.131354	0.0118452	0.0423134	-0.0111617	0.841245	0.914596	-0.0602513	0.257325	0.441116	-0.132629	0.00984695	0.375798	-0.188432	0.00017071	0.0287492	-0.0558028	0.279743	0.770984
	CCL18.3044.3	-0.0843609	0.190175	0.345029	-0.0922188	0.180315	0.338349	-0.0245411	0.708334	0.832207	-0.0112583	0.859713	0.982875	0.058121	0.346978	0.659154	0.0693792	0.278502	0.770984
	CCL19.4922.13	-0.0199675	0.637866	0.765672	0.0314935	0.489073	0.655787	0.0034832	0.936122	0.967452	0.0474804	0.238272	0.787796	0.0217918	0.577258	0.82101	-0.0256886	0.528013	0.868799
	CCL2.2578.67	0.0674834	0.0837976	0.189275	0.072025	0.0848438	0.197854	0.055276	0.163945	0.322493	0.0053499	0.8926	0.987569	-0.011886	0.756675	0.905687	-0.0172359	0.665169	0.915601
	CCL20.2468.62	-0.0301336	0.222291	0.385947	-0.00128084	0.960912	0.981389	-0.0408035	0.103123	0.233056	0.0250845	0.301928	0.825108	-0.0127332	0.59031	0.826255	-0.0378176	0.119486	0.667177
	CCL21.2516.57	-0.259818	2.657e-08	5.90572e-07	-0.197448	6.53067e-05	0.000678276	-0.159043	0.000760037	0.00445469	0.0615167	0.170967	0.729028	0.100303	0.0220218	0.228994	0.0387865	0.39048	0.830221
	CCL22.3508.78	-0.122156	0.0622499	0.151862	-0.251771	0.000351065	0.00282387	-0.248018	0.000225418	0.00158586	-0.123652	0.0613136	0.588717	-0.124909	0.0512653	0.30503	-0.0012565	0.984846	0.997081
	CCL23.2913.1	-0.407608	2.52482e-16	1.90438e-14	-0.278522	7.93938e-08	1.66041e-06	-0.249443	4.41598e-07	5.82175e-06	0.130836	0.00372473	0.272024	0.158511	0.00030554	0.0360459	0.027675	0.538416	0.871689
	CCL23.3028.36	-0.462953	1.02702e-14	6.30042e-13	-0.33083	1.30048e-07	2.60152e-06	-0.313267	1.60119e-07	2.37647e-06	0.134302	0.0140028	0.405651	0.150281	0.00463514	0.131767	0.0159792	0.7698	0.95328
	CCL25.2705.5	0.325688	0.000982947	0.0059041	0.263341	0.012414	0.0481592	0.126312	0.207446	0.379779	-0.0750082	0.431598	0.869429	-0.203153	0.0285696	0.254906	-0.128145	0.181283	0.730431
	CCL26.9168.31	-0.00775116	0.775859	0.866572	-0.00076014	0.979087	0.990715	0.00739579	0.791164	0.882772	0.0105283	0.695418	0.948316	0.0168105	0.522158	0.786169	0.00628224	0.816068	0.967215
	CCL27.2192.63	0.017003	0.378403	0.544317	-0.0128499	0.535499	0.691117	-0.0258466	0.186078	0.352002	-0.026841	0.167472	0.727981	-0.0423357	0.0236668	0.233121	-0.0154947	0.424016	0.839862
	CCL28.2890.59	-0.00971247	0.882407	0.932205	-0.164525	0.0195752	0.0682315	-0.249489	0.000261362	0.00180019	-0.157232	0.0155578	0.405651	-0.240247	0.000174252	0.0287492	-0.0830143	0.203966	0.74303
	CCL3.3040.59	0.081328	0.0526803	0.134135	0.0679768	0.13042	0.267766	0.0872997	0.0430758	0.122114	-0.016319	0.694079	0.948316	0.00491922	0.902884	0.963591	0.0212382	0.611623	0.896827
	CCL3L1.2783.18	-0.110687	0.00538159	0.0230761	-0.118313	0.00545563	0.0255355	-0.0787593	0.0515469	0.139592	-0.0056813	0.886494	0.987569	0.0328794	0.39341	0.698333	0.0385607	0.335042	0.797352
	CCL5.5480.49	-0.395525	0.00748712	0.0300858	-0.659331	3.53017e-05	0.000396154	-0.836126	4.6344e-08	7.53459e-07	-0.26202	0.0540728	0.572753	-0.437991	0.000935322	0.0616174	-0.175972	0.196869	0.737122
	CCL7.4886.3	0.078493	0.0173874	0.0576779	0.0504891	0.153169	0.299566	0.0270711	0.425742	0.611182	-0.0274517	0.408573	0.868213	-0.0512284	0.115248	0.421385	-0.0237767	0.480908	0.850136
	CCL8.13748.4	0.079706	0.12418	0.254955	0.0642764	0.244573	0.419412	0.0807224	0.130645	0.274599	-0.011415	0.822902	0.978332	0.00190015	0.969803	0.990833	0.0133151	0.797357	0.961383
	CCM2.12347.29	-0.119024	0.00145588	0.00803177	-0.123752	0.0020059	0.0117121	-0.0864115	0.0235092	0.0766046	-0.000432861	0.990058	0.998418	0.0342537	0.309671	0.637687	0.0346865	0.321464	0.797352
	CCNA1.15319.226	-0.0363508	0.0503128	0.129296	-0.00366352	0.853428	0.923042	-0.0117023	0.536729	0.70577	0.0328597	0.0879295	0.634177	0.0246288	0.187476	0.509196	-0.00823092	0.670776	0.915798
	CCNA2.15574.37	0.0250131	0.174416	0.324666	0.0307957	0.116996	0.250023	0.0211946	0.257619	0.441291	0.00578153	0.761822	0.96362	-0.00405673	0.826369	0.93692	-0.00983826	0.60562	0.893905
	CCNB1.5347.59	-0.00534008	0.746839	0.846565	0.0222151	0.212459	0.379621	0.0114105	0.497349	0.67422	0.0293845	0.102053	0.660132	0.0173104	0.316358	0.639916	-0.0120741	0.499106	0.85431
	CCNB1IP1.9728.4	0.0236564	0.609018	0.742791	0.0718877	0.146049	0.289893	0.0169791	0.720576	0.837383	0.0476555	0.310185	0.830196	-0.00836015	0.855212	0.944964	-0.0560156	0.235042	0.762997
	CCNB2.18208.3	-0.0993552	0.00694189	0.0284056	-0.111537	0.00459546	0.0224933	-0.0518528	0.165658	0.325076	-0.00957565	0.790027	0.96931	0.0487024	0.163099	0.485081	0.0582781	0.107276	0.652218
	CCNH.9848.22	0.141896	0.0270923	0.0811534	0.242188	0.00042039	0.00326174	0.251672	0.00014431	0.00107787	0.110301	0.0984841	0.65386	0.112591	0.0847415	0.373667	0.00229081	0.972707	0.994887
	CCPG1.8889.5	-0.0133671	0.549951	0.694496	-0.0231145	0.328768	0.510348	-0.00283141	0.900452	0.949354	-0.00814954	0.706109	0.953069	0.010818	0.608029	0.834091	0.0189676	0.382945	0.822907
	CCT5.12569.25	0.131186	0.150656	0.294012	0.0132714	0.89168	0.948045	0.0389868	0.675973	0.809781	-0.121588	0.155434	0.720297	-0.0929013	0.263953	0.594444	0.0286862	0.738517	0.945741
	CCT7.13673.21	0.103988	0.303051	0.471441	0.0175216	0.87094	0.935688	0.0578342	0.574137	0.731138	-0.0869719	0.371398	0.858531	-0.0459149	0.626274	0.843719	0.0410569	0.674142	0.917128
	CD109.3290.50	-0.0572564	0.253128	0.418786	-0.0427074	0.425048	0.598057	-0.123941	0.0155728	0.0553286	0.0182139	0.708499	0.953508	-0.0653484	0.167107	0.48796	-0.0835623	0.0883217	0.622539
	CD14.16914.104	-0.0988976	0.000376717	0.00268309	-0.0627976	0.0337273	0.101094	-0.0345191	0.220325	0.395729	0.0417888	0.122354	0.672493	0.065979	0.0121485	0.182549	0.0241902	0.372449	0.817534
	CD14.8969.49	0.0837202	0.00389233	0.0177137	0.0822794	0.00765577	0.0333247	0.142357	1.67965e-06	2.04272e-05	0.00405059	0.889297	0.987569	0.0608291	0.0315672	0.262191	0.0567785	0.0512439	0.534633
	CD163.5028.59	0.177373	0.000834059	0.00521936	0.157884	0.00528264	0.0250056	0.179211	0.000929031	0.0053099	-0.016747	0.753208	0.962586	0.00255931	0.960469	0.98663	0.0193063	0.718116	0.93526
	CD177.13116.25	0.571703	0.000110006	0.000956784	0.582426	0.000213233	0.00186164	0.861855	1.37218e-08	2.47723e-07	0.00901055	0.95209	0.996452	0.288965	0.0477436	0.294857	0.279955	0.0633796	0.571783
	CD1A.10814.7	-0.057278	0.225278	0.389225	-0.0806038	0.111192	0.240978	-0.00848608	0.860792	0.92341	-0.0180107	0.698932	0.95001	0.050773	0.262517	0.594113	0.0687837	0.14367	0.69655
	CD1D.8749.194	-0.0395917	0.0497934	0.128377	-0.059459	0.00583907	0.0271095	-0.0341734	0.0959035	0.22129	-0.0216954	0.284572	0.818321	0.0047576	0.80869	0.928665	0.026453	0.195881	0.736468
	CD2.7100.31	0.432115	0.0631737	0.153543	0.351599	0.156867	0.303975	0.550017	0.0205405	0.0690894	-0.0899356	0.694571	0.948316	0.114484	0.606188	0.833553	0.20442	0.374329	0.818967
	CD200.5112.73	0.0373656	0.0887647	0.197871	0.0144575	0.537505	0.692739	0.0357153	0.11164	0.246239	-0.0189593	0.394037	0.865974	-0.000719386	0.973437	0.991759	0.0182399	0.416897	0.837618
	CD200R1L.8980.19	0.0646649	0.141603	0.280826	-0.0315343	0.511122	0.672482	-0.0171459	0.709339	0.832207	-0.0974678	0.0368765	0.538998	-0.0824299	0.0690781	0.349445	0.0150379	0.748939	0.948491
	CD207.3361.26	-0.0322675	0.0652013	0.157064	-0.0317364	0.089539	0.205882	-0.00650544	0.715809	0.834518	0.000141105	0.99395	0.998418	0.0257583	0.15478	0.474445	0.0256172	0.170767	0.726154
	CD209.3029.52	0.113878	0.0922598	0.203278	0.203585	0.00507528	0.0241983	0.219435	0.00154061	0.0083176	0.0820865	0.204229	0.75059	0.103318	0.0989153	0.393695	0.0212315	0.743372	0.946251
	CD226.5062.60	0.0499083	0.0724928	0.170871	0.0548219	0.0631555	0.161815	0.11166	8.60735e-05	0.000691142	0.00590922	0.838114	0.979209	0.0622542	0.0274796	0.250673	0.056345	0.0519029	0.53785
	CD244.5063.12	0.00784282	0.788403	0.873451	-0.00817222	0.793816	0.883559	0.012142	0.683759	0.815412	-0.0175517	0.563602	0.904889	0.00379725	0.897322	0.961785	0.0213489	0.486158	0.851692
	CD247.15567.2	-0.0180684	0.461559	0.622401	0.00974654	0.706902	0.823407	-0.00992297	0.689353	0.818506	0.0279757	0.276305	0.814709	0.00800423	0.748382	0.901153	-0.0199715	0.434739	0.840789
	CD248.15491.20	-0.025988	0.590504	0.728589	-0.0235161	0.648689	0.778154	-0.0298659	0.544251	0.710017	0.00633815	0.887624	0.987569	-0.00248195	0.954482	0.98525	-0.0088201	0.844731	0.973616
	CD27.5412.53	0.0349928	0.248308	0.41331	0.0415802	0.198546	0.361213	0.0744291	0.0161274	0.0568165	0.0052061	0.867635	0.983741	0.0391893	0.196133	0.519524	0.0339832	0.277679	0.770984
	CD274.5060.62	0.0343581	0.510986	0.664324	0.141796	0.0111021	0.0441067	0.150642	0.00504232	0.0219694	0.106609	0.0528875	0.572753	0.115907	0.0309622	0.26211	0.00929755	0.865888	0.978501
	CD300A.5630.48	0.285937	1.39844e-09	3.87604e-08	0.283214	1.80761e-08	4.4714e-07	0.310782	1.23551e-10	3.28588e-09	0.000821997	0.985997	0.998098	0.025685	0.571713	0.819749	0.024863	0.597093	0.893905
	CD300C.5066.134	0.338878	8.67303e-17	7.12582e-15	0.32556	4.71212e-14	3.28492e-12	0.381207	9.06117e-20	8.2079e-18	-0.0115984	0.765888	0.964118	0.0425679	0.260126	0.591514	0.0541664	0.166729	0.721727
	CD300E.10798.4	-0.0267422	0.340587	0.51027	0.0305521	0.3047	0.48543	0.0288	0.310537	0.498354	0.0601402	0.0280014	0.484341	0.0558732	0.036024	0.271571	-0.00426705	0.876204	0.979132
	CD300LB.10713.151	-0.0434341	0.0720014	0.170148	-0.0391602	0.126151	0.262534	-0.0104388	0.671176	0.806708	0.00248481	0.919195	0.98926	0.0323296	0.175813	0.497742	0.0298448	0.223317	0.756086
	CD300LF.5623.11	0.0121344	0.494261	0.650671	0.0215253	0.25357	0.429557	0.0203797	0.253887	0.438096	0.00870766	0.629946	0.927796	0.00778447	0.655557	0.859891	-0.000923198	0.959065	0.991837
	CD320.16320.139	0.199104	0.00867968	0.0338721	0.187985	0.0207748	0.0709612	-0.0165195	0.831653	0.906585	-0.00765289	0.922144	0.98926	-0.215091	0.00517492	0.138161	-0.207438	0.00970784	0.307492
	CD33.3166.92	0.0929093	0.259017	0.425027	0.139238	0.113166	0.244221	0.161985	0.0545675	0.144613	0.0495001	0.537298	0.902229	0.0696291	0.372076	0.681114	0.020129	0.80253	0.962035
	CD36.2973.15	-0.181409	0.0114743	0.0413956	-0.183992	0.016106	0.0586727	-0.178579	0.0143608	0.0516625	-0.00759395	0.914472	0.98926	0.00205955	0.976046	0.992788	0.0096535	0.891696	0.982665
	CD37.18202.22	-0.0415496	0.102783	0.220673	-0.0386645	0.155739	0.302837	-0.0333796	0.19657	0.366756	0.00323789	0.902216	0.988041	0.00848862	0.737773	0.896274	0.00525073	0.841543	0.973616
	CD38.11513.92	0.018185	0.389436	0.555595	-0.0258298	0.252437	0.427981	-0.00620324	0.772626	0.871929	-0.0428372	0.0474606	0.570147	-0.0238401	0.253107	0.585039	0.0189971	0.379436	0.822371
	CD3E.18870.1	-0.026651	0.454253	0.615254	-0.0145491	0.702687	0.81995	0.0404196	0.263999	0.448125	0.0128185	0.702671	0.95233	0.0677561	0.0372418	0.273244	0.0549376	0.103606	0.652218
	CD3G.7924.7	-0.031241	0.292385	0.461352	-0.0313867	0.316458	0.497224	-0.0118314	0.692345	0.820576	-0.000969414	0.97329	0.996452	0.0188901	0.499815	0.772991	0.0198595	0.49053	0.852467
	CD4.3143.3	-0.0106526	0.534632	0.683669	-0.0130176	0.476018	0.644923	-0.0198577	0.254676	0.438534	-0.00125342	0.941767	0.995074	-0.00908803	0.585642	0.824523	-0.00783462	0.650269	0.91105
	CD40LG.3534.14	0.00118664	0.977982	0.985478	-0.0387543	0.395322	0.571246	-0.0815182	0.0608002	0.157335	-0.0341511	0.394259	0.865974	-0.0806917	0.0387048	0.274392	-0.0465406	0.245851	0.76414
	CD44.9283.8	-0.00725554	0.792894	0.876395	0.0016102	0.956812	0.979	-0.0125315	0.659965	0.798449	0.00977246	0.717748	0.956374	-0.00505863	0.848002	0.941645	-0.0148311	0.589065	0.889201
	CD46.17682.1	-0.0233667	0.428571	0.590376	-0.0109904	0.72755	0.838752	-0.044479	0.14155	0.291487	0.0173304	0.556883	0.903142	-0.0194259	0.498188	0.771766	-0.0367563	0.215859	0.749479
	CD47.6653.58	-0.058459	0.00773791	0.0309584	-0.0847288	0.000280275	0.00237924	-0.040753	0.0667014	0.168674	-0.0245362	0.237585	0.787796	0.0184213	0.362868	0.671902	0.0429575	0.0378647	0.490248
	CD48.3292.75	0.0377028	0.407354	0.571431	0.0375663	0.439506	0.611111	0.0179969	0.697948	0.825051	2.6315e-05	0.999553	0.99977	-0.0200257	0.660021	0.863	-0.0200521	0.670626	0.915798
	CD5.14065.11	-0.0139378	0.548513	0.693717	-0.0282882	0.256612	0.432323	-0.048249	0.0419167	0.119417	-0.0161011	0.50035	0.891061	-0.0349758	0.129528	0.441777	-0.0188747	0.429771	0.839862
	CD5.5596.75	-0.10497	0.0253892	0.0770551	-0.0997481	0.0467342	0.129689	-0.0919636	0.0545953	0.144613	0.00535681	0.910158	0.98926	0.0128622	0.779897	0.916722	0.00750543	0.874886	0.979132
	CD55.5069.9	0.0122097	0.700511	0.812941	0.0604671	0.0752762	0.182287	0.0412486	0.202993	0.374336	0.0505939	0.106078	0.668111	0.0298251	0.325101	0.647048	-0.0207688	0.508026	0.857772
	CD58.10938.13	-0.0227028	0.324731	0.493751	-0.0157113	0.525595	0.683242	0.00113204	0.961675	0.979786	0.0101241	0.663644	0.93887	0.0247362	0.272441	0.602531	0.0146121	0.533997	0.871596
	CD59.11514.196	0.0113493	0.738238	0.841191	0.0977815	0.00744325	0.0326778	0.0771601	0.0263324	0.0836131	0.0907857	0.00650746	0.349945	0.0669853	0.0373816	0.273244	-0.0238005	0.474885	0.848639
	CD5L.3293.2	0.0241464	0.754557	0.852583	0.0728842	0.3775	0.553974	0.0987685	0.210248	0.384051	0.050821	0.510894	0.891845	0.0738641	0.324539	0.646688	0.023043	0.766489	0.95328
	CD63.9190.7	-0.0369916	0.423502	0.586554	0.0198622	0.687911	0.808243	0.0429115	0.36418	0.553731	0.0541236	0.274267	0.813448	0.0782138	0.103871	0.400933	0.0240902	0.626681	0.902903
	CD68.18922.27	-0.29125	5.66371e-05	0.000554441	-0.363152	3.00051e-06	4.3277e-05	-0.420518	1.75209e-08	3.10053e-07	-0.0591719	0.35266	0.855223	-0.125614	0.0423782	0.280954	-0.0664422	0.300021	0.790077
	CD70.5807.77	0.0477522	0.0630191	0.153321	0.0554528	0.0434286	0.122203	0.0885999	0.00071065	0.00420811	0.007486	0.790918	0.969628	0.0405522	0.136116	0.447617	0.0330662	0.24215	0.762997
	CD72.7009.8	-0.0156546	0.684673	0.801077	-0.0590299	0.151905	0.297917	-0.0344655	0.380716	0.569215	-0.0370048	0.340891	0.847804	-0.0172044	0.648102	0.855889	0.0198004	0.611688	0.896827
	CD74.6974.6	0.00211155	0.943813	0.96607	0.0255175	0.429182	0.601848	0.0582382	0.0565213	0.148425	0.0187383	0.55028	0.902945	0.0546604	0.069494	0.349445	0.035922	0.252549	0.76414
	CD74.8748.45	0.00355984	0.880253	0.931009	0.0173194	0.497324	0.662248	0.0350643	0.146026	0.298076	0.0136398	0.560972	0.90404	0.0313268	0.166697	0.48796	0.017687	0.454459	0.844536
	CD79A.7796.10	-0.0265343	0.266282	0.433073	-0.00720468	0.776053	0.871666	-0.0314714	0.19328	0.362193	0.0195662	0.412274	0.868213	-0.00474679	0.837353	0.939438	-0.024313	0.306962	0.790429
	CD79B.6351.55	-0.0580525	0.00872253	0.0340105	-0.043796	0.0623173	0.160359	-0.012417	0.578962	0.73383	0.0144793	0.508673	0.891845	0.04573	0.0318522	0.262191	0.0312507	0.154728	0.714761
	CD80.13726.4	-0.0139884	0.840332	0.905685	0.11998	0.106931	0.233724	-0.0322752	0.649263	0.789272	0.134968	0.053854	0.572753	-0.0180583	0.790135	0.922521	-0.153027	0.0308128	0.466944
	CD81.19612.3	-0.0392968	0.0378698	0.104272	-0.0149532	0.456254	0.626679	-0.0492649	0.0100633	0.0387782	0.0224654	0.236629	0.787307	-0.0102499	0.576351	0.820762	-0.0327152	0.0848267	0.617698
	CD83.5065.8	0.0721082	0.127285	0.259822	0.0748715	0.139609	0.280685	0.0832694	0.0837211	0.198149	0.000601147	0.990258	0.998418	0.0103425	0.827569	0.93692	0.00974139	0.842856	0.973616
	CD86.5337.64	-0.0488612	0.231835	0.396317	-0.118673	0.00723992	0.0320605	-0.116664	0.00551117	0.0237202	-0.0715	0.0854591	0.6334	-0.0685139	0.0874055	0.376012	0.00298602	0.942884	0.98901
	CD8A.15462.28	-0.289311	3.40321e-06	4.57842e-05	-0.206046	0.00181945	0.0109572	-0.329246	2.38079e-07	3.38086e-06	0.0887068	0.154836	0.720297	-0.0384649	0.524009	0.786612	-0.127172	0.042593	0.511672
	CD8B.9310.2	-0.10175	0.0191613	0.0618241	-0.116732	0.0119615	0.046918	-0.0529383	0.230844	0.409449	-0.0111238	0.79598	0.971764	0.0503766	0.227641	0.554356	0.0615004	0.155408	0.717185
	CD9.17449.23	-0.00589079	0.816469	0.889762	-0.0259385	0.336841	0.517292	0.00028259	0.991272	0.996034	-0.0198404	0.429874	0.868832	0.00618545	0.799559	0.927321	0.0260259	0.300148	0.790077
	CD93.14136.234	-0.159243	0.000888942	0.00549734	-0.180397	0.000474321	0.00362767	-0.193435	7.90707e-05	0.000643901	-0.0114693	0.80577	0.974079	-0.0313631	0.484673	0.761085	-0.0198937	0.670771	0.915798
	CD96.9735.44	0.0558903	0.0609554	0.149337	0.0214818	0.502429	0.666381	-0.0110937	0.716198	0.834518	-0.0339736	0.274637	0.813448	-0.0668902	0.0267469	0.248532	-0.0329166	0.293887	0.784116
	CD97.18881.7	-0.039367	0.3608	0.528171	-0.0657594	0.15345	0.299817	-0.0537048	0.221632	0.397556	-0.0248319	0.5617	0.904707	-0.0139258	0.737058	0.896021	0.0109061	0.799576	0.961718
	CD99L2.10539.30	-0.00946951	0.699388	0.812391	-0.00939416	0.721321	0.834079	-0.0210044	0.400371	0.590041	0.00106829	0.965587	0.996452	-0.0113168	0.63528	0.848993	-0.0123851	0.61874	0.898976
	CDC2.CCNB1.3422.4	-0.0187253	0.17642	0.327435	-0.0560266	0.0001604	0.00145562	-0.0341995	0.0156043	0.0553976	-0.037799	0.0087501	0.375798	-0.0156443	0.262286	0.594092	0.0221546	0.122934	0.671121
	CDC25A.11548.84	0.0732846	0.223085	0.386889	0.204035	0.00146823	0.00920346	0.109016	0.0751987	0.184233	0.131087	0.0467224	0.56981	0.0368618	0.564918	0.815559	-0.0942249	0.154392	0.71393
	CDC25B.12427.8	-0.0302264	0.214971	0.37708	-0.0646142	0.0130863	0.0502168	-0.0440775	0.0754401	0.184659	-0.0323247	0.187147	0.747848	-0.0130057	0.583318	0.823214	0.019319	0.429153	0.839862
	CDC34.12532.28	0.0620413	0.204877	0.364517	0.103464	0.0482768	0.132452	0.0733331	0.145782	0.297711	0.0371039	0.464188	0.877456	0.0097014	0.84485	0.941645	-0.0274025	0.591614	0.891004
	CDC37.3879.50	0.08061	0.0428306	0.114705	0.0378863	0.367897	0.546206	-0.00301037	0.940263	0.969771	-0.0447829	0.217854	0.768081	-0.0834081	0.0185617	0.215119	-0.0386252	0.288611	0.777915
	CDC42.9840.2	-0.0345185	0.735046	0.839609	-0.160229	0.139141	0.280269	-0.22496	0.02979	0.092051	-0.134742	0.171624	0.729799	-0.19242	0.0447303	0.287339	-0.0576784	0.558413	0.879389
	CDC42BPA.12706.2	-0.0110872	0.779808	0.86882	-0.0645881	0.129182	0.266129	-0.0172237	0.672009	0.807288	-0.0567733	0.148468	0.714471	-0.00736123	0.847519	0.941645	0.0494121	0.214775	0.749479
	CDC42BPB.3629.60	-0.0484951	0.0753137	0.175541	-0.045156	0.120847	0.254936	-0.0212888	0.442821	0.625935	0.0078797	0.754338	0.962586	0.0289102	0.236492	0.56731	0.0210305	0.405475	0.835995
	CDCP1.16818.200	0.225329	4.10713e-05	0.00041715	0.267106	5.55564e-06	7.47413e-05	0.311328	3.51331e-08	5.92115e-07	0.0451445	0.418908	0.868213	0.0875052	0.106589	0.407002	0.0423606	0.448838	0.844111
	CDCP1.8589.13	0.0954375	0.00547958	0.0234308	0.0626729	0.0858201	0.19946	0.0893375	0.0103194	0.0395412	-0.0346648	0.318539	0.837265	-0.00636336	0.849781	0.942585	0.0283014	0.415321	0.837377
	CDH11.16305.10	0.542527	1.5779e-07	2.93925e-06	0.721437	1.01861e-10	4.14745e-09	0.76928	6.98553e-13	2.61304e-11	0.173916	0.0823087	0.630542	0.224176	0.0211346	0.227082	0.0502604	0.616204	0.898462
	CDH11.7763.25	-0.0156298	0.678672	0.796371	-0.068693	0.0912656	0.209016	0.0095693	0.803819	0.89053	-0.0519813	0.159489	0.722383	0.025409	0.474539	0.75329	0.0773904	0.0373549	0.490248
	CDH12.19388.2	0.267122	0.0129182	0.0451303	0.0903799	0.432547	0.604357	0.131445	0.227356	0.404823	-0.178761	0.117589	0.672245	-0.137019	0.211063	0.537056	0.0417415	0.714294	0.933125
	CDH15.11215.6	0.417871	7.27336e-18	7.12016e-16	0.417525	5.0487e-16	4.46713e-14	0.43777	9.99967e-19	7.66808e-17	-0.000939582	0.982771	0.997429	0.019014	0.652899	0.858037	0.0199536	0.647086	0.9097
	CDH15.5410.53	-0.0444085	0.0773056	0.178663	-0.00116708	0.965367	0.984196	-0.0249056	0.329285	0.517485	0.0452007	0.0857222	0.6334	0.0204537	0.420069	0.718414	-0.024747	0.346462	0.804159
	CDH17.16613.3	-0.288548	0.00126285	0.00718215	-0.345688	0.000308532	0.00256701	-0.391915	1.92633e-05	0.00018051	-0.0638278	0.47305	0.87926	-0.104835	0.224508	0.551083	-0.0410076	0.646066	0.9097
	CDH2.3797.1	0.101437	0.00297418	0.014344	0.0892902	0.014712	0.0549431	0.0467638	0.178787	0.343035	-0.0157251	0.648065	0.934607	-0.0559183	0.0923433	0.381927	-0.0401933	0.246068	0.76414
	CDH3.2643.57	-0.124184	0.00032946	0.00241377	-0.103625	0.00492684	0.0237603	-0.100141	0.00441918	0.0198658	0.0207019	0.547637	0.902945	0.0241925	0.468356	0.748747	0.00349052	0.91953	0.987632
	CDH5.2819.23	-0.165421	4.05966e-06	5.41405e-05	-0.12427	0.00111142	0.00724309	-0.18039	8.70936e-07	1.11002e-05	0.0446961	0.198765	0.747848	-0.0140926	0.675611	0.871946	-0.0587888	0.0926228	0.624384
	CDH7.7959.34	0.178573	0.000101355	0.000900232	0.217847	9.41843e-06	0.000122413	0.110637	0.0173442	0.0598656	0.0354455	0.423264	0.868213	-0.0687415	0.109605	0.412887	-0.104187	0.0192034	0.392836
	CDHR1.8372.29	0.00455166	0.775978	0.866572	-0.000902847	0.957952	0.979453	0.0416551	0.0115523	0.0435158	-0.00541983	0.746214	0.961448	0.0370564	0.0238137	0.233121	0.0424763	0.0124571	0.331983
	CDHR3.8222.49	-0.0605124	0.0432152	0.115601	-0.0544403	0.0904287	0.207513	-0.088805	0.00354845	0.0166257	0.00332699	0.911796	0.98926	-0.0291044	0.310865	0.638046	-0.0324314	0.280651	0.771339
	CDHR5.9962.1	-0.0336271	0.271117	0.437535	-0.0156931	0.634042	0.767116	-2.54275e-05	0.999348	0.999688	0.0186848	0.55302	0.902945	0.0339431	0.262644	0.594113	0.0152583	0.629136	0.903453
	CDK2.CCNA2.3357.67	0.0120561	0.56	0.702826	-0.015339	0.489315	0.655787	-0.0340808	0.10749	0.239614	-0.0274757	0.206365	0.754758	-0.0461641	0.0287046	0.255244	-0.0186884	0.393008	0.832823
	CDK2AP1.9450.18	0.0601646	0.031934	0.0919452	-0.0183183	0.541603	0.695289	-0.0101099	0.724629	0.840518	-0.079475	0.00597154	0.349945	-0.070942	0.011387	0.179189	0.00853306	0.769251	0.95328
	CDK5.CDK5R1.3358.51	-0.157383	0.00680043	0.0279614	-0.189483	0.00232782	0.0131254	-0.0907133	0.124897	0.266166	-0.0291598	0.610889	0.922893	0.0682175	0.220012	0.548705	0.0973772	0.0913116	0.622539
	CDK8.CCNC.3359.11	-0.119049	0.00266222	0.0131285	-0.160743	0.000148787	0.0013664	-0.10987	0.00635115	0.0267677	-0.0402128	0.290211	0.822656	0.00986896	0.788858	0.922372	0.0500818	0.189255	0.735423
	CDKN1A.18291.8	0.00791336	0.695575	0.80878	0.00586424	0.784219	0.876839	0.0245634	0.230776	0.409449	-0.00127504	0.950043	0.995559	0.0169031	0.393036	0.698333	0.0181782	0.370625	0.817534
	CDKN1B.3719.2	-0.113163	0.206758	0.367012	-0.117438	0.220826	0.390027	-0.0631084	0.48716	0.665749	-0.00573139	0.943374	0.995169	0.0495399	0.523614	0.786612	0.0552713	0.492123	0.853149
	CDKN2B.9874.28	-0.0217512	0.505757	0.660326	-0.0325557	0.3575	0.537359	0.0466508	0.160436	0.318863	-0.00596203	0.861538	0.982875	0.0697606	0.0327376	0.262191	0.0757227	0.0271622	0.46057
	CDKN2C.12521.3	-0.0851065	0.0163684	0.0548913	-0.0964616	0.010785	0.0432622	-0.0441221	0.220025	0.395598	-0.008814	0.786119	0.96908	0.0422559	0.180612	0.501857	0.0510699	0.118699	0.665205
	CDKN2D.12376.85	0.0480196	0.303831	0.472273	0.00317219	0.948936	0.975436	0.0201844	0.668278	0.804486	-0.0453392	0.32152	0.837358	-0.0276185	0.531898	0.791824	0.0177208	0.698271	0.924981
	CDKN3.14178.18	0.0336883	0.580145	0.71928	-0.00819445	0.90037	0.951448	0.00233051	0.969845	0.983849	-0.0451656	0.457691	0.876087	-0.0322003	0.581101	0.822154	0.0129653	0.831931	0.97279
	CDNF.4962.52	0.106929	0.00287656	0.0139974	0.143972	0.000176718	0.00158187	0.127452	0.00050399	0.00315123	0.0348747	0.318696	0.837265	0.0192318	0.571239	0.819749	-0.0156429	0.65583	0.912866
	CDON.4541.49	-0.189726	4.52025e-05	0.000453108	-0.208072	2.87472e-05	0.000330665	-0.290354	1.49449e-09	3.27435e-08	-0.0079743	0.85957	0.982875	-0.0968491	0.0272906	0.250627	-0.0888748	0.0502873	0.5343
	CDSN.7085.81	0.173165	0.0111694	0.0406846	0.173884	0.0171593	0.0617278	0.0481329	0.489195	0.6669	0.00778386	0.902267	0.988041	-0.122904	0.0470139	0.293901	-0.130688	0.0419577	0.508994
	CDY1.7097.8	0.0332914	0.234021	0.398552	0.0533549	0.0748689	0.181971	0.0307309	0.282231	0.468958	0.0180617	0.529484	0.897957	-0.00343521	0.902	0.963547	-0.0214969	0.45743	0.845344
	CEACAM19.7048.4	-0.0510547	0.105097	0.224224	-0.0253981	0.447568	0.618954	0.0361632	0.254567	0.438511	0.0262524	0.420145	0.868213	0.0877726	0.00542823	0.140749	0.0615203	0.0584162	0.554588
	CEACAM20.10453.7	-0.0904775	0.0487106	0.126406	-0.0587648	0.234445	0.406896	0.00212458	0.963631	0.9809	0.0336875	0.484095	0.884187	0.0928992	0.044813	0.287339	0.0592117	0.216779	0.749479
	CEACAM3.8999.19	-0.00942989	0.443794	0.606263	-0.0166125	0.206743	0.371338	-0.0143938	0.25669	0.440432	-0.00768114	0.533811	0.901308	-0.00512672	0.672104	0.86937	0.00255442	0.837702	0.973386
	CEACAM4.10910.6	-0.0535065	0.335468	0.504079	0.0017851	0.976293	0.98941	-0.00826482	0.88529	0.939372	0.0525433	0.334867	0.844477	0.0444359	0.400227	0.703664	-0.00810738	0.882028	0.98152
	CEACAM7.7184.13	0.138489	0.00302792	0.0144968	-0.00629968	0.900952	0.951625	0.0470943	0.320637	0.508531	-0.144416	0.00292141	0.253612	-0.0920947	0.0452334	0.287339	0.052321	0.281809	0.771339
	CEACAM8.18873.8	-0.137793	0.0211553	0.0668514	-0.14145	0.0268343	0.0854427	0.0559061	0.359676	0.549243	-0.00203574	0.972615	0.996452	0.194036	0.000855519	0.0615038	0.196072	0.00112107	0.125999
	CEBPA.18874.66	0.0343248	0.25734	0.423672	0.0947054	0.00323561	0.0169363	0.0698199	0.0214034	0.0712567	0.0596629	0.0673094	0.609627	0.0350067	0.263208	0.594168	-0.0246562	0.441898	0.843473
	CEBPG.19572.10	0.0784933	0.0169292	0.056443	0.0680963	0.053438	0.142654	0.0229131	0.493527	0.670426	-0.00883708	0.801614	0.973945	-0.0553547	0.103377	0.399696	-0.0465177	0.189764	0.735423
	CECR1.6077.63	0.16457	0.0108362	0.0398467	0.163307	0.0179397	0.0639849	0.178863	0.00664561	0.0275712	-0.00205763	0.973161	0.996452	0.0128825	0.828007	0.937052	0.0149401	0.807792	0.963862
	CELA1.6107.3	0.033382	0.62078	0.751239	-0.0962582	0.182386	0.340983	-0.0144145	0.83404	0.906585	-0.126453	0.0597744	0.587654	-0.0474448	0.465159	0.745713	0.0790079	0.240585	0.762997
	CELA2A.7140.1	-0.362638	4.30285e-11	1.60415e-09	-0.374485	1.7698e-10	6.67448e-09	-0.335107	2.25708e-09	4.74194e-08	-0.0191452	0.663289	0.93887	0.0253735	0.552839	0.807369	0.0445186	0.314507	0.795633
	CELA3B.6357.83	-0.0731583	0.00314766	0.0149042	-0.0406065	0.12471	0.260341	-0.0378552	0.131587	0.275948	0.0344717	0.147712	0.714471	0.0359248	0.11823	0.42498	0.00145314	0.951563	0.989928
	CENPV.8817.29	0.0406897	0.271874	0.438306	0.00350943	0.929408	0.965485	0.060122	0.110117	0.243698	-0.0384932	0.330728	0.840812	0.018659	0.625001	0.843046	0.0571521	0.149613	0.705772
	CENPW.8864.59	-0.0131505	0.661198	0.782452	-0.0243914	0.446813	0.618281	-0.0179107	0.558971	0.720399	-0.0131404	0.679001	0.942124	-0.00519359	0.866292	0.948551	0.00794685	0.803717	0.962336
	CER1.6230.56	-0.00517921	0.81577	0.889688	0.0126585	0.593165	0.736812	-0.00467927	0.836441	0.907871	0.0176687	0.425292	0.868213	0.0001966	0.992717	0.998572	-0.0174721	0.432413	0.839862
	CERS5.13494.6	0.021057	0.215936	0.378052	0.00219712	0.903413	0.952518	-0.00339175	0.844865	0.91329	-0.0191257	0.282785	0.817304	-0.0246493	0.156618	0.477851	-0.0055236	0.758597	0.952594
	CES1.15487.164	-0.0733474	0.0912007	0.201815	-0.0843502	0.0696686	0.172615	-0.0404687	0.360115	0.549549	-0.012751	0.756146	0.963099	0.0330935	0.404647	0.707387	0.0458445	0.266558	0.767961
	CETN2.13078.3	0.103855	0.000162304	0.0013335	0.0583858	0.0481375	0.132305	0.0714059	0.0106204	0.0405179	-0.0468485	0.0809951	0.630542	-0.0327705	0.203892	0.527357	0.014078	0.600412	0.893905
	CETN3.17410.5	0.0534287	0.0427547	0.114569	0.0338327	0.228807	0.400282	0.0786036	0.00343278	0.0161992	-0.0175313	0.52787	0.897204	0.0258983	0.3338	0.651793	0.0434296	0.114385	0.661163
	CFAP45.6553.68	0.030351	0.401789	0.56584	0.0552715	0.152668	0.29916	0.0878697	0.0168368	0.0585975	0.0267299	0.45541	0.87495	0.0579899	0.0945559	0.384661	0.03126	0.383279	0.822907
	CFB.4129.72	0.0280102	0.342443	0.511884	0.0111704	0.72305	0.835448	0.0876974	0.00371935	0.0172507	-0.0148557	0.620709	0.923541	0.0603893	0.0386535	0.274392	0.075245	0.0129995	0.337289
	CFC1.3294.55	-0.0454056	0.0995246	0.21559	-0.0663439	0.0243545	0.079641	-0.0964668	0.000685475	0.00409593	-0.0191831	0.430759	0.868832	-0.0496803	0.0368741	0.273244	-0.0304972	0.212506	0.748364
	CFD.2946.52	0.0428994	0.222834	0.386598	0.122525	0.00119934	0.0077177	0.140738	0.000100972	0.00078741	0.086708	0.00668967	0.349945	0.0999107	0.00130411	0.068494	0.0132027	0.679052	0.918705
	CFH.4159.130	-0.136205	8.49214e-14	4.65147e-12	-0.132832	7.36277e-12	3.60384e-10	-0.100228	4.36895e-08	7.23077e-07	0.00555389	0.748629	0.961448	0.0365553	0.0302243	0.26054	0.0310014	0.0755911	0.598614
	CFHR1.15468.14	0.171553	1.32609e-05	0.000154075	0.212617	4.84534e-07	8.44447e-06	0.144742	0.000297122	0.00201038	0.0441052	0.242107	0.79054	-0.0260528	0.475705	0.753528	-0.0701581	0.0643246	0.578042
	CFHR2.15584.9	-0.0072462	0.933747	0.96036	0.292461	0.00188041	0.0112215	0.204695	0.0212606	0.0709355	0.302438	0.000309418	0.0768409	0.212184	0.00807834	0.159708	-0.0902546	0.277586	0.770984
	CFHR3.16836.1	0.0205431	0.384484	0.550579	-0.0117304	0.641624	0.772926	-0.0194255	0.42159	0.607116	-0.0319509	0.209348	0.754985	-0.0400937	0.105425	0.404892	-0.00814274	0.751424	0.950003
	CFHR4.6471.53	0.0627998	0.727067	0.833807	0.135883	0.479937	0.648298	0.0770198	0.674663	0.809419	0.0819682	0.630886	0.927796	0.0161796	0.922055	0.972441	-0.0657886	0.700906	0.926952
	CFHR5.16055.3	-0.0966531	0.00672132	0.0277104	-0.0263405	0.487649	0.655026	-0.0202189	0.576531	0.732565	0.0748271	0.0260876	0.472135	0.0774951	0.017531	0.212168	0.00266796	0.936765	0.98901
	CFI.2567.5	0.0508279	0.0216736	0.0679596	0.0560336	0.0179201	0.0639646	0.0848295	0.000182769	0.0013222	0.00745368	0.729351	0.957771	0.0346458	0.0970177	0.389972	0.0271921	0.208188	0.745831
	CFL1.4203.50	0.015308	0.606233	0.740648	-0.0194626	0.543121	0.696099	-0.017841	0.555061	0.717168	-0.0338506	0.24358	0.791214	-0.0326542	0.24192	0.572318	0.00119639	0.967088	0.993729
	CFTR.7717.95	0.000810083	0.993479	0.995872	0.0444497	0.671294	0.795422	-0.0252769	0.801271	0.888777	0.0468463	0.618558	0.923165	-0.0248053	0.785592	0.91902	-0.0716516	0.442225	0.843473
	CGA.14056.4	0.0406343	0.0997656	0.21601	0.0694833	0.00887772	0.0375083	0.0593416	0.0185359	0.0632669	0.0310064	0.210794	0.757133	0.0197505	0.410451	0.712367	-0.0112559	0.651621	0.911236
	CGA.FSHB.3032.11	0.586359	6.75398e-06	8.46733e-05	0.550898	7.15159e-05	0.000729589	0.517589	9.27058e-05	0.000736683	-0.0379141	0.781411	0.967569	-0.0706819	0.593696	0.827756	-0.0327678	0.811225	0.964281
	CGA.LHB.2953.31	0.289971	0.00985256	0.0372793	0.238005	0.0471032	0.130242	0.252714	0.0272261	0.0857408	-0.0623038	0.566855	0.906272	-0.0397575	0.706167	0.884577	0.0225463	0.836439	0.973386
	CGA.TSHB.3521.16	0.156264	0.121265	0.249862	0.00315354	0.976667	0.989571	0.0742154	0.469988	0.651803	-0.160912	0.129548	0.680422	-0.0829108	0.418777	0.717881	0.0780012	0.463673	0.847497
	CGB2.6213.10	-0.0785035	0.355146	0.522714	-0.188776	0.0389393	0.112115	-0.327179	0.000178601	0.00129408	-0.10055	0.169706	0.727981	-0.244838	0.000572647	0.0537704	-0.144288	0.05016	0.5343
	CGREF1.6257.56	0.139845	0.000100612	0.000895388	0.127695	0.000865549	0.00591524	0.16171	1.09081e-05	0.0001077	-0.011693	0.734081	0.957771	0.0219162	0.511457	0.779316	0.0336092	0.331171	0.797352
	CHAD.13460.4	-0.0699114	0.320939	0.49009	-0.0960698	0.202118	0.365689	-0.154113	0.032296	0.0976306	-0.0109409	0.864467	0.983741	-0.0789519	0.204504	0.527357	-0.068011	0.291072	0.7818
	CHCHD10.11270.17	0.00366881	0.930852	0.958776	0.0120823	0.788708	0.880147	0.0743712	0.0872097	0.20472	0.0105291	0.80506	0.974079	0.0712934	0.087712	0.376012	0.0607643	0.160134	0.721727
	CHD7.14005.2	-0.0103076	0.592003	0.730031	0.00399237	0.844592	0.916501	0.0347356	0.0741421	0.182711	0.0142456	0.470447	0.878461	0.0448757	0.019734	0.223035	0.0306301	0.121166	0.669907
	CHEK1.2853.68	-0.0664721	0.0068771	0.028201	-0.0731033	0.00539279	0.0254484	-0.0261244	0.294256	0.482903	-0.00735448	0.762633	0.96362	0.0399086	0.0905902	0.381411	0.047263	0.0525507	0.538889
	CHEK2.19328.51	0.03704	0.0433541	0.115844	-0.00195392	0.920173	0.960462	-0.00336256	0.856021	0.920223	-0.0359893	0.0454433	0.56981	-0.0398833	0.0221801	0.228994	-0.00389398	0.828332	0.972038
	CHFR.11320.29	0.0156984	0.355121	0.522714	-0.0268513	0.143984	0.287281	-0.0155278	0.37073	0.560745	-0.0422994	0.0175958	0.408879	-0.0312859	0.0666707	0.344278	0.0110135	0.535493	0.871596
	CHGA.8476.11	-0.0150961	0.7436	0.845013	-0.0559261	0.256273	0.432067	-0.0530081	0.259752	0.443458	-0.035567	0.444655	0.870776	-0.0364634	0.419926	0.718414	-0.00089639	0.984646	0.997081
	CHGB.8235.48	0.0410862	0.447119	0.609359	0.0376814	0.514155	0.6748	0.00123368	0.982134	0.991563	0.000266438	0.996142	0.998418	-0.0383691	0.472834	0.752251	-0.0386356	0.485197	0.851692
	CHI3L1.11104.13	0.726186	7.74447e-05	0.000724234	0.820659	2.99415e-05	0.000341839	0.981786	1.97189e-07	2.8441e-06	0.111149	0.536246	0.901975	0.261596	0.133837	0.445252	0.150447	0.40453	0.835995
	CHI3L2.9383.24	0.00655405	0.828172	0.897451	-0.0436248	0.176995	0.333356	-0.0123305	0.689177	0.818506	-0.0500134	0.111556	0.669838	-0.0187963	0.536403	0.794153	0.0312171	0.322046	0.797352
	CHIA.16591.71	-0.0154863	0.393702	0.559126	-0.0262275	0.180494	0.338545	0.000986124	0.957517	0.97814	-0.0114933	0.547399	0.902945	0.0161653	0.377631	0.68527	0.0276586	0.14954	0.705772
	CHIT1.3600.2	0.0802592	0.354955	0.522714	0.0545099	0.555961	0.705649	0.239562	0.00709256	0.029069	-0.00622057	0.942287	0.995169	0.164111	0.0505497	0.303512	0.170331	0.0498122	0.5343
	CHKB.7761.125	0.110437	0.131323	0.265996	0.114506	0.143424	0.286546	0.106549	0.157909	0.315064	0.00927984	0.901605	0.988041	-0.00262176	0.971555	0.991742	-0.0119016	0.874945	0.979132
	CHL1.8958.51	0.187647	0.000238634	0.00185152	0.125952	0.0203454	0.0702243	0.11731	0.0235349	0.076634	-0.0639243	0.222477	0.773707	-0.0711944	0.161236	0.482788	-0.00727013	0.88996	0.982415
	CHMP2A.17728.61	-0.0998352	0.202058	0.360896	-0.160055	0.0534528	0.142654	-0.225097	0.00464457	0.0206271	-0.0623435	0.383536	0.861225	-0.125394	0.0726383	0.353733	-0.0630502	0.378922	0.822371
	CHMP2B.17350.13	0.0082922	0.906715	0.943646	0.0144367	0.847089	0.918562	-0.10447	0.146483	0.298612	0.00938172	0.884648	0.987569	-0.111695	0.0776249	0.359193	-0.121076	0.063054	0.571783
	CHP1.12458.79	-0.140049	7.63244e-08	1.54021e-06	-0.128405	2.69065e-06	3.91762e-05	-0.128536	9.96501e-07	1.25614e-05	0.014287	0.534787	0.901975	0.0125969	0.574423	0.820487	-0.00169012	0.941474	0.98901
	CHRDL1.3362.61	0.101056	0.00353747	0.0163249	0.076841	0.0374863	0.109577	0.0492975	0.161202	0.319557	-0.0220761	0.535387	0.901975	-0.0511797	0.138904	0.451219	-0.0291036	0.415878	0.837546
	CHRDL2.6086.15	0.186961	0.00152588	0.00833795	0.190871	0.00245176	0.0136734	0.129735	0.0304489	0.0936114	0.000397361	0.994423	0.998418	-0.0574157	0.297923	0.625799	-0.0578131	0.31152	0.79443
	CHST1.7803.4	-0.0140861	0.388725	0.555443	-0.00959938	0.580582	0.72707	-0.0132418	0.424602	0.610117	0.00472318	0.769162	0.964888	0.000810025	0.958721	0.985678	-0.00391316	0.808585	0.963874
	CHST11.7779.86	-0.0391446	0.296152	0.464257	-0.0812267	0.0434599	0.122203	-0.0776551	0.0436224	0.122982	-0.0438333	0.23346	0.784972	-0.0392657	0.272283	0.602531	0.00456756	0.901896	0.984105
	CHST12.6626.81	0.0284792	0.4146	0.577352	-0.00581605	0.875827	0.93814	-0.012873	0.717452	0.835061	-0.0343224	0.343189	0.851137	-0.0420019	0.232653	0.5625	-0.00767951	0.832537	0.97279
	CHST14.7262.191	0.0326123	0.0695898	0.165726	0.0355744	0.065365	0.165426	0.00757126	0.680653	0.813398	0.00187066	0.922646	0.98926	-0.0254219	0.173732	0.494654	-0.0272925	0.159124	0.721727
	CHST15.4469.78	-0.0568687	0.139729	0.277948	-0.042036	0.311759	0.493261	-0.0130026	0.740261	0.849362	0.0229098	0.550047	0.902945	0.0461085	0.211537	0.537385	0.0231987	0.546396	0.872602
	CHST2.18863.176	0.0630531	0.0207675	0.0659354	0.0488878	0.0925144	0.21114	0.0971742	0.000529413	0.00329612	-0.0171265	0.538628	0.902258	0.0336963	0.216765	0.544767	0.0508228	0.0730812	0.598614
	CHST3.7189.55	-0.0284838	0.218061	0.380759	0.00396095	0.872087	0.936181	0.108054	4.25232e-06	4.71444e-05	0.0321002	0.196174	0.747848	0.13646	2.41605e-08	5.55813e-05	0.104359	2.71898e-05	0.010425
	CHST4.18876.77	0.0269582	0.273591	0.440454	0.0222191	0.400304	0.575562	0.0165575	0.512589	0.687787	-0.00715599	0.775948	0.965684	-0.0114428	0.638958	0.850664	-0.00428678	0.865621	0.978501
	CHST5.7020.13	0.200626	0.00045205	0.00312764	0.26638	1.33781e-05	0.000168637	0.206522	0.000407372	0.00263617	0.0654361	0.274909	0.813448	0.00554083	0.923848	0.972506	-0.0598953	0.31978	0.797352
	CHST6.4429.51	-0.0211409	0.326355	0.495728	0.00183463	0.937449	0.969738	-0.0200146	0.365312	0.554354	0.0236717	0.322899	0.837358	0.00133268	0.953615	0.985115	-0.022339	0.350966	0.807304
	CHST9.11646.4	0.123477	0.0102062	0.0380542	0.179078	0.000521493	0.00389511	0.176217	0.00036551	0.00240245	0.0506839	0.302486	0.825108	0.0510376	0.285436	0.61543	0.000353643	0.994292	0.997979
	CILP.5717.2	0.181094	0.000281186	0.00211741	0.129155	0.0149074	0.0554184	0.128314	0.0112633	0.0425472	-0.043565	0.327268	0.838322	-0.0505693	0.240988	0.571202	-0.00700432	0.875255	0.979132
	CILP2.8841.65	-0.135482	0.0139648	0.047985	-0.156899	0.00777555	0.0336867	-0.243824	1.67566e-05	0.000160619	-0.0180022	0.734063	0.957771	-0.107105	0.0377589	0.2733	-0.0891028	0.0947456	0.628159
	CINP.19383.131	0.193	0.0246957	0.075298	0.105086	0.249306	0.425113	0.246774	0.00455137	0.0203112	-0.0910516	0.304809	0.825703	0.052255	0.54061	0.797047	0.143307	0.105392	0.652218
	CIRBP.12724.81	0.138275	0.0236018	0.0724913	0.0491068	0.44723	0.618673	0.0617246	0.316823	0.504638	-0.0820656	0.142591	0.714471	-0.0741589	0.172216	0.49415	0.00790669	0.887598	0.981665
	CISD1.7745.3	0.010804	0.743205	0.844944	0.0356351	0.31276	0.493955	0.0643356	0.0559781	0.147259	0.0253279	0.425895	0.868832	0.0536467	0.081213	0.368502	0.0283188	0.37613	0.820955
	CISD2.8094.20	-0.0095507	0.622679	0.75314	0.0118735	0.566431	0.714938	-0.0237455	0.229302	0.407501	0.019731	0.324178	0.837361	-0.0145517	0.453839	0.739911	-0.0342827	0.0880461	0.622539
	CKAP2.5345.51	0.0430121	0.23006	0.395408	0.0380532	0.323004	0.503776	0.0237619	0.515321	0.689642	-0.00378672	0.915261	0.98926	-0.0184918	0.59058	0.826255	-0.0147051	0.680621	0.919418
	CKAP4.7221.56	-0.0204776	0.346721	0.515713	-0.00784643	0.735509	0.844575	0.00274642	0.901152	0.949622	0.0121447	0.582193	0.912326	0.0231201	0.278642	0.608752	0.0109754	0.616681	0.898464
	CKB.3800.71	0.0393791	0.390663	0.556829	0.0591092	0.232885	0.404729	-0.0195041	0.678712	0.811737	0.0233994	0.613563	0.922893	-0.0575257	0.19793	0.521163	-0.0809251	0.0831	0.615109
	CKB.CKM.3714.49	-0.809328	2.99842e-14	1.76868e-12	-0.646993	7.81309e-09	2.09235e-07	-1.09296	9.77422e-23	1.40535e-20	0.151368	0.117777	0.672245	-0.286356	0.0024067	0.0994982	-0.437724	9.02064e-06	0.00592914
	CKMT1A.15542.19	-0.104134	0.316344	0.485005	-0.0749193	0.499826	0.664078	-0.0810829	0.444106	0.627558	0.023255	0.822232	0.9783	0.0212257	0.832477	0.937309	-0.00202933	0.98442	0.997081
	CKMT2.18197.97	-0.0266471	0.332566	0.501191	-0.0562437	0.0551095	0.145495	-0.0424693	0.129775	0.273645	-0.0318211	0.251798	0.799125	-0.0168635	0.529035	0.790322	0.0149577	0.587794	0.889201
	CKS1B.12530.14	0.0601736	0.0109155	0.0400175	0.0460805	0.0683449	0.17061	0.0445811	0.0625486	0.160685	-0.0108986	0.651287	0.93526	-0.0149159	0.521636	0.786128	-0.00401724	0.868084	0.978502
	CLC.11094.104	0.00206191	0.950223	0.970234	0.00453034	0.897819	0.95028	0.0190863	0.570067	0.72878	0.00156237	0.962965	0.996452	0.016625	0.609531	0.835036	0.0150626	0.655459	0.912866
	CLCA1.10496.11	-0.0882412	0.0704886	0.16726	-0.0169094	0.74579	0.852729	-0.0896616	0.0748266	0.183712	0.0627709	0.147223	0.714471	-0.00329252	0.938017	0.97894	-0.0660634	0.130784	0.680046
	CLCA2.8950.4	0.0366118	0.0911517	0.201815	0.00259914	0.910783	0.956664	-0.00423589	0.846116	0.913845	-0.0356396	0.108143	0.668111	-0.0414257	0.0514215	0.305042	-0.00578606	0.792728	0.959827
	CLEC10A.10955.4	-0.0677893	0.00126146	0.00718215	-0.0439241	0.0529032	0.141846	-0.042345	0.0473599	0.13103	0.0234864	0.281842	0.816082	0.0256277	0.218344	0.545978	0.00214123	0.921596	0.988406
	CLEC11A.2966.65	0.0312234	0.627871	0.75743	0.00380142	0.955962	0.978994	0.0332525	0.612701	0.759848	-0.0210725	0.74597	0.961448	0.00331189	0.958112	0.98553	0.0243844	0.708896	0.931369
	CLEC11A.4500.50	0.0360221	0.624428	0.754463	0.0021172	0.978519	0.990715	0.0471171	0.530059	0.699585	-0.0265294	0.720724	0.957013	0.0125704	0.861287	0.947157	0.0390998	0.599809	0.893905
	CLEC1B.4332.6	-0.485196	1.41012e-09	3.88501e-08	-0.551962	1.07847e-10	4.35266e-09	-0.663112	9.82726e-16	5.25758e-14	-0.0637052	0.358415	0.858053	-0.176345	0.00900505	0.165069	-0.11264	0.105412	0.652218
	CLEC2A.10953.14	-0.102856	2.57963e-06	3.65196e-05	-0.109947	2.635e-06	3.86103e-05	-0.120686	7.9266e-08	1.24898e-06	-0.00611125	0.775232	0.965684	-0.017313	0.405724	0.707902	-0.0112017	0.603477	0.893905
	CLEC2B.7786.83	-0.0159372	0.565714	0.707117	0.00249715	0.931897	0.966996	0.0217852	0.438302	0.622223	0.0181556	0.513635	0.89246	0.0368074	0.17419	0.495331	0.0186518	0.498231	0.85431
	CLEC2D.7054.87	0.00856516	0.675295	0.794231	0.0068462	0.75183	0.856018	-0.0107612	0.604123	0.753271	-0.00210823	0.917302	0.98926	-0.0191938	0.334203	0.651799	-0.0170856	0.40394	0.835995
	CLEC2L.8242.9	-0.000913068	0.965533	0.977703	-0.0132667	0.553636	0.704422	0.033818	0.113251	0.248246	-0.0142415	0.505724	0.891167	0.0338579	0.102718	0.398152	0.0480994	0.0245502	0.447247
	CLEC3B.5701.81	-0.114269	2.1461e-05	0.000239085	-0.109333	0.000137751	0.00128161	-0.129111	2.65102e-06	3.06466e-05	0.00525644	0.84033	0.979209	-0.0142225	0.57401	0.820487	-0.0194789	0.457334	0.845344
	CLEC4A.8853.2	-0.0233489	0.395401	0.560456	-0.0173189	0.553519	0.704422	0.0217031	0.436536	0.620293	0.00674259	0.813838	0.974414	0.0453057	0.103207	0.399374	0.0385631	0.176133	0.729069
	CLEC4C.9094.5	0.1418	0.0198194	0.0634137	0.16219	0.0126972	0.0490512	0.162128	0.00905878	0.035715	0.0235022	0.697317	0.949218	0.0204873	0.72654	0.891564	-0.00301487	0.960363	0.991837
	CLEC4D.7752.31	-0.0577153	0.0463684	0.121822	-0.0355353	0.249376	0.425113	-0.00687558	0.815197	0.896731	0.0220832	0.436402	0.870349	0.0510521	0.0639584	0.336696	0.0289689	0.307877	0.790429
	CLEC4G.10781.19	0.042449	0.138611	0.276321	0.0437407	0.155602	0.302716	0.0747594	0.0108351	0.0411321	0.00285761	0.920662	0.98926	0.0327154	0.239351	0.569417	0.0298578	0.301559	0.790429
	CLEC4M.3030.3	0.0831935	0.000286544	0.00214372	0.0604075	0.0137623	0.0522016	0.0968202	3.64144e-05	0.000316716	-0.0235056	0.300162	0.825108	0.0135679	0.535547	0.793883	0.0370735	0.103984	0.652218
	CLEC6A.6911.103	0.0539865	0.171409	0.321505	0.150226	0.000399252	0.0031401	0.151716	0.000170786	0.00124333	0.093802	0.030805	0.502602	0.0969212	0.0213238	0.227082	0.00311922	0.942596	0.98901
	CLEC7A.3603.60	0.0844766	0.00140566	0.00778273	0.0404258	0.151229	0.297226	0.060444	0.0249088	0.0799201	-0.0423292	0.109959	0.668265	-0.0236892	0.356548	0.66659	0.0186401	0.484791	0.851692
	CLIC1.5013.2	0.0468742	0.565574	0.707117	-0.0248978	0.773542	0.870607	-0.108482	0.189889	0.357626	-0.0733832	0.340144	0.847617	-0.154244	0.0399179	0.275106	-0.0808607	0.295264	0.784116
	CLIC2.17837.5	0.169825	0.000267571	0.00203487	0.0852662	0.0846692	0.197647	0.122568	0.00980071	0.0379985	-0.0808623	0.0802232	0.630542	-0.0458364	0.306953	0.63588	0.035026	0.450194	0.844315
	CLIC4.15314.49	0.00426503	0.935764	0.961038	0.00776576	0.889909	0.946971	-0.0761132	0.156304	0.312539	0.00602125	0.904306	0.98826	-0.0784724	0.108135	0.410502	-0.0844936	0.0937	0.627093
	CLIC5.12475.48	-0.0678736	0.155135	0.300184	-0.0466726	0.359036	0.538514	-0.0943649	0.0523554	0.141035	0.0243007	0.614994	0.922893	-0.0255569	0.58522	0.82418	-0.0498576	0.302974	0.790429
	CLINT1.11659.31	-0.0353373	0.637058	0.765473	0.00153746	0.984434	0.993503	-0.0763855	0.312712	0.500238	0.0395771	0.583907	0.912708	-0.0408895	0.562723	0.813528	-0.0804666	0.267709	0.76935
	CLMP.10440.26	0.100583	0.00762569	0.0305359	0.0979966	0.0143733	0.0540291	0.104786	0.00611555	0.0260052	0.00197284	0.958314	0.996452	0.00576383	0.874883	0.954098	0.00379099	0.9198	0.987632
	CLMP.9585.80	0.0479827	0.115011	0.239766	0.0793948	0.0128369	0.0494133	0.0402834	0.185985	0.352002	0.0312176	0.301352	0.825108	-0.00809388	0.784853	0.918801	-0.0393115	0.193325	0.736468
	CLN5.8874.53	0.018721	0.237511	0.401908	0.0176045	0.299263	0.47964	0.0595608	0.000231638	0.00161971	-0.00118753	0.936647	0.993762	0.0408749	0.00473314	0.132788	0.0420624	0.00521979	0.240058
	CLPP.17196.5	0.0100169	0.559499	0.702388	0.00616584	0.739284	0.847781	-0.0257245	0.150588	0.304551	-0.00143331	0.92849	0.991656	-0.0348427	0.0264459	0.248321	-0.0334094	0.0408181	0.50215
	CLPS.5749.53	0.0174909	0.764793	0.858875	-0.0508723	0.415522	0.590067	-0.0509224	0.393115	0.582145	-0.0715335	0.219051	0.768181	-0.0689256	0.221879	0.548705	0.00260784	0.964361	0.993154
	CLPSL1.9526.3	0.0975268	0.0857973	0.192939	0.039986	0.511881	0.672937	0.216539	0.000203149	0.00143815	-0.0602811	0.305508	0.826362	0.1179	0.0379737	0.2733	0.178181	0.00272256	0.202041
	CLPSL2.7767.1	-0.0859809	0.0100647	0.0378021	-0.096126	0.00706691	0.0315122	-0.0249749	0.461854	0.644723	-0.00842625	0.802461	0.973945	0.0619095	0.0592182	0.325912	0.0703357	0.0382383	0.490248
	CLSTN1.15521.4	-0.239422	1.33629e-07	2.5406e-06	-0.211482	1.11092e-05	0.000141589	-0.344177	2.59773e-13	1.02155e-11	0.0308885	0.488636	0.885463	-0.103662	0.0175868	0.212168	-0.13455	0.00303963	0.202496
	CLSTN2.18882.7	-0.0479531	0.379296	0.545185	-0.0076983	0.894893	0.949366	-0.0753668	0.175689	0.338929	0.0424498	0.449256	0.870776	-0.0270034	0.619459	0.840995	-0.0694533	0.21796	0.749975
	CLSTN3.6291.55	0.162911	0.000525269	0.0035857	0.15154	0.00249583	0.0138687	0.165745	0.000544088	0.00336924	-0.00180851	0.968375	0.996452	0.00447154	0.919675	0.971183	0.00628004	0.891216	0.982653
	CLTA.19257.11	0.0606469	0.0462346	0.121627	0.0301034	0.349491	0.530024	0.0545612	0.0767242	0.186434	-0.0271261	0.350997	0.855223	-0.00510055	0.857026	0.945571	0.0220255	0.449508	0.844111
	CLTC.13711.10	0.0596165	0.0121203	0.0429422	0.024527	0.333263	0.514027	0.0609742	0.011722	0.0439194	-0.0357647	0.144767	0.714471	0.00130413	0.955838	0.985251	0.0370689	0.130514	0.680046
	CLU.4542.24	0.00481317	0.842549	0.907224	0.00728202	0.780827	0.874108	0.0156979	0.525924	0.698751	0.00335242	0.886217	0.987569	0.0108155	0.632123	0.847705	0.00746307	0.751578	0.950003
	CMA1.3423.59	-0.0283639	0.265663	0.432801	-0.0287692	0.291068	0.470936	-0.0289769	0.264897	0.44858	0.0002463	0.992165	0.998418	-0.000270981	0.991108	0.998454	-0.00051728	0.983612	0.997081
	CMBL.19115.13	0.0331072	0.433211	0.594986	0.116119	0.00970666	0.0401622	0.0497592	0.244085	0.426302	0.0829281	0.0585322	0.581026	0.0166211	0.695677	0.879296	-0.066307	0.131192	0.680089
	CMPK1.18243.9	0.0234166	0.544925	0.691358	-0.0130219	0.751529	0.856018	-0.0358808	0.357352	0.547146	-0.0372174	0.28991	0.822365	-0.0599514	0.0767641	0.357482	-0.022734	0.516795	0.862304
	CNDP1.5456.59	-0.227187	0.023917	0.0732151	-0.193903	0.0696494	0.172615	-0.224703	0.0279512	0.0877841	0.0253328	0.804601	0.974079	7.97369e-05	0.99936	0.999752	-0.025253	0.805384	0.963236
	CNDP2.3192.3	-0.0908197	0.0385661	0.10582	-0.0989584	0.0350772	0.104123	-0.0694422	0.120888	0.260948	-0.00754353	0.865306	0.983741	0.0218637	0.613028	0.836528	0.0294072	0.511446	0.860703
	CNEP1R1.13532.25	0.0351991	0.0543431	0.13704	0.0593952	0.00253913	0.0140415	0.035827	0.0552604	0.145871	0.0245129	0.204341	0.75059	0.000818878	0.965087	0.988786	-0.023694	0.221405	0.754136
	CNGA2.12872.35	0.0236861	0.501477	0.656788	0.0919201	0.0154958	0.0569457	0.0566075	0.117767	0.25595	0.0680849	0.0641787	0.601102	0.0323321	0.362996	0.671902	-0.0357528	0.332715	0.797352
	CNN1.15566.10	0.0500516	0.0886266	0.197755	0.02309	0.460557	0.631167	0.0484414	0.104657	0.235466	-0.0254875	0.395023	0.865974	-0.000226452	0.993771	0.998572	0.025261	0.400591	0.835995
	CNN2.18877.15	0.154573	0.000258043	0.00197546	-0.0111937	0.804907	0.89104	0.059015	0.166599	0.32618	-0.162492	0.000119558	0.0458405	-0.094824	0.0181561	0.213871	0.0676684	0.105899	0.652218
	CNOT1.13482.14	-0.0473835	0.230423	0.39569	-0.0207446	0.617948	0.758234	-0.0415581	0.297652	0.485413	0.0273345	0.443203	0.870776	0.00596216	0.863689	0.947278	-0.0213723	0.548548	0.873582
	CNP.6609.22	-0.0240604	0.689067	0.80365	-0.126487	0.0489623	0.133626	-0.171794	0.00530481	0.0229769	-0.102528	0.0550657	0.572753	-0.148023	0.00456897	0.131386	-0.0454946	0.395575	0.835264
	CNPY3.17327.3	0.106706	0.0972112	0.211775	0.0660495	0.336295	0.516797	0.104793	0.107792	0.239905	-0.0387636	0.569701	0.907149	-0.00135491	0.983556	0.994799	0.0374087	0.583586	0.88703
	CNPY4.15465.79	-0.000345969	0.994554	0.996298	0.0341466	0.528493	0.684956	-0.110635	0.0334434	0.100374	0.0346477	0.497307	0.889968	-0.110311	0.0268118	0.248532	-0.144959	0.00500822	0.235131
	CNRIP1.18218.48	-0.046048	0.430795	0.592375	-0.073093	0.237935	0.411401	-0.0847933	0.152713	0.307652	-0.0228056	0.668326	0.93887	-0.0372803	0.472277	0.751624	-0.0144748	0.786011	0.958568
	CNTF.3489.9	-0.0646028	0.000102655	0.000903093	-0.0811963	6.62223e-06	8.78066e-05	-0.0778579	4.89854e-06	5.36624e-05	-0.0191942	0.239144	0.787796	-0.0142291	0.36304	0.671902	0.00496504	0.761945	0.952924
	CNTFR.14101.2	-0.0347214	0.30106	0.469392	-0.0205117	0.567424	0.715311	-0.00961863	0.778624	0.874835	0.0151489	0.647674	0.934607	0.0252299	0.43257	0.724256	0.0100811	0.761959	0.952924
	CNTN1.2974.61	-0.323424	3.0071e-20	3.54761e-18	-0.339585	1.1715e-19	1.58531e-17	-0.33971	2.88521e-21	3.31871e-19	-0.017306	0.595185	0.916204	-0.0163874	0.603778	0.831732	0.000918678	0.977584	0.996654
	CNTN2.3296.92	-0.2006	0.0025061	0.0124888	-0.25548	0.00032687	0.00267198	-0.290447	1.97991e-05	0.00018366	-0.0432918	0.51334	0.892284	-0.0860748	0.180579	0.501857	-0.042783	0.52	0.863726
	CNTN4.3298.52	-0.285999	1.54403e-13	7.98211e-12	-0.303517	2.22945e-13	1.3677e-11	-0.336832	3.27642e-17	2.24997e-15	-0.0183294	0.628595	0.927796	-0.050828	0.167095	0.48796	-0.0324986	0.393225	0.832823
	CNTN5.3299.29	-0.237796	2.12982e-07	3.85799e-06	-0.33116	5.79438e-11	2.46851e-09	-0.302509	1.51389e-10	3.96515e-09	-0.0902897	0.0382753	0.538998	-0.0641025	0.120242	0.428862	0.0261873	0.548159	0.873582
	CNTNAP2.6965.19	0.0202903	0.602976	0.737843	0.0302631	0.470419	0.640545	-0.00191314	0.961686	0.979786	0.0122159	0.754303	0.962586	-0.0214742	0.569871	0.819749	-0.0336901	0.391446	0.831237
	CNTNAP5.9044.1	-0.011562	0.771297	0.86302	0.00483174	0.908891	0.955941	0.0796405	0.0460949	0.128379	0.0185742	0.638334	0.929961	0.0917763	0.0163053	0.206669	0.073202	0.0626849	0.571783
	COA3.7888.58	-0.0562183	0.0271676	0.0813261	-0.0681776	0.0124852	0.0483133	-0.0228084	0.381044	0.569215	-0.0111787	0.64985	0.934607	0.0337126	0.159701	0.481965	0.0448913	0.07139	0.595326
	COCH.7227.75	0.890699	1.29996e-13	6.79672e-12	0.82523	9.59173e-11	3.94032e-09	0.553775	3.96708e-06	4.44683e-05	-0.0518252	0.65288	0.93667	-0.330914	0.00326985	0.113117	-0.279089	0.0163539	0.373192
	COG8.9543.131	0.0121262	0.642728	0.768763	0.0319765	0.254428	0.430534	0.0799897	0.00293435	0.014317	0.0198863	0.457141	0.876087	0.0678707	0.00888744	0.164221	0.0479844	0.0738331	0.598614
	COL10A1.15653.9	-0.17403	0.3614	0.528713	-0.582301	0.00450808	0.0222509	-0.56033	0.0041261	0.0187962	-0.383248	0.0367529	0.538998	-0.379211	0.0326182	0.262191	0.00403736	0.982453	0.997081
	COL11A2.11278.4	-0.350769	0.00593528	0.0250075	-0.502444	0.00023929	0.0020695	-0.607289	3.64872e-06	4.14513e-05	-0.128688	0.284538	0.818321	-0.248455	0.0335736	0.263604	-0.119767	0.321159	0.797352
	COL13A1.6570.1	-0.110604	0.000742015	0.00474828	-0.0643451	0.0639942	0.163127	-0.0903333	0.00654547	0.0273282	0.0433189	0.180173	0.743784	0.019382	0.536003	0.793995	-0.0239369	0.459646	0.845344
	COL15A1.8974.172	-0.0622343	0.062633	0.152554	-0.0037983	0.915153	0.957865	-0.0588738	0.0840481	0.19882	0.0650102	0.0454243	0.56981	0.00532204	0.865395	0.94802	-0.0596882	0.0671813	0.586529
	COL18A1.2201.17	0.469075	7.11306e-35	4.0909e-32	0.518744	8.48171e-37	7.80487e-34	0.484039	1.56031e-35	7.97667e-33	0.052584	0.139535	0.713804	0.0159317	0.643713	0.853276	-0.0366523	0.30458	0.790429
	COL1A1.11140.56	-0.025096	0.779133	0.868539	-0.0808906	0.397984	0.57384	-0.250827	0.00639185	0.0268575	-0.0363449	0.659276	0.93887	-0.21858	0.00671303	0.149186	-0.182235	0.0285397	0.460843
	COL1A1.13484.69	-0.0299483	0.215519	0.377466	0.0115551	0.651931	0.780519	-0.00158069	0.948017	0.974709	0.0404021	0.115601	0.669838	0.0279726	0.257672	0.588362	-0.0124294	0.623767	0.90165
	COL20A1.8804.39	-0.013668	0.647584	0.771501	0.0332502	0.297474	0.477845	-0.0340559	0.263436	0.447754	0.0442196	0.137589	0.709364	-0.0212518	0.461668	0.743547	-0.0654714	0.0283902	0.460843
	COL23A1.4543.65	-0.018067	0.332279	0.500923	-0.0202668	0.310551	0.491857	-0.0178493	0.347622	0.536974	-0.00389599	0.832348	0.979209	-0.000420705	0.981097	0.994056	0.00347528	0.850844	0.976199
	COL25A1.7006.4	0.00248032	0.936603	0.961347	0.0900704	0.00686762	0.0307972	0.0794591	0.0127987	0.0471101	0.0889342	0.00646407	0.349945	0.0770414	0.0156039	0.203127	-0.0118927	0.715939	0.934213
	COL28A1.10702.1	0.294472	7.19958e-11	2.58791e-09	0.280667	5.16188e-09	1.48436e-07	0.266274	6.22964e-09	1.20939e-07	-0.00339106	0.935982	0.993762	-0.0249329	0.542548	0.797812	-0.0215418	0.611412	0.896827
	COL2A1.15569.15	0.0192715	0.807601	0.884731	-0.0906251	0.28795	0.468645	-0.245659	0.00274342	0.0134712	-0.0940274	0.198293	0.747848	-0.258929	0.000303738	0.0360459	-0.164901	0.0256045	0.454561
	COL2A1.18875.125	-0.454614	0.0612611	0.149847	-1.59198	1.59886e-08	4.01986e-07	-1.48309	9.1786e-09	1.73789e-07	-1.09027	5.692e-06	0.01088	-1.01556	4.47607e-06	0.00411888	0.0747154	0.753362	0.950218
	COL3A1.18880.81	0.168742	9.72203e-05	0.000875364	0.143178	0.00190395	0.011318	0.108985	0.0130445	0.047861	-0.0194769	0.624311	0.924338	-0.0572255	0.138395	0.451219	-0.0377486	0.344752	0.804159
	COL4A3BP.13535.2	0.0451384	0.13456	0.269765	0.0308356	0.335057	0.515411	0.0321848	0.293233	0.481673	-0.0131659	0.647944	0.934607	-0.0127001	0.652568	0.858037	0.000465839	0.987256	0.997081
	COL4A3BP.13950.9	0.142289	0.0015831	0.00857934	0.110509	0.0199306	0.0691809	0.165471	0.00027955	0.00191116	-0.0273018	0.525263	0.896323	0.0245556	0.556415	0.808867	0.0518574	0.227941	0.761843
	COL6A1.16828.8	0.622796	1.28599e-06	1.93362e-05	0.705717	2.99038e-07	5.52559e-06	0.591859	6.15873e-06	6.55893e-05	0.0787625	0.50107	0.891061	-0.0326331	0.773635	0.913628	-0.111396	0.343464	0.804159
	COL6A2.16753.46	0.343732	2.48051e-27	5.43468e-25	0.303345	6.36675e-20	9.44949e-18	0.318833	1.53388e-23	2.61385e-21	-0.0389577	0.209709	0.754985	-0.0239635	0.42347	0.719883	0.0149942	0.629667	0.903453
	COL6A3.11196.31	0.247878	9.78403e-09	2.3446e-07	0.252501	4.36927e-08	9.75874e-07	0.241201	4.21118e-08	6.99482e-07	0.015825	0.694673	0.948316	-0.0030355	0.938089	0.97894	-0.0188605	0.641295	0.908741
	COL6A5.11155.16	0.05678	0.0724011	0.170829	0.015898	0.635617	0.768267	0.0723492	0.0234503	0.0765005	-0.0400507	0.224917	0.774837	0.0156302	0.621425	0.842421	0.0556809	0.0890688	0.622539
	COL8A1.4807.13	0.307066	0.0116546	0.0418973	0.18426	0.158017	0.305093	0.0395718	0.750307	0.857467	-0.127823	0.305043	0.825703	-0.26969	0.0257714	0.245135	-0.141867	0.25918	0.766751
	COL9A1.15466.30	-0.366999	0.0977448	0.212435	-1.42818	2.53192e-08	6.03595e-07	-0.907157	6.95933e-05	0.000574863	-1.02493	7.0941e-06	0.01088	-0.530093	0.00874845	0.16299	0.494834	0.027647	0.460843
	COL9A1.6631.17	0.00896499	0.678388	0.79631	-0.00656401	0.774967	0.871365	-0.0113017	0.607219	0.755493	-0.0167743	0.420591	0.868213	-0.0207335	0.307603	0.636442	-0.00395925	0.849635	0.975342
	COLEC10.6558.5	-0.094595	0.00152105	0.00832145	-0.135974	2.34476e-05	0.000276621	-0.0620279	0.0412087	0.117984	-0.0400634	0.158311	0.722383	0.0335855	0.22101	0.548705	0.0736489	0.0100296	0.309706
	COLEC11.4430.44	0.00180388	0.980149	0.986798	0.055423	0.474607	0.643947	0.0580243	0.432718	0.617727	0.0505557	0.487216	0.884641	0.0558569	0.428558	0.721642	0.00530128	0.942137	0.98901
	COLEC12.5457.5	-0.39713	8.907e-10	2.62699e-08	-0.498848	9.32674e-13	5.23321e-11	-0.541816	7.87729e-16	4.36667e-14	-0.0973641	0.115868	0.669838	-0.142734	0.0177263	0.212168	-0.0453699	0.464837	0.847497
	COLGALT1.5638.23	-0.1923	3.44418e-08	7.43974e-07	-0.118938	0.00125245	0.00799242	-0.212242	2.6416e-09	5.45022e-08	0.0672882	0.0508719	0.572753	-0.0218885	0.510065	0.778636	-0.0891767	0.0101409	0.311055
	COLGALT2.7234.12	0.016988	0.442511	0.604691	0.0346821	0.140014	0.281152	0.0430869	0.0575788	0.150437	0.0155668	0.489593	0.885463	0.0252773	0.253165	0.585039	0.00971053	0.667208	0.915601
	COMMD1.12509.115	0.643025	1.22118e-05	0.000144068	0.640886	4.31635e-05	0.000472846	0.784552	1.64785e-07	2.42228e-06	-0.00768082	0.958968	0.996452	0.138847	0.335907	0.652927	0.146528	0.326356	0.797352
	COMMD7.2823.7	-0.0598165	0.015905	0.0534934	-0.0803146	0.00217362	0.0124543	-0.0126546	0.610655	0.757924	-0.01867	0.441815	0.870776	0.0477095	0.0431335	0.283916	0.0663795	0.00643836	0.25985
	COMMD9.17683.2	0.0921875	0.0178921	0.0589273	0.0793317	0.0535548	0.142761	0.0766991	0.0508021	0.137981	-0.0135086	0.728055	0.957771	-0.0154781	0.68218	0.873688	-0.0019695	0.959593	0.991837
	COMP.8043.153	0.164009	0.00239807	0.0120322	0.0600021	0.296272	0.476958	0.0304263	0.578619	0.733608	-0.098577	0.0610852	0.588717	-0.131847	0.00996649	0.172942	-0.0332696	0.527924	0.868799
	COMT.18382.109	-0.020598	0.514964	0.668364	-0.0668037	0.0486736	0.133245	-0.035787	0.267516	0.452543	-0.0439861	0.164481	0.727981	-0.01461	0.63339	0.84864	0.0293761	0.354715	0.807853
	COPE.19310.81	-0.102189	0.0219044	0.0684197	-0.108099	0.0226358	0.0755237	-0.0070817	0.875355	0.932342	3.29389e-05	0.999413	0.99977	0.0973606	0.0257975	0.245135	0.0973277	0.0312833	0.469553
	COPS2.14029.42	0.0878475	0.0425796	0.114232	0.0470922	0.308228	0.489349	0.00212892	0.961464	0.979786	-0.0436078	0.331177	0.841383	-0.0863648	0.0476887	0.294857	-0.042757	0.342647	0.804159
	COPS7B.12384.92	0.258921	0.0785589	0.180815	0.154827	0.3244	0.504928	0.16793	0.262666	0.44694	-0.105535	0.459831	0.876991	-0.0902061	0.514581	0.780493	0.0153288	0.914814	0.985755
	COTL1.4905.63	0.0603726	0.00899138	0.0349108	-0.00888221	0.721002	0.834079	0.0100064	0.669369	0.805081	-0.0700518	0.00262821	0.241848	-0.0507164	0.0228163	0.231739	0.0193354	0.405406	0.835995
	COX4I2.7850.1	-0.117131	0.00431838	0.0194032	-0.145816	0.000906655	0.00613459	-0.0609958	0.143495	0.294085	-0.0264948	0.505575	0.891167	0.0572169	0.138665	0.451219	0.0837117	0.0367988	0.490248
	COX5A.18226.148	0.0890182	0.134653	0.269835	0.074569	0.236354	0.409438	0.00517032	0.931369	0.964926	-0.0201461	0.724509	0.957771	-0.0847274	0.127788	0.438545	-0.0645813	0.260331	0.766751
	COX5B.7887.57	-0.00339614	0.913854	0.94913	0.0439429	0.18527	0.344972	0.0818477	0.010265	0.0393906	0.0456905	0.159768	0.722383	0.0844842	0.00784135	0.15898	0.0387937	0.228828	0.761843
	COX6C.8903.1	0.00384357	0.898612	0.941128	-0.00752938	0.815278	0.898036	-0.0246411	0.424919	0.610382	-0.0113082	0.69279	0.948316	-0.0283972	0.307639	0.636442	-0.017089	0.551972	0.876942
	CP.17453.34	-0.109276	0.0110652	0.0404699	-0.145069	0.00162855	0.0100173	-0.0914812	0.0366224	0.107599	-0.0349555	0.407996	0.868213	0.01826	0.655538	0.859891	0.0532155	0.208865	0.746689
	CPA2.9276.7	-0.0171744	0.672989	0.792848	-0.0334633	0.443618	0.615156	-0.0732517	0.0802375	0.191579	-0.0201366	0.651229	0.93526	-0.0575158	0.184476	0.504923	-0.0373792	0.402036	0.835995
	CPA4.9267.2	-0.361043	0.105167	0.224224	-0.414486	0.081877	0.193188	-0.175715	0.438759	0.622435	-0.0723006	0.739434	0.959385	0.179727	0.394004	0.698579	0.252028	0.248706	0.76414
	CPB1.15375.49	-0.330031	7.61836e-06	9.39734e-05	-0.278092	0.000383369	0.00303993	-0.234801	0.00164142	0.00880205	0.0530022	0.441297	0.870776	0.096882	0.146826	0.461906	0.0438798	0.524059	0.865779
	CPB2.3518.54	0.0922765	0.000408533	0.00286971	0.0986295	0.000409514	0.00320438	0.0852814	0.00138944	0.00757444	0.00283404	0.909397	0.98926	-0.00792749	0.743372	0.898742	-0.0107615	0.667492	0.915601
	CPD.7917.17	0.0286061	0.0632061	0.153543	0.0225883	0.168171	0.320794	0.0309623	0.0495038	0.135164	-0.00498101	0.746411	0.961448	0.002679	0.858276	0.94596	0.00766001	0.620303	0.899469
	CPE.5343.74	-0.0781284	0.021345	0.0673582	-0.0626545	0.0845433	0.19754	-0.077235	0.0258245	0.0823557	0.0174473	0.602419	0.919062	0.00188232	0.95365	0.985115	-0.015565	0.644297	0.909288
	CPLX2.15321.8	0.244156	0.00039944	0.00281875	0.189772	0.00976287	0.0402139	0.105088	0.132574	0.277386	-0.0479061	0.506188	0.891228	-0.137328	0.0499921	0.303442	-0.0894217	0.216935	0.749479
	CPM.9416.77	0.0183194	0.674875	0.794143	0.0640714	0.170342	0.323861	-0.0304508	0.49422	0.671164	0.0422358	0.322258	0.837358	-0.0491192	0.235247	0.565655	-0.091355	0.0335109	0.483221
	CPN1.7142.5	-0.0191297	0.478112	0.636302	-0.00109974	0.969624	0.986146	0.0262109	0.340662	0.53024	0.019364	0.468345	0.877991	0.046042	0.0752827	0.356355	0.026678	0.319988	0.797352
	CPN2.6415.90	-0.0859236	0.0191576	0.0618241	-0.0618347	0.114078	0.245382	-0.123452	0.00100429	0.00567658	0.0244462	0.491746	0.887612	-0.037254	0.2801	0.610199	-0.0617003	0.0846024	0.617698
	CPNE1.5346.24	0.0923079	0.37971	0.545611	0.0375487	0.738267	0.846863	0.0914542	0.401876	0.591075	-0.0513755	0.621453	0.923541	0.00108628	0.991542	0.998454	0.0524618	0.620225	0.899469
	CPOX.18241.18	-0.184172	0.00345776	0.0160861	-0.0876761	0.190395	0.351246	-0.110133	0.0854134	0.201627	0.0976411	0.107536	0.668111	0.0738676	0.209791	0.535654	-0.0237734	0.695888	0.924225
	CPQ.9394.19	-0.156499	0.00139779	0.0077672	-0.185226	0.000410926	0.00320997	-0.247762	8.7963e-07	1.118e-05	-0.0252728	0.598936	0.918269	-0.0898622	0.0544362	0.312823	-0.0645893	0.18124	0.730431
	CPT1B.11709.29	-0.176136	4.04311e-06	5.40766e-05	-0.107575	0.00787639	0.0339637	-0.106446	0.00606723	0.0258715	0.0707104	0.0589135	0.581676	0.0706377	0.0522792	0.306416	-7.266e-05	0.998456	0.99889
	CPVL.8891.7	0.241189	0.00310961	0.0147956	0.197815	0.0243086	0.0795476	0.201947	0.0152825	0.0544653	-0.0430019	0.622026	0.923541	-0.03909	0.640426	0.85088	0.00391195	0.964083	0.993154
	CPXM1.6255.74	-0.130144	0.130901	0.265553	-0.113429	0.217819	0.386497	-0.249308	0.00469181	0.0207967	0.0327861	0.674616	0.93955	-0.113376	0.134951	0.446698	-0.146162	0.0630522	0.571783
	CPZ.6493.9	0.0568672	0.162868	0.309396	0.103831	0.0167529	0.0606931	0.0631928	0.129243	0.273025	0.0498611	0.19664	0.747848	0.00726208	0.847711	0.941645	-0.0425991	0.275248	0.770984
	CR1.19556.12	-0.198725	9.43911e-06	0.000114892	-0.207789	1.45348e-05	0.000180743	-0.184372	5.37823e-05	0.000454876	-0.00730654	0.869578	0.983992	0.0150007	0.728077	0.891564	0.0223073	0.617663	0.898971
	CR2.15570.99	-0.156616	0.0350941	0.0987573	-0.146397	0.065168	0.165109	-0.206522	0.00653069	0.0272913	0.0122812	0.870153	0.983992	-0.0477766	0.512013	0.779541	-0.0600579	0.426195	0.839862
	CRABP1.11967.23	-0.0464657	0.200103	0.358657	-0.0350777	0.364141	0.543259	-0.0289379	0.433871	0.618439	0.0143982	0.682659	0.9445	0.019244	0.574842	0.820487	0.00484577	0.891244	0.982653
	CRABP2.11696.7	0.227713	0.00023565	0.00183146	0.179231	0.00656703	0.0297931	0.174418	0.00556793	0.0239421	-0.0381583	0.526376	0.896323	-0.0494282	0.3974	0.702976	-0.0112699	0.852121	0.97649
	CRADD.15322.35	-0.0517858	0.237393	0.401856	-0.0924574	0.0492987	0.134215	-0.125319	0.00529863	0.0229769	-0.0359966	0.386903	0.863569	-0.0724685	0.0729383	0.353733	-0.0364719	0.384022	0.823282
	CRAT.12637.7	0.020853	0.68331	0.800373	0.0213461	0.694012	0.813334	-0.0247689	0.631147	0.775245	-0.00370672	0.941369	0.995001	-0.0465229	0.339867	0.654229	-0.0428162	0.395944	0.835395
	CRCP.17771.35	-0.0026996	0.950009	0.970234	0.0195798	0.673184	0.796636	0.0121276	0.784691	0.878862	0.0245607	0.580522	0.910948	0.016134	0.708218	0.885366	-0.0084267	0.85149	0.976199
	CREB3L1.11198.37	0.0261139	0.168276	0.31718	0.030433	0.139702	0.280685	0.0131809	0.498041	0.674722	0.00401778	0.837754	0.979209	-0.0133176	0.48122	0.758344	-0.0173354	0.382129	0.822907
	CREB3L2.17336.54	0.0816951	0.140438	0.279113	0.13175	0.0264724	0.0845829	0.153903	0.00635875	0.0267677	0.0468291	0.432368	0.869533	0.0707685	0.219038	0.547119	0.0239394	0.686739	0.922196
	CREB3L4.11308.8	0.121297	0.000964824	0.00582308	0.153574	9.9613e-05	0.00097944	0.11685	0.00189572	0.00983336	0.0296268	0.444329	0.870776	-0.00500701	0.894169	0.961435	-0.0346338	0.375417	0.820176
	CREBBP.13614.6	0.283412	5.24566e-10	1.60902e-08	0.193864	6.39744e-05	0.000668968	0.265265	1.22351e-08	2.25175e-07	-0.0868846	0.0486305	0.572753	-0.0173751	0.682383	0.873688	0.0695095	0.116173	0.661947
	CREG1.9357.4	-0.136187	0.00206808	0.0107033	-0.138192	0.00335093	0.0174014	-0.13095	0.00356592	0.0166905	-0.00382144	0.928506	0.991656	0.00505752	0.90258	0.963547	0.00887897	0.835325	0.973241
	CRELD1.7628.40	0.204437	0.000141146	0.0011829	0.300051	2.16275e-07	4.0782e-06	0.246147	8.12264e-06	8.35138e-05	0.0955282	0.0756455	0.627974	0.0415641	0.425555	0.720639	-0.0539641	0.317553	0.797184
	CRH.19637.9	0.170536	0.275436	0.442836	0.131448	0.427684	0.60048	-0.00149545	0.9925	0.996556	-0.0297406	0.853952	0.981522	-0.169204	0.28359	0.613509	-0.139464	0.390923	0.830779
	CRH.5614.44	-0.0275145	0.241342	0.406026	-0.0401602	0.107242	0.234196	-0.0104216	0.663234	0.801139	-0.0123851	0.595771	0.916249	0.0167191	0.462198	0.744077	0.0291041	0.214505	0.749479
	CRHBP.6039.24	-0.160238	1.47104e-05	0.00016997	-0.0425448	0.276445	0.456214	-0.0881717	0.0183924	0.0628701	0.117367	0.00154586	0.173475	0.0715573	0.0453744	0.287559	-0.0458093	0.215147	0.749479
	CRIM1.15492.1	-0.0268632	0.251381	0.417208	0.00869686	0.729743	0.840438	0.0417619	0.081416	0.194091	0.0346314	0.149414	0.714471	0.0681149	0.00347865	0.11598	0.0334835	0.165893	0.721727
	CRIM1.8699.43	-0.0139484	0.562475	0.705055	0.00721925	0.778095	0.872696	0.0116125	0.636247	0.780009	0.0225548	0.359368	0.858053	0.0262888	0.273172	0.603101	0.00373402	0.87978	0.980395
	CRIP1.18275.5	0.202485	0.000810663	0.00511641	0.162931	0.0114392	0.0452161	0.11554	0.0596864	0.154976	-0.0412128	0.485223	0.884187	-0.086588	0.13099	0.442976	-0.0453751	0.444137	0.843473
	CRIP2.9053.16	0.00281271	0.946793	0.967398	0.0453187	0.313957	0.494942	0.0232423	0.590792	0.742079	0.0461832	0.281065	0.816082	0.0222717	0.5942	0.827948	-0.0239116	0.57957	0.886565
	CRIPT.19294.26	-0.107208	0.0105255	0.0388977	-0.109227	0.0148629	0.0553268	0.000445719	0.991643	0.99619	0.00278178	0.945843	0.995169	0.109368	0.00605306	0.146098	0.106587	0.00994512	0.309172
	CRISP2.9282.12	-0.519943	1.08825e-16	8.78424e-15	-0.604801	3.25151e-19	4.15561e-17	-0.587985	9.09809e-20	8.2079e-18	-0.0855227	0.157669	0.722383	-0.0680352	0.247145	0.578185	0.0174875	0.773767	0.95394
	CRISP3.3187.52	-0.0279192	0.226071	0.390154	0.0211626	0.387959	0.564362	-0.0399954	0.0883956	0.206871	0.0483369	0.0478141	0.57141	-0.0123778	0.599845	0.830541	-0.0607147	0.0127468	0.335132
	CRISPLD2.5691.2	-0.0406238	0.718898	0.827119	-0.154649	0.200284	0.363369	0.334676	0.00381784	0.0175659	-0.108337	0.327534	0.838322	0.376163	0.000513223	0.0502057	0.4845	1.73412e-05	0.00886523
	CRK.4976.57	0.108256	0.0176199	0.0581987	0.0785396	0.102471	0.227213	0.0782672	0.0884523	0.206898	-0.0267856	0.484033	0.884187	-0.0293245	0.430984	0.723443	-0.0025389	0.947109	0.989026
	CRKL.9877.28	0.115677	0.00660196	0.0273162	0.0868955	0.0530656	0.142033	0.0825709	0.0536159	0.143024	-0.0296247	0.459043	0.876736	-0.0329421	0.395313	0.70009	-0.00331746	0.933721	0.98901
	CRLF1.14747.9	-0.0785613	0.149143	0.291755	-0.103561	0.0759887	0.183205	-0.0755979	0.170514	0.331448	-0.0245338	0.639456	0.929961	0.00289527	0.95407	0.985115	0.0274291	0.5992	0.893905
	CRLF1.CLCF1.2607.54	-0.042728	0.0185094	0.0603982	-0.0446974	0.0215284	0.0726722	-0.0485618	0.00903982	0.0356709	-0.00405206	0.819647	0.976994	-0.00633056	0.714845	0.886289	-0.0022785	0.899324	0.983549
	CRLF2.13694.24	0.00430997	0.92238	0.953388	-0.0173687	0.716214	0.830469	0.0939229	0.0363833	0.107123	-0.0243358	0.592003	0.914084	0.0890043	0.0398021	0.275106	0.11334	0.013555	0.345047
	CROT.13929.27	0.122624	0.0142655	0.0489087	0.105248	0.0465125	0.129307	0.110474	0.0296239	0.0915993	-0.0175332	0.711632	0.954582	-0.0123576	0.789126	0.922451	0.00517559	0.913156	0.985557
	CRP.4337.49	0.851964	2.80442e-05	0.000304319	0.841071	0.000106591	0.001043	1.39337	3.90922e-11	1.11027e-09	0.00501754	0.979369	0.99714	0.545012	0.00401268	0.126454	0.539995	0.00588604	0.246197
	CRTAC1.5632.6	0.166932	0.000160499	0.00132577	0.101302	0.0310955	0.0957634	0.0900147	0.0445754	0.125056	-0.0644621	0.126646	0.675859	-0.0764137	0.0620627	0.333198	-0.0119516	0.777495	0.955539
	CRTAM.7968.15	-0.163489	0.0104154	0.0386151	-0.145628	0.0326091	0.0989209	-0.203469	0.00187217	0.00974418	0.0226227	0.730076	0.957771	-0.0376031	0.555312	0.808544	-0.0602258	0.361479	0.814213
	CRYBB1.17751.68	0.16577	1.13515e-05	0.000134957	0.122343	0.00229923	0.0130441	0.140425	0.000264252	0.00181466	-0.0405041	0.282985	0.817335	-0.0242897	0.506086	0.776816	0.0162144	0.668892	0.915601
	CRYBB2.10000.28	0.00409	0.903606	0.942741	0.028391	0.430436	0.602446	0.0135089	0.696959	0.824135	0.0224306	0.488372	0.885463	0.00859923	0.785005	0.918801	-0.0138314	0.671532	0.916068
	CRYGD.12366.16	0.00491659	0.806375	0.883969	0.0288888	0.17364	0.328637	0.0160408	0.428377	0.613815	0.0209697	0.322902	0.837358	0.00984743	0.63175	0.847677	-0.0111223	0.595661	0.893103
	CRYGS.19311.15	-0.00538837	0.769321	0.862399	-0.000419722	0.983111	0.993039	-0.0262541	0.163392	0.321681	0.00737662	0.707589	0.953508	-0.0201466	0.28752	0.615919	-0.0275232	0.16473	0.721727
	CRYZ.13983.27	-0.0911656	0.292308	0.461352	0.0604087	0.514203	0.6748	-0.156954	0.0757956	0.185399	0.162255	0.0563981	0.577362	-0.0617252	0.451678	0.739036	-0.22398	0.00889436	0.291888
	CRYZL1.9207.60	0.072395	0.414109	0.577018	0.0792506	0.402918	0.578053	-0.0166265	0.854011	0.919065	0.0016206	0.985204	0.997782	-0.0893713	0.291923	0.619873	-0.0909919	0.300164	0.790077
	CS.18309.18	0.0655489	0.63675	0.765473	-0.019792	0.893857	0.948487	-0.158262	0.263823	0.448081	-0.0913251	0.483124	0.884187	-0.225947	0.0741637	0.355396	-0.134622	0.303446	0.790429
	CSAG1.5716.49	-0.0268228	0.380319	0.546144	-0.0209905	0.522461	0.679865	-0.00496651	0.873152	0.930447	0.0037585	0.905525	0.988686	0.0206696	0.496025	0.770726	0.0169111	0.593566	0.892774
	CSDC2.12754.14	-0.0427289	0.171395	0.321505	-0.0218446	0.51298	0.673964	-0.030418	0.33916	0.529154	0.0202796	0.511464	0.891845	0.0126935	0.67161	0.86937	-0.00758614	0.807511	0.963862
	CSDE1.12735.39	0.035218	0.478267	0.636302	0.00800772	0.879911	0.940411	0.0504716	0.318523	0.5064	-0.0286307	0.579053	0.909912	0.0148052	0.767254	0.912561	0.0434359	0.400934	0.835995
	CSF1.3738.54	-0.00633585	0.835392	0.90245	0.0228401	0.485389	0.653196	0.0258379	0.406159	0.594732	0.032857	0.299101	0.825108	0.0333201	0.275077	0.604222	0.00046315	0.988361	0.997081
	CSF1R.13682.47	0.18035	8.36721e-05	0.000771494	0.151163	0.0019606	0.0115354	0.208611	8.59791e-06	8.79088e-05	-0.0307472	0.504461	0.891061	0.0276056	0.536455	0.794153	0.0583528	0.207522	0.745831
	CSF2.4697.59	0.0657807	0.155279	0.300184	0.0707341	0.152211	0.29839	0.10202	0.0307431	0.0941738	0.00300983	0.948756	0.995264	0.0350341	0.442722	0.731256	0.0320243	0.496799	0.854175
	CSF2RA.10438.19	0.0470677	0.223246	0.386904	-0.0206141	0.617318	0.758014	0.00674215	0.863977	0.925189	-0.0661349	0.0808091	0.630542	-0.0400795	0.274311	0.603878	0.0260553	0.491359	0.852467
	CSF2RB.10512.13	0.0596013	0.226482	0.390718	0.160091	0.00238688	0.0133927	0.103739	0.0385755	0.111908	0.096925	0.0612106	0.588717	0.0433033	0.387065	0.694864	-0.0536217	0.297697	0.787253
	CSF2RB.11137.43	0.00787671	0.786394	0.872276	-0.00349825	0.910625	0.956664	0.042125	0.159438	0.317015	-0.00795251	0.790399	0.969397	0.0355963	0.22174	0.548705	0.0435488	0.150009	0.70644
	CSF3.4840.73	0.136124	0.0810715	0.184841	0.039402	0.633576	0.767116	0.151064	0.0575292	0.150393	-0.0957116	0.192262	0.747848	0.0152225	0.831847	0.937309	0.110934	0.134173	0.680627
	CSF3R.2719.3	-0.107103	0.000590947	0.00395771	-0.101784	0.00225297	0.0128291	-0.0810029	0.010984	0.0415605	0.0067999	0.823292	0.978332	0.026421	0.3721	0.681114	0.0196211	0.523172	0.864959
	CSGALNACT2.10772.21	-0.0655533	0.0525093	0.133848	-0.0649094	0.0731414	0.178622	-0.00649409	0.849927	0.9171	0.00338689	0.914577	0.98926	0.0597511	0.0506518	0.303512	0.0563642	0.0776772	0.604725
	CSH1.CSH2.13103.125	-0.00472158	0.835339	0.90245	-0.0331737	0.177444	0.333641	-0.0464605	0.0447268	0.125377	-0.0268323	0.212524	0.760359	-0.0414219	0.0443608	0.286943	-0.0145896	0.498495	0.85431
	CSK.3363.31	0.0596453	0.600405	0.735481	-0.0324122	0.789969	0.881127	-0.162022	0.163349	0.321681	-0.0930009	0.382016	0.859706	-0.221808	0.0320624	0.262191	-0.128807	0.228151	0.761843
	CSMD1.9598.23	-0.0715579	0.00200612	0.0104413	-0.0891318	0.000314349	0.0026013	-0.100264	2.5742e-05	0.000232066	-0.0177335	0.418475	0.868213	-0.0287631	0.179872	0.501504	-0.0110296	0.618251	0.898971
	CSMD2.9971.5	-0.0880803	0.0442931	0.117879	-0.118507	0.0114693	0.0452575	-0.139291	0.00188291	0.00978901	-0.0256103	0.516443	0.893036	-0.0497303	0.19422	0.516393	-0.02412	0.542773	0.871689
	CSNK1D.11289.31	-0.0087138	0.59286	0.730321	0.030588	0.0794595	0.188972	0.0149004	0.366884	0.556267	0.0400202	0.0166304	0.408879	0.0238339	0.13671	0.44824	-0.0161862	0.325816	0.797352
	CSNK1G2.12653.13	-0.00344493	0.876287	0.928344	0.00658957	0.778538	0.872696	0.00121064	0.956369	0.97814	0.0100342	0.645885	0.9344	0.00470538	0.82315	0.936063	-0.00532877	0.806621	0.963714
	CSNK2A1.3427.63	-0.00266327	0.901571	0.942075	-0.0416329	0.071483	0.175785	-0.0379626	0.0819958	0.195271	-0.0408229	0.0512943	0.572753	-0.0358819	0.0733388	0.354445	0.00494097	0.812688	0.965345
	CSNK2A1.CSNK2B.5225.50	0.142113	0.101426	0.218884	-0.0205988	0.822975	0.903055	-0.0427711	0.627335	0.77279	-0.164812	0.0373969	0.538998	-0.185199	0.0164202	0.206879	-0.0203874	0.796732	0.961134
	CSNK2A2.13681.173	-0.0511464	0.00904964	0.0350058	-0.0501578	0.0160864	0.05866	-0.0122103	0.538447	0.706616	0.0022011	0.9055	0.988686	0.0398876	0.0269866	0.248828	0.0376865	0.0420406	0.508994
	CSNK2A2.CSNK2B.5226.36	0.0725193	0.367721	0.535237	-0.124238	0.14905	0.294073	-0.18425	0.0246461	0.0792986	-0.201944	0.00886012	0.375798	-0.258961	0.000523772	0.0502057	-0.0570173	0.457774	0.845344
	CSNK2B.11330.15	-0.0271353	0.444804	0.607103	-0.0312105	0.409397	0.583243	-0.0880637	0.0149068	0.0532776	-0.00575195	0.87683	0.985752	-0.0615069	0.0874566	0.376012	-0.0557549	0.13377	0.680089
	CSPG4.8951.162	0.0568293	0.0540215	0.136692	0.0919337	0.00362585	0.0185568	0.0286667	0.346969	0.536607	0.037498	0.214375	0.76224	-0.0271109	0.361882	0.671111	-0.0646089	0.0355991	0.490248
	CSRP1.15529.33	0.183847	0.269708	0.436474	0.159614	0.369844	0.547155	-0.100751	0.552864	0.715821	-0.032576	0.838116	0.979209	-0.286745	0.0643602	0.337268	-0.254169	0.113133	0.658061
	CSRP2.12968.2	-0.101332	0.0256581	0.0777145	-0.114078	0.0188329	0.0660947	-0.0733388	0.114662	0.250385	-0.00956817	0.833651	0.979209	0.0290043	0.51405	0.78044	0.0385725	0.403422	0.835995
	CSRP3.9171.11	0.188642	3.68897e-07	6.17199e-06	0.192073	1.21006e-06	1.90016e-05	0.164308	1.34266e-05	0.000130741	0.00411884	0.911867	0.98926	-0.0242579	0.502404	0.775045	-0.0283768	0.449082	0.844111
	CST1.5459.33	-0.1818	0.00353159	0.0163141	-0.272813	4.60447e-05	0.000500831	-0.224814	0.000417439	0.00268997	-0.0975174	0.118177	0.672245	-0.0450317	0.45602	0.741334	0.0524857	0.401603	0.835995
	CST2.4324.33	-0.348108	0.000331768	0.00242296	-0.493532	2.22044e-06	3.33865e-05	-0.352324	0.000367083	0.00240934	-0.149998	0.120786	0.672245	-0.00540564	0.953916	0.985115	0.144593	0.136295	0.681962
	CST3.2609.59	0.344704	7.48757e-28	1.72251e-25	0.364692	2.15302e-27	7.07573e-25	0.362771	2.59372e-29	7.01983e-27	0.0236338	0.384903	0.862541	0.0190332	0.470342	0.750882	-0.00460069	0.866143	0.978501
	CST4.14076.74	-0.445231	1.53754e-07	2.88745e-06	-0.505474	2.49297e-08	5.97405e-07	-0.460146	1.12907e-07	1.72014e-06	-0.0520179	0.523603	0.894578	-0.0118981	0.880949	0.955899	0.0401198	0.624629	0.901928
	CST5.3803.10	-0.214909	0.0299106	0.087493	-0.406323	0.000135089	0.00126122	-0.307141	0.00240992	0.0120653	-0.188359	0.0566222	0.577362	-0.0922808	0.334301	0.651799	0.0960787	0.331759	0.797352
	CST6.14711.27	-0.167825	0.000316578	0.00234553	-0.0942905	0.0564049	0.148127	-0.162345	0.000612905	0.00373489	0.0747341	0.0941744	0.64192	0.00620254	0.885718	0.956055	-0.0685315	0.12491	0.672815
	CST7.3302.58	0.269942	8.14066e-05	0.000755144	0.151598	0.0383827	0.11124	0.477268	2.19633e-11	6.60478e-10	-0.117301	0.0862377	0.634177	0.206665	0.00180014	0.0820044	0.323966	3.27966e-06	0.00251495
	CST8.10572.65	-0.0568275	0.213534	0.375418	0.0136871	0.778807	0.872696	-0.00284074	0.951252	0.975862	0.0726928	0.0921654	0.641399	0.0551731	0.187339	0.509196	-0.0175197	0.685716	0.921567
	CSTL1.6368.9	-0.060674	0.48811	0.644047	-0.131604	0.160803	0.309562	-0.0865868	0.334164	0.523668	-0.066444	0.381968	0.859706	-0.0236416	0.747842	0.901153	0.0428025	0.576262	0.886331
	CT55.9363.11	-0.0764226	0.00339026	0.0158201	-0.0295766	0.29046	0.470566	-0.047478	0.0740853	0.182672	0.0456742	0.070905	0.622583	0.0285449	0.239154	0.569242	-0.0171292	0.50087	0.854468
	CTBP1.11217.16	-0.00388731	0.886153	0.933213	-0.0325086	0.262279	0.438816	-0.032503	0.235086	0.414101	-0.0293561	0.251828	0.799125	-0.0286611	0.245293	0.576175	0.000694919	0.97839	0.996654
	CTCF.14624.51	0.0477863	0.0166231	0.0555835	0.0419207	0.0480601	0.132305	0.0359113	0.0747283	0.183667	-0.0049121	0.816748	0.975441	-0.0115768	0.571757	0.819749	-0.00666466	0.753493	0.950218
	CTF1.2889.37	-0.0799936	0.00107189	0.0063718	-0.106688	5.08262e-05	0.000548946	-0.120513	1.85501e-06	2.21111e-05	-0.0276528	0.256899	0.799125	-0.0408571	0.0838646	0.372453	-0.0132043	0.588951	0.889201
	CTGF.2975.19	0.03813	0.341404	0.511037	0.0468941	0.272464	0.450614	-0.0359978	0.376225	0.565841	0.00460656	0.905373	0.988686	-0.0759559	0.0434471	0.285572	-0.0805624	0.037512	0.490248
	CTHRC1.15467.10	0.111864	0.00093148	0.00567506	0.111937	0.00192312	0.0113877	0.0760444	0.0267426	0.0844493	0.00553511	0.87017	0.983992	-0.0341899	0.298142	0.625799	-0.0397251	0.243237	0.762997
	CTNNA2.9872.23	-0.0123257	0.615809	0.748481	0.04479	0.0842225	0.197004	-0.0279733	0.259427	0.443232	0.0531964	0.0344758	0.524815	-0.0166292	0.494324	0.769934	-0.0698256	0.00554426	0.244122
	CTNNB1.9842.2	0.357055	6.33597e-05	0.00060987	0.217243	0.0225349	0.0753604	0.0838431	0.356221	0.545779	-0.134394	0.151305	0.714739	-0.270839	0.00307057	0.109517	-0.136445	0.149017	0.705772
	CTRB1.5671.1	-0.22726	0.0008494	0.0053027	-0.174185	0.0162218	0.0589957	-0.284195	4.63519e-05	0.000395668	0.0520554	0.397559	0.865974	-0.0551177	0.356133	0.666372	-0.107173	0.0831554	0.615109
	CTRB2.5648.28	-0.495725	0.000194216	0.00155677	-0.699859	1.00356e-06	1.60325e-05	-0.631333	3.62691e-06	4.13054e-05	-0.229577	0.0548205	0.572753	-0.142979	0.216517	0.544767	0.0865984	0.469473	0.848075
	CTRC.5626.20	-0.0316722	0.50541	0.660179	-0.0686053	0.180883	0.338904	-0.0792094	0.103929	0.234401	-0.0303059	0.486796	0.884576	-0.0450298	0.28362	0.613509	-0.0147239	0.736247	0.944597
	CTRL.9229.9	-0.0924441	0.076981	0.178295	-0.0789248	0.157503	0.304868	-0.0283717	0.594284	0.745066	0.0174324	0.7427	0.961296	0.0658961	0.202239	0.526599	0.0484637	0.364952	0.815855
	CTSA.3179.51	-0.306712	9.27598e-05	0.000843454	-0.327586	9.38483e-05	0.000934623	-0.352693	1.10026e-05	0.000108169	-0.0215442	0.771219	0.964888	-0.0451919	0.529356	0.790322	-0.0236477	0.750582	0.949527
	CTSB.8007.19	-0.0216898	0.724325	0.831699	0.00970103	0.882664	0.94226	0.130625	0.0377642	0.110249	0.0350308	0.551021	0.902945	0.153412	0.00741019	0.15898	0.118381	0.0454455	0.523934
	CTSC.3178.5	-0.0449914	0.0378604	0.104272	-0.0248292	0.284014	0.463879	-0.0424552	0.0567192	0.148698	0.0194108	0.385573	0.862541	0.00225532	0.917403	0.970561	-0.0171555	0.446564	0.843806
	CTSD.5508.62	0.0863663	0.0200654	0.064023	0.0787917	0.0475057	0.131118	0.143777	0.000160664	0.00117897	-0.00475401	0.893841	0.98784	0.0580862	0.0926388	0.381927	0.0628402	0.0809806	0.613561
	CTSE.15376.134	-0.0590497	0.193298	0.349593	-0.123985	0.0105095	0.0424159	-0.119929	0.00947723	0.0371104	-0.0638014	0.155832	0.720297	-0.0600437	0.168468	0.489668	0.00375766	0.93328	0.98901
	CTSF.9212.22	0.0729468	0.119915	0.247523	0.0425177	0.395921	0.571583	-0.03411	0.476039	0.657164	-0.034094	0.456586	0.876043	-0.108025	0.0156727	0.203127	-0.0739314	0.109403	0.652218
	CTSG.2431.17	0.0279572	0.30593	0.474094	-0.0477152	0.101687	0.226026	0.0063586	0.819421	0.898812	-0.0751611	0.00707256	0.356758	-0.0214791	0.424774	0.720343	0.053682	0.0555885	0.547767
	CTSH.8465.52	-0.12178	0.0327073	0.0935278	-0.141232	0.0202519	0.0700595	-0.180417	0.00198693	0.0101916	-0.0115485	0.833407	0.979209	-0.0561831	0.292025	0.619873	-0.0446346	0.416884	0.837618
	CTSK.9443.137	-0.0150912	0.788071	0.873294	0.162005	0.00706722	0.0315122	0.120096	0.0357455	0.105765	0.180384	0.00228122	0.218665	0.136158	0.0172113	0.211736	-0.0442265	0.449243	0.844111
	CTSO.9264.11	-0.0773799	0.0744423	0.173913	-0.0593141	0.201338	0.364708	-0.0216739	0.623501	0.769096	0.0191808	0.666181	0.93887	0.0559179	0.194061	0.516393	0.0367371	0.410829	0.835995
	CTSS.3181.50	0.107017	0.00995301	0.0376276	0.144312	0.00117904	0.00761906	0.183723	1.65657e-05	0.00015912	0.0436266	0.293343	0.825108	0.0786563	0.0512055	0.30503	0.0350296	0.400574	0.835995
	CTSV.3364.76	-0.346392	7.29427e-11	2.60162e-09	-0.382549	2.00925e-11	9.24457e-10	-0.499654	2.48195e-19	2.03919e-17	-0.0390027	0.460522	0.876991	-0.154252	0.00273388	0.103955	-0.11525	0.0304705	0.466944
	CTSZ.4971.1	0.0425105	0.332161	0.500909	0.0957562	0.0413889	0.117332	0.0617363	0.16751	0.327047	0.0521117	0.234587	0.784972	0.018976	0.65494	0.859738	-0.0331357	0.451292	0.844536
	CUBN.12904.180	-0.0160785	0.493815	0.65027	0.0176331	0.480273	0.648298	0.0267617	0.262772	0.446956	0.032342	0.193039	0.747848	0.0423396	0.0804326	0.366769	0.0099976	0.68778	0.923126
	CUL1.17797.1	-0.0426302	0.0513633	0.131436	-0.0702157	0.00315442	0.0165838	-0.0582372	0.00963561	0.0375285	-0.0258262	0.226351	0.776769	-0.0149812	0.465105	0.745713	0.010845	0.614715	0.897305
	CUL3.10045.47	0.0679923	0.0949362	0.208098	-0.0103578	0.81138	0.895429	-0.000747062	0.985676	0.993572	-0.0774217	0.0462909	0.56981	-0.0685841	0.069274	0.349445	0.00883764	0.821263	0.969377
	CUL4B.13743.56	0.00875712	0.744029	0.845013	0.0181979	0.522965	0.680244	0.0136123	0.617593	0.764061	0.010588	0.687489	0.946298	0.00497948	0.846557	0.941645	-0.00560847	0.832916	0.97279
	CUL9.12991.49	-0.00662033	0.836969	0.903329	0.0381912	0.269165	0.446925	0.00858449	0.792768	0.883812	0.0476836	0.145587	0.714471	0.015895	0.614071	0.836818	-0.0317886	0.331784	0.797352
	CUZD1.7943.16	0.0139058	0.77329	0.864829	-0.00052813	0.991941	0.997936	0.00658234	0.893928	0.944657	-0.0138969	0.762444	0.96362	-0.00718548	0.870507	0.950903	0.00671144	0.884689	0.98152
	CX3CL1.2827.23	-0.188423	0.000119256	0.00102178	-0.223382	2.05576e-05	0.000245677	-0.161911	0.00115033	0.00639214	-0.0292459	0.534548	0.901975	0.0288098	0.527995	0.789504	0.0580557	0.219925	0.752346
	CXADR.11204.80	-0.0715135	0.00549584	0.0234785	-0.0993455	0.000351914	0.00282575	-0.111214	2.67778e-05	0.000239697	-0.0273857	0.256887	0.799125	-0.0393868	0.0925786	0.381927	-0.0120011	0.621497	0.90041
	CXCL10.4141.79	0.358541	3.24674e-07	5.55325e-06	0.367423	1.0017e-06	1.60325e-05	0.364268	4.19606e-07	5.54772e-06	0.0121244	0.86743	0.983741	0.00695003	0.921812	0.972441	-0.00517441	0.943832	0.98901
	CXCL11.3038.9	0.545819	1.56192e-07	2.92131e-06	0.559193	4.68113e-07	8.28379e-06	0.552991	1.89018e-07	2.73481e-06	0.0156572	0.882262	0.986762	0.00847479	0.934257	0.976714	-0.00718242	0.946048	0.98901
	CXCL12.3516.60	-0.161312	0.000103114	0.000905399	-0.149808	0.000721133	0.00511983	-0.125502	0.00298099	0.0144526	0.0154923	0.695082	0.948316	0.0362711	0.34523	0.657179	0.0207787	0.601647	0.893905
	CXCL12.9278.9	-0.108586	0.0118188	0.042252	-0.0710717	0.122266	0.25715	-0.0265755	0.544825	0.710325	0.0419922	0.312636	0.830196	0.082715	0.0412023	0.277557	0.0407228	0.330814	0.797352
	CXCL13.3487.32	0.0682863	0.251672	0.417239	0.0159756	0.801991	0.889361	0.107932	0.075891	0.185435	-0.0474944	0.419251	0.868213	0.0412248	0.468426	0.748747	0.0887192	0.13348	0.680089
	CXCL14.5730.60	0.0812451	0.00137712	0.00769359	-0.0104341	0.70123	0.819289	0.0516352	0.0449283	0.125739	-0.0889193	0.000334018	0.0768409	-0.0290326	0.216785	0.544767	0.0598867	0.015519	0.36578
	CXCL16.2436.49	-0.135397	9.85371e-05	0.000880329	-0.108917	0.00329163	0.0171515	-0.0734308	0.0370468	0.10843	0.028613	0.405317	0.868213	0.0624801	0.0608277	0.330033	0.0338671	0.326705	0.797352
	CXCL17.9495.10	-0.0339894	0.326966	0.496182	0.00992517	0.788049	0.879624	0.00589719	0.86734	0.92633	0.0426102	0.219773	0.76954	0.0397415	0.237811	0.568294	-0.00286872	0.934181	0.98901
	CXCL5.2979.8	-0.0619009	0.00210507	0.0108825	-0.0650124	0.00245866	0.0136953	-0.0801034	0.000101336	0.000788911	-0.00404899	0.840526	0.979209	-0.0184723	0.343745	0.655982	-0.0144233	0.473501	0.848639
	CXCL6.3495.15	-0.0573198	0.380142	0.546061	-0.131046	0.0610506	0.157772	-0.233365	0.000504088	0.00315123	-0.0739923	0.242196	0.79054	-0.176193	0.00428869	0.1286	-0.1022	0.108021	0.652218
	CXCL8.3447.64	-0.00227785	0.922513	0.953388	-0.0307043	0.224042	0.394043	-0.02246	0.351364	0.54104	-0.0259315	0.254774	0.799125	-0.0191584	0.383812	0.691441	0.00677305	0.767121	0.95328
	CXCL9.11593.21	-0.00173734	0.92108	0.952549	-0.0158599	0.39903	0.574772	0.0509781	0.00444479	0.0199517	-0.0153966	0.416373	0.868213	0.0522934	0.00430131	0.1286	0.06769	0.000384164	0.0552356
	CXCL9.9188.119	0.300627	9.47104e-06	0.000114977	0.353693	1.02949e-06	1.63334e-05	0.331258	1.68709e-06	2.04272e-05	0.0552513	0.442599	0.870776	0.0316608	0.650533	0.857282	-0.0235904	0.743172	0.946251
	CYB561D1.13377.3	-0.0335953	0.344465	0.513504	-0.0646827	0.087495	0.202554	-0.0298024	0.408635	0.596867	-0.0280237	0.435043	0.870349	0.00473149	0.891865	0.960325	0.0327552	0.361715	0.814213
	CYB5A.11287.14	-0.0253947	0.630736	0.75989	-0.0901628	0.110986	0.240758	-0.0595285	0.269773	0.455162	-0.0661714	0.20441	0.75059	-0.0344621	0.494883	0.770282	0.0317093	0.544508	0.871752
	CYB5D2.10924.258	0.105075	0.00155621	0.00848354	0.161608	6.53581e-06	8.69111e-05	0.080207	0.0176588	0.0606782	0.0575839	0.091847	0.64064	-0.0250737	0.444336	0.733546	-0.0826576	0.01608	0.37178
	CYB5R1.18255.6	-0.0118084	0.472802	0.631455	-0.0180271	0.305924	0.487044	0.0132118	0.426338	0.611656	-0.0063255	0.70604	0.953069	0.0252349	0.118898	0.426428	0.0315604	0.0604677	0.56358
	CYB5R2.19143.38	0.0549488	0.238461	0.403071	-0.0149388	0.764108	0.863586	0.00627169	0.894939	0.945491	-0.0660112	0.144525	0.714471	-0.0468006	0.285538	0.61543	0.0192106	0.671849	0.916068
	CYCS.2942.50	-0.0719709	0.125244	0.256566	-0.151158	0.00271913	0.0147881	-0.167314	0.000510984	0.00318569	-0.0830118	0.0806343	0.630542	-0.0966545	0.0356362	0.271206	-0.0136427	0.77438	0.95444
	CYGB.11546.7	0.0160802	0.714972	0.824251	0.107895	0.0230083	0.0763477	0.0402231	0.369396	0.55926	0.0933912	0.045377	0.56981	0.0247158	0.578949	0.822154	-0.0686754	0.141866	0.693008
	CYP3A4.2943.5	0.181901	0.00128736	0.00731254	0.158116	0.00870496	0.0370054	0.118396	0.0391703	0.112992	-0.0253605	0.647597	0.934607	-0.0631573	0.240781	0.571202	-0.0377968	0.497554	0.85431
	CYP3A4.7879.12	-0.0456502	0.0827101	0.187393	-0.0481452	0.0875196	0.202554	-0.00622834	0.817453	0.897852	-0.00153273	0.952569	0.996452	0.0397479	0.114267	0.420643	0.0412806	0.114015	0.661122
	CYR61.6264.9	0.0970742	0.0303158	0.0883023	0.100797	0.0351811	0.104162	0.146599	0.00126872	0.00697416	0.00306119	0.941871	0.995074	0.0478193	0.237834	0.568294	0.0447581	0.287008	0.775494
	CYTH2.12533.135	0.00563999	0.779879	0.86882	-0.00225835	0.917118	0.958367	0.00720278	0.727936	0.841938	-0.00640681	0.751625	0.961853	0.00203744	0.917205	0.970561	0.00844426	0.679041	0.918705
	CYTH4.12746.4	0.0255289	0.257555	0.423823	-0.0108279	0.659331	0.78631	-0.00809122	0.72597	0.841146	-0.0364136	0.108181	0.668111	-0.0336465	0.120858	0.429424	0.00276705	0.903112	0.984275
	CYTIP.13612.7	0.168417	0.000224966	0.00176633	0.15207	0.00190741	0.0113238	0.185836	7.21609e-05	0.000592879	-0.0135571	0.781878	0.967569	0.0181929	0.701152	0.881274	0.03175	0.51919	0.863726
	DAG1.8369.102	-0.0116747	0.653102	0.776013	-0.00664276	0.813432	0.896646	0.0257673	0.330976	0.51938	0.00587055	0.821928	0.978193	0.037537	0.133071	0.444789	0.0316664	0.22678	0.761843
	DAO.19120.33	0.0615869	0.064919	0.156616	0.0829815	0.0220894	0.0742919	0.0346589	0.311473	0.499462	0.0204592	0.549584	0.902945	-0.0281559	0.391872	0.697487	-0.0486151	0.156052	0.719433
	DAP.19141.22	-0.0594023	0.746617	0.846565	0.0500106	0.799141	0.886647	-0.184849	0.327184	0.515362	0.0945158	0.604514	0.920982	-0.1304	0.463424	0.745145	-0.224915	0.222206	0.755233
	DAPK1.13955.33	-0.105095	0.000891143	0.00550355	-0.129926	0.000126121	0.00120391	-0.101794	0.00154204	0.0083176	-0.0192801	0.48272	0.884187	0.00539066	0.838755	0.939438	0.0246707	0.367732	0.81733
	DAPK2.4355.13	-0.136917	0.000252227	0.00194063	-0.123431	0.00192651	0.0113932	-0.0453837	0.22632	0.403197	0.0166182	0.647445	0.934607	0.092425	0.00856184	0.162781	0.0758068	0.036576	0.490248
	DAPP1.11615.16	-0.181985	0.259068	0.425027	-0.246095	0.153522	0.299817	-0.395072	0.0165797	0.0580544	-0.0700787	0.64539	0.93408	-0.214948	0.146067	0.460944	-0.144869	0.343702	0.804159
	DARS.12675.14	0.0715481	0.454943	0.616008	-0.0137477	0.89311	0.948317	-0.0552404	0.571527	0.729632	-0.0875901	0.313301	0.830196	-0.12685	0.132414	0.444185	-0.0392596	0.652407	0.911824
	DARS2.12395.86	-0.0994438	0.504931	0.659809	-0.126325	0.42491	0.598046	-0.298629	0.0483988	0.133053	-0.0374151	0.783573	0.968499	-0.202024	0.127324	0.438545	-0.164609	0.228015	0.761843
	DBI.16919.1	0.156015	0.000604756	0.00402674	0.145013	0.00280755	0.0151205	0.142837	0.00207381	0.0105892	-0.00149586	0.971281	0.996452	-0.0100221	0.803983	0.928665	-0.00852621	0.838512	0.973386
	DBNL.4978.54	0.0408089	0.167173	0.315749	0.0733368	0.0216305	0.0729633	0.0428021	0.159392	0.317015	0.0324499	0.284044	0.817827	0.00225345	0.938911	0.979282	-0.0301964	0.325033	0.797352
	DCAF5.11283.13	-0.0243955	0.368704	0.535633	-0.0120877	0.67627	0.798871	0.00702601	0.80005	0.88796	0.0142503	0.603095	0.919734	0.0321999	0.227266	0.554134	0.0179496	0.514007	0.861364
	DCBLD1.9402.18	0.0306216	0.162986	0.309492	0.00329081	0.889959	0.946971	-0.0117793	0.599944	0.749482	-0.025364	0.257922	0.799125	-0.0418319	0.0541312	0.312823	-0.016468	0.466788	0.847497
	DCI.19367.34	-0.0638608	0.227772	0.392501	-0.152951	0.00716413	0.0318783	-0.156762	0.00393839	0.0180844	-0.0884665	0.0833261	0.630542	-0.0928471	0.0615728	0.332054	-0.00438053	0.932122	0.98901
	DCK.9836.20	-0.0456928	0.0208319	0.0660108	-0.055817	0.00809727	0.0347209	-0.0529378	0.00827527	0.0329935	-0.0084306	0.665979	0.93887	-0.00676851	0.719729	0.888903	0.00166209	0.932255	0.98901
	DCLK1.17156.72	0.0309606	0.521119	0.673618	0.0228394	0.65813	0.785488	0.0835818	0.0900662	0.209608	0.00266645	0.953379	0.996452	0.0563693	0.202905	0.52714	0.0537029	0.241583	0.762997
	DCLK3.7826.1	0.014535	0.550042	0.694496	0.03315	0.203162	0.366442	-0.0104178	0.675419	0.809781	0.0205617	0.410757	0.868213	-0.0243416	0.315084	0.639735	-0.0449032	0.0740018	0.598614
	DCN.2666.53	0.14897	1.27663e-06	1.92582e-05	0.120942	0.000217119	0.00189198	0.138762	9.19049e-06	9.27312e-05	-0.0273346	0.380171	0.858531	-0.00996836	0.740568	0.897791	0.0173663	0.578576	0.886565
	DCP1A.14008.22	0.0425197	0.238605	0.403081	0.00488822	0.89908	0.950521	0.00853469	0.816918	0.897479	-0.0309268	0.389653	0.865131	-0.0324658	0.351945	0.663375	-0.00153894	0.966096	0.993326
	DCTD.17756.69	0.0609202	0.309507	0.477958	0.125204	0.0490315	0.133725	0.0384425	0.528353	0.699518	0.0610988	0.311496	0.830196	-0.0230837	0.695899	0.879296	-0.0841825	0.167687	0.721727
	DCTN2.5879.51	0.197391	6.23257e-17	5.41057e-15	0.204358	4.69494e-16	4.23557e-14	0.197519	2.08989e-16	1.21716e-14	0.00684649	0.764664	0.96362	-0.000115829	0.995832	0.999307	-0.00696232	0.761747	0.952924
	DCTPP1.4314.12	-0.00156386	0.973387	0.981924	-0.0492365	0.325409	0.506155	-0.0397151	0.405615	0.594636	-0.0437194	0.342966	0.851137	-0.0364847	0.41403	0.714	0.00723468	0.875345	0.979132
	DCUN1D1.17366.6	-0.111083	0.00758134	0.0303848	-0.0181244	0.682251	0.803644	-0.0403326	0.339857	0.529524	0.0974093	0.0150414	0.405651	0.0719493	0.0634131	0.335746	-0.0254599	0.524868	0.866494
	DCUN1D2.19511.8	0.0414361	0.194594	0.351523	0.0399316	0.244973	0.419656	0.000432536	0.98934	0.995823	-0.00458324	0.892912	0.987569	-0.0418478	0.200276	0.523266	-0.0372646	0.272991	0.769435
	DCUN1D3.13553.4	0.0303227	0.365401	0.533548	0.0746024	0.0378282	0.110087	0.0685537	0.0461765	0.128529	0.0405373	0.257897	0.799125	0.0364415	0.292718	0.619959	-0.00409586	0.908862	0.98449
	DCUN1D5.8760.10	0.0731156	0.142328	0.2819	0.0728935	0.171011	0.324865	0.0120049	0.812991	0.895945	0.000946464	0.984727	0.997782	-0.0604214	0.208072	0.532966	-0.0613678	0.216976	0.749479
	DCXR.17758.79	0.38298	3.7536e-05	0.00038636	0.394855	6.88413e-05	0.000708588	0.346552	0.000246	0.00170716	0.0201373	0.823506	0.978332	-0.0336514	0.700669	0.881112	-0.0537887	0.553059	0.877457
	DDAH1.19392.6	-0.0718942	0.0625426	0.152447	-0.0929765	0.0247014	0.0803756	-0.150855	0.000149079	0.00110989	-0.0148054	0.687777	0.946298	-0.0771897	0.0315465	0.262191	-0.0623843	0.0942202	0.627093
	DDC.3538.26	-0.00597595	0.809967	0.886033	-0.0257299	0.332043	0.51266	-0.0610343	0.0162106	0.0570223	-0.0226347	0.361273	0.858191	-0.0561342	0.0203668	0.226435	-0.0334995	0.180359	0.730431
	DDIT3.19119.10	0.00165966	0.959026	0.974488	0.0559626	0.104741	0.230302	0.050912	0.119083	0.258079	0.0514875	0.12453	0.673191	0.0484349	0.133214	0.444789	-0.00305259	0.926719	0.98901
	DDIT4.17817.22	-0.0198231	0.470931	0.63042	-0.00473125	0.871754	0.936181	0.0255151	0.359441	0.549243	0.0159362	0.544342	0.902945	0.0454135	0.0746169	0.355559	0.0294773	0.261599	0.766751
	DDOST.17161.1	0.0607862	0.0571855	0.142145	0.0832511	0.0154254	0.0567778	0.0616025	0.0596527	0.154976	0.0232795	0.438775	0.870776	0.000681863	0.981309	0.994056	-0.0225976	0.45475	0.844536
	DDR1.4122.12	-0.0597288	0.0408365	0.110783	-0.0382197	0.219789	0.388695	-0.0430051	0.147746	0.300522	0.0195985	0.51096	0.891845	0.0163596	0.570882	0.819749	-0.00323898	0.913143	0.985557
	DDR2.15381.45	0.0642552	0.022914	0.0708545	0.107175	0.000407896	0.00319715	0.0909293	0.0016734	0.00891357	0.0447844	0.102155	0.660132	0.0267658	0.312991	0.63844	-0.0180187	0.510076	0.859341
	DDT.19237.17	-0.0381695	0.287293	0.455508	-0.0219675	0.566224	0.714938	-0.0159397	0.663721	0.801211	0.0199618	0.557078	0.903142	0.0242271	0.462789	0.744622	0.00426536	0.900537	0.983819
	DDX19A.18813.15	0.0900648	0.0597763	0.147123	0.0520618	0.304156	0.484732	0.0116224	0.809302	0.892961	-0.0399709	0.39263	0.865974	-0.0793781	0.0802209	0.366531	-0.0394072	0.400303	0.835995
	DDX19B.5460.60	0.0820942	0.0302222	0.0882313	0.0792093	0.0476388	0.131406	0.0167973	0.660982	0.799252	-0.00100265	0.978466	0.996883	-0.0648806	0.0754858	0.356581	-0.063878	0.0900119	0.622539
	DDX23.13946.8	-0.0225228	0.407785	0.571753	-0.0623905	0.032884	0.0994735	-0.0278663	0.315161	0.502445	-0.0388503	0.124958	0.673825	-0.00522145	0.830948	0.937309	0.0336289	0.185554	0.733278
	DDX25.13984.23	-0.0307245	0.138922	0.276701	-0.0131533	0.550063	0.702425	0.00140371	0.946573	0.973773	0.0192289	0.358897	0.858053	0.0329144	0.103824	0.400933	0.0136854	0.510074	0.859341
	DDX39B.9742.59	0.188543	0.000598105	0.00398823	0.110316	0.0601805	0.155907	0.12039	0.0313585	0.0953605	-0.0674907	0.193282	0.747848	-0.0648745	0.196586	0.519524	0.0026162	0.959934	0.991837
	DDX46.14216.35	-0.102286	0.0145427	0.0497479	-0.116101	0.00949423	0.0394964	-0.102887	0.0159281	0.0562436	-0.0110101	0.780343	0.967569	0.000428593	0.991065	0.998454	0.0114387	0.772927	0.953414
	DDX58.12382.2	0.0942286	0.00190423	0.00997878	0.0763075	0.0182295	0.0646928	0.0410715	0.183121	0.349166	-0.0168687	0.583369	0.9124	-0.053603	0.0741525	0.355396	-0.0367343	0.235354	0.762997
	DDX6.12869.68	0.00244299	0.976639	0.984341	-0.066385	0.453326	0.623823	-0.118252	0.162463	0.320811	-0.0666166	0.380582	0.858531	-0.11956	0.106383	0.407002	-0.0529429	0.487564	0.851692
	DEAF1.6369.82	0.00365266	0.891249	0.935522	-0.0451239	0.11931	0.253204	-0.0400093	0.142517	0.292732	-0.0470326	0.0761594	0.627974	-0.0430522	0.0906848	0.381411	0.00398038	0.880822	0.981274
	DECR1.12687.2	0.125211	0.159763	0.305515	0.161944	0.0866822	0.201122	0.00727663	0.935577	0.967106	0.0370482	0.663337	0.93887	-0.11793	0.154131	0.472771	-0.154978	0.0696893	0.595326
	DECR2.18343.10	0.0385369	0.377228	0.543743	-0.000969343	0.983414	0.993128	0.0549275	0.21736	0.392508	-0.0372855	0.37218	0.858531	0.0172049	0.670222	0.868646	0.0544903	0.194447	0.736468
	DEF6.14090.23	0.068082	0.131138	0.265799	0.0348307	0.472846	0.642518	0.025657	0.580064	0.734672	-0.0303492	0.504358	0.891061	-0.0413929	0.348434	0.659275	-0.0110437	0.809715	0.963906
	DEFA1.19579.5	-0.00783075	0.73438	0.839265	0.0132404	0.587774	0.732687	0.055903	0.0171313	0.0592639	0.0208882	0.379141	0.858531	0.0636361	0.00602706	0.146098	0.0427479	0.0707624	0.595326
	DEFA5.16785.45	0.0936972	0.270716	0.43704	0.0399644	0.660077	0.786487	0.0454212	0.60035	0.749583	-0.0599241	0.486687	0.884576	-0.0506379	0.544277	0.799815	0.0092862	0.914474	0.985755
	DEFB1.6629.3	-0.044587	0.397161	0.561739	0.0269717	0.631691	0.766262	-0.0147321	0.783737	0.878006	0.0660593	0.198612	0.747848	0.029145	0.558103	0.809563	-0.0369143	0.473916	0.848639
	DEFB103A.5679.16	0.00273649	0.883838	0.932318	-0.0150587	0.449539	0.620746	-3.45277e-05	0.998551	0.99942	-0.0195949	0.312505	0.830196	-0.00386993	0.836948	0.939438	0.015725	0.416134	0.837546
	DEFB104A.5763.67	-0.154139	0.0226652	0.0703448	-0.253287	0.000488831	0.00368707	-0.107403	0.118235	0.256725	-0.100686	0.123828	0.673191	0.0457674	0.468606	0.748747	0.146453	0.0257454	0.454561
	DEFB106A.5664.57	-0.0441188	0.200426	0.358957	-0.0326734	0.376045	0.552598	-0.00132517	0.970028	0.983849	0.0147895	0.66267	0.93887	0.0433438	0.18895	0.509919	0.0285543	0.404671	0.835995
	DEFB107A.6399.52	-0.000929515	0.955684	0.972595	0.0269078	0.129206	0.266129	0.0339683	0.0450144	0.125904	0.0270907	0.110085	0.668265	0.034754	0.0343664	0.266966	0.00766333	0.64769	0.909715
	DEFB108B.5611.56	0.0229067	0.336648	0.505366	0.0362706	0.157187	0.304384	0.00830821	0.734383	0.845979	0.011481	0.630425	0.927796	-0.0155545	0.500524	0.773308	-0.0270355	0.261152	0.766751
	DEFB110.8340.9	0.0695943	0.00401825	0.0181611	0.0306881	0.227253	0.398443	0.0256295	0.295076	0.482903	-0.0415836	0.0952666	0.644637	-0.0454404	0.0625493	0.33385	-0.00385674	0.876349	0.979132
	DEFB113.13374.4	-0.012769	0.883169	0.932318	0.118712	0.200595	0.363791	0.123642	0.161865	0.320564	0.12294	0.168809	0.727981	0.133735	0.122631	0.431606	0.0107952	0.903477	0.984275
	DEFB115.8391.12	0.0563834	0.102222	0.21979	0.106219	0.00423276	0.0211225	0.0680738	0.0529774	0.14188	0.0501852	0.169281	0.727981	0.0116151	0.741636	0.897791	-0.0385702	0.292472	0.783213
	DEFB116.11144.10	0.062756	0.0904725	0.200706	0.0845513	0.0318843	0.0975341	0.117251	0.00210642	0.010709	0.0220784	0.585687	0.913327	0.0546141	0.169209	0.489731	0.0325357	0.421274	0.839394
	DEFB118.9306.7	-0.0175873	0.347756	0.51647	-0.00190221	0.924364	0.963089	-0.0277533	0.146731	0.298986	0.0156533	0.417031	0.868213	-0.00963687	0.60535	0.832841	-0.0252901	0.190189	0.735423
	DEFB119.8315.5	0.0116558	0.638398	0.765998	0.0165197	0.53387	0.689788	0.0240569	0.339328	0.529237	0.00648269	0.796513	0.971764	0.0128441	0.596352	0.828947	0.00636137	0.800963	0.962035
	DEFB121.5765.53	0.0603545	0.289753	0.458601	0.0827501	0.172352	0.326872	-0.0520305	0.370269	0.560398	0.0226039	0.685876	0.945605	-0.112432	0.0396778	0.275106	-0.135036	0.0170738	0.373192
	DEFB125.9486.13	0.117521	0.0358107	0.09996	0.190247	0.00156354	0.00966915	0.0403966	0.478252	0.658814	0.0672806	0.245851	0.794309	-0.0788267	0.160628	0.482788	-0.146107	0.012372	0.331983
	DEFB128.6360.7	-0.035334	0.240639	0.405561	-5.35543e-05	0.998668	0.9999	-0.000915315	0.976184	0.988812	0.0355865	0.240652	0.789194	0.0343994	0.242867	0.573925	-0.00118715	0.968844	0.994192
	DEFB129.8347.222	0.00862832	0.732105	0.837081	0.0303093	0.265828	0.442822	0.0253552	0.325398	0.513252	0.0189404	0.471514	0.87926	0.0157027	0.534444	0.793475	-0.00323775	0.902069	0.984105
	DEFB135.6411.58	0.105393	0.00800942	0.0318508	0.129368	0.00232332	0.0131161	0.174339	1.99342e-05	0.000184542	0.0231599	0.563618	0.904889	0.0687551	0.0780331	0.36011	0.0455952	0.258183	0.766751
	DENR.19287.59	0.084136	0.0540521	0.136692	0.000239512	0.995872	0.998912	0.00412154	0.925791	0.962395	-0.081892	0.0444851	0.568545	-0.0785103	0.0473111	0.294558	0.00338171	0.933844	0.98901
	DEPP.7178.59	-0.19831	0.0205669	0.0654413	-0.162945	0.0746283	0.181596	0.00460126	0.957835	0.978247	0.043232	0.60661	0.92143	0.204826	0.0122914	0.183263	0.161594	0.0559554	0.547767
	DERL1.13393.46	-0.0616858	0.168498	0.31747	-0.0338061	0.480433	0.648298	-0.0834595	0.0659174	0.167029	0.0287477	0.453313	0.872675	-0.0216564	0.556639	0.808938	-0.0504041	0.189224	0.735423
	DES.12030.82	-0.150337	0.0287213	0.0847096	-0.0621841	0.403697	0.578812	-0.15985	0.0242533	0.0784386	0.0844149	0.212982	0.760841	-0.0106253	0.870493	0.950903	-0.0950402	0.162516	0.721727
	DGCR14.11356.19	-0.00501496	0.835189	0.90245	-0.0595323	0.0203281	0.0702173	-0.00771335	0.750986	0.857538	-0.0571568	0.0139576	0.405651	-0.00349484	0.875701	0.954246	0.053662	0.0207945	0.408869
	DGCR2.8055.33	0.0135869	0.588847	0.727324	-0.00209579	0.93749	0.969738	0.00893541	0.724572	0.840518	-0.0160915	0.533731	0.901308	-0.00482428	0.846588	0.941645	0.0112673	0.660356	0.914453
	DGCR6.9444.70	-0.00332213	0.914519	0.949392	0.0183452	0.577822	0.724403	0.00917499	0.771388	0.871218	0.0223902	0.476417	0.87926	0.0123068	0.688715	0.876724	-0.0100834	0.75046	0.949527
	DGKB.12895.28	0.0146418	0.491531	0.647632	0.00882327	0.697627	0.816115	0.00757202	0.726911	0.841388	-0.00687164	0.737193	0.958413	-0.00743762	0.708332	0.885366	-0.000565979	0.978042	0.996654
	DHFR.9823.2	0.0933003	0.000854126	0.00531512	0.0210062	0.483939	0.651625	0.0213832	0.454295	0.637246	-0.0750358	0.00958765	0.375798	-0.0726685	0.00962883	0.171316	0.00236732	0.935172	0.98901
	DHH.4389.2	0.0120792	0.716208	0.825234	-0.0576883	0.100961	0.225497	-0.0318143	0.343946	0.533006	-0.0681438	0.0325661	0.513139	-0.0431088	0.165882	0.48796	0.025035	0.431964	0.839862
	DHRS9.17467.1	0.0252883	0.319214	0.488266	-0.0247727	0.361582	0.540952	-0.0225844	0.380995	0.569215	-0.048517	0.0519498	0.572753	-0.0478439	0.0476327	0.294857	0.000673144	0.978448	0.996654
	DHX38.13645.14	-0.00975791	0.776997	0.867499	0.0313909	0.391466	0.567465	0.0381279	0.275976	0.462666	0.0431563	0.217643	0.767925	0.0483176	0.156307	0.477534	0.00516128	0.883046	0.98152
	DHX58.14012.17	-0.0281196	0.279521	0.447136	-0.0367168	0.188896	0.349601	-0.00309684	0.90799	0.952717	-0.00776832	0.774173	0.96529	0.0253209	0.338301	0.654229	0.0330892	0.230331	0.762062
	DHX8.11601.26	-0.000588891	0.986127	0.991082	-0.0176044	0.625658	0.76276	-0.0464038	0.177684	0.341701	-0.0170007	0.618932	0.923247	-0.0454962	0.170451	0.491999	-0.0284955	0.405647	0.835995
	DHX9.10527.22	-0.027097	0.451388	0.613178	-0.0408368	0.288951	0.469112	-0.0250662	0.49463	0.671326	-0.0118492	0.748447	0.961448	0.00291079	0.935205	0.976817	0.01476	0.690839	0.923997
	DIDO1.14329.4	0.00152236	0.960239	0.974725	0.000309154	0.992414	0.998054	0.00221292	0.943162	0.971673	0.0013331	0.964246	0.996452	0.00103402	0.971408	0.991742	-0.000299083	0.991935	0.997577
	DIMT1.12694.28	0.0952627	0.0297095	0.0871289	-0.0368829	0.432221	0.604085	-0.0524492	0.234802	0.413759	-0.129718	0.004515	0.300702	-0.147372	0.000756703	0.0583339	-0.0176537	0.695077	0.924225
	DIRAS1.17793.4	0.0503289	0.153721	0.298485	0.0921611	0.0144805	0.054299	0.0186365	0.604788	0.753633	0.0405307	0.269202	0.810072	-0.0329242	0.354602	0.665794	-0.0734548	0.0452679	0.523934
	DIRAS3.12406.119	0.0411187	0.358218	0.52506	-0.0437364	0.365395	0.544424	-0.0908932	0.0482568	0.132801	-0.0861076	0.0673084	0.609627	-0.131994	0.00373644	0.12013	-0.0458863	0.33459	0.797352
	DIXDC1.13441.30	-0.0285925	0.139094	0.276924	0.0113107	0.58165	0.728028	-0.0343942	0.0801188	0.191494	0.0416987	0.031762	0.50742	-0.00548658	0.771008	0.913273	-0.0471853	0.0153785	0.364724
	DKK1.3535.84	-0.514493	8.23034e-10	2.44308e-08	-0.562538	3.50236e-10	1.22078e-08	-0.663021	1.90821e-14	8.77968e-13	-0.030386	0.665891	0.93887	-0.142056	0.037989	0.2733	-0.11167	0.114716	0.661947
	DKK2.15678.71	-0.534325	4.13446e-10	1.28531e-08	-0.566247	5.71285e-10	1.9047e-08	-0.683097	1.06862e-14	5.01705e-13	-0.0121656	0.871038	0.984358	-0.141648	0.0519541	0.305679	-0.129483	0.0860561	0.621576
	DKK3.3607.71	0.0988261	0.0370327	0.10271	0.0343249	0.497832	0.662398	0.0396666	0.410667	0.59718	-0.063196	0.183845	0.745261	-0.0589056	0.200112	0.523266	0.00429041	0.928295	0.98901
	DKK4.3365.7	-0.368456	1.77276e-06	2.61425e-05	-0.405033	9.11794e-07	1.48239e-05	-0.49589	4.33798e-10	1.04498e-08	-0.0199217	0.761206	0.96362	-0.121487	0.0566667	0.319123	-0.101565	0.123541	0.672677
	DKKL1.16309.30	-0.0922572	0.0236352	0.0725454	-0.0809504	0.063235	0.161815	-0.033153	0.422658	0.608464	0.012412	0.758934	0.96362	0.0599076	0.125715	0.436386	0.0474956	0.239707	0.762997
	DLD.15527.90	-0.239429	6.38095e-09	1.58696e-07	-0.235714	8.13732e-08	1.68648e-06	-0.321218	6.1429e-14	2.69176e-12	0.00448988	0.913241	0.98926	-0.0823174	0.0409693	0.276392	-0.0868073	0.037699	0.490248
	DLG2.19620.16	-0.0513327	0.221648	0.385121	-0.051196	0.250299	0.425937	-0.106184	0.012806	0.0471101	0.00352234	0.929268	0.99178	-0.0538328	0.162956	0.484969	-0.0573552	0.149599	0.705772
	DLG3.7897.75	0.0422714	0.0648141	0.156551	-0.0232656	0.339663	0.519372	-0.0439444	0.0616507	0.158732	-0.0638456	0.00582006	0.349627	-0.0856081	0.000167227	0.0287492	-0.0217625	0.348584	0.804915
	DLG4.8070.88	0.140619	0.00205666	0.0106562	0.144446	0.00328512	0.017137	0.113212	0.017066	0.059127	0.00266007	0.956266	0.996452	-0.0281131	0.552835	0.807369	-0.0307732	0.534053	0.871596
	DLK1.6373.54	0.278959	0.000694839	0.0045091	0.246073	0.00502397	0.0240034	0.202862	0.0152156	0.0542688	-0.0258326	0.750046	0.961448	-0.0739558	0.347143	0.659154	-0.0481233	0.554559	0.877867
	DLK1.6496.60	0.275502	0.000351307	0.00252565	0.2433	0.0030704	0.0162192	0.191409	0.0144623	0.0519446	-0.0263628	0.730317	0.957771	-0.0823068	0.267418	0.597473	-0.055944	0.466453	0.847497
	DLK1.8380.244	-0.0433612	0.0595474	0.146826	-0.0383084	0.119745	0.253637	0.0133878	0.563465	0.724365	0.00267233	0.904491	0.98826	0.0559508	0.00907464	0.165684	0.0532785	0.0168431	0.373192
	DLK2.9359.9	-0.146915	0.00245877	0.0123099	-0.172899	0.000867464	0.00591524	-0.171397	0.000549142	0.00339597	-0.0211099	0.660856	0.93887	-0.022523	0.630101	0.84674	-0.00141306	0.976723	0.996652
	DLL1.5349.69	0.212527	4.0845e-12	1.84243e-10	0.25616	7.88551e-15	5.85181e-13	0.282357	6.25246e-19	4.87586e-17	0.0458595	0.122484	0.672493	0.070227	0.0145969	0.196376	0.0243675	0.411231	0.835995
	DLL3.9974.8	-0.104991	0.0217595	0.0680595	-0.0999409	0.0411278	0.11688	-0.177324	0.000157624	0.00116037	0.00700596	0.874678	0.985696	-0.0715299	0.0966192	0.389195	-0.0785359	0.0790334	0.607067
	DLL4.3305.6	0.0648329	0.100806	0.217954	0.0520167	0.217696	0.386428	0.0539583	0.180853	0.346391	-0.0134368	0.733105	0.957771	-0.0113516	0.766377	0.912561	0.00208511	0.957825	0.991837
	DLX3.11422.2	0.0299334	0.259303	0.425027	0.0426592	0.131212	0.268792	0.0164613	0.54608	0.711067	0.0141367	0.607946	0.922024	-0.0139898	0.607092	0.833795	-0.0281265	0.317592	0.797184
	DLX4.11910.27	-0.00761363	0.830956	0.899319	-0.0167612	0.659574	0.786395	-0.0190508	0.595953	0.745915	-0.0118238	0.733516	0.957771	-0.0116978	0.726968	0.891564	0.000125999	0.997107	0.998627
	DMBT1.19212.4	-0.00322566	0.927709	0.956609	0.089509	0.018762	0.0659465	0.0488003	0.177223	0.341459	0.0934312	0.0102723	0.384249	0.0519998	0.138261	0.451219	-0.0414314	0.254187	0.764889
	DMKN.5963.9	0.0392277	0.196211	0.353749	0.00932791	0.773853	0.870607	0.0023011	0.940915	0.970009	-0.0304654	0.31183	0.830196	-0.0371027	0.204061	0.527357	-0.00663731	0.826512	0.971336
	DMKN.8535.102	-0.0162391	0.446394	0.608674	-0.00487827	0.83006	0.907482	-0.0240212	0.270446	0.455962	0.00943025	0.649317	0.934607	-0.00844751	0.674998	0.871644	-0.0178778	0.390259	0.830135
	DNAI1.11396.39	-0.0341706	0.168189	0.317146	-0.0338924	0.199032	0.361811	0.0147591	0.558116	0.719666	0.0018546	0.940857	0.994917	0.0500558	0.0401035	0.275542	0.0482012	0.0549177	0.547341
	DNAJA2.11582.63	-0.0180709	0.576693	0.717319	-0.0330085	0.347965	0.528553	-0.00897214	0.787337	0.880968	-0.0133496	0.654189	0.937376	0.00954065	0.738831	0.897147	0.0228902	0.446495	0.843806
	DNAJA4.9744.139	0.0253516	0.604247	0.739202	-0.016182	0.754873	0.85842	-0.00871179	0.860518	0.923331	-0.0389563	0.374837	0.858531	-0.0332765	0.436384	0.726938	0.00567985	0.897157	0.983396
	DNAJB1.3852.19	-0.0813873	0.113255	0.236965	-0.13036	0.0164369	0.0595951	-0.137242	0.00831792	0.0331349	-0.0552576	0.198575	0.747848	-0.0575861	0.16945	0.489731	-0.00232855	0.956744	0.991837
	DNAJB11.7110.2	-0.147561	0.00521298	0.0225139	-0.204217	0.00033711	0.00274521	-0.246535	6.17261e-06	6.55893e-05	-0.0498908	0.256289	0.799125	-0.09647	0.0234314	0.233121	-0.0465792	0.292147	0.782968
	DNAJB12.8006.12	0.0895092	0.0139018	0.0478043	0.116633	0.00276024	0.0149235	0.121495	0.00109599	0.00614208	0.0277947	0.420128	0.868213	0.0320987	0.336991	0.653667	0.00430401	0.900999	0.983819
	DNAJB14.8053.16	-0.0193766	0.46502	0.62589	-0.0214436	0.454864	0.625285	-0.0441634	0.106123	0.237719	-0.00144122	0.957961	0.996452	-0.0245771	0.350086	0.661497	-0.0231358	0.400547	0.835995
	DNAJB2.11438.6	0.0191439	0.541774	0.689907	-0.00808017	0.807942	0.892948	-0.048159	0.130123	0.273885	-0.0248262	0.387591	0.863569	-0.0664812	0.0177788	0.212168	-0.041655	0.148382	0.705772
	DNAJB4.18884.22	0.0577122	0.354343	0.522542	0.0203894	0.759428	0.861191	0.0235984	0.711138	0.832207	-0.0426102	0.471066	0.878903	-0.0356288	0.535323	0.793883	0.00698141	0.906483	0.984275
	DNAJB6.11606.22	0.0777747	0.00777227	0.0310419	0.0311584	0.313182	0.493983	0.0211056	0.474511	0.655623	-0.0479488	0.088352	0.634177	-0.0571479	0.0368248	0.273244	-0.00919909	0.744233	0.946439
	DNAJB9.11214.40	0.162959	0.00229961	0.0115927	0.210253	0.000242299	0.00208377	0.268286	1.07779e-06	1.34388e-05	0.0446834	0.40411	0.868213	0.104343	0.0450773	0.287339	0.0596593	0.267474	0.769155
	DNAJC10.8297.8	-0.0880313	0.00367733	0.016852	-0.0776851	0.016229	0.0589957	-0.107647	0.000509595	0.00318134	0.0131874	0.663359	0.93887	-0.0186862	0.524726	0.786886	-0.0318736	0.295108	0.784116
	DNAJC11.9783.75	0.0512806	0.00291248	0.0141503	0.0470985	0.00975756	0.0402139	0.0611535	0.00048077	0.00302625	-0.00464911	0.79641	0.971764	0.00971151	0.579436	0.822154	0.0143606	0.423226	0.839862
	DNAJC15.7197.2	0.00588877	0.795172	0.877779	0.0178175	0.461312	0.631167	-0.00142403	0.951259	0.975862	0.0114389	0.624518	0.924338	-0.00767287	0.737155	0.896021	-0.0191117	0.417763	0.837853
	DNAJC16.10454.99	-0.030635	0.643608	0.768763	0.00717446	0.919224	0.959907	-0.124094	0.0652734	0.166108	0.0317211	0.615403	0.922904	-0.0948633	0.120458	0.4293	-0.126584	0.0466024	0.524248
	DNAJC17.14655.1	0.0882507	0.0226889	0.0703448	0.0264375	0.521913	0.679683	-0.00811465	0.836334	0.907871	-0.06259	0.0798704	0.630542	-0.0967056	0.00534502	0.140528	-0.0341156	0.34153	0.803548
	DNAJC18.8033.1	0.0893587	0.24466	0.410497	0.223309	0.00600375	0.0277342	0.40936	2.00458e-07	2.88221e-06	0.124655	0.127765	0.676745	0.317162	7.89199e-05	0.0201626	0.192507	0.018122	0.383736
	DNAJC19.4545.53	-0.0585842	0.000487668	0.00334391	-0.100793	2.75887e-08	6.50951e-07	-0.0772489	7.14034e-06	7.41596e-05	-0.0403991	0.0120941	0.397465	-0.0181201	0.244493	0.575403	0.022279	0.165418	0.721727
	DNAJC27.12799.65	0.0775714	0.0275092	0.0820815	0.0982633	0.00968588	0.0401187	0.0850942	0.0195431	0.0661647	0.021046	0.564482	0.905387	0.00452713	0.899086	0.962311	-0.0165189	0.655686	0.912866
	DNAJC30.7866.11	-0.00883275	0.799236	0.87946	-0.0733834	0.048426	0.132782	-0.0294546	0.404717	0.594352	-0.0638957	0.0564955	0.577362	-0.0205629	0.524471	0.786886	0.0433328	0.196482	0.737122
	DNAJC4.8016.19	0.0133694	0.745448	0.84603	-0.0122524	0.780435	0.873883	0.0219205	0.602817	0.752254	-0.023609	0.567831	0.906417	0.00909039	0.821491	0.935332	0.0326994	0.432421	0.839862
	DNAJC4.8653.132	-0.154824	0.000483654	0.00332133	-0.13858	0.00356585	0.0182904	-0.0946478	0.0355139	0.105351	0.0178311	0.684389	0.94504	0.0610452	0.150246	0.466766	0.0432141	0.32673	0.797352
	DNASE1L2.6324.11	-0.048316	0.291776	0.46088	-0.0935471	0.0574328	0.150226	0.0315529	0.501283	0.678353	-0.0404288	0.364928	0.858531	0.0814501	0.0596416	0.326867	0.121879	0.00692214	0.265406
	DNASE2B.6533.20	0.0295039	0.331532	0.50021	0.0277156	0.389462	0.565451	0.0326914	0.289622	0.477788	-0.0058574	0.849366	0.979209	0.00188161	0.950002	0.984294	0.00773901	0.801914	0.962035
	DNER.11442.1	0.177425	4.95035e-05	0.000490874	0.16691	0.000320074	0.00262975	0.110089	0.0134558	0.0491277	-0.0121113	0.793478	0.971028	-0.0680508	0.131788	0.443891	-0.0559395	0.23228	0.762913
	DNER.9769.48	-0.256559	1.8459e-07	3.37024e-06	-0.263284	5.37007e-07	9.2886e-06	-0.311188	8.43883e-10	1.92213e-08	-0.0124392	0.802501	0.973945	-0.0559833	0.248314	0.579296	-0.0435441	0.386097	0.825773
	DNM2.11572.4	0.020076	0.739934	0.842891	-0.074504	0.246012	0.420873	-0.0846742	0.169064	0.329121	-0.0988814	0.0841922	0.630893	-0.105622	0.0588675	0.325912	-0.00674087	0.906579	0.984275
	DNMT3L.19142.39	0.0548506	0.0486724	0.126389	0.00646367	0.828984	0.907482	0.0467416	0.102442	0.232353	-0.049886	0.0928432	0.641399	-0.00842253	0.768913	0.912561	0.0414635	0.166563	0.721727
	DOC2B.7997.118	0.0302067	0.246504	0.412124	0.0195783	0.482281	0.650154	0.00987353	0.71034	0.832207	-0.0109973	0.679612	0.942403	-0.0202852	0.432179	0.724256	-0.0092879	0.728983	0.941262
	DOCK9.14002.18	-0.0123054	0.422088	0.585477	-0.00198371	0.903935	0.95259	0.0406916	0.00962256	0.0375285	0.00902198	0.575505	0.909468	0.0523764	0.000875799	0.0616174	0.0433544	0.00791877	0.283712
	DOK1.16831.7	0.0400098	0.178158	0.32933	0.0113785	0.717883	0.831775	0.0240439	0.425141	0.610509	-0.0260363	0.39262	0.865974	-0.0149774	0.613078	0.836528	0.0110589	0.717181	0.934862
	DOK2.14246.50	0.0647062	0.43988	0.602285	-0.0496738	0.576776	0.723683	-0.141564	0.0976545	0.224542	-0.109569	0.143038	0.714471	-0.206637	0.00494944	0.13555	-0.0970681	0.199889	0.738852
	DOK2.19578.19	0.180725	0.116553	0.242323	0.152827	0.21384	0.381351	-0.0722433	0.538437	0.706616	-0.0291902	0.790519	0.969397	-0.253164	0.0182717	0.213913	-0.223974	0.0436664	0.517807
	DOS.9123.18	0.0384827	0.15705	0.302591	0.0813038	0.00479928	0.0233173	0.0569208	0.0401562	0.115354	0.0433264	0.126126	0.675555	0.0182723	0.512987	0.780118	-0.0250542	0.383446	0.822907
	DOT1L.12692.56	0.0369948	0.390494	0.556829	0.0122018	0.792713	0.883117	0.00522336	0.905775	0.95213	-0.0245285	0.576101	0.909468	-0.0319335	0.45255	0.739673	-0.00740502	0.867207	0.978501
	DPEP1.8794.13	-0.0503351	0.269792	0.436474	-0.00765741	0.875807	0.93814	-0.0483379	0.300557	0.488472	0.0338344	0.447983	0.870776	-0.00122358	0.977381	0.993138	-0.035058	0.434322	0.840465
	DPEP2.8327.26	0.145909	2.67612e-07	4.71755e-06	0.162636	7.91032e-08	1.66041e-06	0.14908	2.45016e-07	3.45803e-06	0.0154761	0.576182	0.909468	0.00239232	0.929111	0.976013	-0.0130837	0.637016	0.906
	DPP10.7890.68	0.0217312	0.360429	0.527796	0.0194289	0.448731	0.620003	0.0525786	0.0302837	0.0933882	-0.0024739	0.91882	0.98926	0.0307144	0.188439	0.509919	0.0331883	0.172431	0.727933
	DPP4.15460.9	-0.0741744	0.00363634	0.0166807	-0.0730866	0.00733586	0.0323918	-0.0745328	0.00415711	0.0189188	0.0038885	0.878341	0.986392	0.000430464	0.98605	0.996446	-0.00345804	0.891895	0.982665
	DPP7.8346.9	-0.0869848	0.0463882	0.121822	-0.0856864	0.0648176	0.164581	-0.111935	0.0109511	0.0414699	0.00205731	0.955286	0.996452	-0.0246775	0.489533	0.765931	-0.0267348	0.468506	0.847497
	DPT.4979.34	0.122417	0.00402239	0.018162	0.10241	0.0240813	0.0790391	0.0545163	0.207152	0.379421	-0.0140973	0.715282	0.956116	-0.065995	0.0789154	0.363453	-0.0518978	0.181695	0.730431
	DPY30.13943.38	-0.00299533	0.952111	0.971322	0.0346794	0.513263	0.674143	-0.0666557	0.190943	0.35917	0.0463292	0.340766	0.847804	-0.0603625	0.204256	0.527357	-0.106692	0.0294309	0.463809
	DPYSL2.13567.1	0.0301373	0.826905	0.89724	0.215143	0.143083	0.286299	-0.0327683	0.81485	0.896706	0.175089	0.179727	0.743784	-0.0650473	0.606925	0.833795	-0.240137	0.0669592	0.585702
	DPYSL3.12707.26	0.0615323	0.134027	0.269165	0.0510094	0.247132	0.422226	-0.0334657	0.424601	0.610117	-0.00523201	0.892602	0.987569	-0.0923668	0.0142879	0.19507	-0.0871347	0.0260822	0.454561
	DPYSL5.12683.156	-0.0044115	0.851757	0.913505	0.00164023	0.948034	0.975436	0.0380481	0.110507	0.244326	0.00622378	0.793472	0.971028	0.0424326	0.0629188	0.33398	0.0362088	0.124142	0.672815
	DRAXIN.7084.1	0.0362171	0.244968	0.410751	0.082187	0.0140585	0.0530625	0.0406526	0.203398	0.374484	0.04344	0.168943	0.727981	0.00330423	0.913942	0.969282	-0.0401357	0.205974	0.745325
	DRG1.17849.6	0.0759048	0.162046	0.308401	0.0130039	0.820485	0.901182	-0.0691749	0.207125	0.379421	-0.0692205	0.193011	0.747848	-0.145937	0.0050532	0.137573	-0.0767164	0.15034	0.706778
	DRGX.8034.6	0.044222	0.269654	0.436474	0.0435428	0.309557	0.490452	0.103081	0.012169	0.0451903	-0.000208053	0.99608	0.998418	0.0590844	0.150665	0.467436	0.0592924	0.163408	0.721727
	DSC1.10882.12	-0.0112187	0.655821	0.778291	-0.0043713	0.871018	0.935688	-0.0201389	0.433859	0.618439	0.008172	0.745799	0.961448	-0.00868387	0.722703	0.890059	-0.0168559	0.506999	0.857772
	DSC2.13126.52	0.105358	0.0022492	0.0114097	0.14562	8.36016e-05	0.000838019	0.116304	0.000956353	0.00545252	0.0423973	0.214621	0.762298	0.0114344	0.729476	0.891907	-0.0309629	0.366441	0.815927
	DSCAM.9175.48	0.01979	0.465943	0.625928	0.0402347	0.16303	0.312802	0.0483577	0.0791192	0.190527	0.0231286	0.388513	0.864804	0.0293413	0.261148	0.592794	0.00621275	0.817385	0.96753
	DSCAML1.18886.28	0.0230138	0.327024	0.496182	0.00803306	0.74949	0.855133	0.0197166	0.410458	0.59718	-0.0178266	0.440767	0.870776	-0.0043444	0.845481	0.941645	0.0134822	0.560556	0.88025
	DSG1.2976.58	-0.128214	0.00575446	0.0243572	-0.14706	0.00306418	0.0162049	-0.0705248	0.135019	0.281224	-0.0150211	0.743989	0.961296	0.0592755	0.184367	0.504923	0.0742966	0.108411	0.652218
	DSG2.9484.75	-0.195617	3.22957e-06	4.3872e-05	-0.205315	4.78726e-06	6.57498e-05	-0.17624	3.70147e-05	0.000321215	-0.0126501	0.756914	0.963099	0.018117	0.647515	0.855417	0.0307671	0.453564	0.844536
	DSTN.18883.4	0.128114	0.0237173	0.072749	-0.0139561	0.816758	0.89945	0.00619483	0.914219	0.956251	-0.141309	0.0146703	0.405651	-0.121256	0.0305607	0.260997	0.0200523	0.728227	0.940644
	DTD1.19194.9	0.1441	0.140712	0.279299	0.110139	0.288183	0.468858	-0.0049771	0.959904	0.979273	-0.0398186	0.668206	0.93887	-0.149725	0.0984064	0.392687	-0.109906	0.239184	0.762997
	DTD2.18280.29	0.130147	0.00509692	0.0220611	0.0293063	0.551694	0.703143	0.0377795	0.422969	0.608531	-0.0958983	0.0238878	0.457496	-0.0904706	0.0284645	0.254796	0.00542769	0.898283	0.983396
	DTX1.11430.49	0.0454059	0.154723	0.299662	0.0267702	0.429996	0.602439	0.00957988	0.767085	0.86894	-0.0187782	0.558437	0.903585	-0.0353079	0.256974	0.587935	-0.0165297	0.606444	0.894597
	DTX3L.11643.73	0.0663523	0.00202031	0.0104915	0.0211126	0.352992	0.533021	0.000144266	0.99477	0.997357	-0.0444179	0.0437759	0.56321	-0.0662189	0.0023282	0.0973821	-0.021801	0.329806	0.797352
	DTYMK.19504.22	0.00994982	0.903419	0.942741	-0.182566	0.0381886	0.110855	-0.190233	0.0238049	0.0772399	-0.19284	0.011116	0.389424	-0.199473	0.0068092	0.149186	-0.00663255	0.930432	0.98901
	DUSP15.12838.28	0.0742039	0.157591	0.303318	0.0247612	0.660673	0.786687	0.0533119	0.321363	0.509083	-0.054217	0.300888	0.825108	-0.0233593	0.643559	0.853276	0.0308577	0.555634	0.878513
	DUSP16.14631.22	-0.0609068	0.0968807	0.211255	0.00145543	0.9703	0.986161	-0.0563987	0.13306	0.27815	0.0636447	0.0774001	0.630542	0.00504383	0.885169	0.956007	-0.0586009	0.105649	0.652218
	DUSP23.17326.44	0.0571961	0.0495258	0.128088	0.0379847	0.220278	0.389209	0.0423122	0.15561	0.311558	-0.0214498	0.477956	0.881393	-0.0154109	0.602314	0.831013	0.00603891	0.842881	0.973616
	DUSP26.8967.6	-0.0857436	0.0638878	0.154954	-0.0269526	0.586491	0.732117	-0.0465778	0.322025	0.509679	0.0602081	0.190929	0.747848	0.0398446	0.369536	0.678465	-0.0203635	0.658094	0.913391
	DUSP28.9940.35	0.0189512	0.823912	0.895539	0.0287956	0.750069	0.855133	-0.0494256	0.567294	0.727053	0.00223593	0.976581	0.996728	-0.0707994	0.340731	0.654229	-0.0730353	0.340004	0.801412
	DUSP3.3480.7	0.0295342	0.266642	0.433505	0.0222388	0.429432	0.601872	-0.0343081	0.203332	0.374484	-0.00695261	0.785951	0.96908	-0.0635424	0.0116608	0.181254	-0.0565898	0.0298135	0.465301
	DUSP4.10035.6	-0.0172169	0.432965	0.594826	-0.0124827	0.594939	0.737651	0.01898	0.392591	0.581821	0.00347472	0.861064	0.982875	0.0361927	0.059625	0.326867	0.032718	0.100945	0.646863
	DUSP6.12341.8	0.0928228	0.000137363	0.0011554	0.111612	1.74182e-05	0.000211454	0.110131	8.72941e-06	8.86623e-05	0.0196676	0.439194	0.870776	0.0174551	0.480766	0.758344	-0.00221246	0.930891	0.98901
	DUT.9995.6	0.233284	6.79458e-06	8.49508e-05	0.149507	0.00652877	0.0296827	0.0957577	0.0677222	0.170547	-0.0825877	0.101954	0.660132	-0.137304	0.00545002	0.140749	-0.0547161	0.282713	0.771967
	DVL2.13575.40	-0.0609715	0.0859878	0.193179	-0.0690747	0.0688441	0.171125	-0.0395268	0.274517	0.460969	-0.0073477	0.835377	0.979209	0.0218689	0.523619	0.786612	0.0292166	0.410784	0.835995
	DYNLL1.3881.49	0.0336777	0.304818	0.472915	-0.0392735	0.26341	0.440069	0.0278542	0.405297	0.594636	-0.0723603	0.0398226	0.543266	-0.00558227	0.869283	0.950175	0.066778	0.0590689	0.558062
	DYNLL2.11493.169	0.144818	0.0226888	0.0703448	0.101409	0.1296	0.266438	0.0660543	0.301738	0.489527	-0.0449731	0.411622	0.868213	-0.0785231	0.141959	0.457391	-0.03355	0.540203	0.871689
	DYNLRB1.3845.51	0.112983	0.0532521	0.135068	0.107234	0.0820993	0.193415	0.144962	0.013997	0.0506291	-0.0038209	0.947856	0.995169	0.0321155	0.571477	0.819749	0.0359364	0.537435	0.871596
	DYNLRB2.17827.53	-0.00291004	0.939156	0.963017	0.0924628	0.0226322	0.0755237	0.0628555	0.105521	0.236599	0.0924235	0.0175351	0.408879	0.0647481	0.0877256	0.376012	-0.0276754	0.47811	0.849464
	DYNLT3.12867.40	-0.0336868	0.130716	0.265412	-0.0470193	0.049829	0.135259	-0.0715704	0.0019346	0.00996763	-0.0149987	0.490461	0.886142	-0.0386961	0.0690998	0.349445	-0.0236974	0.284698	0.773256
	DYRK3.4359.87	-0.0381972	0.155838	0.30076	-0.0648186	0.0243849	0.079684	-0.0337661	0.216884	0.391986	-0.0247348	0.350283	0.855223	0.00463127	0.856675	0.945571	0.0293661	0.270769	0.769435
	EBAG9.19323.1	0.133333	0.0422854	0.113775	0.0518428	0.460656	0.631167	0.0590283	0.378007	0.567257	-0.0865383	0.171294	0.729703	-0.0757819	0.217386	0.544767	0.0107564	0.866627	0.978501
	EBI3.10851.77	-0.220306	0.00536321	0.0230188	-0.218454	0.00974143	0.0402139	-0.0627391	0.434756	0.618439	0.00469039	0.952704	0.996452	0.158062	0.0399415	0.275106	0.153372	0.0541622	0.54539
	ECE1.8767.44	-0.0384088	0.287304	0.455508	-0.0491739	0.202787	0.366323	-0.0135188	0.715883	0.834518	-0.0100739	0.778469	0.967514	0.0257062	0.464818	0.745713	0.0357802	0.326394	0.797352
	ECEL1.7076.17	-0.0144226	0.605828	0.740545	0.0148294	0.623819	0.762123	-0.00730931	0.798071	0.886296	0.0333436	0.229148	0.77928	0.00841957	0.752879	0.90316	-0.024924	0.372844	0.817534
	ECH1.12662.82	-0.0200692	0.617739	0.749529	0.0416512	0.33535	0.51569	-0.0427693	0.297725	0.485413	0.0615812	0.10783	0.668111	-0.0225409	0.541113	0.797202	-0.0841221	0.0292505	0.463809
	ECHS1.17787.1	0.293817	0.0283882	0.0839963	0.311442	0.0298097	0.0927346	0.245133	0.072705	0.180138	0.0230402	0.85494	0.982164	-0.0481591	0.693493	0.878991	-0.0711994	0.573763	0.886331
	ECI2.12859.33	0.0545864	0.08272	0.187393	0.0321719	0.334053	0.514556	0.0301717	0.34273	0.532213	-0.0242489	0.450946	0.871249	-0.0248883	0.42694	0.720723	-0.000639396	0.984214	0.997081
	ECM1.3366.51	-0.0226742	0.521331	0.673618	-0.0689298	0.0686591	0.170816	-0.0411471	0.254041	0.438096	-0.0452488	0.208807	0.754985	-0.0181102	0.60345	0.831529	0.0271387	0.452414	0.844536
	EDA.14024.196	0.0387411	0.279889	0.44727	0.0346768	0.367512	0.545987	0.0608385	0.0957377	0.221129	-0.00400025	0.913917	0.98926	0.0223912	0.530013	0.790467	0.0263915	0.476353	0.849062
	EDA.2826.53	-0.172333	8.9517e-07	1.39616e-05	-0.244467	1.15423e-10	4.50051e-09	-0.205011	1.1777e-08	2.20268e-07	-0.0676152	0.0458849	0.56981	-0.0310894	0.341171	0.654229	0.0365258	0.281601	0.771339
	EDA2R.3083.71	0.0908779	0.000672539	0.00438915	0.0663641	0.0207301	0.0709612	0.124569	6.07888e-06	6.5044e-05	-0.024668	0.380703	0.858531	0.0336582	0.215937	0.544398	0.0583262	0.0400377	0.49805
	EDAR.2977.7	-0.0109436	0.762747	0.857624	-0.0482496	0.211448	0.378294	-0.0798511	0.0306113	0.0939578	-0.0355325	0.283845	0.817827	-0.0686268	0.0333775	0.262962	-0.0330944	0.319436	0.797352
	EDC4.13066.42	0.00353786	0.900358	0.941747	-0.0316516	0.298086	0.478539	-0.00262041	0.927536	0.963159	-0.0340749	0.236654	0.787307	-0.00596388	0.82953	0.937309	0.028111	0.330536	0.797352
	EDDM3A.9536.16	-0.086966	0.0731234	0.172005	-0.0968009	0.0617639	0.159202	-0.0443894	0.372399	0.561957	-0.00615695	0.890366	0.987569	0.0432846	0.323116	0.64497	0.0494415	0.276065	0.770984
	EDDM3B.7782.34	-0.00312398	0.898787	0.941128	0.0248976	0.343749	0.523705	-0.0144017	0.568005	0.727242	0.0269799	0.282746	0.817304	-0.0116249	0.635182	0.848993	-0.0386048	0.127999	0.677406
	EDF1.12415.122	-0.0551194	0.0404984	0.110031	-0.0300833	0.295629	0.476257	-0.00948228	0.730045	0.842879	0.0269372	0.313421	0.830196	0.0464431	0.0736448	0.354706	0.0195059	0.467834	0.847497
	EDIL3.9360.33	-0.166692	0.00484911	0.0212484	-0.0941642	0.136944	0.277323	-0.219292	0.000292517	0.00198213	0.0762578	0.185505	0.747717	-0.0512729	0.356108	0.666372	-0.127531	0.0277612	0.460843
	EDN1.6495.14	-0.0161519	0.346585	0.515713	-0.0334892	0.0674121	0.169118	-0.0376132	0.0316327	0.0958774	-0.0177147	0.312407	0.830196	-0.0211952	0.214613	0.542547	-0.00348047	0.84356	0.973616
	EDN2.12574.36	0.120323	0.0496337	0.128223	0.286499	1.40851e-05	0.000176102	0.10831	0.0822221	0.195607	0.168491	0.00574018	0.349627	-0.0109373	0.852461	0.943919	-0.179429	0.00323853	0.202496
	EDN3.15383.200	-0.0645361	0.00733974	0.0296229	-8.21482e-05	0.997428	0.999818	-0.0531123	0.0304254	0.0936114	0.0630171	0.00895601	0.375798	0.0108756	0.641833	0.852258	-0.0521415	0.0314751	0.469874
	EEA1.14043.12	-0.039041	0.303091	0.471441	-0.035289	0.381604	0.558342	0.00162039	0.966463	0.982478	0.0058745	0.875794	0.985696	0.041552	0.255219	0.586543	0.0356775	0.344263	0.804159
	EEF1B2.5882.34	0.157964	0.00070152	0.00453858	0.122573	0.0135892	0.0517155	0.0281408	0.553839	0.716192	-0.03391	0.470104	0.878177	-0.12896	0.0051349	0.138161	-0.0950502	0.0459797	0.523934
	EEF1D.17826.341	0.195572	0.0566668	0.141161	0.0516354	0.637075	0.768935	0.0108902	0.916925	0.957941	-0.140882	0.127186	0.675859	-0.183513	0.0407393	0.276179	-0.042631	0.645159	0.909288
	EEF2K.12332.7	0.123076	0.0753739	0.175593	0.11084	0.134592	0.273765	0.198747	0.00493336	0.0215559	-0.0108019	0.879664	0.9866	0.0764637	0.26716	0.597473	0.0872656	0.222598	0.755848
	EFCAB14.10830.5	0.0556518	0.0510564	0.130724	0.0956225	0.00164752	0.010107	0.0518719	0.0745546	0.183436	0.0388422	0.195318	0.747848	-0.0044735	0.877645	0.954621	-0.0433157	0.145649	0.700972
	EFEMP1.8480.29	0.264857	4.21935e-16	3.13116e-14	0.24839	5.97502e-13	3.43638e-11	0.277063	8.43005e-17	5.31324e-15	-0.0164245	0.591724	0.914084	0.0120069	0.685869	0.875605	0.0284315	0.355378	0.807853
	EFHA1.6226.69	0.0352585	0.404613	0.568261	0.0475813	0.286022	0.466002	0.0160419	0.704951	0.830171	0.01033	0.810896	0.974414	-0.019554	0.639524	0.850664	-0.029884	0.48596	0.851692
	EFHA2.6912.6	0.0492794	0.144938	0.285715	0.0654038	0.0726598	0.177729	0.0499391	0.151551	0.306095	0.0160905	0.63733	0.929961	0.000800123	0.980657	0.994056	-0.0152904	0.657377	0.912866
	EFHD1.19616.100	-0.0336138	0.133141	0.268083	-0.0738502	0.00240358	0.0134536	-0.0451564	0.0481393	0.132708	-0.0388838	0.0900792	0.639932	-0.0110164	0.615869	0.8381	0.0278674	0.225517	0.76015
	EFNA2.14124.6	0.0222662	0.479922	0.637334	0.0243147	0.471422	0.641272	0.0266761	0.407629	0.596154	0.00721911	0.813403	0.974414	0.00561593	0.850141	0.942757	-0.00160318	0.958592	0.991837
	EFNA3.14153.8	0.0681424	0.0486765	0.126389	0.0580751	0.115641	0.247702	0.0219357	0.532828	0.702045	-0.0106683	0.763885	0.96362	-0.0463011	0.179344	0.500705	-0.0356328	0.318058	0.797184
	EFNA4.2614.28	0.0717385	0.00901685	0.0349241	0.0845759	0.00388423	0.0197038	0.0633298	0.0233058	0.0761577	0.0154375	0.571993	0.908406	-0.00784853	0.767611	0.912561	-0.023286	0.396725	0.835995
	EFNA5.2615.60	-0.0824005	0.0172159	0.0571917	-0.0872673	0.0182543	0.0647057	-0.0842877	0.016877	0.0586626	0.000584714	0.986315	0.998098	-0.000150662	0.996363	0.999436	-0.000735375	0.982859	0.997081
	EFNB1.13104.32	0.154768	1.90335e-11	7.68186e-10	0.172809	2.74235e-12	1.4177e-10	0.157985	1.78396e-11	5.50872e-10	0.0199133	0.375314	0.858531	0.00376847	0.861806	0.947157	-0.0161449	0.472584	0.848639
	EFNB2.14131.37	0.00768723	0.848486	0.911443	0.0259031	0.547054	0.699943	0.00726339	0.859492	0.922507	0.0238511	0.549628	0.902945	0.00110357	0.977213	0.993138	-0.0227475	0.56981	0.884171
	EFNB2.8772.5	-0.00719478	0.674235	0.793594	0.0072865	0.690981	0.810607	0.00798847	0.645235	0.787252	0.0120815	0.504192	0.891061	0.0147546	0.399843	0.703664	0.00267305	0.882676	0.98152
	EFNB3.2514.65	0.0763835	0.0249738	0.0759447	0.109599	0.00265943	0.0145321	0.0895711	0.00983363	0.0380526	0.0351704	0.318905	0.837265	0.013748	0.687023	0.875715	-0.0214224	0.545597	0.872024
	EFNB3.7785.1	-0.0103211	0.814015	0.888725	0.00297535	0.948914	0.975436	-0.0108288	0.808442	0.892643	0.0147617	0.739609	0.959385	-0.000261758	0.995202	0.999279	-0.0150235	0.73877	0.945741
	EFS.12572.236	0.0939555	0.000150857	0.00125287	0.100166	0.000162168	0.00146877	0.096613	0.000126655	0.000968009	0.00549363	0.824321	0.978332	0.0024798	0.917392	0.970561	-0.00301383	0.903278	0.984275
	EGF.5509.7	-0.112219	0.0118547	0.0423145	-0.0902507	0.0578654	0.151186	-0.140287	0.00207825	0.0105892	0.0220041	0.620549	0.923541	-0.0282334	0.512389	0.779598	-0.0502375	0.2607	0.766751
	EGFL6.17454.15	-0.0546346	0.144499	0.285339	-0.118551	0.00315744	0.0165838	-0.10833	0.00433516	0.0195358	-0.0597964	0.0858458	0.6334	-0.0526676	0.116944	0.42267	0.00712878	0.837878	0.973386
	EGFLAM.12338.27	-0.142765	0.000688597	0.00447491	-0.130669	0.00349791	0.0180627	-0.141873	0.000905446	0.00519446	0.0151261	0.70761	0.953508	0.0017338	0.964647	0.988715	-0.0133923	0.740501	0.945793
	EGFR.19567.1	0.0594258	0.335055	0.503951	0.027173	0.675402	0.798439	0.192146	0.00205997	0.0105427	-0.0352252	0.578097	0.909651	0.131767	0.0314913	0.262191	0.166992	0.00841391	0.283712
	EGFR.2677.1	-0.299926	1.24578e-33	5.21076e-31	-0.294992	1.96742e-29	9.05211e-27	-0.335672	6.22791e-39	4.09352e-36	0.00412132	0.848443	0.979209	-0.0357998	0.0876106	0.376012	-0.0399211	0.0659991	0.580616
	EGLN1.9901.28	0.00770373	0.771151	0.86302	0.011761	0.675071	0.798253	0.044884	0.0975902	0.224506	0.00795977	0.765241	0.96362	0.0386614	0.138337	0.451219	0.0307016	0.252481	0.76414
	EHBP1.12813.18	-0.00163335	0.946477	0.967398	0.000257364	0.992079	0.997936	-0.0432218	0.0794607	0.190527	0.00259799	0.916825	0.98926	-0.0411763	0.0871685	0.376012	-0.0437743	0.0780646	0.605384
	EHD4.11421.10	-0.0225137	0.506756	0.661255	-0.0294746	0.414376	0.588706	-0.0370213	0.280919	0.467285	-0.00840068	0.801566	0.973945	-0.0145894	0.651616	0.857822	-0.00618873	0.853348	0.976696
	EHF.13387.55	0.0298492	0.427906	0.589813	0.0100299	0.803617	0.890092	0.03803	0.324123	0.511943	-0.0163751	0.659795	0.93887	0.00907551	0.800982	0.92747	0.0254506	0.496401	0.854175
	EHMT2.5843.60	-0.224786	0.000412256	0.00288704	-0.283913	3.16699e-05	0.000359786	-0.278107	1.95662e-05	0.000182375	-0.0623676	0.297865	0.825108	-0.0544898	0.34808	0.65919	0.00787774	0.895715	0.983396
	EID3.8079.39	0.0121816	0.681485	0.79906	0.0399649	0.206774	0.371338	0.00467638	0.876415	0.932343	0.02756	0.334202	0.844405	-0.0076919	0.780417	0.916931	-0.0352519	0.218461	0.750664
	EIF1AX.9850.38	0.0225187	0.231028	0.395935	0.0396448	0.049558	0.134682	-0.000524071	0.97847	0.989873	0.0175148	0.349599	0.855223	-0.0231318	0.210562	0.536729	-0.0406467	0.0336081	0.483221
	EIF1AY.19224.5	0.1413	0.0617183	0.150805	0.0235836	0.770004	0.868118	-0.000247682	0.997432	0.998517	-0.110551	0.111531	0.669838	-0.138678	0.0397716	0.275106	-0.0281264	0.686189	0.921797
	EIF1B.12701.1	0.126868	0.111306	0.23415	0.0445079	0.60026	0.742618	-0.00104795	0.989688	0.995823	-0.078425	0.32917	0.838601	-0.126341	0.10541	0.404892	-0.0479163	0.552468	0.877152
	EIF2B1.10080.9	0.161928	0.0297121	0.0871289	-0.0396896	0.616971	0.757791	-0.000641341	0.993242	0.996556	-0.200434	0.00353806	0.266863	-0.162442	0.0145471	0.196279	0.0379915	0.579289	0.886565
	EIF2S1.19259.176	0.181873	0.0166166	0.0555835	-0.00333056	0.967156	0.985223	-0.00887219	0.908755	0.952719	-0.183259	0.0089291	0.375798	-0.189578	0.00543756	0.140749	-0.00631907	0.928148	0.98901
	EIF3G.11454.87	0.193186	0.00104343	0.0062187	0.167262	0.007234	0.0320605	0.119747	0.0434417	0.122779	-0.0184552	0.72686	0.957771	-0.0714829	0.163894	0.4865	-0.0530277	0.315072	0.795633
	EIF3J.13497.34	-0.0211477	0.636533	0.76547	-0.109322	0.0235515	0.07759	-0.0447455	0.325267	0.513221	-0.0883919	0.033561	0.519863	-0.0227862	0.568486	0.819169	0.0656057	0.115236	0.661947
	EIF4A1.18829.4	0.360087	9.99321e-05	0.000891061	0.144021	0.142141	0.284963	0.183312	0.0504401	0.137241	-0.214156	0.0157034	0.405651	-0.176022	0.0402772	0.275767	0.0381345	0.666855	0.915601
	EIF4A2.18824.7	0.223288	0.000166436	0.00136016	0.0711265	0.257516	0.433156	0.0672084	0.264311	0.448247	-0.145605	0.0111959	0.389424	-0.153318	0.00618891	0.146098	-0.00771364	0.893408	0.983335
	EIF4A3.4997.19	0.0258167	0.346858	0.515713	0.0235302	0.423983	0.597685	0.00179067	0.948962	0.975093	-0.00191035	0.945342	0.995169	-0.023952	0.374608	0.683414	-0.0220416	0.433874	0.840174
	EIF4B.14675.20	0.131375	0.0724793	0.170871	-0.00243883	0.975068	0.9887	-0.0430469	0.564438	0.724806	-0.132396	0.0465965	0.56981	-0.173217	0.00757399	0.15898	-0.0408205	0.54057	0.871689
	EIF4E.19263.147	0.0444901	0.481588	0.639108	-0.0602336	0.372891	0.550247	-0.0763977	0.237808	0.417615	-0.101465	0.0812089	0.630542	-0.119161	0.0354033	0.271206	-0.0176959	0.761769	0.952924
	EIF4EBP2.4184.43	-0.0514796	0.0550224	0.138111	-0.056329	0.049442	0.134446	-0.0647688	0.0169574	0.0588392	-0.00358721	0.891094	0.987569	-0.013225	0.599183	0.830193	-0.00963778	0.713095	0.931959
	EIF4G2.4230.1	0.0596973	0.595691	0.732087	0.0343979	0.773158	0.870409	-0.0693993	0.542791	0.709483	-0.0328121	0.757848	0.963099	-0.130193	0.209273	0.534627	-0.0973812	0.362439	0.814991
	EIF4G3.13991.47	-0.0624383	0.0805534	0.184025	-0.0223825	0.559363	0.708794	-0.013905	0.705503	0.830609	0.0411452	0.230421	0.781235	0.0488401	0.142625	0.457533	0.00769498	0.824845	0.970639
	EIF4H.5885.55	0.0202377	0.803556	0.881956	-0.00273502	0.974721	0.9887	-0.0864135	0.295726	0.483524	-0.0202255	0.784223	0.968647	-0.105553	0.143599	0.458366	-0.0853274	0.251844	0.76414
	EIF5.2612.5	0.088532	0.0503943	0.129389	0.0145454	0.762262	0.862348	-0.00102398	0.982296	0.991563	-0.0736884	0.0926319	0.641399	-0.0894137	0.0371504	0.273244	-0.0157253	0.721687	0.936706
	EIF5A.5888.29	0.0527583	0.462897	0.62384	-0.0377462	0.621007	0.760738	-0.0505855	0.488526	0.666185	-0.089787	0.151037	0.714739	-0.103061	0.0907174	0.381411	-0.0132742	0.832112	0.97279
	EIF5A2.11355.10	0.0862852	0.110623	0.233368	-0.0188722	0.744059	0.851581	0.0256291	0.639584	0.782587	-0.0982882	0.0729621	0.625137	-0.0578982	0.27006	0.60041	0.04039	0.459018	0.845344
	ELANE.13671.40	-0.133819	0.00263844	0.0130392	-0.140871	0.00309248	0.0163171	0.056438	0.211474	0.385496	0.00558642	0.895921	0.98784	0.193433	4.20397e-06	0.00411888	0.187846	1.61459e-05	0.00886523
	ELAVL1.11592.1	-0.0577355	0.0303023	0.0883023	-0.0573434	0.0444565	0.124419	-0.0321091	0.237222	0.417065	0.000975079	0.966296	0.996452	0.0260457	0.247309	0.578185	0.0250706	0.284522	0.773234
	ELF5.13457.33	-0.00868175	0.698337	0.811497	0.00522206	0.827138	0.905894	0.0210538	0.356041	0.545685	0.0133457	0.563866	0.9049	0.0296328	0.186438	0.50878	0.0162871	0.482823	0.850486
	ELK1.10006.25	0.0477526	0.0530163	0.134618	0.0589721	0.0235368	0.07759	0.0667862	0.00758291	0.0307663	0.0119872	0.6439	0.932803	0.0192466	0.44841	0.736698	0.00725942	0.780832	0.956711
	ELK3.5707.55	0.124492	0.0121393	0.0429422	0.0756488	0.14529	0.289041	0.0911436	0.0671936	0.16968	-0.0462428	0.304514	0.825703	-0.0327316	0.457099	0.741435	0.0135112	0.764147	0.95328
	ELL.11459.81	-0.0479272	0.0632847	0.153653	-0.0763851	0.00566535	0.0264096	-0.0434753	0.0989046	0.226398	-0.0268008	0.275425	0.81396	0.00506132	0.832235	0.937309	0.0318621	0.197762	0.737605
	ELL2.11494.4	0.0260605	0.412454	0.575759	0.00512652	0.881253	0.941281	-0.0353068	0.279308	0.466122	-0.0233352	0.480358	0.883341	-0.0622937	0.0511277	0.30503	-0.0389585	0.241873	0.762997
	ELMO1.12764.3	0.139239	0.0350318	0.0986421	0.0688766	0.330279	0.511827	0.0462702	0.492995	0.670095	-0.0721462	0.29037	0.822656	-0.0937892	0.155783	0.47638	-0.021643	0.75398	0.950218
	EMC1.11989.35	-0.0197042	0.441202	0.603516	-0.0150929	0.582845	0.729111	-0.0363033	0.16207	0.320725	0.00406455	0.877069	0.985752	-0.0170997	0.498519	0.771766	-0.0211642	0.42128	0.839394
	EMC4.13516.46	0.0979782	0.0121326	0.0429422	0.131907	0.00157269	0.00971267	0.0784693	0.0482504	0.132801	0.0321253	0.419229	0.868213	-0.0202222	0.600917	0.831013	-0.0523475	0.190856	0.735423
	EMC8.17770.42	0.0493224	0.355723	0.522902	0.037852	0.505522	0.66894	-0.0671	0.214083	0.388405	-0.0236895	0.632144	0.927796	-0.118627	0.0137825	0.190656	-0.0949373	0.0555998	0.547767
	EMID1.9547.29	0.0185641	0.513322	0.666985	0.0390903	0.194363	0.355997	0.0518935	0.0721572	0.17936	0.019337	0.52142	0.893036	0.032684	0.264268	0.594571	0.0133471	0.655662	0.912866
	ENAH.9757.29	0.024045	0.611292	0.744376	-0.0152797	0.760409	0.861522	-0.02914	0.541579	0.708681	-0.0393084	0.363334	0.858531	-0.0528367	0.207567	0.532043	-0.0135283	0.754227	0.950218
	ENDOU.5656.53	-0.069823	0.0046564	0.0206199	-0.0567195	0.0287646	0.0902154	-0.0904285	0.000306862	0.00206414	0.0133636	0.56897	0.906765	-0.0202875	0.375897	0.684339	-0.0336511	0.151607	0.708485
	ENG.4908.6	-0.301226	3.33954e-11	1.31327e-09	-0.255995	1.15422e-07	2.3292e-06	-0.303097	5.87052e-11	1.62713e-09	0.046603	0.299053	0.825108	-0.00136699	0.974817	0.992726	-0.0479699	0.286936	0.775494
	ENGASE.16781.2	-0.155312	0.00224319	0.0113917	-0.150536	0.00547423	0.0255965	-0.127741	0.0131863	0.048212	0.00616761	0.900778	0.988041	0.0272764	0.568743	0.819283	0.0211088	0.669835	0.915601
	ENO2.10339.48	-0.0407043	0.420159	0.583857	-0.115511	0.0327534	0.0992088	-0.16157	0.00180825	0.00947582	-0.0669261	0.143698	0.714471	-0.118641	0.00775834	0.15898	-0.0517145	0.260141	0.766751
	ENO3.16616.137	-0.272943	0.00162654	0.00877284	-0.108327	0.238925	0.412396	-0.289421	0.00105232	0.00592621	0.161672	0.0567457	0.577362	-0.01666	0.839034	0.939438	-0.178332	0.0364617	0.490248
	ENOX2.13422.66	-0.00821713	0.716899	0.825438	-0.0224576	0.358611	0.538451	0.00377851	0.871044	0.928992	-0.0144573	0.528438	0.897249	0.0119989	0.588997	0.825436	0.0264562	0.255648	0.766277
	ENPP2.16892.23	-0.176877	0.00148096	0.00814086	-0.247202	3.50937e-05	0.000394782	-0.243847	1.9127e-05	0.000179599	-0.0709347	0.194652	0.747848	-0.0669481	0.206706	0.530785	0.00398654	0.942049	0.98901
	ENPP5.6556.5	-0.361652	1.70416e-10	5.60059e-09	-0.335745	2.29662e-08	5.53232e-07	-0.343691	2.24625e-09	4.74194e-08	0.0260169	0.63092	0.927796	0.0177006	0.735866	0.895457	-0.00831628	0.87806	0.979264
	ENPP6.15579.26	0.118365	0.000463382	0.00319643	0.0598667	0.0970356	0.218746	0.0707241	0.0388634	0.112389	-0.0556205	0.1154	0.669838	-0.0463581	0.173262	0.494533	0.00926242	0.793417	0.960155
	ENPP7.4435.66	0.0308721	0.800717	0.880013	-0.080358	0.541015	0.694922	-0.0229626	0.853938	0.919065	-0.112197	0.345145	0.85331	-0.0519707	0.650343	0.857282	0.0602261	0.613395	0.896827
	ENTHD2.7947.19	0.0112712	0.684062	0.800653	-0.0239447	0.418017	0.592696	0.0121605	0.666137	0.803149	-0.0348387	0.208465	0.754985	0.000934322	0.972223	0.991742	0.0357731	0.201926	0.742654
	ENTPD1.3182.38	-0.13629	6.76429e-05	0.000645695	-0.141549	0.000107031	0.001043	-0.0974425	0.00482974	0.0212584	-0.00289532	0.928223	0.991656	0.0398239	0.199892	0.523266	0.0427192	0.185662	0.733278
	ENTPD1.7999.23	0.183345	4.66206e-07	7.55287e-06	0.129737	0.000795643	0.00552984	0.214128	1.18565e-08	2.20857e-07	-0.0523701	0.155009	0.720297	0.0310346	0.384425	0.691725	0.0834047	0.025021	0.453234
	ENTPD2.18887.7	0.171749	0.0179243	0.0589911	0.223218	0.00371001	0.0189034	0.28163	0.000131181	0.00099434	0.0535602	0.486628	0.884576	0.110962	0.137281	0.448919	0.0574015	0.453147	0.844536
	ENTPD3.4436.1	-0.0896211	0.0781501	0.179964	-0.0614947	0.257578	0.433156	-0.0336039	0.516473	0.690382	0.031038	0.541523	0.902945	0.0573948	0.244619	0.575405	0.0263569	0.605594	0.893905
	ENTPD5.4437.56	0.082965	0.0190914	0.0617798	0.108446	0.00421776	0.0211177	0.113588	0.00170052	0.0090311	0.0228579	0.510811	0.891845	0.0302152	0.370087	0.678839	0.00735732	0.832994	0.97279
	ENTPD6.8932.1	0.0328173	0.204183	0.363422	0.0625238	0.0241017	0.0790391	0.0105077	0.689755	0.818668	0.0297419	0.280329	0.816082	-0.0223593	0.400898	0.704289	-0.0521013	0.0602367	0.56358
	EPB41.4706.17	0.243005	0.00197679	0.0103004	0.202855	0.0151544	0.0560944	0.191641	0.0164796	0.0577841	-0.0481067	0.502574	0.891061	-0.0537222	0.441652	0.731256	-0.00561558	0.937875	0.98901
	EPB41L1.13993.20	0.26314	0.00169579	0.00909059	0.206629	0.0207688	0.0709612	0.20199	0.0182079	0.0623323	-0.0647825	0.410578	0.868213	-0.0636855	0.405417	0.707633	0.00109701	0.988938	0.997081
	EPDR1.9040.144	-0.0406875	0.178713	0.330091	0.0140324	0.662297	0.788212	0.0407012	0.186179	0.352002	0.0568963	0.055221	0.572753	0.0824135	0.00451577	0.131386	0.0255172	0.385293	0.825294
	EPHA1.3431.54	-0.0601376	0.366323	0.534385	-0.0387264	0.586101	0.732117	-0.0862685	0.203726	0.374637	0.0248808	0.711998	0.954795	-0.0251392	0.699525	0.881112	-0.05002	0.459869	0.845344
	EPHA10.5076.53	0.147033	0.00124697	0.00711824	0.138004	0.00455573	0.0224153	0.102003	0.0293638	0.0909782	-0.0102655	0.828989	0.978946	-0.0453077	0.330835	0.650223	-0.0350421	0.466815	0.847497
	EPHA2.4834.61	0.103978	0.0246416	0.075183	0.0531015	0.280169	0.459884	0.0386373	0.409935	0.59718	-0.0460318	0.298602	0.825108	-0.06416	0.13572	0.447312	-0.0181283	0.682866	0.920087
	EPHA3.3432.21	-0.0154836	0.542313	0.69023	-0.0446134	0.0950664	0.215362	-0.0148398	0.561043	0.722261	-0.0295054	0.262983	0.802376	0.000584386	0.981767	0.994083	0.0300898	0.250432	0.76414
	EPHA4.16288.17	-0.128378	0.000171085	0.00139568	-0.129914	0.000370402	0.00295871	-0.195403	3.19997e-08	5.43286e-07	0.00182212	0.957275	0.996452	-0.0659374	0.0468858	0.293499	-0.0677595	0.0482835	0.526428
	EPHA5.3806.55	-0.0838309	0.162091	0.308401	-0.176245	0.00615452	0.0283169	-0.213243	0.000555727	0.00343208	-0.0861298	0.155351	0.720297	-0.126462	0.0322667	0.262191	-0.040332	0.507578	0.857772
	EPHA7.15580.2	0.0467906	0.0767052	0.177794	-3.04749e-05	0.999142	0.9999	0.00579144	0.829904	0.905904	-0.0464738	0.0969067	0.647123	-0.0407726	0.130356	0.442417	0.00570129	0.838318	0.973386
	EPHB1.17680.12	0.112024	0.00326003	0.0153211	0.121192	0.00314851	0.0165747	0.0625057	0.105382	0.236599	0.0148053	0.706271	0.953069	-0.0487663	0.196452	0.519524	-0.0635716	0.108339	0.652218
	EPHB2.8225.86	0.0369957	0.3552	0.522714	-0.0262035	0.539975	0.694006	-0.0274458	0.50109	0.678292	-0.056032	0.147226	0.714471	-0.0620091	0.0982048	0.392687	-0.00597711	0.87741	0.979132
	EPHB3.9220.7	0.011974	0.792122	0.875884	0.135049	0.00588368	0.0272891	0.0783955	0.0895833	0.208907	0.122692	0.0109109	0.389424	0.0666683	0.149077	0.465611	-0.0560232	0.241368	0.762997
	EPHB4.15530.33	0.103188	0.00906288	0.0350058	0.102153	0.0156064	0.0572152	0.110431	0.00641049	0.0269112	0.00583123	0.880631	0.9866	0.00956637	0.799943	0.927321	0.00373514	0.923809	0.988935
	EPHB6.5078.82	-0.0503527	0.131859	0.266551	-0.034722	0.328925	0.510348	-0.10728	0.00166416	0.00888262	0.0180293	0.572138	0.908406	-0.0563605	0.0694195	0.349445	-0.0743898	0.0206352	0.408869
	EPO.5813.58	0.23783	6.44744e-05	0.000619304	0.197571	0.00186134	0.0111511	0.29902	9.88388e-07	1.24933e-05	-0.0440349	0.468428	0.877991	0.060363	0.305294	0.63521	0.104398	0.0884707	0.622539
	EPS15L1.4212.5	-0.0426904	0.138905	0.276701	-0.0467977	0.127168	0.26383	-0.0671245	0.021383	0.0712404	-0.00587787	0.830008	0.978946	-0.0249144	0.347096	0.659154	-0.0190366	0.48678	0.851692
	EQTN.11162.37	0.0446478	0.392345	0.558095	-0.0489374	0.379265	0.555556	0.00915139	0.864059	0.925189	-0.089746	0.0769517	0.630542	-0.0342882	0.486925	0.76384	0.0554578	0.277672	0.770984
	ERAP1.4964.67	-0.173358	0.101781	0.219444	-0.109643	0.334827	0.515403	-0.0385503	0.720772	0.837383	0.0635998	0.557679	0.90348	0.134039	0.20118	0.524733	0.0704388	0.517717	0.862424
	ERAP2.8960.3	-0.0750176	0.245998	0.411727	-0.121342	0.0794741	0.188972	-0.123693	0.0610289	0.157661	-0.0432825	0.485325	0.884187	-0.0479591	0.425223	0.720343	-0.00467661	0.940122	0.98901
	ERBB3.2617.56	-0.305631	1.92988e-18	2.01805e-16	-0.328373	1.33451e-18	1.61581e-16	-0.376281	3.46497e-25	6.37694e-23	-0.0245497	0.437966	0.870776	-0.0709305	0.0213129	0.227082	-0.0463808	0.144966	0.700706
	ERBB4.2618.10	-0.0755885	0.000233526	0.00182111	-0.0861994	8.3371e-05	0.000837532	-0.0779414	0.000186788	0.00134494	-0.0129556	0.526048	0.896323	-0.0031394	0.874218	0.953824	0.00981622	0.631419	0.903908
	ERCC1.12585.39	0.0062807	0.800553	0.880013	-0.00405103	0.879256	0.93993	0.0118869	0.640968	0.783916	-0.0113482	0.65127	0.93526	0.00517186	0.831212	0.937309	0.0165201	0.511869	0.8611
	ERH.11614.29	0.188857	0.000247953	0.00191414	0.0832115	0.129276	0.266129	0.124905	0.0174126	0.0600565	-0.0961824	0.0501729	0.572753	-0.0605679	0.203546	0.527357	0.0356145	0.470914	0.848376
	ERLEC1.8957.72	0.151013	1.52013e-06	2.27082e-05	0.0755104	0.0233245	0.0771503	0.127118	6.45734e-05	0.000537256	-0.0727964	0.0285217	0.487951	-0.0230618	0.468679	0.748747	0.0497346	0.134524	0.681293
	ERLIN1.8776.10	-0.0313012	0.219211	0.382186	-0.0483262	0.0757153	0.182821	-0.0052507	0.839432	0.909631	-0.0148419	0.565547	0.905387	0.0268695	0.283372	0.613509	0.0417114	0.107375	0.652218
	ERMAP.8631.13	-0.00284634	0.937435	0.961681	0.0152439	0.696241	0.815116	-0.0456076	0.220442	0.395729	0.0148866	0.674547	0.93955	-0.0434452	0.208168	0.532966	-0.0583318	0.104277	0.652218
	ERN1.11229.16	0.0375068	0.392394	0.558095	0.00183826	0.968092	0.985223	-0.0519116	0.243074	0.424918	-0.0391191	0.368958	0.858531	-0.0906475	0.0346385	0.267402	-0.0515284	0.237728	0.762997
	ERO1L.7060.2	0.0581755	0.0186603	0.0607615	0.0631702	0.0167919	0.0607387	0.114429	6.94074e-06	7.24135e-05	0.00412396	0.868711	0.983741	0.0560276	0.0213717	0.227082	0.0519036	0.0389313	0.490747
	ERP27.9333.59	0.149738	0.000643914	0.00423841	0.110954	0.01739	0.0624114	0.0506305	0.261964	0.446076	-0.0378491	0.410441	0.868213	-0.0988743	0.0282984	0.254299	-0.0610252	0.190648	0.735423
	ERP29.13728.19	0.110409	0.0837553	0.189272	0.104383	0.120493	0.254308	0.0231511	0.718173	0.835266	-0.0119418	0.85249	0.980952	-0.0878726	0.160987	0.482788	-0.0759308	0.238206	0.762997
	ERVV1.12531.5	-0.0556185	0.173836	0.324208	-0.00620805	0.886202	0.943954	0.0613386	0.140586	0.290266	0.0478271	0.254387	0.799125	0.116101	0.00484503	0.133679	0.0682734	0.105878	0.652218
	ESAM.7841.84	-0.11344	0.00220074	0.0112757	-0.0994086	0.0119027	0.0467271	-0.10368	0.00600972	0.02565	0.0188777	0.607064	0.921815	0.0111262	0.754519	0.904047	-0.00775151	0.833396	0.97279
	ESD.4984.83	0.110029	0.002211	0.0113031	0.0639912	0.0936373	0.213131	0.0819934	0.0242595	0.0784386	-0.0456286	0.202872	0.75059	-0.0278525	0.421569	0.718918	0.0177761	0.619565	0.899196
	ESM1.3805.16	-0.118367	0.010866	0.0398998	-0.189075	0.000152119	0.00139145	-0.106462	0.0247429	0.0794986	-0.0648408	0.158237	0.722383	0.0137525	0.757777	0.906299	0.0785933	0.0895298	0.622539
	ESRP1.8828.21	-0.0292538	0.0333348	0.0950858	-0.0415778	0.0048659	0.0235912	-0.036141	0.0102043	0.0391905	-0.011133	0.402597	0.868213	-0.00642763	0.619369	0.840995	0.00470537	0.727153	0.940313
	ESRRA.9873.17	-0.0112216	0.592386	0.730071	-0.0310849	0.166236	0.317762	-0.00784809	0.714088	0.833854	-0.0181633	0.40371	0.868213	0.0041471	0.843837	0.941439	0.0223104	0.306743	0.790429
	ETFA.17435.43	-0.0915642	0.00349629	0.0162489	-0.0784226	0.0184825	0.0652312	-0.0903062	0.00442133	0.0198658	0.0131975	0.667527	0.93887	0.00144207	0.96125	0.986772	-0.0117554	0.699187	0.925744
	ETHE1.3847.56	0.0950975	0.0258314	0.078037	0.15113	0.000973171	0.00649164	0.149007	0.000613687	0.00373489	0.0483113	0.25492	0.799125	0.0493406	0.22739	0.554142	0.00102927	0.980556	0.997081
	ETNK1.8328.9	0.0127633	0.411884	0.575487	0.012736	0.444017	0.615337	0.00714119	0.652016	0.791726	0.000943047	0.954444	0.996452	-0.00530762	0.739912	0.897767	-0.00625067	0.705291	0.929608
	ETS2.12350.86	0.0316624	0.390909	0.557006	-0.00306242	0.938231	0.970286	-0.0353258	0.349464	0.539377	-0.0370666	0.312593	0.830196	-0.0677651	0.0577464	0.323263	-0.0306985	0.405512	0.835995
	ETV5.13403.5	0.0194906	0.460089	0.62133	0.0461631	0.103633	0.228459	0.0266135	0.321427	0.509083	0.0239664	0.383954	0.861743	0.0059297	0.822934	0.93605	-0.0180367	0.514416	0.861364
	EVA1B.8062.15	0.0315249	0.316576	0.485037	0.0364932	0.278574	0.45792	0.0921078	0.0045081	0.0201768	0.00451581	0.889765	0.987569	0.0609315	0.0568343	0.319285	0.0564157	0.0889258	0.622539
	EVA1C.8877.22	0.0886862	0.00999188	0.0376825	0.0246475	0.503052	0.666837	0.0511402	0.144135	0.295134	-0.0635005	0.0611715	0.588717	-0.0374134	0.253014	0.585039	0.0260871	0.44222	0.843473
	EVL.11656.110	-0.0105674	0.783272	0.870072	-0.0289898	0.480261	0.648298	-0.0273153	0.485768	0.665184	-0.0128337	0.725893	0.957771	-0.0147116	0.678487	0.871985	-0.00187792	0.959247	0.991837
	EWSR1.12988.49	0.128246	2.19754e-05	0.000244225	0.0855515	0.00767904	0.0333629	0.140581	5.42254e-06	5.91211e-05	-0.0360559	0.21107	0.757133	0.0143183	0.607979	0.834091	0.0503742	0.0829743	0.615109
	EXOSC1.7930.3	-0.000882479	0.946235	0.967398	0.000991731	0.943667	0.973937	0.00116893	0.930433	0.964606	0.00256748	0.849405	0.979209	0.00218522	0.867753	0.949385	-0.000382264	0.977657	0.996654
	EXOSC3.12605.1	0.247103	0.0174394	0.0577514	0.336281	0.00256774	0.0141318	0.177453	0.0938423	0.217297	0.100255	0.340445	0.847617	-0.0662805	0.515363	0.780675	-0.166535	0.116244	0.661947
	EXOSC8.18909.11	0.0419979	0.288061	0.456481	0.0770199	0.0665819	0.167584	-0.0201656	0.615062	0.761512	0.0370417	0.323223	0.837358	-0.0618565	0.0917584	0.381411	-0.0988982	0.00894504	0.291888
	EXTL2.6528.95	-0.00620388	0.844411	0.908153	-0.0272942	0.420027	0.594446	-0.0499469	0.124457	0.265532	-0.0200482	0.518635	0.893036	-0.0435319	0.151001	0.467533	-0.0234837	0.454771	0.844536
	EYS.9365.91	0.0397345	0.394915	0.55994	0.03163	0.526456	0.683695	0.0744595	0.117457	0.255437	-0.00572009	0.906816	0.988921	0.0353008	0.455983	0.741334	0.0410209	0.40105	0.835995
	EZR.9753.17	-0.0825878	0.0220619	0.0688183	-0.144089	0.00018108	0.00161463	-0.156351	2.21974e-05	0.000203447	-0.0589263	0.0755236	0.627974	-0.0727546	0.0243627	0.236983	-0.0138283	0.677088	0.918705
	F10.3077.66	-0.148716	2.62327e-05	0.000287373	-0.171745	5.34727e-06	7.23753e-05	-0.192232	1.22655e-07	1.84424e-06	-0.0272797	0.399972	0.868052	-0.0435795	0.168378	0.489668	-0.0162998	0.617086	0.898748
	F10.4878.3	-0.157664	3.23489e-07	5.55325e-06	-0.160378	1.01935e-06	1.62285e-05	-0.191732	1.47375e-09	3.25996e-08	-0.00510467	0.85823	0.982756	-0.0335372	0.229355	0.556752	-0.0284325	0.323159	0.797352
	F11.2190.55	-0.0478194	0.197108	0.354671	-0.0955296	0.0167807	0.0607387	-0.0965986	0.0108606	0.0411952	-0.0527565	0.153733	0.719542	-0.0500213	0.161279	0.482788	0.00273523	0.941162	0.98901
	F13A1.F13B.16927.9	0.0733934	0.0266927	0.0802177	0.0987527	0.00535885	0.0253142	0.0623551	0.064606	0.164773	0.0223183	0.493062	0.889077	-0.0117397	0.709888	0.88551	-0.034058	0.297779	0.787253
	F13B.5658.64	-0.0649038	0.0285602	0.0843425	0.00524302	0.868177	0.933504	-0.0569661	0.059298	0.154316	0.069692	0.0165977	0.408879	0.00777907	0.781684	0.918184	-0.061913	0.0338645	0.483884
	F2.5316.54	-0.0676163	0.0118734	0.0423278	-0.0445284	0.120201	0.254157	-0.0927207	0.000745057	0.00437246	0.0275672	0.294585	0.825108	-0.0239407	0.3477	0.659154	-0.051508	0.0516581	0.536521
	F3.4931.59	0.0410671	0.294368	0.46323	0.0891296	0.0329611	0.0996413	0.00093443	0.98143	0.991367	0.0443562	0.260125	0.799837	-0.0412225	0.286422	0.615919	-0.0855787	0.032448	0.473483
	F7.3184.25	-0.0901188	0.0395227	0.107983	-0.0328999	0.47748	0.646523	-0.106396	0.0171115	0.05924	0.0527265	0.199267	0.747848	-0.0166747	0.677652	0.871985	-0.0694013	0.0938546	0.627093
	F8.13499.30	0.271915	6.68167e-10	2.02252e-08	0.296742	2.87183e-10	1.03686e-08	0.37987	1.14986e-16	6.96122e-15	0.0228636	0.569963	0.907149	0.107188	0.00641196	0.148248	0.0843244	0.0374928	0.490248
	F9.4876.32	0.0867033	0.00120915	0.00696406	0.109974	0.00012797	0.001214	0.169115	1.36761e-09	3.0398e-08	0.022841	0.374689	0.858531	0.0826578	0.0010826	0.0646889	0.0598168	0.0216152	0.414382
	F9.5307.12	0.09242	0.00130772	0.00739169	0.110284	0.000340503	0.00276794	0.17712	3.35868e-09	6.86813e-08	0.0167969	0.546394	0.902945	0.0849758	0.00195102	0.0880061	0.0681789	0.0159282	0.370131
	FAAH2.8396.42	0.0869916	0.0949807	0.208098	-0.0260139	0.641064	0.772737	-0.0073195	0.891289	0.943151	-0.115817	0.0343415	0.524815	-0.0958093	0.0728162	0.353733	0.0200079	0.718368	0.93526
	FABP1.11516.7	-0.0521473	0.19242	0.348278	-0.00663165	0.877406	0.938825	-0.0337008	0.40934	0.59718	0.0440061	0.267117	0.805378	0.0181347	0.635499	0.848993	-0.0258714	0.516528	0.862304
	FABP12.18888.37	0.00338361	0.873117	0.926692	-0.00354729	0.87718	0.938801	-0.00894393	0.675691	0.809781	-0.00631581	0.77918	0.967569	-0.0124971	0.557877	0.809563	-0.00618132	0.783279	0.956711
	FABP2.15385.116	-0.0336008	0.558653	0.702093	0.0355737	0.56196	0.71034	-0.0748466	0.201326	0.371859	0.0679993	0.216621	0.766673	-0.0415917	0.435353	0.726399	-0.109591	0.0473072	0.526428
	FABP3.5437.63	0.00887982	0.905971	0.943646	0.00898939	0.910921	0.956664	0.0436504	0.569158	0.728192	0.0149153	0.83934	0.979209	0.0398243	0.576689	0.820762	0.024909	0.73598	0.944597
	FABP4.15386.7	0.0865826	0.22066	0.383606	0.0843586	0.264152	0.440668	0.105938	0.14185	0.291492	0.0115186	0.866761	0.983741	0.0238307	0.720342	0.888908	0.0123121	0.85825	0.977669
	FABP5.4985.11	0.0284101	0.499756	0.655467	0.136512	0.00243462	0.0135943	0.0492478	0.250367	0.433858	0.104036	0.0157817	0.405651	0.0197746	0.634517	0.848993	-0.0842619	0.051414	0.535194
	FABP6.6450.8	0.0119546	0.670309	0.790996	0.0461095	0.122287	0.25715	0.0422331	0.137998	0.285747	0.0314798	0.274528	0.813448	0.0295842	0.289704	0.617714	-0.00189558	0.947563	0.989275
	FABP9.18194.18	-0.146518	0.00162834	0.00877284	-0.140173	0.00491466	0.0237547	-0.114738	0.0158213	0.0560385	0.00637657	0.886786	0.987569	0.0325231	0.455564	0.741334	0.0261465	0.562666	0.880737
	FADD.16593.3	0.0350188	0.270405	0.436691	0.0824521	0.015488	0.0569457	0.0182582	0.572877	0.730462	0.0464019	0.144984	0.714471	-0.0170209	0.580743	0.822154	-0.0634227	0.0475921	0.526428
	FAF2.9738.7	0.0921316	0.132144	0.266663	0.0616217	0.34043	0.519628	-0.00757353	0.90251	0.949999	-0.0305353	0.599109	0.918269	-0.0989946	0.0815066	0.368597	-0.0684594	0.24168	0.762997
	FAH.11424.4	-0.264407	1.01008e-05	0.000121978	-0.164062	0.00974546	0.0402139	-0.208027	0.000620905	0.00376388	0.103415	0.0881208	0.634177	0.057377	0.328077	0.648682	-0.0460385	0.448778	0.844111
	FAHD1.17819.30	0.0711986	0.362847	0.530492	0.0580949	0.487923	0.655026	-0.032275	0.685717	0.815979	-0.017104	0.811617	0.974414	-0.104651	0.132408	0.444185	-0.0875467	0.224996	0.759485
	FAIM3.6574.11	-0.261661	0.000134889	0.00113667	-0.223728	0.00218593	0.0124938	-0.216416	0.00189789	0.00983357	0.040909	0.54494	0.902945	0.0450054	0.492158	0.76734	0.0040964	0.951845	0.989928
	FAM107A.2760.2	-0.0552767	0.00109085	0.00645113	-0.06245	0.000562682	0.00416219	-0.0763404	1.05186e-05	0.000104528	-0.00781936	0.635823	0.929591	-0.0213324	0.18191	0.502617	-0.013513	0.413672	0.83671
	FAM134B.8556.5	0.0152619	0.729181	0.835099	0.115605	0.014025	0.0530231	0.0252162	0.575067	0.731699	0.099954	0.0257456	0.472135	0.00984769	0.82241	0.935685	-0.0901063	0.0464027	0.524248
	FAM150B.6284.7	0.18235	0.000659864	0.00431868	0.0994854	0.0813327	0.192199	0.125027	0.0214804	0.0714614	-0.0758386	0.127965	0.676745	-0.0555873	0.247235	0.578185	0.0202513	0.685138	0.921567
	FAM151A.7856.51	-0.0991021	0.374537	0.54105	-0.186076	0.119153	0.253103	-0.200083	0.0791576	0.190527	-0.0845242	0.438216	0.870776	-0.100476	0.341974	0.654229	-0.0159515	0.884099	0.98152
	FAM162A.6531.29	0.040795	0.154049	0.29881	0.0074917	0.805248	0.89104	-0.00118266	0.967396	0.98305	-0.0308589	0.281593	0.816082	-0.0415522	0.134923	0.446698	-0.0106933	0.709241	0.931369
	FAM162B.11163.7	-0.00503055	0.757361	0.854684	0.0101392	0.562745	0.711121	0.0167295	0.314153	0.501534	0.0140357	0.380543	0.858531	0.0215868	0.162624	0.484922	0.00755104	0.639309	0.907859
	FAM163B.10880.38	0.0147335	0.507992	0.662265	0.0149577	0.527339	0.684232	0.0223607	0.324014	0.511943	0.000628215	0.977605	0.996788	0.00772888	0.722726	0.890059	0.00710067	0.75241	0.950218
	FAM171A2.13479.8	0.0206142	0.252162	0.417787	0.0243641	0.206857	0.371341	0.0219038	0.22793	0.405532	0.00485882	0.789177	0.96908	0.00152537	0.930203	0.976024	-0.00333346	0.853522	0.976696
	FAM171B.8061.102	0.0115377	0.705888	0.81726	0.0367637	0.259027	0.434958	0.0386266	0.214054	0.388405	0.023068	0.4816	0.883862	0.0264884	0.403973	0.706914	0.00342038	0.916625	0.985755
	FAM171B.8786.6	-0.0453985	0.333833	0.502606	-0.0347813	0.486047	0.653507	-0.111365	0.0191432	0.0651462	0.00805646	0.856668	0.982435	-0.0654941	0.130023	0.442299	-0.0735506	0.100004	0.643462
	FAM172A.5615.62	-0.0734503	0.0216652	0.0679596	-0.0482904	0.153201	0.299566	-0.121746	0.000190971	0.00136862	0.022879	0.443616	0.870776	-0.0490325	0.0927996	0.382248	-0.0719115	0.0169645	0.373192
	FAM173A.7148.42	-0.00625009	0.887533	0.934449	0.16291	0.00065206	0.00474704	-0.0281102	0.533027	0.70208	0.168139	0.000183159	0.0648243	-0.0223389	0.603447	0.831529	-0.190478	2.53032e-05	0.010425
	FAM174A.6597.24	0.0330433	0.479301	0.63716	0.0857971	0.0865068	0.200918	-0.0132547	0.782628	0.877405	0.0535968	0.287084	0.820089	-0.0460445	0.34848	0.659275	-0.0996413	0.0510447	0.5343
	FAM175A.8784.7	-0.0243083	0.152803	0.297271	-0.0288996	0.112692	0.243426	-0.00497431	0.772391	0.871877	-0.00387208	0.825667	0.978332	0.0197198	0.245447	0.576175	0.0235919	0.179763	0.730431
	FAM175B.8945.7	0.00707912	0.825554	0.896477	0.0447502	0.186817	0.347123	0.00596052	0.85421	0.919065	0.0354475	0.237906	0.787796	-0.00179288	0.951332	0.984719	-0.0372404	0.217907	0.749975
	FAM177A1.8039.41	-0.235089	4.32835e-09	1.1188e-07	-0.216654	3.58358e-07	6.51808e-06	-0.289468	2.18145e-12	7.78052e-11	0.0174828	0.648561	0.934607	-0.0545485	0.143084	0.457944	-0.0720313	0.0621799	0.571037
	FAM189A2.5719.66	0.0169183	0.437065	0.599534	0.0142992	0.540001	0.694006	0.0169553	0.448023	0.631543	-0.00269884	0.900523	0.988041	-1.4171e-05	0.999462	0.999752	0.00268467	0.902185	0.984105
	FAM19A2.6430.36	-0.0395044	0.342377	0.511884	0.0503069	0.253283	0.429228	0.0923198	0.0289508	0.0898804	0.0918489	0.0336707	0.519863	0.132057	0.00179637	0.0820044	0.0402076	0.348099	0.804915
	FAM19A3.7839.99	0.134292	0.110361	0.233072	0.103399	0.248234	0.423951	0.080501	0.353222	0.543128	-0.0371491	0.665905	0.93887	-0.0562812	0.506549	0.776816	-0.0191321	0.826851	0.971486
	FAM19A4.6511.17	-0.0370306	0.0321475	0.0924441	-0.0338981	0.0676871	0.169623	-0.00335652	0.847762	0.915193	0.00221711	0.891699	0.987569	0.0334673	0.0335559	0.263604	0.0312502	0.0551029	0.547578
	FAM19A5.5609.92	0.0229286	0.427835	0.589813	0.00141115	0.963661	0.983323	-0.035423	0.236445	0.416176	-0.0223971	0.421023	0.868213	-0.0584139	0.0317873	0.262191	-0.0360168	0.200285	0.738984
	FAM209B.7066.199	0.0786705	0.0612595	0.149847	0.0327969	0.464871	0.635246	0.0702482	0.0988139	0.226303	-0.0475664	0.253762	0.799125	-0.00915929	0.819259	0.934042	0.0384071	0.354839	0.807853
	FAM20A.6433.57	-0.032842	0.344581	0.513504	-0.0340313	0.359752	0.538962	-0.00667177	0.85032	0.917309	0.000472324	0.9887	0.998418	0.0263697	0.413817	0.7139	0.0258974	0.438374	0.843209
	FAM20B.7198.197	0.00375311	0.883198	0.932318	-0.000469752	0.986275	0.994924	-0.0111496	0.668683	0.804763	-0.00726789	0.773115	0.96507	-0.0159226	0.514844	0.780493	-0.00865471	0.732418	0.943673
	FAM210A.14593.152	0.184955	1.23875e-09	3.49662e-08	0.19564	3.22658e-09	9.57774e-08	0.204354	5.5347e-11	1.54334e-09	0.00857559	0.763003	0.96362	0.0187861	0.489173	0.765931	0.0102105	0.720612	0.936706
	FAM213A.13423.94	-0.0805232	0.0437512	0.116763	-0.0297016	0.48803	0.655026	-0.0308887	0.451564	0.634396	0.0506322	0.17739	0.742668	0.0501473	0.168736	0.489668	-0.000484851	0.989765	0.997081
	FAM24B.8775.61	-0.00615056	0.804501	0.882572	0.00159751	0.95222	0.97691	0.0220384	0.382869	0.571118	0.00703669	0.788255	0.96908	0.0278022	0.269768	0.600202	0.0207655	0.427415	0.839862
	FAM3B.5618.50	0.314857	7.31928e-12	3.08954e-10	0.348344	1.3808e-12	7.56317e-11	0.324968	4.11717e-12	1.35308e-10	0.0324088	0.469577	0.877991	0.00996492	0.818522	0.933801	-0.0224439	0.617856	0.898971
	FAM3B.9177.6	0.409911	2.21635e-13	1.13128e-11	0.444913	1.07305e-13	6.95368e-12	0.393288	4.23636e-12	1.38237e-10	0.0331389	0.531787	0.900244	-0.0169846	0.740283	0.897791	-0.0501235	0.346485	0.804159
	FAM49B.19176.27	0.211661	3.41551e-10	1.08378e-08	0.172025	1.3283e-06	2.05774e-05	0.19969	5.62592e-09	1.10148e-07	-0.0350247	0.262555	0.802144	-0.0109426	0.718643	0.888394	0.0240821	0.443105	0.843473
	FAM69C.14341.8	-0.0053871	0.815821	0.889688	0.0265494	0.283028	0.462761	-0.00923388	0.695405	0.823356	0.0316544	0.178654	0.743784	-0.00389241	0.864349	0.947551	-0.0355468	0.13269	0.680089
	FANCF.11336.9	0.12407	8.31428e-05	0.000768153	0.0547605	0.0984175	0.221319	0.112058	0.0004494	0.00284806	-0.0717439	0.0281602	0.485263	-0.0127715	0.686754	0.875715	0.0589724	0.0720705	0.595326
	FANCL.10063.10	-0.0180319	0.328055	0.496473	0.0113378	0.55926	0.708794	0.0139984	0.451318	0.634396	0.0290436	0.11442	0.669838	0.0319833	0.0732898	0.354445	0.00293977	0.871376	0.979132
	FANK1.15581.16	0.0573903	0.198498	0.356754	0.0613857	0.19095	0.351988	0.0972575	0.0304319	0.0936114	0.00197001	0.965724	0.996452	0.0394847	0.376156	0.684339	0.0375147	0.411495	0.835995
	FAP.5029.3	-0.365424	1.23473e-11	5.11803e-10	-0.422579	2.94474e-13	1.73702e-11	-0.526534	1.11449e-20	1.1654e-18	-0.0484384	0.321232	0.837358	-0.15819	0.000922067	0.0616174	-0.109752	0.0256917	0.454561
	FARS2.13941.82	-0.05839	0.0103261	0.0384076	-0.0578644	0.017673	0.0632791	-0.0664228	0.00448318	0.0201044	0.000704843	0.975457	0.996452	-0.00774507	0.72849	0.891564	-0.00844991	0.714676	0.933292
	FAS.5392.73	0.123733	0.00350541	0.0162647	0.13833	0.0022733	0.0129288	0.0817195	0.0581866	0.151767	0.0138338	0.735626	0.958404	-0.0421651	0.289994	0.617714	-0.0559989	0.175254	0.728935
	FAS.9459.7	0.175242	2.6925e-06	3.78539e-05	0.209429	1.70279e-07	3.29182e-06	0.149369	8.36032e-05	0.000675908	0.032317	0.368586	0.858531	-0.0264826	0.448246	0.736698	-0.0587996	0.104745	0.652218
	FASLG.3052.8	-0.0202116	0.690855	0.804918	-0.147571	0.00706815	0.0315122	-0.117068	0.0252605	0.0808232	-0.129062	0.0156914	0.405651	-0.0974885	0.0604982	0.329411	0.031573	0.558707	0.879389
	FASN.8403.18	0.139345	0.0126233	0.0442681	0.13951	0.0179137	0.0639646	0.111956	0.0452916	0.126525	0.00125049	0.980808	0.997429	-0.0272478	0.588534	0.825436	-0.0284983	0.582677	0.88703
	FATE1.7740.33	0.0259433	0.1373	0.274064	0.0344846	0.0633603	0.161956	0.0315384	0.0767234	0.186434	0.00857925	0.629641	0.927796	0.00556447	0.74785	0.901153	-0.00301478	0.865411	0.978501
	FAXDC2.9074.6	-0.0309105	0.0751258	0.175192	-0.0132792	0.471511	0.641272	-0.0144747	0.411077	0.597588	0.0177794	0.280899	0.816082	0.0165402	0.301246	0.630014	-0.0012392	0.940062	0.98901
	FBL.13994.1	-0.0731305	0.019513	0.0626586	-0.0708084	0.0339833	0.101596	-0.0211939	0.504814	0.681528	0.00487296	0.873519	0.985064	0.0531707	0.0738116	0.354706	0.0482977	0.115713	0.661947
	FBLN1.6470.19	-0.119335	0.000152891	0.00126748	-0.094282	0.00495205	0.0238331	-0.11306	0.000428244	0.00274805	0.0287426	0.336461	0.846888	0.00728555	0.801437	0.92747	-0.021457	0.474685	0.848639
	FBLN5.15585.304	0.0685285	0.011658	0.0418973	0.0956072	0.00100937	0.0066726	0.153512	4.56937e-08	7.53459e-07	0.0271057	0.325145	0.837361	0.0847376	0.00163093	0.0785019	0.0576319	0.0371635	0.490248
	FBP1.7206.20	0.0815266	0.399105	0.563417	0.160845	0.11979	0.253637	0.0319473	0.745778	0.853989	0.0827858	0.403159	0.868213	-0.0477327	0.618921	0.840995	-0.130519	0.189681	0.735423
	FBP2.9867.23	-0.0357386	0.32465	0.493751	-0.031362	0.420926	0.594986	-0.0390497	0.289774	0.477867	0.00501072	0.884835	0.987569	-0.00276516	0.933744	0.976692	-0.00777588	0.822668	0.970039
	FBXL4.11416.23	0.00622962	0.752397	0.850768	-0.0230319	0.280601	0.460326	-0.0123545	0.537462	0.706533	-0.0306484	0.123982	0.673191	-0.019035	0.317604	0.640818	0.0116134	0.558352	0.879389
	FBXL4.9951.36	0.0482529	0.196875	0.354529	0.133981	0.000766101	0.00537322	0.0246795	0.519074	0.692851	0.084525	0.0229918	0.45714	-0.023551	0.519412	0.783767	-0.108076	0.00423508	0.218688
	FBXL5.12846.3	0.0183762	0.545251	0.691483	0.0222969	0.490331	0.6562	0.0401406	0.191984	0.360538	0.00427378	0.891161	0.987569	0.0218072	0.471856	0.751624	0.0175334	0.575615	0.886331
	FCAMR.9568.289	0.11385	0.302111	0.470712	-0.0342274	0.772077	0.869816	0.198933	0.0754531	0.184659	-0.15599	0.14485	0.714471	0.0810541	0.427839	0.721058	0.237044	0.026482	0.45609
	FCAR.4987.17	0.0183231	0.298254	0.466281	0.0177294	0.350271	0.530305	0.0375892	0.0367763	0.107913	-0.00224037	0.902067	0.988041	0.0187014	0.286444	0.615919	0.0209417	0.251412	0.76414
	FCER2.3291.30	-0.349255	1.23947e-06	1.88211e-05	-0.427473	3.23546e-08	7.55653e-07	-0.392305	1.00908e-07	1.55797e-06	-0.0670092	0.345057	0.85331	-0.0389981	0.570653	0.819749	0.0280111	0.694067	0.924225
	FCGR1A.3312.64	-0.0489429	0.213192	0.375248	-0.124518	0.00352368	0.0181551	-0.0757462	0.0612076	0.157945	-0.0720084	0.0601129	0.588313	-0.0264201	0.47498	0.753343	0.0455883	0.239526	0.762997
	FCGR2B.3310.62	0.295493	0.0285138	0.0842593	0.314252	0.0293151	0.0914806	0.24348	0.0764733	0.186434	0.0333892	0.80281	0.973945	-0.0498835	0.700396	0.881112	-0.0832727	0.535203	0.871596
	FCGR3B.3311.27	0.0379023	0.530008	0.679834	0.108479	0.0931437	0.212366	0.112678	0.0676388	0.170478	0.0691671	0.244993	0.793491	0.0741424	0.198747	0.521717	0.00497531	0.933548	0.98901
	FCN1.15582.25	-0.0356391	0.543322	0.690941	-0.0364355	0.56164	0.71031	0.0711266	0.234549	0.413472	-0.00136867	0.98165	0.997429	0.106331	0.0654887	0.341239	0.107699	0.072278	0.59597
	FCN2.13717.15	-0.307542	1.08807e-10	3.76408e-09	-0.316295	4.68111e-10	1.6073e-08	-0.299514	7.03687e-10	1.61078e-08	-0.00801556	0.866264	0.983741	0.00806876	0.861541	0.947157	0.0160843	0.736185	0.944597
	FCN2.3313.21	-0.3126	1.35883e-11	5.58211e-10	-0.311873	2.35522e-10	8.60028e-09	-0.26955	9.53544e-09	1.79806e-07	0.00244601	0.957715	0.996452	0.0431962	0.337143	0.653684	0.0407502	0.381247	0.822371
	FCN3.5462.62	0.099373	0.0207496	0.0659314	0.102106	0.0263465	0.0842984	0.115972	0.00819659	0.0327524	-0.00269182	0.947754	0.995169	0.0147047	0.711278	0.885778	0.0173965	0.673236	0.916579
	FCRL1.5728.60	-0.75269	3.65311e-23	6.00284e-21	-0.849148	2.67142e-25	8.19414e-23	-0.846487	5.0196e-27	1.04978e-24	-0.0866341	0.211138	0.757133	-0.0895888	0.183602	0.504639	-0.00295467	0.966124	0.993326
	FCRL3.4440.15	-0.184654	1.99985e-06	2.92106e-05	-0.119301	0.00392117	0.0198474	-0.197826	6.17635e-07	8.02751e-06	0.0680208	0.0607365	0.588313	-0.0124062	0.722271	0.890059	-0.0804269	0.0273279	0.46057
	FCRL4.8973.23	-0.46298	4.45354e-07	7.26621e-06	-0.532333	5.42407e-08	1.17165e-06	-0.659724	3.00387e-12	1.03916e-10	-0.0705454	0.409887	0.868213	-0.19762	0.0177998	0.212168	-0.127075	0.139214	0.687258
	FCRL4.8991.115	0.0175294	0.808061	0.884731	-0.216194	0.00558226	0.0260487	-0.138775	0.0611321	0.157839	-0.239512	0.000290587	0.0768409	-0.160969	0.0114866	0.179761	0.0785425	0.235297	0.762997
	FCRL5.6103.70	-0.0262792	0.424044	0.586906	-0.0701196	0.0467952	0.12978	-0.0701625	0.037562	0.109799	-0.0450089	0.164857	0.727981	-0.044975	0.152772	0.471433	3.39123e-05	0.999169	0.999386
	FCRL6.6617.12	0.0186248	0.579462	0.719059	0.0711165	0.0481741	0.132305	0.0106014	0.758129	0.862763	0.0529226	0.115881	0.669838	-0.00767013	0.814748	0.931739	-0.0605927	0.0744677	0.598614
	FCRLB.15583.18	0.137937	0.0279113	0.0828515	0.0966748	0.148565	0.29362	0.223778	0.000466393	0.00294763	-0.0477985	0.461281	0.876991	0.0835593	0.181008	0.501857	0.131358	0.042104	0.508994
	FDCSP.17346.61	0.0733426	0.194717	0.35158	0.041608	0.489997	0.655943	0.00523833	0.927389	0.963159	-0.0318789	0.571445	0.908406	-0.0679956	0.213381	0.540324	-0.0361167	0.521843	0.86429
	FDX1L.11231.12	-0.0186505	0.587869	0.726702	-0.0194387	0.601377	0.7438	0.00680008	0.845695	0.913605	-0.00318322	0.926467	0.990686	0.0248847	0.450517	0.738187	0.0280679	0.417661	0.837853
	FEN1.12577.100	-0.0435092	0.112071	0.235344	0.00670989	0.817709	0.899654	-0.0200341	0.471557	0.653111	0.0498077	0.0662763	0.606237	0.0237502	0.363656	0.672612	-0.0260575	0.333055	0.797352
	FER.4220.39	-0.105524	0.167862	0.316659	-0.123798	0.125927	0.262404	-0.223136	0.00410001	0.0186959	-0.0172686	0.800055	0.973945	-0.117012	0.0794573	0.36449	-0.0997432	0.146475	0.70348
	FETUB.3367.8	-0.193225	0.000394918	0.00279112	-0.121962	0.0358128	0.105663	-0.174699	0.00171075	0.00905772	0.0645934	0.19783	0.747848	0.0177004	0.716122	0.88739	-0.046893	0.354232	0.807853
	FEV.12740.55	-0.00882786	0.883889	0.932318	-0.027792	0.663696	0.789394	-0.126343	0.0391014	0.112864	-0.0204913	0.714433	0.955956	-0.118086	0.0309907	0.26211	-0.0975947	0.0829589	0.615109
	FGA.FGB.FGG.2796.62	0.0330202	0.17186	0.321826	0.017669	0.493603	0.659236	0.0656654	0.0079144	0.0317473	-0.0147694	0.517164	0.893036	0.0323872	0.14348	0.458366	0.0471565	0.0400632	0.49805
	FGA.FGB.FGG.4907.56	0.113024	0.00108707	0.00643707	0.0566218	0.123744	0.259226	0.127475	0.000315278	0.00211457	-0.0580418	0.0760032	0.627974	0.0135368	0.669473	0.868443	0.0715786	0.0299389	0.465301
	FGB.18890.227	0.0575556	0.0396832	0.108358	0.019027	0.528059	0.684779	0.0531816	0.0636006	0.162751	-0.0414677	0.128339	0.677638	-0.00528505	0.84082	0.939896	0.0361826	0.187642	0.734447
	FGF1.3486.58	-0.0768097	1.23081e-06	1.87516e-05	-0.0965866	1.15946e-08	3.01395e-07	-0.0844048	1.85284e-07	2.68924e-06	-0.0214622	0.167968	0.727981	-0.00835838	0.580074	0.822154	0.0131038	0.39849	0.835995
	FGF10.2441.2	-0.0772796	0.00216056	0.0111194	-0.0750486	0.00544694	0.0255207	-0.102433	7.02678e-05	0.00057872	0.000104538	0.996465	0.998418	-0.0260303	0.251677	0.583653	-0.0261349	0.268952	0.769435
	FGF12.4392.54	-0.0122587	0.549815	0.694496	-0.0396555	0.0679597	0.170053	-0.0365384	0.0793056	0.190527	-0.0272473	0.182428	0.743784	-0.0243185	0.221592	0.548705	0.00292879	0.886094	0.98152
	FGF16.4393.3	0.00186476	0.972718	0.981894	-0.0656326	0.256382	0.432093	-0.0842655	0.128422	0.271789	-0.067246	0.149695	0.714471	-0.086334	0.0586016	0.325243	-0.019088	0.683345	0.920126
	FGF17.3494.71	-0.0705733	4.17445e-07	6.87816e-06	-0.0887671	2.99357e-09	8.98911e-08	-0.0653161	3.83269e-06	4.31155e-05	-0.0185725	0.184792	0.746469	0.00513146	0.703769	0.883504	0.023704	0.0901773	0.622539
	FGF18.2761.49	0.027349	0.216466	0.378663	0.0521383	0.02696	0.0857241	-0.00588525	0.7932	0.883842	0.0262594	0.24601	0.794309	-0.0328448	0.133131	0.444789	-0.0591042	0.0088418	0.291888
	FGF19.13724.27	0.111446	0.31183	0.480325	0.0568101	0.629385	0.764698	0.207307	0.0654509	0.166369	-0.0532684	0.621021	0.923541	0.0966024	0.355303	0.665794	0.149871	0.16654	0.721727
	FGF2.3025.50	0.201927	0.253243	0.418826	0.337198	0.0750389	0.182164	0.321497	0.0746714	0.183625	0.124977	0.475558	0.87926	0.1153	0.496011	0.770726	-0.00967655	0.956008	0.991791
	FGF20.2763.66	-0.0515676	0.0114498	0.0413956	-0.0818553	0.000183103	0.00162951	-0.0936098	7.92543e-06	8.17599e-05	-0.0317459	0.114584	0.669838	-0.0424988	0.0302083	0.26054	-0.0107529	0.594361	0.893035
	FGF22.9513.9	0.0239397	0.43869	0.601184	0.0362689	0.271287	0.449313	0.0945809	0.00278601	0.0136657	0.00889674	0.785867	0.96908	0.0692746	0.0297537	0.259274	0.0603779	0.0654411	0.579028
	FGF23.3807.1	0.0942429	0.0356137	0.0997315	0.0276101	0.567024	0.715221	0.0100301	0.826069	0.903649	-0.0665721	0.152653	0.716162	-0.0837624	0.0626196	0.33385	-0.0171903	0.713199	0.931959
	FGF3.7894.155	0.0153592	0.465748	0.625928	0.0327923	0.145297	0.289041	0.0462753	0.0322431	0.097535	0.0163365	0.456418	0.876043	0.0306518	0.152286	0.470386	0.0143154	0.517566	0.862424
	FGF4.4123.60	0.0166572	0.484209	0.641107	-0.0289426	0.255397	0.431791	-0.0119179	0.623435	0.769096	-0.0468678	0.0543274	0.572753	-0.0292646	0.214189	0.541795	0.0176032	0.470357	0.848376
	FGF5.3065.65	0.0628394	0.0403645	0.109762	0.0705621	0.0309703	0.0954418	0.0473659	0.132288	0.276922	0.00487805	0.873035	0.98476	-0.0164255	0.583348	0.823214	-0.0213036	0.491235	0.852467
	FGF6.4130.71	-0.0423786	0.273597	0.440454	-0.0471612	0.253872	0.42991	-0.0351934	0.370742	0.560745	-0.00857638	0.816626	0.975441	0.00536659	0.880995	0.955899	0.013943	0.708156	0.931103
	FGF7.4487.1	0.0112761	0.744184	0.845013	-0.00241736	0.947526	0.975436	-0.0156244	0.656636	0.795467	-0.0130683	0.685076	0.945174	-0.0270844	0.388197	0.695379	-0.0140161	0.664616	0.915601
	FGF8.17166.4	0.113467	0.0011616	0.00674812	0.117123	0.00181269	0.0109308	0.0329312	0.354724	0.544391	0.00466503	0.897542	0.98784	-0.0804732	0.0235147	0.233121	-0.0851383	0.0218176	0.414805
	FGF8.19570.12	-0.00933074	0.672312	0.792593	-0.00586295	0.801889	0.889361	-0.0288034	0.196933	0.367004	-0.000140501	0.994781	0.998418	-0.021049	0.31328	0.63844	-0.0209085	0.324689	0.797352
	FGF8.2443.10	-0.0212445	0.507481	0.662013	0.0123069	0.719711	0.833264	-0.00857317	0.794009	0.883919	0.0336687	0.304915	0.825703	0.0126374	0.692256	0.878883	-0.0210313	0.525459	0.867158
	FGF8.4394.71	0.083802	0.032234	0.0926349	0.0427238	0.307692	0.489182	0.00774657	0.845007	0.91329	-0.0418613	0.302534	0.825108	-0.0763145	0.0504605	0.303488	-0.0344532	0.397585	0.835995
	FGF9.19584.33	-0.116563	0.000285817	0.00214177	-0.106793	0.00180425	0.0108942	-0.133674	4.47057e-05	0.000383752	0.00611748	0.842359	0.979209	-0.0181767	0.541455	0.797451	-0.0242942	0.431153	0.839862
	FGFBP1.15494.11	0.340862	7.43462e-08	1.5069e-06	0.278989	3.31699e-05	0.000374974	0.238218	0.000200781	0.00142682	-0.0521134	0.396227	0.865974	-0.099576	0.0958696	0.386926	-0.0474625	0.442794	0.843473
	FGFBP3.11219.95	0.160715	9.61974e-05	0.000871268	0.113989	0.00885001	0.0374599	0.0799672	0.0544799	0.144474	-0.0428095	0.301472	0.825108	-0.0791948	0.0502989	0.303488	-0.0363853	0.380852	0.822371
	FGFR1.5532.53	0.392053	1.33154e-28	3.40357e-26	0.334148	1.03878e-19	1.44831e-17	0.352524	2.78812e-23	4.27605e-21	-0.0573684	0.0821568	0.630542	-0.0390975	0.221122	0.548705	0.0182709	0.580511	0.886565
	FGFR2.3808.76	0.11903	0.00541462	0.0231962	0.167657	0.000240727	0.00207802	0.17813	4.29494e-05	0.000370056	0.0534731	0.244598	0.793491	0.0609236	0.172378	0.49415	0.00745048	0.870967	0.979132
	FGFR3.13669.6	-0.0641272	0.235106	0.399578	-0.0987398	0.0874907	0.202554	-0.115466	0.0363906	0.107123	-0.0354826	0.511757	0.891845	-0.0516106	0.325155	0.647048	-0.016128	0.766394	0.95328
	FGFR3.3809.1	-0.00456073	0.795409	0.877784	-0.0107305	0.56746	0.715311	0.0240957	0.177791	0.341701	-0.0057748	0.733557	0.957771	0.0288992	0.0791796	0.363578	0.034674	0.0421489	0.508994
	FGFR4.4988.49	-0.0645342	0.248115	0.41331	0.0362535	0.538312	0.693191	-0.0402542	0.479559	0.659961	0.0918205	0.0841029	0.630893	0.0212162	0.683737	0.873853	-0.0706042	0.181893	0.730431
	FGFRL1.6237.11	0.0590873	0.118855	0.245555	0.097365	0.0160709	0.05866	0.0461251	0.237793	0.417615	0.035114	0.375127	0.858531	-0.0136239	0.727566	0.891564	-0.0487379	0.225867	0.760771
	FGG.4989.7	0.100488	0.00287796	0.0139974	0.0477603	0.183103	0.342045	0.114201	0.000926177	0.00530017	-0.0534381	0.0926138	0.641399	0.0130496	0.671917	0.86937	0.0664877	0.0378877	0.490248
	FGL1.5581.28	0.276347	0.000497452	0.00340086	0.324597	0.000130904	0.00123199	0.484475	3.47525e-09	7.07505e-08	0.0428039	0.559998	0.903585	0.204556	0.00430351	0.1286	0.161752	0.0284164	0.460843
	FGL2.19635.69	-0.00561666	0.849766	0.911671	-0.0257989	0.417178	0.592052	0.0196525	0.516803	0.690621	-0.0180387	0.538962	0.902258	0.0261917	0.357003	0.666671	0.0442304	0.133675	0.680089
	FHIT.9826.135	0.0391772	0.537144	0.686119	0.0432726	0.520526	0.679153	0.0324975	0.614118	0.76099	0.00532541	0.923613	0.98926	-0.00657739	0.903484	0.963591	-0.0119028	0.831769	0.97279
	FHL1.16814.13	-0.0181663	0.619777	0.750679	0.000780565	0.984058	0.993503	0.0274436	0.463841	0.646119	0.0189962	0.614889	0.922893	0.0460195	0.21044	0.536715	0.0270233	0.474079	0.848639
	FIBCD1.9378.6	-0.0248258	0.474322	0.632934	0.0169817	0.647379	0.777844	-0.00205636	0.953975	0.977124	0.0434311	0.221953	0.773707	0.0235529	0.497597	0.771169	-0.0198782	0.581053	0.886721
	FIBP.19169.88	0.0539966	0.229338	0.394461	-0.042275	0.371861	0.549433	-0.0706626	0.122685	0.263311	-0.100378	0.0222033	0.452324	-0.125902	0.00360071	0.117747	-0.0255242	0.562833	0.880737
	FIG4.6948.82	0.222636	0.00136014	0.00765037	0.342376	4.75186e-06	6.5459e-05	0.225839	0.0013991	0.00760905	0.119137	0.109793	0.668265	0.00324181	0.964098	0.988372	-0.115895	0.121852	0.669907
	FIGF.13098.93	-0.255367	4.84983e-06	6.30341e-05	-0.160538	0.00667898	0.0300685	-0.202773	0.000346235	0.00228555	0.0989546	0.0741578	0.626264	0.0543336	0.310983	0.638046	-0.044621	0.421607	0.839394
	FIGF.14705.1	-0.0500418	0.254945	0.420582	-0.07759	0.102032	0.226568	-0.0821508	0.0676575	0.170478	-0.0267307	0.554924	0.902945	-0.0313428	0.473645	0.752499	-0.00461202	0.919597	0.987632
	FIS1.17746.77	-0.0871265	0.00097326	0.00585355	-0.0738544	0.00883624	0.0374361	-0.128559	1.9903e-06	2.35408e-05	0.0144503	0.560546	0.90367	-0.0409567	0.0884264	0.377054	-0.055407	0.0265664	0.45609
	FJX1.7921.65	0.125459	0.00851505	0.0334281	0.105682	0.0378146	0.110087	0.170161	0.000487147	0.00306197	-0.0166649	0.716317	0.956116	0.0452937	0.308695	0.636669	0.0619586	0.179063	0.730431
	FKBP14.9340.17	0.0472876	0.208216	0.368888	0.0335696	0.400586	0.575607	-0.0342323	0.368636	0.558374	-0.0112492	0.744864	0.961296	-0.0806463	0.0163938	0.206879	-0.0693971	0.0453923	0.523934
	FKBP2.9339.204	-0.0018566	0.959317	0.974505	-0.0512103	0.19027	0.351157	-0.0146022	0.691761	0.820096	-0.0489091	0.182457	0.743784	-0.0121727	0.729165	0.891783	0.0367364	0.317126	0.797184
	FKBP3.18383.9	0.16116	0.0795372	0.182428	0.0343265	0.726134	0.837748	-0.0215127	0.818086	0.898059	-0.123574	0.169999	0.727981	-0.181232	0.0383025	0.274074	-0.0576589	0.523176	0.864959
	FKBP4.17722.5	0.0474751	0.322303	0.49152	0.0058739	0.908516	0.955901	-0.01367	0.7799	0.875841	-0.0350502	0.429959	0.868832	-0.0588026	0.173945	0.494941	-0.0237524	0.594272	0.893035
	FKBP6.12529.32	-0.0179387	0.725428	0.832551	-0.0272436	0.616451	0.757759	-0.084062	0.10585	0.237222	-0.0168127	0.744542	0.961296	-0.067752	0.176449	0.498368	-0.0509393	0.325046	0.797352
	FKBP7.9288.7	0.0482955	0.277719	0.445458	0.0471323	0.319564	0.500448	0.000284458	0.994973	0.997357	0.00027659	0.994782	0.998418	-0.0473714	0.248774	0.579843	-0.047648	0.261555	0.766751
	FLII.12677.164	-0.0354982	0.329852	0.498183	0.0227705	0.55142	0.702988	0.00135536	0.970425	0.983849	0.0606057	0.073736	0.626264	0.0372626	0.258953	0.590115	-0.0233431	0.487765	0.851692
	FLNA.11171.25	0.087865	0.0107483	0.039594	0.106418	0.00366647	0.0187438	0.0950624	0.00636532	0.0267704	0.0195862	0.5852	0.913327	0.00716705	0.836355	0.939438	-0.0124192	0.729753	0.94134
	FLRT1.4547.59	-0.0304905	0.0847861	0.191132	-0.0636175	0.000750979	0.0052752	-0.057833	0.00134592	0.0073721	-0.0318132	0.055469	0.572753	-0.0267922	0.0971353	0.389982	0.00502099	0.76175	0.952924
	FLRT2.13122.19	-0.0061907	0.875961	0.928302	-0.00515297	0.903249	0.952518	-0.0174679	0.665844	0.803027	0.0091238	0.812068	0.974414	-0.00861658	0.816841	0.932345	-0.0177404	0.645257	0.909288
	FLRT3.13123.3	-0.195395	0.000140584	0.00118034	-0.169643	0.00192212	0.0113877	-0.112299	0.0308477	0.0944313	0.0296656	0.555813	0.902945	0.0841414	0.0855047	0.374646	0.0544757	0.281662	0.771339
	FLRT3.9128.34	-0.0100226	0.562753	0.705127	-0.00637249	0.72951	0.840379	0.0023521	0.893734	0.944657	0.00470593	0.785993	0.96908	0.0129377	0.441962	0.731256	0.0082318	0.635936	0.905702
	FLT1.16315.105	-0.138065	3.94076e-07	6.54564e-06	-0.100426	0.000474451	0.00362767	-0.13216	1.54008e-06	1.87955e-05	0.0368324	0.170352	0.727981	0.00572656	0.824984	0.93676	-0.0311058	0.24722	0.76414
	FLT1.8231.122	-0.3226	5.2034e-12	2.302e-10	-0.252068	3.28481e-07	6.04536e-06	-0.303856	1.54826e-10	4.02459e-09	0.0691984	0.103079	0.66049	0.0180148	0.660241	0.863002	-0.0511837	0.229421	0.761843
	FLT3.3437.80	-0.105498	0.0215366	0.0677307	-0.118747	0.0155381	0.0570399	-0.0569622	0.222512	0.398407	-0.00997686	0.826292	0.978332	0.0498283	0.25873	0.5899	0.0598052	0.190758	0.735423
	FLT3LG.14093.10	0.00262418	0.908422	0.944767	0.00343616	0.887671	0.944973	-0.00541899	0.81604	0.896731	0.00345965	0.876527	0.985752	-0.00686332	0.752448	0.90316	-0.010323	0.643003	0.908741
	FLT4.16035.8	0.249504	2.78878e-09	7.41688e-08	0.278876	5.54257e-10	1.86141e-08	0.200513	2.32496e-06	2.72192e-05	0.0327773	0.417626	0.868213	-0.0478671	0.222425	0.548705	-0.0806444	0.0476278	0.526428
	FMOD.6367.66	-0.173787	0.0108429	0.0398467	-0.307956	2.73598e-05	0.000318689	-0.316199	6.59793e-06	6.93084e-05	-0.11895	0.0645542	0.601243	-0.137665	0.0275389	0.250673	-0.0187151	0.771479	0.95328
	FMR1.7713.102	0.0397632	0.10561	0.224959	0.0609767	0.0194641	0.0679471	0.0400405	0.107898	0.23994	0.0207925	0.395393	0.865974	7.65693e-05	0.997439	0.999611	-0.0207159	0.401082	0.835995
	FN1.3435.53	0.0518826	0.037057	0.10271	0.0165359	0.533665	0.689717	0.0525121	0.0380471	0.110654	-0.0362623	0.155838	0.720297	0.000757384	0.975484	0.992788	0.0370197	0.147346	0.703985
	FNDC4.13451.2	0.0439154	0.431013	0.592499	0.12274	0.0390637	0.112403	0.114359	0.0435178	0.122913	0.0766789	0.19388	0.747848	0.0697531	0.220938	0.548705	-0.0069258	0.905967	0.984275
	FOLH1.5478.50	0.0488952	0.509665	0.662983	0.084424	0.28268	0.462357	0.0619591	0.4154	0.601344	0.029493	0.671395	0.93955	0.0102772	0.879888	0.955899	-0.0192158	0.782686	0.956711
	FOLR2.15587.20	0.121309	0.000902546	0.00556651	0.150279	0.000123986	0.00118846	0.181336	1.37917e-06	1.69215e-05	0.0344055	0.351704	0.855223	0.0612543	0.0877715	0.376012	0.0268488	0.469067	0.847673
	FOLR3.15495.9	0.0953235	0.398604	0.563087	0.20627	0.085725	0.199404	0.117411	0.309257	0.496547	0.111345	0.326868	0.838322	0.0220985	0.84229	0.940772	-0.0892465	0.435774	0.841678
	FOXC2.14051.54	0.00755221	0.761598	0.856961	0.0368931	0.163369	0.313322	0.018263	0.46758	0.648981	0.029156	0.252554	0.799125	0.0104732	0.668874	0.868443	-0.0186828	0.458949	0.845344
	FOXJ2.14204.55	0.483606	2.80891e-07	4.8769e-06	0.34781	0.000483246	0.00365693	0.410624	1.83922e-05	0.000173763	-0.14091	0.165187	0.727981	-0.0754479	0.442451	0.731256	0.0654619	0.520766	0.863907
	FOXL2.11375.49	0.0691462	0.0208083	0.0659814	0.0595682	0.0616539	0.159097	0.0614953	0.0435979	0.122982	-0.00891401	0.775013	0.965684	-0.00788476	0.795189	0.925776	0.00102925	0.973937	0.995576
	FOXM1.10056.5	0.142077	0.00643464	0.02672	0.0212827	0.69839	0.816593	0.00795334	0.87957	0.934619	-0.120568	0.0155306	0.405651	-0.134427	0.00554634	0.140987	-0.0138591	0.779548	0.956047
	FOXO3.11540.37	0.137226	0.000197578	0.00158097	-0.0265514	0.501836	0.665978	0.0546652	0.141759	0.291492	-0.162587	1.35123e-05	0.0142455	-0.0822857	0.0194657	0.221687	0.0803014	0.0306559	0.466944
	FOXRED1.8017.23	-0.00153472	0.973831	0.982156	-0.0121383	0.810265	0.894655	0.0370141	0.438992	0.622435	-0.00611085	0.898066	0.987982	0.0399468	0.382692	0.690656	0.0460577	0.338289	0.800242
	FREM2.7246.4	-0.0240607	0.127803	0.260648	-0.0205942	0.223395	0.393206	-0.0315113	0.0514245	0.139343	0.00303282	0.848047	0.979209	-0.00752517	0.62413	0.842612	-0.010558	0.507403	0.857772
	FRRS1L.7976.19	-0.0264113	0.384272	0.550447	-0.00968879	0.765036	0.863999	-0.00440047	0.885617	0.939372	0.0225338	0.46406	0.877456	0.0230642	0.435695	0.726399	0.000530406	0.986167	0.997081
	FRS2.13025.4	-0.0389578	0.020638	0.0656222	-0.00362664	0.840697	0.914484	-0.0305521	0.0758679	0.185435	0.0352944	0.0424125	0.557542	0.00852638	0.61099	0.835038	-0.026768	0.125175	0.672815
	FRZB.13740.51	-0.0920463	0.0509216	0.130451	-0.0587071	0.24259	0.417099	-0.0192438	0.687835	0.817371	0.0394481	0.419398	0.868213	0.0741676	0.117866	0.424669	0.0347195	0.477854	0.849464
	FSHB.8036.75	-0.0165365	0.345924	0.51508	-0.000498025	0.978935	0.990715	0.0106415	0.550158	0.714041	0.0166801	0.352069	0.855223	0.0272045	0.112612	0.417507	0.0105244	0.556533	0.878713
	FST.4132.27	-0.0195403	0.372021	0.53843	-0.0384195	0.100083	0.223752	-0.00599076	0.787315	0.880968	-0.0195674	0.37311	0.858531	0.0132097	0.534281	0.793475	0.0327771	0.136539	0.681962
	FSTL1.13112.179	-0.0939634	0.00140537	0.00778273	-0.0977484	0.00187564	0.0112075	-0.0653432	0.0288697	0.089689	0.00159028	0.955022	0.996452	0.0302581	0.268816	0.599261	0.0286678	0.31166	0.79443
	FSTL3.3438.10	0.224903	6.83518e-11	2.47627e-09	0.255917	4.45146e-12	2.22621e-10	0.297437	8.95193e-17	5.5631e-15	0.0358533	0.270171	0.811225	0.074066	0.019224	0.220373	0.0382128	0.241878	0.762997
	FSTL5.7099.33	0.111654	4.74425e-06	6.18365e-05	0.054172	0.0368542	0.108073	0.0196333	0.42803	0.613509	-0.0578033	0.0230063	0.45714	-0.0919424	0.000228476	0.0309182	-0.0341391	0.186052	0.73331
	FTH1.FTL.5934.1	0.423091	0.00809544	0.0321096	0.482566	0.00474188	0.0230872	0.431492	0.00808873	0.0323901	0.0612885	0.705229	0.953069	0.00658334	0.966565	0.989139	-0.0547052	0.736663	0.944645
	FTL.15324.58	0.42644	0.00779274	0.0310697	0.479775	0.00511712	0.024351	0.445001	0.00648102	0.0271155	0.0558555	0.730983	0.957771	0.0169101	0.914491	0.969487	-0.0389454	0.811287	0.964281
	FTMT.8048.9	0.0479871	0.42315	0.586243	0.0625063	0.331714	0.512639	0.137131	0.0252098	0.080717	0.00834625	0.881314	0.9866	0.0872598	0.106616	0.407002	0.0789136	0.160215	0.721727
	FURIN.6276.16	-0.00188806	0.954803	0.9723	-0.031531	0.376638	0.553293	0.0796281	0.0194812	0.0660522	-0.0260543	0.433776	0.869948	0.0827946	0.0104842	0.173447	0.108849	0.00123836	0.126615
	FUT10.7156.2	-0.0533399	0.181173	0.333565	-0.0218632	0.607765	0.749887	-0.0337343	0.406617	0.594864	0.0308297	0.446927	0.870776	0.019429	0.620933	0.842251	-0.0114007	0.779307	0.956047
	FUT2.9121.28	0.0123186	0.430601	0.592286	0.0270274	0.10819	0.235915	0.0401907	0.0117153	0.0439194	0.0138643	0.390105	0.865131	0.0275919	0.0758418	0.35726	0.0137275	0.396	0.835395
	FUT3.4548.4	-0.035808	0.304651	0.472915	-0.0761908	0.0409267	0.116597	-0.0810133	0.0229449	0.0752457	-0.0443487	0.1625	0.727299	-0.0459559	0.136127	0.447617	-0.00160725	0.95971	0.991837
	FUT5.4549.78	0.0987386	0.129388	0.263552	-0.0450457	0.516948	0.676843	0.138651	0.0370141	0.108403	-0.13888	0.0255371	0.472135	0.0412692	0.492016	0.76734	0.18015	0.00401488	0.212327
	FUT8.8244.16	0.0270153	0.55561	0.699784	-0.0502281	0.306249	0.487393	-0.125353	0.0076842	0.0310132	-0.0782244	0.0605091	0.588313	-0.15309	0.000172673	0.0287492	-0.074866	0.0742978	0.598614
	FUT9.6991.24	-0.00588568	0.816339	0.889762	0.000354583	0.989642	0.99701	0.0121183	0.642735	0.785243	0.0077902	0.754603	0.962586	0.0187424	0.438003	0.728835	0.0109522	0.662347	0.915534
	FXN.15389.1	0.0117748	0.516257	0.669475	0.00113853	0.953347	0.977133	-0.0155161	0.40406	0.593766	-0.012676	0.50328	0.891061	-0.0282586	0.125454	0.436386	-0.0155826	0.414538	0.836898
	FXR1.13076.4	-0.0802723	0.2121	0.373897	-0.0559714	0.414436	0.588706	-0.00558519	0.931511	0.964926	0.0268884	0.674481	0.93955	0.0748011	0.224545	0.551083	0.0479127	0.454861	0.844536
	FYN.3813.3	-0.0518032	0.193128	0.349423	-0.0625835	0.136216	0.276215	-0.113005	0.00506047	0.0220276	-0.0123223	0.736977	0.958404	-0.0614091	0.0865665	0.375453	-0.0490869	0.183349	0.731013
	FZD10.11647.6	-0.0531922	0.238461	0.403071	-0.0479089	0.320079	0.501083	-0.013906	0.761976	0.865001	0.0102676	0.816406	0.975441	0.0414579	0.333901	0.651793	0.0311903	0.481546	0.850136
	G3BP1.19266.35	0.218796	7.76843e-05	0.000724702	0.100874	0.0856368	0.199299	0.105325	0.0601198	0.155925	-0.106819	0.029832	0.497291	-0.10983	0.0212939	0.227082	-0.00301168	0.951167	0.989928
	G3BP2.9831.12	0.291339	1.57319e-06	2.34247e-05	0.199204	0.00193529	0.0114281	0.214932	0.000467813	0.00295255	-0.085078	0.138822	0.71206	-0.0742854	0.182345	0.502696	0.0107926	0.851388	0.976199
	G6B.7065.1	-0.475068	1.24671e-05	0.000146704	-0.583263	4.79036e-07	8.3804e-06	-0.694795	4.544e-10	1.08743e-08	-0.110453	0.240075	0.787864	-0.219381	0.0166365	0.208568	-0.108927	0.247203	0.76414
	G6B.8659.68	-0.00291127	0.878776	0.929696	0.0577651	0.00512005	0.024351	0.00367135	0.851748	0.918634	0.0620444	0.00215524	0.21557	0.00684225	0.724338	0.891564	-0.0552022	0.00654211	0.261147
	G6PD.19297.4	0.161152	0.0326912	0.0935278	0.0965277	0.22652	0.397491	0.12843	0.0923102	0.214072	-0.0665886	0.33706	0.846888	-0.0324311	0.630316	0.84674	0.0341575	0.622764	0.900484
	GAA.9385.4	0.0204174	0.691715	0.805513	0.0115436	0.833851	0.90935	0.0239597	0.648176	0.789117	-0.00790171	0.875687	0.985696	0.00412456	0.932874	0.976692	0.0120263	0.812562	0.965345
	GABARAP.17735.130	0.113426	0.000394622	0.00279112	0.086454	0.010946	0.0437934	0.149643	4.75991e-06	5.22681e-05	-0.023192	0.442185	0.870776	0.0372476	0.203712	0.527357	0.0604396	0.0464557	0.524248
	GABARAPL1.12661.44	0.0953937	0.00159034	0.00860843	0.086939	0.00697614	0.031223	0.138104	7.84451e-06	8.11069e-05	-0.00464699	0.875576	0.985696	0.0437955	0.127165	0.438545	0.0484425	0.104442	0.652218
	GABARAPL2.12494.99	0.191639	0.000366842	0.00262087	0.177388	0.00184815	0.0110865	0.182704	0.000785859	0.00458268	-0.0150678	0.757458	0.963099	-0.0086713	0.854754	0.944964	0.00639653	0.895847	0.983396
	GABBR1.11279.42	0.0264154	0.509314	0.662983	0.0393523	0.358694	0.538451	0.049132	0.230227	0.40867	0.0145016	0.735805	0.958404	0.0227774	0.584774	0.82418	0.00827585	0.848426	0.974883
	GABBR2.13948.50	-0.0145775	0.796853	0.878503	-0.0325649	0.590151	0.734178	-0.0400175	0.483922	0.663248	-0.0264394	0.632915	0.927796	-0.0288243	0.588207	0.825436	-0.00238495	0.965317	0.993163
	GAD1.11280.6	-0.0123678	0.645902	0.769895	-0.00735029	0.797663	0.886056	-0.0334418	0.222587	0.398407	0.005209	0.845232	0.979209	-0.0210492	0.418506	0.717881	-0.0262582	0.32992	0.797352
	GADD45GIP1.9302.90	0.0279797	0.152475	0.296759	0.0185123	0.374818	0.551147	0.0126418	0.529353	0.699518	-0.00896158	0.668219	0.93887	-0.0151384	0.45775	0.741435	-0.00617684	0.768506	0.95328
	GAGE2D.18273.14	0.0233803	0.311947	0.480344	-0.00286246	0.908281	0.955901	0.00812128	0.729345	0.84251	-0.0292298	0.208443	0.754985	-0.0158103	0.47593	0.753528	0.0134194	0.564003	0.881447
	GAL.15390.3	-0.0822845	0.00228171	0.0115441	-0.105295	0.00029692	0.00248387	-0.0746364	0.00642325	0.0269402	-0.0243694	0.372539	0.858531	0.00753234	0.774296	0.913955	0.0319018	0.244169	0.763612
	GAL3ST1.8696.15	-0.166935	0.00303182	0.0144992	-0.14199	0.0180894	0.064419	-0.0789641	0.167648	0.327047	0.027666	0.611776	0.922893	0.0895869	0.0915542	0.381411	0.0619208	0.259572	0.766751
	GALE.11457.53	0.0366885	0.395992	0.561121	0.0945044	0.0411532	0.11688	0.0451824	0.305374	0.494031	0.0574938	0.185589	0.747717	0.00850013	0.839792	0.939438	-0.0489936	0.26105	0.766751
	GALK1.11448.34	0.171126	0.00721419	0.0292049	0.109753	0.106219	0.232722	0.128937	0.0469214	0.130287	-0.0519796	0.413225	0.868213	-0.0391095	0.525213	0.787135	0.0128701	0.840388	0.973449
	GALNT1.7090.17	-0.0226089	0.232234	0.396773	0.00816073	0.685552	0.806913	-0.00792725	0.680863	0.813398	0.0307839	0.105053	0.666686	0.0145857	0.428322	0.721607	-0.0161982	0.393726	0.832823
	GALNT10.7003.4	0.0172961	0.54089	0.689564	0.0669723	0.0281768	0.0887042	0.0558366	0.0551735	0.145725	0.0472774	0.101453	0.660132	0.0376698	0.179031	0.500705	-0.00960762	0.741457	0.945913
	GALNT11.8700.325	-0.0338727	0.0648209	0.156551	-0.0111263	0.56762	0.715317	-0.0193577	0.298188	0.485669	0.0229489	0.201727	0.75059	0.0147308	0.399069	0.703664	-0.00821814	0.647328	0.9097
	GALNT13.10908.2	-0.112387	0.00615583	0.0257716	-0.110998	0.0110621	0.0440282	-0.181274	1.91095e-05	0.000179599	0.00485188	0.907574	0.989161	-0.0677792	0.0978441	0.392077	-0.072631	0.0858903	0.621354
	GALNT16.8923.94	-0.0984324	0.0447648	0.118779	-0.0642539	0.219603	0.388695	-0.0627358	0.209033	0.382258	0.038875	0.430923	0.868832	0.0368359	0.441411	0.731256	-0.00203909	0.967164	0.993729
	GALNT2.5764.4	0.0384155	0.0787316	0.181122	0.0228243	0.332142	0.51266	0.0306477	0.169103	0.329121	-0.0167282	0.465727	0.877818	-0.00828274	0.706546	0.884577	0.00844543	0.712695	0.931959
	GALNT3.6593.5	-0.0254107	0.241356	0.406026	-0.0376545	0.103237	0.228265	-0.00762567	0.730434	0.842921	-0.0155883	0.469091	0.877991	0.016504	0.431884	0.724161	0.0320923	0.139462	0.687745
	GALP.9398.30	0.0328682	0.356219	0.523129	0.0740331	0.0519873	0.139672	0.00736717	0.839114	0.909631	0.0379124	0.31585	0.833504	-0.0263349	0.47217	0.751624	-0.0642473	0.0909903	0.622539
	GAN.10054.3	0.0572396	0.118809	0.245555	0.133	0.000750572	0.0052752	0.0624425	0.0919667	0.213491	0.0761885	0.0493548	0.572753	0.00524872	0.887537	0.957234	-0.0709397	0.0655816	0.579158
	GAP43.15325.14	0.0474078	0.572132	0.713769	-0.0471053	0.596495	0.739153	-0.154735	0.0693343	0.173846	-0.094612	0.226902	0.776769	-0.200801	0.00870649	0.16299	-0.106189	0.176917	0.730431
	GAPDH.3848.14	0.305485	8.18201e-06	0.000100121	0.187873	0.00968232	0.0401187	0.147463	0.0334732	0.100398	-0.119019	0.0916403	0.64064	-0.157898	0.0213438	0.227082	-0.0388795	0.582984	0.88703
	GAPDHS.8004.15	-0.0276954	0.389202	0.555595	-0.0187973	0.586607	0.732117	0.0160813	0.62521	0.770998	0.0123957	0.707736	0.953508	0.0441277	0.168889	0.489668	0.031732	0.34192	0.803792
	GAS1.5463.22	0.0324735	0.393734	0.559126	0.0440813	0.279517	0.459307	0.0266407	0.492563	0.669706	0.0198777	0.592193	0.914084	-0.00322933	0.928277	0.975783	-0.0231071	0.53519	0.871596
	GAS6.15391.114	0.0882374	0.023549	0.0724441	0.103094	0.0132777	0.0508667	0.104608	0.00853738	0.033921	0.0175405	0.655665	0.937376	0.0172954	0.650892	0.857359	-0.000245159	0.995046	0.998083
	GAS7.17721.82	0.00561258	0.833894	0.901703	0.0130629	0.648102	0.778114	-0.00276203	0.919428	0.958597	0.00749159	0.789248	0.96908	-0.00837954	0.757296	0.906195	-0.0158711	0.570676	0.884961
	GATM.18188.12	0.180491	0.103225	0.221313	0.186575	0.114986	0.246644	0.0937086	0.406187	0.594732	0.0115873	0.915137	0.98926	-0.085774	0.416107	0.715238	-0.0973613	0.372853	0.817534
	GBP1.15326.64	0.11469	0.0500881	0.128962	0.0923183	0.139667	0.280685	0.0501334	0.400684	0.590123	-0.0126774	0.826029	0.978332	-0.0612428	0.275124	0.604222	-0.0485654	0.403094	0.835995
	GBP6.7818.101	-0.152851	0.000754743	0.00482302	-0.138309	0.00425744	0.0212226	-0.0706167	0.124574	0.2656	0.0187303	0.661006	0.93887	0.0837288	0.0438362	0.286457	0.0649984	0.129367	0.679471
	GC.15589.1	-0.0893523	5.94122e-06	7.55126e-05	-0.0731292	0.000485884	0.00367085	-0.0986273	9.37341e-07	1.18807e-05	0.0159475	0.414826	0.868213	-0.00924106	0.625272	0.843079	-0.0251885	0.199475	0.738852
	GCA.12594.5	-0.0693193	0.140497	0.279113	-0.0495165	0.325866	0.506523	-0.00370569	0.938356	0.968238	0.0173929	0.706337	0.953069	0.0647154	0.14792	0.463293	0.0473225	0.307445	0.790429
	GCDH.19258.24	0.0402339	0.315757	0.484427	-0.000324026	0.993898	0.998316	0.00436721	0.914268	0.956251	-0.0400001	0.306999	0.827961	-0.0361452	0.34274	0.655331	0.00385487	0.921289	0.988406
	GCG.4891.50	0.130572	0.194452	0.351403	0.28126	0.00914645	0.0384318	0.204132	0.0469905	0.130359	0.159125	0.116355	0.671707	0.0759578	0.438712	0.729496	-0.0831673	0.413012	0.836529
	GCH1.11185.145	0.00377149	0.905406	0.943646	-0.0210589	0.535726	0.691216	0.0451264	0.164256	0.322967	-0.024507	0.442096	0.870776	0.0418787	0.173736	0.494654	0.0663857	0.0384742	0.490248
	GCK.12960.9	0.0827664	0.00296341	0.0143071	0.0499483	0.0939457	0.213665	0.054063	0.0561998	0.147673	-0.033885	0.230584	0.781235	-0.0290368	0.287239	0.615919	0.00484826	0.864146	0.978501
	GCKR.5223.59	0.0359024	0.049557	0.128097	0.102569	1.84647e-07	3.51059e-06	0.0587496	0.00152641	0.00825264	0.0676684	0.000430477	0.0861142	0.0229021	0.214871	0.5429	-0.0447663	0.0186067	0.385629
	GCLM.18214.2	0.0914332	0.218564	0.381348	-0.000340822	0.996554	0.999378	0.0255347	0.735247	0.846353	-0.0933264	0.166045	0.727981	-0.0660196	0.313866	0.638756	0.0273068	0.685808	0.921567
	GCNT1.7016.12	0.0122466	0.59893	0.734313	0.0547429	0.028977	0.090696	0.0355352	0.131785	0.276239	0.0420317	0.0820339	0.630542	0.0231569	0.314925	0.639735	-0.0188748	0.433	0.839862
	GCNT2.7143.9	0.0335608	0.145661	0.286895	0.0120191	0.625621	0.76276	0.0162262	0.490212	0.667693	-0.0219088	0.354759	0.855924	-0.0176115	0.442678	0.731256	0.00429736	0.856781	0.977669
	GCNT4.10842.7	-0.0663818	0.00957909	0.0365148	-0.035161	0.198183	0.360696	-0.0133347	0.608667	0.756068	0.0342275	0.187621	0.747848	0.054015	0.0323538	0.262191	0.0197875	0.447823	0.844111
	GCSH.10956.82	0.12914	0.00319398	0.0150569	0.0739483	0.115068	0.246704	0.0622761	0.163276	0.321681	-0.058995	0.160828	0.72404	-0.068201	0.0932457	0.383399	-0.00920591	0.828612	0.972038
	GDA.12667.2	0.0525632	0.0438333	0.116779	0.0441185	0.113459	0.244547	0.0262493	0.32196	0.509679	-0.0101772	0.709122	0.953779	-0.0270374	0.305811	0.635518	-0.0168602	0.537224	0.871596
	GDF10.16749.79	-0.0277176	0.257371	0.423672	-0.0297095	0.252167	0.427969	0.00416261	0.866677	0.92633	-0.000453919	0.984748	0.997782	0.0325701	0.159267	0.481965	0.033024	0.166535	0.721727
	GDF10.6517.14	0.0644451	0.0864192	0.193864	0.0810726	0.043665	0.122651	0.0246973	0.523505	0.696342	0.0188696	0.62606	0.925713	-0.0387796	0.308373	0.636536	-0.0576493	0.14526	0.700706
	GDF11.14587.16	0.259782	0.00303471	0.0144992	0.34986	0.000206696	0.00181144	0.0103043	0.908322	0.952719	0.0933048	0.312167	0.830196	-0.248846	0.00575442	0.143892	-0.342151	0.000277574	0.0456114
	GDF11.MSTN.2765.4	-0.127159	0.0106549	0.0392816	-0.0515732	0.331615	0.512639	-0.186693	0.000251335	0.00173893	0.0747069	0.132558	0.691496	-0.0593657	0.216342	0.544767	-0.134073	0.0074333	0.278054
	GDF15.4374.45	0.304124	2.55051e-07	4.53084e-06	0.344936	4.81793e-08	1.05559e-06	0.424587	3.4393e-12	1.16271e-10	0.0438578	0.461238	0.876991	0.12142	0.0359729	0.271571	0.0775626	0.1948	0.736468
	GDF2.4880.21	-0.207297	4.31243e-06	5.718e-05	-0.265785	4.17078e-08	9.40673e-07	-0.311598	2.55498e-11	7.53554e-10	-0.0588803	0.191562	0.747848	-0.104295	0.0176707	0.212168	-0.0454149	0.315644	0.79629
	GDF3.16755.195	-0.036382	0.172404	0.32232	-0.0173282	0.541603	0.695289	-0.00701127	0.796367	0.885377	0.0223973	0.379742	0.858531	0.0300604	0.22682	0.553339	0.00766308	0.765576	0.95328
	GDF7.16756.30	0.100237	0.000154312	0.00127696	0.0483779	0.0889554	0.204999	0.0251875	0.350159	0.540087	-0.0531418	0.0546504	0.572753	-0.0757481	0.00468392	0.132213	-0.0226063	0.415979	0.837546
	GDF9.3067.67	0.0413804	0.140826	0.279405	0.0740634	0.0144204	0.0541177	0.102694	0.00044284	0.00281813	0.0327368	0.259846	0.799701	0.0613093	0.0305529	0.260997	0.0285726	0.330677	0.797352
	GDI1.16810.3	0.191762	0.000585342	0.00393162	0.160963	0.0065765	0.0297931	0.147091	0.00934703	0.0366943	-0.0282233	0.601951	0.918904	-0.0439583	0.403606	0.706887	-0.015735	0.772477	0.95328
	GDI2.2647.66	0.0807139	0.10882	0.230515	0.0325775	0.541813	0.695364	0.0184581	0.717938	0.835204	-0.0449762	0.327401	0.838322	-0.0609198	0.173355	0.494533	-0.0159436	0.729115	0.941262
	GDNF.5822.22	0.0343863	0.0585896	0.144994	0.0182765	0.343512	0.523517	0.0189617	0.306142	0.494343	-0.0170308	0.367787	0.858531	-0.0156958	0.3933	0.698333	0.00133499	0.943873	0.98901
	GEM.12817.1	0.0466403	0.476599	0.634778	0.0784157	0.263733	0.440289	0.0467389	0.484191	0.663333	0.0252856	0.717052	0.95625	-0.00164413	0.980564	0.994056	-0.0269297	0.700731	0.926952
	GFAP.3034.1	0.0272935	0.414011	0.577018	0.0340275	0.338115	0.517823	0.0783114	0.0215031	0.0714854	0.00612601	0.860101	0.982875	0.0512554	0.127079	0.438545	0.0451294	0.190576	0.735423
	GFER.15398.2	0.182474	0.00432561	0.0194167	0.130818	0.0548844	0.145379	0.0615032	0.34274	0.532213	-0.0498535	0.438342	0.870776	-0.120865	0.0537959	0.312125	-0.0710113	0.272452	0.769435
	GFRA1.3314.74	0.132103	0.000284561	0.00213583	0.163281	2.8428e-05	0.000327813	0.104051	0.00491365	0.0214902	0.034709	0.337676	0.846888	-0.0270961	0.439968	0.729721	-0.0618051	0.0896036	0.622539
	GFRA2.2515.14	-0.010244	0.736123	0.840006	0.0282956	0.384018	0.560732	0.0489343	0.114972	0.250941	0.0417789	0.167527	0.727981	0.0599751	0.0413705	0.278283	0.0181962	0.548865	0.873582
	GFRA3.2505.49	-0.0476541	0.0370093	0.10271	-0.069403	0.00422361	0.0211177	-0.0310513	0.179804	0.344699	-0.0219317	0.308434	0.829886	0.0163188	0.43701	0.727518	0.0382505	0.0771905	0.602977
	GFRAL.6920.1	0.585451	1.23406e-16	9.78954e-15	0.548235	2.44192e-13	1.45913e-11	0.503417	1.58008e-12	5.72436e-11	-0.0347986	0.634994	0.929437	-0.0799842	0.260571	0.592043	-0.0451856	0.539229	0.871689
	GGA1.13594.158	-0.0219279	0.660037	0.781882	-0.0677223	0.199759	0.362704	-0.0166019	0.741396	0.849816	-0.0445674	0.314537	0.832004	0.00558225	0.896718	0.961785	0.0501496	0.257948	0.766751
	GGA3.11683.19	0.149722	0.00352772	0.0163141	0.0842851	0.1175	0.250434	0.0758975	0.141309	0.291389	-0.0685029	0.166726	0.727981	-0.0737795	0.127614	0.438545	-0.00527661	0.915264	0.985755
	GGH.9370.69	-0.0246123	0.637534	0.765473	-0.017084	0.759607	0.861191	0.0357759	0.501906	0.678623	0.0075702	0.885483	0.987569	0.059953	0.239934	0.570139	0.0523828	0.321335	0.797352
	GGPS1.17786.5	0.0416272	0.0461555	0.121558	0.0376113	0.0909898	0.208488	0.0201604	0.344096	0.533059	-0.00375607	0.859192	0.982875	-0.0215589	0.295856	0.624705	-0.0178028	0.403417	0.835995
	GGT2.6334.9	-0.00263113	0.975728	0.983812	0.0193912	0.833839	0.90935	-0.113344	0.199166	0.36965	0.0185074	0.830398	0.979155	-0.111381	0.184278	0.504923	-0.129888	0.13508	0.68164
	GH1.8462.18	0.0512328	0.176072	0.327052	0.11394	0.00498269	0.0239234	0.0766051	0.0475932	0.131438	0.0596277	0.118273	0.672245	0.0240606	0.515225	0.780675	-0.0355671	0.352849	0.807304
	GH2.10978.39	0.26009	0.0529884	0.134618	0.0708726	0.624191	0.762123	0.218764	0.110241	0.243855	-0.191424	0.140918	0.714471	-0.0417164	0.737902	0.896274	0.149708	0.250959	0.76414
	GHDC.9730.22	0.0122286	0.855547	0.915222	0.237297	0.000922355	0.00621341	0.0868252	0.20476	0.375937	0.224241	0.00144634	0.169229	0.0744763	0.277778	0.60802	-0.149764	0.033516	0.483221
	GHR.2948.58	-0.273331	0.000145555	0.00121322	-0.168932	0.0271247	0.0860103	-0.263402	0.000326769	0.00217584	0.10383	0.135408	0.703172	0.0103782	0.87743	0.954621	-0.0934517	0.180603	0.730431
	GHRH.16293.1	0.0188946	0.601148	0.735998	0.0281804	0.465477	0.635693	0.0283085	0.439862	0.623092	0.00827829	0.816613	0.975441	0.00901119	0.795074	0.925776	0.000732901	0.983775	0.997081
	GHRH.9487.60	-0.0823245	0.0129779	0.045236	-0.0685025	0.0531193	0.142094	-0.036566	0.277657	0.464714	0.0157526	0.614478	0.922893	0.0466193	0.124151	0.434717	0.0308667	0.32373	0.797352
	GHRL.6518.85	0.104527	0.202556	0.361365	0.143326	0.102954	0.228066	0.0485394	0.561891	0.722746	0.0447402	0.559196	0.903585	-0.054923	0.459835	0.742807	-0.0996632	0.196897	0.737122
	GHRL.8447.11	-0.0794648	0.012491	0.0438711	-0.0787575	0.0202213	0.0700575	-0.106079	0.00109052	0.00612637	-0.00319618	0.918888	0.98926	-0.0273083	0.369497	0.678465	-0.0241121	0.443172	0.843473
	GIF.17672.184	-0.424298	9.21677e-09	2.24372e-07	-0.492873	5.16734e-10	1.74816e-08	-0.494645	6.66336e-11	1.82489e-09	-0.076115	0.282797	0.817304	-0.0718755	0.294395	0.622006	0.00423947	0.952451	0.989951
	GIMAP6.19302.7	-0.00524235	0.778381	0.867991	0.0240521	0.226509	0.397491	-0.00419614	0.825323	0.90351	0.0306101	0.101276	0.660132	0.0015327	0.932304	0.976692	-0.0290774	0.118284	0.663689
	GIP.16292.288	-0.0116511	0.894652	0.93808	-0.0162103	0.863147	0.928968	-0.0316015	0.724698	0.840518	0.00869943	0.918874	0.98926	-0.0155476	0.851068	0.942812	-0.0242471	0.777399	0.955539
	GIP.5755.29	0.03125	0.275709	0.443079	0.0370878	0.226668	0.397598	0.0792083	0.0071896	0.0294039	0.00372198	0.902787	0.988041	0.0468945	0.11428	0.420643	0.0431726	0.161634	0.721727
	GIPC1.19260.4	0.0207595	0.628945	0.758327	0.0752071	0.0985045	0.221334	0.088952	0.0413795	0.1184	0.0542428	0.234429	0.784972	0.0680533	0.125946	0.436657	0.0138105	0.760252	0.952924
	GJA1.9937.7	0.00347602	0.828793	0.897664	0.00193137	0.910397	0.956664	-0.0223008	0.171081	0.332128	0.000201562	0.989987	0.998418	-0.0253251	0.10206	0.398152	-0.0255267	0.11139	0.654835
	GJA8.12711.19	0.127429	0.00287168	0.0139964	0.148276	0.00127389	0.00811798	0.101769	0.0206695	0.0693656	0.0209596	0.640957	0.930591	-0.025901	0.55283	0.807369	-0.0468606	0.301895	0.790429
	GJD2.11678.105	0.0116453	0.7129	0.822887	-0.00588919	0.862409	0.928562	0.0512889	0.112221	0.247022	-0.0187225	0.577503	0.909544	0.0400856	0.215264	0.543297	0.0588081	0.0824322	0.614701
	GKN1.15374.15	0.0796029	0.0320708	0.0922814	0.155916	0.000107001	0.001043	0.1426	0.000209639	0.00148165	0.0792166	0.0428812	0.559939	0.0629159	0.100844	0.396902	-0.0163007	0.682707	0.920087
	GKN2.6416.8	0.182779	0.0101083	0.0378493	0.15923	0.0351746	0.104162	0.140552	0.0521362	0.140609	-0.0242998	0.727564	0.957771	-0.0420428	0.535582	0.793883	-0.017743	0.800065	0.961742
	GLA.15588.17	0.0063385	0.84985	0.911671	-0.0197079	0.585133	0.731178	-0.0421619	0.222811	0.398426	-0.0254036	0.436317	0.870349	-0.0493863	0.120558	0.429323	-0.0239826	0.470779	0.848376
	GLCE.7808.5	-0.023173	0.579678	0.719059	-0.0188103	0.674003	0.7974	0.0520992	0.22239	0.398407	0.00340576	0.933083	0.993333	0.0752043	0.0565705	0.319123	0.0717986	0.0786872	0.606817
	GLIPR1.9265.10	-0.0107075	0.652142	0.775124	0.000918575	0.971296	0.986737	-0.0268742	0.268672	0.453637	0.012849	0.594248	0.915652	-0.0158909	0.494575	0.770064	-0.0287399	0.234491	0.762997
	GLIPR2.15522.2	-0.185042	2.33092e-07	4.17298e-06	-0.226779	3.66429e-09	1.08073e-07	-0.148546	4.19809e-05	0.00036239	-0.0372274	0.278974	0.815993	0.0381375	0.252676	0.585039	0.0753649	0.0295362	0.463809
	GLO1.9883.29	0.0624083	0.394314	0.559433	-0.0168429	0.829602	0.907482	0.000644272	0.993116	0.996556	-0.0821275	0.226795	0.776769	-0.0622471	0.344375	0.656498	0.0198805	0.770459	0.95328
	GLP1R.13085.18	-0.0169819	0.429891	0.591486	0.00401763	0.860293	0.926981	0.000320771	0.988209	0.995566	0.0209194	0.372001	0.858531	0.017133	0.448808	0.736698	-0.00378646	0.870682	0.979132
	GLRX.18386.36	0.0302903	0.167692	0.316469	0.0527931	0.0239738	0.0788445	0.0694391	0.00197917	0.0101631	0.0254433	0.232264	0.783465	0.0401411	0.0531045	0.309876	0.0146978	0.490377	0.852467
	GLRX2.12486.8	0.00311719	0.864201	0.921054	0.0154344	0.424522	0.597938	0.0132141	0.473548	0.655078	0.0128636	0.485916	0.884576	0.0104798	0.557841	0.809563	-0.00238379	0.897286	0.983396
	GLRX3.16596.25	0.128703	0.107207	0.227833	0.0454797	0.593868	0.737068	-0.0178302	0.827062	0.903874	-0.0794444	0.27221	0.813023	-0.143636	0.0416845	0.279578	-0.0641914	0.377501	0.822371
	GLRX5.16597.11	0.110666	0.0185575	0.0605126	0.0399135	0.426546	0.599431	0.133166	0.00565011	0.0242501	-0.0735803	0.13707	0.708605	0.0212948	0.656593	0.860435	0.0948751	0.0573064	0.552016
	GLT8D1.8955.60	0.0103595	0.574974	0.716149	-0.00889378	0.654009	0.782699	0.00374534	0.842289	0.911445	-0.0176451	0.315642	0.833504	-0.00628971	0.711339	0.885778	0.0113553	0.523051	0.864959
	GLTP.12513.8	0.0855418	0.00478118	0.0210308	0.135524	3.77572e-05	0.000420632	0.0764653	0.0137584	0.0499625	0.0521469	0.110228	0.668265	-0.00817504	0.793855	0.92536	-0.060322	0.0653196	0.579028
	GLTPD2.7948.129	-0.00868119	0.828688	0.897664	0.0628728	0.143119	0.286299	0.0432896	0.290323	0.478602	0.0696785	0.0798567	0.630542	0.0514792	0.181478	0.502092	-0.0181993	0.647873	0.909715
	GLUL.19238.12	0.107386	0.050707	0.130119	0.123003	0.0357509	0.105577	0.0859478	0.123642	0.264349	0.0239513	0.655318	0.937376	-0.0188265	0.71756	0.887958	-0.0427778	0.42671	0.839862
	GLYAT.19506.6	0.14772	0.0165787	0.0555157	0.176656	0.00738435	0.0325435	0.158269	0.0119787	0.0447354	0.0320565	0.614437	0.922893	0.0109443	0.859482	0.946552	-0.0211122	0.741763	0.945913
	GM2A.15441.6	0.213719	6.86161e-12	2.92317e-10	0.21389	1.14521e-10	4.50051e-09	0.243449	2.7327e-14	1.22069e-12	0.00713877	0.804786	0.974079	0.0315928	0.259707	0.591247	0.0244541	0.399372	0.835995
	GMDS.18337.4	0.169991	0.0177603	0.0586174	0.169006	0.0277491	0.0876213	0.208662	0.00430299	0.0194289	-0.0012741	0.986384	0.998098	0.0381148	0.59617	0.828945	0.0393889	0.597851	0.893905
	GMEB2.12804.5	0.0480818	0.11332	0.236994	0.0119693	0.712498	0.827829	0.00121003	0.968842	0.98381	-0.0379665	0.208583	0.754985	-0.0478547	0.101838	0.398152	-0.0098882	0.745366	0.94714
	GMFG.13062.4	0.177749	0.00671558	0.0277104	0.122118	0.0790268	0.1882	0.128267	0.0522057	0.140714	-0.0470769	0.412919	0.868213	-0.045856	0.409387	0.711862	0.00122098	0.983068	0.997081
	GMNN.17703.40	-0.0243229	0.0999618	0.216333	0.0167816	0.292335	0.472273	-0.0139919	0.357745	0.547333	0.0414827	0.00735088	0.358531	0.0102772	0.491205	0.766944	-0.0312054	0.0460787	0.523934
	GMPR.19254.125	-0.0283848	0.891464	0.935522	0.0349565	0.875072	0.93814	-0.0993632	0.639534	0.782587	0.0715516	0.723538	0.957771	-0.070135	0.720609	0.888908	-0.141687	0.485548	0.851692
	GMPR2.19446.1	0.0902388	0.0734538	0.172693	0.0603519	0.257758	0.433301	0.0424854	0.405686	0.594636	-0.0285353	0.548094	0.902945	-0.0471605	0.30969	0.637687	-0.0186251	0.696219	0.924225
	GNAI1.19271.64	0.0573772	0.133197	0.268083	0.0396208	0.33739	0.517789	0.160007	4.43729e-05	0.000381607	-0.012308	0.765192	0.96362	0.104495	0.00795966	0.159228	0.116803	0.00473976	0.228109
	GNAI3.12650.43	0.0590651	0.040279	0.109659	0.00218495	0.94312	0.973937	0.0469685	0.111582	0.24623	-0.0558639	0.0620293	0.592109	-0.0120002	0.681776	0.873688	0.0438637	0.148689	0.705772
	GNAS.5757.45	0.0108646	0.576107	0.716978	-0.00506523	0.807157	0.892294	-0.0195157	0.32679	0.515272	-0.0181128	0.37108	0.858531	-0.0312266	0.113048	0.418113	-0.0131139	0.519556	0.863726
	GNG11.18282.1	-0.0648892	0.0873094	0.195572	-0.0418517	0.301886	0.482787	-0.00773627	0.84134	0.911039	0.0246922	0.511914	0.891845	0.0580834	0.112046	0.41677	0.0333912	0.378416	0.822371
	GNGT2.10917.40	0.0469941	0.199912	0.358505	-0.0229231	0.560277	0.709365	0.00434569	0.90882	0.952719	-0.0710774	0.0706167	0.621238	-0.0429328	0.264097	0.594478	0.0281446	0.478181	0.849464
	GNLY.3195.50	0.374072	3.44608e-07	5.80784e-06	0.429297	4.76866e-08	1.04979e-06	0.354044	2.12222e-06	2.49727e-05	0.0610238	0.409051	0.868213	-0.0185559	0.79558	0.925809	-0.0795798	0.28381	0.772696
	GNMT.14006.36	0.061248	0.175536	0.326319	0.108951	0.0249055	0.0809254	0.103163	0.0260247	0.0828074	0.0506649	0.269016	0.810072	0.0434579	0.326759	0.647466	-0.00720697	0.875631	0.979132
	GNPDA1.8909.77	0.0189785	0.616406	0.7489	0.00445098	0.912143	0.956855	0.00924277	0.810874	0.894255	-0.0111519	0.764167	0.96362	-0.00876479	0.808778	0.928665	0.00238706	0.948898	0.989322
	GNPNAT1.13954.9	0.210192	0.000768372	0.00489651	0.241198	0.000278074	0.00236491	0.143176	0.0230272	0.0754079	0.0313231	0.595958	0.916249	-0.0666093	0.245893	0.576418	-0.0979324	0.0984823	0.640132
	GNPTG.10666.7	0.183272	1.03601e-15	7.33337e-14	0.180067	1.02685e-13	6.84714e-12	0.194929	5.73661e-17	3.7632e-15	-0.00592794	0.77586	0.965684	0.0108963	0.588052	0.825436	0.0168242	0.418184	0.837853
	GNRH1.5627.53	0.172433	1.10694e-08	2.6118e-07	0.15888	7.40828e-07	1.23498e-05	0.195618	2.95914e-10	7.24201e-09	-0.0188258	0.515578	0.893036	0.0218486	0.439783	0.729721	0.0406744	0.165821	0.721727
	GNRH2.10708.3	0.116012	0.0184655	0.0603835	0.0341628	0.521897	0.679683	0.0625805	0.212209	0.386107	-0.0853614	0.103157	0.66049	-0.0543159	0.278163	0.608284	0.0310454	0.553584	0.877684
	GNS.3616.3	-0.0341802	0.453685	0.615028	0.0146829	0.762581	0.862496	-0.0246301	0.59661	0.746339	0.0444292	0.312484	0.830196	0.00923496	0.828992	0.937309	-0.0351943	0.425319	0.839862
	GOLGA7.19174.141	0.000998989	0.965445	0.977703	0.029777	0.230048	0.401525	0.0263341	0.258601	0.44237	0.026637	0.264141	0.803248	0.0244869	0.282539	0.612768	-0.00215011	0.927568	0.98901
	GOLM1.17456.53	0.202229	0.00211845	0.0109271	0.231421	0.00101124	0.00667535	0.255382	0.000148352	0.00110627	0.0234853	0.714093	0.955956	0.0512537	0.409749	0.712224	0.0277684	0.666177	0.915601
	GOLM1.8983.7	0.162857	0.0391239	0.107085	0.206826	0.0140525	0.0530625	0.215516	0.00735156	0.0299332	0.0331849	0.661035	0.93887	0.0486958	0.506866	0.776816	0.0155109	0.837407	0.973386
	GORAB.7247.1	0.0273652	0.355255	0.522714	0.0320737	0.311961	0.49341	0.0755691	0.0131926	0.048212	0.00683584	0.826934	0.978332	0.0489747	0.106771	0.407002	0.0421388	0.180534	0.730431
	GOSR1.7805.52	-0.0283808	0.288998	0.457721	-0.0486124	0.0881879	0.203793	-0.00970996	0.721778	0.837765	-0.019644	0.451354	0.871249	0.0195358	0.442417	0.731256	0.0391798	0.135332	0.681745
	GOT1.4912.17	0.0396825	0.242052	0.407047	-0.0430455	0.239998	0.413879	-0.0391186	0.258587	0.44237	-0.085946	0.00919303	0.375798	-0.07986	0.0120355	0.182549	0.00608607	0.853701	0.976696
	GP1BA.4990.87	-0.270713	1.49365e-15	1.01063e-13	-0.265121	1.91684e-13	1.19181e-11	-0.280171	6.10972e-16	3.47047e-14	0.005058	0.875703	0.985696	-0.00971755	0.756595	0.905687	-0.0147756	0.649105	0.909974
	GP5.7185.29	-0.396315	1.2076e-09	3.45375e-08	-0.445112	2.01001e-10	7.51875e-09	-0.513721	2.47084e-14	1.11454e-12	-0.0487682	0.406653	0.868213	-0.116608	0.0407883	0.276179	-0.0678393	0.250603	0.76414
	GP6.3194.36	-0.0527297	0.438769	0.601184	-0.100562	0.165258	0.316286	-0.0724054	0.293702	0.482271	-0.0497575	0.421621	0.868213	-0.0208217	0.72828	0.891564	0.0289359	0.640601	0.908741
	GPC1.8697.38	-0.127526	0.000800491	0.00506611	-0.130607	0.00133662	0.00845916	-0.144647	0.000200952	0.00142682	-0.00512881	0.892608	0.987569	-0.0176333	0.63214	0.847705	-0.0125045	0.743674	0.946251
	GPC3.4842.62	-0.337036	6.41721e-10	1.95534e-08	-0.472296	1.366e-15	1.12231e-13	-0.518767	1.15882e-19	9.87357e-18	-0.142279	0.0071336	0.356758	-0.183798	0.000370498	0.0396433	-0.0415194	0.431641	0.839862
	GPC4.18892.48	0.162819	2.76816e-06	3.84783e-05	0.0852673	0.0204469	0.0703638	0.129748	0.000230382	0.00161337	-0.0805108	0.0255573	0.472135	-0.0340375	0.326359	0.647466	0.0464733	0.199815	0.738852
	GPC5.4991.12	-0.338141	3.77551e-08	8.04219e-07	-0.309573	2.25058e-06	3.36139e-05	-0.405372	1.47178e-10	3.89175e-09	0.033867	0.558845	0.903585	-0.0652966	0.245887	0.576418	-0.0991635	0.0900449	0.622539
	GPC6.5350.14	-0.0120571	0.538493	0.687096	-0.00451541	0.829721	0.907482	-0.0145201	0.466718	0.648556	0.00675665	0.72698	0.957771	-0.00272208	0.884497	0.956007	-0.00947873	0.625263	0.901928
	GPCPD1.12786.61	0.0902608	0.00496312	0.0216039	0.0735531	0.0312158	0.0960694	0.0455336	0.161135	0.319557	-0.0179481	0.587498	0.913867	-0.0450597	0.160697	0.482788	-0.0271116	0.412983	0.836529
	GPD1.13697.51	-0.238599	0.00313963	0.0149042	-0.241454	0.00522174	0.0247683	-0.307303	0.000194621	0.00139045	-5.43723e-05	0.999464	0.99977	-0.067091	0.389864	0.696594	-0.0670366	0.40708	0.835995
	GPD1L.12420.10	-0.093265	0.122679	0.252323	-0.149248	0.0210644	0.0715784	-0.0401075	0.514555	0.689127	-0.0562936	0.351439	0.855223	0.0536844	0.359349	0.668825	0.109978	0.0703985	0.595326
	GPHA2.6395.58	-0.0594834	0.0788902	0.181396	-0.0351588	0.330623	0.512187	-0.0165619	0.63056	0.774895	0.0274809	0.40452	0.868213	0.0441621	0.166589	0.48796	0.0166812	0.61424	0.897181
	GPI.4272.46	0.0167632	0.794106	0.877216	-0.12084	0.0789478	0.188109	-0.0168933	0.796473	0.885377	-0.131375	0.0253648	0.472135	-0.0313327	0.580809	0.822154	0.100042	0.0893803	0.622539
	GPN1.16599.38	0.165332	5.49423e-05	0.000538997	0.0494818	0.255859	0.431968	0.0512913	0.213341	0.387518	-0.11638	0.00585118	0.349627	-0.114412	0.00479403	0.133679	0.00196825	0.962663	0.992882
	GPNMB.8289.8	0.10392	0.0141911	0.0486901	0.0285644	0.5268	0.683726	0.066234	0.124465	0.265532	-0.0753264	0.0726098	0.625137	-0.0371643	0.359946	0.669099	0.0381621	0.364053	0.815855
	GPNMB.8606.39	-0.125047	0.00588663	0.0248253	-0.109986	0.0230155	0.0763477	-0.137556	0.00294315	0.0143387	0.0136494	0.760278	0.96362	-0.0126766	0.770012	0.912864	-0.026326	0.556813	0.878713
	GPR101.11371.1	-0.0280161	0.332973	0.50164	0.0358517	0.243606	0.418312	0.0429416	0.144399	0.295412	0.0625828	0.0363649	0.536266	0.0701893	0.0152992	0.202595	0.00760646	0.796572	0.961134
	GPR107.12963.1	0.0310925	0.201063	0.359678	0.0240855	0.356106	0.536316	0.0330523	0.186215	0.352002	-0.0066961	0.796434	0.971764	0.00198136	0.937231	0.978489	0.00867745	0.73883	0.945741
	GPR135.11465.4	0.0645749	0.190174	0.345029	0.0707812	0.175251	0.331044	0.105469	0.0358719	0.106071	0.00906838	0.860948	0.982875	0.0404538	0.425731	0.720672	0.0313854	0.548908	0.873582
	GPR26.13540.1	-0.0368904	0.307981	0.47647	-0.0327038	0.397037	0.572655	0.00991134	0.787939	0.881213	0.0052378	0.886378	0.987569	0.0476704	0.180287	0.501815	0.0424326	0.249519	0.76414
	GPR56.18893.26	0.0525126	0.085339	0.192096	0.0709849	0.0293271	0.0914806	0.0807404	0.00950566	0.0371585	0.0217585	0.462675	0.87703	0.0295399	0.305387	0.63521	0.00778139	0.793817	0.960387
	GPR64.10767.52	-0.0282928	0.387684	0.554299	0.0197217	0.570806	0.718544	0.00420682	0.898791	0.948037	0.0476066	0.160048	0.722383	0.0321082	0.326757	0.647466	-0.0154984	0.646433	0.9097
	GPR68.12503.5	0.0998963	0.00234136	0.0117862	0.140297	5.85083e-05	0.000620268	0.114221	0.000629322	0.00380988	0.0380082	0.254261	0.799125	0.0133488	0.681779	0.873688	-0.0246593	0.458535	0.845344
	GPT.16015.19	-0.0924516	0.0363962	0.101367	-0.0723782	0.125383	0.26139	-0.0254586	0.571499	0.729632	0.0242517	0.573722	0.908987	0.0686771	0.100929	0.396902	0.0444254	0.306278	0.790429
	GPX1.15591.28	0.374527	3.48335e-07	5.84924e-06	0.31132	6.3419e-05	0.000664671	0.253821	0.000608276	0.00371178	-0.0629781	0.362699	0.858531	-0.120045	0.0743079	0.355396	-0.0570666	0.410798	0.835995
	GPX2.18894.1	0.0502979	0.168716	0.317619	0.0613142	0.119785	0.253637	0.0598533	0.108067	0.240202	0.0110752	0.772161	0.964888	0.00918072	0.802505	0.927953	-0.00189447	0.96026	0.991837
	GPX5.9475.22	-0.000864609	0.989005	0.992889	0.0674049	0.316589	0.497224	0.0113588	0.858724	0.922267	0.0670267	0.288942	0.821584	0.0117496	0.846783	0.941645	-0.0552771	0.381022	0.822371
	GPX7.8345.27	0.0299677	0.31149	0.479962	0.0336146	0.282123	0.461774	-0.00984403	0.741364	0.849816	0.00365909	0.903812	0.98826	-0.0395797	0.178799	0.500705	-0.0432387	0.152374	0.709587
	GRAMD1C.8336.267	-0.0321179	0.109251	0.231109	0.000845732	0.967992	0.985223	-0.0123076	0.542573	0.7094	0.0321763	0.091898	0.64064	0.0196578	0.289978	0.617714	-0.0125185	0.508695	0.858271
	GRAMD1C.8842.16	-0.0477927	0.0378502	0.104272	-0.00714572	0.767579	0.86602	-0.0281692	0.225415	0.401834	0.0408533	0.0790372	0.630542	0.019844	0.380827	0.688752	-0.0210092	0.364417	0.815855
	GRAP.12820.1	-0.0289883	0.336367	0.505265	-0.0164371	0.607116	0.749295	-0.0214949	0.480586	0.660842	0.0134758	0.648269	0.934607	0.00830237	0.772143	0.913273	-0.00517344	0.861091	0.978501
	GRAP2.16074.12	-0.0169879	0.612795	0.745694	-0.0523799	0.145969	0.289859	-0.00888705	0.795523	0.885082	-0.0352808	0.272997	0.813448	0.00831161	0.789453	0.922503	0.0435924	0.175929	0.729069
	GRAP2.5265.12	-0.0117606	0.690836	0.804918	-0.0239931	0.452048	0.623089	0.00201117	0.946537	0.973773	-0.0136118	0.671397	0.93955	0.0131019	0.669705	0.868465	0.0267138	0.402866	0.835995
	GRB10.11358.15	0.0451882	0.595256	0.732012	0.0923123	0.303511	0.484177	0.00767696	0.928979	0.96375	0.0446685	0.582374	0.912326	-0.0372408	0.640396	0.85088	-0.0819093	0.318284	0.797184
	GRB14.13628.58	-0.00737144	0.655016	0.777535	-0.0168349	0.343226	0.523427	-0.015661	0.352051	0.541916	-0.0119869	0.461684	0.876991	-0.00880708	0.574166	0.820487	0.00317981	0.844958	0.973616
	GRB2.5464.52	0.154608	0.059313	0.146327	0.097899	0.259603	0.435447	0.035372	0.669646	0.805081	-0.0581195	0.44681	0.870776	-0.119128	0.10966	0.412887	-0.0610081	0.426453	0.839862
	GRB7.11281.6	-0.0528256	0.120442	0.248388	-0.0608697	0.0942364	0.214009	-0.0179334	0.605993	0.75458	-0.00640077	0.846276	0.979209	0.035915	0.263639	0.594444	0.0423158	0.203184	0.74303
	GREM1.18878.15	-0.0433885	0.235439	0.399726	-0.0756812	0.0529499	0.141889	-0.0318061	0.391792	0.58112	-0.0274486	0.430064	0.868832	0.0126187	0.707786	0.885366	0.0400673	0.251108	0.76414
	GREM2.5598.3	-0.057543	0.165051	0.312382	-0.0304444	0.491377	0.657216	-0.073417	0.0825657	0.19612	0.0271344	0.521006	0.893036	-0.0161406	0.693679	0.878991	-0.043275	0.308269	0.790429
	GRHPR.18295.102	0.0648846	0.247314	0.412683	0.0540666	0.367689	0.546073	0.0029797	0.95841	0.978252	-0.00821942	0.882019	0.986762	-0.060868	0.256102	0.586593	-0.0526486	0.344084	0.804159
	GRID1.13493.5	-0.00946976	0.756022	0.85361	-0.00745249	0.818616	0.899988	0.0139935	0.652551	0.791828	0.00299572	0.921543	0.98926	0.0237561	0.420359	0.718414	0.0207604	0.494346	0.853392
	GRID2.12758.47	-0.286077	1.83201e-06	2.68442e-05	-0.15174	0.0168821	0.0610133	-0.271944	8.71907e-06	8.86623e-05	0.131968	0.0208109	0.437803	0.0133144	0.808914	0.928665	-0.118654	0.0388036	0.490482
	GRN.4992.49	-0.00862401	0.827682	0.897451	-0.0162133	0.701825	0.819521	0.0159408	0.693559	0.821593	-0.00518555	0.894345	0.98784	0.0250412	0.509526	0.77833	0.0302267	0.442034	0.843473
	GRP.5897.58	0.0138178	0.597453	0.73323	0.039462	0.156124	0.303091	0.0062411	0.815588	0.896731	0.0257383	0.328764	0.838512	-0.00747722	0.771146	0.913273	-0.0332155	0.210395	0.747865
	GRP.8400.74	0.0646711	0.048	0.12521	0.0627092	0.0730335	0.178453	0.0912033	0.00660231	0.0274862	0.00167716	0.96087	0.996452	0.0275503	0.407151	0.709663	0.0258731	0.454104	0.844536
	GRPEL1.7113.1	0.107238	0.0601408	0.147739	0.0135572	0.824679	0.904493	0.0331891	0.567857	0.727242	-0.0968836	0.0724763	0.625137	-0.0751277	0.148391	0.464137	0.0217559	0.686887	0.922196
	GSK3A.3441.64	-0.0132603	0.782682	0.869835	-0.0831048	0.103703	0.228459	-0.0430816	0.375329	0.565082	-0.06761	0.152427	0.716162	-0.0285396	0.53256	0.792106	0.0390704	0.40903	0.835995
	GSKIP.12849.25	0.0942258	0.000249088	0.00191968	0.137637	5.39935e-07	9.30427e-06	0.100535	0.000111028	0.000855677	0.0427823	0.111207	0.669838	0.00591014	0.819631	0.934042	-0.0368722	0.166129	0.721727
	GSN.16607.78	-0.0124384	0.665994	0.786509	0.0103294	0.737331	0.846211	-0.0127102	0.665348	0.80264	0.028121	0.316975	0.835759	0.00141938	0.958415	0.985621	-0.0267017	0.343941	0.804159
	GSN.4775.34	0.0452484	0.155574	0.300503	0.0316493	0.35237	0.532432	0.0319801	0.324673	0.512636	-0.0113543	0.716103	0.956116	-0.012341	0.683489	0.873842	-0.000986703	0.974888	0.996074
	GSR.19273.3	-0.267373	1.33391e-21	1.91791e-19	-0.266059	1.86922e-19	2.45722e-17	-0.257134	6.8951e-20	6.60924e-18	0.00327299	0.903873	0.98826	0.0107295	0.683373	0.873842	0.00745647	0.782441	0.956711
	GSS.15526.33	-0.168406	1.12566e-07	2.19455e-06	-0.199935	4.64826e-09	1.36221e-07	-0.214052	6.04337e-11	1.665e-09	-0.0274156	0.35538	0.856204	-0.0443379	0.123722	0.433875	-0.0169223	0.570868	0.884961
	GSTA1.17138.8	-0.0292098	0.60695	0.741326	0.0954537	0.115334	0.247161	-0.0177658	0.758586	0.863011	0.134112	0.017176	0.408879	0.0140199	0.796343	0.926331	-0.120092	0.0336	0.483221
	GSTA4.14645.253	-0.093859	0.0318815	0.0919089	-0.0845374	0.0709472	0.174654	-0.0651796	0.143301	0.293818	0.0137628	0.747064	0.961448	0.0306774	0.457491	0.741435	0.0169146	0.693076	0.924225
	GSTK1.13474.40	-0.0742699	0.0744458	0.173913	-0.00595216	0.891793	0.948045	-0.0446344	0.285961	0.473276	0.0658567	0.107371	0.668111	0.0293864	0.459723	0.742807	-0.0364704	0.371033	0.817534
	GSTM1.15395.15	0.0473778	0.544829	0.691358	0.0735465	0.377535	0.553974	-0.00767986	0.923008	0.960371	0.018142	0.81509	0.975098	-0.0577841	0.442791	0.731256	-0.0759261	0.329329	0.797352
	GSTM3.9748.31	0.028711	0.536328	0.685276	-0.0377651	0.448033	0.619411	0.00591735	0.900955	0.949622	-0.0698169	0.121359	0.672245	-0.0251359	0.565128	0.815606	0.044681	0.323958	0.797352
	GSTM4.18895.54	-0.0218725	0.77069	0.86302	-0.0467464	0.561633	0.71031	-0.094712	0.217368	0.392508	-0.023702	0.755381	0.962745	-0.0720849	0.329419	0.649105	-0.0483829	0.527531	0.868709
	GSTO1.12436.84	0.145397	5.82082e-05	0.000567407	0.0954881	0.0129277	0.0496913	0.100602	0.00615642	0.026143	-0.0502762	0.179729	0.743784	-0.0444843	0.221906	0.548705	0.00579191	0.877775	0.979264
	GSTP1.4911.49	0.0982844	0.0215152	0.0677096	-0.0167671	0.71196	0.827829	0.0396408	0.36051	0.549969	-0.113278	0.00662764	0.349945	-0.0580808	0.149477	0.46593	0.0551972	0.185001	0.733278
	GSTT1.19230.12	0.0726873	0.0697981	0.166089	0.0937618	0.0290464	0.0908515	0.043139	0.294351	0.482903	0.0222096	0.589469	0.913867	-0.0291799	0.468189	0.748747	-0.0513895	0.217539	0.749735
	GSTT2B.11273.176	0.0238512	0.372864	0.539311	0.0414947	0.148559	0.29362	0.0580875	0.0344219	0.102908	0.0168237	0.55351	0.902945	0.0338311	0.218324	0.545978	0.0170074	0.548583	0.873582
	GSTZ1.16872.248	0.0807418	0.629587	0.758902	0.0371266	0.835608	0.910618	-0.0863153	0.613131	0.760176	-0.0365048	0.82978	0.978946	-0.165421	0.315356	0.639735	-0.128916	0.449774	0.844111
	GTF2I.13609.11	0.0557995	0.00862716	0.033753	0.0383745	0.0890213	0.204999	0.0209293	0.336118	0.525834	-0.0150921	0.473731	0.87926	-0.0342724	0.0983283	0.392687	-0.0191803	0.368273	0.81733
	GUCA1A.10008.43	0.0128248	0.643536	0.768763	0.0541821	0.0680531	0.170077	-0.00585326	0.83749	0.90858	0.039834	0.165421	0.727981	-0.0188692	0.50334	0.775423	-0.0587032	0.0457486	0.523934
	GUCA2B.6223.5	-0.296442	2.13839e-06	3.08425e-05	-0.310778	3.46798e-06	4.97078e-05	-0.293101	4.67835e-06	5.14954e-05	-0.0146452	0.803234	0.974079	0.00302946	0.957716	0.985511	0.0176747	0.765615	0.95328
	GUK1.17325.10	0.197389	0.00211437	0.0109183	0.0923358	0.17656	0.332795	0.0488764	0.454424	0.637246	-0.101509	0.0815731	0.630542	-0.146472	0.00997171	0.172942	-0.0449633	0.442068	0.843473
	GULP1.19180.38	-0.153341	0.000468788	0.00322406	-0.155675	0.000884278	0.00601859	-0.0845678	0.0571621	0.149603	0.000752056	0.986122	0.998098	0.0701875	0.0948034	0.385327	0.0694355	0.110474	0.652218
	GUSB.15562.24	-0.0497128	0.643744	0.768763	-0.0202994	0.859745	0.926607	-0.0462527	0.673056	0.80824	0.019141	0.857242	0.982756	-0.000548481	0.995758	0.999307	-0.0196895	0.853787	0.976696
	GXYLT1.8229.1	-0.190234	1.2991e-05	0.00015193	-0.199396	1.95295e-05	0.000235223	-0.221359	7.78992e-07	9.95595e-06	-0.0127432	0.762195	0.96362	-0.0316094	0.439262	0.729721	-0.0188662	0.656103	0.912866
	GZMA.3440.7	0.116392	0.0136973	0.0473132	0.152283	0.00265659	0.0145321	0.0205346	0.669647	0.805081	0.0443788	0.342586	0.851102	-0.0930141	0.0408176	0.276179	-0.137393	0.00369912	0.206586
	GZMB.4133.54	0.0426931	0.16019	0.306078	0.0577573	0.0749781	0.182141	0.0730813	0.0192871	0.0654909	0.0125499	0.691319	0.948065	0.0296059	0.338262	0.654229	0.0170561	0.593387	0.892774
	GZMH.3373.5	-0.0296812	0.0899101	0.199651	0.00937754	0.617876	0.758234	-0.029962	0.0927276	0.214824	0.0409746	0.0201068	0.433318	0.000288602	0.986347	0.996526	-0.040686	0.0212504	0.410811
	GZMK.9545.156	-0.0575948	0.466114	0.625975	0.126146	0.135763	0.27566	-0.371278	5.54154e-06	5.97111e-05	0.19699	0.0117458	0.391613	-0.308608	5.6251e-05	0.0172541	-0.505598	4.21584e-10	1.93971e-06
	GZMM.5704.74	0.0127407	0.582999	0.722039	-0.0436025	0.0830688	0.195199	-0.0546465	0.0213318	0.0711213	-0.0539929	0.0191238	0.417263	-0.066985	0.00253974	0.102399	-0.0129921	0.574089	0.886331
	H1FX.12709.63	0.0209804	0.648013	0.771811	-0.0608158	0.216582	0.384746	0.0236498	0.611796	0.759136	-0.0781724	0.07319	0.625924	0.00370512	0.929786	0.976013	0.0818775	0.0616702	0.569768
	H2AFZ.4163.5	-0.0166295	0.406003	0.57004	-3.07111e-05	0.998854	0.9999	0.0252238	0.214537	0.388923	0.0182343	0.367181	0.858531	0.0422916	0.0301603	0.26054	0.0240573	0.232472	0.762913
	H6PD.7161.25	0.0285754	0.642241	0.768518	0.00465111	0.943593	0.973937	0.0937468	0.135517	0.281879	-0.0260154	0.68818	0.946298	0.0641849	0.307463	0.636442	0.0902003	0.166428	0.721727
	HAAO.5861.78	-0.169391	0.0109587	0.0401441	-0.176807	0.0127669	0.0491966	-0.107931	0.111524	0.24622	-0.0133709	0.843209	0.979209	0.0594785	0.366066	0.6756	0.0728494	0.28375	0.772696
	HABP4.10815.2	0.0307908	0.172255	0.322304	0.0384444	0.113938	0.245382	0.0152503	0.507404	0.683621	0.00855509	0.729058	0.957771	-0.0153702	0.517261	0.781583	-0.0239253	0.333332	0.797352
	HADH.17739.1	0.0588296	0.576444	0.717204	0.143987	0.197824	0.360306	0.00515532	0.961416	0.979786	0.075461	0.455387	0.87495	-0.0556925	0.570312	0.819749	-0.131153	0.19548	0.736468
	HAGH.19267.14	0.115844	0.0698144	0.166089	0.040453	0.552876	0.704411	0.0681633	0.294812	0.482903	-0.0738849	0.231505	0.782358	-0.0466278	0.435745	0.726399	0.0272572	0.659889	0.914453
	HAMP.3504.58	0.648995	9.4663e-05	0.000859062	0.594765	0.000791781	0.00551967	0.768441	6.24072e-06	6.61603e-05	-0.0536947	0.745515	0.961448	0.116678	0.467099	0.747781	0.170373	0.305447	0.790429
	HAO1.17768.50	0.0889749	0.231881	0.396317	0.247258	0.00193739	0.0114281	0.190642	0.011294	0.0426281	0.15184	0.054627	0.572753	0.0991273	0.188702	0.509919	-0.0527129	0.496622	0.854175
	HAPLN1.3196.6	-0.202518	0.0791098	0.18181	-0.721454	4.11045e-08	9.31636e-07	-0.469151	7.6439e-05	0.000624682	-0.507584	1.68431e-05	0.0142455	-0.263509	0.0129109	0.187391	0.244074	0.0360588	0.490248
	HAPLN4.6455.52	-0.0124123	0.609511	0.742877	0.0121552	0.637884	0.769709	-0.0204611	0.409989	0.59718	0.0253966	0.298614	0.825108	-0.00752092	0.752959	0.90316	-0.0329175	0.18238	0.730431
	HARS.17450.51	0.0839316	0.266866	0.433562	0.015906	0.842638	0.915894	-0.0847659	0.267865	0.452773	-0.0663046	0.359808	0.858053	-0.167674	0.0175181	0.212168	-0.10137	0.162427	0.721727
	HAT1.19327.31	-0.0518486	0.370252	0.536883	-0.037824	0.540853	0.694907	0.00121886	0.983579	0.992423	0.0145024	0.801412	0.973945	0.0535996	0.339311	0.654229	0.0390972	0.500277	0.854468
	HAVCR1.9021.1	-0.0448023	0.392946	0.558525	-0.0181148	0.74838	0.855053	-0.0439212	0.414038	0.599996	0.0273028	0.607274	0.92183	0.000519999	0.991918	0.998454	-0.0267828	0.617267	0.898748
	HAVCR2.11481.25	-0.122176	0.421914	0.585412	-0.295724	0.0684501	0.170699	-0.230558	0.138622	0.28678	-0.180232	0.202927	0.75059	-0.109763	0.427172	0.720723	0.0704684	0.620968	0.900149
	HAVCR2.5134.52	0.113819	0.0154246	0.0523754	0.079326	0.11347	0.244547	0.14449	0.0026178	0.0129747	-0.0307217	0.503485	0.891061	0.0313285	0.481633	0.758643	0.0620502	0.17888	0.730431
	HBD.6992.67	-0.0512943	0.210538	0.372	-0.0535503	0.221323	0.390455	0.0145016	0.72826	0.841938	-0.000542086	0.98915	0.998418	0.0666637	0.0853155	0.374558	0.0672058	0.0939181	0.627093
	HBEGF.14094.29	-0.715328	1.49263e-11	6.07753e-10	-0.849288	1.0637e-13	6.95368e-12	-1.02164	4.40195e-20	4.30923e-18	-0.121348	0.145086	0.714471	-0.301509	0.000217863	0.0303754	-0.180161	0.0318636	0.471397
	HBQ1.18198.51	-0.0566876	0.0356773	0.0997881	-0.110092	0.000163635	0.00147914	-0.04313	0.115708	0.25219	-0.0550933	0.0398105	0.543266	0.01289	0.615814	0.8381	0.0679833	0.0117544	0.331983
	HBZ.6919.3	-0.00937448	0.784566	0.870995	0.00999354	0.783765	0.876544	-0.0209215	0.549018	0.713165	0.0168833	0.616912	0.923165	-0.0120899	0.713618	0.886289	-0.0289732	0.393513	0.832823
	HCAR2.13495.48	0.0623772	0.169814	0.319164	0.0452159	0.348948	0.529522	-0.0591546	0.20147	0.371975	-0.0187543	0.682158	0.9445	-0.122326	0.00645653	0.148533	-0.103572	0.0245932	0.447247
	HCN1.12774.12	0.182601	0.00213549	0.0110027	0.144618	0.0208755	0.0711467	0.0749562	0.211975	0.385951	-0.0342521	0.577516	0.909544	-0.106537	0.0765532	0.357482	-0.0722846	0.240304	0.762997
	HDAC2.18897.31	0.215521	0.000948051	0.00573828	0.0682958	0.325161	0.505941	0.048416	0.464122	0.646174	-0.146871	0.0145109	0.405651	-0.166886	0.00431545	0.1286	-0.020015	0.739523	0.945747
	HDAC8.2859.69	-0.0386091	0.27777	0.445458	-0.0748521	0.0493764	0.134347	-0.0481724	0.184356	0.350626	-0.0325087	0.359503	0.858053	-0.00798576	0.816281	0.932169	0.024523	0.49106	0.852467
	HDGF.16758.96	0.147091	0.000850804	0.00530427	0.107716	0.0206468	0.0708013	0.12391	0.00566409	0.0242875	-0.0319452	0.433404	0.869948	-0.0209221	0.599273	0.830193	0.011023	0.787534	0.959091
	HDGF.8953.47	0.0676969	0.18617	0.339639	0.102473	0.0598202	0.155236	0.0720369	0.165199	0.324683	0.0396864	0.424953	0.868213	0.00562986	0.906984	0.965757	-0.0340566	0.49422	0.853392
	HDGFL1.18898.36	0.0479328	0.0388091	0.106413	0.02736	0.272029	0.450218	0.0749199	0.0016446	0.00880884	-0.0227753	0.351361	0.855223	0.0262316	0.265521	0.595896	0.049007	0.0459098	0.523934
	HDGFRP2.4553.65	-0.0113068	0.547346	0.692994	-0.0610154	0.00269706	0.0146854	-0.00722177	0.705724	0.830657	-0.0497469	0.00731799	0.358531	0.00414537	0.815498	0.931739	0.0538923	0.00388741	0.210423
	HDGFRP3.18899.82	0.175871	0.00153045	0.008353	0.141075	0.0172514	0.0620109	0.0331962	0.555931	0.71809	-0.035185	0.522735	0.894423	-0.142641	0.00785653	0.15898	-0.107456	0.0532284	0.541822
	HDHD2.13472.35	0.138057	0.0338823	0.0964083	0.0991919	0.149713	0.294875	0.0416496	0.52676	0.699113	-0.0377828	0.503828	0.891061	-0.0957284	0.0827638	0.370065	-0.0579456	0.306341	0.790429
	HDHD3.19482.11	0.111904	0.000390359	0.00277167	0.0302346	0.368171	0.546437	0.0395039	0.21601	0.390822	-0.0782736	0.0125419	0.400731	-0.0711018	0.0186386	0.215468	0.00717182	0.818835	0.968115
	HDLBP.13570.43	0.0852094	0.0135206	0.0468523	0.0681329	0.0617213	0.159181	0.0297537	0.392247	0.581608	-0.0174864	0.61495	0.922893	-0.0551794	0.102887	0.398469	-0.037693	0.275495	0.770984
	HEBP1.18225.13	0.0455212	0.50061	0.656117	0.024712	0.732322	0.842531	0.0326018	0.638522	0.781964	-0.0164475	0.796673	0.971764	-0.0109089	0.860868	0.947157	0.00553864	0.931369	0.98901
	HECW1.12669.30	-0.0252432	0.0345654	0.097868	-0.0171652	0.175208	0.331044	-0.0159266	0.187044	0.353134	0.00828469	0.483742	0.884187	0.00937595	0.413297	0.713841	0.00109126	0.92582	0.98901
	HEPACAM.8810.26	-0.0653339	0.0186827	0.0607757	-0.0671588	0.0229126	0.0762264	-0.0966885	0.000633275	0.00382877	-0.00437934	0.872168	0.984748	-0.0323486	0.220977	0.548705	-0.0279693	0.304496	0.790429
	HEPACAM2.9116.28	0.0286963	0.242862	0.408261	0.0408287	0.120425	0.25428	0.0428263	0.0897067	0.209088	0.0120706	0.637449	0.929961	0.0140199	0.574153	0.820487	0.00194929	0.939705	0.98901
	HEPHL1.6354.13	-0.0369823	0.184299	0.337364	-0.0455419	0.127037	0.263761	-0.0291472	0.305769	0.494149	-0.00815101	0.754838	0.962586	0.00795489	0.753832	0.903692	0.0161059	0.540068	0.871689
	HERC1.12705.9	-0.0298836	0.177492	0.328495	0.0092123	0.696022	0.815104	0.00208198	0.926458	0.962871	0.0399221	0.0791457	0.630542	0.0320243	0.148071	0.463453	-0.0078978	0.729789	0.94134
	HERC4.7860.9	-0.0195732	0.459684	0.620964	-0.00847771	0.764727	0.863862	-0.00450121	0.867002	0.92633	0.0133637	0.617187	0.923165	0.0158344	0.539784	0.796638	0.00247078	0.926488	0.98901
	HERC5.12934.1	-0.0217446	0.417394	0.580893	0.0353312	0.216416	0.384601	-0.0179989	0.509596	0.68517	0.0573591	0.0381414	0.538998	0.00392467	0.883599	0.955899	-0.0534344	0.0546073	0.546492
	HEXB.15470.11	0.0127184	0.826856	0.89724	0.0269341	0.664762	0.790124	0.0334133	0.573143	0.73048	0.011228	0.842865	0.979209	0.020057	0.714946	0.886289	0.00882894	0.87663	0.979132
	HEXIM1.15596.7	0.0863328	0.124631	0.255653	-0.000649118	0.991301	0.997589	-0.0351372	0.541715	0.708681	-0.0851623	0.102112	0.660132	-0.120513	0.0192545	0.220373	-0.0353504	0.503373	0.856732
	HEXIM2.14205.6	-0.0198381	0.354342	0.522542	-0.0146549	0.519562	0.678543	-0.00646818	0.764751	0.867509	0.00421832	0.843183	0.979209	0.0128603	0.530949	0.791093	0.00864201	0.684146	0.920934
	HFE2.3332.57	-0.0571043	0.111933	0.235269	-0.0207067	0.589955	0.734178	-0.0692978	0.0587077	0.152952	0.03383	0.347313	0.854913	-0.012715	0.714718	0.886289	-0.0465451	0.198131	0.738138
	HGF.2681.23	0.062892	0.142026	0.281421	0.0474651	0.296733	0.477201	0.190026	1.53309e-05	0.000147877	-0.0112987	0.789111	0.96908	0.127404	0.00209098	0.0907602	0.138703	0.00116581	0.126615
	HGFAC.3617.80	0.189782	0.0157012	0.0530116	0.0408649	0.624521	0.762123	-0.0336348	0.674611	0.809419	-0.15225	0.0502796	0.572753	-0.224358	0.00318211	0.111762	-0.0721085	0.352891	0.807304
	HGS.13644.30	0.119863	0.0392654	0.107344	0.0595786	0.331436	0.512584	0.00369325	0.949737	0.975171	-0.0630773	0.262407	0.802144	-0.116311	0.0343054	0.266966	-0.0532334	0.345393	0.804159
	HHIP.10833.64	-0.0585708	0.0813562	0.185111	-0.0764532	0.0343004	0.102241	-0.143601	3.28631e-05	0.000290217	-0.0254732	0.443359	0.870776	-0.0876015	0.00664945	0.149186	-0.0621282	0.0631537	0.571783
	HHLA2.14132.21	0.0313341	0.319865	0.489099	0.00366457	0.913254	0.957355	0.0363031	0.255277	0.439076	-0.0258253	0.408738	0.868213	0.00612211	0.839337	0.939438	0.0319474	0.307746	0.790429
	HIBADH.4693.72	0.0952145	0.0190364	0.0616861	0.0296844	0.492049	0.657814	0.103867	0.0122652	0.0455098	-0.0671452	0.110105	0.668265	0.00804289	0.843204	0.940961	0.0751881	0.0755376	0.598614
	HIBCH.12396.19	0.245999	0.00905544	0.0350058	0.197034	0.0499172	0.135361	0.0899334	0.347528	0.536974	-0.0462317	0.607578	0.921988	-0.155276	0.0759401	0.35726	-0.109044	0.228159	0.761843
	HIF1A.13089.6	0.049244	0.169282	0.318425	0.0821657	0.0314222	0.0966401	0.173981	2.57409e-06	2.99075e-05	0.0344084	0.364964	0.858531	0.126007	0.000731864	0.0583339	0.0915986	0.0167952	0.373192
	HIF1AN.17199.43	0.0407087	0.0498052	0.128377	0.0328889	0.137938	0.278542	0.00505826	0.812475	0.895591	-0.00793359	0.709715	0.954135	-0.0357348	0.0862826	0.375223	-0.0278012	0.196386	0.737122
	HINT1.5900.11	0.113353	0.0101101	0.0378493	0.0907613	0.0534291	0.142654	0.111388	0.0130669	0.0478787	-0.0241551	0.574304	0.909374	-0.00205445	0.960784	0.986727	0.0221007	0.609098	0.895558
	HINT2.5612.16	-0.0645702	0.022294	0.0694952	-0.0785362	0.010049	0.0409303	-0.044301	0.122076	0.262831	-0.0144694	0.585484	0.913327	0.0201762	0.427518	0.72078	0.0346456	0.195108	0.736468
	HIPK3.19329.31	0.0284497	0.281493	0.448926	0.0371567	0.188846	0.349601	0.01867	0.488464	0.666185	0.0103985	0.696153	0.948518	-0.00942852	0.714665	0.886289	-0.019827	0.458395	0.845344
	HIST1H1C.2987.37	0.0349167	0.426863	0.589258	-0.0581929	0.219818	0.388695	-0.0449606	0.3175	0.505124	-0.0875777	0.0403353	0.544104	-0.0785736	0.0567794	0.319285	0.00900406	0.833383	0.97279
	HIST1H3A.14146.92	0.0988832	0.00964462	0.0367342	0.0681987	0.0945104	0.214314	0.135058	0.000540208	0.00335425	-0.0264294	0.506393	0.891228	0.0375567	0.327566	0.648424	0.0639861	0.108725	0.652218
	HIST2H2BE.14143.8	0.309726	0.000102135	0.000900232	0.292407	0.000583817	0.00429238	0.434046	1.18367e-07	1.7856e-06	-0.00492289	0.947909	0.995169	0.126914	0.083107	0.370733	0.131837	0.0821933	0.614701
	HIST3H2A.14144.3	0.275261	6.89573e-05	0.00065417	0.301237	4.64577e-05	0.000504132	0.404558	1.37295e-08	2.47723e-07	0.0361644	0.606138	0.921415	0.131849	0.053204	0.309876	0.0956844	0.174838	0.728652
	HIST3H2BB.18823.52	0.390484	2.11156e-06	3.06475e-05	0.367809	2.76295e-05	0.000321018	0.528866	4.5615e-10	1.08743e-08	-0.0155656	0.843041	0.979209	0.139544	0.0678673	0.347726	0.155109	0.0501373	0.5343
	HK1.13131.5	-0.0771193	0.037611	0.103767	-0.0888468	0.0251066	0.0813783	-0.0360527	0.339492	0.529312	-0.00951608	0.793121	0.971028	0.0422065	0.23075	0.558779	0.0517226	0.156383	0.719521
	HK2.13130.150	-0.0606708	0.20711	0.367494	-0.0540434	0.292159	0.472154	0.0222487	0.647859	0.789117	0.00784635	0.871414	0.984379	0.0832636	0.0760768	0.357482	0.0754172	0.121214	0.669907
	HK3.19518.12	-0.0467598	0.1604	0.306143	-0.042761	0.229685	0.401055	0.00394338	0.907377	0.952696	0.00707712	0.825198	0.978332	0.0520781	0.0945235	0.384661	0.045001	0.164234	0.721727
	HLA.DQA2.7757.5	-0.00791798	0.834182	0.901802	-0.0353003	0.38236	0.559021	0.0378323	0.321339	0.509083	-0.0300746	0.419551	0.868213	0.0449197	0.208275	0.532966	0.0749942	0.0441221	0.520528
	HLA.DRB3.6962.5	-0.211846	1.72441e-07	3.1736e-06	-0.174971	4.91744e-05	0.000532356	-0.276971	3.34877e-11	9.69037e-10	0.0337201	0.394225	0.865974	-0.0661384	0.0844564	0.373667	-0.0998585	0.0123745	0.331983
	HLA.G.19636.23	-0.0305734	0.230482	0.39569	-0.0533252	0.0507209	0.137033	0.00334356	0.897585	0.947417	-0.0236128	0.372039	0.858531	0.0333564	0.193695	0.516393	0.0569692	0.0325093	0.473483
	HMBS.11530.37	0.227015	0.00205442	0.0106562	0.164335	0.0362748	0.106646	0.166776	0.026448	0.0837545	-0.0643956	0.355222	0.856204	-0.0598768	0.376596	0.684807	0.0045188	0.948527	0.989322
	HMG20A.12712.9	0.0305991	0.210701	0.372112	0.0145897	0.578204	0.724486	0.0143011	0.569223	0.728192	-0.0163689	0.512107	0.891845	-0.0164758	0.497113	0.771169	-0.000106883	0.99663	0.998584
	HMG20B.11551.16	0.0587644	0.014877	0.0507029	0.0446775	0.0817426	0.19297	0.00248262	0.918894	0.958596	-0.0132781	0.595364	0.916204	-0.0563969	0.0207225	0.227082	-0.0431188	0.0868148	0.622539
	HMGA1.16536.3	0.109127	1.27268e-07	2.42972e-06	0.127187	7.82188e-09	2.09235e-07	0.143449	1.15314e-11	3.60925e-10	0.0186449	0.376477	0.858531	0.0346905	0.0886466	0.377054	0.0160457	0.44399	0.843473
	HMGB1.2524.56	-0.0561405	0.162144	0.308401	-0.115643	0.00757157	0.033052	-0.0465911	0.255106	0.438946	-0.054027	0.15998	0.722383	0.0111333	0.76391	0.911026	0.0651603	0.0915732	0.622539
	HMGB2.6913.189	0.197388	3.64729e-05	0.000377105	0.231522	5.72047e-06	7.67344e-05	0.261197	1.13799e-07	1.72802e-06	0.0353675	0.494031	0.889077	0.0640754	0.20621	0.53049	0.0287079	0.581447	0.886721
	HMGB3.12775.6	-0.0193156	0.584088	0.723	-0.0313575	0.407265	0.581753	0.0097557	0.786474	0.88043	-0.00734357	0.831806	0.979209	0.0303255	0.365882	0.675531	0.037669	0.278155	0.770984
	HMGCR.5230.99	0.144974	0.000719648	0.00462444	0.0327959	0.471281	0.641272	0.0800709	0.0654845	0.166369	-0.113691	0.0138904	0.405651	-0.0660311	0.140354	0.453702	0.04766	0.306804	0.790429
	HMGCS1.13496.19	-0.200909	0.0456995	0.120911	-0.0650136	0.544297	0.69719	-0.195463	0.0565505	0.148425	0.148099	0.146485	0.714471	0.00962117	0.92235	0.972441	-0.138478	0.176206	0.729069
	HMGCS2.13704.5	0.0902187	0.101604	0.219166	0.0555752	0.347199	0.527738	0.0612358	0.27715	0.464035	-0.0313592	0.572967	0.908987	-0.0272378	0.612583	0.836349	0.00412142	0.941288	0.98901
	HMGN1.9187.2	0.109085	0.00228323	0.0115441	0.109781	0.00404936	0.0204065	0.125164	0.000656706	0.00393938	0.000246683	0.994507	0.998418	0.0158675	0.649542	0.857053	0.0156208	0.66555	0.915601
	HMHA1.13544.9	0.0333113	0.798461	0.879091	-0.0534215	0.701675	0.819521	-0.213783	0.109126	0.242087	-0.0922713	0.437378	0.870776	-0.248228	0.0321246	0.262191	-0.155957	0.192764	0.736468
	HMOX1.17398.55	-0.447774	2.72857e-22	4.04973e-20	-0.44738	6.22224e-20	9.44949e-18	-0.418104	2.92971e-19	2.32407e-17	0.0036802	0.931731	0.993256	0.0308035	0.459742	0.742807	0.0271233	0.529612	0.869559
	HMOX2.2622.18	-0.0391428	0.0849472	0.191402	-0.0675942	0.00527497	0.024995	-0.0589041	0.0106707	0.0406422	-0.0269783	0.21411	0.76224	-0.0192308	0.358392	0.668407	0.00774748	0.720223	0.936616
	HN1.19335.2	0.182704	0.0639421	0.154997	0.140809	0.180702	0.338798	0.143077	0.154233	0.30961	-0.0535456	0.600157	0.918604	-0.0428032	0.66557	0.866462	0.0107425	0.916569	0.985755
	HNF1A.11193.27	-0.112438	0.0217117	0.0680024	-0.0140569	0.787282	0.879196	-0.0892664	0.0740326	0.18264	0.0901296	0.0338745	0.52126	0.020211	0.62318	0.842459	-0.0699187	0.0985032	0.640132
	HNF4A.10041.3	-0.0589103	0.0924585	0.203541	0.00934389	0.802494	0.889705	-0.0307113	0.389071	0.578401	0.0716569	0.0382028	0.538998	0.0288942	0.387227	0.694864	-0.0427627	0.216917	0.749479
	HNRNPA1.12466.7	0.161795	0.00224288	0.0113917	0.0593813	0.291007	0.470936	0.0607503	0.25651	0.440432	-0.0907935	0.0480144	0.571715	-0.0976574	0.0284144	0.254796	-0.00686394	0.881109	0.981356
	HNRNPA2B1.5351.52	0.176464	0.000786904	0.00500075	0.0515619	0.35706	0.537224	0.0896255	0.0916094	0.212769	-0.112918	0.0185072	0.413154	-0.0833448	0.0713519	0.352242	0.0295729	0.53653	0.871596
	HNRNPAB.8894.80	0.0197299	0.542734	0.690424	-0.00690957	0.840745	0.914484	-0.0456781	0.167243	0.326926	-0.0225831	0.445015	0.870776	-0.0639472	0.027374	0.250638	-0.0413641	0.164812	0.721727
	HNRNPC.11429.80	0.0130682	0.710917	0.821016	-0.00845321	0.822249	0.902473	0.0456949	0.203557	0.374626	-0.0209143	0.559972	0.903585	0.0331135	0.341316	0.654229	0.0540278	0.133346	0.680089
	HNRNPD.18348.89	0.194359	0.000125087	0.00106289	0.0693661	0.197108	0.359309	0.0913163	0.0748802	0.183746	-0.113775	0.0182328	0.413154	-0.0997403	0.032566	0.262191	0.0140349	0.770765	0.95328
	HNRNPDL.10852.114	0.274101	0.000337479	0.00244885	0.124009	0.128454	0.265268	0.0584903	0.449608	0.632401	-0.138073	0.0473934	0.570147	-0.212435	0.00167003	0.0785019	-0.0743621	0.286236	0.775494
	HNRNPF.9764.79	0.129234	0.0385196	0.105808	0.0020732	0.975162	0.9887	-0.0135081	0.832134	0.906585	-0.121321	0.0345618	0.524815	-0.140545	0.0119314	0.182549	-0.0192244	0.738195	0.945741
	HNRNPH1.14309.8	-0.133311	0.00160943	0.00869128	-0.14322	0.00156034	0.00966232	-0.0221999	0.602383	0.751916	-0.00672481	0.870216	0.983992	0.112337	0.00485206	0.133679	0.119062	0.00368608	0.206586
	HNRNPK.19333.4	0.207682	0.00171216	0.00912089	0.0481537	0.495892	0.661141	0.0459379	0.495103	0.671769	-0.148985	0.0144989	0.405651	-0.157976	0.00749286	0.15898	-0.00899069	0.88274	0.98152
	HNRNPM.12783.29	0.176113	1.07476e-05	0.000128441	0.148137	0.000512152	0.00383157	0.143419	0.000385332	0.00251834	-0.0222621	0.589197	0.913867	-0.0308451	0.437048	0.727518	-0.00858305	0.834887	0.973241
	HNRNPR.13512.28	-0.0175782	0.437174	0.599534	0.0392166	0.106199	0.232722	-0.00031544	0.988999	0.995823	0.0563376	0.014672	0.405651	0.0166485	0.449296	0.737055	-0.0396891	0.0840994	0.617698
	HOGA1.10024.44	-0.0237617	0.334911	0.503899	-0.0434812	0.102749	0.227721	-0.0368471	0.143732	0.294439	-0.0180305	0.430366	0.868832	-0.0127805	0.562804	0.813528	0.00525001	0.819352	0.968115
	HOMER1.19229.92	-0.0535263	0.309025	0.477923	-0.071741	0.195378	0.35743	-0.10979	0.0379335	0.110431	-0.0201663	0.674821	0.93955	-0.0564732	0.225921	0.552843	-0.0363069	0.448055	0.844111
	HOMER2.12685.57	-0.0331974	0.367838	0.535238	-0.0269304	0.49516	0.66074	-0.0659378	0.0782931	0.189617	-0.000306695	0.992708	0.998418	-0.0340009	0.293981	0.621888	-0.0336942	0.316042	0.796338
	HOPX.19196.73	0.143718	4.39727e-05	0.000441744	0.159622	2.05289e-05	0.000245677	0.126353	0.000392444	0.00255755	0.0183021	0.624275	0.924338	-0.0171323	0.636329	0.849608	-0.0354344	0.344036	0.804159
	HP.3054.3	0.15571	0.113754	0.237686	0.231699	0.0252312	0.0815231	0.251739	0.0115925	0.0435759	0.0782945	0.397625	0.865974	0.0962025	0.290851	0.618394	0.017908	0.847023	0.974288
	HP.7905.30	0.0950921	0.150162	0.293499	0.174138	0.0124458	0.0482014	0.16007	0.0167728	0.0584635	0.0808062	0.184289	0.745915	0.0652993	0.274036	0.60385	-0.015507	0.799301	0.961718
	HPCAL1.17791.25	-0.135958	1.31101e-05	0.000152707	-0.155103	3.1304e-06	4.50094e-05	-0.163684	2.61927e-07	3.6854e-06	-0.017443	0.552358	0.902945	-0.0270882	0.340526	0.654229	-0.00964524	0.742419	0.946224
	HPD.17509.6	0.0727111	0.0669817	0.160469	0.0373337	0.379611	0.555708	0.0654364	0.105017	0.236046	-0.0423047	0.271626	0.812053	-0.00895308	0.809344	0.928665	0.0333516	0.386234	0.825773
	HPGDS.12549.33	-0.0783712	0.144899	0.285715	-0.0741081	0.197025	0.359309	-0.0384588	0.482531	0.661736	0.00786884	0.881611	0.986693	0.0419408	0.413175	0.713841	0.034072	0.520861	0.863907
	HPRT1.19290.5	-0.0179786	0.639565	0.766911	-0.101204	0.0134285	0.0512735	-0.106442	0.00663635	0.0275576	-0.0782944	0.0303242	0.498291	-0.0866256	0.0139522	0.191965	-0.00833122	0.8176	0.967536
	HPSE.5604.30	0.0518499	0.0371035	0.102732	0.0352341	0.184309	0.343599	0.0413077	0.10333	0.233393	-0.0134321	0.587789	0.913867	-0.00916997	0.701227	0.881274	0.00426213	0.862919	0.978501
	HPX.15347.12	-0.044247	0.117069	0.242956	-0.0330274	0.273374	0.451956	-0.0495324	0.0854535	0.201627	0.0161397	0.565167	0.905387	-0.00400365	0.882965	0.955899	-0.0201433	0.474708	0.848639
	HRAS.18900.37	0.0711749	0.00300718	0.0144381	0.0675131	0.00864442	0.0368268	0.0477043	0.0501057	0.136412	-0.00426428	0.86004	0.982875	-0.0237089	0.310346	0.638046	-0.0194446	0.422171	0.839394
	HRASLS2.7822.11	0.129438	6.05629e-05	0.000586631	0.0530891	0.119736	0.253637	0.0926083	0.00433326	0.0195358	-0.0773469	0.0232285	0.45714	-0.0370954	0.257943	0.588531	0.0402515	0.23831	0.762997
	HRC.6584.1	0.0825718	0.0508733	0.130451	0.0599979	0.184307	0.343599	0.109715	0.0106353	0.0405412	-0.0271564	0.550945	0.902945	0.0256321	0.558789	0.810271	0.0527885	0.247151	0.76414
	HRG.4996.66	0.0037649	0.951096	0.970502	0.0550355	0.401792	0.576848	0.1459	0.0201881	0.0680481	0.0552911	0.363197	0.858531	0.143157	0.0156008	0.203127	0.0878659	0.150542	0.706778
	HRK.8008.28	-0.0086898	0.696516	0.809669	-0.0218674	0.359603	0.538936	0.0287837	0.210797	0.384872	-0.011722	0.590956	0.914084	0.0383197	0.0721624	0.353733	0.0500417	0.0236003	0.437842
	HRSP12.14636.25	0.316624	0.000259634	0.00198106	0.410736	1.00612e-05	0.000128946	0.320716	0.00028505	0.00193724	0.0996769	0.243675	0.791214	0.00628873	0.939454	0.979282	-0.0933881	0.276588	0.770984
	HS3ST1.15497.9	-0.00669103	0.749123	0.848421	-0.0218526	0.329891	0.511397	0.0190066	0.376089	0.565841	-0.0114418	0.592834	0.914084	0.0270557	0.193806	0.516393	0.0384975	0.0745172	0.598614
	HS3ST3A1.8268.98	0.0761967	0.0295393	0.0868438	0.0790334	0.0338873	0.101441	0.0625892	0.0780309	0.189157	0.000807247	0.980485	0.997429	-0.0140663	0.661295	0.864134	-0.0148736	0.654447	0.912866
	HS3ST3B1.6986.17	0.000164363	0.995154	0.996454	0.0869751	0.00260777	0.0143305	0.0519919	0.0592781	0.154316	0.0871414	0.0023809	0.223561	0.05157	0.0627645	0.33398	-0.0355714	0.210036	0.747865
	HS3ST4.19370.30	0.0332462	0.0601597	0.147739	0.006047	0.749658	0.855133	-0.00174895	0.922872	0.960371	-0.0275064	0.11475	0.669838	-0.0348873	0.0390572	0.274729	-0.00738089	0.672367	0.916068
	HS3ST4.8998.15	0.0152902	0.520979	0.673618	0.0158632	0.535441	0.691117	0.0446446	0.0687378	0.172821	-8.27732e-05	0.997332	0.999069	0.0292885	0.221757	0.548705	0.0293713	0.242677	0.762997
	HS3ST5.10731.10	0.0558071	0.11832	0.244891	0.0487749	0.201058	0.364487	-0.013607	0.707722	0.832207	-0.0101948	0.783765	0.968499	-0.0702039	0.0515583	0.305042	-0.0600092	0.107977	0.652218
	HS6ST1.5465.32	-0.317864	1.42564e-26	2.98154e-24	-0.321639	2.81334e-24	7.19121e-22	-0.300484	1.82948e-23	2.90257e-21	-0.00152685	0.95605	0.996452	0.0182855	0.496173	0.770726	0.0198124	0.476518	0.849062
	HS6ST2.13524.25	-0.0323831	0.458632	0.619726	-0.104458	0.0263274	0.0842984	0.0403872	0.365101	0.554257	-0.0814326	0.0438229	0.56321	0.0694793	0.0751593	0.356355	0.150912	0.000221764	0.0408135
	HS6ST3.18896.23	-0.19224	5.31732e-05	0.000523875	-0.271037	1.51305e-07	2.96236e-06	-0.299321	1.28005e-09	2.85898e-08	-0.0802126	0.0961126	0.644637	-0.106915	0.0215994	0.227758	-0.0267026	0.580288	0.886565
	HSCB.19316.2	-0.119448	0.00726373	0.0293677	-0.116105	0.0151215	0.056063	-0.0787212	0.083065	0.197103	0.0063212	0.886108	0.987569	0.0423066	0.322617	0.644533	0.0359854	0.417665	0.837853
	HSD17B10.4217.49	0.0468293	0.483326	0.640636	0.073198	0.299994	0.48043	-0.0245007	0.716311	0.834518	0.0206796	0.751755	0.961853	-0.0729578	0.252075	0.584281	-0.0936374	0.152714	0.710451
	HSD17B11.17397.8	-0.0153487	0.523114	0.674944	-0.0078962	0.759512	0.861191	-0.0216487	0.380948	0.569215	0.00606982	0.805451	0.974079	-0.00694717	0.771852	0.913273	-0.013017	0.600304	0.893905
	HSD17B14.13972.4	0.0744608	0.0383361	0.105406	0.10413	0.00722191	0.0320605	0.142856	0.000115124	0.000884283	0.029775	0.432404	0.869533	0.0684312	0.0617381	0.332054	0.0386561	0.310017	0.791648
	HSD17B7.8272.22	0.00203582	0.935313	0.960823	0.0193897	0.465613	0.635693	-0.0319683	0.213648	0.387921	0.0173554	0.503337	0.891061	-0.034219	0.18074	0.501857	-0.0515744	0.0504599	0.5343
	HSD17B7.9929.16	0.139318	0.136736	0.273176	0.163374	0.104133	0.229243	0.0401265	0.675997	0.809781	0.0206285	0.817352	0.975522	-0.0994916	0.252535	0.585039	-0.12012	0.184141	0.731634
	HSD17B8.19491.11	0.118598	0.0124832	0.0438711	0.0559502	0.270004	0.447833	0.0931755	0.053429	0.142674	-0.0634667	0.194584	0.747848	-0.0249088	0.597578	0.829185	0.0385579	0.430651	0.839862
	HSF1.11616.9	0.044682	0.0725881	0.17092	0.0347446	0.19067	0.351612	0.0176334	0.491312	0.668617	-0.00620762	0.804488	0.974079	-0.0256989	0.296677	0.625578	-0.0194913	0.443314	0.843473
	HSF2BP.19139.3	0.0132788	0.853355	0.914255	-0.052383	0.497052	0.662141	0.111377	0.130558	0.274542	-0.0663459	0.359295	0.858053	0.0983021	0.160253	0.482788	0.164648	0.0244473	0.447247
	HSP90AA1.2625.53	0.0911428	0.0611219	0.149666	0.0432468	0.401377	0.576564	0.0498198	0.311062	0.499022	-0.044458	0.318855	0.837265	-0.040061	0.354788	0.665794	0.00439705	0.921497	0.988406
	HSP90AB1.5467.15	0.0273488	0.567933	0.708914	-0.0187913	0.712469	0.827829	-0.0272641	0.575213	0.731699	-0.0413964	0.325448	0.837361	-0.0533162	0.192011	0.514527	-0.0119198	0.777482	0.955539
	HSP90B1.6393.63	0.101509	0.0627915	0.152859	0.0778704	0.181275	0.339458	0.101223	0.0688109	0.172911	-0.0261618	0.636617	0.929683	-0.00129412	0.980765	0.994056	0.0248677	0.654696	0.912866
	HSPA13.17515.6	0.385581	1.30097e-20	1.61777e-18	0.361813	1.35064e-16	1.35094e-14	0.463731	4.80285e-27	1.04978e-24	-0.0244165	0.549367	0.902945	0.0779818	0.0492372	0.30085	0.102398	0.0128324	0.335464
	HSPA1A.10721.76	-0.0824697	0.0730414	0.1719	-0.12378	0.0119947	0.0470081	0.0150895	0.747252	0.855464	-0.0340804	0.44879	0.870776	0.100109	0.0222571	0.228994	0.134189	0.00317887	0.202496
	HSPA1A.10749.18	0.0957562	0.0553175	0.138669	0.0170281	0.749309	0.855133	0.161727	0.00159508	0.0085836	-0.0736101	0.131473	0.686614	0.0678795	0.152331	0.470386	0.14149	0.00415972	0.217487
	HSPA1A.10803.22	0.0572666	0.153618	0.298485	0.00799446	0.852017	0.922405	0.112875	0.00627819	0.0265009	-0.0426005	0.273392	0.813448	0.0576156	0.128791	0.440437	0.100216	0.0109855	0.326553
	HSPA1A.11157.35	-0.0220036	0.196978	0.354576	-0.060866	0.00105254	0.0068985	-0.0265248	0.126296	0.2684	-0.0384462	0.0236132	0.45714	-0.00475239	0.76923	0.912642	0.0336939	0.0478803	0.526428
	HSPA1A.14237.1	0.0312165	0.342559	0.511892	0.071426	0.0430022	0.121308	0.00606525	0.856417	0.920433	0.0392078	0.238602	0.787796	-0.0255399	0.426942	0.720723	-0.0647477	0.0530738	0.541822
	HSPA1A.16780.6	-0.0264214	0.544012	0.69095	-0.0575103	0.217587	0.386383	0.0336581	0.448529	0.63181	-0.0214161	0.596916	0.916386	0.0629916	0.108439	0.411045	0.0844077	0.038572	0.490248
	HSPA1A.4124.24	0.0671425	0.0508989	0.130451	0.0377329	0.303816	0.484358	0.124245	0.000425677	0.00273539	-0.0277639	0.401846	0.868213	0.0577507	0.0726772	0.353733	0.0855146	0.0104989	0.319904
	HSPA1A.6563.78	-0.0682727	0.101154	0.218503	-0.0614024	0.167661	0.319953	0.0383584	0.367959	0.557635	0.00968118	0.810132	0.974414	0.107628	0.00632274	0.147057	0.097947	0.0161762	0.372133
	HSPA1A.7219.152	0.0326949	0.465099	0.62589	0.00176751	0.970255	0.986161	0.0608129	0.181797	0.347507	-0.0283558	0.513238	0.892284	0.0284306	0.502652	0.775045	0.0567863	0.192352	0.736468
	HSPA1B.18901.26	0.0348594	0.478368	0.636302	-0.00481673	0.926955	0.964292	0.079682	0.112493	0.247055	-0.033568	0.484518	0.884187	0.0467228	0.315768	0.639916	0.0802908	0.0964988	0.632958
	HSPA1L.12041.33	-0.024326	0.628461	0.757942	-0.0504691	0.346746	0.527272	-0.0374627	0.463233	0.645859	-0.0264359	0.606399	0.921415	-0.0127285	0.79748	0.926333	0.0137074	0.78978	0.959243
	HSPA6.13672.3	-0.00667684	0.795557	0.877784	-0.0183108	0.50546	0.66894	0.00697394	0.790665	0.882759	-0.0126145	0.619043	0.923247	0.013675	0.579041	0.822154	0.0262894	0.302514	0.790429
	HSPA8.5903.91	0.115394	0.015033	0.0511589	0.0739704	0.143805	0.287048	0.122357	0.011484	0.0433097	-0.0385616	0.417388	0.868213	0.00798438	0.862423	0.947157	0.0465459	0.329731	0.797352
	HSPA9.13492.44	0.121137	0.132101	0.266663	0.0743287	0.38889	0.564978	0.0989451	0.231334	0.410003	-0.0415568	0.608725	0.922258	-0.020386	0.795621	0.925809	0.0211708	0.795695	0.960639
	HSPB1.11103.24	0.148462	0.0715996	0.169286	0.14571	0.097528	0.219533	0.0236238	0.778169	0.874835	-0.00357579	0.964447	0.996452	-0.124567	0.111989	0.41677	-0.120991	0.136709	0.681962
	HSPB6.19127.1	0.211532	2.08727e-05	0.000234232	0.192331	0.000282165	0.00239087	0.186236	0.000229216	0.00161011	-0.015478	0.74072	0.960556	-0.023645	0.60213	0.831013	-0.00816693	0.861944	0.978501
	HSPC159.18236.3	-0.0562544	0.670934	0.791327	-0.103159	0.466147	0.636234	-0.249241	0.065852	0.167029	-0.0518588	0.669589	0.938975	-0.194762	0.0998885	0.396501	-0.142903	0.243225	0.762997
	HSPE1.17150.8	-0.0129745	0.884539	0.932577	-0.0335146	0.723628	0.835905	-0.18458	0.0417526	0.119171	-0.0187943	0.823752	0.978332	-0.171346	0.0371625	0.273244	-0.152552	0.071753	0.595326
	HSPG2.15626.223	-0.0738066	0.0335208	0.0954388	-0.048684	0.1872	0.347441	-0.0828576	0.0188125	0.0641159	0.0260279	0.447417	0.870776	-0.00854705	0.796911	0.926331	-0.034575	0.313042	0.794831
	HSPH1.17704.74	0.00245568	0.954476	0.9723	0.0229814	0.616164	0.757609	-0.0410375	0.35253	0.542472	0.0197268	0.643865	0.932803	-0.0443797	0.288214	0.615919	-0.0641065	0.137182	0.681962
	HTATIP2.10630.5	-0.0659466	0.121692	0.25063	-0.000715824	0.987358	0.995577	-0.0691784	0.112424	0.247022	0.0674066	0.120861	0.672245	-0.0028847	0.945926	0.983574	-0.0702913	0.109492	0.652218
	HTATIP2.7753.21	0.0163403	0.413182	0.576402	-0.0182899	0.394824	0.570895	-0.0453982	0.025628	0.0818851	-0.0330547	0.0854895	0.6334	-0.0614035	0.000929969	0.0616174	-0.0283488	0.140855	0.691649
	HTN1.10608.9	-0.105059	0.108924	0.23063	-0.0171194	0.806071	0.891522	0.0153007	0.820127	0.899248	0.0903134	0.155926	0.720297	0.120202	0.0553998	0.316103	0.0298886	0.642353	0.908741
	HTN3.10603.1	-0.326947	3.05973e-06	4.20234e-05	-0.442152	4.72063e-09	1.37466e-07	-0.511909	2.27234e-12	7.95037e-11	-0.108957	0.114928	0.669838	-0.182754	0.00675831	0.149186	-0.0737975	0.287846	0.776763
	HTR2A.13556.28	-0.00349658	0.822703	0.894648	-0.0252737	0.126102	0.262534	-0.0138671	0.379367	0.568219	-0.0226729	0.129814	0.680774	-0.0108329	0.456615	0.741435	0.01184	0.427648	0.839862
	HTR6.13561.5	0.0510234	0.0690915	0.164625	0.0464313	0.120954	0.255046	0.0567939	0.0487922	0.133706	-0.0031915	0.907681	0.989161	0.00651686	0.808593	0.928665	0.00970836	0.725651	0.939219
	HTRA1.15594.47	0.155187	8.57189e-05	0.00078721	0.183523	1.44824e-05	0.000180579	0.258407	3.17808e-10	7.7367e-09	0.0279041	0.483097	0.884187	0.102772	0.00822347	0.159708	0.074868	0.0621242	0.571037
	HTRA2.3317.33	-0.108823	0.00453519	0.0201428	-0.130844	0.00147381	0.00922582	-0.180577	5.45133e-06	5.92945e-05	-0.0197822	0.584204	0.912708	-0.0709501	0.0443133	0.286943	-0.0511679	0.1607	0.721727
	HYAL1.8309.12	-0.114454	0.00120683	0.00696406	-0.115229	0.00227702	0.012934	-0.23374	2.0032e-10	5.09212e-09	-0.00671073	0.849199	0.979209	-0.121181	0.000456411	0.045651	-0.114471	0.00136273	0.130569
[truncated: 2,604 more rows]

## Sheet: b. IPA canonical pathways
Supplementary Data 3 | Trisomy 21 molecular subtypes plasma proteomics differential abundance and pathway analysis.
b. Ingenuity Pathway Analysis (IPA) of canonical pathways among plasma proteome data for all T21 and by individual MS.
	Canonical pathway	T21 z-score	T21 FDR	MS1 z-score	MS1 FDR	MS2 z-score	MS2 FDR	MS3 z-score	MS3 FDR
	Microautophagy Signaling Pathway	2.84	1	2.324	1	2.324	0.575505	2.111	0.644952
	Corticotropin Releasing Hormone Signaling	2.183	1	2.111	1	1.291	0.903628	1.213	0.553912
	SPINK1 Pancreatic Cancer Pathway	2.132	1	2.558	0.970542	1.964	0.575505	2	1
	IL-12 Signaling and Production in Macrophages	2.032	0.677772	1.905	0.977853	2.252	0.135686	1.043	1
	GPCR-Mediated Integration of Enteroendocrine Signaling Exemplified by an L Cell	1.941	0.677772	2.121	1	2.646	0.979786	0.905	0.560842
	Role of IL-17F in Allergic Inflammatory Airway Diseases	1.897	1	2.121	1	1.134	0.979786	0.302	0.560842
	Pathogen Induced Cytokine Storm Signaling Pathway	1.675	0.24455	1.897	0.474372	0.329	0.38468	0.988	0.238621
	Osteoarthritis Pathway	1.443	1	1.372	1	1.372	0.451328	0.603	0.18123
	White Adipose Tissue Browning Pathway	1.414	1	1.291	1	1.147	0.396054	0.5	0.799134
	Putrescine Degradation III	1.342	0.89284	1.342	0.970542	1	0.800139	1	0.799134
	Histamine Degradation	1.342	0.89284	1.342	0.970542	NA	0.959776	NA	1
	Complement System	1.265	1	0.707	1	0.707	0.800139	1.265	0.143131
	MSP-RON Signaling in Cancer Cells Pathway	1.151	1	1.622	0.977853	0.667	0.502375	0.784	1
	SPINK1 General Cancer Pathway	1.069	1	1.291	1	0.535	0.713602	0.632	1
	Tumor Microenvironment Pathway	1.069	1	0.289	1	-0.447	0.800139	0.14	0.227287
	Role of Osteoclasts in Rheumatoid Arthritis Signaling Pathway	1	1	2.06	1	0.525	0.693445	2.177	0.238621
	Vitamin-C Transport	1	1	NA	1	0.447	0.491182	1	0.799134
	Coagulation System	0.894	0.00661211	0.728	0.0591264	0.775	0.135864	0.471	0.00441725
	IL-4 Signaling	0.845	1	1.976	1	0.686	0.491182	0.845	0.238621
	VEGF Family Ligand-Receptor Interactions	0.816	0.559142	0.894	0.977853	0.218	0.370626	0	0.716307
	GP6 Signaling Pathway	0.784	1	2.065	1	1.342	0.853201	1.177	0.143131
	p38 MAPK Signaling	0.784	1	0.655	1	0.392	0.270133	1.043	0.810234
	Macropinocytosis Signaling	0.775	1	0.302	1	0.577	0.800139	0.277	0.431744
	Role of JAK2 in Hormone-like Cytokine Signaling	0.688	0.89284	1.414	0.970542	0.688	0.212352	-0.277	1
	CLEAR Signaling Pathway	0.662	1	0.289	1	0.905	0.853201	0.687	0.143131
	Acute Phase Response Signaling	0.59	0.0228203	1.121	0.474372	-0.324	0.0871543	2.333	0.0323507
	RAR Activation	0.549	1	1.213	1	0.236	0.800139	-0.115	0.551284
	Synaptic Long Term Potentiation	0.471	1	0.905	1	0.535	0.959776	-0.943	0.565322
	Fatty Acid Œ±-oxidation	0.447	0.89284	0.447	0.970542	NA	0.959776	0	0.799134
	VEGF Signaling	0.408	1	-0.209	0.970542	-0.655	0.897809	0.447	1
	MSP-RON Signaling in Macrophages Pathway	0.392	1	0.784	0.977853	0	0.944843	0.943	1
	Sertoli Cell-Sertoli Cell Junction Signaling	0.309	1	0.762	0.970542	0	0.575505	0.164	0.799134
	Estrogen-Dependent Breast Cancer Signaling	0.258	1	0	1	0	0.626644	0.302	1
	Nitric Oxide Signaling in the Cardiovascular System	0.218	1	0.229	1	-0.688	0.452494	-1	1
	Wound Healing Signaling Pathway	0.113	0.396797	0.372	1	-0.124	0.451328	0.229	0.00459355
	FAK Signaling	0	1	0	1	-0.707	0.6837	-1.27	1
	Natural Killer Cell Signaling	0	1	0.324	1	-0.617	0.853201	0.149	0.602472
	NF-Œ∫B Signaling	0	1	-0.603	1	-0.156	0.713602	-0.152	0.405256
	Glutathione Redox Reactions II	0	0.677772	NA	1	NA	0.800139	NA	0.810234
	PPAR Signaling	-0.192	1	0.655	1	1.225	0.927669	0.192	0.617283
	Intrinsic Prothrombin Activation Pathway	-0.218	0.0210247	0	0.114833	-0.471	0.0872894	-0.471	0.0323507
	Sperm Motility	-0.218	0.33222	0	0.970542	0.243	0.135686	-0.5	0.143131
	WNT/Ca+ pathway	-0.302	1	0.333	1	0	0.944013	0.302	0.303345
	STAT3 Pathway	-0.316	0.33222	-0.707	0.970542	0	0.0871543	-1.915	0.143131
	Leptin Signaling in Obesity	-0.333	1	0.905	0.977853	-0.707	0.959776	-0.378	1
	PDGF Signaling	-0.408	1	-0.209	1	-1.877	0.693445	-1.698	1
	TR/RXR Activation	-0.408	0.677772	-1.342	1	-0.853	0.38468	-0.5	1
	Dermatan Sulfate Degradation (Metazoa)	-0.447	1	-1	1	-0.447	0.693445	-1	1
	Pulmonary Fibrosis Idiopathic Signaling Pathway	-0.508	1	0.263	1	-0.882	0.626644	-1.152	0.644952
	VDR/RXR Activation	-0.577	1	-1.414	1	-1	0.853201	0.302	0.602472
	Growth Hormone Signaling	-0.688	0.646003	-1.069	1	-0.5	0.546423	-1.387	1
	Thyroid Cancer Signaling	-0.688	1	-0.728	1	-0.894	0.6837	-1.291	1
	Phospholipases	-0.832	0.614419	-0.577	0.888264	-1.667	0.94786	-1	0.890235
	Cardiac Hypertrophy Signaling (Enhanced)	-0.834	1	-0.798	1	-0.873	0.451328	-2.038	0.699548
	Inhibition of Matrix Metalloproteases	-0.905	1	-1	1	-1	0.973078	-1.069	0.143131
	Apelin Liver Signaling Pathway	-0.905	1	-0.333	1	-0.333	0.944013	-1.508	0.602472
	Extrinsic Prothrombin Activation Pathway	-1	0.566458	NA	0.970542	NA	0.979786	-1	0.405256
	IL-15 Production	-1.043	0.396797	-0.469	0.474372	-1.234	0.0871543	-1.622	0.238621
	HIF1Œ± Signaling	-1.05	0.677772	-0.295	1	-1.021	0.800139	-1.26	0.221031
	CREB Signaling in Neurons	-1.214	0.677772	-1.121	1	-1.234	0.800139	-2.263	0.075834
	Neuroprotective Role of THOP1 in Alzheimer's Disease	-1.461	0.654848	-1.961	1	-1.347	0.575505	-1.961	0.227287
	Neuropathic Pain Signaling in Dorsal Horn Neurons	-2.065	0.646003	-1.732	1	-2.138	0.846145	-2.324	0.699548
	DHCR24 Signaling Pathway	-2.188	0.0210247	-2.16	0.0591264	-2.343	0.0573169	-2.333	0.18123
	LXR/RXR Activation	-3.063	0.0189451	-2.111	0.00858594	-2.271	0.0872894	-2.967	0.0358664
	Clathrin-mediated Endocytosis Signaling	NA	1	NA	0.977853	NA	0.575505	NA	0.799134
	Atherosclerosis Signaling	NA	0.33222	NA	0.822148	NA	0.157801	NA	0.0992873
	FXR/RXR Activation	NA	0.677772	NA	0.29354	NA	0.475727	NA	0.75944
	Hepatic Fibrosis / Hepatic Stellate Cell Activation	NA	0.199655	NA	0.576998	NA	0.139925	NA	7.15179e-05
	nNOS Signaling in Neurons	NA	1	NA	1	NA	0.853201	NA	0.357524
	Pyruvate Fermentation to Lactate	NA	1	NA	1	NA	0.650986	NA	1
	Role of Macrophages, Fibroblasts and Endothelial Cells in Rheumatoid Arthritis	NA	0.559142	NA	1	NA	0.626644	NA	0.238621
	Agranulocyte Adhesion and Diapedesis	NA	0.33222	NA	1	NA	0.846145	NA	0.405256
	Airway Pathology in Chronic Obstructive Pulmonary Disease	NA	1	NA	1	NA	0.800139	NA	0.245813
	Granulocyte Adhesion and Diapedesis	NA	0.24583	NA	0.977853	NA	0.610522	NA	0.143131
	Pathogenesis of Multiple Sclerosis	NA	0.548558	NA	1	NA	0.693445	NA	0.644952
	Axonal Guidance Signaling	NA	0.559142	NA	1	NA	0.94786	NA	0.303345
	Parkinson's Signaling	NA	1	NA	0.970542	NA	1	NA	1
	Iron homeostasis signaling pathway	NA	0.615891	NA	1	NA	0.626644	NA	0.560842

## Sheet: c. IPA diseases and biofunction
Supplementary Data 3 | Trisomy 21 molecular subtypes plasma proteomics differential abundance and pathway analysis.
c. IPA of diseases and biofunctions among plasma proteome data for all T21 and by individual MS.
	Diseases and biofunctions	T21 z-score	T21 FDR	MS1 z-score	MS1 FDR	MS2 z-score	MS2 FDR	MS3 z-score	MS3 FDR
	Abnormality of skin morphology	2.466	0.0682088	NA	1	NA	1	1.533	0.0509363
	Immune response of T lymphocytes	2.285	0.11702	NA	1	NA	1	1.932	0.0641148
	Non-traumatic arthropathy	2.096	0.0703251	1.118	0.0531393	1.616	0.0406115	2.044	0.00253517
	Immune mediated inflammatory disease	2.065	0.0726922	2.068	0.131353	0.446	0.103377	1.484	0.00581658
	Stromal neoplasm	2	0.102761	NA	0.0436276	1	0.0198705	NA	1
	Amyloidosis	1.977	0.130104	NA	1	NA	1	1.507	0.0023149
	Progressive neurological disorder	1.912	0.131337	1.834	0.0670253	NA	1	2.249	0.00971737
	Inflammation of joint	1.905	0.00627142	1.712	0.0200667	0.885	0.00396293	2.19	1.20245e-05
	Soft tissue neoplasm	1.854	0.174203	1.42	0.131125	NA	1	NA	1
	Rheumatic Disease	1.82	0.00131952	1.619	0.0200667	0.88	0.00320499	2.19	2.35951e-06
	Disorder of pregnancy	1.818	0.00869165	1.88	0.0130778	1.88	0.000975846	0.761	3.80139e-06
	Recruitment of CD8+ T lymphocyte	1.782	0.123669	NA	1	1.782	0.0294203	NA	1
	Binding of hematopoietic cell lines	1.669	0.16904	NA	1	NA	1	NA	1
	Abnormality of cartilage tissue	1.643	0.113483	NA	1	NA	1	1.118	0.0120541
	Fibrinolysis	1.561	0.0497733	NA	1	NA	1	0.747	0.0148399
	Modification of epithelial tissue	1.554	0.165071	NA	1	NA	1	NA	1
	Response of mononuclear leukocytes	1.498	0.0537074	NA	1	NA	1	0.812	0.0245815
	Pancreatic cancer	1.497	0.159286	NA	1	0.629	0.0359642	0.515	0.0761291
	Binding of leukocyte cell lines	1.495	0.123669	NA	1	NA	1	NA	1
	Maturation of dendritic cells	1.469	0.16073	NA	1	NA	1	NA	1
	Polyarthritis	1.427	0.178963	NA	1	0.521	0.0984119	2.282	0.0125477
	Cellular infiltration by phagocytes	1.422	0.0319068	NA	1	0.411	0.0681998	1.432	0.000170033
	Stroke	1.413	0.07463	2.383	0.125844	NA	1	2.188	0.00152733
	Infarction of brain	1.405	0.0702846	2.593	0.0742783	NA	1	2.039	0.0314273
	Response of lymphocytes	1.315	0.08808	NA	1	NA	1	0.851	0.0789574
	Malignant neoplasm of retroperitoneum	1.309	0.107604	NA	1	1.541	0.0269893	0.526	0.0197408
	Extraintestinal functional disorder	1.305	0.174071	1.442	0.103584	1.45	0.0303789	1.877	0.0141262
	Inhibition of neurons	1.291	0.178963	NA	1	NA	1	NA	1
	Disproportionate dwarfism	1.213	0.123669	NA	1	0.863	0.109712	NA	1
	Genital carcinoma	1.2	0.170316	1.289	0.100263	NA	1	0.664	0.0178314
	Hemangioma	1.195	0.165071	1.387	0.0527539	0	0.0349368	NA	1
	Benign head and neck neoplasm	1.183	0.105202	NA	1	0.58	0.0789682	NA	1
	Non-small cell lung carcinoma	1.177	0.110697	1.817	0.0453551	NA	1	0.633	0.0166945
	Bleeding	1.17	0.0104035	0.264	0.0251847	0.644	0.0114311	0.906	0.00091685
	Depolarization of cells	1.147	0.142674	NA	1	NA	1	NA	1
	Binding of epithelial cell lines	1.142	0.138216	NA	1	1.54	0.0984119	1.045	0.0890208
	Cellular infiltration by myeloid cells	1.135	0.0256701	NA	1	-0.049	0.0712566	1.054	0.000871829
	Bleeding of eye	1.134	0.182797	1.134	0.103584	NA	1	1.134	0.0479397
	Chronic inflammatory disorder	1.122	0.0100761	0.278	0.0110945	-0.146	0.0404523	1.781	0.000834399
	Recruitment of T lymphocytes	1.102	0.119635	NA	1	NA	1	NA	1
	Experimentally-induced arthritis	1.088	0.102456	NA	1	NA	1	2.335	0.00224458
	Lung carcinoma	1.086	0.118491	NA	1	NA	1	0.449	0.0017969
	Thoracic carcinoma	1.086	0.121864	NA	1	NA	1	NA	1
	Atherosclerosis	1.074	0.0348744	0.972	0.0811298	-0.011	0.105627	0.613	0.00834924
	Arteriosclerosis	1.074	0.0280267	0.972	0.081558	-0.011	0.0880179	0.613	0.00630899
	Extraadrenal retroperitoneal tumor	1.022	0.16904	NA	1	0.953	0.0807409	0.79	0.00952021
	Calcinosis	1.015	0.118491	1.52	0.0811298	1.211	0.0769018	NA	1
	Vascular lesion	1.004	0.145287	NA	1	NA	1	1.315	0.0217078
	Preeclampsia	1	0.0215935	NA	0.0110945	1	0.0171913	NA	0.000871829
	Disease of retina	0.992	0.155618	1.32	0.081558	0.903	0.0420964	0.632	0.0163681
	Posterior segment anomalies	0.992	0.138829	1.32	0.0786977	NA	1	NA	1
	Development of afferent neurons	0.991	0.08808	1.958	0.0670253	0.991	0.103377	NA	1
	Development of sensory neurons	0.991	0.118491	1.958	0.082326	NA	1	NA	1
	Inflammation of liver	0.978	0.0843426	NA	1	NA	1	NA	1
	Cerebrovascular dysfunction	0.976	0.0111051	1.494	0.0569023	1.978	0.025092	1.348	0.000106964
	Response of eosinophils	0.956	0.182797	NA	1	NA	1	NA	1
	Binding of leukemia cell lines	0.945	0.00295451	0.229	0.0811298	0.626	0.00452539	0.702	0.0034285
	Occlusion of blood vessel	0.941	0.0145072	1.06	0.0294789	0.337	0.0202916	0.488	0.00091716
	Benign lesion	0.935	0.00126928	0.119	0.00865971	0.975	0.0161044	0.488	0.000493563
	Disorder of blood pressure	0.933	0.0822041	0.843	0.0188879	0.447	0.0135677	1.123	0.000143075
	Degeneration of eye	0.926	0.0781353	1.251	0.0565751	NA	1	0.67	0.0370528
	Response of lymphatic system cells	0.911	0.119505	NA	1	NA	1	NA	1
	Retinal degeneration	0.905	0.0522827	1.431	0.0336467	1.673	0.0884581	0.852	0.0178314
	Asthma	0.898	0.118491	NA	1	NA	1	0.354	0.0387226
	Vaso-occlusion	0.896	0.0160764	1.127	0.0352503	0.29	0.0206752	0.44	0.000965403
	Urinary tract tumor	0.888	0.0824326	NA	1	NA	1	0.921	0.0334495
	Urinary tract cancer	0.88	0.0817108	NA	1	1.303	0.094204	0.759	0.0321605
	Organismal abnormalities of semilunar valve	0.863	0.135151	0.863	0.118058	NA	1	NA	1
	Migration of mononuclear leukocytes	0.859	0.138829	NA	1	NA	1	0.967	0.0423228
	Infiltration by neutrophils	0.856	0.0728355	NA	1	NA	1	1.302	0.000381962
	Benign oral disorder	0.851	0.0725497	NA	1	1.461	0.0884581	0.847	0.0400859
	Cellular infiltration by granulocytes	0.85	0.0502462	NA	1	NA	1	1.052	0.00116856
	Cellular infiltration by leukocytes	0.839	0.0162176	NA	1	-0.091	0.0212236	1.167	0.000440375
	Tubulogenesis of kidney cell lines	0.825	0.182797	NA	1	NA	1	0.825	0.0479397
	Interaction of leukemia cell lines	0.815	0.00418598	0.112	0.0637974	0.8	0.00621611	0.704	0.00710672
	Cell movement of ovarian cancer cell lines	0.814	0.144635	NA	1	NA	1	NA	1
	Neuroendocrine tumor	0.806	0.0284005	NA	1	NA	1	0.704	0.000145198
	Familial congenital malformation	0.803	0.113483	-0.112	0.124372	0.051	0.0370248	0.763	0.0124238
	Acute lung injury	0.798	0.0537867	0.534	0.0811298	NA	1	2.019	0.0844513
	Respiratory failure	0.791	0.079786	NA	1	NA	1	NA	1
	Benign connective or soft tissue neoplasm	0.776	0.0887659	1.214	0.123868	NA	1	NA	1
	Hypertension	0.764	0.0722477	0.885	0.0185557	0.669	0.0132834	1.255	0.000128361
	Benign neoplasm of endocrine gland	0.729	0.149004	NA	1	NA	1	NA	1
	Synostosis	0.728	0.189603	0.728	0.110918	0.728	0.00471061	NA	1
	Venous thrombus	0.723	0.0155284	1.316	0.0172195	0.022	0.0322662	0.46	0.0154257
	Infarction of cerebrum	0.714	0.17189	1.498	0.0811298	NA	1	1.165	0.0738018
	Release of arachidonic acid	0.708	0.178963	NA	1	NA	1	NA	1
	Pelvic cancer	0.678	0.118491	0.907	0.0861599	NA	1	-0.089	0.00358649
	Mitogenesis	0.676	0.036623	0.009	0.0558805	-0.439	0.0739256	-0.733	0.000698008
	Replication of Enterovirus	0.647	0.182797	0.647	0.103584	NA	1	NA	1
	Adhesion of leukemia cell lines	0.642	0.178963	NA	1	NA	1	NA	1
	Cell movement of lymphatic system cells	0.634	0.126499	NA	1	NA	1	0.601	0.0237012
	Cell movement of lymphocytes	0.632	0.106373	NA	1	NA	1	0.609	0.0215604
	Occlusion of artery	0.624	0.0235616	0.73	0.0481881	-0.01	0.0303789	0.13	0.00179626
	Cell surface receptor linked signal transduction	0.615	0.112384	NA	1	-0.48	0.0425608	-0.582	0.0124842
	Renal tumor	0.6	0.171159	NA	1	NA	1	NA	1
	Upper urinary tract tumor	0.6	0.16904	NA	1	NA	1	NA	1
	Cellular infiltration	0.599	0.0120125	NA	1	-0.343	0.0151273	0.941	0.000383493
	Chemoattraction of antigen presenting cells	0.559	0.138829	NA	1	NA	1	NA	1
	Non-malignant disorder	0.548	0.000816287	-0.125	0.00568376	1.055	0.00309161	0.363	0.000247666
	Formation of blood vessel	0.548	0.177613	0.408	0.082326	NA	1	NA	1
	Migration of neural cells	0.501	0.0722477	NA	1	-0.582	0.0406115	0.798	0.0124842
	Edema	0.5	0.0588708	0.461	0.0152872	0.238	0.0694726	1.202	0.0250382
	Recruitment of lymphocytes	0.5	0.0162623	NA	1	-0.228	0.0335187	NA	1
	Head and neck neuroendocrine tumor	0.459	0.0100761	0.311	0.0532077	0.266	0.00957018	NA	0.0213154
	Pituitary gland tumor	0.458	0.0265944	0.31	0.110918	0.266	0.0742749	NA	0.0691817
	Pituitary lesion	0.458	0.0265944	NA	1	NA	1	NA	1
	Recruitment of lymphatic system cells	0.455	0.0131115	NA	1	-0.264	0.0249291	NA	1
	Systemic autoimmune syndrome	0.454	0.0348744	0.818	0.0328345	-0.14	0.0282601	1.118	0.00257424
	Aortic valve disease	0.447	0.0824326	0.447	0.082326	1	0.0880179	1	0.0129034
	Abnormal aortic valve physiology	0.447	0.0935131	0.447	0.0713176	1	0.100136	1	0.0196597
	Stenosis of blood vessel	0.447	0.128687	0.447	0.0249476	1	0.0691538	0	0.0320348
	Relaxation of artery	0.424	0.165071	NA	1	NA	1	-0.127	0.0224939
	Renal cancer	0.421	0.175111	NA	1	NA	1	NA	1
	Inflammation of absolute anatomical region	0.417	0.00192304	-0.344	0.00680105	-0.319	0.00957018	0.182	9.19148e-06
	Response of liver	0.416	0.0587446	NA	1	NA	1	-0.311	0.0801485
	Wound	0.4	0.131337	NA	1	NA	1	0.169	0.0193822
	Damage of lung	0.399	0.0100761	-0.06	0.0498361	0.473	0.0313367	1.136	9.19148e-06
	Differentiation of neuroglia	0.398	0.19058	NA	1	NA	1	NA	1
	Necrosis	0.394	0.1351	0.377	0.12223	NA	1	0.254	0.0203402
	Smoothened signaling pathway	0.393	0.189603	NA	1	NA	1	NA	1
	Hereditary connective tissue disorder	0.392	0.145287	0.489	0.123868	NA	1	0.412	0.00274323
	Binding of embryonic cell lines	0.389	0.178963	NA	1	0.829	0.0580797	0.376	0.0890208
	Benign solid tumor	0.389	0.00114545	-0.123	0.00680105	0.368	0.0207689	-0.186	0.000501437
	Peripheral vascular disease	0.387	0.000816287	0.921	0.0449965	1.317	0.00162938	0.804	3.80139e-06
	Accumulation of leukocytes	0.383	0.19058	NA	1	NA	1	NA	1
	Viral entry by lentivirus	0.378	0.182797	NA	1	NA	1	NA	1
	Lung injury	0.364	0.0036615	0.096	0.0246047	0.536	0.0172668	0.996	1.17455e-05
[truncated: 1,755 more rows]
