# Supplementary material for: Variegated overexpression of chromosome 21 genes reveals molecular and immune subtypes of Down syndrome
Source: Nat Commun. 2024 Jun 28;15:5473. doi: 10.1038/s41467-024-49781-1 (PMC11213896; doi:10.1038/s41467-024-49781-1)
Supplement: Supplementary file 7 — Supplementary Data 4 [file 41467_2024_49781_MOESM7_ESM.xlsx]

## Sheet: a. MSD lm results
Supplementary Data 4 | Trisomy 21 molecular subtypes plasma inflammatory markers differential abundance.
a. Plasma inflammatory markers (MSD) linear regression results for trisomy 21 (T21) molecular subtypes (MS) versus euploid controls (D21) and each other.
	Analyte	MS1 vs D21 l2fc	MS1 vs D21 padj	MS2 vs D21 l2fc	MS2 vs D21 padj	MS3 vs D21 l2fc	MS3 vs D21 padj	MS2 vs MS1 l2fc	MS2 vs MS1 padj	MS3 vs MS1 l2fc	MS3 vs MS1 padj	MS3 vs MS2 l2fc	MS3 vs MS2 padj
	IL-10	0.942281	2.03276e-09	0.694859	0.00338323	0.694859	2.14183e-11	-0.0858514	0.831115	0.266518	0.26567	0.366702	0.0764022
	IP-10	0.826896	3.37388e-09	0.496213	0.263511	0.496213	6.38801e-10	-0.0684285	0.854334	0.0812288	0.786861	0.149991	0.610895
	PlGF	0.509532	1.43444e-05	0.613635	6.32737e-05	0.613635	9.37483e-06	0.0481809	0.854334	0.00842873	0.977346	-0.0457446	0.858973
	IL-16	0.446084	1.55321e-05	0.112826	0.575412	0.112826	0.00030016	-0.292204	0.0248718	-0.0280475	0.832456	0.304247	0.0048892
	TNF-alpha	0.353169	4.72713e-05	0.219343	0.0748441	0.219343	0.000602872	-0.0122159	0.942258	-0.00102214	0.988763	0.0288946	0.858973
	VEGF-A	0.549748	4.72713e-05	0.264879	0.208011	0.264879	0.000919803	-0.113074	0.831115	-0.0384566	0.832456	0.136297	0.44307
	IL-1beta	-0.753344	0.000130095	-0.704431	0.0173102	-0.704431	0.185372	-0.0436736	0.921765	0.420551	0.0742935	0.4046	0.0799552
	IL-29	-0.843887	0.00017364	-1.20428	6.32737e-05	-1.20428	0.0152317	-0.189241	0.831115	0.163304	0.743906	0.330736	0.331521
	TSLP	1.10762	0.00017364	1.46534	0.000185831	1.46534	3.38068e-06	0.176085	0.831115	0.23704	0.669868	0.0592531	0.858973
	IL-17C	1.23598	0.00017364	0.869717	0.0867733	0.869717	7.53699e-05	0.14133	0.856834	0.265369	0.724052	0.145931	0.858973
	CRP	1.21012	0.00344625	0.451306	0.555749	0.451306	4.08856e-10	-0.307182	0.831115	1.05917	0.0250992	1.29229	0.00549947
	MCP-1	0.254437	0.00344625	0.0560019	0.939497	0.0560019	1.37146e-05	-0.0523172	0.831115	0.101305	0.469446	0.123502	0.337673
	IL-8	0.471217	0.00397975	0.30365	0.277536	0.30365	0.180505	0.0742963	0.831115	-0.219217	0.165457	-0.33617	0.0451679
	VEGF-D	-0.260052	0.00397975	-0.0189114	0.939497	-0.0189114	0.276035	0.119982	0.831115	0.0720143	0.724052	-0.0846524	0.697792
	IL-17D	0.800616	0.00788743	0.779444	0.0834109	0.779444	0.000927415	0.136194	0.831115	0.0690733	0.832456	-0.233323	0.598559
	IL-9	0.889554	0.013071	0.398529	0.568616	0.398529	0.00383537	0.0928124	0.921765	0.242282	0.724052	0.148406	0.858973
	IL-6	0.514695	0.0139813	0.566808	0.0834109	0.566808	4.08856e-10	-0.106246	0.831115	0.646936	0.0119748	0.66786	0.00841554
	TNF-beta	-0.381265	0.0145275	-0.535705	0.0867733	-0.535705	0.00355294	-0.19493	0.831115	-0.0994972	0.724052	0.0889488	0.858973
	FGF (basic)	0.569707	0.0307404	0.564724	0.141862	0.564724	0.48865	-0.347022	0.831115	-0.26681	0.618188	0.134305	0.858973
	MIP-3alpha	0.416017	0.068418	0.386649	0.244411	0.386649	0.000507453	0.13609	0.831115	0.405087	0.0573847	0.288566	0.277872
	MIP-1beta	-0.260177	0.0687764	-0.61654	0.0692714	-0.61654	0.144687	-0.065052	0.831115	0.0470358	0.832456	0.118176	0.574722
	Eotaxin	0.263133	0.0687764	-0.124793	0.804551	-0.124793	0.313228	-0.0820195	0.831115	-0.0694914	0.786861	0.0442242	0.858973
	IL-17B	-0.723067	0.0724495	-1.38268	0.0173102	-1.38268	0.0469984	-0.0346748	0.942258	-0.110121	0.832456	-0.200232	0.858973
	IL-5	-0.470809	0.0724495	-0.665132	0.0867733	-0.665132	0.409995	-0.307904	0.831115	0.151792	0.773337	0.494889	0.13807
	SAA	0.645003	0.0724495	0.391529	0.532776	0.391529	6.7186e-07	-0.0922475	0.921765	1.00811	0.0250992	1.06769	0.011693
	IL-27	-0.251667	0.07579	-0.100285	0.810842	-0.100285	0.185372	-0.0180827	0.942258	0.347816	0.0250992	0.336098	0.0312306
	IL-3	0.343761	0.131466	0.165195	0.659525	0.165195	0.186764	0.191927	0.831115	0.0974484	0.832456	-0.0809829	0.858973
	TARC	0.285848	0.147102	-0.248625	0.636258	-0.248625	0.904829	0.100169	0.831115	-0.140561	0.721677	-0.146729	0.610895
	MIP-1alpha	0.188671	0.191899	0.00940506	0.955585	0.00940506	0.0238381	0.0284395	0.921765	0.105285	0.669868	0.0480681	0.858973
	IL-12/IL-23p40	-0.157223	0.21915	-0.305086	0.0748441	-0.305086	0.0548828	-0.0122799	0.942258	-0.0619059	0.786861	-0.0303534	0.858973
	IL-22	0.503884	0.290887	0.866973	0.165875	0.866973	0.000406272	0.220352	0.831115	0.742705	0.0573847	0.499211	0.288683
	IFN-gamma	-0.208181	0.3475	-0.670078	0.0285686	-0.670078	0.732603	-0.0594112	0.862121	0.0662314	0.832456	0.142129	0.858973
	IL-31	0.248895	0.349698	-0.0198533	0.955585	-0.0198533	0.438001	-0.435962	0.590484	-0.398783	0.12322	0.0859735	0.858973
	ICAM-1	-0.0886087	0.406105	-0.0114081	0.955585	-0.0114081	0.894609	0.0940026	0.831115	0.103574	0.377119	0.0211241	0.858973
	VEGF-C	-0.196628	0.526964	-0.222521	0.636258	-0.222521	0.489592	-0.127529	0.831115	0.176824	0.724052	0.361817	0.288683
	GM-CSF	-0.163766	0.535009	0.290858	0.446708	0.290858	0.732603	0.0231214	0.942258	0.0427727	0.832456	0.0407234	0.858973
	IL-13	-0.113376	0.535009	-0.132997	0.728003	-0.132997	0.144134	-0.193637	0.831115	-0.0954602	0.724052	0.10221	0.552693
	VEGFR-1/Flt-1	-0.0734045	0.535009	0.0926053	0.636258	0.0926053	0.512738	0.0980146	0.831115	0.0995469	0.395132	-0.0190353	0.858973
	VCAM-1	0.0682944	0.535009	0.13994	0.413643	0.13994	0.313228	0.0797521	0.831115	0.0713686	0.724052	0.0203215	0.866298
	IL-12p70	-0.185152	0.535009	-0.643973	0.123304	-0.643973	0.907992	-0.172589	0.831115	0.137038	0.786861	0.238918	0.574722
	MCP-4	0.111659	0.540027	-0.0660862	0.881374	-0.0660862	0.447366	0.0352654	0.921765	0.0203206	0.905486	-0.0211036	0.901329
	IL-2	0.18023	0.540027	0.168494	0.772099	0.168494	0.732603	0.109637	0.854334	0.136446	0.786861	0.118096	0.858973
	IL-1alpha	-0.203119	0.540027	-0.323416	0.595503	-0.323416	0.602026	-0.192781	0.831115	0.0529429	0.900892	0.295858	0.574722
	IFN-beta	0.212163	0.540027	-0.323274	0.636258	-0.323274	0.429064	-0.329901	0.831115	-0.100724	0.832456	0.156206	0.858973
	IL-4	0.117567	0.540027	0.33729	0.213413	0.33729	0.23473	0.0949821	0.831115	0.111508	0.734617	0.0200553	0.901329
	IL-23	-0.18692	0.540027	0.157178	0.810842	0.157178	0.801322	-0.00294148	0.988808	0.0980563	0.832456	0.0703916	0.858973
	Tie-2	-0.0424131	0.582422	-0.00628595	0.955585	-0.00628595	0.92221	0.0863473	0.831115	0.0619416	0.669868	-0.0103513	0.901329
	Eotaxin-3	0.0673162	0.620794	-0.108357	0.810842	-0.108357	0.768593	-0.00140352	0.988808	-0.00352624	0.988036	-0.00299802	0.976505
	IL-1RA	0.0620755	0.712102	0.0722777	0.881374	0.0722777	0.0541945	-0.0571848	0.831115	0.327714	0.0511921	0.389691	0.0188516
	IL-17A	0.045374	0.760886	0.0411937	0.916825	0.0411937	0.0748369	-0.116911	0.831115	0.203592	0.399734	0.312198	0.084366
	IL-7	-0.0487374	0.760886	-0.125127	0.659525	-0.125127	0.632342	-0.0328383	0.921765	0.00715843	0.98544	0.0485503	0.858973
	MDC	0.0249644	0.833303	-0.359454	0.446708	-0.359454	0.732603	-0.0680892	0.831115	0.0562585	0.786861	0.161097	0.288683
	IL-15	-0.00863383	0.906187	0.0230476	0.881374	0.0230476	0.0447032	0.0526361	0.831115	0.181267	0.0573847	0.162235	0.0774166
	IFN-alpha2a	0.019274	0.915809	-0.131754	0.804551	-0.131754	0.904829	-0.140803	0.831115	-0.0485328	0.832456	0.0941853	0.858973
