# Supplementary material for: Variegated overexpression of chromosome 21 genes reveals molecular and immune subtypes of Down syndrome
Source: Nat Commun. 2024 Jun 28;15:5473. doi: 10.1038/s41467-024-49781-1 (PMC11213896; doi:10.1038/s41467-024-49781-1)
Supplement: Supplementary file 8 — Supplementary Data 5 [file 41467_2024_49781_MOESM8_ESM.xlsx]

## Sheet: a. Plasma metabolome lm results
Supplementary Data 5 | Trisomy 21 molecular subtypes plasma metabolomics differential abundance.
a. Plasma metabolomics (LCMS) linear regression results for trisomy 21 (T21) molecular subtypes (MS) versus euploid controls (D21) and each other.
	Analyte	MS1 vs D21 l2FC	MS1 vs D21 pval	MS1 vs D21 padj	MS2 vs D21 l2FC	MS2 vs D21 pval	MS2 vs D21 padj	MS3 vs D21 l2FC	MS3 vs D21 pval	MS3 vs D21 padj	MS2 vs MS1 l2FC	MS2 vs MS1 pval	MS2 vs MS1 padj	MS3 vs MS1 l2FC	MS3 vs MS1 pval	MS3 vs MS1 padj	MS3 vs MS2 l2FC	MS3 vs MS2 pval	MS3 vs MS2 padj
	(15Z)-Tetracosenoic acid	-0.0852501	0.239125	0.341889	-0.212385	0.00626928	0.0183828	-0.244089	0.00101718	0.0031995	-0.132992	0.0542525	0.408073	-0.160249	0.0169274	0.191381	-0.0272571	0.693528	0.902108
	(5-L-Glutamyl)-L-glutamine	-0.218527	0.00286826	0.00886088	-0.193067	0.0135358	0.0334529	-0.2988	6.90612e-05	0.000426107	0.0258884	0.734258	0.955606	-0.0796763	0.281613	0.619796	-0.105565	0.168708	0.727665
	1-4-beta-D-Xylan	-0.173828	0.000239645	0.00118453	-0.200279	7.49841e-05	0.00051889	-0.165124	0.000611096	0.00213659	-0.0296756	0.52425	0.886251	0.00747185	0.868886	0.968378	0.0371474	0.42702	0.872697
	10(S)17(S)-DiHDHA/protectin D1	1.1817	9.61136e-08	2.77127e-06	0.8227	0.000434774	0.00204815	0.887969	7.14284e-05	0.000426107	-0.376301	0.0452713	0.40117	-0.296588	0.10305	0.414402	0.0797136	0.670766	0.896237
	11-HETE	0.611944	6.2918e-07	9.89528e-06	0.528926	5.11491e-05	0.000438057	0.407946	0.00101661	0.0031995	-0.0914654	0.363249	0.814839	-0.20351	0.0374824	0.281932	-0.112045	0.267493	0.812522
	12(S)-HETE	0.645938	5.81405e-07	9.89528e-06	0.679097	8.74853e-07	2.87559e-05	0.476452	0.000271005	0.00112362	0.0288771	0.793967	0.955606	-0.168884	0.115888	0.425692	-0.197761	0.0756275	0.727665
	15(S)-HETE	0.371587	0.00701527	0.0183885	0.00461207	0.974902	0.974902	0.0875008	0.53178	0.578604	-0.371053	0.00556859	0.227623	-0.285085	0.027651	0.251769	0.0859686	0.519831	0.872697
	2-Oxoglutaramate	-0.244762	0.000617211	0.00266944	-0.262742	0.000566419	0.00239001	-0.229765	0.00165308	0.00468824	-0.0216439	0.755441	0.955606	0.012358	0.85507	0.968378	0.0340019	0.626839	0.881651
	2-Oxoglutarate	-0.0564327	0.340093	0.439075	0.0555507	0.380373	0.462581	0.0557775	0.355139	0.417952	0.107735	0.065564	0.472607	0.111049	0.0498423	0.31936	0.00331416	0.954889	0.983566
	3-Methyleneoxindole	-0.201364	0.00380151	0.011339	-0.201584	0.00659736	0.0190224	-0.305961	1.71477e-05	0.000123607	-0.00804263	0.906477	0.96735	-0.106811	0.107783	0.414402	-0.0987688	0.151013	0.727665
	3',5'-Cyclic IMP	-0.181919	0.000525902	0.00233285	-0.236884	2.64595e-05	0.000254305	-0.162803	0.0023037	0.00613139	-0.0567251	0.28632	0.814398	0.0183585	0.721076	0.953746	0.0750835	0.160212	0.727665
	4-Acetamidobutanoate	-0.096217	0.622753	0.699586	0.0161655	0.938352	0.960561	-0.233442	0.242148	0.312624	0.0950824	0.600926	0.902768	-0.141688	0.421548	0.729277	-0.23677	0.195081	0.727665
	4-Pyridoxate	0.2711	0.0464474	0.0864022	0.201935	0.165376	0.234509	0.0427015	0.757834	0.781883	-0.0614386	0.64739	0.902768	-0.22748	0.0807338	0.377485	-0.166041	0.218863	0.772721
	5-6-Dihydrothymine	-0.123012	0.00938833	0.0228758	-0.127906	0.0116233	0.0295709	-0.172355	0.000376919	0.00141754	-0.00376998	0.935948	0.975416	-0.0495311	0.275551	0.619796	-0.0457611	0.33175	0.812522
	5-Guanidino-2-oxopentanoate	-0.15746	0.00274367	0.0086301	-0.165606	0.00330448	0.0105866	-0.209525	9.90656e-05	0.00055285	-0.00990358	0.852211	0.96735	-0.0528363	0.303529	0.619796	-0.0429328	0.421583	0.872697
	5-Hydroxyindoleacetate	0.382052	2.05845e-07	5.08732e-06	0.380224	1.25413e-06	2.87559e-05	0.358805	1.62227e-06	2.15887e-05	-0.00933832	0.898047	0.96735	-0.0258171	0.714852	0.953746	-0.0164788	0.821841	0.953424
	5-Hydroxyisourate	-0.052866	0.338933	0.439075	-0.133228	0.0245344	0.0517616	-0.209569	0.000221124	0.00099359	-0.0785248	0.151627	0.607752	-0.15657	0.00328978	0.0752224	-0.0780451	0.154775	0.727665
	5-Oxoproline	0.0611736	0.355853	0.449361	0.0545382	0.44205	0.527411	-0.035188	0.60376	0.652816	-0.000989423	0.987741	0.993483	-0.094281	0.131988	0.456678	-0.0932916	0.150407	0.727665
	5'-Phosphoribosyl-N-formylglycinamide	-0.459481	0.065249	0.111763	-0.354231	0.183164	0.252422	-0.286579	0.258873	0.326897	0.0873331	0.722995	0.954794	0.16449	0.491181	0.805141	0.0771572	0.755122	0.939828
	5(S)-HETE	1.03161	2.48109e-16	2.14614e-14	0.918046	4.75546e-12	4.11347e-10	0.864504	8.76975e-12	5.05722e-10	-0.109861	0.31778	0.814839	-0.165464	0.120572	0.425692	-0.0556022	0.614529	0.872697
	acetyl-carnitine	0.129113	0.114839	0.175816	0.153567	0.07943	0.133412	0.145022	0.082525	0.126945	0.021169	0.800811	0.955606	0.0150413	0.853296	0.968378	-0.00612761	0.942015	0.983566
	Acetylcholine	-0.0226974	0.712533	0.765641	-0.0354212	0.591878	0.669247	0.0287056	0.647719	0.687456	-0.00865156	0.889287	0.96735	0.052505	0.381703	0.716285	0.0611566	0.327601	0.812522
	acyl-C12 (O-dodecanoyl-carnitine)	-0.241287	0.102034	0.159026	-0.521897	0.000995163	0.00365847	-0.32746	0.0297617	0.0553631	-0.286961	0.0510159	0.40117	-0.0888663	0.531895	0.809303	0.198095	0.178998	0.727665
	acyl-C12:1 (O-dodecenoyl-carnitine)	-0.365263	0.0246782	0.0514377	-0.635307	0.000276085	0.00140479	-0.528243	0.00149453	0.00438226	-0.278902	0.0868202	0.509927	-0.166022	0.292314	0.619796	0.112879	0.489141	0.872697
	acyl-C14 (O-tetradecanoyl-L-carnitine)	-0.096154	0.285136	0.388414	-0.246998	0.0104699	0.0283016	-0.171581	0.0621276	0.0995192	-0.15615	0.0795084	0.509927	-0.0754073	0.382633	0.716285	0.0807424	0.366893	0.835164
	acyl-C14:1 (Tetradecenoyl Carnitine)	-0.275838	0.0863597	0.137066	-0.496083	0.00402862	0.0126718	-0.40202	0.0144321	0.0308241	-0.23806	0.134508	0.596663	-0.132625	0.389195	0.716285	0.105435	0.508532	0.872697
	acyl-C16 (L-Palmitoylcarnitine)	-0.027854	0.74543	0.789846	-0.106505	0.245843	0.322204	-0.101049	0.249006	0.318389	-0.0786205	0.362491	0.814839	-0.0708874	0.398152	0.725056	0.00773318	0.929062	0.982406
	acyl-C16:1 (Hexadecenoyl-carnitine)	-0.103654	0.372251	0.463305	-0.219526	0.077494	0.131436	-0.322746	0.00666359	0.0160111	-0.132754	0.247857	0.763946	-0.223514	0.045251	0.31348	-0.0907598	0.431112	0.872697
	acyl-C18 (Octadecanoyl-L-carnitine)	-0.0868562	0.386708	0.474267	-0.179622	0.0943885	0.149809	-0.113568	0.267508	0.332941	-0.0898084	0.386224	0.814839	-0.0254501	0.800461	0.968378	0.0643583	0.537203	0.872697
	acyl-C18:1 (O-octadecenoyl-L-carnitine)	-0.278537	0.00190226	0.00659498	-0.303709	0.00154198	0.00544414	-0.359315	9.25423e-05	0.000533661	-0.0291024	0.744146	0.955606	-0.0799775	0.356368	0.689627	-0.0508751	0.571007	0.872697
	acyl-C18:2	0.663014	0.0152592	0.0347347	0.739177	0.0114115	0.0294656	0.736881	0.00823143	0.018494	0.106191	0.658049	0.902768	0.0843211	0.716952	0.953746	-0.0218703	0.927652	0.982406
	acyl-C4-DC	0.24494	0.000930243	0.00374261	0.340931	1.77661e-05	0.000204903	0.266906	0.00040863	0.00150411	0.0978851	0.177691	0.654056	0.0223611	0.750432	0.960381	-0.075524	0.300014	0.812522
	acyl-C5	0.286028	0.00466985	0.013244	0.211198	0.0500614	0.0921344	0.166871	0.104387	0.15568	-0.0774147	0.424233	0.824633	-0.120309	0.200587	0.579413	-0.0428943	0.659116	0.896237
	acyl-C5-OH	0.374697	0.000143382	0.000775161	0.366708	0.000499668	0.0022748	0.284013	0.00454473	0.0115623	-0.0116655	0.898862	0.96735	-0.0912427	0.304524	0.619796	-0.0795772	0.388223	0.872242
	acyl-C5:1	0.451701	7.64797e-05	0.000456241	0.414239	0.000662587	0.00266576	0.429737	0.000223989	0.00099359	-0.0410549	0.696233	0.926525	-0.0223519	0.826873	0.968378	0.018703	0.859735	0.953424
	Adenine	-0.213973	4.88298e-07	9.38618e-06	-0.216068	2.19194e-06	3.44732e-05	-0.161523	0.000176257	0.000888916	-0.00476865	0.910751	0.96735	0.0514455	0.209724	0.579413	0.0562142	0.189019	0.727665
	Adenosine	-0.181787	0.389283	0.474267	-0.119499	0.596368	0.669945	-0.150942	0.483238	0.532286	0.0454339	0.821233	0.959954	0.0262028	0.893069	0.968378	-0.0192311	0.92411	0.982406
	Alanine	-0.109789	0.0784594	0.129271	-0.142382	0.0332017	0.0683797	-0.273623	2.04466e-05	0.000141491	-0.031393	0.589392	0.902768	-0.163656	0.00386768	0.0752224	-0.132263	0.0241242	0.695582
	Allantoate	-0.100837	0.1524	0.229263	-0.158977	0.0353551	0.0698256	-0.253636	0.000452917	0.00163239	-0.0613897	0.368726	0.814839	-0.153654	0.0205191	0.208812	-0.0922639	0.17892	0.727665
	AMP	-0.0652301	0.657131	0.724099	-0.0588107	0.707696	0.751113	-0.220224	0.140894	0.199792	0.0151885	0.907097	0.96735	-0.151397	0.230071	0.579413	-0.166585	0.202549	0.73002
	Anthranilate	-0.250405	0.211121	0.306924	0.0967225	0.651058	0.703956	-0.182243	0.371911	0.431816	0.335978	0.0721437	0.499234	0.0649181	0.719348	0.953746	-0.27106	0.148106	0.727665
	Arginine	-0.327489	0.00235771	0.00769593	-0.425025	0.000230948	0.00122921	-0.538794	1.16264e-06	1.67613e-05	-0.0965271	0.355138	0.814839	-0.211266	0.0373986	0.281932	-0.114739	0.273804	0.812522
	Ascorbate	-0.0974866	0.380892	0.470673	0.0052368	0.964856	0.970466	0.0347488	0.759286	0.781883	0.111081	0.327277	0.814839	0.134848	0.220166	0.579413	0.0237673	0.834518	0.953424
	Asparagine	-0.049397	0.48039	0.557768	-0.1081	0.148912	0.214681	-0.275208	0.00013272	0.000717519	-0.0578665	0.395774	0.815732	-0.225421	0.00072113	0.0415851	-0.167555	0.0147647	0.527446
	Aspartate	-0.106583	0.0264506	0.0538348	-0.103648	0.0436808	0.0839642	-0.0995086	0.0420445	0.0734718	0.00498339	0.914362	0.96735	0.00779531	0.861953	0.968378	0.00281192	0.951818	0.983566
	butanoyl-l-carnitine	0.656018	0.000299833	0.00144087	0.38642	0.0450132	0.0855746	0.44099	0.0168465	0.035542	-0.263463	0.129308	0.596663	-0.212515	0.209912	0.579413	0.0509483	0.771916	0.953424
	Chenodeoxycholic acid	-0.183553	0.335119	0.439075	0.238646	0.241152	0.320918	-0.16758	0.388118	0.44763	0.401321	0.0310518	0.40117	0.0109118	0.951586	0.968378	-0.390409	0.0366403	0.708126
	Cholic acid	0.464375	0.0810989	0.13236	1.00635	0.000438044	0.00204815	0.55953	0.0394442	0.0703489	0.526305	0.0463138	0.40117	0.090746	0.722201	0.953746	-0.435559	0.100171	0.727665
	Choline	0.130443	0.053103	0.0937431	0.149232	0.0385041	0.074845	0.0613194	0.371737	0.431816	0.0170905	0.796723	0.955606	-0.0697915	0.278361	0.619796	-0.0868819	0.192784	0.727665
	Citrate	-0.480637	0.000177622	0.000903781	-0.391598	0.00425806	0.0129236	-0.397982	0.00226356	0.0061187	0.0836314	0.510257	0.880334	0.0789098	0.519529	0.809303	-0.00472156	0.970459	0.987585
	Creatine	0.118108	0.327011	0.431854	-0.139571	0.278578	0.359657	-0.0864522	0.481584	0.532286	-0.247517	0.0366127	0.40117	-0.200376	0.0806032	0.377485	0.0471408	0.690737	0.902108
	Creatinine	-0.0491991	0.457615	0.534914	0.032363	0.647508	0.703956	0.0213504	0.751863	0.781883	0.0753018	0.244786	0.763946	0.0685445	0.274741	0.619796	-0.00675725	0.917117	0.982406
	Cys-Gly	-0.324559	0.000896343	0.00369208	-0.218687	0.0355182	0.0698256	-0.327392	0.00101699	0.0031995	0.092671	0.307741	0.814839	-0.00650704	0.94106	0.968378	-0.099178	0.277025	0.812522
	Cysteine	-0.234069	0.0047657	0.0132653	-0.126364	0.152459	0.217979	-0.254053	0.00268098	0.00702742	0.0998582	0.212785	0.7218	-0.0230875	0.766084	0.960381	-0.122946	0.126818	0.727665
	Cystine	0.179776	0.00986987	0.0237151	0.232572	0.00182574	0.0060741	0.191879	0.00697794	0.0165368	0.0519502	0.417555	0.822657	0.0108556	0.861583	0.968378	-0.0410947	0.524001	0.872697
	D-Arabitol	0.159802	0.00525253	0.0141982	0.118016	0.0535754	0.0965473	0.131243	0.0243384	0.0478472	-0.0403256	0.469371	0.85475	-0.0281496	0.601533	0.887595	0.012176	0.827723	0.953424
	D-Glucono-1-5-lactone 6-phosphate	-0.103038	0.394964	0.477312	-0.193813	0.134764	0.199266	-0.235798	0.056716	0.0916997	-0.0902314	0.465058	0.85475	-0.132636	0.268283	0.619796	-0.0424048	0.732314	0.924747
	D-Glucose	-0.186921	0.00051362	0.00233285	-0.197087	0.000611235	0.00251771	-0.170269	0.00185663	0.0051806	-0.0147008	0.774901	0.955606	0.0150126	0.762642	0.960381	0.0297135	0.563818	0.872697
	D-Rhamnose	0.0253226	0.757887	0.789846	-0.0418789	0.634298	0.694517	-0.193078	0.0212989	0.0433496	-0.0693439	0.400793	0.815732	-0.220241	0.00581147	0.100538	-0.150897	0.0684105	0.727665
	D-Ribose	-0.147341	0.00222383	0.00752592	-0.142528	0.00559483	0.016688	-0.109582	0.0252443	0.0485251	0.00281793	0.951704	0.980029	0.0372091	0.409723	0.725862	0.0343912	0.461624	0.872697
	Decanoic acid (caprate)	-0.154207	0.000483204	0.0022593	-0.187542	7.45007e-05	0.00051889	-0.141922	0.00159973	0.00461256	-0.0325495	0.455434	0.85475	0.0125982	0.76513	0.960381	0.0451477	0.30279	0.812522
	Dehydroascorbate	-0.0819958	0.406123	0.481227	-0.0169705	0.872114	0.903447	-0.0698292	0.486134	0.532286	0.0636684	0.513952	0.880334	0.0107329	0.909263	0.968378	-0.0529354	0.588399	0.872697
	Deoxycholic acid	0.445126	0.0148989	0.0343668	0.810593	3.79575e-05	0.000345613	0.620598	0.000905738	0.00301332	0.346753	0.0438676	0.40117	0.171502	0.302651	0.619796	-0.175251	0.309141	0.812522
	DiHOME	0.331262	0.000703109	0.00296678	0.176988	0.0885842	0.144576	0.276038	0.00551318	0.0136254	-0.163321	0.0830954	0.509927	-0.0572809	0.529793	0.809303	0.10604	0.261747	0.812522
	Dihomo-g-Linolenic acid/eicosatrienoic acid	0.630723	4.60206e-07	9.38618e-06	0.319396	0.0155805	0.0358752	0.432972	0.000617511	0.00213659	-0.316081	0.00789446	0.227623	-0.198911	0.0835711	0.380468	0.117171	0.324217	0.812522
	Dimethylglycine	-0.0180964	0.791114	0.814659	-0.045969	0.52912	0.622706	-0.0776223	0.265588	0.332941	-0.0333911	0.628536	0.902768	-0.0616155	0.357394	0.689627	-0.0282244	0.683794	0.902108
	Diphosphate	-0.237912	0.171716	0.253904	-0.154305	0.406572	0.488451	-0.247465	0.16332	0.222476	0.0750201	0.661025	0.902768	-0.0126417	0.939236	0.968378	-0.0876619	0.609857	0.872697
	Docosahexaenoic acid	0.67432	3.83395e-06	4.42182e-05	0.517047	0.000850263	0.00326879	0.54332	0.000243727	0.00105412	-0.155649	0.249876	0.763946	-0.129364	0.323775	0.651314	0.0262851	0.846383	0.953424
	Docosapentaenoic acid	0.111429	0.563465	0.645559	0.489613	0.0179307	0.0397694	0.305927	0.120345	0.174955	0.385385	0.0487833	0.40117	0.197763	0.295812	0.619796	-0.187622	0.33816	0.812522
	Dodecanedioic acid	0.0627157	0.576385	0.656018	0.0666135	0.578774	0.658737	0.18554	0.105568	0.156096	-0.000348787	0.997311	0.997311	0.121954	0.224844	0.579413	0.122303	0.239848	0.812522
	Dodecanoic acid	-0.121113	0.157467	0.234843	-0.121739	0.183845	0.252422	-0.117848	0.178025	0.238747	0.00299181	0.971361	0.989943	0.00420341	0.958579	0.96979	0.0012116	0.988446	0.988446
	Dopamine	-0.0215698	0.805877	0.820098	-0.158449	0.0894276	0.144589	-0.116591	0.189843	0.250709	-0.140424	0.101219	0.547214	-0.096377	0.246033	0.608054	0.0440468	0.60688	0.872697
	Ectoine	-0.174316	0.00319306	0.00969122	-0.251305	5.73387e-05	0.000438057	-0.222606	0.000179838	0.000888916	-0.080838	0.13151	0.596663	-0.0490671	0.345576	0.687179	0.0317708	0.551039	0.872697
	EpOME/HODE	0.192511	0.10494	0.162095	0.123012	0.331883	0.413063	0.163165	0.17757	0.238747	-0.0671029	0.541183	0.886251	-0.0288168	0.7866	0.968378	0.0382861	0.728379	0.924747
	Fumarate	-0.231797	4.6779e-05	0.000323711	-0.173361	0.0042374	0.0129236	-0.187242	0.00120526	0.00365806	0.0612601	0.287158	0.814398	0.0453286	0.415378	0.725862	-0.0159315	0.782636	0.953424
	gamma-Glutamyl-Se-methylselenocysteine	-0.124896	0.0550682	0.0962304	-0.159385	0.0223487	0.0483292	-0.0485824	0.463442	0.517261	-0.0378287	0.557149	0.886251	0.0747142	0.231095	0.579413	0.112543	0.0826834	0.727665
	gamma-L-Glutamyl-D-alanine	-0.174081	0.0204505	0.0450028	-0.170276	0.0344956	0.0698256	-0.387251	5.9092e-07	9.29356e-06	0.00787732	0.917026	0.96735	-0.212008	0.0039133	0.0752224	-0.219885	0.00403814	0.527446
	Glutamate	0.0355664	0.721474	0.770463	-0.00572443	0.957185	0.968381	-0.134869	0.185407	0.246734	-0.0399824	0.682982	0.923093	-0.169263	0.0752647	0.377485	-0.129281	0.189036	0.727665
	Glutamine	-0.13313	0.0318464	0.0619037	-0.168961	0.0109103	0.0285983	-0.287721	6.66599e-06	7.68811e-05	-0.0342873	0.563512	0.886251	-0.154124	0.00774506	0.111658	-0.119836	0.0450253	0.708126
	Glycerol 3-phosphate	-0.25596	0.0754504	0.125509	-0.15019	0.329025	0.412474	-0.255231	0.0821239	0.126945	0.0977504	0.505935	0.880334	-0.00146659	0.991761	0.991761	-0.099217	0.501293	0.872697
	Glycine	-0.239917	7.76907e-06	7.46694e-05	-0.276503	1.49597e-06	2.87559e-05	-0.345112	4.59279e-10	1.58911e-08	-0.0351183	0.49575	0.880334	-0.104898	0.0364524	0.281932	-0.0697797	0.178145	0.727665
	Glycochenodeoxycholic acid	0.112278	0.517594	0.596958	0.445328	0.0167052	0.0375324	0.304796	0.0854727	0.128581	0.329795	0.0451881	0.40117	0.192977	0.225714	0.579413	-0.136818	0.406616	0.872697
	Glycocholic acid	-0.0491575	0.800588	0.819537	0.200872	0.334474	0.413315	0.166529	0.401598	0.457082	0.243431	0.176867	0.654056	0.21534	0.217744	0.579413	-0.0280902	0.876477	0.959687
	Guanidinoacetate	-0.157648	0.0345056	0.0663275	-0.106448	0.180959	0.252422	-0.28775	0.000169168	0.000886852	0.0480841	0.511496	0.880334	-0.131189	0.065338	0.368014	-0.179273	0.0152441	0.527446
	Guanine	0.0835241	0.631974	0.705365	0.194952	0.295867	0.379148	0.229449	0.197368	0.258672	0.126931	0.448307	0.85475	0.148973	0.358766	0.689627	0.0220424	0.895617	0.974476
	HEPE/oxoETE	0.197424	0.1921	0.281639	0.297243	0.0633659	0.11073	0.218054	0.152641	0.212959	0.0913702	0.570239	0.88875	0.019085	0.90267	0.968378	-0.0722852	0.652944	0.896237
	Heptanoic acid	-0.217699	0.000137728	0.000768612	-0.235938	0.000111311	0.000740649	-0.270809	3.65415e-06	4.51549e-05	-0.0242815	0.652166	0.902768	-0.0553809	0.289321	0.619796	-0.0310994	0.565352	0.872697
	Hexadecanoic acid	0.0897492	0.343157	0.439749	-0.175877	0.0826179	0.136123	-0.0816382	0.397734	0.455682	-0.26811	0.00493163	0.227623	-0.171912	0.0619822	0.368014	0.0961979	0.312249	0.812522
	Hexadecenoic acid	0.891849	1.10305e-05	0.000100435	0.519127	0.0157602	0.0358752	0.407254	0.0468513	0.0802502	-0.378203	0.0429957	0.40117	-0.485724	0.00749552	0.111658	-0.10752	0.565411	0.872697
	Hexanoic acid (caproate)	-0.229454	5.38698e-06	5.82468e-05	-0.227753	2.41188e-05	0.000245444	-0.223766	1.32931e-05	0.00010951	0.00140676	0.976336	0.989943	0.00551257	0.904339	0.968378	0.00410581	0.931298	0.982406
	hexanoyl-L-carnitine	0.322626	0.00877474	0.022324	0.433617	0.00101167	0.00365847	0.289851	0.0208276	0.0428949	0.115967	0.340659	0.814839	-0.030946	0.792965	0.968378	-0.146913	0.229485	0.794018
	Hexose phosphate	-0.0710579	0.29246	0.392214	-0.0840139	0.244321	0.322204	-0.0655941	0.340158	0.408662	-0.0122409	0.853371	0.96735	0.00541692	0.932758	0.968378	0.0176578	0.790535	0.953424
	Histidine	-0.228595	4.2365e-05	0.000305381	-0.285759	1.84e-06	3.1832e-05	-0.391378	1.48545e-11	6.42458e-10	-0.056564	0.280016	0.814398	-0.162644	0.00147332	0.050977	-0.10608	0.044133	0.708126
	HOTrE/oxoODE	0.242087	0.0180827	0.0406273	0.267931	0.0144022	0.0350926	0.205104	0.0494844	0.0823153	0.0228025	0.809964	0.959627	-0.0371779	0.686688	0.953746	-0.0599805	0.529901	0.872697
	Hypoxanthine	-0.249554	0.220688	0.318158	-0.719942	0.00101507	0.00365847	-0.385508	0.0638809	0.101389	-0.450821	0.0312585	0.40117	-0.130618	0.518307	0.809303	0.320203	0.126884	0.727665
	Icosapentaenoic acid	1.04277	4.16111e-10	2.39957e-08	0.935334	1.28836e-07	5.57214e-06	0.940053	2.82013e-08	6.09853e-07	-0.110422	0.458691	0.85475	-0.102009	0.48011	0.805141	0.0084132	0.955139	0.983566
	Icosatetraenoic acid	0.646702	5.58807e-08	1.93347e-06	0.436384	0.000525993	0.00229453	0.497207	3.66715e-05	0.000234969	-0.215472	0.0491588	0.40117	-0.150348	0.156168	0.509756	0.0651238	0.552572	0.872697
	IDP	-0.318235	0.0298669	0.0587155	-0.25014	0.110332	0.170087	-0.284633	0.0566352	0.0916997	0.060355	0.662725	0.902768	0.0291688	0.827488	0.968378	-0.0311862	0.822413	0.953424
	Indole	-0.064027	0.397301	0.477312	-0.103516	0.202188	0.275422	-0.163682	0.0342668	0.0630654	-0.0467172	0.528472	0.886251	-0.102369	0.152977	0.508942	-0.0556522	0.45475	0.872697
	Indole-3-acetaldehyde	-0.217487	0.00127383	0.00500846	-0.175646	0.0148007	0.0355629	-0.309399	7.917e-06	8.25319e-05	0.0336085	0.616575	0.902768	-0.0944972	0.146201	0.495935	-0.128106	0.0580711	0.717592
	Indole-3-acetate	0.0280409	0.773834	0.801636	-0.129501	0.214639	0.290098	-0.140091	0.159629	0.220926	-0.14847	0.111633	0.568014	-0.165188	0.0680719	0.368014	-0.0167186	0.8581	0.953424
	kynurenine	0.352127	2.04218e-06	2.52355e-05	0.338455	1.90882e-05	0.000206391	0.336824	8.11007e-06	8.25319e-05	-0.0185203	0.800151	0.955606	-0.0170142	0.81001	0.968378	0.00150609	0.983644	0.988446
	L-Adrenaline	-0.0323221	0.701063	0.762326	0.108077	0.230153	0.308655	-0.0229669	0.789081	0.79989	0.134951	0.0913743	0.509927	0.00767535	0.920919	0.968378	-0.127275	0.112705	0.727665
	L-Carnitine	-0.0168422	0.757184	0.789846	-0.0926064	0.11286	0.17127	-0.124092	0.0259443	0.0493227	-0.0690535	0.206753	0.715366	-0.10485	0.0479483	0.319041	-0.0357969	0.514156	0.872697
	L-Citrulline	0.175504	0.0205504	0.0450028	0.0835068	0.301205	0.38315	-0.0759673	0.324206	0.39465	-0.0987938	0.188996	0.681173	-0.253342	0.000571569	0.0415851	-0.154548	0.0411233	0.708126
	L-Methionine S-oxide	0.358913	0.00387991	0.0113767	0.0455052	0.730605	0.766028	0.145066	0.250294	0.318389	-0.300863	0.0105653	0.245881	-0.209014	0.0662053	0.368014	0.0918493	0.434643	0.872697
	L-octanoylcarnitine	0.159065	0.287756	0.38892	0.376934	0.0187552	0.0410716	0.222448	0.145128	0.204123	0.216788	0.14675	0.607752	0.0629886	0.663126	0.940335	-0.153799	0.304792	0.812522
	Lactate	-0.19928	0.0122415	0.0290107	-0.165396	0.0517669	0.0942703	-0.215028	0.00806232	0.018494	0.0403912	0.596593	0.902768	-0.0128956	0.861293	0.968378	-0.0532868	0.486909	0.872697
	Leucine/isoleucine	-0.0896636	0.258239	0.36149	-0.051845	0.540569	0.627926	-0.14039	0.0829178	0.126945	0.0354879	0.64816	0.902768	-0.0514861	0.494782	0.805141	-0.086974	0.265778	0.812522
	Leukotriene B4/PGA1/PGB1	1.04552	1.13158e-06	1.63135e-05	0.711646	0.0017665	0.00599225	0.577669	0.00770077	0.0180032	-0.332201	0.0846755	0.509927	-0.467275	0.0126058	0.167754	-0.135074	0.484131	0.872697
	Linoleate	0.47372	0.00190606	0.00659498	0.0950263	0.557841	0.643376	0.231126	0.135628	0.193915	-0.379562	0.0113702	0.245881	-0.242093	0.0948577	0.41026	0.137469	0.358991	0.828072
	LPA_16:0	0.104873	0.417142	0.490922	0.205572	0.13712	0.201033	0.161158	0.221682	0.288353	0.100241	0.385041	0.814839	0.0583651	0.60174	0.887595	-0.041876	0.717655	0.924747
	LPA_16:1	0.764194	1.39732e-05	0.000120868	0.865245	4.31923e-06	5.74791e-05	0.638113	0.000355543	0.00136687	0.0887073	0.561798	0.886251	-0.127986	0.388072	0.716285	-0.216693	0.158682	0.727665
	LPA_18:2	0.259441	0.0227989	0.0493025	0.322087	0.00825368	0.0230304	0.307547	0.00820106	0.018494	0.0758428	0.47906	0.863307	0.0535827	0.605916	0.887595	-0.0222601	0.836024	0.953424
	LPA_20:4	0.354922	0.00179398	0.00659498	0.459217	0.000163847	0.000977431	0.429152	0.000221432	0.00099359	0.113542	0.25529	0.763946	0.0788635	0.414814	0.725862	-0.0346784	0.729058	0.924747
	Lysine	0.123349	0.0575243	0.099517	0.0762678	0.271171	0.352727	-0.0193756	0.769361	0.787571	-0.0447268	0.46796	0.85475	-0.142313	0.0177	0.191381	-0.0975858	0.115363	0.727665
	Lysophosphatidic Acid	0.330919	0.00870424	0.022324	0.498046	0.000234473	0.00122921	0.323024	0.0119989	0.026276	0.174882	0.110173	0.568014	-0.00397923	0.970029	0.975668	-0.178861	0.103739	0.727665
	Lysophosphatidylinositol	1.0538	8.04742e-05	0.000464068	1.05429	0.000219757	0.00122638	1.21359	8.94595e-06	8.59805e-05	-0.0279286	0.90446	0.96735	0.152535	0.499081	0.805141	0.180464	0.440084	0.872697
	Malate	-0.115645	0.0835291	0.135052	0.0353794	0.62034	0.687942	0.0255314	0.707413	0.746235	0.153641	0.0207832	0.399499	0.14186	0.0272775	0.251769	-0.0117812	0.859253	0.953424
	Maltose	0.406378	0.00226213	0.00752592	0.269068	0.0574177	0.10136	0.497052	0.000272786	0.00112362	-0.130464	0.359128	0.814839	0.0926178	0.503367	0.805141	0.223082	0.119534	0.727665
	Mannitol	0.030992	0.662837	0.725764	0.0363762	0.628828	0.692913	0.00369128	0.95891	0.95891	0.00945758	0.890729	0.96735	-0.0268076	0.687523	0.953746	-0.0362652	0.595883	0.872697
	Methionine	-0.261885	0.00179109	0.00659498	-0.230615	0.0101043	0.0277467	-0.357115	3.23675e-05	0.000215368	0.0264609	0.745128	0.955606	-0.097167	0.217685	0.579413	-0.123628	0.131147	0.727665
	N-Acetylneuraminate	0.0325982	0.64282	0.712871	0.0460482	0.540815	0.627926	0.147372	0.0413643	0.0730207	0.0175563	0.800942	0.955606	0.116421	0.0862842	0.382748	0.0988648	0.159849	0.727665
	N-Acetylornithine	-0.288984	0.0139667	0.0326518	-0.114077	0.365877	0.448912	-0.429537	0.000351177	0.00136687	0.171346	0.15081	0.607752	-0.139995	0.219777	0.579413	-0.311341	0.00905249	0.527446
	N-formyl kynurenine	0.294847	0.151772	0.229263	0.0875501	0.690145	0.737007	0.196737	0.347965	0.415159	-0.205338	0.304536	0.814839	-0.0979873	0.613046	0.887595	0.107351	0.592683	0.872697
	Nonanoic acid (pelargonate)	-0.110957	0.0256331	0.0527921	-0.105856	0.0465939	0.0876168	-0.150706	0.00302349	0.00780691	0.00816105	0.865821	0.96735	-0.0383499	0.412018	0.725862	-0.046511	0.337964	0.812522
	O-Decanoyl-L-carnitine	0.457341	0.00922614	0.0228017	0.716549	0.000145807	0.000900881	0.494263	0.00581882	0.0141783	0.259001	0.127205	0.596663	0.0368663	0.822474	0.968378	-0.222134	0.192407	0.727665
	O-Decenoyl-L-carnitine	0.153614	0.276479	0.37961	0.367947	0.0150343	0.0356292	0.335353	0.0201469	0.0419929	0.207454	0.141956	0.607752	0.179276	0.190361	0.579413	-0.0281783	0.842251	0.953424
	Octadecanoic acid	-0.191257	0.0274462	0.0552115	-0.435311	3.3774e-06	4.86909e-05	-0.282823	0.00143732	0.00428719	-0.246488	0.00409224	0.227623	-0.0922803	0.264746	0.619796	0.154208	0.0724257	0.727665
	Octadecatrienoic acid	0.687314	0.000149683	0.000784702	0.336405	0.0803472	0.133655	0.421258	0.021905	0.0440648	-0.354721	0.0438675	0.40117	-0.266228	0.11821	0.425692	0.0884924	0.615428	0.872697
	Octadecenoic acid (Oleic acid)	0.333485	0.0240775	0.0512632	-0.0569968	0.717463	0.756836	0.0300511	0.841497	0.846389	-0.396923	0.00682383	0.227623	-0.305266	0.0314767	0.272273	0.0916576	0.531429	0.872697
	Octanoic acid (caprylate)	-0.153017	0.00242423	0.00776652	-0.207013	0.000129701	0.000831049	-0.228221	1.01527e-05	9.24428e-05	-0.0550803	0.256121	0.763946	-0.0755356	0.107792	0.414402	-0.0204554	0.673473	0.896237
	octenoyl-l-carnitine	0.223021	0.086053	0.137066	0.336218	0.015658	0.0358752	0.129909	0.326214	0.39465	0.107644	0.415924	0.822657	-0.0963737	0.452455	0.774997	-0.204017	0.125178	0.727665
	Ornithine	-0.0839684	0.253344	0.35925	-0.105673	0.178785	0.251462	-0.253861	0.000764759	0.00259418	-0.0191457	0.790287	0.955606	-0.169099	0.0159072	0.191381	-0.149953	0.0387273	0.708126
	Oxaloacetate	-0.141401	0.0875076	0.137626	-0.22142	0.0124863	0.0313062	-0.131672	0.118573	0.173841	-0.0718906	0.379864	0.814839	0.0129888	0.869923	0.968378	0.0848795	0.301915	0.812522
	Pantothenate	0.648906	6.10482e-06	6.21256e-05	0.615354	5.73466e-05	0.000438057	0.642256	1.11851e-05	9.67511e-05	-0.0414638	0.775322	0.955606	-0.0101018	0.942817	0.968378	0.031362	0.829758	0.953424
	Phenylalanine	-0.135385	0.0416621	0.0783429	-0.140141	0.0488739	0.090916	-0.142019	0.0361747	0.0651898	-0.00407257	0.947771	0.980029	-0.0064719	0.914306	0.968378	-0.00239933	0.969345	0.987585
	Phosphate	-0.119153	0.0730719	0.122732	-0.107877	0.129368	0.192936	-0.136734	0.0438097	0.0757908	0.009322	0.885148	0.96735	-0.0188653	0.762527	0.960381	-0.0281873	0.663662	0.896237
	Picolinic acid	0.218405	0.047085	0.0866563	0.190819	0.111097	0.170087	0.157135	0.162467	0.222476	-0.0402357	0.695912	0.926525	-0.0653272	0.507286	0.805141	-0.0250915	0.809414	0.953424
	Proline	-0.0745057	0.348203	0.442935	-0.179562	0.03512	0.0698256	-0.294994	0.000301108	0.00121143	-0.0991657	0.199047	0.702759	-0.218965	0.00356304	0.0752224	-0.119799	0.122591	0.727665
	propionyl-carnitine	0.29296	0.00151809	0.0058362	0.312009	0.00157766	0.00545871	0.140245	0.134641	0.193915	0.0206748	0.815405	0.959627	-0.151698	0.0780116	0.377485	-0.172373	0.0532978	0.717592
	Prostaglandin A2/B2/J2	2.2084	1.64098e-08	7.09726e-07	2.00745	1.37928e-06	2.87559e-05	2.26402	1.38657e-08	3.42681e-07	-0.201159	0.611972	0.902768	0.0541706	0.887926	0.968378	0.25533	0.521418	0.872697
	Prostaglandin A3/B3	0.31835	0.00483072	0.0132653	0.323163	0.00736929	0.0208998	0.429543	0.000202359	0.000972447	0.002891	0.978499	0.989943	0.11162	0.283593	0.619796	0.108729	0.313151	0.812522
	Pyridoxal	-0.144702	0.265281	0.367148	0.218548	0.118105	0.177671	0.0661111	0.618247	0.660227	0.364167	0.00709325	0.227623	0.211132	0.104671	0.414402	-0.153035	0.258606	0.812522
	Pyridoxamine 5'-phosphate	-0.462827	0.0290105	0.0576876	-0.366467	0.105317	0.164142	-0.531318	0.0140513	0.030386	0.0943291	0.656848	0.902768	-0.0706853	0.731286	0.958428	-0.165014	0.439072	0.872697
	Pyruvate	-0.113635	0.0520798	0.0928845	-0.111506	0.0749078	0.128307	-0.133621	0.0252142	0.0485251	0.00645344	0.910112	0.96735	-0.0185246	0.737642	0.959489	-0.024978	0.663517	0.896237
	quinolinic acid	0.189784	0.0242981	0.0512632	0.199465	0.0267576	0.0557718	0.196138	0.0224588	0.0446595	0.00684217	0.931311	0.975416	0.00515775	0.946565	0.968378	-0.00168443	0.983139	0.988446
	Resolvin D1/D2	0.615872	6.53052e-05	0.000403493	0.295184	0.071104	0.12301	0.397894	0.0109349	0.0242532	-0.321807	0.0251955	0.40117	-0.217406	0.118007	0.425692	0.104401	0.467855	0.872697
	S-Adenosyl-L-homocysteine	-0.214373	0.00454996	0.0131191	-0.24422	0.00236042	0.00770476	-0.167637	0.0277579	0.0521969	-0.0349035	0.624448	0.902768	0.0430095	0.533298	0.809303	0.077913	0.274035	0.812522
	Serine	-0.294819	5.12622e-05	0.000341091	-0.414497	1.2354e-07	5.57214e-06	-0.517075	8.34384e-12	5.05722e-10	-0.118449	0.0904382	0.509927	-0.221768	0.00116011	0.0501746	-0.103319	0.141102	0.727665
	Sphinganine 1-phosphate	0.57796	0.00919288	0.0228017	0.454051	0.0550738	0.0982244	0.431045	0.0562864	0.0916997	-0.100586	0.619767	0.902768	-0.137192	0.48523	0.805141	-0.036606	0.857253	0.953424
	Sphingosine	0.67183	2.73273e-05	0.000214892	0.831102	1.31753e-06	2.87559e-05	0.703577	1.66796e-05	0.000123607	0.148161	0.350628	0.814839	0.0285915	0.852508	0.968378	-0.11957	0.453022	0.872697
	Sphingosine 1-phosphate	-0.000370443	0.998138	0.998138	0.0145719	0.93154	0.959265	-0.0808191	0.617552	0.660227	0.0229154	0.884913	0.96735	-0.0770636	0.615673	0.887595	-0.099979	0.529515	0.872697
	Stearidonic acid	0.89504	1.5135e-06	2.01412e-05	0.741989	0.000175676	0.00101306	0.582614	0.00195898	0.00537942	-0.152405	0.370869	0.814839	-0.311055	0.0601741	0.368014	-0.15865	0.353571	0.826592
	Succinate	0.019432	0.705041	0.762326	0.0911485	0.0977827	0.153786	0.103561	0.0484318	0.0814372	0.0772255	0.124954	0.596663	0.0856397	0.0787835	0.377485	0.00841418	0.867531	0.955942
	Taurine	-0.0366451	0.580561	0.656451	-0.0696871	0.325749	0.411347	-0.0538925	0.425605	0.48124	-0.032272	0.602063	0.902768	-0.016944	0.777608	0.967814	0.0153279	0.805141	0.953424
	Taurochenodeoxycholic acid	-0.068667	0.750856	0.789846	0.0953253	0.680069	0.730757	0.241871	0.273088	0.337459	0.170224	0.384259	0.814839	0.314176	0.0981979	0.414347	0.143952	0.463598	0.872697
	Taurocholic acid	0.0145126	0.940409	0.945877	0.108416	0.601391	0.671229	0.20602	0.298353	0.366065	0.101347	0.544062	0.886251	0.196255	0.226019	0.579413	0.0949076	0.571497	0.872697
	Taurodeoxycholic acid	-0.240677	0.358934	0.449967	-0.0602971	0.829658	0.864643	0.0709881	0.790643	0.79989	0.201072	0.418461	0.822657	0.319971	0.184567	0.579413	0.118899	0.633599	0.883973
	Taurolithocholic acid	0.773772	2.00076e-17	3.46131e-15	0.868968	5.72862e-19	9.91051e-17	0.817572	1.50339e-18	2.60087e-16	0.0941429	0.170686	0.654056	0.0452169	0.496187	0.805141	-0.048926	0.476348	0.872697
	Tauroursodeoxycholic acid	0.202326	0.259103	0.36149	0.282705	0.14036	0.204053	0.361324	0.0484857	0.0814372	0.0850148	0.561473	0.886251	0.162574	0.252457	0.615141	0.0775591	0.597773	0.872697
	Tetradecanoic acid	-0.0218167	0.867278	0.877422	0.121947	0.382365	0.462581	0.0462598	0.728239	0.763548	0.149929	0.244171	0.763946	0.0706251	0.571143	0.859197	-0.0793035	0.539201	0.872697
	Threonine	-0.203998	0.00589727	0.0156958	-0.267393	0.000755376	0.00297	-0.453956	3.51208e-09	1.01265e-07	-0.0635811	0.374397	0.814839	-0.250227	0.000357543	0.0415851	-0.186646	0.00976391	0.527446
	Thymidine	-0.229423	5.59449e-05	0.000358462	-0.278744	5.18996e-06	6.4133e-05	-0.252024	1.46739e-05	0.000115391	-0.0534332	0.335836	0.814839	-0.0245073	0.647908	0.926347	0.0289258	0.603689	0.872697
	trans-4-Hydroxy-L-proline	0.140243	0.0515346	0.0928845	0.0449251	0.562018	0.643902	0.0688314	0.350688	0.415541	-0.0921623	0.154573	0.607752	-0.070755	0.259035	0.619796	0.0214073	0.743228	0.931727
	Tryptophan	-0.287737	2.92809e-05	0.000220244	-0.258942	0.000425088	0.00204815	-0.365198	2.33198e-07	4.03433e-06	0.0195798	0.77338	0.955606	-0.0803287	0.222537	0.579413	-0.0999085	0.14412	0.727665
	Tyrosine	-0.346108	1.77745e-05	0.000146428	-0.297494	0.000530527	0.00229453	-0.447195	6.65687e-08	1.2796e-06	0.0452583	0.557309	0.886251	-0.10274	0.169958	0.544494	-0.147999	0.0566587	0.717592
	UDP	-0.114121	0.0518667	0.0928845	-0.158709	0.010749	0.0285983	-0.10632	0.0723617	0.113805	-0.0461271	0.397634	0.815732	0.00698447	0.894895	0.968378	0.0531116	0.330106	0.812522
	UMP	-0.104209	0.403934	0.481227	-0.00929793	0.944431	0.961098	-0.0948	0.4565	0.512821	0.108854	0.355244	0.814839	0.0150163	0.895272	0.968378	-0.093838	0.427284	0.872697
	Urate	0.129774	0.0359554	0.0683548	0.15062	0.0230432	0.0492157	0.108984	0.0838395	0.12723	0.0152663	0.797776	0.955606	-0.0224464	0.696961	0.953746	-0.0377126	0.528614	0.872697
	Ursodeoxycholic acid	0.602409	0.00186874	0.00659498	0.835568	5.82389e-05	0.000438057	0.643207	0.0011348	0.00350573	0.204736	0.255492	0.763946	0.0347759	0.841921	0.968378	-0.16996	0.346986	0.82231
	Valine	-0.0681158	0.310447	0.413133	-0.120706	0.0935543	0.149809	-0.192481	0.00513253	0.0128685	-0.0585543	0.368819	0.814839	-0.126517	0.0453006	0.31348	-0.0679627	0.29906	0.812522
	Xanthine	0.214523	0.0699591	0.118656	0.0876193	0.489921	0.580523	0.254832	0.0349087	0.0635706	-0.116532	0.342834	0.814839	0.0425143	0.719046	0.953746	0.159046	0.197689	0.727665
