# Supplementary material for: Variegated overexpression of chromosome 21 genes reveals molecular and immune subtypes of Down syndrome
Source: Nat Commun. 2024 Jun 28;15:5473. doi: 10.1038/s41467-024-49781-1 (PMC11213896; doi:10.1038/s41467-024-49781-1)
Supplement: Supplementary file 9 — Supplementary Data 6 [file 41467_2024_49781_MOESM9_ESM.xlsx]

## Sheet: a. MS mass cytometry vs. D21
Supplementary Data 6 | Trisomy 21 molecular subtypes immune cell and complete blood count differential abundance.
a. Beta regression results for cell subpopulation proportions measured by mass cytometry (CyTOF) for trisomy 21 (T21) molecular subtypes (MS) versus euploid controls (D21).
	Cluster	Level	MS1 vs. D21 FC	MS1 vs. D21 q-value	MS2 vs. D21 FC	MS2 vs. D21 q-value	MS3 vs. D21 FC	MS3 vs. D21 q-value
	ABCs	Bcells||Cell_type	2.02045	4.09567e-10	2.06141	5.22472e-10	1.96853	5.94232e-09
	Anergic B cells	Bcells||Cell_type	0.921289	0.135415	0.897205	0.061424	0.902934	0.0658191
	Atypical	Bcells||Cell_type	0.725195	4.04436e-05	0.627194	8.42003e-08	0.680534	2.30233e-06
	c-delta switched memory B cells	Bcells||Cell_type	0.567961	6.77051e-12	0.585472	5.22472e-10	0.659257	1.86156e-07
	IgM memory	Bcells||Cell_type	1.67039	9.66686e-10	1.7429	5.22472e-10	1.66045	5.94232e-09
	Immature na√Øve B cells	Bcells||Cell_type	1.12512	0.190011	1.04278	0.669102	0.985554	0.877451
	Mature B cells	Bcells||Cell_type	1.13555	0.012316	1.15858	0.00645321	1.15085	0.00651387
	Plasmablast	Bcells||Cell_type	2.03804	8.277e-09	2.25142	5.22472e-10	2.06541	1.3289e-08
	pre-switched activated B cells	Bcells||Cell_type	0.607383	7.98422e-10	0.635741	1.12008e-07	0.653383	1.86156e-07
	Switched memory B cells	Bcells||Cell_type	0.687696	6.75707e-07	0.691597	4.44173e-06	0.699209	2.81477e-06
	Anergic B cells	CD45+CD66lo||Cell_type	0.628489	9.17237e-10	0.558293	3.78391e-12	0.559362	2.55594e-13
	Basophils	CD45+CD66lo||Cell_type	1.89406	3.18842e-21	1.98309	2.30865e-22	2.32469	6.96367e-37
	c-delta switched B memory	CD45+CD66lo||Cell_type	0.435832	1.51869e-33	0.416082	6.67997e-31	0.429176	4.64135e-33
	CD4+ Na√Øve T	CD45+CD66lo||Cell_type	0.653663	7.76177e-09	0.547852	1.1429e-13	0.486118	2.19509e-20
	CD4+ TCM	CD45+CD66lo||Cell_type	1.29334	1.61755e-06	1.29359	5.66957e-06	1.34035	6.08132e-08
	CD4+ TEM	CD45+CD66lo||Cell_type	1.04649	0.693733	1.2686	0.0206123	0.924317	0.452016
	CD4+ Treg	CD45+CD66lo||Cell_type	1.15847	0.00621484	1.1005	0.111867	1.10185	0.07743
	CD56- CD16- NK cells	CD45+CD66lo||Cell_type	0.617107	1.02007e-11	0.640181	3.68803e-09	0.675531	3.38936e-08
	CD56+ CD16- NK cells	CD45+CD66lo||Cell_type	1.05158	0.371078	0.977019	0.692156	1.11085	0.0290483
	CD56mid CD16hi NK cells	CD45+CD66lo||Cell_type	1.06063	0.606494	1.10854	0.311121	1.18024	0.0629911
	CD8+ Na√Øve T	CD45+CD66lo||Cell_type	0.493667	1.34772e-21	0.441432	3.10704e-23	0.375556	6.16898e-34
	CD8+ TCM	CD45+CD66lo||Cell_type	1.43255	1.86963e-06	1.52954	8.57861e-08	1.34657	0.00014671
	CD8+ TEMRA	CD45+CD66lo||Cell_type	2.01549	2.46759e-07	2.44708	3.566e-10	1.57165	0.001421
	Classical monocytes + M-MDSCs	CD45+CD66lo||Cell_type	0.952507	0.477406	0.938907	0.321334	1.45507	1.58748e-12
	gd T cells	CD45+CD66lo||Cell_type	0.744457	0.00267635	0.723185	0.00216196	0.622817	4.05128e-06
	gd T cells CD8+	CD45+CD66lo||Cell_type	1.58068	9.24723e-05	1.49423	0.00156762	1.39645	0.00631299
	Intermediate monocytes	CD45+CD66lo||Cell_type	1.59807	1.8147e-07	1.65791	7.6721e-08	2.27822	5.17376e-22
	MAITs CD8+	CD45+CD66lo||Cell_type	0.901199	0.309192	0.967493	0.732414	0.814311	0.023286
	Mature B cells	CD45+CD66lo||Cell_type	0.597863	5.91472e-11	0.583963	1.98726e-10	0.784386	0.001421
	mDCs	CD45+CD66lo||Cell_type	0.947057	0.693733	0.966732	0.771454	0.916849	0.459981
	Non classical monocytes	CD45+CD66lo||Cell_type	1.3221	0.000382822	1.33574	0.000628756	1.71635	9.09956e-13
	Non-CD4+CD8+ T cells	CD45+CD66lo||Cell_type	1.01888	0.745982	0.968546	0.644593	1.08567	0.130262
	PMN-MDSCs	CD45+CD66lo||Cell_type	0.947258	0.693733	0.865801	0.311121	1.45496	0.00137122
	Switched memory B cells	CD45+CD66lo||Cell_type	1.67518	2.14969e-07	1.71488	3.24169e-07	1.50921	7.91404e-05
	Undefined	CD45+CD66lo||Cell_type	0.990715	0.906679	0.843915	0.074007	1.04864	0.55305
	Basophils	Live||Cell_type	1.68959	1.78361e-18	1.77654	3.51522e-20	1.51562	9.17145e-12
	CD27- B cells	Live||Cell_type	0.690708	2.82477e-06	0.601894	3.66048e-09	0.458458	6.45058e-20
	CD27+ B cells	Live||Cell_type	0.559261	3.54039e-17	0.539218	5.27505e-16	0.403012	1.88009e-32
	CD4+ Na√Øve T	Live||Cell_type	0.707728	3.64149e-06	0.607675	1.8403e-09	0.40798	5.74113e-27
	CD4+ TCM	Live||Cell_type	1.28718	6.75958e-06	1.31691	3.53907e-06	0.965214	0.624871
	CD4+ TEM	Live||Cell_type	1.07151	0.474928	1.28662	0.0151729	0.757559	0.0133383
	CD4+ Treg	Live||Cell_type	1.2713	2.45392e-05	1.22459	0.000907747	0.950408	0.479782
	CD56+ CD16- NK cells	Live||Cell_type	0.865657	0.0299337	0.782845	0.000810139	0.671717	1.79506e-08
	CD56mid CD16hi NK cells	Live||Cell_type	1.07656	0.395344	1.1303	0.181277	0.912498	0.39172
	CD8+ Na√Øve T	Live||Cell_type	0.755186	1.84444e-05	0.712153	3.20099e-06	0.454937	4.61401e-26
	CD8+ TCM	Live||Cell_type	1.25261	0.00262635	1.3209	0.000518534	0.896881	0.240805
	CD8+ TEMRA	Live||Cell_type	1.87071	4.45245e-06	2.26814	7.22442e-09	1.29696	0.0872861
	Classical monocytes + MDSCs	Live||Cell_type	0.731063	3.64149e-06	0.718489	3.72517e-06	0.967723	0.653456
	Classsical monocytes + MDSCs	Live||Cell_type	0.962715	0.395344	0.956135	0.346259	1.00106	0.980723
	Eosinophils	Live||Cell_type	0.608384	6.75958e-06	0.6171	4.26883e-05	0.509434	3.74403e-09
	gd T cells	Live||Cell_type	0.787253	0.0163436	0.773918	0.0151729	0.530705	4.06634e-09
	gd T cells CD8+	Live||Cell_type	1.57925	4.48574e-05	1.44403	0.0022607	1.10413	0.479782
	Intermediate monocytes + MDSCs	Live||Cell_type	1.74296	4.40967e-10	1.74262	3.66048e-09	1.8551	2.3305e-12
	MAITs CD8+	Live||Cell_type	0.871288	0.111437	0.949316	0.540749	0.645412	1.16505e-06
	mDCs	Live||Cell_type	1.21497	0.00137191	1.24854	0.000644025	0.983414	0.825763
	Neutrophils	Live||Cell_type	0.952431	0.392516	0.945717	0.336347	1.52972	1.3222e-14
	Non-classical monocytes	Live||Cell_type	1.31915	0.000524083	1.31218	0.00143855	1.25471	0.0076366
	B cells	Live||Lineage	0.648142	2.08027e-10	0.5849	1.47164e-12	0.427377	2.1956e-28
	Basophils	Live||Lineage	1.68959	5.67512e-19	1.77654	1.11848e-20	1.51562	5.10683e-12
	Eosinophils	Live||Lineage	0.608384	6.45232e-06	0.6171	4.52755e-05	0.509434	1.90605e-09
	Myeloid	Live||Lineage	1.03228	0.497728	1.0267	0.570141	1.06026	0.184392
	Neutrophils	Live||Lineage	0.952431	0.474587	0.945717	0.356732	1.52972	8.25586e-15
	NK cells	Live||Lineage	1.05324	0.497728	1.09724	0.355064	0.876138	0.118582
	T cells	Live||Lineage	1.09671	0.17811	1.11499	0.124536	0.610742	8.25586e-15
	CD4+ Na√Øve T	Tcells||Cell_type	0.585426	1.19398e-11	0.476324	3.30842e-18	0.519001	5.54327e-16
	CD4+ TCM	Tcells||Cell_type	1.27751	0.000496076	1.28335	0.00108007	1.69422	2.66383e-15
	CD4+ TEM	Tcells||Cell_type	0.856479	0.0340691	0.939468	0.461474	1.05326	0.483953
	CD4+ Treg	Tcells||Cell_type	1.20976	0.00138667	1.12235	0.0793127	1.37556	3.0833e-08
	CD4+CD8+ T cells	Tcells||Cell_type	1.15622	0.328713	1.32636	0.0746642	1.05038	0.720676
	CD8+ Na√Øve T	Tcells||Cell_type	0.43978	1.85388e-26	0.38046	2.94107e-29	0.381455	4.80946e-32
	CD8+ TCM	Tcells||Cell_type	0.955957	0.475386	0.970259	0.676621	1.15802	0.0148417
	CD8+ TEMRA	Tcells||Cell_type	2.04346	1.07834e-09	2.44777	2.14422e-13	1.83992	3.7495e-07
	CD8+TEM	Tcells||Cell_type	0.747446	0.00326878	0.796161	0.0369383	0.826926	0.0483618
	gd T cells	Tcells||Cell_type	0.764009	0.00772164	0.742007	0.0104947	0.715762	0.00181023
	gd T cells CD8+	Tcells||Cell_type	1.47725	0.000490785	1.35732	0.0125257	1.41092	0.00213465
	MAITs CD8+	Tcells||Cell_type	0.739316	0.00772164	0.837078	0.147924	0.772669	0.0232431
	Non-CD4+CD8+ T cells	Tcells||Cell_type	1.05506	0.48836	1.03079	0.716976	1.22264	0.0148417

## Sheet: b. MS CBC vs. D21
Supplementary Data 6 | Trisomy 21 molecular subtypes immune cell and complete blood count differential abundance.
b. Complete blood count (CBC) linear regression results for MS versus D21.
	Analyte	Name	MS1 vs. D21 FC	MS1 vs. D21 FDR	MS2 vs. D21 FC	MS2 vs. D21 q-value	MS3 vs. D21 FC	MS3 vs. D21 q-value
	MCV	Mean Corpuscular Volume	1.09428	1.54421e-16	1.1017	8.19485e-12	1.08539	1.67331e-12
	MCH	Mean Corpuscular Hemoglobin	1.07849	4.10135e-06	1.09112	3.18841e-05	1.08225	5.24333e-06
	RBC	Red Blood Cell count	0.939377	0.0278408	0.957492	0.17076	0.941753	0.0245419
	WBC	White Blood Cell count	0.86751	0.0354387	0.846811	0.0513215	0.911863	0.158783
	lymphocytes (absolute)	Absolute Lymphocyte Count	0.869993	0.0354387	0.782527	0.00145235	0.595323	5.26079e-11
	MCHC	Mean Corpuscular Hemoglobin Concentration	0.988204	0.40167	0.990629	0.469869	0.99721	0.793196
	Hct	Hematocrit	1.02544	0.431163	1.05491	0.116954	1.02215	0.438949
	Hgb	Hemoglobin	1.01258	0.742364	1.04442	0.17076	1.01882	0.470311
	Plt	Platelet count	1.02119	0.780613	1.11119	0.116954	0.905962	0.104428
	lymphocytes (percent)	Percentage of Lymphocytes	1.00317	0.94014	0.927639	0.254085	0.652488	6.02349e-12
