# Supplementary material for: Variegated overexpression of chromosome 21 genes reveals molecular and immune subtypes of Down syndrome
Source: Nat Commun. 2024 Jun 28;15:5473. doi: 10.1038/s41467-024-49781-1 (PMC11213896; doi:10.1038/s41467-024-49781-1)
Supplement: Supplementary file 10 — Supplementary Data 7 [file 41467_2024_49781_MOESM10_ESM.xlsx]

## Sheet: a. Cytokine longit. corrs.
Supplementary Data 7 | Temporal stability of plasma inflammatory markers and complete blood counts in trisomy 21.
a. Results for Spearman correlations (rho) between levels of plasma inflammatory markers (MSD) across longitudinal blood draws.
	Analyte	rho	p-value	q-value
	CRP	0.832308	2.48337e-07	1.26652e-05
	IL-12/23p40	0.811538	8.53185e-07	2.17562e-05
	IL-31	0.8	0.104088	0.183051
	IL-27	0.773043	9.49262e-06	0.000121031
	IP-10	0.773043	9.49262e-06	0.000121031
	MDC	0.745385	1.90722e-05	0.000194536
	IL-10	0.736154	2.73211e-05	0.00023223
	IL-17 A	0.686154	0.00015264	0.00111209
	IL-16	0.668462	0.000259766	0.00165601
	Eotaxin	0.644615	0.000504617	0.00243734
	SAA	0.644615	0.000504617	0.00243734
	VEGF-D	0.643077	0.0005257	0.00243734
	MIP-1b	0.576923	0.0025347	0.0107725
	MIP-1a	0.573913	0.00336309	0.0131937
	IL-13	0.571429	0.180202	0.283396
	IL-1RN	0.549565	0.00540658	0.0196954
	IL-6	0.531538	0.00624898	0.0207865
	IL-15	0.529231	0.00652124	0.0207865
	IL-22	0.498246	0.0299213	0.0708906
	MIP-3a	0.493913	0.0141663	0.0424988
	Eotaxin-3	0.484348	0.0164653	0.0466517
	IL-29	0.471485	0.0267516	0.0708906
	MCP-4	0.438462	0.0283468	0.0708906
	IFN-g	0.433077	0.0305802	0.0708906
	TNF-a	0.423077	0.0351006	0.0778318
	TNF-b	0.408103	0.0532148	0.108558
	PIGF	0.397692	0.0489845	0.104092
	IL-17C	0.377922	0.0911966	0.166108
	sICAM-1	0.368462	0.0699303	0.137171
	IL-2	0.351909	0.152107	0.25024
	TARC	0.349231	0.0870606	0.164448
	sFlt-1	0.271538	0.189178	0.283767
	IL-1a	0.239231	0.24943	0.359157
	IL-8	0.236923	0.254163	0.359157
	GM-CSF	0.236364	0.302288	0.405702
	IL-9	0.235714	0.397703	0.494704
	Tie-2	0.233846	0.260565	0.359157
	MCP-1	0.205385	0.324673	0.424572
	IL-12p70	0.203297	0.505315	0.585706
	TSLP	0.193676	0.375906	0.47928
	VEGF-C	0.162338	0.48202	0.571698
	VEGF	0.160769	0.442662	0.537518
	sVCAM-1	0.104615	0.618719	0.685971
	IL-23	0.0559441	0.862898	0.880156
	IL-7	0.0538462	0.798235	0.848124
	IL-17D	0.0408696	0.849615	0.880156
	IL-5	-0.00395257	0.986072	0.986072
	IL-3	-0.0955882	0.715158	0.776022
	IL-4	-0.233333	0.545699	0.618459
	IL-17B	-0.287549	0.183374	0.283396
	bFGF	-0.307692	0.134583	0.228791

## Sheet: b. CBC longit. corrs.
Supplementary Data 7 | Temporal stability of plasma inflammatory markers and complete blood counts in trisomy 21.
b. Results for Spearman correlations (rho) between complete blood count (CBC) parameters across longitudinal blood draws.
	Analyte	Name	rho	p-value	q-value
	Plt	Platelet count	0.92012	3.68594e-14	3.68594e-13
	MCV	Mean Corpuscular Volume	0.830548	2.22781e-09	1.11391e-08
	lymphocytes (absolute)	Absolute Lymphocyte Count	0.766047	8.06053e-07	2.68684e-06
	WBC	White Blood Cell count	0.733871	1.75711e-06	4.39278e-06
	lymphocytes (percent)	Percentage of Lymphocytes	0.730645	3.05843e-06	6.11687e-06
	Hgb	Hemoglobin	0.520598	0.00189673	0.00316122
	MCH	Mean Corpuscular Hemoglobin	0.493984	0.00348097	0.00497281
	Hct	Hematocrit	0.247801	0.171488	0.193617
	RBC	Red Blood Cell count	0.242313	0.174255	0.193617
	MCHC	Mean Corpuscular Hemoglobin Concentration	0.0879011	0.626665	0.626665
