# Supplementary material for: Variegated overexpression of chromosome 21 genes reveals molecular and immune subtypes of Down syndrome
Source: Nat Commun. 2024 Jun 28;15:5473. doi: 10.1038/s41467-024-49781-1 (PMC11213896; doi:10.1038/s41467-024-49781-1)
Supplement: Supplementary file 11 — Supplementary Data 8 [file 41467_2024_49781_MOESM11_ESM.xlsx]

## Sheet: a. Mass cytometry antibodies
Supplementary Data 8 | Key antibodies and reagents used for mass cytometry analysis.
a. List of antibodies for cell-specific antigens.
	Antigen	Antibody	Source	Identifier	Lot	dilution
	CD11c	Mouse monoclonal anti-human CD11c (clone Bu15)	Fluidigm	Cat # 3147008; RRID: AB_2687850	3431914	1:100
	CD123	Mouse monoclonal anti-human CD123 (clone 6H6)	Fluidigm	Cat # 3143014B; RRID: AB_2811081	3431917	1:100
	CD127	Mouse monoclonal anti-human CD127 (clone A019D5)	Fluidigm	Cat # 3149011; RRID: AB_2661792	3321819	1:100
	CD14	Mouse monoclonal anti-human CD14 (clone M5E2)	Fluidigm	Cat # 3151009B; RRID: AB_2810244	2191914	1:100
	CD15	Mouse monoclonal anti-human CD15 (Clone W6D3)	BioLegend	Cat # 323002; RRID: AB_756008	B254011	1:67
	CD16	Mouse monoclonal anti-human CD16 (clone B73.1)	BioLegend	Cat # 360702; RRID: AB_2562693	B243320	1:33
	CD161	Mouse monoclonal anti-human CD161 (clone DX12)	BD Biosciences	Cat # 556079; RRID: AB_396346	9115548	1:33
	CD19	Mouse monoclonal anti-human CD19 (clone HIP19)	Fluidigm	Cat # 3142001; RRID: AB_2651155	3031906	1:100
	CD1c	Mouse monoclonal anti-human CD1c (clone L161)	BioLegend	Cat # 331501; RRID: AB_1088996	B265380	1:100
	CD25	Mouse monoclonal anti-human CD25 (clone 2A3)	Fluidigm	Cat # 3169003; RRID: AB_2661806	0342004	1:100
	CD27	Mouse monoclonal anti-human CD27 (clone L128)	Fluidigm	Cat # 3167006B; RRID: AB_2811093	2851804	1:400
	CD279/PD1	Mouse monoclonal anti-human CD279/PD1 (clone EH12.2H7)	Fluidigm	Cat # 3155009B; RRID: AB_2811087	2971910	1:133
	CD3	Mouse monoclonal anti-human CD3 (clone UCHT1)	DVS Sciences	Cat # 3154003B; RRID: AB_2811086	0071917	1:100
	CD33	Mouse monoclonal anti-human CD33 (clone WM53)	BioLegend	Cat # 303402; RRID: AB_314346	B277151	1:33
	CD34	Mouse monoclonal anti-human CD34 (clone 581)	Fluidigm	Cat # 3163014B; RRID: AB_2811091	2651705	1:33
	CD38	Mouse monoclonal anti-human CD38 (clone HIT2)	Fluidigm	Cat # 3172007B; RRID: AB_2756288	0861906	1:100
	CD4	Mouse monoclonal anti-human CD4 (clone RPA-T4)	Fluidigm	Cat # 3145001; RRID: AB_2661789	2681902	1:100
	CD45	Mouse monoclonal Anti-Human CD45 (Clone HI30)	Fluidigm	Cat # 3089003B; RRID: AB_2661851	2801911	1:100
	CD45RA	Mouse monoclonal anti-human CD45RA (clone HI100)	BioLegend	Cat # 304102; RRID: AB_314406	B295482, B255475	1:33
	CD45RO	Mouse monoclonal anti-human CD45RO (clone UCHL1)	Fluidigm	Cat # 3164007B; RRID: AB_2811092	2431806	1:100
	CD56	Mouse monoclonal anti-human CD56 (clone N901)	Fluidigm	Cat # 3176009B; RRID: AB_2811096	3171701	1:50
	CD7	Mouse monoclonal anti-human CD7 (clone CD7-6B7)	DVS Sciences	Cat # 3153014B; RRID: AB_2811084	0282010	1:100
	CD8a	Mouse monoclonal anti-human CD8a (clone RPA-T8)	Fluidigm	Cat # 3162015; RRID: AB_2661802	0171813	1:100
	CD95	Mouse monoclonal anti-human CD95 (clone DX2)	BioLegend	Cat # 305602; RRID: AB_314540	B241963	1:67
	HLA-DR	Mouse monoclonal anti-human HLA-DR (clone L243)	Fluidigm	Cat # 3174001B; RRID: AB_2665397	0991901	1:100
	IgD	Mouse monoclonal anti-human IgD (clone IA6-2)	Fluidigm	Cat # 3146005B; RRID: AB_2811082	2561908	1:100
	IgM	Mouse monoclonal anti-human IgM (clone MHM-88)	BioLegend	Cat # 314502; RRID: AB_493003	B264164	1:33
	PD-L1	Mouse monoclonal anti-human PD-L1 (clone 29E.2A3)	Fluidigm	Cat # 3156026; RRID: AB_2687855	2761903	1:100
	PICP	Mouse monoclonal anti-human PICP (Clone PCIDG10)	Millipore	Cat # MAB1913; RRID: AB_94406	3328869, 3389939(x8)	1:133
	EMR1	Mouse monoclonal anti-human EMR1 (Clone BM8)	BioLegend	Cat # 123102; RRID: AB_893506	B264265	1:33
	TCR Va7.2	Mouse monoclonal anti-human TCR Va7.2 (Clone 3C10)	BioLegend	Cat # 351702; RRID: AB_10900258	B282453	1:33
	FOXP3	Mouse monoclonal anti-human FOXP3 (clone 259D/C7)	Fluidigm	Cat # 3159028A; RRID: AB_2811088	1812006, 2631804	1:50
	phospho-4E-BP1	Rabbit monoclonal anti-human phospho-4E-BP1 (Thr37 / Thr46) (clone 236B4)	Cell Signaling Technology	Cat # 2855; RRID: AB_560835	29, 31	1:20
	phospho-STAT1	Rabbit monoclonal anti-human phospho-STAT1 (Tyr701) (clone 58D6)	Cell Signaling Technology	Cat # 9167; RRID: AB_561284	22	1:400
	GZMB	Mouse monoclonal anti-human GZMB (clone GB11)	Fluidigm	Cat # 3173006B; RRID: AB_2811095	1611909	1:100
	CD11b	Mouse monoclonal anti-human CD11b (Clone ICRF44)	BioLegend	Cat # 301302; RRID: AB_314154	B286270	1:33
	TCRgd	Mouse monoclonal anti-human TCRgd (Clone 11F2)	BioLegend	Cat # 331202; RRID: AB_1089222	B271574	1:33
	Cleaved PARP	Mouse monoclonal anti-human Cleaved PARP (Clone F21-852)	BD Pharmingen Customs	Cat # 624084; RRID: NA	9326323	1:33
	RORgt	Mouse monoclonal anti-human RORgt (Clone 4F3-3C8-2B7)	BioLegend	Cat # 644902; RRID: AB_1595502	NA	1:33
	T-bet	Mouse monoclonal anti-human T-bet (Clone 4B10)	BioLegend	Cat # 644802; RRID: AB_2810251	B335065	1:33
	CD66b	Mouse monocloncal anti-human CD66b (Clone G10f5)	BioLegend	Cat # 305102; RRID: AB_314494	B298277	1:308

## Sheet: b. Mass cytometry isotopes
Supplementary Data 8 | Key antibodies and reagents used for mass cytometry analysis.
b. List of metal isotypes for labeling.
	Antigen	Metal	Cofactor	Live_marker_class	CD45_marker_class	Tcells_marker_class	Bcells_marker_class
	CD11b	Nd144Di	5	type	type	type	type		Key
	CD11c	Sm147Di	1	type	type	type	type		NA = not used
	CD123	Nd143Di	1	type	type	type	type		type = used for FlowSOM clustering
	CD127	Sm149Di	0.201553	type	type	type	type		state = used for expression only, not used for FlowSOM clustering
	CD14	Eu151Di	1.13614	type	type	type	type
	CD15	Ho165Di	2.06196	type	type	type	type
	CD16	Dy161Di	2.11923	type	type	type	type
	CD161	Lu175Di	2	type	type	type	type
	CD19	Nd142Di	0.953372	type	type	NA	state
	CD1c	Nd150Di	0.682696	type	type	type	type
	CD25	Tm169Di	1	type	type	type	type
	CD27	Er167Di	0.947359	type	type	type	type
	CD279PD1	Gd155Di	0.943002	type	type	type	type
	CD3	Sm154Di	4.50236	type	type	state	NA
	CD33	Er170Di	1	type	type	type	type
	CD38	Yb172Di	5	type	type	type	type
	CD4	Nd145Di	4.34667	type	type	type	NA
	CD45	Y89Di	5	type	type	state	state
	CD45RA	Gd157Di	5	type	type	type	type
	CD45RO	Dy164Di	3.50996	type	type	type	type
	CD56	Yb176Di	2	type	type	type	type
	CD66b	In113Di	5	type	type	NA	NA
	CD7	Eu153Di	5	type	type	type	type
	CD8a	Dy162Di	1.09576	type	type	type	NA
	CD95	Yb171Di	2	type	type	type	type
	EMR1	Gd158Di	5	type	type	NA	NA
	FoxP3	Tb159Di	1	type	type	type	type
	GranzymeB	Yb173Di	5	type	type	type	type
	HLADR	Yb174Di	5	type	type	type	type
	IgD	Nd146Di	2	type	type	NA	NA
	IgM	La139Di	2	type	type	NA	NA
	PDL1	Gd156Di	5	type	type	type	type
	RORgt	Cd116Di	15.2359	type	type	type	type
	TCR_Va7.2	Nd148Di	0.921841	type	type	type	NA
	TCRgd	Sm152Di	1	type	type	type	type
	Tbet	Gd160Di	5.89755	type	type	type	type
	p4E_BP1	Er166Di	9.53986	type	type	type	type
	pSTAT1	Er168Di	0.201904	type	type	type	type
	IgD	Nd146Di	0.484356	NA	NA	NA	type
	IgM	La139Di	0.212439	NA	NA	NA	type
