# Supplementary material for: Variegated overexpression of chromosome 21 genes reveals molecular and immune subtypes of Down syndrome
Source: Nat Commun. 2024 Jun 28;15:5473. doi: 10.1038/s41467-024-49781-1 (PMC11213896; doi:10.1038/s41467-024-49781-1)
Supplement: Supplementary file 13 — Source Data [file 41467_2024_49781_MOESM13_ESM.zip]

Archive with 19 entries (18 files):
- Source Data/
- Source Data/SourceData_Fig3.xlsx
- __MACOSX/Source Data/._SourceData_Fig3.xlsx
- Source Data/SourceData_Fig2.xlsx
- __MACOSX/Source Data/._SourceData_Fig2.xlsx
- Source Data/.DS_Store
- __MACOSX/Source Data/._.DS_Store
- Source Data/SourceData_Fig5.xlsx
- __MACOSX/Source Data/._SourceData_Fig5.xlsx
- Source Data/SourceData_Fig8.xlsx
- __MACOSX/Source Data/._SourceData_Fig8.xlsx
- Source Data/SourceData_Fig4.xlsx
- __MACOSX/Source Data/._SourceData_Fig4.xlsx
- Source Data/SourceData_Fig7.xlsx
- __MACOSX/Source Data/._SourceData_Fig7.xlsx
- Source Data/SourceData_Fig6.xlsx
- __MACOSX/Source Data/._SourceData_Fig6.xlsx
- Source Data/SourceData_Fig1.xlsx
- __MACOSX/Source Data/._SourceData_Fig1.xlsx
