# Supplementary material for: Variegated overexpression of chromosome 21 genes reveals molecular and immune subtypes of Down syndrome
Source: Nat Commun. 2024 Jun 28;15:5473. doi: 10.1038/s41467-024-49781-1 (PMC11213896; doi:10.1038/s41467-024-49781-1)
Supplement: Supplementary file 13 — Source Data [file 41467_2024_49781_MOESM13_ESM.zip › Source Data/SourceData_Fig3.xlsx]

## Sheet: 3D
SampleID	Karyotype	subtype	Sex	Age	EnsemblID	Gene_name	RPKM
HTP0001B2	Control	D21	Female	25.8	ENSG00000165629.20	ATP5F1C	52.6483
HTP0005A3	T21	MS1	Male	36.5	ENSG00000165629.20	ATP5F1C	48.2562
HTP0012A2	T21	MS1	Female	44	ENSG00000165629.20	ATP5F1C	43.4636
HTP0015A4	T21	MS2	Male	31.2	ENSG00000165629.20	ATP5F1C	62.7187
HTP0017A4	T21	MS3	Female	23.6	ENSG00000165629.20	ATP5F1C	44.9815
HTP0018B3	Control	D21	Female	57	ENSG00000165629.20	ATP5F1C	56.3375
HTP0019B2	Control	D21	Female	56.9	ENSG00000165629.20	ATP5F1C	30.7154
HTP0022B2	Control	D21	Female	43.2	ENSG00000165629.20	ATP5F1C	37.3176
HTP0023A2	T21	MS2	Female	36.2	ENSG00000165629.20	ATP5F1C	44.9733
HTP0025A3	T21	MS2	Female	25.7	ENSG00000165629.20	ATP5F1C	57.9139
HTP0026B2	Control	D21	Female	55.6	ENSG00000165629.20	ATP5F1C	51.5032
HTP0034B3	Control	D21	Female	25.1	ENSG00000165629.20	ATP5F1C	24.1863
HTP0035B3	Control	D21	Female	28.6	ENSG00000165629.20	ATP5F1C	56.1904
HTP0036A2	T21	MS1	Female	32.1	ENSG00000165629.20	ATP5F1C	72.3904
HTP0040B3	Control	D21	Female	28.9	ENSG00000165629.20	ATP5F1C	32.1912
HTP0042B2	Control	D21	Male	36.2	ENSG00000165629.20	ATP5F1C	85.2277
HTP0043B2	Control	D21	Male	38.2	ENSG00000165629.20	ATP5F1C	26.8842
HTP0044B2	Control	D21	Male	35.8	ENSG00000165629.20	ATP5F1C	32.4894
HTP0047B2	Control	D21	Male	38.7	ENSG00000165629.20	ATP5F1C	43.8739
HTP0048B2	Control	D21	Female	39.4	ENSG00000165629.20	ATP5F1C	27.3612
HTP0050A3	T21	MS3	Female	22.8	ENSG00000165629.20	ATP5F1C	69.1222
HTP0052A2	T21	MS1	Female	29.9	ENSG00000165629.20	ATP5F1C	45.9581
HTP0053A2	T21	MS1	Female	26.3	ENSG00000165629.20	ATP5F1C	62.2279
HTP0054A2	T21	MS3	Male	21.7	ENSG00000165629.20	ATP5F1C	40.3841
HTP0055B2	Control	D21	Male	37	ENSG00000165629.20	ATP5F1C	36.9616
HTP0057B2	Control	D21	Female	34.8	ENSG00000165629.20	ATP5F1C	44.2984
HTP0058B2	Control	D21	Male	33.8	ENSG00000165629.20	ATP5F1C	61.4391
HTP0059B2	Control	D21	Male	24.7	ENSG00000165629.20	ATP5F1C	47.2118
HTP0061B2	Control	D21	Female	22.2	ENSG00000165629.20	ATP5F1C	42.6934
HTP0062B2	Control	D21	Female	20.5	ENSG00000165629.20	ATP5F1C	41.3083
HTP0066A2	T21	MS1	Male	14.7	ENSG00000165629.20	ATP5F1C	54.0921
HTP0067B2	Control	D21	Male	20.5	ENSG00000165629.20	ATP5F1C	61.5458
HTP0070A3	T21	MS3	Male	24.9	ENSG00000165629.20	ATP5F1C	26.6185
HTP0073A2	T21	MS3	Male	54.7	ENSG00000165629.20	ATP5F1C	28.8225
HTP0077B2	Control	D21	Male	43.3	ENSG00000165629.20	ATP5F1C	44.1051
HTP0078B2	Control	D21	Male	27.7	ENSG00000165629.20	ATP5F1C	19.5659
HTP0079B2	Control	D21	Male	28.4	ENSG00000165629.20	ATP5F1C	35.3117
HTP0080A2	T21	MS1	Female	34.8	ENSG00000165629.20	ATP5F1C	83.4859
HTP0087B2	Control	D21	Male	55.4	ENSG00000165629.20	ATP5F1C	70.9835
HTP0090B2	Control	D21	Male	24.8	ENSG00000165629.20	ATP5F1C	36.7053
HTP0092B2	Control	D21	Female	25.2	ENSG00000165629.20	ATP5F1C	52.3245
HTP0095B2	Control	D21	Female	37.7	ENSG00000165629.20	ATP5F1C	18.2091
HTP0096B2	Control	D21	Male	25.6	ENSG00000165629.20	ATP5F1C	36.9642
HTP0098B2	Control	D21	Female	54.9	ENSG00000165629.20	ATP5F1C	32.1835
HTP0100B2	Control	D21	Female	33.5	ENSG00000165629.20	ATP5F1C	47.8694
HTP0101A2	T21	MS3	Female	31.3	ENSG00000165629.20	ATP5F1C	45.0663
HTP0103A2	T21	MS1	Female	1.6	ENSG00000165629.20	ATP5F1C	113.965
HTP0104B2	Control	D21	Female	36.6	ENSG00000165629.20	ATP5F1C	85.6689
HTP0105B3	Control	D21	Female	30	ENSG00000165629.20	ATP5F1C	38.4065
HTP0107A3	T21	MS2	Female	33.7	ENSG00000165629.20	ATP5F1C	34.8462
HTP0109A3	T21	MS1	Female	49	ENSG00000165629.20	ATP5F1C	70.7165
HTP0111B2	Control	D21	Female	44.5	ENSG00000165629.20	ATP5F1C	59.2135
HTP0112A3	T21	MS3	Female	36	ENSG00000165629.20	ATP5F1C	64.9787
HTP0116A2	T21	MS1	Male	10.9	ENSG00000165629.20	ATP5F1C	100.921
HTP0118B	Control	D21	Male	44.3	ENSG00000165629.20	ATP5F1C	44.0691
HTP0119A	T21	MS1	Female	50.9	ENSG00000165629.20	ATP5F1C	36.9248
HTP0126B2	Control	D21	Female	48	ENSG00000165629.20	ATP5F1C	48.7391
HTP0127B2	Control	D21	Female	8.2	ENSG00000165629.20	ATP5F1C	32.7614
HTP0146B	Control	D21	Male	47.4	ENSG00000165629.20	ATP5F1C	53.7714
HTP0147B	Control	D21	Female	38.6	ENSG00000165629.20	ATP5F1C	30.0031
HTP0148B2	Control	D21	Male	41.7	ENSG00000165629.20	ATP5F1C	61.1109
HTP0149B	Control	D21	Female	53.2	ENSG00000165629.20	ATP5F1C	23.1824
HTP0151A	T21	MS3	Male	27.4	ENSG00000165629.20	ATP5F1C	53.9649
HTP0198A3	T21	MS2	Male	36.3	ENSG00000165629.20	ATP5F1C	41.0471
HTP0202B	Control	D21	Male	61.3	ENSG00000165629.20	ATP5F1C	19.7551
HTP0205B	Control	D21	Female	42.6	ENSG00000165629.20	ATP5F1C	45.7588
HTP0207A4	T21	MS1	Female	25.2	ENSG00000165629.20	ATP5F1C	57.6759
HTP0211A3	T21	MS2	Male	29.7	ENSG00000165629.20	ATP5F1C	56.412
HTP0213A3	T21	MS2	Male	46.3	ENSG00000165629.20	ATP5F1C	44.5486
HTP0214B2	Control	D21	Female	21.6	ENSG00000165629.20	ATP5F1C	30.8526
HTP0216B2	Control	D21	Female	17.2	ENSG00000165629.20	ATP5F1C	22.2687
HTP0219A2	T21	MS2	Female	19.5	ENSG00000165629.20	ATP5F1C	32.1781
HTP0226A3	T21	MS1	Male	52.4	ENSG00000165629.20	ATP5F1C	84.5608
HTP0230A2	T21	MS3	Female	39.6	ENSG00000165629.20	ATP5F1C	31.2738
HTP0236A2	T21	MS1	Male	11.3	ENSG00000165629.20	ATP5F1C	40.8426
HTP0238A3	T21	MS2	Male	41.5	ENSG00000165629.20	ATP5F1C	38.0247
HTP0241A2	T21	MS3	Female	17.9	ENSG00000165629.20	ATP5F1C	27.1907
HTP0242B3	Control	D21	Female	20.3	ENSG00000165629.20	ATP5F1C	32.951
HTP0243A3	T21	MS3	Female	15.1	ENSG00000165629.20	ATP5F1C	29.9064
HTP0247A2	T21	MS3	Male	22.5	ENSG00000165629.20	ATP5F1C	41.5297
HTP0249A2	T21	MS2	Female	34	ENSG00000165629.20	ATP5F1C	25.5569
HTP0251A2	T21	MS3	Female	34.3	ENSG00000165629.20	ATP5F1C	51.7466
HTP0254A2	T21	MS2	Male	33.8	ENSG00000165629.20	ATP5F1C	23.7037
HTP0259A2	T21	MS3	Female	32.6	ENSG00000165629.20	ATP5F1C	55.629
HTP0261A2	T21	MS1	Male	22.9	ENSG00000165629.20	ATP5F1C	63.3891
HTP0262A2	T21	MS3	Female	14.3	ENSG00000165629.20	ATP5F1C	55.754
HTP0263A2	T21	MS2	Female	12.4	ENSG00000165629.20	ATP5F1C	63.8625
HTP0277A3	T21	MS1	Female	37.2	ENSG00000165629.20	ATP5F1C	26.9082
HTP0289B	Control	D21	Male	7.1	ENSG00000165629.20	ATP5F1C	29.7644
HTP0290B	Control	D21	Female	43.3	ENSG00000165629.20	ATP5F1C	42.3678
HTP0293A	T21	MS3	Male	6.2	ENSG00000165629.20	ATP5F1C	26.7412
HTP0294B	Control	D21	Male	4.2	ENSG00000165629.20	ATP5F1C	29.8599
HTP0295A	T21	MS3	Male	51.2	ENSG00000165629.20	ATP5F1C	56.8331
HTP0296A	T21	MS3	Male	55.1	ENSG00000165629.20	ATP5F1C	56.7063
HTP0298A	T21	MS1	Female	25.8	ENSG00000165629.20	ATP5F1C	38.9142
HTP0300A	T21	MS1	Female	30.8	ENSG00000165629.20	ATP5F1C	67.7381
HTP0301A3	T21	MS2	Female	24	ENSG00000165629.20	ATP5F1C	75.0949
HTP0306A	T21	MS3	Male	23.2	ENSG00000165629.20	ATP5F1C	26.2064
HTP0312A2	T21	MS1	Female	35.7	ENSG00000165629.20	ATP5F1C	70.9261
HTP0316B	Control	D21	Female	29.6	ENSG00000165629.20	ATP5F1C	48.0082
HTP0318A3	T21	MS1	Male	30.5	ENSG00000165629.20	ATP5F1C	104.547
HTP0320A2	T21	MS3	Female	33.7	ENSG00000165629.20	ATP5F1C	38.0743
HTP0321A	T21	MS3	Female	14	ENSG00000165629.20	ATP5F1C	52.4004
HTP0323A	T21	MS3	Male	3.8	ENSG00000165629.20	ATP5F1C	19.5852
HTP0324A2	T21	MS1	Male	22	ENSG00000165629.20	ATP5F1C	69.2886
HTP0325A	T21	MS3	Male	13.4	ENSG00000165629.20	ATP5F1C	61.5315
HTP0327A	T21	MS1	Male	6.5	ENSG00000165629.20	ATP5F1C	70.719
HTP0329A2	T21	MS3	Female	19.5	ENSG00000165629.20	ATP5F1C	59.3336
HTP0330A	T21	MS1	Male	6.1	ENSG00000165629.20	ATP5F1C	65.2825
HTP0331A	T21	MS3	Male	23.1	ENSG00000165629.20	ATP5F1C	62.9545
HTP0333A2	T21	MS3	Female	30.3	ENSG00000165629.20	ATP5F1C	39.6928
HTP0334A2	T21	MS1	Male	44.1	ENSG00000165629.20	ATP5F1C	79.0657
HTP0335A2	T21	MS2	Female	57.6	ENSG00000165629.20	ATP5F1C	51.1709
HTP0336A	T21	MS1	Female	8.7	ENSG00000165629.20	ATP5F1C	79.7531
HTP0337A	T21	MS3	Male	22.2	ENSG00000165629.20	ATP5F1C	42.897
HTP0339A	T21	MS1	Male	16.1	ENSG00000165629.20	ATP5F1C	82.0518
HTP0340A	T21	MS3	Female	18.6	ENSG00000165629.20	ATP5F1C	59.2649
HTP0341A	T21	MS1	Male	2.6	ENSG00000165629.20	ATP5F1C	60.3909
HTP0342A	T21	MS1	Female	13.6	ENSG00000165629.20	ATP5F1C	80.4096
HTP0343B	Control	D21	Male	46.2	ENSG00000165629.20	ATP5F1C	54.2381
HTP0345A	T21	MS3	Female	52.7	ENSG00000165629.20	ATP5F1C	26.2516
HTP0346B	Control	D21	Female	37.1	ENSG00000165629.20	ATP5F1C	47.9553
HTP0347B	Control	D21	Female	14	ENSG00000165629.20	ATP5F1C	68.094
HTP0349B	Control	D21	Female	10	ENSG00000165629.20	ATP5F1C	78.5058
HTP0352B	Control	D21	Male	43.2	ENSG00000165629.20	ATP5F1C	77.818
HTP0354A	T21	MS1	Male	6	ENSG00000165629.20	ATP5F1C	82.1316
HTP0355B	Control	D21	Male	12.3	ENSG00000165629.20	ATP5F1C	40.3083
HTP0357A	T21	MS1	Male	3.8	ENSG00000165629.20	ATP5F1C	87.8727
HTP0361B2	Control	D21	Male	11.5	ENSG00000165629.20	ATP5F1C	67.8619
HTP0364A	T21	MS3	Male	13.7	ENSG00000165629.20	ATP5F1C	48.7507
HTP0367A	T21	MS1	Male	13.6	ENSG00000165629.20	ATP5F1C	81.385
HTP0368A	T21	MS1	Male	15.2	ENSG00000165629.20	ATP5F1C	71.1766
HTP0370A	T21	MS1	Male	20.2	ENSG00000165629.20	ATP5F1C	82.1226
HTP0373A	T21	MS1	Male	56.7	ENSG00000165629.20	ATP5F1C	59.2875
HTP0374A	T21	MS2	Male	25.5	ENSG00000165629.20	ATP5F1C	37.1019
HTP0375A	T21	MS1	Female	10.9	ENSG00000165629.20	ATP5F1C	65.8222
HTP0376B	Control	D21	Female	24	ENSG00000165629.20	ATP5F1C	39.8831
HTP0378A	T21	MS3	Female	31.4	ENSG00000165629.20	ATP5F1C	32.2198
HTP0379A	T21	MS1	Female	35.4	ENSG00000165629.20	ATP5F1C	60.9863
HTP0380A	T21	MS2	Male	25.8	ENSG00000165629.20	ATP5F1C	25.3812
HTP0381A	T21	MS2	Male	25.4	ENSG00000165629.20	ATP5F1C	47.0621
HTP0382A	T21	MS3	Male	39.5	ENSG00000165629.20	ATP5F1C	37.7561
HTP0384A	T21	MS3	Female	27.8	ENSG00000165629.20	ATP5F1C	25.706
HTP0385A	T21	MS3	Male	25.6	ENSG00000165629.20	ATP5F1C	29.8411
HTP0386A	T21	MS2	Male	6.8	ENSG00000165629.20	ATP5F1C	31.4026
HTP0387A	T21	MS1	Female	33.3	ENSG00000165629.20	ATP5F1C	68.1523
HTP0388A	T21	MS1	Female	37.5	ENSG00000165629.20	ATP5F1C	56.5701
HTP0389A	T21	MS1	Female	20.1	ENSG00000165629.20	ATP5F1C	58.9416
HTP0390A	T21	MS3	Female	15.5	ENSG00000165629.20	ATP5F1C	23.63
HTP0391A	T21	MS1	Male	26.8	ENSG00000165629.20	ATP5F1C	46.5116
HTP0392A	T21	MS3	Male	32.4	ENSG00000165629.20	ATP5F1C	28.7752
HTP0393A	T21	MS2	Female	39.8	ENSG00000165629.20	ATP5F1C	27.951
HTP0394A	T21	MS2	Female	23.6	ENSG00000165629.20	ATP5F1C	40.6437
HTP0395A	T21	MS2	Male	35.2	ENSG00000165629.20	ATP5F1C	38.0373
HTP0396A	T21	MS3	Male	15.9	ENSG00000165629.20	ATP5F1C	24.3783
HTP0397A	T21	MS1	Male	38.7	ENSG00000165629.20	ATP5F1C	95.2501
HTP0398A	T21	MS2	Female	17.5	ENSG00000165629.20	ATP5F1C	70.5085
HTP0399A2	T21	MS3	Male	33.1	ENSG00000165629.20	ATP5F1C	31.0948
HTP0400A	T21	MS1	Male	14.9	ENSG00000165629.20	ATP5F1C	84.8574
HTP0401A	T21	MS3	Female	34.6	ENSG00000165629.20	ATP5F1C	29.8434
HTP0402A	T21	MS1	Male	35.9	ENSG00000165629.20	ATP5F1C	41.0485
HTP0403A	T21	MS3	Male	13.4	ENSG00000165629.20	ATP5F1C	33.2859
HTP0404A	T21	MS3	Female	12.5	ENSG00000165629.20	ATP5F1C	34.4973
HTP0405A	T21	MS3	Male	26.1	ENSG00000165629.20	ATP5F1C	40.8801
HTP0406A	T21	MS2	Female	9.2	ENSG00000165629.20	ATP5F1C	55.5841
HTP0407A	T21	MS3	Male	43.5	ENSG00000165629.20	ATP5F1C	34.2663
HTP0408A	T21	MS1	Male	40.6	ENSG00000165629.20	ATP5F1C	60.6044
HTP0409A	T21	MS2	Female	21.2	ENSG00000165629.20	ATP5F1C	35.096
HTP0410A	T21	MS2	Male	24	ENSG00000165629.20	ATP5F1C	42.8524
HTP0411A	T21	MS3	Female	18.7	ENSG00000165629.20	ATP5F1C	49.6262
HTP0412A	T21	MS3	Male	20.7	ENSG00000165629.20	ATP5F1C	43.5887
HTP0413A	T21	MS2	Female	22.5	ENSG00000165629.20	ATP5F1C	33.9293
HTP0414A	T21	MS3	Female	21.8	ENSG00000165629.20	ATP5F1C	35.3944
HTP0415A	T21	MS3	Female	8.3	ENSG00000165629.20	ATP5F1C	30.9437
HTP0418A	T21	MS1	Male	3.8	ENSG00000165629.20	ATP5F1C	82.4722
HTP0419A	T21	MS1	Male	20.8	ENSG00000165629.20	ATP5F1C	74.231
HTP0420A	T21	MS1	Male	6.4	ENSG00000165629.20	ATP5F1C	73.2717
HTP0421A	T21	MS3	Male	13.7	ENSG00000165629.20	ATP5F1C	31.5295
HTP0423A	T21	MS2	Male	23.9	ENSG00000165629.20	ATP5F1C	66.3925
HTP0424A	T21	MS2	Female	4	ENSG00000165629.20	ATP5F1C	53.5658
HTP0425A	T21	MS2	Male	19.1	ENSG00000165629.20	ATP5F1C	43.9042
HTP0426A	T21	MS3	Male	17.5	ENSG00000165629.20	ATP5F1C	31.3843
HTP0428A	T21	MS2	Male	27.5	ENSG00000165629.20	ATP5F1C	69.5746
HTP0429B	Control	D21	Female	11.5	ENSG00000165629.20	ATP5F1C	64.1329
HTP0430A	T21	MS2	Male	13.9	ENSG00000165629.20	ATP5F1C	37.4197
HTP0431A2	T21	MS2	Female	20.9	ENSG00000165629.20	ATP5F1C	46.552
HTP0434A	T21	MS3	Female	25.9	ENSG00000165629.20	ATP5F1C	23.2015
HTP0435A2	T21	MS1	Male	36.2	ENSG00000165629.20	ATP5F1C	39.4748
HTP0436A	T21	MS3	Female	32.8	ENSG00000165629.20	ATP5F1C	35.8151
HTP0437A	T21	MS2	Male	24.9	ENSG00000165629.20	ATP5F1C	53.7878
HTP0438A	T21	MS1	Female	19.9	ENSG00000165629.20	ATP5F1C	63.9959
HTP0439A2	T21	MS3	Male	40.8	ENSG00000165629.20	ATP5F1C	39.4322
HTP0440A	T21	MS2	Male	20.9	ENSG00000165629.20	ATP5F1C	70.6783
HTP0442A2	T21	MS1	Female	9.5	ENSG00000165629.20	ATP5F1C	33.7893
HTP0443A2	T21	MS3	Male	17.9	ENSG00000165629.20	ATP5F1C	31.0687
HTP0444B2	Control	D21	Female	9.9	ENSG00000165629.20	ATP5F1C	35.5234
HTP0445A	T21	MS2	Female	38.8	ENSG00000165629.20	ATP5F1C	23.1948
HTP0446A	T21	MS1	Female	31.7	ENSG00000165629.20	ATP5F1C	53.0056
HTP0447B2	Control	D21	Female	16.5	ENSG00000165629.20	ATP5F1C	24.0251
HTP0448A	T21	MS2	Male	21.5	ENSG00000165629.20	ATP5F1C	50.7847
HTP0449A	T21	MS2	Male	20.8	ENSG00000165629.20	ATP5F1C	41.6399
HTP0450A	T21	MS1	Male	15.4	ENSG00000165629.20	ATP5F1C	101.874
HTP0451A	T21	MS1	Male	32.5	ENSG00000165629.20	ATP5F1C	120.66
HTP0452A	T21	MS2	Female	16.6	ENSG00000165629.20	ATP5F1C	67.3998
HTP0454A	T21	MS3	Male	21.7	ENSG00000165629.20	ATP5F1C	52.1984
HTP0455B	Control	D21	Female	7.3	ENSG00000165629.20	ATP5F1C	41.2969
HTP0456A	T21	MS2	Male	7.3	ENSG00000165629.20	ATP5F1C	76.0872
HTP0457B	Control	D21	Female	7.3	ENSG00000165629.20	ATP5F1C	47.0808
HTP0458A	T21	MS3	Male	20	ENSG00000165629.20	ATP5F1C	28.8401
HTP0459A	T21	MS1	Male	13.7	ENSG00000165629.20	ATP5F1C	72.2227
HTP0460A	T21	MS1	Male	20.3	ENSG00000165629.20	ATP5F1C	51.9624
HTP0461A	T21	MS1	Female	12.5	ENSG00000165629.20	ATP5F1C	27.4575
HTP0462A	T21	MS1	Male	38.6	ENSG00000165629.20	ATP5F1C	94.8209
HTP0463A	T21	MS1	Female	28.3	ENSG00000165629.20	ATP5F1C	61.2301
HTP0464A	T21	MS3	Male	22.7	ENSG00000165629.20	ATP5F1C	40.4246
HTP0465A	T21	MS3	Female	6.8	ENSG00000165629.20	ATP5F1C	48.1201
HTP0466B	Control	D21	Female	10.9	ENSG00000165629.20	ATP5F1C	33.3646
HTP0467A	T21	MS2	Female	32.5	ENSG00000165629.20	ATP5F1C	22.5744
HTP0468A2	T21	MS2	Male	29.7	ENSG00000165629.20	ATP5F1C	37.1853
HTP0469A	T21	MS2	Female	16.7	ENSG00000165629.20	ATP5F1C	61.5631
HTP0471A	T21	MS1	Female	9	ENSG00000165629.20	ATP5F1C	96.8587
HTP0473A	T21	MS1	Male	17.1	ENSG00000165629.20	ATP5F1C	67.7755
HTP0475A	T21	MS1	Female	22	ENSG00000165629.20	ATP5F1C	90.3071
HTP0476A	T21	MS2	Female	11.1	ENSG00000165629.20	ATP5F1C	37.808
HTP0477A	T21	MS1	Male	3.4	ENSG00000165629.20	ATP5F1C	113.145
HTP0478A	T21	MS1	Female	40.3	ENSG00000165629.20	ATP5F1C	58.1939
HTP0479A	T21	MS1	Male	3.7	ENSG00000165629.20	ATP5F1C	52.7573
HTP0480A	T21	MS1	Female	21.9	ENSG00000165629.20	ATP5F1C	49.8925
HTP0482A	T21	MS2	Male	19.3	ENSG00000165629.20	ATP5F1C	58.8902
HTP0484A	T21	MS3	Male	5.6	ENSG00000165629.20	ATP5F1C	47.4858
HTP0485A	T21	MS2	Female	5.7	ENSG00000165629.20	ATP5F1C	35.5072
HTP0487A	T21	MS2	Male	4.6	ENSG00000165629.20	ATP5F1C	35.1822
HTP0488A	T21	MS1	Male	5.4	ENSG00000165629.20	ATP5F1C	53.1673
HTP0491A	T21	MS1	Male	6.5	ENSG00000165629.20	ATP5F1C	64.8855
HTP0492B	Control	D21	Male	4.8	ENSG00000165629.20	ATP5F1C	56.3229
HTP0493B	Control	D21	Male	8.7	ENSG00000165629.20	ATP5F1C	87.8846
HTP0494A	T21	MS2	Female	7.1	ENSG00000165629.20	ATP5F1C	71.2012
HTP0495B	Control	D21	Female	4.5	ENSG00000165629.20	ATP5F1C	57.1701
HTP0497B	Control	D21	Male	54.4	ENSG00000165629.20	ATP5F1C	76.6256
HTP0498B	Control	D21	Male	11.9	ENSG00000165629.20	ATP5F1C	50.5326
HTP0501A	T21	MS3	Male	4	ENSG00000165629.20	ATP5F1C	66.4555
HTP0502B	Control	D21	Male	27.1	ENSG00000165629.20	ATP5F1C	84.6306
HTP0506B	Control	D21	Male	31.2	ENSG00000165629.20	ATP5F1C	23.7651
HTP0507A	T21	MS3	Male	8.2	ENSG00000165629.20	ATP5F1C	40.491
HTP0508B2	Control	D21	Male	29.9	ENSG00000165629.20	ATP5F1C	66.9377
HTP0510A	T21	MS1	Female	23	ENSG00000165629.20	ATP5F1C	85.7703
HTP0512A	T21	MS3	Male	30	ENSG00000165629.20	ATP5F1C	81.8931
HTP0515A	T21	MS3	Male	13.1	ENSG00000165629.20	ATP5F1C	82.0784
HTP0516A	T21	MS1	Male	39.1	ENSG00000165629.20	ATP5F1C	73.1677
HTP0517A	T21	MS2	Male	2.7	ENSG00000165629.20	ATP5F1C	60.6138
HTP0519A	T21	MS1	Male	2	ENSG00000165629.20	ATP5F1C	87.9771
HTP0523B	Control	D21	Female	23.3	ENSG00000165629.20	ATP5F1C	48.9053
HTP0524B	Control	D21	Male	24.5	ENSG00000165629.20	ATP5F1C	52.8063
HTP0525A	T21	MS1	Female	34.2	ENSG00000165629.20	ATP5F1C	62.5971
HTP0527B	Control	D21	Male	7.4	ENSG00000165629.20	ATP5F1C	43.717
HTP0530A	T21	MS3	Female	39.6	ENSG00000165629.20	ATP5F1C	44.9471
HTP0531A	T21	MS3	Female	3.5	ENSG00000165629.20	ATP5F1C	74.1749
HTP0534A	T21	MS1	Male	36.9	ENSG00000165629.20	ATP5F1C	70.088
HTP0535A	T21	MS3	Male	23.6	ENSG00000165629.20	ATP5F1C	57.7118
HTP0537A	T21	MS2	Female	51.9	ENSG00000165629.20	ATP5F1C	29.4529
HTP0538A	T21	MS3	Male	28.4	ENSG00000165629.20	ATP5F1C	25.4462
HTP0539A	T21	MS2	Female	42.8	ENSG00000165629.20	ATP5F1C	31.7634
HTP0540A	T21	MS1	Female	14.5	ENSG00000165629.20	ATP5F1C	43.4811
HTP0541A	T21	MS2	Male	29.7	ENSG00000165629.20	ATP5F1C	55.2708
HTP0542A	T21	MS2	Male	27.8	ENSG00000165629.20	ATP5F1C	45.1846
HTP0543A	T21	MS2	Male	36.9	ENSG00000165629.20	ATP5F1C	51.2086
HTP0544A	T21	MS2	Male	38.1	ENSG00000165629.20	ATP5F1C	54.9476
HTP0545A	T21	MS1	Male	18.1	ENSG00000165629.20	ATP5F1C	29.5349
HTP0546A	T21	MS2	Female	51.4	ENSG00000165629.20	ATP5F1C	30.1435
HTP0547A	T21	MS2	Female	26	ENSG00000165629.20	ATP5F1C	28.9053
HTP0548A	T21	MS3	Female	46.2	ENSG00000165629.20	ATP5F1C	19.7727
HTP0549A	T21	MS3	Female	20.6	ENSG00000165629.20	ATP5F1C	26.9686
HTP0550A	T21	MS1	Female	15.2	ENSG00000165629.20	ATP5F1C	44.5949
HTP0551B	Control	D21	Female	18	ENSG00000165629.20	ATP5F1C	30.3913
HTP0552A	T21	MS2	Male	17	ENSG00000165629.20	ATP5F1C	33.9642
HTP0553A	T21	MS2	Female	18.2	ENSG00000165629.20	ATP5F1C	63.2549
HTP0554A	T21	MS2	Male	23.1	ENSG00000165629.20	ATP5F1C	38.1674
HTP0555B	Control	D21	Female	47.3	ENSG00000165629.20	ATP5F1C	33.2031
HTP0556A	T21	MS2	Male	28.3	ENSG00000165629.20	ATP5F1C	39.7753
HTP0557B	Control	D21	Female	40.1	ENSG00000165629.20	ATP5F1C	28.1947
HTP0559B	Control	D21	Male	10.8	ENSG00000165629.20	ATP5F1C	60.752
HTP0560A	T21	MS2	Male	50.1	ENSG00000165629.20	ATP5F1C	30.7804
HTP0561A	T21	MS3	Male	13.7	ENSG00000165629.20	ATP5F1C	19.82
HTP0563A	T21	MS2	Female	8.7	ENSG00000165629.20	ATP5F1C	57.8747
HTP0564A	T21	MS1	Male	14.2	ENSG00000165629.20	ATP5F1C	33.1331
HTP0565A	T21	MS2	Male	22.5	ENSG00000165629.20	ATP5F1C	35.0788
HTP0566A	T21	MS2	Male	13.7	ENSG00000165629.20	ATP5F1C	34.9758
HTP0567B	Control	D21	Female	23	ENSG00000165629.20	ATP5F1C	35.4986
HTP0568A	T21	MS2	Male	28.3	ENSG00000165629.20	ATP5F1C	33.572
HTP0569A	T21	MS2	Male	22.9	ENSG00000165629.20	ATP5F1C	35.9697
HTP0570A	T21	MS3	Male	38.8	ENSG00000165629.20	ATP5F1C	29.0407
HTP0571A	T21	MS3	Male	13.1	ENSG00000165629.20	ATP5F1C	24.8849
HTP0572A	T21	MS3	Male	24.4	ENSG00000165629.20	ATP5F1C	25.929
HTP0573B	Control	D21	Male	19.1	ENSG00000165629.20	ATP5F1C	22.6224
HTP0574A	T21	MS3	Male	42.4	ENSG00000165629.20	ATP5F1C	32.553
HTP0575A	T21	MS2	Female	17.2	ENSG00000165629.20	ATP5F1C	45.5315
HTP0576B	Control	D21	Female	11.2	ENSG00000165629.20	ATP5F1C	26.129
HTP0577A	T21	MS2	Female	28.4	ENSG00000165629.20	ATP5F1C	35.9556
HTP0578A	T21	MS1	Male	25.7	ENSG00000165629.20	ATP5F1C	32.0995
HTP0580A	T21	MS1	Female	31.8	ENSG00000165629.20	ATP5F1C	64.5346
HTP0581A	T21	MS2	Male	30.6	ENSG00000165629.20	ATP5F1C	32.7229
HTP0582B	Control	D21	Female	33.1	ENSG00000165629.20	ATP5F1C	22.8329
HTP0583A	T21	MS1	Female	6.2	ENSG00000165629.20	ATP5F1C	58.1309
HTP0584A	T21	MS2	Male	29.3	ENSG00000165629.20	ATP5F1C	27.4856
HTP0585A	T21	MS3	Female	16.5	ENSG00000165629.20	ATP5F1C	33.0951
HTP0586A	T21	MS3	Male	31.9	ENSG00000165629.20	ATP5F1C	36.1444
HTP0587A	T21	MS2	Male	4.3	ENSG00000165629.20	ATP5F1C	23.3125
HTP0588A	T21	MS1	Female	19.2	ENSG00000165629.20	ATP5F1C	55.6841
HTP0589A	T21	MS3	Female	19	ENSG00000165629.20	ATP5F1C	39.2484
HTP0590A	T21	MS3	Male	16.8	ENSG00000165629.20	ATP5F1C	28.7163
HTP0591A	T21	MS2	Male	31.9	ENSG00000165629.20	ATP5F1C	40.473
HTP0592A	T21	MS2	Female	14.5	ENSG00000165629.20	ATP5F1C	40.8194
HTP0593A	T21	MS2	Male	11.7	ENSG00000165629.20	ATP5F1C	26.4433
HTP0594A	T21	MS1	Male	30.1	ENSG00000165629.20	ATP5F1C	33.361
HTP0595B	Control	D21	Female	34.3	ENSG00000165629.20	ATP5F1C	23.3406
HTP0596A	T21	MS2	Female	28.3	ENSG00000165629.20	ATP5F1C	46.2269
HTP0597A	T21	MS2	Female	12.5	ENSG00000165629.20	ATP5F1C	50.185
HTP0598A	T21	MS3	Female	18	ENSG00000165629.20	ATP5F1C	28.1434
HTP0599A	T21	MS3	Female	36.6	ENSG00000165629.20	ATP5F1C	24.3981
HTP0600A	T21	MS3	Male	10.8	ENSG00000165629.20	ATP5F1C	25.5823
HTP0602A	T21	MS3	Female	13.5	ENSG00000165629.20	ATP5F1C	36.4484
HTP0603A	T21	MS1	Female	12.7	ENSG00000165629.20	ATP5F1C	52.8402
HTP0604A	T21	MS3	Female	26.6	ENSG00000165629.20	ATP5F1C	27.486
HTP0605A	T21	MS3	Male	17.5	ENSG00000165629.20	ATP5F1C	28.5095
HTP0607A	T21	MS2	Male	23.9	ENSG00000165629.20	ATP5F1C	25.3959
HTP0608A	T21	MS1	Female	32.5	ENSG00000165629.20	ATP5F1C	32.9249
HTP0609A	T21	MS1	Female	4	ENSG00000165629.20	ATP5F1C	65.3239
HTP0610A	T21	MS3	Female	17	ENSG00000165629.20	ATP5F1C	30.6308
HTP0611A	T21	MS1	Female	23.9	ENSG00000165629.20	ATP5F1C	42.4917
HTP0612A	T21	MS1	Male	11.4	ENSG00000165629.20	ATP5F1C	74.7791
HTP0613A	T21	MS3	Female	10.3	ENSG00000165629.20	ATP5F1C	50.1942
HTP0615B	Control	D21	Male	9.2	ENSG00000165629.20	ATP5F1C	30.1403
HTP0616A	T21	MS3	Male	19	ENSG00000165629.20	ATP5F1C	22.6511
HTP0617A	T21	MS3	Male	30.5	ENSG00000165629.20	ATP5F1C	20.511
HTP0618A	T21	MS3	Female	37	ENSG00000165629.20	ATP5F1C	22.4295
HTP0619A	T21	MS3	Female	37	ENSG00000165629.20	ATP5F1C	31.4482
HTP0620A	T21	MS3	Female	19.6	ENSG00000165629.20	ATP5F1C	30.2759
HTP0621A	T21	MS2	Female	21.4	ENSG00000165629.20	ATP5F1C	30.711
HTP0622A	T21	MS2	Female	26	ENSG00000165629.20	ATP5F1C	39.7418
HTP0623A	T21	MS2	Female	28.1	ENSG00000165629.20	ATP5F1C	39.1522
HTP0624A	T21	MS2	Female	28.1	ENSG00000165629.20	ATP5F1C	32.1247
HTP0625A	T21	MS1	Male	40.1	ENSG00000165629.20	ATP5F1C	23.0159
HTP0626A	T21	MS2	Male	14.2	ENSG00000165629.20	ATP5F1C	24.6261
HTP0627A	T21	MS3	Female	21.1	ENSG00000165629.20	ATP5F1C	30.4258
HTP0628B	Control	D21	Female	4.8	ENSG00000165629.20	ATP5F1C	27.9438
HTP0629A	T21	MS1	Female	7	ENSG00000165629.20	ATP5F1C	40.9032
HTP0630A	T21	MS2	Male	39.9	ENSG00000165629.20	ATP5F1C	35.7015
HTP0631A	T21	MS1	Female	33	ENSG00000165629.20	ATP5F1C	32.1635
HTP0632A	T21	MS2	Female	26.4	ENSG00000165629.20	ATP5F1C	36.2796
HTP0633A	T21	MS1	Male	33.1	ENSG00000165629.20	ATP5F1C	42.6425
HTP0634A	T21	MS2	Male	20.4	ENSG00000165629.20	ATP5F1C	42.2371
HTP0637A	T21	MS3	Female	20.1	ENSG00000165629.20	ATP5F1C	23.3808
HTP0638A	T21	MS3	Female	32.7	ENSG00000165629.20	ATP5F1C	18.3994
HTP0639A	T21	MS1	Male	27.3	ENSG00000165629.20	ATP5F1C	35.8564
HTP0641A	T21	MS1	Male	46.6	ENSG00000165629.20	ATP5F1C	57.7038
HTP0642A	T21	MS3	Female	25.2	ENSG00000165629.20	ATP5F1C	27.1861
HTP0643A	T21	MS3	Male	29.7	ENSG00000165629.20	ATP5F1C	26.1531
HTP0644A	T21	MS3	Male	28.7	ENSG00000165629.20	ATP5F1C	20.8076
HTP0645A	T21	MS1	Male	28.4	ENSG00000165629.20	ATP5F1C	42.309
HTP0646A	T21	MS3	Male	17.1	ENSG00000165629.20	ATP5F1C	21.2194
HTP0647A	T21	MS1	Male	7	ENSG00000165629.20	ATP5F1C	43.3327
HTP0648B	Control	D21	Male	11.9	ENSG00000165629.20	ATP5F1C	41.2928
HTP0649B	Control	D21	Female	44.6	ENSG00000165629.20	ATP5F1C	49.0731
HTP0650A	T21	MS1	Female	45.7	ENSG00000165629.20	ATP5F1C	66.2411
HTP0651A	T21	MS3	Male	31.2	ENSG00000165629.20	ATP5F1C	30.765
HTP0652A	T21	MS1	Female	35.1	ENSG00000165629.20	ATP5F1C	44.0205
HTP0653B	Control	D21	Male	13.9	ENSG00000165629.20	ATP5F1C	40.1694
HTP0654A	T21	MS1	Female	26.9	ENSG00000165629.20	ATP5F1C	32.0307
HTP0655B	Control	D21	Male	15.8	ENSG00000165629.20	ATP5F1C	33.4285
HTP0657A	T21	MS3	Male	16.9	ENSG00000165629.20	ATP5F1C	24.1035
HTP0658A	T21	MS1	Male	15.3	ENSG00000165629.20	ATP5F1C	44.3276
HTP0659A	T21	MS1	Female	36.5	ENSG00000165629.20	ATP5F1C	29.5415
HTP0660A	T21	MS1	Male	13	ENSG00000165629.20	ATP5F1C	25.5861
HTP0661A	T21	MS1	Male	28.4	ENSG00000165629.20	ATP5F1C	45.8444
HTP0662A	T21	MS1	Female	26.1	ENSG00000165629.20	ATP5F1C	89.0045
HTP0663A	T21	MS3	Female	20.5	ENSG00000165629.20	ATP5F1C	20.2536
HTP0664A	T21	MS2	Female	29.4	ENSG00000165629.20	ATP5F1C	38.2882
HTP0665A	T21	MS1	Female	23.4	ENSG00000165629.20	ATP5F1C	54.1868
HTP0666A	T21	MS3	Male	17.4	ENSG00000165629.20	ATP5F1C	21.3849
HTP0667A	T21	MS2	Male	24.1	ENSG00000165629.20	ATP5F1C	20.3966
HTP0668A	T21	MS1	Female	29.7	ENSG00000165629.20	ATP5F1C	58.3138
HTP0669B	Control	D21	Female	14.6	ENSG00000165629.20	ATP5F1C	29.7293
HTP0672A	T21	MS1	Male	17.2	ENSG00000165629.20	ATP5F1C	104.105
HTP0676A	T21	MS1	Female	19.3	ENSG00000165629.20	ATP5F1C	82.5614
HTP0706A	T21	MS3	Female	22.8	ENSG00000165629.20	ATP5F1C	39.6536
HTP0708A	T21	MS1	Male	17	ENSG00000165629.20	ATP5F1C	61.8396
HTP0204A	T21	MS2	Male	13.1	ENSG00000165629.20	ATP5F1C	75.5325
HTP0206B	Control	D21	Male	15.8	ENSG00000165629.20	ATP5F1C	53.5259
HTP0288B	Control	D21	Male	9.2	ENSG00000165629.20	ATP5F1C	73.4137
HTP0302B	Control	D21	Female	41.6	ENSG00000165629.20	ATP5F1C	59.5579
HTP0310A	T21	MS2	Male	10.8	ENSG00000165629.20	ATP5F1C	40.8422
HTP0322B	Control	D21	Male	29	ENSG00000165629.20	ATP5F1C	42.3377
HTP0326A	T21	MS2	Female	30.2	ENSG00000165629.20	ATP5F1C	64.6112
HTP0328A	T21	MS2	Female	41.2	ENSG00000165629.20	ATP5F1C	46.2987
HTP0332A	T21	MS2	Male	24.4	ENSG00000165629.20	ATP5F1C	68.1208
HTP0338B	Control	D21	Male	27.5	ENSG00000165629.20	ATP5F1C	60.6804
HTP0348A	T21	MS2	Female	17.2	ENSG00000165629.20	ATP5F1C	86.3832
HTP0351A	T21	MS2	Male	27	ENSG00000165629.20	ATP5F1C	49.3096
HTP0084A2	T21	MS2	Male	35	ENSG00000165629.20	ATP5F1C	75.4113
HTP0085B2	Control	D21	Male	33.7	ENSG00000165629.20	ATP5F1C	60.7092
HTP0001B2	Control	D21	Female	25.8	ENSG00000175305.17	CCNE2	0.55176
HTP0005A3	T21	MS1	Male	36.5	ENSG00000175305.17	CCNE2	0.66096
HTP0012A2	T21	MS1	Female	44	ENSG00000175305.17	CCNE2	0.824759
HTP0015A4	T21	MS2	Male	31.2	ENSG00000175305.17	CCNE2	0.928918
HTP0017A4	T21	MS3	Female	23.6	ENSG00000175305.17	CCNE2	0.393927
HTP0018B3	Control	D21	Female	57	ENSG00000175305.17	CCNE2	0.495795
HTP0019B2	Control	D21	Female	56.9	ENSG00000175305.17	CCNE2	0.384448
HTP0022B2	Control	D21	Female	43.2	ENSG00000175305.17	CCNE2	0.457313
HTP0023A2	T21	MS2	Female	36.2	ENSG00000175305.17	CCNE2	0.554112
HTP0025A3	T21	MS2	Female	25.7	ENSG00000175305.17	CCNE2	0.623926
HTP0026B2	Control	D21	Female	55.6	ENSG00000175305.17	CCNE2	0.422175
HTP0034B3	Control	D21	Female	25.1	ENSG00000175305.17	CCNE2	0.320156
HTP0035B3	Control	D21	Female	28.6	ENSG00000175305.17	CCNE2	0.3123
HTP0036A2	T21	MS1	Female	32.1	ENSG00000175305.17	CCNE2	0.656145
HTP0040B3	Control	D21	Female	28.9	ENSG00000175305.17	CCNE2	0.35435
HTP0042B2	Control	D21	Male	36.2	ENSG00000175305.17	CCNE2	1.16729
HTP0043B2	Control	D21	Male	38.2	ENSG00000175305.17	CCNE2	0.348573
HTP0044B2	Control	D21	Male	35.8	ENSG00000175305.17	CCNE2	0.453642
HTP0047B2	Control	D21	Male	38.7	ENSG00000175305.17	CCNE2	0.489336
HTP0048B2	Control	D21	Female	39.4	ENSG00000175305.17	CCNE2	0.336179
HTP0050A3	T21	MS3	Female	22.8	ENSG00000175305.17	CCNE2	0.34868
HTP0052A2	T21	MS1	Female	29.9	ENSG00000175305.17	CCNE2	0.738638
HTP0053A2	T21	MS1	Female	26.3	ENSG00000175305.17	CCNE2	1.00537
HTP0054A2	T21	MS3	Male	21.7	ENSG00000175305.17	CCNE2	0.4489
HTP0055B2	Control	D21	Male	37	ENSG00000175305.17	CCNE2	0.458054
HTP0057B2	Control	D21	Female	34.8	ENSG00000175305.17	CCNE2	0.647794
HTP0058B2	Control	D21	Male	33.8	ENSG00000175305.17	CCNE2	0.397915
HTP0059B2	Control	D21	Male	24.7	ENSG00000175305.17	CCNE2	0.456391
HTP0061B2	Control	D21	Female	22.2	ENSG00000175305.17	CCNE2	0.716034
HTP0062B2	Control	D21	Female	20.5	ENSG00000175305.17	CCNE2	0.305878
HTP0066A2	T21	MS1	Male	14.7	ENSG00000175305.17	CCNE2	0.559607
HTP0067B2	Control	D21	Male	20.5	ENSG00000175305.17	CCNE2	0.441763
HTP0070A3	T21	MS3	Male	24.9	ENSG00000175305.17	CCNE2	0.318665
HTP0073A2	T21	MS3	Male	54.7	ENSG00000175305.17	CCNE2	0.476638
HTP0077B2	Control	D21	Male	43.3	ENSG00000175305.17	CCNE2	0.328083
HTP0078B2	Control	D21	Male	27.7	ENSG00000175305.17	CCNE2	0.307961
HTP0079B2	Control	D21	Male	28.4	ENSG00000175305.17	CCNE2	0.460848
HTP0080A2	T21	MS1	Female	34.8	ENSG00000175305.17	CCNE2	0.850317
HTP0087B2	Control	D21	Male	55.4	ENSG00000175305.17	CCNE2	1.24406
HTP0090B2	Control	D21	Male	24.8	ENSG00000175305.17	CCNE2	0.491992
HTP0092B2	Control	D21	Female	25.2	ENSG00000175305.17	CCNE2	0.447833
HTP0095B2	Control	D21	Female	37.7	ENSG00000175305.17	CCNE2	0.319774
HTP0096B2	Control	D21	Male	25.6	ENSG00000175305.17	CCNE2	0.175541
HTP0098B2	Control	D21	Female	54.9	ENSG00000175305.17	CCNE2	0.221608
HTP0100B2	Control	D21	Female	33.5	ENSG00000175305.17	CCNE2	0.534468
HTP0101A2	T21	MS3	Female	31.3	ENSG00000175305.17	CCNE2	0.3577
HTP0103A2	T21	MS1	Female	1.6	ENSG00000175305.17	CCNE2	1.35825
HTP0104B2	Control	D21	Female	36.6	ENSG00000175305.17	CCNE2	0.588951
HTP0105B3	Control	D21	Female	30	ENSG00000175305.17	CCNE2	0.309941
HTP0107A3	T21	MS2	Female	33.7	ENSG00000175305.17	CCNE2	0.461631
HTP0109A3	T21	MS1	Female	49	ENSG00000175305.17	CCNE2	1.03391
HTP0111B2	Control	D21	Female	44.5	ENSG00000175305.17	CCNE2	0.587404
HTP0112A3	T21	MS3	Female	36	ENSG00000175305.17	CCNE2	0.722781
HTP0116A2	T21	MS1	Male	10.9	ENSG00000175305.17	CCNE2	0.780831
HTP0118B	Control	D21	Male	44.3	ENSG00000175305.17	CCNE2	0.1583
HTP0119A	T21	MS1	Female	50.9	ENSG00000175305.17	CCNE2	0.51741
HTP0126B2	Control	D21	Female	48	ENSG00000175305.17	CCNE2	0.75528
HTP0127B2	Control	D21	Female	8.2	ENSG00000175305.17	CCNE2	0.408139
HTP0146B	Control	D21	Male	47.4	ENSG00000175305.17	CCNE2	0.416141
HTP0147B	Control	D21	Female	38.6	ENSG00000175305.17	CCNE2	0.306373
HTP0148B2	Control	D21	Male	41.7	ENSG00000175305.17	CCNE2	0.294386
HTP0149B	Control	D21	Female	53.2	ENSG00000175305.17	CCNE2	0.407113
HTP0151A	T21	MS3	Male	27.4	ENSG00000175305.17	CCNE2	0.649721
HTP0198A3	T21	MS2	Male	36.3	ENSG00000175305.17	CCNE2	0.273394
HTP0202B	Control	D21	Male	61.3	ENSG00000175305.17	CCNE2	0.329602
HTP0205B	Control	D21	Female	42.6	ENSG00000175305.17	CCNE2	0.52331
HTP0207A4	T21	MS1	Female	25.2	ENSG00000175305.17	CCNE2	0.590792
HTP0211A3	T21	MS2	Male	29.7	ENSG00000175305.17	CCNE2	0.270847
HTP0213A3	T21	MS2	Male	46.3	ENSG00000175305.17	CCNE2	0.22016
HTP0214B2	Control	D21	Female	21.6	ENSG00000175305.17	CCNE2	0.20114
HTP0216B2	Control	D21	Female	17.2	ENSG00000175305.17	CCNE2	0.470718
HTP0219A2	T21	MS2	Female	19.5	ENSG00000175305.17	CCNE2	0.36468
HTP0226A3	T21	MS1	Male	52.4	ENSG00000175305.17	CCNE2	0.83088
HTP0230A2	T21	MS3	Female	39.6	ENSG00000175305.17	CCNE2	0.201964
HTP0236A2	T21	MS1	Male	11.3	ENSG00000175305.17	CCNE2	0.48305
HTP0238A3	T21	MS2	Male	41.5	ENSG00000175305.17	CCNE2	0.376814
HTP0241A2	T21	MS3	Female	17.9	ENSG00000175305.17	CCNE2	0.21588
HTP0242B3	Control	D21	Female	20.3	ENSG00000175305.17	CCNE2	0.226766
HTP0243A3	T21	MS3	Female	15.1	ENSG00000175305.17	CCNE2	0.221595
HTP0247A2	T21	MS3	Male	22.5	ENSG00000175305.17	CCNE2	0.308984
HTP0249A2	T21	MS2	Female	34	ENSG00000175305.17	CCNE2	0.298535
HTP0251A2	T21	MS3	Female	34.3	ENSG00000175305.17	CCNE2	0.796234
HTP0254A2	T21	MS2	Male	33.8	ENSG00000175305.17	CCNE2	0.226849
HTP0259A2	T21	MS3	Female	32.6	ENSG00000175305.17	CCNE2	0.534703
HTP0261A2	T21	MS1	Male	22.9	ENSG00000175305.17	CCNE2	0.801363
HTP0262A2	T21	MS3	Female	14.3	ENSG00000175305.17	CCNE2	0.6239
HTP0263A2	T21	MS2	Female	12.4	ENSG00000175305.17	CCNE2	0.396017
HTP0277A3	T21	MS1	Female	37.2	ENSG00000175305.17	CCNE2	0.191083
HTP0289B	Control	D21	Male	7.1	ENSG00000175305.17	CCNE2	0.516782
HTP0290B	Control	D21	Female	43.3	ENSG00000175305.17	CCNE2	0.468464
HTP0293A	T21	MS3	Male	6.2	ENSG00000175305.17	CCNE2	0.380191
HTP0294B	Control	D21	Male	4.2	ENSG00000175305.17	CCNE2	0.66083
HTP0295A	T21	MS3	Male	51.2	ENSG00000175305.17	CCNE2	0.428001
HTP0296A	T21	MS3	Male	55.1	ENSG00000175305.17	CCNE2	0.514085
HTP0298A	T21	MS1	Female	25.8	ENSG00000175305.17	CCNE2	0.463426
HTP0300A	T21	MS1	Female	30.8	ENSG00000175305.17	CCNE2	0.819547
HTP0301A3	T21	MS2	Female	24	ENSG00000175305.17	CCNE2	0.603722
HTP0306A	T21	MS3	Male	23.2	ENSG00000175305.17	CCNE2	0.241044
HTP0312A2	T21	MS1	Female	35.7	ENSG00000175305.17	CCNE2	0.910926
HTP0316B	Control	D21	Female	29.6	ENSG00000175305.17	CCNE2	0.455107
HTP0318A3	T21	MS1	Male	30.5	ENSG00000175305.17	CCNE2	0.928672
HTP0320A2	T21	MS3	Female	33.7	ENSG00000175305.17	CCNE2	0.559132
HTP0321A	T21	MS3	Female	14	ENSG00000175305.17	CCNE2	0.672652
HTP0323A	T21	MS3	Male	3.8	ENSG00000175305.17	CCNE2	0.318145
HTP0324A2	T21	MS1	Male	22	ENSG00000175305.17	CCNE2	0.784009
HTP0325A	T21	MS3	Male	13.4	ENSG00000175305.17	CCNE2	0.477387
HTP0327A	T21	MS1	Male	6.5	ENSG00000175305.17	CCNE2	1.89414
HTP0329A2	T21	MS3	Female	19.5	ENSG00000175305.17	CCNE2	0.530789
HTP0330A	T21	MS1	Male	6.1	ENSG00000175305.17	CCNE2	0.737633
HTP0331A	T21	MS3	Male	23.1	ENSG00000175305.17	CCNE2	0.951982
HTP0333A2	T21	MS3	Female	30.3	ENSG00000175305.17	CCNE2	0.608516
HTP0334A2	T21	MS1	Male	44.1	ENSG00000175305.17	CCNE2	1.19578
HTP0335A2	T21	MS2	Female	57.6	ENSG00000175305.17	CCNE2	0.479633
HTP0336A	T21	MS1	Female	8.7	ENSG00000175305.17	CCNE2	1.00246
HTP0337A	T21	MS3	Male	22.2	ENSG00000175305.17	CCNE2	1.19349
HTP0339A	T21	MS1	Male	16.1	ENSG00000175305.17	CCNE2	1.10126
HTP0340A	T21	MS3	Female	18.6	ENSG00000175305.17	CCNE2	0.63517
HTP0341A	T21	MS1	Male	2.6	ENSG00000175305.17	CCNE2	0.885113
HTP0342A	T21	MS1	Female	13.6	ENSG00000175305.17	CCNE2	1.2261
HTP0343B	Control	D21	Male	46.2	ENSG00000175305.17	CCNE2	0.284084
HTP0345A	T21	MS3	Female	52.7	ENSG00000175305.17	CCNE2	0.324622
HTP0346B	Control	D21	Female	37.1	ENSG00000175305.17	CCNE2	0.383477
HTP0347B	Control	D21	Female	14	ENSG00000175305.17	CCNE2	0.444229
HTP0349B	Control	D21	Female	10	ENSG00000175305.17	CCNE2	0.783287
HTP0352B	Control	D21	Male	43.2	ENSG00000175305.17	CCNE2	1.22134
HTP0354A	T21	MS1	Male	6	ENSG00000175305.17	CCNE2	1.46292
HTP0355B	Control	D21	Male	12.3	ENSG00000175305.17	CCNE2	0.32296
HTP0357A	T21	MS1	Male	3.8	ENSG00000175305.17	CCNE2	1.1844
HTP0361B2	Control	D21	Male	11.5	ENSG00000175305.17	CCNE2	0.633779
HTP0364A	T21	MS3	Male	13.7	ENSG00000175305.17	CCNE2	0.609166
HTP0367A	T21	MS1	Male	13.6	ENSG00000175305.17	CCNE2	1.52393
HTP0368A	T21	MS1	Male	15.2	ENSG00000175305.17	CCNE2	1.25372
HTP0370A	T21	MS1	Male	20.2	ENSG00000175305.17	CCNE2	1.63934
HTP0373A	T21	MS1	Male	56.7	ENSG00000175305.17	CCNE2	0.760724
HTP0374A	T21	MS2	Male	25.5	ENSG00000175305.17	CCNE2	0.353192
HTP0375A	T21	MS1	Female	10.9	ENSG00000175305.17	CCNE2	0.858022
HTP0376B	Control	D21	Female	24	ENSG00000175305.17	CCNE2	1.09998
HTP0378A	T21	MS3	Female	31.4	ENSG00000175305.17	CCNE2	0.452699
HTP0379A	T21	MS1	Female	35.4	ENSG00000175305.17	CCNE2	0.687686
HTP0380A	T21	MS2	Male	25.8	ENSG00000175305.17	CCNE2	0.259714
HTP0381A	T21	MS2	Male	25.4	ENSG00000175305.17	CCNE2	0.210685
HTP0382A	T21	MS3	Male	39.5	ENSG00000175305.17	CCNE2	0.103732
HTP0384A	T21	MS3	Female	27.8	ENSG00000175305.17	CCNE2	0.244565
HTP0385A	T21	MS3	Male	25.6	ENSG00000175305.17	CCNE2	0.449184
HTP0386A	T21	MS2	Male	6.8	ENSG00000175305.17	CCNE2	0.462523
HTP0387A	T21	MS1	Female	33.3	ENSG00000175305.17	CCNE2	0.636345
HTP0388A	T21	MS1	Female	37.5	ENSG00000175305.17	CCNE2	0.595529
HTP0389A	T21	MS1	Female	20.1	ENSG00000175305.17	CCNE2	1.11645
HTP0390A	T21	MS3	Female	15.5	ENSG00000175305.17	CCNE2	0.155562
HTP0391A	T21	MS1	Male	26.8	ENSG00000175305.17	CCNE2	0.764623
HTP0392A	T21	MS3	Male	32.4	ENSG00000175305.17	CCNE2	0.223279
HTP0393A	T21	MS2	Female	39.8	ENSG00000175305.17	CCNE2	0.23576
HTP0394A	T21	MS2	Female	23.6	ENSG00000175305.17	CCNE2	0.396828
HTP0395A	T21	MS2	Male	35.2	ENSG00000175305.17	CCNE2	0.24606
HTP0396A	T21	MS3	Male	15.9	ENSG00000175305.17	CCNE2	0.2009
HTP0397A	T21	MS1	Male	38.7	ENSG00000175305.17	CCNE2	0.86782
HTP0398A	T21	MS2	Female	17.5	ENSG00000175305.17	CCNE2	0.194756
HTP0399A2	T21	MS3	Male	33.1	ENSG00000175305.17	CCNE2	0.49009
HTP0400A	T21	MS1	Male	14.9	ENSG00000175305.17	CCNE2	0.573172
HTP0401A	T21	MS3	Female	34.6	ENSG00000175305.17	CCNE2	1.01114
HTP0402A	T21	MS1	Male	35.9	ENSG00000175305.17	CCNE2	0.270978
HTP0403A	T21	MS3	Male	13.4	ENSG00000175305.17	CCNE2	0.4951
HTP0404A	T21	MS3	Female	12.5	ENSG00000175305.17	CCNE2	0.582862
HTP0405A	T21	MS3	Male	26.1	ENSG00000175305.17	CCNE2	0.748103
HTP0406A	T21	MS2	Female	9.2	ENSG00000175305.17	CCNE2	0.410806
HTP0407A	T21	MS3	Male	43.5	ENSG00000175305.17	CCNE2	0.233425
HTP0408A	T21	MS1	Male	40.6	ENSG00000175305.17	CCNE2	1.17574
HTP0409A	T21	MS2	Female	21.2	ENSG00000175305.17	CCNE2	0.407487
HTP0410A	T21	MS2	Male	24	ENSG00000175305.17	CCNE2	0.566092
HTP0411A	T21	MS3	Female	18.7	ENSG00000175305.17	CCNE2	0.416071
HTP0412A	T21	MS3	Male	20.7	ENSG00000175305.17	CCNE2	0.527332
HTP0413A	T21	MS2	Female	22.5	ENSG00000175305.17	CCNE2	0.221644
HTP0414A	T21	MS3	Female	21.8	ENSG00000175305.17	CCNE2	0.208792
HTP0415A	T21	MS3	Female	8.3	ENSG00000175305.17	CCNE2	0.675567
HTP0418A	T21	MS1	Male	3.8	ENSG00000175305.17	CCNE2	0.651332
HTP0419A	T21	MS1	Male	20.8	ENSG00000175305.17	CCNE2	0.418688
HTP0420A	T21	MS1	Male	6.4	ENSG00000175305.17	CCNE2	0.573502
HTP0421A	T21	MS3	Male	13.7	ENSG00000175305.17	CCNE2	0.402252
HTP0423A	T21	MS2	Male	23.9	ENSG00000175305.17	CCNE2	0.519165
HTP0424A	T21	MS2	Female	4	ENSG00000175305.17	CCNE2	0.908036
HTP0425A	T21	MS2	Male	19.1	ENSG00000175305.17	CCNE2	0.428717
HTP0426A	T21	MS3	Male	17.5	ENSG00000175305.17	CCNE2	0.425952
HTP0428A	T21	MS2	Male	27.5	ENSG00000175305.17	CCNE2	0.366285
HTP0429B	Control	D21	Female	11.5	ENSG00000175305.17	CCNE2	0.42267
HTP0430A	T21	MS2	Male	13.9	ENSG00000175305.17	CCNE2	0.431441
HTP0431A2	T21	MS2	Female	20.9	ENSG00000175305.17	CCNE2	0.465207
HTP0434A	T21	MS3	Female	25.9	ENSG00000175305.17	CCNE2	0.466942
HTP0435A2	T21	MS1	Male	36.2	ENSG00000175305.17	CCNE2	0.273861
HTP0436A	T21	MS3	Female	32.8	ENSG00000175305.17	CCNE2	0.300062
HTP0437A	T21	MS2	Male	24.9	ENSG00000175305.17	CCNE2	0.412186
HTP0438A	T21	MS1	Female	19.9	ENSG00000175305.17	CCNE2	0.655579
HTP0439A2	T21	MS3	Male	40.8	ENSG00000175305.17	CCNE2	0.484484
HTP0440A	T21	MS2	Male	20.9	ENSG00000175305.17	CCNE2	0.470983
HTP0442A2	T21	MS1	Female	9.5	ENSG00000175305.17	CCNE2	0.355032
HTP0443A2	T21	MS3	Male	17.9	ENSG00000175305.17	CCNE2	0.244062
HTP0444B2	Control	D21	Female	9.9	ENSG00000175305.17	CCNE2	0.320335
HTP0445A	T21	MS2	Female	38.8	ENSG00000175305.17	CCNE2	0.265963
HTP0446A	T21	MS1	Female	31.7	ENSG00000175305.17	CCNE2	0.577737
HTP0447B2	Control	D21	Female	16.5	ENSG00000175305.17	CCNE2	0.145895
HTP0448A	T21	MS2	Male	21.5	ENSG00000175305.17	CCNE2	0.181897
HTP0449A	T21	MS2	Male	20.8	ENSG00000175305.17	CCNE2	0.188366
HTP0450A	T21	MS1	Male	15.4	ENSG00000175305.17	CCNE2	1.23864
HTP0451A	T21	MS1	Male	32.5	ENSG00000175305.17	CCNE2	1.15271
HTP0452A	T21	MS2	Female	16.6	ENSG00000175305.17	CCNE2	0.493178
HTP0454A	T21	MS3	Male	21.7	ENSG00000175305.17	CCNE2	0.544663
HTP0455B	Control	D21	Female	7.3	ENSG00000175305.17	CCNE2	0.568045
HTP0456A	T21	MS2	Male	7.3	ENSG00000175305.17	CCNE2	0.457177
HTP0457B	Control	D21	Female	7.3	ENSG00000175305.17	CCNE2	0.375525
HTP0458A	T21	MS3	Male	20	ENSG00000175305.17	CCNE2	0.438115
HTP0459A	T21	MS1	Male	13.7	ENSG00000175305.17	CCNE2	0.715172
HTP0460A	T21	MS1	Male	20.3	ENSG00000175305.17	CCNE2	0.640117
HTP0461A	T21	MS1	Female	12.5	ENSG00000175305.17	CCNE2	0.337228
HTP0462A	T21	MS1	Male	38.6	ENSG00000175305.17	CCNE2	0.739876
HTP0463A	T21	MS1	Female	28.3	ENSG00000175305.17	CCNE2	0.772262
HTP0464A	T21	MS3	Male	22.7	ENSG00000175305.17	CCNE2	0.447443
HTP0465A	T21	MS3	Female	6.8	ENSG00000175305.17	CCNE2	0.350918
HTP0466B	Control	D21	Female	10.9	ENSG00000175305.17	CCNE2	0.343025
HTP0467A	T21	MS2	Female	32.5	ENSG00000175305.17	CCNE2	0.347997
HTP0468A2	T21	MS2	Male	29.7	ENSG00000175305.17	CCNE2	0.313208
HTP0469A	T21	MS2	Female	16.7	ENSG00000175305.17	CCNE2	0.503988
HTP0471A	T21	MS1	Female	9	ENSG00000175305.17	CCNE2	1.06606
HTP0473A	T21	MS1	Male	17.1	ENSG00000175305.17	CCNE2	1.00224
HTP0475A	T21	MS1	Female	22	ENSG00000175305.17	CCNE2	0.60639
HTP0476A	T21	MS2	Female	11.1	ENSG00000175305.17	CCNE2	0.115335
HTP0477A	T21	MS1	Male	3.4	ENSG00000175305.17	CCNE2	2.07401
HTP0478A	T21	MS1	Female	40.3	ENSG00000175305.17	CCNE2	0.989999
HTP0479A	T21	MS1	Male	3.7	ENSG00000175305.17	CCNE2	0.722595
HTP0480A	T21	MS1	Female	21.9	ENSG00000175305.17	CCNE2	0.604447
HTP0482A	T21	MS2	Male	19.3	ENSG00000175305.17	CCNE2	1.28784
HTP0484A	T21	MS3	Male	5.6	ENSG00000175305.17	CCNE2	0.215948
HTP0485A	T21	MS2	Female	5.7	ENSG00000175305.17	CCNE2	0.410203
HTP0487A	T21	MS2	Male	4.6	ENSG00000175305.17	CCNE2	0.499516
HTP0488A	T21	MS1	Male	5.4	ENSG00000175305.17	CCNE2	0.449523
HTP0491A	T21	MS1	Male	6.5	ENSG00000175305.17	CCNE2	0.922488
HTP0492B	Control	D21	Male	4.8	ENSG00000175305.17	CCNE2	1.1968
HTP0493B	Control	D21	Male	8.7	ENSG00000175305.17	CCNE2	0.898699
HTP0494A	T21	MS2	Female	7.1	ENSG00000175305.17	CCNE2	0.729144
HTP0495B	Control	D21	Female	4.5	ENSG00000175305.17	CCNE2	0.761722
HTP0497B	Control	D21	Male	54.4	ENSG00000175305.17	CCNE2	0.870843
HTP0498B	Control	D21	Male	11.9	ENSG00000175305.17	CCNE2	0.485429
HTP0501A	T21	MS3	Male	4	ENSG00000175305.17	CCNE2	0.814401
HTP0502B	Control	D21	Male	27.1	ENSG00000175305.17	CCNE2	0.631176
HTP0506B	Control	D21	Male	31.2	ENSG00000175305.17	CCNE2	0.267658
HTP0507A	T21	MS3	Male	8.2	ENSG00000175305.17	CCNE2	0.89773
HTP0508B2	Control	D21	Male	29.9	ENSG00000175305.17	CCNE2	0.71273
HTP0510A	T21	MS1	Female	23	ENSG00000175305.17	CCNE2	0.900799
HTP0512A	T21	MS3	Male	30	ENSG00000175305.17	CCNE2	1.14867
HTP0515A	T21	MS3	Male	13.1	ENSG00000175305.17	CCNE2	1.7311
HTP0516A	T21	MS1	Male	39.1	ENSG00000175305.17	CCNE2	0.772119
HTP0517A	T21	MS2	Male	2.7	ENSG00000175305.17	CCNE2	0.653958
HTP0519A	T21	MS1	Male	2	ENSG00000175305.17	CCNE2	1.26848
HTP0523B	Control	D21	Female	23.3	ENSG00000175305.17	CCNE2	0.298236
HTP0524B	Control	D21	Male	24.5	ENSG00000175305.17	CCNE2	0.27246
HTP0525A	T21	MS1	Female	34.2	ENSG00000175305.17	CCNE2	0.675896
HTP0527B	Control	D21	Male	7.4	ENSG00000175305.17	CCNE2	0.592174
HTP0530A	T21	MS3	Female	39.6	ENSG00000175305.17	CCNE2	0.358545
HTP0531A	T21	MS3	Female	3.5	ENSG00000175305.17	CCNE2	0.698499
HTP0534A	T21	MS1	Male	36.9	ENSG00000175305.17	CCNE2	0.444018
HTP0535A	T21	MS3	Male	23.6	ENSG00000175305.17	CCNE2	0.574768
HTP0537A	T21	MS2	Female	51.9	ENSG00000175305.17	CCNE2	0.319534
HTP0538A	T21	MS3	Male	28.4	ENSG00000175305.17	CCNE2	0.11522
HTP0539A	T21	MS2	Female	42.8	ENSG00000175305.17	CCNE2	0.370087
HTP0540A	T21	MS1	Female	14.5	ENSG00000175305.17	CCNE2	0.520341
HTP0541A	T21	MS2	Male	29.7	ENSG00000175305.17	CCNE2	0.452833
HTP0542A	T21	MS2	Male	27.8	ENSG00000175305.17	CCNE2	0.240955
HTP0543A	T21	MS2	Male	36.9	ENSG00000175305.17	CCNE2	0.168143
HTP0544A	T21	MS2	Male	38.1	ENSG00000175305.17	CCNE2	0.405717
HTP0545A	T21	MS1	Male	18.1	ENSG00000175305.17	CCNE2	0.208407
HTP0546A	T21	MS2	Female	51.4	ENSG00000175305.17	CCNE2	0.311042
HTP0547A	T21	MS2	Female	26	ENSG00000175305.17	CCNE2	0.289668
HTP0548A	T21	MS3	Female	46.2	ENSG00000175305.17	CCNE2	0.41817
HTP0549A	T21	MS3	Female	20.6	ENSG00000175305.17	CCNE2	0.373233
HTP0550A	T21	MS1	Female	15.2	ENSG00000175305.17	CCNE2	0.437378
HTP0551B	Control	D21	Female	18	ENSG00000175305.17	CCNE2	0.226036
HTP0552A	T21	MS2	Male	17	ENSG00000175305.17	CCNE2	0.22273
HTP0553A	T21	MS2	Female	18.2	ENSG00000175305.17	CCNE2	1.74769
HTP0554A	T21	MS2	Male	23.1	ENSG00000175305.17	CCNE2	0.264835
HTP0555B	Control	D21	Female	47.3	ENSG00000175305.17	CCNE2	0.2741
HTP0556A	T21	MS2	Male	28.3	ENSG00000175305.17	CCNE2	0.797451
HTP0557B	Control	D21	Female	40.1	ENSG00000175305.17	CCNE2	0.278102
HTP0559B	Control	D21	Male	10.8	ENSG00000175305.17	CCNE2	0.585533
HTP0560A	T21	MS2	Male	50.1	ENSG00000175305.17	CCNE2	0.262821
HTP0561A	T21	MS3	Male	13.7	ENSG00000175305.17	CCNE2	0.101405
HTP0563A	T21	MS2	Female	8.7	ENSG00000175305.17	CCNE2	0.143063
HTP0564A	T21	MS1	Male	14.2	ENSG00000175305.17	CCNE2	0.485678
HTP0565A	T21	MS2	Male	22.5	ENSG00000175305.17	CCNE2	0.226094
HTP0566A	T21	MS2	Male	13.7	ENSG00000175305.17	CCNE2	0.404594
HTP0567B	Control	D21	Female	23	ENSG00000175305.17	CCNE2	0.244842
HTP0568A	T21	MS2	Male	28.3	ENSG00000175305.17	CCNE2	0.32156
HTP0569A	T21	MS2	Male	22.9	ENSG00000175305.17	CCNE2	0.334866
HTP0570A	T21	MS3	Male	38.8	ENSG00000175305.17	CCNE2	0.213592
HTP0571A	T21	MS3	Male	13.1	ENSG00000175305.17	CCNE2	0.304008
HTP0572A	T21	MS3	Male	24.4	ENSG00000175305.17	CCNE2	0.42396
HTP0573B	Control	D21	Male	19.1	ENSG00000175305.17	CCNE2	0.215302
HTP0574A	T21	MS3	Male	42.4	ENSG00000175305.17	CCNE2	0.193503
HTP0575A	T21	MS2	Female	17.2	ENSG00000175305.17	CCNE2	0.23936
HTP0576B	Control	D21	Female	11.2	ENSG00000175305.17	CCNE2	0.199504
HTP0577A	T21	MS2	Female	28.4	ENSG00000175305.17	CCNE2	0.189941
HTP0578A	T21	MS1	Male	25.7	ENSG00000175305.17	CCNE2	0.248582
HTP0580A	T21	MS1	Female	31.8	ENSG00000175305.17	CCNE2	0.568447
HTP0581A	T21	MS2	Male	30.6	ENSG00000175305.17	CCNE2	0.200745
HTP0582B	Control	D21	Female	33.1	ENSG00000175305.17	CCNE2	0.201167
HTP0583A	T21	MS1	Female	6.2	ENSG00000175305.17	CCNE2	0.347695
HTP0584A	T21	MS2	Male	29.3	ENSG00000175305.17	CCNE2	0.243133
HTP0585A	T21	MS3	Female	16.5	ENSG00000175305.17	CCNE2	0.187155
HTP0586A	T21	MS3	Male	31.9	ENSG00000175305.17	CCNE2	0.321459
HTP0587A	T21	MS2	Male	4.3	ENSG00000175305.17	CCNE2	0.147474
HTP0588A	T21	MS1	Female	19.2	ENSG00000175305.17	CCNE2	0.338705
HTP0589A	T21	MS3	Female	19	ENSG00000175305.17	CCNE2	0.206583
HTP0590A	T21	MS3	Male	16.8	ENSG00000175305.17	CCNE2	0.198175
HTP0591A	T21	MS2	Male	31.9	ENSG00000175305.17	CCNE2	0.288509
HTP0592A	T21	MS2	Female	14.5	ENSG00000175305.17	CCNE2	0.264453
HTP0593A	T21	MS2	Male	11.7	ENSG00000175305.17	CCNE2	0.406841
HTP0594A	T21	MS1	Male	30.1	ENSG00000175305.17	CCNE2	0.474553
HTP0595B	Control	D21	Female	34.3	ENSG00000175305.17	CCNE2	0.109036
HTP0596A	T21	MS2	Female	28.3	ENSG00000175305.17	CCNE2	0.362897
HTP0597A	T21	MS2	Female	12.5	ENSG00000175305.17	CCNE2	0.399522
HTP0598A	T21	MS3	Female	18	ENSG00000175305.17	CCNE2	0.531588
HTP0599A	T21	MS3	Female	36.6	ENSG00000175305.17	CCNE2	0.212253
HTP0600A	T21	MS3	Male	10.8	ENSG00000175305.17	CCNE2	0.306927
HTP0602A	T21	MS3	Female	13.5	ENSG00000175305.17	CCNE2	0.402164
HTP0603A	T21	MS1	Female	12.7	ENSG00000175305.17	CCNE2	0.579835
HTP0604A	T21	MS3	Female	26.6	ENSG00000175305.17	CCNE2	0.094695
HTP0605A	T21	MS3	Male	17.5	ENSG00000175305.17	CCNE2	0.240704
HTP0607A	T21	MS2	Male	23.9	ENSG00000175305.17	CCNE2	0.175404
HTP0608A	T21	MS1	Female	32.5	ENSG00000175305.17	CCNE2	0.346701
HTP0609A	T21	MS1	Female	4	ENSG00000175305.17	CCNE2	0.915669
HTP0610A	T21	MS3	Female	17	ENSG00000175305.17	CCNE2	0.186961
HTP0611A	T21	MS1	Female	23.9	ENSG00000175305.17	CCNE2	0.583051
HTP0612A	T21	MS1	Male	11.4	ENSG00000175305.17	CCNE2	0.361256
HTP0613A	T21	MS3	Female	10.3	ENSG00000175305.17	CCNE2	0.499202
HTP0615B	Control	D21	Male	9.2	ENSG00000175305.17	CCNE2	0.230041
HTP0616A	T21	MS3	Male	19	ENSG00000175305.17	CCNE2	0.348633
HTP0617A	T21	MS3	Male	30.5	ENSG00000175305.17	CCNE2	0.16174
HTP0618A	T21	MS3	Female	37	ENSG00000175305.17	CCNE2	0.180172
HTP0619A	T21	MS3	Female	37	ENSG00000175305.17	CCNE2	0.205884
HTP0620A	T21	MS3	Female	19.6	ENSG00000175305.17	CCNE2	0.436992
HTP0621A	T21	MS2	Female	21.4	ENSG00000175305.17	CCNE2	0.26639
HTP0622A	T21	MS2	Female	26	ENSG00000175305.17	CCNE2	0.33795
HTP0623A	T21	MS2	Female	28.1	ENSG00000175305.17	CCNE2	0.174378
HTP0624A	T21	MS2	Female	28.1	ENSG00000175305.17	CCNE2	0.332324
HTP0625A	T21	MS1	Male	40.1	ENSG00000175305.17	CCNE2	0.351352
HTP0626A	T21	MS2	Male	14.2	ENSG00000175305.17	CCNE2	0.258867
HTP0627A	T21	MS3	Female	21.1	ENSG00000175305.17	CCNE2	0.320378
HTP0628B	Control	D21	Female	4.8	ENSG00000175305.17	CCNE2	0.191492
HTP0629A	T21	MS1	Female	7	ENSG00000175305.17	CCNE2	0.286808
HTP0630A	T21	MS2	Male	39.9	ENSG00000175305.17	CCNE2	0.252527
HTP0631A	T21	MS1	Female	33	ENSG00000175305.17	CCNE2	0.402277
HTP0632A	T21	MS2	Female	26.4	ENSG00000175305.17	CCNE2	0.448502
HTP0633A	T21	MS1	Male	33.1	ENSG00000175305.17	CCNE2	0.204455
HTP0634A	T21	MS2	Male	20.4	ENSG00000175305.17	CCNE2	0.215757
HTP0637A	T21	MS3	Female	20.1	ENSG00000175305.17	CCNE2	0.272228
HTP0638A	T21	MS3	Female	32.7	ENSG00000175305.17	CCNE2	0.133065
HTP0639A	T21	MS1	Male	27.3	ENSG00000175305.17	CCNE2	0.436625
HTP0641A	T21	MS1	Male	46.6	ENSG00000175305.17	CCNE2	0.623252
HTP0642A	T21	MS3	Female	25.2	ENSG00000175305.17	CCNE2	0.239157
HTP0643A	T21	MS3	Male	29.7	ENSG00000175305.17	CCNE2	0.182258
HTP0644A	T21	MS3	Male	28.7	ENSG00000175305.17	CCNE2	0.138715
HTP0645A	T21	MS1	Male	28.4	ENSG00000175305.17	CCNE2	0.489198
HTP0646A	T21	MS3	Male	17.1	ENSG00000175305.17	CCNE2	0.206897
HTP0647A	T21	MS1	Male	7	ENSG00000175305.17	CCNE2	0.430164
HTP0648B	Control	D21	Male	11.9	ENSG00000175305.17	CCNE2	0.300414
HTP0649B	Control	D21	Female	44.6	ENSG00000175305.17	CCNE2	0.158637
HTP0650A	T21	MS1	Female	45.7	ENSG00000175305.17	CCNE2	0.374109
HTP0651A	T21	MS3	Male	31.2	ENSG00000175305.17	CCNE2	0.293138
HTP0652A	T21	MS1	Female	35.1	ENSG00000175305.17	CCNE2	0.254816
HTP0653B	Control	D21	Male	13.9	ENSG00000175305.17	CCNE2	0.478002
HTP0654A	T21	MS1	Female	26.9	ENSG00000175305.17	CCNE2	0.455216
HTP0655B	Control	D21	Male	15.8	ENSG00000175305.17	CCNE2	0.297544
HTP0657A	T21	MS3	Male	16.9	ENSG00000175305.17	CCNE2	0.252294
HTP0658A	T21	MS1	Male	15.3	ENSG00000175305.17	CCNE2	0.443269
HTP0659A	T21	MS1	Female	36.5	ENSG00000175305.17	CCNE2	0.592789
HTP0660A	T21	MS1	Male	13	ENSG00000175305.17	CCNE2	0.324144
HTP0661A	T21	MS1	Male	28.4	ENSG00000175305.17	CCNE2	1.01947
HTP0662A	T21	MS1	Female	26.1	ENSG00000175305.17	CCNE2	1.07032
HTP0663A	T21	MS3	Female	20.5	ENSG00000175305.17	CCNE2	0.123569
HTP0664A	T21	MS2	Female	29.4	ENSG00000175305.17	CCNE2	0.374039
HTP0665A	T21	MS1	Female	23.4	ENSG00000175305.17	CCNE2	0.726788
HTP0666A	T21	MS3	Male	17.4	ENSG00000175305.17	CCNE2	0.379603
HTP0667A	T21	MS2	Male	24.1	ENSG00000175305.17	CCNE2	0.382985
HTP0668A	T21	MS1	Female	29.7	ENSG00000175305.17	CCNE2	1.27491
HTP0669B	Control	D21	Female	14.6	ENSG00000175305.17	CCNE2	0.247402
HTP0672A	T21	MS1	Male	17.2	ENSG00000175305.17	CCNE2	1.20859
HTP0676A	T21	MS1	Female	19.3	ENSG00000175305.17	CCNE2	1.01419
HTP0706A	T21	MS3	Female	22.8	ENSG00000175305.17	CCNE2	0.326258
HTP0708A	T21	MS1	Male	17	ENSG00000175305.17	CCNE2	1.17196
HTP0204A	T21	MS2	Male	13.1	ENSG00000175305.17	CCNE2	0.646036
HTP0206B	Control	D21	Male	15.8	ENSG00000175305.17	CCNE2	0.41826
HTP0288B	Control	D21	Male	9.2	ENSG00000175305.17	CCNE2	1.02522
HTP0302B	Control	D21	Female	41.6	ENSG00000175305.17	CCNE2	0.762692
HTP0310A	T21	MS2	Male	10.8	ENSG00000175305.17	CCNE2	0.664937
HTP0322B	Control	D21	Male	29	ENSG00000175305.17	CCNE2	0.522118
HTP0326A	T21	MS2	Female	30.2	ENSG00000175305.17	CCNE2	0.734382
HTP0328A	T21	MS2	Female	41.2	ENSG00000175305.17	CCNE2	0.524033
HTP0332A	T21	MS2	Male	24.4	ENSG00000175305.17	CCNE2	0.913844
HTP0338B	Control	D21	Male	27.5	ENSG00000175305.17	CCNE2	0.78745
HTP0348A	T21	MS2	Female	17.2	ENSG00000175305.17	CCNE2	1.30637
HTP0351A	T21	MS2	Male	27	ENSG00000175305.17	CCNE2	0.783581
HTP0084A2	T21	MS2	Male	35	ENSG00000175305.17	CCNE2	0.965878
HTP0085B2	Control	D21	Male	33.7	ENSG00000175305.17	CCNE2	0.731061
HTP0001B2	Control	D21	Female	25.8	ENSG00000123219.13	CENPK	9.53733
HTP0005A3	T21	MS1	Male	36.5	ENSG00000123219.13	CENPK	2.33268
HTP0012A2	T21	MS1	Female	44	ENSG00000123219.13	CENPK	3.65726
HTP0015A4	T21	MS2	Male	31.2	ENSG00000123219.13	CENPK	4.22055
HTP0017A4	T21	MS3	Female	23.6	ENSG00000123219.13	CENPK	0.887676
HTP0018B3	Control	D21	Female	57	ENSG00000123219.13	CENPK	2.46995
HTP0019B2	Control	D21	Female	56.9	ENSG00000123219.13	CENPK	2.89178
HTP0022B2	Control	D21	Female	43.2	ENSG00000123219.13	CENPK	4.15605
HTP0023A2	T21	MS2	Female	36.2	ENSG00000123219.13	CENPK	2.62839
HTP0025A3	T21	MS2	Female	25.7	ENSG00000123219.13	CENPK	4.82135
HTP0026B2	Control	D21	Female	55.6	ENSG00000123219.13	CENPK	4.65872
HTP0034B3	Control	D21	Female	25.1	ENSG00000123219.13	CENPK	2.62883
HTP0035B3	Control	D21	Female	28.6	ENSG00000123219.13	CENPK	2.09585
HTP0036A2	T21	MS1	Female	32.1	ENSG00000123219.13	CENPK	4.46816
HTP0040B3	Control	D21	Female	28.9	ENSG00000123219.13	CENPK	5.77733
HTP0042B2	Control	D21	Male	36.2	ENSG00000123219.13	CENPK	7.48691
HTP0043B2	Control	D21	Male	38.2	ENSG00000123219.13	CENPK	1.01485
HTP0044B2	Control	D21	Male	35.8	ENSG00000123219.13	CENPK	2.35533
HTP0047B2	Control	D21	Male	38.7	ENSG00000123219.13	CENPK	1.04016
HTP0048B2	Control	D21	Female	39.4	ENSG00000123219.13	CENPK	0.456756
HTP0050A3	T21	MS3	Female	22.8	ENSG00000123219.13	CENPK	1.17307
HTP0052A2	T21	MS1	Female	29.9	ENSG00000123219.13	CENPK	1.31897
HTP0053A2	T21	MS1	Female	26.3	ENSG00000123219.13	CENPK	2.38029
HTP0054A2	T21	MS3	Male	21.7	ENSG00000123219.13	CENPK	3.92281
HTP0055B2	Control	D21	Male	37	ENSG00000123219.13	CENPK	3.4534
HTP0057B2	Control	D21	Female	34.8	ENSG00000123219.13	CENPK	3.81393
HTP0058B2	Control	D21	Male	33.8	ENSG00000123219.13	CENPK	6.42476
HTP0059B2	Control	D21	Male	24.7	ENSG00000123219.13	CENPK	5.94552
HTP0061B2	Control	D21	Female	22.2	ENSG00000123219.13	CENPK	4.04186
HTP0062B2	Control	D21	Female	20.5	ENSG00000123219.13	CENPK	2.7143
HTP0066A2	T21	MS1	Male	14.7	ENSG00000123219.13	CENPK	4.54859
HTP0067B2	Control	D21	Male	20.5	ENSG00000123219.13	CENPK	1.03315
HTP0070A3	T21	MS3	Male	24.9	ENSG00000123219.13	CENPK	0.671835
HTP0073A2	T21	MS3	Male	54.7	ENSG00000123219.13	CENPK	0.364271
HTP0077B2	Control	D21	Male	43.3	ENSG00000123219.13	CENPK	2.60767
HTP0078B2	Control	D21	Male	27.7	ENSG00000123219.13	CENPK	1.62002
HTP0079B2	Control	D21	Male	28.4	ENSG00000123219.13	CENPK	1.47876
HTP0080A2	T21	MS1	Female	34.8	ENSG00000123219.13	CENPK	4.83125
HTP0087B2	Control	D21	Male	55.4	ENSG00000123219.13	CENPK	5.32224
HTP0090B2	Control	D21	Male	24.8	ENSG00000123219.13	CENPK	1.95231
HTP0092B2	Control	D21	Female	25.2	ENSG00000123219.13	CENPK	1.19208
HTP0095B2	Control	D21	Female	37.7	ENSG00000123219.13	CENPK	1.14048
HTP0096B2	Control	D21	Male	25.6	ENSG00000123219.13	CENPK	1.2346
HTP0098B2	Control	D21	Female	54.9	ENSG00000123219.13	CENPK	2.833
HTP0100B2	Control	D21	Female	33.5	ENSG00000123219.13	CENPK	4.96925
HTP0101A2	T21	MS3	Female	31.3	ENSG00000123219.13	CENPK	0.839447
HTP0103A2	T21	MS1	Female	1.6	ENSG00000123219.13	CENPK	3.63243
HTP0104B2	Control	D21	Female	36.6	ENSG00000123219.13	CENPK	7.32295
HTP0105B3	Control	D21	Female	30	ENSG00000123219.13	CENPK	4.12957
HTP0107A3	T21	MS2	Female	33.7	ENSG00000123219.13	CENPK	0.403202
HTP0109A3	T21	MS1	Female	49	ENSG00000123219.13	CENPK	3.05261
HTP0111B2	Control	D21	Female	44.5	ENSG00000123219.13	CENPK	5.29501
HTP0112A3	T21	MS3	Female	36	ENSG00000123219.13	CENPK	3.86821
HTP0116A2	T21	MS1	Male	10.9	ENSG00000123219.13	CENPK	6.63305
HTP0118B	Control	D21	Male	44.3	ENSG00000123219.13	CENPK	0.489898
HTP0119A	T21	MS1	Female	50.9	ENSG00000123219.13	CENPK	2.33028
HTP0126B2	Control	D21	Female	48	ENSG00000123219.13	CENPK	3.25751
HTP0127B2	Control	D21	Female	8.2	ENSG00000123219.13	CENPK	3.66423
HTP0146B	Control	D21	Male	47.4	ENSG00000123219.13	CENPK	1.05003
HTP0147B	Control	D21	Female	38.6	ENSG00000123219.13	CENPK	3.70252
HTP0148B2	Control	D21	Male	41.7	ENSG00000123219.13	CENPK	0.669722
HTP0149B	Control	D21	Female	53.2	ENSG00000123219.13	CENPK	1.17541
HTP0151A	T21	MS3	Male	27.4	ENSG00000123219.13	CENPK	3.26896
HTP0198A3	T21	MS2	Male	36.3	ENSG00000123219.13	CENPK	1.81599
HTP0202B	Control	D21	Male	61.3	ENSG00000123219.13	CENPK	0.621973
HTP0205B	Control	D21	Female	42.6	ENSG00000123219.13	CENPK	0.986701
HTP0207A4	T21	MS1	Female	25.2	ENSG00000123219.13	CENPK	1.56525
HTP0211A3	T21	MS2	Male	29.7	ENSG00000123219.13	CENPK	2.15889
HTP0213A3	T21	MS2	Male	46.3	ENSG00000123219.13	CENPK	0.663276
HTP0214B2	Control	D21	Female	21.6	ENSG00000123219.13	CENPK	2.91502
HTP0216B2	Control	D21	Female	17.2	ENSG00000123219.13	CENPK	2.22452
HTP0219A2	T21	MS2	Female	19.5	ENSG00000123219.13	CENPK	1.35431
HTP0226A3	T21	MS1	Male	52.4	ENSG00000123219.13	CENPK	11.0714
HTP0230A2	T21	MS3	Female	39.6	ENSG00000123219.13	CENPK	1.95248
HTP0236A2	T21	MS1	Male	11.3	ENSG00000123219.13	CENPK	1.25904
HTP0238A3	T21	MS2	Male	41.5	ENSG00000123219.13	CENPK	0.331272
HTP0241A2	T21	MS3	Female	17.9	ENSG00000123219.13	CENPK	1.94757
HTP0242B3	Control	D21	Female	20.3	ENSG00000123219.13	CENPK	0.449312
HTP0243A3	T21	MS3	Female	15.1	ENSG00000123219.13	CENPK	0.683207
HTP0247A2	T21	MS3	Male	22.5	ENSG00000123219.13	CENPK	0.454791
HTP0249A2	T21	MS2	Female	34	ENSG00000123219.13	CENPK	0.722494
HTP0251A2	T21	MS3	Female	34.3	ENSG00000123219.13	CENPK	1.36939
HTP0254A2	T21	MS2	Male	33.8	ENSG00000123219.13	CENPK	1.02197
HTP0259A2	T21	MS3	Female	32.6	ENSG00000123219.13	CENPK	4.89166
HTP0261A2	T21	MS1	Male	22.9	ENSG00000123219.13	CENPK	1.28556
HTP0262A2	T21	MS3	Female	14.3	ENSG00000123219.13	CENPK	3.11277
HTP0263A2	T21	MS2	Female	12.4	ENSG00000123219.13	CENPK	1.85981
HTP0277A3	T21	MS1	Female	37.2	ENSG00000123219.13	CENPK	2.07695
HTP0289B	Control	D21	Male	7.1	ENSG00000123219.13	CENPK	6.62864
HTP0290B	Control	D21	Female	43.3	ENSG00000123219.13	CENPK	1.68482
HTP0293A	T21	MS3	Male	6.2	ENSG00000123219.13	CENPK	2.29702
HTP0294B	Control	D21	Male	4.2	ENSG00000123219.13	CENPK	7.51799
HTP0295A	T21	MS3	Male	51.2	ENSG00000123219.13	CENPK	0.938581
HTP0296A	T21	MS3	Male	55.1	ENSG00000123219.13	CENPK	0.939762
HTP0298A	T21	MS1	Female	25.8	ENSG00000123219.13	CENPK	4.84936
HTP0300A	T21	MS1	Female	30.8	ENSG00000123219.13	CENPK	3.03573
HTP0301A3	T21	MS2	Female	24	ENSG00000123219.13	CENPK	6.72613
HTP0306A	T21	MS3	Male	23.2	ENSG00000123219.13	CENPK	1.25152
HTP0312A2	T21	MS1	Female	35.7	ENSG00000123219.13	CENPK	1.51549
HTP0316B	Control	D21	Female	29.6	ENSG00000123219.13	CENPK	5.60699
HTP0318A3	T21	MS1	Male	30.5	ENSG00000123219.13	CENPK	8.66991
HTP0320A2	T21	MS3	Female	33.7	ENSG00000123219.13	CENPK	2.2089
HTP0321A	T21	MS3	Female	14	ENSG00000123219.13	CENPK	3.73629
HTP0323A	T21	MS3	Male	3.8	ENSG00000123219.13	CENPK	1.03076
HTP0324A2	T21	MS1	Male	22	ENSG00000123219.13	CENPK	10.2727
HTP0325A	T21	MS3	Male	13.4	ENSG00000123219.13	CENPK	1.94583
HTP0327A	T21	MS1	Male	6.5	ENSG00000123219.13	CENPK	5.6339
HTP0329A2	T21	MS3	Female	19.5	ENSG00000123219.13	CENPK	1.64666
HTP0330A	T21	MS1	Male	6.1	ENSG00000123219.13	CENPK	2.20236
HTP0331A	T21	MS3	Male	23.1	ENSG00000123219.13	CENPK	4.72035
HTP0333A2	T21	MS3	Female	30.3	ENSG00000123219.13	CENPK	1.20052
HTP0334A2	T21	MS1	Male	44.1	ENSG00000123219.13	CENPK	8.50445
HTP0335A2	T21	MS2	Female	57.6	ENSG00000123219.13	CENPK	1.48005
HTP0336A	T21	MS1	Female	8.7	ENSG00000123219.13	CENPK	1.91793
HTP0337A	T21	MS3	Male	22.2	ENSG00000123219.13	CENPK	0.829929
HTP0339A	T21	MS1	Male	16.1	ENSG00000123219.13	CENPK	2.79197
HTP0340A	T21	MS3	Female	18.6	ENSG00000123219.13	CENPK	0.721302
HTP0341A	T21	MS1	Male	2.6	ENSG00000123219.13	CENPK	5.61202
HTP0342A	T21	MS1	Female	13.6	ENSG00000123219.13	CENPK	6.69031
HTP0343B	Control	D21	Male	46.2	ENSG00000123219.13	CENPK	1.36164
HTP0345A	T21	MS3	Female	52.7	ENSG00000123219.13	CENPK	1.13605
HTP0346B	Control	D21	Female	37.1	ENSG00000123219.13	CENPK	5.70697
HTP0347B	Control	D21	Female	14	ENSG00000123219.13	CENPK	5.70639
HTP0349B	Control	D21	Female	10	ENSG00000123219.13	CENPK	5.52442
HTP0352B	Control	D21	Male	43.2	ENSG00000123219.13	CENPK	3.0533
HTP0354A	T21	MS1	Male	6	ENSG00000123219.13	CENPK	3.18564
HTP0355B	Control	D21	Male	12.3	ENSG00000123219.13	CENPK	0.820974
HTP0357A	T21	MS1	Male	3.8	ENSG00000123219.13	CENPK	19.7396
HTP0361B2	Control	D21	Male	11.5	ENSG00000123219.13	CENPK	1.31282
HTP0364A	T21	MS3	Male	13.7	ENSG00000123219.13	CENPK	2.84506
HTP0367A	T21	MS1	Male	13.6	ENSG00000123219.13	CENPK	4.7213
HTP0368A	T21	MS1	Male	15.2	ENSG00000123219.13	CENPK	4.89566
HTP0370A	T21	MS1	Male	20.2	ENSG00000123219.13	CENPK	7.907
HTP0373A	T21	MS1	Male	56.7	ENSG00000123219.13	CENPK	3.7622
HTP0374A	T21	MS2	Male	25.5	ENSG00000123219.13	CENPK	1.36579
HTP0375A	T21	MS1	Female	10.9	ENSG00000123219.13	CENPK	10.1845
HTP0376B	Control	D21	Female	24	ENSG00000123219.13	CENPK	3.03967
HTP0378A	T21	MS3	Female	31.4	ENSG00000123219.13	CENPK	0.744557
HTP0379A	T21	MS1	Female	35.4	ENSG00000123219.13	CENPK	3.82529
HTP0380A	T21	MS2	Male	25.8	ENSG00000123219.13	CENPK	1.36105
HTP0381A	T21	MS2	Male	25.4	ENSG00000123219.13	CENPK	3.39412
HTP0382A	T21	MS3	Male	39.5	ENSG00000123219.13	CENPK	1.16274
HTP0384A	T21	MS3	Female	27.8	ENSG00000123219.13	CENPK	1.25529
HTP0385A	T21	MS3	Male	25.6	ENSG00000123219.13	CENPK	1.55116
HTP0386A	T21	MS2	Male	6.8	ENSG00000123219.13	CENPK	1.77648
HTP0387A	T21	MS1	Female	33.3	ENSG00000123219.13	CENPK	4.58894
HTP0388A	T21	MS1	Female	37.5	ENSG00000123219.13	CENPK	5.5178
HTP0389A	T21	MS1	Female	20.1	ENSG00000123219.13	CENPK	4.53712
HTP0390A	T21	MS3	Female	15.5	ENSG00000123219.13	CENPK	0.338172
HTP0391A	T21	MS1	Male	26.8	ENSG00000123219.13	CENPK	3.79187
HTP0392A	T21	MS3	Male	32.4	ENSG00000123219.13	CENPK	0.79138
HTP0393A	T21	MS2	Female	39.8	ENSG00000123219.13	CENPK	0.651686
HTP0394A	T21	MS2	Female	23.6	ENSG00000123219.13	CENPK	1.30746
HTP0395A	T21	MS2	Male	35.2	ENSG00000123219.13	CENPK	2.99645
HTP0396A	T21	MS3	Male	15.9	ENSG00000123219.13	CENPK	0.871364
HTP0397A	T21	MS1	Male	38.7	ENSG00000123219.13	CENPK	7.0601
HTP0398A	T21	MS2	Female	17.5	ENSG00000123219.13	CENPK	0.945034
HTP0399A2	T21	MS3	Male	33.1	ENSG00000123219.13	CENPK	1.12769
HTP0400A	T21	MS1	Male	14.9	ENSG00000123219.13	CENPK	5.36352
HTP0401A	T21	MS3	Female	34.6	ENSG00000123219.13	CENPK	3.17131
HTP0402A	T21	MS1	Male	35.9	ENSG00000123219.13	CENPK	3.10314
HTP0403A	T21	MS3	Male	13.4	ENSG00000123219.13	CENPK	1.7112
HTP0404A	T21	MS3	Female	12.5	ENSG00000123219.13	CENPK	0.47515
HTP0405A	T21	MS3	Male	26.1	ENSG00000123219.13	CENPK	3.51129
HTP0406A	T21	MS2	Female	9.2	ENSG00000123219.13	CENPK	3.36053
HTP0407A	T21	MS3	Male	43.5	ENSG00000123219.13	CENPK	0.939243
HTP0408A	T21	MS1	Male	40.6	ENSG00000123219.13	CENPK	3.16015
HTP0409A	T21	MS2	Female	21.2	ENSG00000123219.13	CENPK	2.15305
HTP0410A	T21	MS2	Male	24	ENSG00000123219.13	CENPK	3.11564
HTP0411A	T21	MS3	Female	18.7	ENSG00000123219.13	CENPK	2.56742
HTP0412A	T21	MS3	Male	20.7	ENSG00000123219.13	CENPK	0.79463
HTP0413A	T21	MS2	Female	22.5	ENSG00000123219.13	CENPK	2.20836
HTP0414A	T21	MS3	Female	21.8	ENSG00000123219.13	CENPK	2.77376
HTP0415A	T21	MS3	Female	8.3	ENSG00000123219.13	CENPK	0.633769
HTP0418A	T21	MS1	Male	3.8	ENSG00000123219.13	CENPK	7.34626
HTP0419A	T21	MS1	Male	20.8	ENSG00000123219.13	CENPK	5.97302
HTP0420A	T21	MS1	Male	6.4	ENSG00000123219.13	CENPK	2.09785
HTP0421A	T21	MS3	Male	13.7	ENSG00000123219.13	CENPK	0.711757
HTP0423A	T21	MS2	Male	23.9	ENSG00000123219.13	CENPK	3.93945
HTP0424A	T21	MS2	Female	4	ENSG00000123219.13	CENPK	2.94282
HTP0425A	T21	MS2	Male	19.1	ENSG00000123219.13	CENPK	0.873727
HTP0426A	T21	MS3	Male	17.5	ENSG00000123219.13	CENPK	2.33903
HTP0428A	T21	MS2	Male	27.5	ENSG00000123219.13	CENPK	5.48736
HTP0429B	Control	D21	Female	11.5	ENSG00000123219.13	CENPK	1.56619
HTP0430A	T21	MS2	Male	13.9	ENSG00000123219.13	CENPK	1.61527
HTP0431A2	T21	MS2	Female	20.9	ENSG00000123219.13	CENPK	1.53501
HTP0434A	T21	MS3	Female	25.9	ENSG00000123219.13	CENPK	1.2915
HTP0435A2	T21	MS1	Male	36.2	ENSG00000123219.13	CENPK	1.26146
HTP0436A	T21	MS3	Female	32.8	ENSG00000123219.13	CENPK	2.52538
HTP0437A	T21	MS2	Male	24.9	ENSG00000123219.13	CENPK	3.15177
HTP0438A	T21	MS1	Female	19.9	ENSG00000123219.13	CENPK	3.48651
HTP0439A2	T21	MS3	Male	40.8	ENSG00000123219.13	CENPK	0.708888
HTP0440A	T21	MS2	Male	20.9	ENSG00000123219.13	CENPK	1.56532
HTP0442A2	T21	MS1	Female	9.5	ENSG00000123219.13	CENPK	1.86195
HTP0443A2	T21	MS3	Male	17.9	ENSG00000123219.13	CENPK	0.769785
HTP0444B2	Control	D21	Female	9.9	ENSG00000123219.13	CENPK	2.2366
HTP0445A	T21	MS2	Female	38.8	ENSG00000123219.13	CENPK	1.0573
HTP0446A	T21	MS1	Female	31.7	ENSG00000123219.13	CENPK	7.75315
HTP0447B2	Control	D21	Female	16.5	ENSG00000123219.13	CENPK	1.45363
HTP0448A	T21	MS2	Male	21.5	ENSG00000123219.13	CENPK	3.21279
HTP0449A	T21	MS2	Male	20.8	ENSG00000123219.13	CENPK	1.67516
HTP0450A	T21	MS1	Male	15.4	ENSG00000123219.13	CENPK	11.4354
HTP0451A	T21	MS1	Male	32.5	ENSG00000123219.13	CENPK	8.68191
HTP0452A	T21	MS2	Female	16.6	ENSG00000123219.13	CENPK	3.11885
HTP0454A	T21	MS3	Male	21.7	ENSG00000123219.13	CENPK	2.67159
HTP0455B	Control	D21	Female	7.3	ENSG00000123219.13	CENPK	6.77457
HTP0456A	T21	MS2	Male	7.3	ENSG00000123219.13	CENPK	4.46363
HTP0457B	Control	D21	Female	7.3	ENSG00000123219.13	CENPK	6.58301
HTP0458A	T21	MS3	Male	20	ENSG00000123219.13	CENPK	0.933466
HTP0459A	T21	MS1	Male	13.7	ENSG00000123219.13	CENPK	3.5152
HTP0460A	T21	MS1	Male	20.3	ENSG00000123219.13	CENPK	4.3338
HTP0461A	T21	MS1	Female	12.5	ENSG00000123219.13	CENPK	3.52364
HTP0462A	T21	MS1	Male	38.6	ENSG00000123219.13	CENPK	9.81747
HTP0463A	T21	MS1	Female	28.3	ENSG00000123219.13	CENPK	1.93924
HTP0464A	T21	MS3	Male	22.7	ENSG00000123219.13	CENPK	1.09202
HTP0465A	T21	MS3	Female	6.8	ENSG00000123219.13	CENPK	1.95481
HTP0466B	Control	D21	Female	10.9	ENSG00000123219.13	CENPK	1.03864
HTP0467A	T21	MS2	Female	32.5	ENSG00000123219.13	CENPK	0.531915
HTP0468A2	T21	MS2	Male	29.7	ENSG00000123219.13	CENPK	1.53501
HTP0469A	T21	MS2	Female	16.7	ENSG00000123219.13	CENPK	0.646711
HTP0471A	T21	MS1	Female	9	ENSG00000123219.13	CENPK	6.24633
HTP0473A	T21	MS1	Male	17.1	ENSG00000123219.13	CENPK	10.0494
HTP0475A	T21	MS1	Female	22	ENSG00000123219.13	CENPK	16.0149
HTP0476A	T21	MS2	Female	11.1	ENSG00000123219.13	CENPK	2.12667
HTP0477A	T21	MS1	Male	3.4	ENSG00000123219.13	CENPK	4.77668
HTP0478A	T21	MS1	Female	40.3	ENSG00000123219.13	CENPK	2.76489
HTP0479A	T21	MS1	Male	3.7	ENSG00000123219.13	CENPK	4.98738
HTP0480A	T21	MS1	Female	21.9	ENSG00000123219.13	CENPK	4.85903
HTP0482A	T21	MS2	Male	19.3	ENSG00000123219.13	CENPK	3.63674
HTP0484A	T21	MS3	Male	5.6	ENSG00000123219.13	CENPK	0.492916
HTP0485A	T21	MS2	Female	5.7	ENSG00000123219.13	CENPK	2.54197
HTP0487A	T21	MS2	Male	4.6	ENSG00000123219.13	CENPK	3.26031
HTP0488A	T21	MS1	Male	5.4	ENSG00000123219.13	CENPK	4.7041
HTP0491A	T21	MS1	Male	6.5	ENSG00000123219.13	CENPK	5.42294
HTP0492B	Control	D21	Male	4.8	ENSG00000123219.13	CENPK	8.32994
HTP0493B	Control	D21	Male	8.7	ENSG00000123219.13	CENPK	7.22539
HTP0494A	T21	MS2	Female	7.1	ENSG00000123219.13	CENPK	1.68413
HTP0495B	Control	D21	Female	4.5	ENSG00000123219.13	CENPK	1.03493
HTP0497B	Control	D21	Male	54.4	ENSG00000123219.13	CENPK	1.26283
HTP0498B	Control	D21	Male	11.9	ENSG00000123219.13	CENPK	2.40072
HTP0501A	T21	MS3	Male	4	ENSG00000123219.13	CENPK	3.1194
HTP0502B	Control	D21	Male	27.1	ENSG00000123219.13	CENPK	5.94418
HTP0506B	Control	D21	Male	31.2	ENSG00000123219.13	CENPK	1.72039
HTP0507A	T21	MS3	Male	8.2	ENSG00000123219.13	CENPK	3.47801
HTP0508B2	Control	D21	Male	29.9	ENSG00000123219.13	CENPK	4.78278
HTP0510A	T21	MS1	Female	23	ENSG00000123219.13	CENPK	6.88605
HTP0512A	T21	MS3	Male	30	ENSG00000123219.13	CENPK	5.20222
HTP0515A	T21	MS3	Male	13.1	ENSG00000123219.13	CENPK	5.04847
HTP0516A	T21	MS1	Male	39.1	ENSG00000123219.13	CENPK	12.8684
HTP0517A	T21	MS2	Male	2.7	ENSG00000123219.13	CENPK	1.26394
HTP0519A	T21	MS1	Male	2	ENSG00000123219.13	CENPK	3.1926
HTP0523B	Control	D21	Female	23.3	ENSG00000123219.13	CENPK	1.81329
HTP0524B	Control	D21	Male	24.5	ENSG00000123219.13	CENPK	0.456559
HTP0525A	T21	MS1	Female	34.2	ENSG00000123219.13	CENPK	2.90607
HTP0527B	Control	D21	Male	7.4	ENSG00000123219.13	CENPK	1.232
HTP0530A	T21	MS3	Female	39.6	ENSG00000123219.13	CENPK	2.60179
HTP0531A	T21	MS3	Female	3.5	ENSG00000123219.13	CENPK	4.46926
HTP0534A	T21	MS1	Male	36.9	ENSG00000123219.13	CENPK	4.76062
HTP0535A	T21	MS3	Male	23.6	ENSG00000123219.13	CENPK	0.721759
HTP0537A	T21	MS2	Female	51.9	ENSG00000123219.13	CENPK	0.422408
HTP0538A	T21	MS3	Male	28.4	ENSG00000123219.13	CENPK	0.547911
HTP0539A	T21	MS2	Female	42.8	ENSG00000123219.13	CENPK	0.479439
HTP0540A	T21	MS1	Female	14.5	ENSG00000123219.13	CENPK	1.88526
HTP0541A	T21	MS2	Male	29.7	ENSG00000123219.13	CENPK	0.485101
HTP0542A	T21	MS2	Male	27.8	ENSG00000123219.13	CENPK	0.302195
HTP0543A	T21	MS2	Male	36.9	ENSG00000123219.13	CENPK	1.0788
HTP0544A	T21	MS2	Male	38.1	ENSG00000123219.13	CENPK	2.0376
HTP0545A	T21	MS1	Male	18.1	ENSG00000123219.13	CENPK	2.89055
HTP0546A	T21	MS2	Female	51.4	ENSG00000123219.13	CENPK	1.53674
HTP0547A	T21	MS2	Female	26	ENSG00000123219.13	CENPK	3.35163
HTP0548A	T21	MS3	Female	46.2	ENSG00000123219.13	CENPK	0.652775
HTP0549A	T21	MS3	Female	20.6	ENSG00000123219.13	CENPK	0.380326
HTP0550A	T21	MS1	Female	15.2	ENSG00000123219.13	CENPK	1.0647
HTP0551B	Control	D21	Female	18	ENSG00000123219.13	CENPK	0.307108
HTP0552A	T21	MS2	Male	17	ENSG00000123219.13	CENPK	0.806977
HTP0553A	T21	MS2	Female	18.2	ENSG00000123219.13	CENPK	0.859747
HTP0554A	T21	MS2	Male	23.1	ENSG00000123219.13	CENPK	1.04092
HTP0555B	Control	D21	Female	47.3	ENSG00000123219.13	CENPK	0.648716
HTP0556A	T21	MS2	Male	28.3	ENSG00000123219.13	CENPK	1.45284
HTP0557B	Control	D21	Female	40.1	ENSG00000123219.13	CENPK	1.12174
HTP0559B	Control	D21	Male	10.8	ENSG00000123219.13	CENPK	1.27066
HTP0560A	T21	MS2	Male	50.1	ENSG00000123219.13	CENPK	0.975459
HTP0561A	T21	MS3	Male	13.7	ENSG00000123219.13	CENPK	0.639672
HTP0563A	T21	MS2	Female	8.7	ENSG00000123219.13	CENPK	1.81417
HTP0564A	T21	MS1	Male	14.2	ENSG00000123219.13	CENPK	0.899832
HTP0565A	T21	MS2	Male	22.5	ENSG00000123219.13	CENPK	0.777566
HTP0566A	T21	MS2	Male	13.7	ENSG00000123219.13	CENPK	2.53802
HTP0567B	Control	D21	Female	23	ENSG00000123219.13	CENPK	1.13563
HTP0568A	T21	MS2	Male	28.3	ENSG00000123219.13	CENPK	0.472318
HTP0569A	T21	MS2	Male	22.9	ENSG00000123219.13	CENPK	3.20814
HTP0570A	T21	MS3	Male	38.8	ENSG00000123219.13	CENPK	1.20083
HTP0571A	T21	MS3	Male	13.1	ENSG00000123219.13	CENPK	1.57474
HTP0572A	T21	MS3	Male	24.4	ENSG00000123219.13	CENPK	0.475844
HTP0573B	Control	D21	Male	19.1	ENSG00000123219.13	CENPK	0.917464
HTP0574A	T21	MS3	Male	42.4	ENSG00000123219.13	CENPK	0.870312
HTP0575A	T21	MS2	Female	17.2	ENSG00000123219.13	CENPK	2.09436
HTP0576B	Control	D21	Female	11.2	ENSG00000123219.13	CENPK	1.68057
HTP0577A	T21	MS2	Female	28.4	ENSG00000123219.13	CENPK	1.66454
HTP0578A	T21	MS1	Male	25.7	ENSG00000123219.13	CENPK	1.14189
HTP0580A	T21	MS1	Female	31.8	ENSG00000123219.13	CENPK	8.32831
HTP0581A	T21	MS2	Male	30.6	ENSG00000123219.13	CENPK	0.750052
HTP0582B	Control	D21	Female	33.1	ENSG00000123219.13	CENPK	1.98157
HTP0583A	T21	MS1	Female	6.2	ENSG00000123219.13	CENPK	1.97026
HTP0584A	T21	MS2	Male	29.3	ENSG00000123219.13	CENPK	0.240245
HTP0585A	T21	MS3	Female	16.5	ENSG00000123219.13	CENPK	1.14427
HTP0586A	T21	MS3	Male	31.9	ENSG00000123219.13	CENPK	0.308299
HTP0587A	T21	MS2	Male	4.3	ENSG00000123219.13	CENPK	2.06093
HTP0588A	T21	MS1	Female	19.2	ENSG00000123219.13	CENPK	9.12256
HTP0589A	T21	MS3	Female	19	ENSG00000123219.13	CENPK	0.832355
HTP0590A	T21	MS3	Male	16.8	ENSG00000123219.13	CENPK	1.78122
HTP0591A	T21	MS2	Male	31.9	ENSG00000123219.13	CENPK	0.391988
HTP0592A	T21	MS2	Female	14.5	ENSG00000123219.13	CENPK	1.73311
HTP0593A	T21	MS2	Male	11.7	ENSG00000123219.13	CENPK	1.25979
HTP0594A	T21	MS1	Male	30.1	ENSG00000123219.13	CENPK	2.99353
HTP0595B	Control	D21	Female	34.3	ENSG00000123219.13	CENPK	2.04708
HTP0596A	T21	MS2	Female	28.3	ENSG00000123219.13	CENPK	0.581554
HTP0597A	T21	MS2	Female	12.5	ENSG00000123219.13	CENPK	0.775454
HTP0598A	T21	MS3	Female	18	ENSG00000123219.13	CENPK	0.517614
HTP0599A	T21	MS3	Female	36.6	ENSG00000123219.13	CENPK	0.636427
HTP0600A	T21	MS3	Male	10.8	ENSG00000123219.13	CENPK	1.18519
HTP0602A	T21	MS3	Female	13.5	ENSG00000123219.13	CENPK	0.597001
HTP0603A	T21	MS1	Female	12.7	ENSG00000123219.13	CENPK	1.31731
HTP0604A	T21	MS3	Female	26.6	ENSG00000123219.13	CENPK	0.437441
HTP0605A	T21	MS3	Male	17.5	ENSG00000123219.13	CENPK	1.19041
HTP0607A	T21	MS2	Male	23.9	ENSG00000123219.13	CENPK	0.247482
HTP0608A	T21	MS1	Female	32.5	ENSG00000123219.13	CENPK	0.609597
HTP0609A	T21	MS1	Female	4	ENSG00000123219.13	CENPK	2.85039
HTP0610A	T21	MS3	Female	17	ENSG00000123219.13	CENPK	0.21938
HTP0611A	T21	MS1	Female	23.9	ENSG00000123219.13	CENPK	4.46054
HTP0612A	T21	MS1	Male	11.4	ENSG00000123219.13	CENPK	6.98066
HTP0613A	T21	MS3	Female	10.3	ENSG00000123219.13	CENPK	0.577769
HTP0615B	Control	D21	Male	9.2	ENSG00000123219.13	CENPK	0.645937
HTP0616A	T21	MS3	Male	19	ENSG00000123219.13	CENPK	1.17779
HTP0617A	T21	MS3	Male	30.5	ENSG00000123219.13	CENPK	0.450489
HTP0618A	T21	MS3	Female	37	ENSG00000123219.13	CENPK	0.815983
HTP0619A	T21	MS3	Female	37	ENSG00000123219.13	CENPK	2.64576
HTP0620A	T21	MS3	Female	19.6	ENSG00000123219.13	CENPK	2.82281
HTP0621A	T21	MS2	Female	21.4	ENSG00000123219.13	CENPK	2.0071
HTP0622A	T21	MS2	Female	26	ENSG00000123219.13	CENPK	0.835912
HTP0623A	T21	MS2	Female	28.1	ENSG00000123219.13	CENPK	2.29024
HTP0624A	T21	MS2	Female	28.1	ENSG00000123219.13	CENPK	2.03794
HTP0625A	T21	MS1	Male	40.1	ENSG00000123219.13	CENPK	1.90948
HTP0626A	T21	MS2	Male	14.2	ENSG00000123219.13	CENPK	0.637482
HTP0627A	T21	MS3	Female	21.1	ENSG00000123219.13	CENPK	1.09353
HTP0628B	Control	D21	Female	4.8	ENSG00000123219.13	CENPK	0.544002
HTP0629A	T21	MS1	Female	7	ENSG00000123219.13	CENPK	2.69232
HTP0630A	T21	MS2	Male	39.9	ENSG00000123219.13	CENPK	2.25973
HTP0631A	T21	MS1	Female	33	ENSG00000123219.13	CENPK	1.05313
HTP0632A	T21	MS2	Female	26.4	ENSG00000123219.13	CENPK	1.79154
HTP0633A	T21	MS1	Male	33.1	ENSG00000123219.13	CENPK	1.46671
HTP0634A	T21	MS2	Male	20.4	ENSG00000123219.13	CENPK	0.457302
HTP0637A	T21	MS3	Female	20.1	ENSG00000123219.13	CENPK	0.298281
HTP0638A	T21	MS3	Female	32.7	ENSG00000123219.13	CENPK	0.166884
HTP0639A	T21	MS1	Male	27.3	ENSG00000123219.13	CENPK	2.13562
HTP0641A	T21	MS1	Male	46.6	ENSG00000123219.13	CENPK	1.03497
HTP0642A	T21	MS3	Female	25.2	ENSG00000123219.13	CENPK	0.515414
HTP0643A	T21	MS3	Male	29.7	ENSG00000123219.13	CENPK	1.37965
HTP0644A	T21	MS3	Male	28.7	ENSG00000123219.13	CENPK	0.766435
HTP0645A	T21	MS1	Male	28.4	ENSG00000123219.13	CENPK	1.06867
HTP0646A	T21	MS3	Male	17.1	ENSG00000123219.13	CENPK	0.29235
HTP0647A	T21	MS1	Male	7	ENSG00000123219.13	CENPK	0.6243
HTP0648B	Control	D21	Male	11.9	ENSG00000123219.13	CENPK	0.994898
HTP0649B	Control	D21	Female	44.6	ENSG00000123219.13	CENPK	0.560392
HTP0650A	T21	MS1	Female	45.7	ENSG00000123219.13	CENPK	5.75639
HTP0651A	T21	MS3	Male	31.2	ENSG00000123219.13	CENPK	0.282648
HTP0652A	T21	MS1	Female	35.1	ENSG00000123219.13	CENPK	0.83307
HTP0653B	Control	D21	Male	13.9	ENSG00000123219.13	CENPK	1.29889
HTP0654A	T21	MS1	Female	26.9	ENSG00000123219.13	CENPK	1.3483
HTP0655B	Control	D21	Male	15.8	ENSG00000123219.13	CENPK	1.18584
HTP0657A	T21	MS3	Male	16.9	ENSG00000123219.13	CENPK	1.60845
HTP0658A	T21	MS1	Male	15.3	ENSG00000123219.13	CENPK	3.14511
HTP0659A	T21	MS1	Female	36.5	ENSG00000123219.13	CENPK	1.2912
HTP0660A	T21	MS1	Male	13	ENSG00000123219.13	CENPK	0.773155
HTP0661A	T21	MS1	Male	28.4	ENSG00000123219.13	CENPK	4.71513
HTP0662A	T21	MS1	Female	26.1	ENSG00000123219.13	CENPK	7.37831
HTP0663A	T21	MS3	Female	20.5	ENSG00000123219.13	CENPK	0.944378
HTP0664A	T21	MS2	Female	29.4	ENSG00000123219.13	CENPK	1.87642
HTP0665A	T21	MS1	Female	23.4	ENSG00000123219.13	CENPK	3.37688
HTP0666A	T21	MS3	Male	17.4	ENSG00000123219.13	CENPK	0.311852
HTP0667A	T21	MS2	Male	24.1	ENSG00000123219.13	CENPK	0.72607
HTP0668A	T21	MS1	Female	29.7	ENSG00000123219.13	CENPK	6.17812
HTP0669B	Control	D21	Female	14.6	ENSG00000123219.13	CENPK	0.524374
HTP0672A	T21	MS1	Male	17.2	ENSG00000123219.13	CENPK	1.97795
HTP0676A	T21	MS1	Female	19.3	ENSG00000123219.13	CENPK	7.74274
HTP0706A	T21	MS3	Female	22.8	ENSG00000123219.13	CENPK	0.527141
HTP0708A	T21	MS1	Male	17	ENSG00000123219.13	CENPK	7.66295
HTP0204A	T21	MS2	Male	13.1	ENSG00000123219.13	CENPK	2.44124
HTP0206B	Control	D21	Male	15.8	ENSG00000123219.13	CENPK	1.55072
HTP0288B	Control	D21	Male	9.2	ENSG00000123219.13	CENPK	2.11569
HTP0302B	Control	D21	Female	41.6	ENSG00000123219.13	CENPK	3.76172
HTP0310A	T21	MS2	Male	10.8	ENSG00000123219.13	CENPK	1.56415
HTP0322B	Control	D21	Male	29	ENSG00000123219.13	CENPK	1.44203
HTP0326A	T21	MS2	Female	30.2	ENSG00000123219.13	CENPK	2.3638
HTP0328A	T21	MS2	Female	41.2	ENSG00000123219.13	CENPK	1.13391
HTP0332A	T21	MS2	Male	24.4	ENSG00000123219.13	CENPK	1.13097
HTP0338B	Control	D21	Male	27.5	ENSG00000123219.13	CENPK	3.22224
HTP0348A	T21	MS2	Female	17.2	ENSG00000123219.13	CENPK	6.61007
HTP0351A	T21	MS2	Male	27	ENSG00000123219.13	CENPK	1.69158
HTP0084A2	T21	MS2	Male	35	ENSG00000123219.13	CENPK	1.66562
HTP0085B2	Control	D21	Male	33.7	ENSG00000123219.13	CENPK	2.50387
HTP0001B2	Control	D21	Female	25.8	ENSG00000166260.12	COX11	9.32134
HTP0005A3	T21	MS1	Male	36.5	ENSG00000166260.12	COX11	6.31276
HTP0012A2	T21	MS1	Female	44	ENSG00000166260.12	COX11	5.26942
HTP0015A4	T21	MS2	Male	31.2	ENSG00000166260.12	COX11	4.99539
HTP0017A4	T21	MS3	Female	23.6	ENSG00000166260.12	COX11	6.27518
HTP0018B3	Control	D21	Female	57	ENSG00000166260.12	COX11	8.58331
HTP0019B2	Control	D21	Female	56.9	ENSG00000166260.12	COX11	5.29601
HTP0022B2	Control	D21	Female	43.2	ENSG00000166260.12	COX11	6.36526
HTP0023A2	T21	MS2	Female	36.2	ENSG00000166260.12	COX11	5.71705
HTP0025A3	T21	MS2	Female	25.7	ENSG00000166260.12	COX11	5.31376
HTP0026B2	Control	D21	Female	55.6	ENSG00000166260.12	COX11	7.58182
HTP0034B3	Control	D21	Female	25.1	ENSG00000166260.12	COX11	4.23952
HTP0035B3	Control	D21	Female	28.6	ENSG00000166260.12	COX11	7.656
HTP0036A2	T21	MS1	Female	32.1	ENSG00000166260.12	COX11	6.69019
HTP0040B3	Control	D21	Female	28.9	ENSG00000166260.12	COX11	5.9831
HTP0042B2	Control	D21	Male	36.2	ENSG00000166260.12	COX11	7.80357
HTP0043B2	Control	D21	Male	38.2	ENSG00000166260.12	COX11	6.4284
HTP0044B2	Control	D21	Male	35.8	ENSG00000166260.12	COX11	4.13657
HTP0047B2	Control	D21	Male	38.7	ENSG00000166260.12	COX11	5.54724
HTP0048B2	Control	D21	Female	39.4	ENSG00000166260.12	COX11	5.63699
HTP0050A3	T21	MS3	Female	22.8	ENSG00000166260.12	COX11	3.38984
HTP0052A2	T21	MS1	Female	29.9	ENSG00000166260.12	COX11	7.47697
HTP0053A2	T21	MS1	Female	26.3	ENSG00000166260.12	COX11	8.11944
HTP0054A2	T21	MS3	Male	21.7	ENSG00000166260.12	COX11	4.36092
HTP0055B2	Control	D21	Male	37	ENSG00000166260.12	COX11	5.16172
HTP0057B2	Control	D21	Female	34.8	ENSG00000166260.12	COX11	6.18424
HTP0058B2	Control	D21	Male	33.8	ENSG00000166260.12	COX11	7.30045
HTP0059B2	Control	D21	Male	24.7	ENSG00000166260.12	COX11	6.24689
HTP0061B2	Control	D21	Female	22.2	ENSG00000166260.12	COX11	6.52241
HTP0062B2	Control	D21	Female	20.5	ENSG00000166260.12	COX11	4.89018
HTP0066A2	T21	MS1	Male	14.7	ENSG00000166260.12	COX11	7.52934
HTP0067B2	Control	D21	Male	20.5	ENSG00000166260.12	COX11	5.81026
HTP0070A3	T21	MS3	Male	24.9	ENSG00000166260.12	COX11	4.18209
HTP0073A2	T21	MS3	Male	54.7	ENSG00000166260.12	COX11	3.219
HTP0077B2	Control	D21	Male	43.3	ENSG00000166260.12	COX11	5.99226
HTP0078B2	Control	D21	Male	27.7	ENSG00000166260.12	COX11	3.91142
HTP0079B2	Control	D21	Male	28.4	ENSG00000166260.12	COX11	7.39794
HTP0080A2	T21	MS1	Female	34.8	ENSG00000166260.12	COX11	7.6692
HTP0087B2	Control	D21	Male	55.4	ENSG00000166260.12	COX11	6.44961
HTP0090B2	Control	D21	Male	24.8	ENSG00000166260.12	COX11	4.71217
HTP0092B2	Control	D21	Female	25.2	ENSG00000166260.12	COX11	7.16651
HTP0095B2	Control	D21	Female	37.7	ENSG00000166260.12	COX11	3.00052
HTP0096B2	Control	D21	Male	25.6	ENSG00000166260.12	COX11	4.7495
HTP0098B2	Control	D21	Female	54.9	ENSG00000166260.12	COX11	6.48264
HTP0100B2	Control	D21	Female	33.5	ENSG00000166260.12	COX11	6.6742
HTP0101A2	T21	MS3	Female	31.3	ENSG00000166260.12	COX11	2.92299
HTP0103A2	T21	MS1	Female	1.6	ENSG00000166260.12	COX11	8.34377
HTP0104B2	Control	D21	Female	36.6	ENSG00000166260.12	COX11	7.86756
HTP0105B3	Control	D21	Female	30	ENSG00000166260.12	COX11	6.32921
HTP0107A3	T21	MS2	Female	33.7	ENSG00000166260.12	COX11	3.34231
HTP0109A3	T21	MS1	Female	49	ENSG00000166260.12	COX11	6.52148
HTP0111B2	Control	D21	Female	44.5	ENSG00000166260.12	COX11	5.14179
HTP0112A3	T21	MS3	Female	36	ENSG00000166260.12	COX11	4.89715
HTP0116A2	T21	MS1	Male	10.9	ENSG00000166260.12	COX11	8.05989
HTP0118B	Control	D21	Male	44.3	ENSG00000166260.12	COX11	3.88529
HTP0119A	T21	MS1	Female	50.9	ENSG00000166260.12	COX11	5.12185
HTP0126B2	Control	D21	Female	48	ENSG00000166260.12	COX11	6.02987
HTP0127B2	Control	D21	Female	8.2	ENSG00000166260.12	COX11	6.19865
HTP0146B	Control	D21	Male	47.4	ENSG00000166260.12	COX11	5.65233
HTP0147B	Control	D21	Female	38.6	ENSG00000166260.12	COX11	7.33198
HTP0148B2	Control	D21	Male	41.7	ENSG00000166260.12	COX11	3.50248
HTP0149B	Control	D21	Female	53.2	ENSG00000166260.12	COX11	4.79817
HTP0151A	T21	MS3	Male	27.4	ENSG00000166260.12	COX11	4.97039
HTP0198A3	T21	MS2	Male	36.3	ENSG00000166260.12	COX11	3.89246
HTP0202B	Control	D21	Male	61.3	ENSG00000166260.12	COX11	4.05362
HTP0205B	Control	D21	Female	42.6	ENSG00000166260.12	COX11	4.48333
HTP0207A4	T21	MS1	Female	25.2	ENSG00000166260.12	COX11	8.07875
HTP0211A3	T21	MS2	Male	29.7	ENSG00000166260.12	COX11	3.97995
HTP0213A3	T21	MS2	Male	46.3	ENSG00000166260.12	COX11	3.14878
HTP0214B2	Control	D21	Female	21.6	ENSG00000166260.12	COX11	4.23953
HTP0216B2	Control	D21	Female	17.2	ENSG00000166260.12	COX11	3.76736
HTP0219A2	T21	MS2	Female	19.5	ENSG00000166260.12	COX11	4.69619
HTP0226A3	T21	MS1	Male	52.4	ENSG00000166260.12	COX11	7.63189
HTP0230A2	T21	MS3	Female	39.6	ENSG00000166260.12	COX11	3.4169
HTP0236A2	T21	MS1	Male	11.3	ENSG00000166260.12	COX11	5.75985
HTP0238A3	T21	MS2	Male	41.5	ENSG00000166260.12	COX11	3.39841
HTP0241A2	T21	MS3	Female	17.9	ENSG00000166260.12	COX11	3.97183
HTP0242B3	Control	D21	Female	20.3	ENSG00000166260.12	COX11	2.92742
HTP0243A3	T21	MS3	Female	15.1	ENSG00000166260.12	COX11	5.02043
HTP0247A2	T21	MS3	Male	22.5	ENSG00000166260.12	COX11	4.22683
HTP0249A2	T21	MS2	Female	34	ENSG00000166260.12	COX11	2.83691
HTP0251A2	T21	MS3	Female	34.3	ENSG00000166260.12	COX11	5.68642
HTP0254A2	T21	MS2	Male	33.8	ENSG00000166260.12	COX11	3.17396
HTP0259A2	T21	MS3	Female	32.6	ENSG00000166260.12	COX11	5.24095
HTP0261A2	T21	MS1	Male	22.9	ENSG00000166260.12	COX11	6.17663
HTP0262A2	T21	MS3	Female	14.3	ENSG00000166260.12	COX11	5.35969
HTP0263A2	T21	MS2	Female	12.4	ENSG00000166260.12	COX11	3.73754
HTP0277A3	T21	MS1	Female	37.2	ENSG00000166260.12	COX11	5.20763
HTP0289B	Control	D21	Male	7.1	ENSG00000166260.12	COX11	9.33908
HTP0290B	Control	D21	Female	43.3	ENSG00000166260.12	COX11	7.74727
HTP0293A	T21	MS3	Male	6.2	ENSG00000166260.12	COX11	4.51743
HTP0294B	Control	D21	Male	4.2	ENSG00000166260.12	COX11	6.95114
HTP0295A	T21	MS3	Male	51.2	ENSG00000166260.12	COX11	4.55232
HTP0296A	T21	MS3	Male	55.1	ENSG00000166260.12	COX11	5.10367
HTP0298A	T21	MS1	Female	25.8	ENSG00000166260.12	COX11	5.85429
HTP0300A	T21	MS1	Female	30.8	ENSG00000166260.12	COX11	7.53998
HTP0301A3	T21	MS2	Female	24	ENSG00000166260.12	COX11	6.0233
HTP0306A	T21	MS3	Male	23.2	ENSG00000166260.12	COX11	4.19016
HTP0312A2	T21	MS1	Female	35.7	ENSG00000166260.12	COX11	8.63967
HTP0316B	Control	D21	Female	29.6	ENSG00000166260.12	COX11	8.02536
HTP0318A3	T21	MS1	Male	30.5	ENSG00000166260.12	COX11	10.7973
HTP0320A2	T21	MS3	Female	33.7	ENSG00000166260.12	COX11	4.23626
HTP0321A	T21	MS3	Female	14	ENSG00000166260.12	COX11	4.058
HTP0323A	T21	MS3	Male	3.8	ENSG00000166260.12	COX11	5.4371
HTP0324A2	T21	MS1	Male	22	ENSG00000166260.12	COX11	9.1506
HTP0325A	T21	MS3	Male	13.4	ENSG00000166260.12	COX11	6.55273
HTP0327A	T21	MS1	Male	6.5	ENSG00000166260.12	COX11	6.61852
HTP0329A2	T21	MS3	Female	19.5	ENSG00000166260.12	COX11	4.48353
HTP0330A	T21	MS1	Male	6.1	ENSG00000166260.12	COX11	9.62257
HTP0331A	T21	MS3	Male	23.1	ENSG00000166260.12	COX11	6.973
HTP0333A2	T21	MS3	Female	30.3	ENSG00000166260.12	COX11	5.09359
HTP0334A2	T21	MS1	Male	44.1	ENSG00000166260.12	COX11	6.44438
HTP0335A2	T21	MS2	Female	57.6	ENSG00000166260.12	COX11	5.86919
HTP0336A	T21	MS1	Female	8.7	ENSG00000166260.12	COX11	9.47845
HTP0337A	T21	MS3	Male	22.2	ENSG00000166260.12	COX11	3.96302
HTP0339A	T21	MS1	Male	16.1	ENSG00000166260.12	COX11	8.85894
HTP0340A	T21	MS3	Female	18.6	ENSG00000166260.12	COX11	5.2217
HTP0341A	T21	MS1	Male	2.6	ENSG00000166260.12	COX11	7.57993
HTP0342A	T21	MS1	Female	13.6	ENSG00000166260.12	COX11	7.32788
HTP0343B	Control	D21	Male	46.2	ENSG00000166260.12	COX11	6.12736
HTP0345A	T21	MS3	Female	52.7	ENSG00000166260.12	COX11	4.00726
HTP0346B	Control	D21	Female	37.1	ENSG00000166260.12	COX11	4.93769
HTP0347B	Control	D21	Female	14	ENSG00000166260.12	COX11	8.25649
HTP0349B	Control	D21	Female	10	ENSG00000166260.12	COX11	7.80162
HTP0352B	Control	D21	Male	43.2	ENSG00000166260.12	COX11	5.96804
HTP0354A	T21	MS1	Male	6	ENSG00000166260.12	COX11	7.9911
HTP0355B	Control	D21	Male	12.3	ENSG00000166260.12	COX11	4.85166
HTP0357A	T21	MS1	Male	3.8	ENSG00000166260.12	COX11	9.68152
HTP0361B2	Control	D21	Male	11.5	ENSG00000166260.12	COX11	6.24931
HTP0364A	T21	MS3	Male	13.7	ENSG00000166260.12	COX11	3.932
HTP0367A	T21	MS1	Male	13.6	ENSG00000166260.12	COX11	6.39525
HTP0368A	T21	MS1	Male	15.2	ENSG00000166260.12	COX11	7.05114
HTP0370A	T21	MS1	Male	20.2	ENSG00000166260.12	COX11	7.73037
HTP0373A	T21	MS1	Male	56.7	ENSG00000166260.12	COX11	6.25603
HTP0374A	T21	MS2	Male	25.5	ENSG00000166260.12	COX11	4.08754
HTP0375A	T21	MS1	Female	10.9	ENSG00000166260.12	COX11	7.91636
HTP0376B	Control	D21	Female	24	ENSG00000166260.12	COX11	4.83142
HTP0378A	T21	MS3	Female	31.4	ENSG00000166260.12	COX11	2.32397
HTP0379A	T21	MS1	Female	35.4	ENSG00000166260.12	COX11	6.52188
HTP0380A	T21	MS2	Male	25.8	ENSG00000166260.12	COX11	3.89382
HTP0381A	T21	MS2	Male	25.4	ENSG00000166260.12	COX11	6.95545
HTP0382A	T21	MS3	Male	39.5	ENSG00000166260.12	COX11	3.83552
HTP0384A	T21	MS3	Female	27.8	ENSG00000166260.12	COX11	3.55997
HTP0385A	T21	MS3	Male	25.6	ENSG00000166260.12	COX11	3.40048
HTP0386A	T21	MS2	Male	6.8	ENSG00000166260.12	COX11	5.45208
HTP0387A	T21	MS1	Female	33.3	ENSG00000166260.12	COX11	5.76523
HTP0388A	T21	MS1	Female	37.5	ENSG00000166260.12	COX11	7.37948
HTP0389A	T21	MS1	Female	20.1	ENSG00000166260.12	COX11	7.08246
HTP0390A	T21	MS3	Female	15.5	ENSG00000166260.12	COX11	3.58504
HTP0391A	T21	MS1	Male	26.8	ENSG00000166260.12	COX11	6.82734
HTP0392A	T21	MS3	Male	32.4	ENSG00000166260.12	COX11	3.55543
HTP0393A	T21	MS2	Female	39.8	ENSG00000166260.12	COX11	4.62555
HTP0394A	T21	MS2	Female	23.6	ENSG00000166260.12	COX11	6.83045
HTP0395A	T21	MS2	Male	35.2	ENSG00000166260.12	COX11	4.8715
HTP0396A	T21	MS3	Male	15.9	ENSG00000166260.12	COX11	2.23146
HTP0397A	T21	MS1	Male	38.7	ENSG00000166260.12	COX11	6.61862
HTP0398A	T21	MS2	Female	17.5	ENSG00000166260.12	COX11	5.17915
HTP0399A2	T21	MS3	Male	33.1	ENSG00000166260.12	COX11	3.46197
HTP0400A	T21	MS1	Male	14.9	ENSG00000166260.12	COX11	7.04809
HTP0401A	T21	MS3	Female	34.6	ENSG00000166260.12	COX11	3.77727
HTP0402A	T21	MS1	Male	35.9	ENSG00000166260.12	COX11	4.9141
HTP0403A	T21	MS3	Male	13.4	ENSG00000166260.12	COX11	3.41377
HTP0404A	T21	MS3	Female	12.5	ENSG00000166260.12	COX11	1.73579
HTP0405A	T21	MS3	Male	26.1	ENSG00000166260.12	COX11	5.69515
HTP0406A	T21	MS2	Female	9.2	ENSG00000166260.12	COX11	6.44087
HTP0407A	T21	MS3	Male	43.5	ENSG00000166260.12	COX11	4.63597
HTP0408A	T21	MS1	Male	40.6	ENSG00000166260.12	COX11	6.35478
HTP0409A	T21	MS2	Female	21.2	ENSG00000166260.12	COX11	4.34401
HTP0410A	T21	MS2	Male	24	ENSG00000166260.12	COX11	5.34906
HTP0411A	T21	MS3	Female	18.7	ENSG00000166260.12	COX11	3.39847
HTP0412A	T21	MS3	Male	20.7	ENSG00000166260.12	COX11	4.92345
HTP0413A	T21	MS2	Female	22.5	ENSG00000166260.12	COX11	5.6802
HTP0414A	T21	MS3	Female	21.8	ENSG00000166260.12	COX11	5.16894
HTP0415A	T21	MS3	Female	8.3	ENSG00000166260.12	COX11	3.03012
HTP0418A	T21	MS1	Male	3.8	ENSG00000166260.12	COX11	8.74536
HTP0419A	T21	MS1	Male	20.8	ENSG00000166260.12	COX11	7.22272
HTP0420A	T21	MS1	Male	6.4	ENSG00000166260.12	COX11	7.34876
HTP0421A	T21	MS3	Male	13.7	ENSG00000166260.12	COX11	4.57114
HTP0423A	T21	MS2	Male	23.9	ENSG00000166260.12	COX11	5.98555
HTP0424A	T21	MS2	Female	4	ENSG00000166260.12	COX11	4.02293
HTP0425A	T21	MS2	Male	19.1	ENSG00000166260.12	COX11	5.0562
HTP0426A	T21	MS3	Male	17.5	ENSG00000166260.12	COX11	4.93875
HTP0428A	T21	MS2	Male	27.5	ENSG00000166260.12	COX11	4.24001
HTP0429B	Control	D21	Female	11.5	ENSG00000166260.12	COX11	5.39213
HTP0430A	T21	MS2	Male	13.9	ENSG00000166260.12	COX11	4.95082
HTP0431A2	T21	MS2	Female	20.9	ENSG00000166260.12	COX11	4.53027
HTP0434A	T21	MS3	Female	25.9	ENSG00000166260.12	COX11	3.52428
HTP0435A2	T21	MS1	Male	36.2	ENSG00000166260.12	COX11	4.50946
HTP0436A	T21	MS3	Female	32.8	ENSG00000166260.12	COX11	4.74241
HTP0437A	T21	MS2	Male	24.9	ENSG00000166260.12	COX11	4.24404
HTP0438A	T21	MS1	Female	19.9	ENSG00000166260.12	COX11	6.70784
HTP0439A2	T21	MS3	Male	40.8	ENSG00000166260.12	COX11	5.32784
HTP0440A	T21	MS2	Male	20.9	ENSG00000166260.12	COX11	4.19893
HTP0442A2	T21	MS1	Female	9.5	ENSG00000166260.12	COX11	4.45425
HTP0443A2	T21	MS3	Male	17.9	ENSG00000166260.12	COX11	2.87564
HTP0444B2	Control	D21	Female	9.9	ENSG00000166260.12	COX11	5.59889
HTP0445A	T21	MS2	Female	38.8	ENSG00000166260.12	COX11	4.86992
HTP0446A	T21	MS1	Female	31.7	ENSG00000166260.12	COX11	6.73619
HTP0447B2	Control	D21	Female	16.5	ENSG00000166260.12	COX11	3.22429
HTP0448A	T21	MS2	Male	21.5	ENSG00000166260.12	COX11	4.89078
HTP0449A	T21	MS2	Male	20.8	ENSG00000166260.12	COX11	4.23296
HTP0450A	T21	MS1	Male	15.4	ENSG00000166260.12	COX11	8.88711
HTP0451A	T21	MS1	Male	32.5	ENSG00000166260.12	COX11	8.43486
HTP0452A	T21	MS2	Female	16.6	ENSG00000166260.12	COX11	4.69031
HTP0454A	T21	MS3	Male	21.7	ENSG00000166260.12	COX11	5.75569
HTP0455B	Control	D21	Female	7.3	ENSG00000166260.12	COX11	7.93239
HTP0456A	T21	MS2	Male	7.3	ENSG00000166260.12	COX11	5.0123
HTP0457B	Control	D21	Female	7.3	ENSG00000166260.12	COX11	6.47252
HTP0458A	T21	MS3	Male	20	ENSG00000166260.12	COX11	4.20854
HTP0459A	T21	MS1	Male	13.7	ENSG00000166260.12	COX11	7.10035
HTP0460A	T21	MS1	Male	20.3	ENSG00000166260.12	COX11	6.63989
HTP0461A	T21	MS1	Female	12.5	ENSG00000166260.12	COX11	6.59541
HTP0462A	T21	MS1	Male	38.6	ENSG00000166260.12	COX11	6.00005
HTP0463A	T21	MS1	Female	28.3	ENSG00000166260.12	COX11	6.32982
HTP0464A	T21	MS3	Male	22.7	ENSG00000166260.12	COX11	4.01722
HTP0465A	T21	MS3	Female	6.8	ENSG00000166260.12	COX11	3.68006
HTP0466B	Control	D21	Female	10.9	ENSG00000166260.12	COX11	5.50136
HTP0467A	T21	MS2	Female	32.5	ENSG00000166260.12	COX11	3.73539
HTP0468A2	T21	MS2	Male	29.7	ENSG00000166260.12	COX11	4.67445
HTP0469A	T21	MS2	Female	16.7	ENSG00000166260.12	COX11	4.96221
HTP0471A	T21	MS1	Female	9	ENSG00000166260.12	COX11	6.48973
HTP0473A	T21	MS1	Male	17.1	ENSG00000166260.12	COX11	6.5075
HTP0475A	T21	MS1	Female	22	ENSG00000166260.12	COX11	8.84093
HTP0476A	T21	MS2	Female	11.1	ENSG00000166260.12	COX11	3.81288
HTP0477A	T21	MS1	Male	3.4	ENSG00000166260.12	COX11	8.52167
HTP0478A	T21	MS1	Female	40.3	ENSG00000166260.12	COX11	6.90953
HTP0479A	T21	MS1	Male	3.7	ENSG00000166260.12	COX11	6.93749
HTP0480A	T21	MS1	Female	21.9	ENSG00000166260.12	COX11	6.02089
HTP0482A	T21	MS2	Male	19.3	ENSG00000166260.12	COX11	5.42506
HTP0484A	T21	MS3	Male	5.6	ENSG00000166260.12	COX11	3.14709
HTP0485A	T21	MS2	Female	5.7	ENSG00000166260.12	COX11	5.21417
HTP0487A	T21	MS2	Male	4.6	ENSG00000166260.12	COX11	5.70388
HTP0488A	T21	MS1	Male	5.4	ENSG00000166260.12	COX11	6.16436
HTP0491A	T21	MS1	Male	6.5	ENSG00000166260.12	COX11	8.14008
HTP0492B	Control	D21	Male	4.8	ENSG00000166260.12	COX11	7.67981
HTP0493B	Control	D21	Male	8.7	ENSG00000166260.12	COX11	8.50713
HTP0494A	T21	MS2	Female	7.1	ENSG00000166260.12	COX11	7.59128
HTP0495B	Control	D21	Female	4.5	ENSG00000166260.12	COX11	6.45397
HTP0497B	Control	D21	Male	54.4	ENSG00000166260.12	COX11	5.82123
HTP0498B	Control	D21	Male	11.9	ENSG00000166260.12	COX11	5.72816
HTP0501A	T21	MS3	Male	4	ENSG00000166260.12	COX11	5.3023
HTP0502B	Control	D21	Male	27.1	ENSG00000166260.12	COX11	7.64792
HTP0506B	Control	D21	Male	31.2	ENSG00000166260.12	COX11	3.73095
HTP0507A	T21	MS3	Male	8.2	ENSG00000166260.12	COX11	5.57574
HTP0508B2	Control	D21	Male	29.9	ENSG00000166260.12	COX11	7.08149
HTP0510A	T21	MS1	Female	23	ENSG00000166260.12	COX11	6.80595
HTP0512A	T21	MS3	Male	30	ENSG00000166260.12	COX11	6.14523
HTP0515A	T21	MS3	Male	13.1	ENSG00000166260.12	COX11	7.0646
HTP0516A	T21	MS1	Male	39.1	ENSG00000166260.12	COX11	8.30882
HTP0517A	T21	MS2	Male	2.7	ENSG00000166260.12	COX11	5.41677
HTP0519A	T21	MS1	Male	2	ENSG00000166260.12	COX11	8.4909
HTP0523B	Control	D21	Female	23.3	ENSG00000166260.12	COX11	4.18516
HTP0524B	Control	D21	Male	24.5	ENSG00000166260.12	COX11	5.00239
HTP0525A	T21	MS1	Female	34.2	ENSG00000166260.12	COX11	6.56965
HTP0527B	Control	D21	Male	7.4	ENSG00000166260.12	COX11	8.18437
HTP0530A	T21	MS3	Female	39.6	ENSG00000166260.12	COX11	4.3403
HTP0531A	T21	MS3	Female	3.5	ENSG00000166260.12	COX11	7.11437
HTP0534A	T21	MS1	Male	36.9	ENSG00000166260.12	COX11	7.21812
HTP0535A	T21	MS3	Male	23.6	ENSG00000166260.12	COX11	5.57119
HTP0537A	T21	MS2	Female	51.9	ENSG00000166260.12	COX11	2.56833
HTP0538A	T21	MS3	Male	28.4	ENSG00000166260.12	COX11	3.58084
HTP0539A	T21	MS2	Female	42.8	ENSG00000166260.12	COX11	3.25915
HTP0540A	T21	MS1	Female	14.5	ENSG00000166260.12	COX11	5.27065
HTP0541A	T21	MS2	Male	29.7	ENSG00000166260.12	COX11	2.69807
HTP0542A	T21	MS2	Male	27.8	ENSG00000166260.12	COX11	2.81815
HTP0543A	T21	MS2	Male	36.9	ENSG00000166260.12	COX11	3.76958
HTP0544A	T21	MS2	Male	38.1	ENSG00000166260.12	COX11	3.10375
HTP0545A	T21	MS1	Male	18.1	ENSG00000166260.12	COX11	3.76991
HTP0546A	T21	MS2	Female	51.4	ENSG00000166260.12	COX11	3.52417
HTP0547A	T21	MS2	Female	26	ENSG00000166260.12	COX11	4.61958
HTP0548A	T21	MS3	Female	46.2	ENSG00000166260.12	COX11	3.14797
HTP0549A	T21	MS3	Female	20.6	ENSG00000166260.12	COX11	3.88136
HTP0550A	T21	MS1	Female	15.2	ENSG00000166260.12	COX11	5.78572
HTP0551B	Control	D21	Female	18	ENSG00000166260.12	COX11	3.49766
HTP0552A	T21	MS2	Male	17	ENSG00000166260.12	COX11	4.52597
HTP0553A	T21	MS2	Female	18.2	ENSG00000166260.12	COX11	4.13008
HTP0554A	T21	MS2	Male	23.1	ENSG00000166260.12	COX11	3.56359
HTP0555B	Control	D21	Female	47.3	ENSG00000166260.12	COX11	5.08154
HTP0556A	T21	MS2	Male	28.3	ENSG00000166260.12	COX11	3.31023
HTP0557B	Control	D21	Female	40.1	ENSG00000166260.12	COX11	4.27991
HTP0559B	Control	D21	Male	10.8	ENSG00000166260.12	COX11	7.1934
HTP0560A	T21	MS2	Male	50.1	ENSG00000166260.12	COX11	4.00893
HTP0561A	T21	MS3	Male	13.7	ENSG00000166260.12	COX11	2.81902
HTP0563A	T21	MS2	Female	8.7	ENSG00000166260.12	COX11	3.58297
HTP0564A	T21	MS1	Male	14.2	ENSG00000166260.12	COX11	4.19678
HTP0565A	T21	MS2	Male	22.5	ENSG00000166260.12	COX11	3.12819
HTP0566A	T21	MS2	Male	13.7	ENSG00000166260.12	COX11	4.48633
HTP0567B	Control	D21	Female	23	ENSG00000166260.12	COX11	3.37472
HTP0568A	T21	MS2	Male	28.3	ENSG00000166260.12	COX11	3.78134
HTP0569A	T21	MS2	Male	22.9	ENSG00000166260.12	COX11	5.12348
HTP0570A	T21	MS3	Male	38.8	ENSG00000166260.12	COX11	2.54958
HTP0571A	T21	MS3	Male	13.1	ENSG00000166260.12	COX11	3.07061
HTP0572A	T21	MS3	Male	24.4	ENSG00000166260.12	COX11	2.84671
HTP0573B	Control	D21	Male	19.1	ENSG00000166260.12	COX11	3.76206
HTP0574A	T21	MS3	Male	42.4	ENSG00000166260.12	COX11	3.12651
HTP0575A	T21	MS2	Female	17.2	ENSG00000166260.12	COX11	3.23192
HTP0576B	Control	D21	Female	11.2	ENSG00000166260.12	COX11	3.80599
HTP0577A	T21	MS2	Female	28.4	ENSG00000166260.12	COX11	2.86071
HTP0578A	T21	MS1	Male	25.7	ENSG00000166260.12	COX11	4.78811
HTP0580A	T21	MS1	Female	31.8	ENSG00000166260.12	COX11	6.86723
HTP0581A	T21	MS2	Male	30.6	ENSG00000166260.12	COX11	2.48753
HTP0582B	Control	D21	Female	33.1	ENSG00000166260.12	COX11	3.59886
HTP0583A	T21	MS1	Female	6.2	ENSG00000166260.12	COX11	6.36587
HTP0584A	T21	MS2	Male	29.3	ENSG00000166260.12	COX11	3.67064
HTP0585A	T21	MS3	Female	16.5	ENSG00000166260.12	COX11	2.46081
HTP0586A	T21	MS3	Male	31.9	ENSG00000166260.12	COX11	3.83342
HTP0587A	T21	MS2	Male	4.3	ENSG00000166260.12	COX11	4.84514
HTP0588A	T21	MS1	Female	19.2	ENSG00000166260.12	COX11	6.65877
HTP0589A	T21	MS3	Female	19	ENSG00000166260.12	COX11	2.5136
HTP0590A	T21	MS3	Male	16.8	ENSG00000166260.12	COX11	3.93588
HTP0591A	T21	MS2	Male	31.9	ENSG00000166260.12	COX11	4.1634
HTP0592A	T21	MS2	Female	14.5	ENSG00000166260.12	COX11	3.13131
HTP0593A	T21	MS2	Male	11.7	ENSG00000166260.12	COX11	3.6914
HTP0594A	T21	MS1	Male	30.1	ENSG00000166260.12	COX11	4.24621
HTP0595B	Control	D21	Female	34.3	ENSG00000166260.12	COX11	3.2607
HTP0596A	T21	MS2	Female	28.3	ENSG00000166260.12	COX11	3.63038
HTP0597A	T21	MS2	Female	12.5	ENSG00000166260.12	COX11	5.20308
HTP0598A	T21	MS3	Female	18	ENSG00000166260.12	COX11	3.16014
HTP0599A	T21	MS3	Female	36.6	ENSG00000166260.12	COX11	3.68141
HTP0600A	T21	MS3	Male	10.8	ENSG00000166260.12	COX11	2.98907
HTP0602A	T21	MS3	Female	13.5	ENSG00000166260.12	COX11	3.66767
HTP0603A	T21	MS1	Female	12.7	ENSG00000166260.12	COX11	6.68091
HTP0604A	T21	MS3	Female	26.6	ENSG00000166260.12	COX11	2.22759
HTP0605A	T21	MS3	Male	17.5	ENSG00000166260.12	COX11	3.15799
HTP0607A	T21	MS2	Male	23.9	ENSG00000166260.12	COX11	3.07721
HTP0608A	T21	MS1	Female	32.5	ENSG00000166260.12	COX11	5.02177
HTP0609A	T21	MS1	Female	4	ENSG00000166260.12	COX11	9.55416
HTP0610A	T21	MS3	Female	17	ENSG00000166260.12	COX11	1.35712
HTP0611A	T21	MS1	Female	23.9	ENSG00000166260.12	COX11	7.11942
HTP0612A	T21	MS1	Male	11.4	ENSG00000166260.12	COX11	9.24087
HTP0613A	T21	MS3	Female	10.3	ENSG00000166260.12	COX11	5.09189
HTP0615B	Control	D21	Male	9.2	ENSG00000166260.12	COX11	5.33813
HTP0616A	T21	MS3	Male	19	ENSG00000166260.12	COX11	3.59512
HTP0617A	T21	MS3	Male	30.5	ENSG00000166260.12	COX11	3.09329
HTP0618A	T21	MS3	Female	37	ENSG00000166260.12	COX11	3.51282
HTP0619A	T21	MS3	Female	37	ENSG00000166260.12	COX11	3.73247
HTP0620A	T21	MS3	Female	19.6	ENSG00000166260.12	COX11	3.95882
HTP0621A	T21	MS2	Female	21.4	ENSG00000166260.12	COX11	4.09894
HTP0622A	T21	MS2	Female	26	ENSG00000166260.12	COX11	3.81171
HTP0623A	T21	MS2	Female	28.1	ENSG00000166260.12	COX11	4.95617
HTP0624A	T21	MS2	Female	28.1	ENSG00000166260.12	COX11	4.36312
HTP0625A	T21	MS1	Male	40.1	ENSG00000166260.12	COX11	5.01388
HTP0626A	T21	MS2	Male	14.2	ENSG00000166260.12	COX11	3.99936
HTP0627A	T21	MS3	Female	21.1	ENSG00000166260.12	COX11	2.33882
HTP0628B	Control	D21	Female	4.8	ENSG00000166260.12	COX11	5.15221
HTP0629A	T21	MS1	Female	7	ENSG00000166260.12	COX11	5.64314
HTP0630A	T21	MS2	Male	39.9	ENSG00000166260.12	COX11	4.23006
HTP0631A	T21	MS1	Female	33	ENSG00000166260.12	COX11	5.8171
HTP0632A	T21	MS2	Female	26.4	ENSG00000166260.12	COX11	4.76917
HTP0633A	T21	MS1	Male	33.1	ENSG00000166260.12	COX11	4.33252
HTP0634A	T21	MS2	Male	20.4	ENSG00000166260.12	COX11	3.86228
HTP0637A	T21	MS3	Female	20.1	ENSG00000166260.12	COX11	3.20781
HTP0638A	T21	MS3	Female	32.7	ENSG00000166260.12	COX11	2.48615
HTP0639A	T21	MS1	Male	27.3	ENSG00000166260.12	COX11	4.22535
HTP0641A	T21	MS1	Male	46.6	ENSG00000166260.12	COX11	5.11793
HTP0642A	T21	MS3	Female	25.2	ENSG00000166260.12	COX11	3.37522
HTP0643A	T21	MS3	Male	29.7	ENSG00000166260.12	COX11	3.03755
HTP0644A	T21	MS3	Male	28.7	ENSG00000166260.12	COX11	3.2808
HTP0645A	T21	MS1	Male	28.4	ENSG00000166260.12	COX11	4.85226
HTP0646A	T21	MS3	Male	17.1	ENSG00000166260.12	COX11	2.97562
HTP0647A	T21	MS1	Male	7	ENSG00000166260.12	COX11	4.57155
HTP0648B	Control	D21	Male	11.9	ENSG00000166260.12	COX11	4.34499
HTP0649B	Control	D21	Female	44.6	ENSG00000166260.12	COX11	4.32338
HTP0650A	T21	MS1	Female	45.7	ENSG00000166260.12	COX11	7.10122
HTP0651A	T21	MS3	Male	31.2	ENSG00000166260.12	COX11	3.27335
HTP0652A	T21	MS1	Female	35.1	ENSG00000166260.12	COX11	5.33026
HTP0653B	Control	D21	Male	13.9	ENSG00000166260.12	COX11	5.31262
HTP0654A	T21	MS1	Female	26.9	ENSG00000166260.12	COX11	4.6055
HTP0655B	Control	D21	Male	15.8	ENSG00000166260.12	COX11	2.8927
HTP0657A	T21	MS3	Male	16.9	ENSG00000166260.12	COX11	3.99002
HTP0658A	T21	MS1	Male	15.3	ENSG00000166260.12	COX11	5.90603
HTP0659A	T21	MS1	Female	36.5	ENSG00000166260.12	COX11	6.46937
HTP0660A	T21	MS1	Male	13	ENSG00000166260.12	COX11	4.88366
HTP0661A	T21	MS1	Male	28.4	ENSG00000166260.12	COX11	5.94942
HTP0662A	T21	MS1	Female	26.1	ENSG00000166260.12	COX11	6.20809
HTP0663A	T21	MS3	Female	20.5	ENSG00000166260.12	COX11	2.85069
HTP0664A	T21	MS2	Female	29.4	ENSG00000166260.12	COX11	4.28295
HTP0665A	T21	MS1	Female	23.4	ENSG00000166260.12	COX11	5.0194
HTP0666A	T21	MS3	Male	17.4	ENSG00000166260.12	COX11	2.66761
HTP0667A	T21	MS2	Male	24.1	ENSG00000166260.12	COX11	3.3046
HTP0668A	T21	MS1	Female	29.7	ENSG00000166260.12	COX11	5.07163
HTP0669B	Control	D21	Female	14.6	ENSG00000166260.12	COX11	5.22366
HTP0672A	T21	MS1	Male	17.2	ENSG00000166260.12	COX11	7.47714
HTP0676A	T21	MS1	Female	19.3	ENSG00000166260.12	COX11	8.32199
HTP0706A	T21	MS3	Female	22.8	ENSG00000166260.12	COX11	2.71512
HTP0708A	T21	MS1	Male	17	ENSG00000166260.12	COX11	7.55465
HTP0204A	T21	MS2	Male	13.1	ENSG00000166260.12	COX11	3.14679
HTP0206B	Control	D21	Male	15.8	ENSG00000166260.12	COX11	2.83364
HTP0288B	Control	D21	Male	9.2	ENSG00000166260.12	COX11	5.66951
HTP0302B	Control	D21	Female	41.6	ENSG00000166260.12	COX11	3.82647
HTP0310A	T21	MS2	Male	10.8	ENSG00000166260.12	COX11	2.30614
HTP0322B	Control	D21	Male	29	ENSG00000166260.12	COX11	2.79923
HTP0326A	T21	MS2	Female	30.2	ENSG00000166260.12	COX11	3.55309
HTP0328A	T21	MS2	Female	41.2	ENSG00000166260.12	COX11	2.64474
HTP0332A	T21	MS2	Male	24.4	ENSG00000166260.12	COX11	3.83291
HTP0338B	Control	D21	Male	27.5	ENSG00000166260.12	COX11	3.62327
HTP0348A	T21	MS2	Female	17.2	ENSG00000166260.12	COX11	5.59136
HTP0351A	T21	MS2	Male	27	ENSG00000166260.12	COX11	3.75484
HTP0084A2	T21	MS2	Male	35	ENSG00000166260.12	COX11	4.74246
HTP0085B2	Control	D21	Male	33.7	ENSG00000166260.12	COX11	4.20177
HTP0001B2	Control	D21	Female	25.8	ENSG00000172115.9	CYCS	11.5721
HTP0005A3	T21	MS1	Male	36.5	ENSG00000172115.9	CYCS	9.72119
HTP0012A2	T21	MS1	Female	44	ENSG00000172115.9	CYCS	8.94321
HTP0015A4	T21	MS2	Male	31.2	ENSG00000172115.9	CYCS	10.0869
HTP0017A4	T21	MS3	Female	23.6	ENSG00000172115.9	CYCS	9.78247
HTP0018B3	Control	D21	Female	57	ENSG00000172115.9	CYCS	9.74536
HTP0019B2	Control	D21	Female	56.9	ENSG00000172115.9	CYCS	8.79994
HTP0022B2	Control	D21	Female	43.2	ENSG00000172115.9	CYCS	8.54627
HTP0023A2	T21	MS2	Female	36.2	ENSG00000172115.9	CYCS	8.43447
HTP0025A3	T21	MS2	Female	25.7	ENSG00000172115.9	CYCS	10.4806
HTP0026B2	Control	D21	Female	55.6	ENSG00000172115.9	CYCS	10.9661
HTP0034B3	Control	D21	Female	25.1	ENSG00000172115.9	CYCS	6.5501
HTP0035B3	Control	D21	Female	28.6	ENSG00000172115.9	CYCS	10.0505
HTP0036A2	T21	MS1	Female	32.1	ENSG00000172115.9	CYCS	12.7153
HTP0040B3	Control	D21	Female	28.9	ENSG00000172115.9	CYCS	8.06412
HTP0042B2	Control	D21	Male	36.2	ENSG00000172115.9	CYCS	14.2783
HTP0043B2	Control	D21	Male	38.2	ENSG00000172115.9	CYCS	8.31039
HTP0044B2	Control	D21	Male	35.8	ENSG00000172115.9	CYCS	6.68279
HTP0047B2	Control	D21	Male	38.7	ENSG00000172115.9	CYCS	8.37732
HTP0048B2	Control	D21	Female	39.4	ENSG00000172115.9	CYCS	7.0566
HTP0050A3	T21	MS3	Female	22.8	ENSG00000172115.9	CYCS	8.48221
HTP0052A2	T21	MS1	Female	29.9	ENSG00000172115.9	CYCS	9.59295
HTP0053A2	T21	MS1	Female	26.3	ENSG00000172115.9	CYCS	11.6097
HTP0054A2	T21	MS3	Male	21.7	ENSG00000172115.9	CYCS	6.43932
HTP0055B2	Control	D21	Male	37	ENSG00000172115.9	CYCS	8.37809
HTP0057B2	Control	D21	Female	34.8	ENSG00000172115.9	CYCS	8.58681
HTP0058B2	Control	D21	Male	33.8	ENSG00000172115.9	CYCS	10.1952
HTP0059B2	Control	D21	Male	24.7	ENSG00000172115.9	CYCS	8.64998
HTP0061B2	Control	D21	Female	22.2	ENSG00000172115.9	CYCS	9.45389
HTP0062B2	Control	D21	Female	20.5	ENSG00000172115.9	CYCS	6.86018
HTP0066A2	T21	MS1	Male	14.7	ENSG00000172115.9	CYCS	10.4382
HTP0067B2	Control	D21	Male	20.5	ENSG00000172115.9	CYCS	9.06028
HTP0070A3	T21	MS3	Male	24.9	ENSG00000172115.9	CYCS	7.74305
HTP0073A2	T21	MS3	Male	54.7	ENSG00000172115.9	CYCS	5.23758
HTP0077B2	Control	D21	Male	43.3	ENSG00000172115.9	CYCS	8.99267
HTP0078B2	Control	D21	Male	27.7	ENSG00000172115.9	CYCS	6.18197
HTP0079B2	Control	D21	Male	28.4	ENSG00000172115.9	CYCS	8.90251
HTP0080A2	T21	MS1	Female	34.8	ENSG00000172115.9	CYCS	14.4824
HTP0087B2	Control	D21	Male	55.4	ENSG00000172115.9	CYCS	11.2786
HTP0090B2	Control	D21	Male	24.8	ENSG00000172115.9	CYCS	7.45139
HTP0092B2	Control	D21	Female	25.2	ENSG00000172115.9	CYCS	11.1633
HTP0095B2	Control	D21	Female	37.7	ENSG00000172115.9	CYCS	4.43577
HTP0096B2	Control	D21	Male	25.6	ENSG00000172115.9	CYCS	8.43892
HTP0098B2	Control	D21	Female	54.9	ENSG00000172115.9	CYCS	7.44429
HTP0100B2	Control	D21	Female	33.5	ENSG00000172115.9	CYCS	10.2416
HTP0101A2	T21	MS3	Female	31.3	ENSG00000172115.9	CYCS	5.84896
HTP0103A2	T21	MS1	Female	1.6	ENSG00000172115.9	CYCS	17.5104
HTP0104B2	Control	D21	Female	36.6	ENSG00000172115.9	CYCS	12.3803
HTP0105B3	Control	D21	Female	30	ENSG00000172115.9	CYCS	10.2626
HTP0107A3	T21	MS2	Female	33.7	ENSG00000172115.9	CYCS	5.20458
HTP0109A3	T21	MS1	Female	49	ENSG00000172115.9	CYCS	10.2104
HTP0111B2	Control	D21	Female	44.5	ENSG00000172115.9	CYCS	11.8495
HTP0112A3	T21	MS3	Female	36	ENSG00000172115.9	CYCS	8.81778
HTP0116A2	T21	MS1	Male	10.9	ENSG00000172115.9	CYCS	13.7875
HTP0118B	Control	D21	Male	44.3	ENSG00000172115.9	CYCS	7.56777
HTP0119A	T21	MS1	Female	50.9	ENSG00000172115.9	CYCS	7.33664
HTP0126B2	Control	D21	Female	48	ENSG00000172115.9	CYCS	9.70693
HTP0127B2	Control	D21	Female	8.2	ENSG00000172115.9	CYCS	9.65628
HTP0146B	Control	D21	Male	47.4	ENSG00000172115.9	CYCS	9.2811
HTP0147B	Control	D21	Female	38.6	ENSG00000172115.9	CYCS	8.58636
HTP0148B2	Control	D21	Male	41.7	ENSG00000172115.9	CYCS	8.54477
HTP0149B	Control	D21	Female	53.2	ENSG00000172115.9	CYCS	6.87024
HTP0151A	T21	MS3	Male	27.4	ENSG00000172115.9	CYCS	7.0573
HTP0198A3	T21	MS2	Male	36.3	ENSG00000172115.9	CYCS	6.02643
HTP0202B	Control	D21	Male	61.3	ENSG00000172115.9	CYCS	5.43687
HTP0205B	Control	D21	Female	42.6	ENSG00000172115.9	CYCS	8.73445
HTP0207A4	T21	MS1	Female	25.2	ENSG00000172115.9	CYCS	9.43014
HTP0211A3	T21	MS2	Male	29.7	ENSG00000172115.9	CYCS	9.14941
HTP0213A3	T21	MS2	Male	46.3	ENSG00000172115.9	CYCS	5.75797
HTP0214B2	Control	D21	Female	21.6	ENSG00000172115.9	CYCS	7.17214
HTP0216B2	Control	D21	Female	17.2	ENSG00000172115.9	CYCS	5.79162
HTP0219A2	T21	MS2	Female	19.5	ENSG00000172115.9	CYCS	8.2896
HTP0226A3	T21	MS1	Male	52.4	ENSG00000172115.9	CYCS	11.9264
HTP0230A2	T21	MS3	Female	39.6	ENSG00000172115.9	CYCS	5.80509
HTP0236A2	T21	MS1	Male	11.3	ENSG00000172115.9	CYCS	11.3167
HTP0238A3	T21	MS2	Male	41.5	ENSG00000172115.9	CYCS	9.10781
HTP0241A2	T21	MS3	Female	17.9	ENSG00000172115.9	CYCS	7.54845
HTP0242B3	Control	D21	Female	20.3	ENSG00000172115.9	CYCS	5.25806
HTP0243A3	T21	MS3	Female	15.1	ENSG00000172115.9	CYCS	7.13205
HTP0247A2	T21	MS3	Male	22.5	ENSG00000172115.9	CYCS	9.23217
HTP0249A2	T21	MS2	Female	34	ENSG00000172115.9	CYCS	6.70656
HTP0251A2	T21	MS3	Female	34.3	ENSG00000172115.9	CYCS	9.54518
HTP0254A2	T21	MS2	Male	33.8	ENSG00000172115.9	CYCS	5.68189
HTP0259A2	T21	MS3	Female	32.6	ENSG00000172115.9	CYCS	8.54542
HTP0261A2	T21	MS1	Male	22.9	ENSG00000172115.9	CYCS	14.8714
HTP0262A2	T21	MS3	Female	14.3	ENSG00000172115.9	CYCS	11.8987
HTP0263A2	T21	MS2	Female	12.4	ENSG00000172115.9	CYCS	8.50523
HTP0277A3	T21	MS1	Female	37.2	ENSG00000172115.9	CYCS	9.16144
HTP0289B	Control	D21	Male	7.1	ENSG00000172115.9	CYCS	10.9582
HTP0290B	Control	D21	Female	43.3	ENSG00000172115.9	CYCS	9.73347
HTP0293A	T21	MS3	Male	6.2	ENSG00000172115.9	CYCS	8.05392
HTP0294B	Control	D21	Male	4.2	ENSG00000172115.9	CYCS	9.17996
HTP0295A	T21	MS3	Male	51.2	ENSG00000172115.9	CYCS	9.28723
HTP0296A	T21	MS3	Male	55.1	ENSG00000172115.9	CYCS	9.68295
HTP0298A	T21	MS1	Female	25.8	ENSG00000172115.9	CYCS	10.08
HTP0300A	T21	MS1	Female	30.8	ENSG00000172115.9	CYCS	10.8183
HTP0301A3	T21	MS2	Female	24	ENSG00000172115.9	CYCS	11.99
HTP0306A	T21	MS3	Male	23.2	ENSG00000172115.9	CYCS	6.6937
HTP0312A2	T21	MS1	Female	35.7	ENSG00000172115.9	CYCS	12.3395
HTP0316B	Control	D21	Female	29.6	ENSG00000172115.9	CYCS	10.6104
HTP0318A3	T21	MS1	Male	30.5	ENSG00000172115.9	CYCS	15.3941
HTP0320A2	T21	MS3	Female	33.7	ENSG00000172115.9	CYCS	8.31474
HTP0321A	T21	MS3	Female	14	ENSG00000172115.9	CYCS	8.74669
HTP0323A	T21	MS3	Male	3.8	ENSG00000172115.9	CYCS	7.82227
HTP0324A2	T21	MS1	Male	22	ENSG00000172115.9	CYCS	13.4236
HTP0325A	T21	MS3	Male	13.4	ENSG00000172115.9	CYCS	11.7176
HTP0327A	T21	MS1	Male	6.5	ENSG00000172115.9	CYCS	12.7364
HTP0329A2	T21	MS3	Female	19.5	ENSG00000172115.9	CYCS	9.67299
HTP0330A	T21	MS1	Male	6.1	ENSG00000172115.9	CYCS	15.241
HTP0331A	T21	MS3	Male	23.1	ENSG00000172115.9	CYCS	10.6963
HTP0333A2	T21	MS3	Female	30.3	ENSG00000172115.9	CYCS	8.67002
HTP0334A2	T21	MS1	Male	44.1	ENSG00000172115.9	CYCS	12.9836
HTP0335A2	T21	MS2	Female	57.6	ENSG00000172115.9	CYCS	8.49864
HTP0336A	T21	MS1	Female	8.7	ENSG00000172115.9	CYCS	16.2893
HTP0337A	T21	MS3	Male	22.2	ENSG00000172115.9	CYCS	7.79714
HTP0339A	T21	MS1	Male	16.1	ENSG00000172115.9	CYCS	14.4257
HTP0340A	T21	MS3	Female	18.6	ENSG00000172115.9	CYCS	8.65226
HTP0341A	T21	MS1	Male	2.6	ENSG00000172115.9	CYCS	13.0906
HTP0342A	T21	MS1	Female	13.6	ENSG00000172115.9	CYCS	12.8216
HTP0343B	Control	D21	Male	46.2	ENSG00000172115.9	CYCS	7.6604
HTP0345A	T21	MS3	Female	52.7	ENSG00000172115.9	CYCS	4.82129
HTP0346B	Control	D21	Female	37.1	ENSG00000172115.9	CYCS	7.62132
HTP0347B	Control	D21	Female	14	ENSG00000172115.9	CYCS	11.2057
HTP0349B	Control	D21	Female	10	ENSG00000172115.9	CYCS	11.5009
HTP0352B	Control	D21	Male	43.2	ENSG00000172115.9	CYCS	9.92358
HTP0354A	T21	MS1	Male	6	ENSG00000172115.9	CYCS	13.6165
HTP0355B	Control	D21	Male	12.3	ENSG00000172115.9	CYCS	8.62536
HTP0357A	T21	MS1	Male	3.8	ENSG00000172115.9	CYCS	15.8999
HTP0361B2	Control	D21	Male	11.5	ENSG00000172115.9	CYCS	12.8383
HTP0364A	T21	MS3	Male	13.7	ENSG00000172115.9	CYCS	9.70237
HTP0367A	T21	MS1	Male	13.6	ENSG00000172115.9	CYCS	11.2174
HTP0368A	T21	MS1	Male	15.2	ENSG00000172115.9	CYCS	13.6493
HTP0370A	T21	MS1	Male	20.2	ENSG00000172115.9	CYCS	12.703
HTP0373A	T21	MS1	Male	56.7	ENSG00000172115.9	CYCS	11.6917
HTP0374A	T21	MS2	Male	25.5	ENSG00000172115.9	CYCS	9.84326
HTP0375A	T21	MS1	Female	10.9	ENSG00000172115.9	CYCS	14.551
HTP0376B	Control	D21	Female	24	ENSG00000172115.9	CYCS	11.9882
HTP0378A	T21	MS3	Female	31.4	ENSG00000172115.9	CYCS	5.02219
HTP0379A	T21	MS1	Female	35.4	ENSG00000172115.9	CYCS	10.5292
HTP0380A	T21	MS2	Male	25.8	ENSG00000172115.9	CYCS	5.94783
HTP0381A	T21	MS2	Male	25.4	ENSG00000172115.9	CYCS	10.8391
HTP0382A	T21	MS3	Male	39.5	ENSG00000172115.9	CYCS	7.96629
HTP0384A	T21	MS3	Female	27.8	ENSG00000172115.9	CYCS	6.93564
HTP0385A	T21	MS3	Male	25.6	ENSG00000172115.9	CYCS	7.62569
HTP0386A	T21	MS2	Male	6.8	ENSG00000172115.9	CYCS	10.7325
HTP0387A	T21	MS1	Female	33.3	ENSG00000172115.9	CYCS	12.5564
HTP0388A	T21	MS1	Female	37.5	ENSG00000172115.9	CYCS	11.3822
HTP0389A	T21	MS1	Female	20.1	ENSG00000172115.9	CYCS	10.2793
HTP0390A	T21	MS3	Female	15.5	ENSG00000172115.9	CYCS	5.99714
HTP0391A	T21	MS1	Male	26.8	ENSG00000172115.9	CYCS	11.51
HTP0392A	T21	MS3	Male	32.4	ENSG00000172115.9	CYCS	6.45515
HTP0393A	T21	MS2	Female	39.8	ENSG00000172115.9	CYCS	5.77677
HTP0394A	T21	MS2	Female	23.6	ENSG00000172115.9	CYCS	11.2356
HTP0395A	T21	MS2	Male	35.2	ENSG00000172115.9	CYCS	8.64153
HTP0396A	T21	MS3	Male	15.9	ENSG00000172115.9	CYCS	5.41276
HTP0397A	T21	MS1	Male	38.7	ENSG00000172115.9	CYCS	11.6597
HTP0398A	T21	MS2	Female	17.5	ENSG00000172115.9	CYCS	9.88774
HTP0399A2	T21	MS3	Male	33.1	ENSG00000172115.9	CYCS	6.70375
HTP0400A	T21	MS1	Male	14.9	ENSG00000172115.9	CYCS	14.0898
HTP0401A	T21	MS3	Female	34.6	ENSG00000172115.9	CYCS	6.31729
HTP0402A	T21	MS1	Male	35.9	ENSG00000172115.9	CYCS	8.40821
HTP0403A	T21	MS3	Male	13.4	ENSG00000172115.9	CYCS	8.64296
HTP0404A	T21	MS3	Female	12.5	ENSG00000172115.9	CYCS	6.24734
HTP0405A	T21	MS3	Male	26.1	ENSG00000172115.9	CYCS	8.71171
HTP0406A	T21	MS2	Female	9.2	ENSG00000172115.9	CYCS	11.3565
HTP0407A	T21	MS3	Male	43.5	ENSG00000172115.9	CYCS	7.18824
HTP0408A	T21	MS1	Male	40.6	ENSG00000172115.9	CYCS	11.689
HTP0409A	T21	MS2	Female	21.2	ENSG00000172115.9	CYCS	7.38348
HTP0410A	T21	MS2	Male	24	ENSG00000172115.9	CYCS	7.76747
HTP0411A	T21	MS3	Female	18.7	ENSG00000172115.9	CYCS	7.61835
HTP0412A	T21	MS3	Male	20.7	ENSG00000172115.9	CYCS	8.56872
HTP0413A	T21	MS2	Female	22.5	ENSG00000172115.9	CYCS	7.08007
HTP0414A	T21	MS3	Female	21.8	ENSG00000172115.9	CYCS	8.24013
HTP0415A	T21	MS3	Female	8.3	ENSG00000172115.9	CYCS	5.74341
HTP0418A	T21	MS1	Male	3.8	ENSG00000172115.9	CYCS	17.7458
HTP0419A	T21	MS1	Male	20.8	ENSG00000172115.9	CYCS	11.9947
HTP0420A	T21	MS1	Male	6.4	ENSG00000172115.9	CYCS	14.9914
HTP0421A	T21	MS3	Male	13.7	ENSG00000172115.9	CYCS	6.1982
HTP0423A	T21	MS2	Male	23.9	ENSG00000172115.9	CYCS	10.345
HTP0424A	T21	MS2	Female	4	ENSG00000172115.9	CYCS	9.24716
HTP0425A	T21	MS2	Male	19.1	ENSG00000172115.9	CYCS	8.98265
HTP0426A	T21	MS3	Male	17.5	ENSG00000172115.9	CYCS	9.30865
HTP0428A	T21	MS2	Male	27.5	ENSG00000172115.9	CYCS	9.33428
HTP0429B	Control	D21	Female	11.5	ENSG00000172115.9	CYCS	11.5682
HTP0430A	T21	MS2	Male	13.9	ENSG00000172115.9	CYCS	10.5458
HTP0431A2	T21	MS2	Female	20.9	ENSG00000172115.9	CYCS	9.54829
HTP0434A	T21	MS3	Female	25.9	ENSG00000172115.9	CYCS	6.35491
HTP0435A2	T21	MS1	Male	36.2	ENSG00000172115.9	CYCS	7.89341
HTP0436A	T21	MS3	Female	32.8	ENSG00000172115.9	CYCS	7.17246
HTP0437A	T21	MS2	Male	24.9	ENSG00000172115.9	CYCS	7.99305
HTP0438A	T21	MS1	Female	19.9	ENSG00000172115.9	CYCS	13.2376
HTP0439A2	T21	MS3	Male	40.8	ENSG00000172115.9	CYCS	8.95061
HTP0440A	T21	MS2	Male	20.9	ENSG00000172115.9	CYCS	9.74361
HTP0442A2	T21	MS1	Female	9.5	ENSG00000172115.9	CYCS	8.17643
HTP0443A2	T21	MS3	Male	17.9	ENSG00000172115.9	CYCS	5.28976
HTP0444B2	Control	D21	Female	9.9	ENSG00000172115.9	CYCS	8.98599
HTP0445A	T21	MS2	Female	38.8	ENSG00000172115.9	CYCS	7.85187
HTP0446A	T21	MS1	Female	31.7	ENSG00000172115.9	CYCS	8.77606
HTP0447B2	Control	D21	Female	16.5	ENSG00000172115.9	CYCS	6.53281
HTP0448A	T21	MS2	Male	21.5	ENSG00000172115.9	CYCS	8.03427
HTP0449A	T21	MS2	Male	20.8	ENSG00000172115.9	CYCS	6.8046
HTP0450A	T21	MS1	Male	15.4	ENSG00000172115.9	CYCS	17.0433
HTP0451A	T21	MS1	Male	32.5	ENSG00000172115.9	CYCS	17.8014
HTP0452A	T21	MS2	Female	16.6	ENSG00000172115.9	CYCS	9.69834
HTP0454A	T21	MS3	Male	21.7	ENSG00000172115.9	CYCS	11.0132
HTP0455B	Control	D21	Female	7.3	ENSG00000172115.9	CYCS	12.8621
HTP0456A	T21	MS2	Male	7.3	ENSG00000172115.9	CYCS	11.6695
HTP0457B	Control	D21	Female	7.3	ENSG00000172115.9	CYCS	12.0015
HTP0458A	T21	MS3	Male	20	ENSG00000172115.9	CYCS	9.51839
HTP0459A	T21	MS1	Male	13.7	ENSG00000172115.9	CYCS	12.7714
HTP0460A	T21	MS1	Male	20.3	ENSG00000172115.9	CYCS	11.3808
HTP0461A	T21	MS1	Female	12.5	ENSG00000172115.9	CYCS	10.0261
HTP0462A	T21	MS1	Male	38.6	ENSG00000172115.9	CYCS	14.3788
HTP0463A	T21	MS1	Female	28.3	ENSG00000172115.9	CYCS	11.164
HTP0464A	T21	MS3	Male	22.7	ENSG00000172115.9	CYCS	7.65077
HTP0465A	T21	MS3	Female	6.8	ENSG00000172115.9	CYCS	8.9219
HTP0466B	Control	D21	Female	10.9	ENSG00000172115.9	CYCS	8.85771
HTP0467A	T21	MS2	Female	32.5	ENSG00000172115.9	CYCS	5.24876
HTP0468A2	T21	MS2	Male	29.7	ENSG00000172115.9	CYCS	10.6732
HTP0469A	T21	MS2	Female	16.7	ENSG00000172115.9	CYCS	10.1387
HTP0471A	T21	MS1	Female	9	ENSG00000172115.9	CYCS	15.1913
HTP0473A	T21	MS1	Male	17.1	ENSG00000172115.9	CYCS	12.5387
HTP0475A	T21	MS1	Female	22	ENSG00000172115.9	CYCS	13.9319
HTP0476A	T21	MS2	Female	11.1	ENSG00000172115.9	CYCS	7.89473
HTP0477A	T21	MS1	Male	3.4	ENSG00000172115.9	CYCS	17.5129
HTP0478A	T21	MS1	Female	40.3	ENSG00000172115.9	CYCS	11.8973
HTP0479A	T21	MS1	Male	3.7	ENSG00000172115.9	CYCS	11.2884
HTP0480A	T21	MS1	Female	21.9	ENSG00000172115.9	CYCS	9.18839
HTP0482A	T21	MS2	Male	19.3	ENSG00000172115.9	CYCS	9.57781
HTP0484A	T21	MS3	Male	5.6	ENSG00000172115.9	CYCS	6.2864
HTP0485A	T21	MS2	Female	5.7	ENSG00000172115.9	CYCS	8.68653
HTP0487A	T21	MS2	Male	4.6	ENSG00000172115.9	CYCS	9.4441
HTP0488A	T21	MS1	Male	5.4	ENSG00000172115.9	CYCS	11.5745
HTP0491A	T21	MS1	Male	6.5	ENSG00000172115.9	CYCS	14.3172
HTP0492B	Control	D21	Male	4.8	ENSG00000172115.9	CYCS	13.4326
HTP0493B	Control	D21	Male	8.7	ENSG00000172115.9	CYCS	16.0418
HTP0494A	T21	MS2	Female	7.1	ENSG00000172115.9	CYCS	12.9691
HTP0495B	Control	D21	Female	4.5	ENSG00000172115.9	CYCS	10.9655
HTP0497B	Control	D21	Male	54.4	ENSG00000172115.9	CYCS	11.0416
HTP0498B	Control	D21	Male	11.9	ENSG00000172115.9	CYCS	11.5132
HTP0501A	T21	MS3	Male	4	ENSG00000172115.9	CYCS	10.9726
HTP0502B	Control	D21	Male	27.1	ENSG00000172115.9	CYCS	13.0819
HTP0506B	Control	D21	Male	31.2	ENSG00000172115.9	CYCS	6.61347
HTP0507A	T21	MS3	Male	8.2	ENSG00000172115.9	CYCS	10.9778
HTP0508B2	Control	D21	Male	29.9	ENSG00000172115.9	CYCS	11.4922
HTP0510A	T21	MS1	Female	23	ENSG00000172115.9	CYCS	12.3314
HTP0512A	T21	MS3	Male	30	ENSG00000172115.9	CYCS	11.2662
HTP0515A	T21	MS3	Male	13.1	ENSG00000172115.9	CYCS	15.2904
HTP0516A	T21	MS1	Male	39.1	ENSG00000172115.9	CYCS	12.9285
HTP0517A	T21	MS2	Male	2.7	ENSG00000172115.9	CYCS	9.89654
HTP0519A	T21	MS1	Male	2	ENSG00000172115.9	CYCS	16.1504
HTP0523B	Control	D21	Female	23.3	ENSG00000172115.9	CYCS	7.88294
HTP0524B	Control	D21	Male	24.5	ENSG00000172115.9	CYCS	9.21466
HTP0525A	T21	MS1	Female	34.2	ENSG00000172115.9	CYCS	10.8812
HTP0527B	Control	D21	Male	7.4	ENSG00000172115.9	CYCS	11.7458
HTP0530A	T21	MS3	Female	39.6	ENSG00000172115.9	CYCS	6.60649
HTP0531A	T21	MS3	Female	3.5	ENSG00000172115.9	CYCS	13.4826
HTP0534A	T21	MS1	Male	36.9	ENSG00000172115.9	CYCS	10.9663
HTP0535A	T21	MS3	Male	23.6	ENSG00000172115.9	CYCS	10.9054
HTP0537A	T21	MS2	Female	51.9	ENSG00000172115.9	CYCS	5.92165
HTP0538A	T21	MS3	Male	28.4	ENSG00000172115.9	CYCS	7.44869
HTP0539A	T21	MS2	Female	42.8	ENSG00000172115.9	CYCS	7.68674
HTP0540A	T21	MS1	Female	14.5	ENSG00000172115.9	CYCS	10.5762
HTP0541A	T21	MS2	Male	29.7	ENSG00000172115.9	CYCS	8.92325
HTP0542A	T21	MS2	Male	27.8	ENSG00000172115.9	CYCS	5.95917
HTP0543A	T21	MS2	Male	36.9	ENSG00000172115.9	CYCS	7.63976
HTP0544A	T21	MS2	Male	38.1	ENSG00000172115.9	CYCS	6.73248
HTP0545A	T21	MS1	Male	18.1	ENSG00000172115.9	CYCS	8.38846
HTP0546A	T21	MS2	Female	51.4	ENSG00000172115.9	CYCS	6.0943
HTP0547A	T21	MS2	Female	26	ENSG00000172115.9	CYCS	7.58669
HTP0548A	T21	MS3	Female	46.2	ENSG00000172115.9	CYCS	4.87743
HTP0549A	T21	MS3	Female	20.6	ENSG00000172115.9	CYCS	6.58607
HTP0550A	T21	MS1	Female	15.2	ENSG00000172115.9	CYCS	9.16413
HTP0551B	Control	D21	Female	18	ENSG00000172115.9	CYCS	6.40566
HTP0552A	T21	MS2	Male	17	ENSG00000172115.9	CYCS	9.21246
HTP0553A	T21	MS2	Female	18.2	ENSG00000172115.9	CYCS	8.19084
HTP0554A	T21	MS2	Male	23.1	ENSG00000172115.9	CYCS	7.72432
HTP0555B	Control	D21	Female	47.3	ENSG00000172115.9	CYCS	8.6881
HTP0556A	T21	MS2	Male	28.3	ENSG00000172115.9	CYCS	10.2469
HTP0557B	Control	D21	Female	40.1	ENSG00000172115.9	CYCS	7.59181
HTP0559B	Control	D21	Male	10.8	ENSG00000172115.9	CYCS	14.9312
HTP0560A	T21	MS2	Male	50.1	ENSG00000172115.9	CYCS	8.04631
HTP0561A	T21	MS3	Male	13.7	ENSG00000172115.9	CYCS	6.55056
HTP0563A	T21	MS2	Female	8.7	ENSG00000172115.9	CYCS	7.3642
HTP0564A	T21	MS1	Male	14.2	ENSG00000172115.9	CYCS	9.5561
HTP0565A	T21	MS2	Male	22.5	ENSG00000172115.9	CYCS	6.82946
HTP0566A	T21	MS2	Male	13.7	ENSG00000172115.9	CYCS	8.61677
HTP0567B	Control	D21	Female	23	ENSG00000172115.9	CYCS	7.8156
HTP0568A	T21	MS2	Male	28.3	ENSG00000172115.9	CYCS	8.53447
HTP0569A	T21	MS2	Male	22.9	ENSG00000172115.9	CYCS	9.90246
HTP0570A	T21	MS3	Male	38.8	ENSG00000172115.9	CYCS	6.41648
HTP0571A	T21	MS3	Male	13.1	ENSG00000172115.9	CYCS	6.85203
HTP0572A	T21	MS3	Male	24.4	ENSG00000172115.9	CYCS	7.78352
HTP0573B	Control	D21	Male	19.1	ENSG00000172115.9	CYCS	8.50844
HTP0574A	T21	MS3	Male	42.4	ENSG00000172115.9	CYCS	6.22427
HTP0575A	T21	MS2	Female	17.2	ENSG00000172115.9	CYCS	6.42888
HTP0576B	Control	D21	Female	11.2	ENSG00000172115.9	CYCS	6.96993
HTP0577A	T21	MS2	Female	28.4	ENSG00000172115.9	CYCS	4.73347
HTP0578A	T21	MS1	Male	25.7	ENSG00000172115.9	CYCS	9.11283
HTP0580A	T21	MS1	Female	31.8	ENSG00000172115.9	CYCS	12.0605
HTP0581A	T21	MS2	Male	30.6	ENSG00000172115.9	CYCS	6.68712
HTP0582B	Control	D21	Female	33.1	ENSG00000172115.9	CYCS	6.11998
HTP0583A	T21	MS1	Female	6.2	ENSG00000172115.9	CYCS	10.6648
HTP0584A	T21	MS2	Male	29.3	ENSG00000172115.9	CYCS	6.602
HTP0585A	T21	MS3	Female	16.5	ENSG00000172115.9	CYCS	4.16491
HTP0586A	T21	MS3	Male	31.9	ENSG00000172115.9	CYCS	6.44935
HTP0587A	T21	MS2	Male	4.3	ENSG00000172115.9	CYCS	8.87105
HTP0588A	T21	MS1	Female	19.2	ENSG00000172115.9	CYCS	9.85356
HTP0589A	T21	MS3	Female	19	ENSG00000172115.9	CYCS	5.75421
HTP0590A	T21	MS3	Male	16.8	ENSG00000172115.9	CYCS	8.84918
HTP0591A	T21	MS2	Male	31.9	ENSG00000172115.9	CYCS	11.0673
HTP0592A	T21	MS2	Female	14.5	ENSG00000172115.9	CYCS	6.56868
HTP0593A	T21	MS2	Male	11.7	ENSG00000172115.9	CYCS	6.58292
HTP0594A	T21	MS1	Male	30.1	ENSG00000172115.9	CYCS	8.62807
HTP0595B	Control	D21	Female	34.3	ENSG00000172115.9	CYCS	5.68653
HTP0596A	T21	MS2	Female	28.3	ENSG00000172115.9	CYCS	7.59357
HTP0597A	T21	MS2	Female	12.5	ENSG00000172115.9	CYCS	8.81137
HTP0598A	T21	MS3	Female	18	ENSG00000172115.9	CYCS	5.85453
HTP0599A	T21	MS3	Female	36.6	ENSG00000172115.9	CYCS	7.68621
HTP0600A	T21	MS3	Male	10.8	ENSG00000172115.9	CYCS	5.93085
HTP0602A	T21	MS3	Female	13.5	ENSG00000172115.9	CYCS	7.24289
HTP0603A	T21	MS1	Female	12.7	ENSG00000172115.9	CYCS	9.15423
HTP0604A	T21	MS3	Female	26.6	ENSG00000172115.9	CYCS	4.22586
HTP0605A	T21	MS3	Male	17.5	ENSG00000172115.9	CYCS	5.40934
HTP0607A	T21	MS2	Male	23.9	ENSG00000172115.9	CYCS	5.12962
HTP0608A	T21	MS1	Female	32.5	ENSG00000172115.9	CYCS	9.81422
HTP0609A	T21	MS1	Female	4	ENSG00000172115.9	CYCS	17.2073
HTP0610A	T21	MS3	Female	17	ENSG00000172115.9	CYCS	5.96817
HTP0611A	T21	MS1	Female	23.9	ENSG00000172115.9	CYCS	9.48378
HTP0612A	T21	MS1	Male	11.4	ENSG00000172115.9	CYCS	14.0828
HTP0613A	T21	MS3	Female	10.3	ENSG00000172115.9	CYCS	11.0834
HTP0615B	Control	D21	Male	9.2	ENSG00000172115.9	CYCS	9.14336
HTP0616A	T21	MS3	Male	19	ENSG00000172115.9	CYCS	5.64561
HTP0617A	T21	MS3	Male	30.5	ENSG00000172115.9	CYCS	6.74812
HTP0618A	T21	MS3	Female	37	ENSG00000172115.9	CYCS	6.66177
HTP0619A	T21	MS3	Female	37	ENSG00000172115.9	CYCS	8.18523
HTP0620A	T21	MS3	Female	19.6	ENSG00000172115.9	CYCS	6.63354
HTP0621A	T21	MS2	Female	21.4	ENSG00000172115.9	CYCS	7.45835
HTP0622A	T21	MS2	Female	26	ENSG00000172115.9	CYCS	9.21307
HTP0623A	T21	MS2	Female	28.1	ENSG00000172115.9	CYCS	7.84265
HTP0624A	T21	MS2	Female	28.1	ENSG00000172115.9	CYCS	7.35102
HTP0625A	T21	MS1	Male	40.1	ENSG00000172115.9	CYCS	6.81808
HTP0626A	T21	MS2	Male	14.2	ENSG00000172115.9	CYCS	7.30163
HTP0627A	T21	MS3	Female	21.1	ENSG00000172115.9	CYCS	5.39046
HTP0628B	Control	D21	Female	4.8	ENSG00000172115.9	CYCS	8.97578
HTP0629A	T21	MS1	Female	7	ENSG00000172115.9	CYCS	10.5848
HTP0630A	T21	MS2	Male	39.9	ENSG00000172115.9	CYCS	7.44164
HTP0631A	T21	MS1	Female	33	ENSG00000172115.9	CYCS	11.0016
HTP0632A	T21	MS2	Female	26.4	ENSG00000172115.9	CYCS	6.95869
HTP0633A	T21	MS1	Male	33.1	ENSG00000172115.9	CYCS	7.03263
HTP0634A	T21	MS2	Male	20.4	ENSG00000172115.9	CYCS	7.46231
HTP0637A	T21	MS3	Female	20.1	ENSG00000172115.9	CYCS	5.91733
HTP0638A	T21	MS3	Female	32.7	ENSG00000172115.9	CYCS	4.94391
HTP0639A	T21	MS1	Male	27.3	ENSG00000172115.9	CYCS	7.59728
HTP0641A	T21	MS1	Male	46.6	ENSG00000172115.9	CYCS	9.0055
HTP0642A	T21	MS3	Female	25.2	ENSG00000172115.9	CYCS	5.81601
HTP0643A	T21	MS3	Male	29.7	ENSG00000172115.9	CYCS	5.64246
HTP0644A	T21	MS3	Male	28.7	ENSG00000172115.9	CYCS	5.73815
HTP0645A	T21	MS1	Male	28.4	ENSG00000172115.9	CYCS	7.37307
HTP0646A	T21	MS3	Male	17.1	ENSG00000172115.9	CYCS	5.40984
HTP0647A	T21	MS1	Male	7	ENSG00000172115.9	CYCS	10.8231
HTP0648B	Control	D21	Male	11.9	ENSG00000172115.9	CYCS	9.64189
HTP0649B	Control	D21	Female	44.6	ENSG00000172115.9	CYCS	6.44475
HTP0650A	T21	MS1	Female	45.7	ENSG00000172115.9	CYCS	12.8982
HTP0651A	T21	MS3	Male	31.2	ENSG00000172115.9	CYCS	8.37809
HTP0652A	T21	MS1	Female	35.1	ENSG00000172115.9	CYCS	10.9958
HTP0653B	Control	D21	Male	13.9	ENSG00000172115.9	CYCS	10.0486
HTP0654A	T21	MS1	Female	26.9	ENSG00000172115.9	CYCS	6.45315
HTP0655B	Control	D21	Male	15.8	ENSG00000172115.9	CYCS	6.51273
HTP0657A	T21	MS3	Male	16.9	ENSG00000172115.9	CYCS	6.22235
HTP0658A	T21	MS1	Male	15.3	ENSG00000172115.9	CYCS	9.83083
HTP0659A	T21	MS1	Female	36.5	ENSG00000172115.9	CYCS	8.20287
HTP0660A	T21	MS1	Male	13	ENSG00000172115.9	CYCS	8.13232
HTP0661A	T21	MS1	Male	28.4	ENSG00000172115.9	CYCS	10.6519
HTP0662A	T21	MS1	Female	26.1	ENSG00000172115.9	CYCS	12.7123
HTP0663A	T21	MS3	Female	20.5	ENSG00000172115.9	CYCS	3.91793
HTP0664A	T21	MS2	Female	29.4	ENSG00000172115.9	CYCS	7.24129
HTP0665A	T21	MS1	Female	23.4	ENSG00000172115.9	CYCS	11.3478
HTP0666A	T21	MS3	Male	17.4	ENSG00000172115.9	CYCS	4.97025
HTP0667A	T21	MS2	Male	24.1	ENSG00000172115.9	CYCS	6.31831
HTP0668A	T21	MS1	Female	29.7	ENSG00000172115.9	CYCS	11.53
HTP0669B	Control	D21	Female	14.6	ENSG00000172115.9	CYCS	8.50988
HTP0672A	T21	MS1	Male	17.2	ENSG00000172115.9	CYCS	14.6725
HTP0676A	T21	MS1	Female	19.3	ENSG00000172115.9	CYCS	13.3548
HTP0706A	T21	MS3	Female	22.8	ENSG00000172115.9	CYCS	5.57594
HTP0708A	T21	MS1	Male	17	ENSG00000172115.9	CYCS	10.2198
HTP0204A	T21	MS2	Male	13.1	ENSG00000172115.9	CYCS	9.58369
HTP0206B	Control	D21	Male	15.8	ENSG00000172115.9	CYCS	7.62123
HTP0288B	Control	D21	Male	9.2	ENSG00000172115.9	CYCS	14.4331
HTP0302B	Control	D21	Female	41.6	ENSG00000172115.9	CYCS	10.1856
HTP0310A	T21	MS2	Male	10.8	ENSG00000172115.9	CYCS	7.76378
HTP0322B	Control	D21	Male	29	ENSG00000172115.9	CYCS	8.00459
HTP0326A	T21	MS2	Female	30.2	ENSG00000172115.9	CYCS	11.4558
HTP0328A	T21	MS2	Female	41.2	ENSG00000172115.9	CYCS	6.24581
HTP0332A	T21	MS2	Male	24.4	ENSG00000172115.9	CYCS	12.5637
HTP0338B	Control	D21	Male	27.5	ENSG00000172115.9	CYCS	9.54767
HTP0348A	T21	MS2	Female	17.2	ENSG00000172115.9	CYCS	12.8786
HTP0351A	T21	MS2	Male	27	ENSG00000172115.9	CYCS	8.19381
HTP0084A2	T21	MS2	Male	35	ENSG00000172115.9	CYCS	14.195
[truncated: 5,201 more rows]

## Sheet: 3E
SampleID	Karyotype	subtype	Sex	Age	EnsemblID	Gene_name	RPKM
HTP0001B2	Control	D21	Female	25.8	ENSG00000163739.5	CXCL1	4.89868
HTP0005A3	T21	MS1	Male	36.5	ENSG00000163739.5	CXCL1	7.96448
HTP0012A2	T21	MS1	Female	44	ENSG00000163739.5	CXCL1	8.98182
HTP0015A4	T21	MS2	Male	31.2	ENSG00000163739.5	CXCL1	11.3294
HTP0017A4	T21	MS3	Female	23.6	ENSG00000163739.5	CXCL1	8.31386
HTP0018B3	Control	D21	Female	57	ENSG00000163739.5	CXCL1	7.54884
HTP0019B2	Control	D21	Female	56.9	ENSG00000163739.5	CXCL1	10.3266
HTP0022B2	Control	D21	Female	43.2	ENSG00000163739.5	CXCL1	5.08014
HTP0023A2	T21	MS2	Female	36.2	ENSG00000163739.5	CXCL1	9.43496
HTP0025A3	T21	MS2	Female	25.7	ENSG00000163739.5	CXCL1	11.2572
HTP0026B2	Control	D21	Female	55.6	ENSG00000163739.5	CXCL1	5.41827
HTP0034B3	Control	D21	Female	25.1	ENSG00000163739.5	CXCL1	10.6004
HTP0035B3	Control	D21	Female	28.6	ENSG00000163739.5	CXCL1	10.1532
HTP0036A2	T21	MS1	Female	32.1	ENSG00000163739.5	CXCL1	12.8954
HTP0040B3	Control	D21	Female	28.9	ENSG00000163739.5	CXCL1	7.36957
HTP0042B2	Control	D21	Male	36.2	ENSG00000163739.5	CXCL1	1.87528
HTP0043B2	Control	D21	Male	38.2	ENSG00000163739.5	CXCL1	6.55069
HTP0044B2	Control	D21	Male	35.8	ENSG00000163739.5	CXCL1	7.27014
HTP0047B2	Control	D21	Male	38.7	ENSG00000163739.5	CXCL1	4.93752
HTP0048B2	Control	D21	Female	39.4	ENSG00000163739.5	CXCL1	5.7366
HTP0050A3	T21	MS3	Female	22.8	ENSG00000163739.5	CXCL1	8.17875
HTP0052A2	T21	MS1	Female	29.9	ENSG00000163739.5	CXCL1	8.05106
HTP0053A2	T21	MS1	Female	26.3	ENSG00000163739.5	CXCL1	10.6794
HTP0054A2	T21	MS3	Male	21.7	ENSG00000163739.5	CXCL1	13.3018
HTP0055B2	Control	D21	Male	37	ENSG00000163739.5	CXCL1	3.46577
HTP0057B2	Control	D21	Female	34.8	ENSG00000163739.5	CXCL1	4.89211
HTP0058B2	Control	D21	Male	33.8	ENSG00000163739.5	CXCL1	13.5261
HTP0059B2	Control	D21	Male	24.7	ENSG00000163739.5	CXCL1	7.50807
HTP0061B2	Control	D21	Female	22.2	ENSG00000163739.5	CXCL1	6.45227
HTP0062B2	Control	D21	Female	20.5	ENSG00000163739.5	CXCL1	9.33304
HTP0066A2	T21	MS1	Male	14.7	ENSG00000163739.5	CXCL1	4.50596
HTP0067B2	Control	D21	Male	20.5	ENSG00000163739.5	CXCL1	6.75351
HTP0070A3	T21	MS3	Male	24.9	ENSG00000163739.5	CXCL1	8.2556
HTP0073A2	T21	MS3	Male	54.7	ENSG00000163739.5	CXCL1	10.189
HTP0077B2	Control	D21	Male	43.3	ENSG00000163739.5	CXCL1	7.86459
HTP0078B2	Control	D21	Male	27.7	ENSG00000163739.5	CXCL1	12.0498
HTP0079B2	Control	D21	Male	28.4	ENSG00000163739.5	CXCL1	4.58626
HTP0080A2	T21	MS1	Female	34.8	ENSG00000163739.5	CXCL1	9.46285
HTP0087B2	Control	D21	Male	55.4	ENSG00000163739.5	CXCL1	10.9104
HTP0090B2	Control	D21	Male	24.8	ENSG00000163739.5	CXCL1	8.90352
HTP0092B2	Control	D21	Female	25.2	ENSG00000163739.5	CXCL1	12.1298
HTP0095B2	Control	D21	Female	37.7	ENSG00000163739.5	CXCL1	8.12115
HTP0096B2	Control	D21	Male	25.6	ENSG00000163739.5	CXCL1	10.6557
HTP0098B2	Control	D21	Female	54.9	ENSG00000163739.5	CXCL1	8.03905
HTP0100B2	Control	D21	Female	33.5	ENSG00000163739.5	CXCL1	10.3549
HTP0101A2	T21	MS3	Female	31.3	ENSG00000163739.5	CXCL1	21.9117
HTP0103A2	T21	MS1	Female	1.6	ENSG00000163739.5	CXCL1	5.20202
HTP0104B2	Control	D21	Female	36.6	ENSG00000163739.5	CXCL1	5.7651
HTP0105B3	Control	D21	Female	30	ENSG00000163739.5	CXCL1	8.30071
HTP0107A3	T21	MS2	Female	33.7	ENSG00000163739.5	CXCL1	11.5672
HTP0109A3	T21	MS1	Female	49	ENSG00000163739.5	CXCL1	12.642
HTP0111B2	Control	D21	Female	44.5	ENSG00000163739.5	CXCL1	11.657
HTP0112A3	T21	MS3	Female	36	ENSG00000163739.5	CXCL1	11.6984
HTP0116A2	T21	MS1	Male	10.9	ENSG00000163739.5	CXCL1	6.35725
HTP0118B	Control	D21	Male	44.3	ENSG00000163739.5	CXCL1	6.17018
HTP0119A	T21	MS1	Female	50.9	ENSG00000163739.5	CXCL1	9.3835
HTP0126B2	Control	D21	Female	48	ENSG00000163739.5	CXCL1	4.90368
HTP0127B2	Control	D21	Female	8.2	ENSG00000163739.5	CXCL1	7.65007
HTP0146B	Control	D21	Male	47.4	ENSG00000163739.5	CXCL1	8.14325
HTP0147B	Control	D21	Female	38.6	ENSG00000163739.5	CXCL1	5.91589
HTP0148B2	Control	D21	Male	41.7	ENSG00000163739.5	CXCL1	5.68389
HTP0149B	Control	D21	Female	53.2	ENSG00000163739.5	CXCL1	9.04498
HTP0151A	T21	MS3	Male	27.4	ENSG00000163739.5	CXCL1	14.9277
HTP0198A3	T21	MS2	Male	36.3	ENSG00000163739.5	CXCL1	6.66018
HTP0202B	Control	D21	Male	61.3	ENSG00000163739.5	CXCL1	9.47481
HTP0205B	Control	D21	Female	42.6	ENSG00000163739.5	CXCL1	6.05681
HTP0207A4	T21	MS1	Female	25.2	ENSG00000163739.5	CXCL1	10.1034
HTP0211A3	T21	MS2	Male	29.7	ENSG00000163739.5	CXCL1	6.12309
HTP0213A3	T21	MS2	Male	46.3	ENSG00000163739.5	CXCL1	9.12235
HTP0214B2	Control	D21	Female	21.6	ENSG00000163739.5	CXCL1	8.33002
HTP0216B2	Control	D21	Female	17.2	ENSG00000163739.5	CXCL1	12.3846
HTP0219A2	T21	MS2	Female	19.5	ENSG00000163739.5	CXCL1	6.77554
HTP0226A3	T21	MS1	Male	52.4	ENSG00000163739.5	CXCL1	14.5068
HTP0230A2	T21	MS3	Female	39.6	ENSG00000163739.5	CXCL1	13.5567
HTP0236A2	T21	MS1	Male	11.3	ENSG00000163739.5	CXCL1	11.3834
HTP0238A3	T21	MS2	Male	41.5	ENSG00000163739.5	CXCL1	8.51006
HTP0241A2	T21	MS3	Female	17.9	ENSG00000163739.5	CXCL1	12.1927
HTP0242B3	Control	D21	Female	20.3	ENSG00000163739.5	CXCL1	15.0813
HTP0243A3	T21	MS3	Female	15.1	ENSG00000163739.5	CXCL1	11.6105
HTP0247A2	T21	MS3	Male	22.5	ENSG00000163739.5	CXCL1	11.2155
HTP0249A2	T21	MS2	Female	34	ENSG00000163739.5	CXCL1	7.00903
HTP0251A2	T21	MS3	Female	34.3	ENSG00000163739.5	CXCL1	15.6454
HTP0254A2	T21	MS2	Male	33.8	ENSG00000163739.5	CXCL1	5.93351
HTP0259A2	T21	MS3	Female	32.6	ENSG00000163739.5	CXCL1	16.5951
HTP0261A2	T21	MS1	Male	22.9	ENSG00000163739.5	CXCL1	5.33448
HTP0262A2	T21	MS3	Female	14.3	ENSG00000163739.5	CXCL1	10.4349
HTP0263A2	T21	MS2	Female	12.4	ENSG00000163739.5	CXCL1	7.223
HTP0277A3	T21	MS1	Female	37.2	ENSG00000163739.5	CXCL1	9.04931
HTP0289B	Control	D21	Male	7.1	ENSG00000163739.5	CXCL1	1.66436
HTP0290B	Control	D21	Female	43.3	ENSG00000163739.5	CXCL1	7.4113
HTP0293A	T21	MS3	Male	6.2	ENSG00000163739.5	CXCL1	9.17519
HTP0294B	Control	D21	Male	4.2	ENSG00000163739.5	CXCL1	4.84245
HTP0295A	T21	MS3	Male	51.2	ENSG00000163739.5	CXCL1	12.49
HTP0296A	T21	MS3	Male	55.1	ENSG00000163739.5	CXCL1	12.0228
HTP0298A	T21	MS1	Female	25.8	ENSG00000163739.5	CXCL1	6.55985
HTP0300A	T21	MS1	Female	30.8	ENSG00000163739.5	CXCL1	13.8201
HTP0301A3	T21	MS2	Female	24	ENSG00000163739.5	CXCL1	9.19701
HTP0306A	T21	MS3	Male	23.2	ENSG00000163739.5	CXCL1	11.199
HTP0312A2	T21	MS1	Female	35.7	ENSG00000163739.5	CXCL1	9.37466
HTP0316B	Control	D21	Female	29.6	ENSG00000163739.5	CXCL1	7.41886
HTP0318A3	T21	MS1	Male	30.5	ENSG00000163739.5	CXCL1	6.39731
HTP0320A2	T21	MS3	Female	33.7	ENSG00000163739.5	CXCL1	23.5121
HTP0321A	T21	MS3	Female	14	ENSG00000163739.5	CXCL1	7.08479
HTP0323A	T21	MS3	Male	3.8	ENSG00000163739.5	CXCL1	11.4229
HTP0324A2	T21	MS1	Male	22	ENSG00000163739.5	CXCL1	10.7689
HTP0325A	T21	MS3	Male	13.4	ENSG00000163739.5	CXCL1	8.16986
HTP0327A	T21	MS1	Male	6.5	ENSG00000163739.5	CXCL1	6.85418
HTP0329A2	T21	MS3	Female	19.5	ENSG00000163739.5	CXCL1	10.8359
HTP0330A	T21	MS1	Male	6.1	ENSG00000163739.5	CXCL1	7.58716
HTP0331A	T21	MS3	Male	23.1	ENSG00000163739.5	CXCL1	9.58258
HTP0333A2	T21	MS3	Female	30.3	ENSG00000163739.5	CXCL1	12.1355
HTP0334A2	T21	MS1	Male	44.1	ENSG00000163739.5	CXCL1	10.8754
HTP0335A2	T21	MS2	Female	57.6	ENSG00000163739.5	CXCL1	10.2189
HTP0336A	T21	MS1	Female	8.7	ENSG00000163739.5	CXCL1	6.48901
HTP0337A	T21	MS3	Male	22.2	ENSG00000163739.5	CXCL1	12.335
HTP0339A	T21	MS1	Male	16.1	ENSG00000163739.5	CXCL1	2.98703
HTP0340A	T21	MS3	Female	18.6	ENSG00000163739.5	CXCL1	10.9746
HTP0341A	T21	MS1	Male	2.6	ENSG00000163739.5	CXCL1	7.07246
HTP0342A	T21	MS1	Female	13.6	ENSG00000163739.5	CXCL1	4.30693
HTP0343B	Control	D21	Male	46.2	ENSG00000163739.5	CXCL1	7.31277
HTP0345A	T21	MS3	Female	52.7	ENSG00000163739.5	CXCL1	11.9629
HTP0346B	Control	D21	Female	37.1	ENSG00000163739.5	CXCL1	5.16197
HTP0347B	Control	D21	Female	14	ENSG00000163739.5	CXCL1	7.95707
HTP0349B	Control	D21	Female	10	ENSG00000163739.5	CXCL1	8.54178
HTP0352B	Control	D21	Male	43.2	ENSG00000163739.5	CXCL1	11.1753
HTP0354A	T21	MS1	Male	6	ENSG00000163739.5	CXCL1	5.85835
HTP0355B	Control	D21	Male	12.3	ENSG00000163739.5	CXCL1	8.71029
HTP0357A	T21	MS1	Male	3.8	ENSG00000163739.5	CXCL1	4.07794
HTP0361B2	Control	D21	Male	11.5	ENSG00000163739.5	CXCL1	4.37371
HTP0364A	T21	MS3	Male	13.7	ENSG00000163739.5	CXCL1	14.7751
HTP0367A	T21	MS1	Male	13.6	ENSG00000163739.5	CXCL1	4.42658
HTP0368A	T21	MS1	Male	15.2	ENSG00000163739.5	CXCL1	4.15371
HTP0370A	T21	MS1	Male	20.2	ENSG00000163739.5	CXCL1	11.3219
HTP0373A	T21	MS1	Male	56.7	ENSG00000163739.5	CXCL1	9.39948
HTP0374A	T21	MS2	Male	25.5	ENSG00000163739.5	CXCL1	3.97115
HTP0375A	T21	MS1	Female	10.9	ENSG00000163739.5	CXCL1	8.62742
HTP0376B	Control	D21	Female	24	ENSG00000163739.5	CXCL1	7.68475
HTP0378A	T21	MS3	Female	31.4	ENSG00000163739.5	CXCL1	13.0714
HTP0379A	T21	MS1	Female	35.4	ENSG00000163739.5	CXCL1	16.5084
HTP0380A	T21	MS2	Male	25.8	ENSG00000163739.5	CXCL1	9.1379
HTP0381A	T21	MS2	Male	25.4	ENSG00000163739.5	CXCL1	5.98305
HTP0382A	T21	MS3	Male	39.5	ENSG00000163739.5	CXCL1	7.70746
HTP0384A	T21	MS3	Female	27.8	ENSG00000163739.5	CXCL1	10.4859
HTP0385A	T21	MS3	Male	25.6	ENSG00000163739.5	CXCL1	9.19182
HTP0386A	T21	MS2	Male	6.8	ENSG00000163739.5	CXCL1	4.13434
HTP0387A	T21	MS1	Female	33.3	ENSG00000163739.5	CXCL1	15.359
HTP0388A	T21	MS1	Female	37.5	ENSG00000163739.5	CXCL1	11.3644
HTP0389A	T21	MS1	Female	20.1	ENSG00000163739.5	CXCL1	13.9876
HTP0390A	T21	MS3	Female	15.5	ENSG00000163739.5	CXCL1	10.1639
HTP0391A	T21	MS1	Male	26.8	ENSG00000163739.5	CXCL1	8.35425
HTP0392A	T21	MS3	Male	32.4	ENSG00000163739.5	CXCL1	14.5301
HTP0393A	T21	MS2	Female	39.8	ENSG00000163739.5	CXCL1	11.5977
HTP0394A	T21	MS2	Female	23.6	ENSG00000163739.5	CXCL1	11.4266
HTP0395A	T21	MS2	Male	35.2	ENSG00000163739.5	CXCL1	6.60706
HTP0396A	T21	MS3	Male	15.9	ENSG00000163739.5	CXCL1	18.5677
HTP0397A	T21	MS1	Male	38.7	ENSG00000163739.5	CXCL1	19.4911
HTP0398A	T21	MS2	Female	17.5	ENSG00000163739.5	CXCL1	6.07294
HTP0399A2	T21	MS3	Male	33.1	ENSG00000163739.5	CXCL1	12.5477
HTP0400A	T21	MS1	Male	14.9	ENSG00000163739.5	CXCL1	4.46034
HTP0401A	T21	MS3	Female	34.6	ENSG00000163739.5	CXCL1	17.5973
HTP0402A	T21	MS1	Male	35.9	ENSG00000163739.5	CXCL1	9.93029
HTP0403A	T21	MS3	Male	13.4	ENSG00000163739.5	CXCL1	6.52575
HTP0404A	T21	MS3	Female	12.5	ENSG00000163739.5	CXCL1	17.9884
HTP0405A	T21	MS3	Male	26.1	ENSG00000163739.5	CXCL1	11.0768
HTP0406A	T21	MS2	Female	9.2	ENSG00000163739.5	CXCL1	5.15398
HTP0407A	T21	MS3	Male	43.5	ENSG00000163739.5	CXCL1	13.3326
HTP0408A	T21	MS1	Male	40.6	ENSG00000163739.5	CXCL1	14.1468
HTP0409A	T21	MS2	Female	21.2	ENSG00000163739.5	CXCL1	8.86799
HTP0410A	T21	MS2	Male	24	ENSG00000163739.5	CXCL1	15.8476
HTP0411A	T21	MS3	Female	18.7	ENSG00000163739.5	CXCL1	13.7849
HTP0412A	T21	MS3	Male	20.7	ENSG00000163739.5	CXCL1	12.0523
HTP0413A	T21	MS2	Female	22.5	ENSG00000163739.5	CXCL1	5.65867
HTP0414A	T21	MS3	Female	21.8	ENSG00000163739.5	CXCL1	16.9095
HTP0415A	T21	MS3	Female	8.3	ENSG00000163739.5	CXCL1	11.8024
HTP0418A	T21	MS1	Male	3.8	ENSG00000163739.5	CXCL1	8.65958
HTP0419A	T21	MS1	Male	20.8	ENSG00000163739.5	CXCL1	7.51516
HTP0420A	T21	MS1	Male	6.4	ENSG00000163739.5	CXCL1	2.73405
HTP0421A	T21	MS3	Male	13.7	ENSG00000163739.5	CXCL1	17.2833
HTP0423A	T21	MS2	Male	23.9	ENSG00000163739.5	CXCL1	10.223
HTP0424A	T21	MS2	Female	4	ENSG00000163739.5	CXCL1	12.0548
HTP0425A	T21	MS2	Male	19.1	ENSG00000163739.5	CXCL1	6.24031
HTP0426A	T21	MS3	Male	17.5	ENSG00000163739.5	CXCL1	10.1173
HTP0428A	T21	MS2	Male	27.5	ENSG00000163739.5	CXCL1	12.4548
HTP0429B	Control	D21	Female	11.5	ENSG00000163739.5	CXCL1	5.56024
HTP0430A	T21	MS2	Male	13.9	ENSG00000163739.5	CXCL1	8.82874
HTP0431A2	T21	MS2	Female	20.9	ENSG00000163739.5	CXCL1	6.30021
HTP0434A	T21	MS3	Female	25.9	ENSG00000163739.5	CXCL1	11.4321
HTP0435A2	T21	MS1	Male	36.2	ENSG00000163739.5	CXCL1	10.681
HTP0436A	T21	MS3	Female	32.8	ENSG00000163739.5	CXCL1	19.3467
HTP0437A	T21	MS2	Male	24.9	ENSG00000163739.5	CXCL1	13.5348
HTP0438A	T21	MS1	Female	19.9	ENSG00000163739.5	CXCL1	12.375
HTP0439A2	T21	MS3	Male	40.8	ENSG00000163739.5	CXCL1	11.6846
HTP0440A	T21	MS2	Male	20.9	ENSG00000163739.5	CXCL1	11.0359
HTP0442A2	T21	MS1	Female	9.5	ENSG00000163739.5	CXCL1	6.58014
HTP0443A2	T21	MS3	Male	17.9	ENSG00000163739.5	CXCL1	13.7599
HTP0444B2	Control	D21	Female	9.9	ENSG00000163739.5	CXCL1	7.23147
HTP0445A	T21	MS2	Female	38.8	ENSG00000163739.5	CXCL1	14.5133
HTP0446A	T21	MS1	Female	31.7	ENSG00000163739.5	CXCL1	11.1706
HTP0447B2	Control	D21	Female	16.5	ENSG00000163739.5	CXCL1	7.77178
HTP0448A	T21	MS2	Male	21.5	ENSG00000163739.5	CXCL1	10.0719
HTP0449A	T21	MS2	Male	20.8	ENSG00000163739.5	CXCL1	8.13472
HTP0450A	T21	MS1	Male	15.4	ENSG00000163739.5	CXCL1	9.69341
HTP0451A	T21	MS1	Male	32.5	ENSG00000163739.5	CXCL1	12.3069
HTP0452A	T21	MS2	Female	16.6	ENSG00000163739.5	CXCL1	7.31348
HTP0454A	T21	MS3	Male	21.7	ENSG00000163739.5	CXCL1	11.3345
HTP0455B	Control	D21	Female	7.3	ENSG00000163739.5	CXCL1	4.87633
HTP0456A	T21	MS2	Male	7.3	ENSG00000163739.5	CXCL1	7.8635
HTP0457B	Control	D21	Female	7.3	ENSG00000163739.5	CXCL1	3.40046
HTP0458A	T21	MS3	Male	20	ENSG00000163739.5	CXCL1	15.1071
HTP0459A	T21	MS1	Male	13.7	ENSG00000163739.5	CXCL1	11.8677
HTP0460A	T21	MS1	Male	20.3	ENSG00000163739.5	CXCL1	7.00936
HTP0461A	T21	MS1	Female	12.5	ENSG00000163739.5	CXCL1	3.9668
HTP0462A	T21	MS1	Male	38.6	ENSG00000163739.5	CXCL1	14.1291
HTP0463A	T21	MS1	Female	28.3	ENSG00000163739.5	CXCL1	8.40547
HTP0464A	T21	MS3	Male	22.7	ENSG00000163739.5	CXCL1	13.3225
HTP0465A	T21	MS3	Female	6.8	ENSG00000163739.5	CXCL1	3.64178
HTP0466B	Control	D21	Female	10.9	ENSG00000163739.5	CXCL1	7.30596
HTP0467A	T21	MS2	Female	32.5	ENSG00000163739.5	CXCL1	7.60442
HTP0468A2	T21	MS2	Male	29.7	ENSG00000163739.5	CXCL1	4.64347
HTP0469A	T21	MS2	Female	16.7	ENSG00000163739.5	CXCL1	9.22194
HTP0471A	T21	MS1	Female	9	ENSG00000163739.5	CXCL1	12.5215
HTP0473A	T21	MS1	Male	17.1	ENSG00000163739.5	CXCL1	10.3132
HTP0475A	T21	MS1	Female	22	ENSG00000163739.5	CXCL1	10.369
HTP0476A	T21	MS2	Female	11.1	ENSG00000163739.5	CXCL1	14.8593
HTP0477A	T21	MS1	Male	3.4	ENSG00000163739.5	CXCL1	5.89051
HTP0478A	T21	MS1	Female	40.3	ENSG00000163739.5	CXCL1	14.3901
HTP0479A	T21	MS1	Male	3.7	ENSG00000163739.5	CXCL1	6.42167
HTP0480A	T21	MS1	Female	21.9	ENSG00000163739.5	CXCL1	15.638
HTP0482A	T21	MS2	Male	19.3	ENSG00000163739.5	CXCL1	8.63689
HTP0484A	T21	MS3	Male	5.6	ENSG00000163739.5	CXCL1	15.9843
HTP0485A	T21	MS2	Female	5.7	ENSG00000163739.5	CXCL1	6.1713
HTP0487A	T21	MS2	Male	4.6	ENSG00000163739.5	CXCL1	8.04572
HTP0488A	T21	MS1	Male	5.4	ENSG00000163739.5	CXCL1	8.47181
HTP0491A	T21	MS1	Male	6.5	ENSG00000163739.5	CXCL1	4.13857
HTP0492B	Control	D21	Male	4.8	ENSG00000163739.5	CXCL1	3.98967
HTP0493B	Control	D21	Male	8.7	ENSG00000163739.5	CXCL1	8.82162
HTP0494A	T21	MS2	Female	7.1	ENSG00000163739.5	CXCL1	6.10152
HTP0495B	Control	D21	Female	4.5	ENSG00000163739.5	CXCL1	6.7321
HTP0497B	Control	D21	Male	54.4	ENSG00000163739.5	CXCL1	9.8159
HTP0498B	Control	D21	Male	11.9	ENSG00000163739.5	CXCL1	6.86832
HTP0501A	T21	MS3	Male	4	ENSG00000163739.5	CXCL1	7.75017
HTP0502B	Control	D21	Male	27.1	ENSG00000163739.5	CXCL1	10.1609
HTP0506B	Control	D21	Male	31.2	ENSG00000163739.5	CXCL1	8.72738
HTP0507A	T21	MS3	Male	8.2	ENSG00000163739.5	CXCL1	6.65187
HTP0508B2	Control	D21	Male	29.9	ENSG00000163739.5	CXCL1	7.03834
HTP0510A	T21	MS1	Female	23	ENSG00000163739.5	CXCL1	7.98683
HTP0512A	T21	MS3	Male	30	ENSG00000163739.5	CXCL1	9.58984
HTP0515A	T21	MS3	Male	13.1	ENSG00000163739.5	CXCL1	7.43754
HTP0516A	T21	MS1	Male	39.1	ENSG00000163739.5	CXCL1	12.5197
HTP0517A	T21	MS2	Male	2.7	ENSG00000163739.5	CXCL1	5.27748
HTP0519A	T21	MS1	Male	2	ENSG00000163739.5	CXCL1	5.59267
HTP0523B	Control	D21	Female	23.3	ENSG00000163739.5	CXCL1	7.32349
HTP0524B	Control	D21	Male	24.5	ENSG00000163739.5	CXCL1	7.32774
HTP0525A	T21	MS1	Female	34.2	ENSG00000163739.5	CXCL1	15.1067
HTP0527B	Control	D21	Male	7.4	ENSG00000163739.5	CXCL1	4.46306
HTP0530A	T21	MS3	Female	39.6	ENSG00000163739.5	CXCL1	14.9599
HTP0531A	T21	MS3	Female	3.5	ENSG00000163739.5	CXCL1	4.2501
HTP0534A	T21	MS1	Male	36.9	ENSG00000163739.5	CXCL1	9.76334
HTP0535A	T21	MS3	Male	23.6	ENSG00000163739.5	CXCL1	14.1548
HTP0537A	T21	MS2	Female	51.9	ENSG00000163739.5	CXCL1	10.4014
HTP0538A	T21	MS3	Male	28.4	ENSG00000163739.5	CXCL1	12.2381
HTP0539A	T21	MS2	Female	42.8	ENSG00000163739.5	CXCL1	7.87515
HTP0540A	T21	MS1	Female	14.5	ENSG00000163739.5	CXCL1	9.80286
HTP0541A	T21	MS2	Male	29.7	ENSG00000163739.5	CXCL1	6.94987
HTP0542A	T21	MS2	Male	27.8	ENSG00000163739.5	CXCL1	5.12039
HTP0543A	T21	MS2	Male	36.9	ENSG00000163739.5	CXCL1	8.4654
HTP0544A	T21	MS2	Male	38.1	ENSG00000163739.5	CXCL1	6.37501
HTP0545A	T21	MS1	Male	18.1	ENSG00000163739.5	CXCL1	8.0471
HTP0546A	T21	MS2	Female	51.4	ENSG00000163739.5	CXCL1	9.09282
HTP0547A	T21	MS2	Female	26	ENSG00000163739.5	CXCL1	6.03684
HTP0548A	T21	MS3	Female	46.2	ENSG00000163739.5	CXCL1	14.9816
HTP0549A	T21	MS3	Female	20.6	ENSG00000163739.5	CXCL1	12.9839
HTP0550A	T21	MS1	Female	15.2	ENSG00000163739.5	CXCL1	5.27424
HTP0551B	Control	D21	Female	18	ENSG00000163739.5	CXCL1	8.19966
HTP0552A	T21	MS2	Male	17	ENSG00000163739.5	CXCL1	7.05375
HTP0553A	T21	MS2	Female	18.2	ENSG00000163739.5	CXCL1	5.13846
HTP0554A	T21	MS2	Male	23.1	ENSG00000163739.5	CXCL1	9.29043
HTP0555B	Control	D21	Female	47.3	ENSG00000163739.5	CXCL1	5.81579
HTP0556A	T21	MS2	Male	28.3	ENSG00000163739.5	CXCL1	12.6628
HTP0557B	Control	D21	Female	40.1	ENSG00000163739.5	CXCL1	9.90827
HTP0559B	Control	D21	Male	10.8	ENSG00000163739.5	CXCL1	8.22572
HTP0560A	T21	MS2	Male	50.1	ENSG00000163739.5	CXCL1	10.1193
HTP0561A	T21	MS3	Male	13.7	ENSG00000163739.5	CXCL1	8.32151
HTP0563A	T21	MS2	Female	8.7	ENSG00000163739.5	CXCL1	5.83517
HTP0564A	T21	MS1	Male	14.2	ENSG00000163739.5	CXCL1	10.1451
HTP0565A	T21	MS2	Male	22.5	ENSG00000163739.5	CXCL1	11.3187
HTP0566A	T21	MS2	Male	13.7	ENSG00000163739.5	CXCL1	4.65556
HTP0567B	Control	D21	Female	23	ENSG00000163739.5	CXCL1	7.20692
HTP0568A	T21	MS2	Male	28.3	ENSG00000163739.5	CXCL1	5.86883
HTP0569A	T21	MS2	Male	22.9	ENSG00000163739.5	CXCL1	4.16671
HTP0570A	T21	MS3	Male	38.8	ENSG00000163739.5	CXCL1	11.3253
HTP0571A	T21	MS3	Male	13.1	ENSG00000163739.5	CXCL1	15.5248
HTP0572A	T21	MS3	Male	24.4	ENSG00000163739.5	CXCL1	10.0228
HTP0573B	Control	D21	Male	19.1	ENSG00000163739.5	CXCL1	9.9846
HTP0574A	T21	MS3	Male	42.4	ENSG00000163739.5	CXCL1	7.27575
HTP0575A	T21	MS2	Female	17.2	ENSG00000163739.5	CXCL1	8.42475
HTP0576B	Control	D21	Female	11.2	ENSG00000163739.5	CXCL1	5.39476
HTP0577A	T21	MS2	Female	28.4	ENSG00000163739.5	CXCL1	8.16237
HTP0578A	T21	MS1	Male	25.7	ENSG00000163739.5	CXCL1	6.71323
HTP0580A	T21	MS1	Female	31.8	ENSG00000163739.5	CXCL1	14.4019
HTP0581A	T21	MS2	Male	30.6	ENSG00000163739.5	CXCL1	10.2209
HTP0582B	Control	D21	Female	33.1	ENSG00000163739.5	CXCL1	10.1444
HTP0583A	T21	MS1	Female	6.2	ENSG00000163739.5	CXCL1	6.32169
HTP0584A	T21	MS2	Male	29.3	ENSG00000163739.5	CXCL1	8.22758
HTP0585A	T21	MS3	Female	16.5	ENSG00000163739.5	CXCL1	12.8573
HTP0586A	T21	MS3	Male	31.9	ENSG00000163739.5	CXCL1	9.01039
HTP0587A	T21	MS2	Male	4.3	ENSG00000163739.5	CXCL1	3.78766
HTP0588A	T21	MS1	Female	19.2	ENSG00000163739.5	CXCL1	7.01842
HTP0589A	T21	MS3	Female	19	ENSG00000163739.5	CXCL1	15.5768
HTP0590A	T21	MS3	Male	16.8	ENSG00000163739.5	CXCL1	9.6481
HTP0591A	T21	MS2	Male	31.9	ENSG00000163739.5	CXCL1	6.64504
HTP0592A	T21	MS2	Female	14.5	ENSG00000163739.5	CXCL1	9.73178
HTP0593A	T21	MS2	Male	11.7	ENSG00000163739.5	CXCL1	7.4126
HTP0594A	T21	MS1	Male	30.1	ENSG00000163739.5	CXCL1	10.256
HTP0595B	Control	D21	Female	34.3	ENSG00000163739.5	CXCL1	9.70739
HTP0596A	T21	MS2	Female	28.3	ENSG00000163739.5	CXCL1	11.3159
HTP0597A	T21	MS2	Female	12.5	ENSG00000163739.5	CXCL1	5.28352
HTP0598A	T21	MS3	Female	18	ENSG00000163739.5	CXCL1	14.9703
HTP0599A	T21	MS3	Female	36.6	ENSG00000163739.5	CXCL1	12.2172
HTP0600A	T21	MS3	Male	10.8	ENSG00000163739.5	CXCL1	22.6674
HTP0602A	T21	MS3	Female	13.5	ENSG00000163739.5	CXCL1	10.9728
HTP0603A	T21	MS1	Female	12.7	ENSG00000163739.5	CXCL1	5.75207
HTP0604A	T21	MS3	Female	26.6	ENSG00000163739.5	CXCL1	11.2391
HTP0605A	T21	MS3	Male	17.5	ENSG00000163739.5	CXCL1	10.6956
HTP0607A	T21	MS2	Male	23.9	ENSG00000163739.5	CXCL1	5.64041
HTP0608A	T21	MS1	Female	32.5	ENSG00000163739.5	CXCL1	9.56886
HTP0609A	T21	MS1	Female	4	ENSG00000163739.5	CXCL1	3.5239
HTP0610A	T21	MS3	Female	17	ENSG00000163739.5	CXCL1	21.0919
HTP0611A	T21	MS1	Female	23.9	ENSG00000163739.5	CXCL1	7.68316
HTP0612A	T21	MS1	Male	11.4	ENSG00000163739.5	CXCL1	11.1181
HTP0613A	T21	MS3	Female	10.3	ENSG00000163739.5	CXCL1	12.2692
HTP0615B	Control	D21	Male	9.2	ENSG00000163739.5	CXCL1	2.21921
HTP0616A	T21	MS3	Male	19	ENSG00000163739.5	CXCL1	14.2409
HTP0617A	T21	MS3	Male	30.5	ENSG00000163739.5	CXCL1	13.9482
HTP0618A	T21	MS3	Female	37	ENSG00000163739.5	CXCL1	8.01762
HTP0619A	T21	MS3	Female	37	ENSG00000163739.5	CXCL1	15.8994
HTP0620A	T21	MS3	Female	19.6	ENSG00000163739.5	CXCL1	13.7833
HTP0621A	T21	MS2	Female	21.4	ENSG00000163739.5	CXCL1	10.4777
HTP0622A	T21	MS2	Female	26	ENSG00000163739.5	CXCL1	8.15687
HTP0623A	T21	MS2	Female	28.1	ENSG00000163739.5	CXCL1	8.83593
HTP0624A	T21	MS2	Female	28.1	ENSG00000163739.5	CXCL1	10.2926
HTP0625A	T21	MS1	Male	40.1	ENSG00000163739.5	CXCL1	7.47954
HTP0626A	T21	MS2	Male	14.2	ENSG00000163739.5	CXCL1	8.13512
HTP0627A	T21	MS3	Female	21.1	ENSG00000163739.5	CXCL1	14.0943
HTP0628B	Control	D21	Female	4.8	ENSG00000163739.5	CXCL1	4.14759
HTP0629A	T21	MS1	Female	7	ENSG00000163739.5	CXCL1	7.13942
HTP0630A	T21	MS2	Male	39.9	ENSG00000163739.5	CXCL1	7.07674
HTP0631A	T21	MS1	Female	33	ENSG00000163739.5	CXCL1	8.11721
HTP0632A	T21	MS2	Female	26.4	ENSG00000163739.5	CXCL1	10.6201
HTP0633A	T21	MS1	Male	33.1	ENSG00000163739.5	CXCL1	8.12858
HTP0634A	T21	MS2	Male	20.4	ENSG00000163739.5	CXCL1	14.7591
HTP0637A	T21	MS3	Female	20.1	ENSG00000163739.5	CXCL1	10.6023
HTP0638A	T21	MS3	Female	32.7	ENSG00000163739.5	CXCL1	17.6244
HTP0639A	T21	MS1	Male	27.3	ENSG00000163739.5	CXCL1	11.8705
HTP0641A	T21	MS1	Male	46.6	ENSG00000163739.5	CXCL1	12.4357
HTP0642A	T21	MS3	Female	25.2	ENSG00000163739.5	CXCL1	14.0309
HTP0643A	T21	MS3	Male	29.7	ENSG00000163739.5	CXCL1	16.0856
HTP0644A	T21	MS3	Male	28.7	ENSG00000163739.5	CXCL1	6.353
HTP0645A	T21	MS1	Male	28.4	ENSG00000163739.5	CXCL1	15.8151
HTP0646A	T21	MS3	Male	17.1	ENSG00000163739.5	CXCL1	12.0482
HTP0647A	T21	MS1	Male	7	ENSG00000163739.5	CXCL1	7.25929
HTP0648B	Control	D21	Male	11.9	ENSG00000163739.5	CXCL1	4.19895
HTP0649B	Control	D21	Female	44.6	ENSG00000163739.5	CXCL1	5.0085
HTP0650A	T21	MS1	Female	45.7	ENSG00000163739.5	CXCL1	9.9522
HTP0651A	T21	MS3	Male	31.2	ENSG00000163739.5	CXCL1	8.40355
HTP0652A	T21	MS1	Female	35.1	ENSG00000163739.5	CXCL1	10.2193
HTP0653B	Control	D21	Male	13.9	ENSG00000163739.5	CXCL1	12.3126
HTP0654A	T21	MS1	Female	26.9	ENSG00000163739.5	CXCL1	12.1098
HTP0655B	Control	D21	Male	15.8	ENSG00000163739.5	CXCL1	8.75621
HTP0657A	T21	MS3	Male	16.9	ENSG00000163739.5	CXCL1	11.9992
HTP0658A	T21	MS1	Male	15.3	ENSG00000163739.5	CXCL1	8.98438
HTP0659A	T21	MS1	Female	36.5	ENSG00000163739.5	CXCL1	10.5626
HTP0660A	T21	MS1	Male	13	ENSG00000163739.5	CXCL1	5.72761
HTP0661A	T21	MS1	Male	28.4	ENSG00000163739.5	CXCL1	6.75664
HTP0662A	T21	MS1	Female	26.1	ENSG00000163739.5	CXCL1	8.38647
HTP0663A	T21	MS3	Female	20.5	ENSG00000163739.5	CXCL1	12.8915
HTP0664A	T21	MS2	Female	29.4	ENSG00000163739.5	CXCL1	8.88773
HTP0665A	T21	MS1	Female	23.4	ENSG00000163739.5	CXCL1	10.8068
HTP0666A	T21	MS3	Male	17.4	ENSG00000163739.5	CXCL1	12.7229
HTP0667A	T21	MS2	Male	24.1	ENSG00000163739.5	CXCL1	5.25949
HTP0668A	T21	MS1	Female	29.7	ENSG00000163739.5	CXCL1	12.0258
HTP0669B	Control	D21	Female	14.6	ENSG00000163739.5	CXCL1	7.66633
HTP0672A	T21	MS1	Male	17.2	ENSG00000163739.5	CXCL1	8.45805
HTP0676A	T21	MS1	Female	19.3	ENSG00000163739.5	CXCL1	10.8992
HTP0706A	T21	MS3	Female	22.8	ENSG00000163739.5	CXCL1	12.1669
HTP0708A	T21	MS1	Male	17	ENSG00000163739.5	CXCL1	8.1674
HTP0204A	T21	MS2	Male	13.1	ENSG00000163739.5	CXCL1	5.28213
HTP0206B	Control	D21	Male	15.8	ENSG00000163739.5	CXCL1	4.35204
HTP0288B	Control	D21	Male	9.2	ENSG00000163739.5	CXCL1	2.96879
HTP0302B	Control	D21	Female	41.6	ENSG00000163739.5	CXCL1	8.12432
HTP0310A	T21	MS2	Male	10.8	ENSG00000163739.5	CXCL1	10.2704
HTP0322B	Control	D21	Male	29	ENSG00000163739.5	CXCL1	6.30548
HTP0326A	T21	MS2	Female	30.2	ENSG00000163739.5	CXCL1	15.0791
HTP0328A	T21	MS2	Female	41.2	ENSG00000163739.5	CXCL1	13.0497
HTP0332A	T21	MS2	Male	24.4	ENSG00000163739.5	CXCL1	13.4896
HTP0338B	Control	D21	Male	27.5	ENSG00000163739.5	CXCL1	8.5038
HTP0348A	T21	MS2	Female	17.2	ENSG00000163739.5	CXCL1	12.6684
HTP0351A	T21	MS2	Male	27	ENSG00000163739.5	CXCL1	12.3696
HTP0084A2	T21	MS2	Male	35	ENSG00000163739.5	CXCL1	10.8871
HTP0085B2	Control	D21	Male	33.7	ENSG00000163739.5	CXCL1	8.08105
HTP0001B2	Control	D21	Female	25.8	ENSG00000163735.7	CXCL5	0.906915
HTP0005A3	T21	MS1	Male	36.5	ENSG00000163735.7	CXCL5	5.03078
HTP0012A2	T21	MS1	Female	44	ENSG00000163735.7	CXCL5	2.06857
HTP0015A4	T21	MS2	Male	31.2	ENSG00000163735.7	CXCL5	4.61571
HTP0017A4	T21	MS3	Female	23.6	ENSG00000163735.7	CXCL5	3.54653
HTP0018B3	Control	D21	Female	57	ENSG00000163735.7	CXCL5	1.03321
HTP0019B2	Control	D21	Female	56.9	ENSG00000163735.7	CXCL5	2.39419
HTP0022B2	Control	D21	Female	43.2	ENSG00000163735.7	CXCL5	2.37672
HTP0023A2	T21	MS2	Female	36.2	ENSG00000163735.7	CXCL5	3.90335
HTP0025A3	T21	MS2	Female	25.7	ENSG00000163735.7	CXCL5	4.03804
HTP0026B2	Control	D21	Female	55.6	ENSG00000163735.7	CXCL5	1.92944
HTP0034B3	Control	D21	Female	25.1	ENSG00000163735.7	CXCL5	1.85326
HTP0035B3	Control	D21	Female	28.6	ENSG00000163735.7	CXCL5	1.05331
HTP0036A2	T21	MS1	Female	32.1	ENSG00000163735.7	CXCL5	2.82895
HTP0040B3	Control	D21	Female	28.9	ENSG00000163735.7	CXCL5	0.984199
HTP0042B2	Control	D21	Male	36.2	ENSG00000163735.7	CXCL5	1.05193
HTP0043B2	Control	D21	Male	38.2	ENSG00000163735.7	CXCL5	7.22607
HTP0044B2	Control	D21	Male	35.8	ENSG00000163735.7	CXCL5	2.33964
HTP0047B2	Control	D21	Male	38.7	ENSG00000163735.7	CXCL5	5.60423
HTP0048B2	Control	D21	Female	39.4	ENSG00000163735.7	CXCL5	5.254
HTP0050A3	T21	MS3	Female	22.8	ENSG00000163735.7	CXCL5	2.61997
HTP0052A2	T21	MS1	Female	29.9	ENSG00000163735.7	CXCL5	2.42321
HTP0053A2	T21	MS1	Female	26.3	ENSG00000163735.7	CXCL5	3.21151
HTP0054A2	T21	MS3	Male	21.7	ENSG00000163735.7	CXCL5	6.02255
HTP0055B2	Control	D21	Male	37	ENSG00000163735.7	CXCL5	2.45481
HTP0057B2	Control	D21	Female	34.8	ENSG00000163735.7	CXCL5	2.15995
HTP0058B2	Control	D21	Male	33.8	ENSG00000163735.7	CXCL5	0.96477
HTP0059B2	Control	D21	Male	24.7	ENSG00000163735.7	CXCL5	0.491702
HTP0061B2	Control	D21	Female	22.2	ENSG00000163735.7	CXCL5	2.78719
HTP0062B2	Control	D21	Female	20.5	ENSG00000163735.7	CXCL5	3.11085
HTP0066A2	T21	MS1	Male	14.7	ENSG00000163735.7	CXCL5	4.20486
HTP0067B2	Control	D21	Male	20.5	ENSG00000163735.7	CXCL5	0.510152
HTP0070A3	T21	MS3	Male	24.9	ENSG00000163735.7	CXCL5	1.81131
HTP0073A2	T21	MS3	Male	54.7	ENSG00000163735.7	CXCL5	4.22497
HTP0077B2	Control	D21	Male	43.3	ENSG00000163735.7	CXCL5	2.29957
HTP0078B2	Control	D21	Male	27.7	ENSG00000163735.7	CXCL5	0.712001
HTP0079B2	Control	D21	Male	28.4	ENSG00000163735.7	CXCL5	2.29318
HTP0080A2	T21	MS1	Female	34.8	ENSG00000163735.7	CXCL5	2.11008
HTP0087B2	Control	D21	Male	55.4	ENSG00000163735.7	CXCL5	0.825659
HTP0090B2	Control	D21	Male	24.8	ENSG00000163735.7	CXCL5	1.56234
HTP0092B2	Control	D21	Female	25.2	ENSG00000163735.7	CXCL5	1.7383
HTP0095B2	Control	D21	Female	37.7	ENSG00000163735.7	CXCL5	5.22321
HTP0096B2	Control	D21	Male	25.6	ENSG00000163735.7	CXCL5	3.0114
HTP0098B2	Control	D21	Female	54.9	ENSG00000163735.7	CXCL5	2.32743
HTP0100B2	Control	D21	Female	33.5	ENSG00000163735.7	CXCL5	0.73823
HTP0101A2	T21	MS3	Female	31.3	ENSG00000163735.7	CXCL5	2.27923
HTP0103A2	T21	MS1	Female	1.6	ENSG00000163735.7	CXCL5	0.920462
HTP0104B2	Control	D21	Female	36.6	ENSG00000163735.7	CXCL5	2.07438
HTP0105B3	Control	D21	Female	30	ENSG00000163735.7	CXCL5	5.01462
HTP0107A3	T21	MS2	Female	33.7	ENSG00000163735.7	CXCL5	4.04162
HTP0109A3	T21	MS1	Female	49	ENSG00000163735.7	CXCL5	0.994436
HTP0111B2	Control	D21	Female	44.5	ENSG00000163735.7	CXCL5	0.668425
HTP0112A3	T21	MS3	Female	36	ENSG00000163735.7	CXCL5	4.6072
HTP0116A2	T21	MS1	Male	10.9	ENSG00000163735.7	CXCL5	2.28242
HTP0118B	Control	D21	Male	44.3	ENSG00000163735.7	CXCL5	3.6551
HTP0119A	T21	MS1	Female	50.9	ENSG00000163735.7	CXCL5	2.64586
HTP0126B2	Control	D21	Female	48	ENSG00000163735.7	CXCL5	6.01334
HTP0127B2	Control	D21	Female	8.2	ENSG00000163735.7	CXCL5	3.39371
HTP0146B	Control	D21	Male	47.4	ENSG00000163735.7	CXCL5	1.19651
HTP0147B	Control	D21	Female	38.6	ENSG00000163735.7	CXCL5	2.01053
HTP0148B2	Control	D21	Male	41.7	ENSG00000163735.7	CXCL5	1.2539
HTP0149B	Control	D21	Female	53.2	ENSG00000163735.7	CXCL5	2.29427
HTP0151A	T21	MS3	Male	27.4	ENSG00000163735.7	CXCL5	4.3051
HTP0198A3	T21	MS2	Male	36.3	ENSG00000163735.7	CXCL5	3.50937
HTP0202B	Control	D21	Male	61.3	ENSG00000163735.7	CXCL5	2.52821
HTP0205B	Control	D21	Female	42.6	ENSG00000163735.7	CXCL5	3.1447
HTP0207A4	T21	MS1	Female	25.2	ENSG00000163735.7	CXCL5	3.56522
HTP0211A3	T21	MS2	Male	29.7	ENSG00000163735.7	CXCL5	0.979408
HTP0213A3	T21	MS2	Male	46.3	ENSG00000163735.7	CXCL5	1.69922
HTP0214B2	Control	D21	Female	21.6	ENSG00000163735.7	CXCL5	2.13716
HTP0216B2	Control	D21	Female	17.2	ENSG00000163735.7	CXCL5	3.53215
HTP0219A2	T21	MS2	Female	19.5	ENSG00000163735.7	CXCL5	8.01505
HTP0226A3	T21	MS1	Male	52.4	ENSG00000163735.7	CXCL5	2.55599
HTP0230A2	T21	MS3	Female	39.6	ENSG00000163735.7	CXCL5	10.1559
HTP0236A2	T21	MS1	Male	11.3	ENSG00000163735.7	CXCL5	3.54166
HTP0238A3	T21	MS2	Male	41.5	ENSG00000163735.7	CXCL5	1.79042
HTP0241A2	T21	MS3	Female	17.9	ENSG00000163735.7	CXCL5	3.47943
HTP0242B3	Control	D21	Female	20.3	ENSG00000163735.7	CXCL5	4.84549
HTP0243A3	T21	MS3	Female	15.1	ENSG00000163735.7	CXCL5	8.2132
HTP0247A2	T21	MS3	Male	22.5	ENSG00000163735.7	CXCL5	5.26009
HTP0249A2	T21	MS2	Female	34	ENSG00000163735.7	CXCL5	5.44146
HTP0251A2	T21	MS3	Female	34.3	ENSG00000163735.7	CXCL5	1.22119
HTP0254A2	T21	MS2	Male	33.8	ENSG00000163735.7	CXCL5	0.891516
HTP0259A2	T21	MS3	Female	32.6	ENSG00000163735.7	CXCL5	5.03472
HTP0261A2	T21	MS1	Male	22.9	ENSG00000163735.7	CXCL5	2.06759
HTP0262A2	T21	MS3	Female	14.3	ENSG00000163735.7	CXCL5	2.43524
HTP0263A2	T21	MS2	Female	12.4	ENSG00000163735.7	CXCL5	4.22091
HTP0277A3	T21	MS1	Female	37.2	ENSG00000163735.7	CXCL5	3.35167
HTP0289B	Control	D21	Male	7.1	ENSG00000163735.7	CXCL5	0.345528
HTP0290B	Control	D21	Female	43.3	ENSG00000163735.7	CXCL5	0.504709
HTP0293A	T21	MS3	Male	6.2	ENSG00000163735.7	CXCL5	3.19104
HTP0294B	Control	D21	Male	4.2	ENSG00000163735.7	CXCL5	1.65101
HTP0295A	T21	MS3	Male	51.2	ENSG00000163735.7	CXCL5	2.28504
HTP0296A	T21	MS3	Male	55.1	ENSG00000163735.7	CXCL5	6.49216
HTP0298A	T21	MS1	Female	25.8	ENSG00000163735.7	CXCL5	4.18089
HTP0300A	T21	MS1	Female	30.8	ENSG00000163735.7	CXCL5	1.22756
HTP0301A3	T21	MS2	Female	24	ENSG00000163735.7	CXCL5	2.69345
HTP0306A	T21	MS3	Male	23.2	ENSG00000163735.7	CXCL5	2.97149
HTP0312A2	T21	MS1	Female	35.7	ENSG00000163735.7	CXCL5	1.506
HTP0316B	Control	D21	Female	29.6	ENSG00000163735.7	CXCL5	0.44557
HTP0318A3	T21	MS1	Male	30.5	ENSG00000163735.7	CXCL5	1.20474
HTP0320A2	T21	MS3	Female	33.7	ENSG00000163735.7	CXCL5	3.59938
HTP0321A	T21	MS3	Female	14	ENSG00000163735.7	CXCL5	3.55379
HTP0323A	T21	MS3	Male	3.8	ENSG00000163735.7	CXCL5	1.93081
HTP0324A2	T21	MS1	Male	22	ENSG00000163735.7	CXCL5	0.60524
HTP0325A	T21	MS3	Male	13.4	ENSG00000163735.7	CXCL5	3.44694
HTP0327A	T21	MS1	Male	6.5	ENSG00000163735.7	CXCL5	1.29823
HTP0329A2	T21	MS3	Female	19.5	ENSG00000163735.7	CXCL5	1.18403
HTP0330A	T21	MS1	Male	6.1	ENSG00000163735.7	CXCL5	2.84825
HTP0331A	T21	MS3	Male	23.1	ENSG00000163735.7	CXCL5	0.954061
HTP0333A2	T21	MS3	Female	30.3	ENSG00000163735.7	CXCL5	2.80684
HTP0334A2	T21	MS1	Male	44.1	ENSG00000163735.7	CXCL5	1.03994
HTP0335A2	T21	MS2	Female	57.6	ENSG00000163735.7	CXCL5	3.97426
HTP0336A	T21	MS1	Female	8.7	ENSG00000163735.7	CXCL5	6.64371
HTP0337A	T21	MS3	Male	22.2	ENSG00000163735.7	CXCL5	2.23754
HTP0339A	T21	MS1	Male	16.1	ENSG00000163735.7	CXCL5	2.27131
HTP0340A	T21	MS3	Female	18.6	ENSG00000163735.7	CXCL5	2.92502
HTP0341A	T21	MS1	Male	2.6	ENSG00000163735.7	CXCL5	1.53797
HTP0342A	T21	MS1	Female	13.6	ENSG00000163735.7	CXCL5	6.86783
HTP0343B	Control	D21	Male	46.2	ENSG00000163735.7	CXCL5	1.23406
HTP0345A	T21	MS3	Female	52.7	ENSG00000163735.7	CXCL5	7.56706
HTP0346B	Control	D21	Female	37.1	ENSG00000163735.7	CXCL5	3.73162
HTP0347B	Control	D21	Female	14	ENSG00000163735.7	CXCL5	2.48068
HTP0349B	Control	D21	Female	10	ENSG00000163735.7	CXCL5	1.93431
HTP0352B	Control	D21	Male	43.2	ENSG00000163735.7	CXCL5	0.653869
HTP0354A	T21	MS1	Male	6	ENSG00000163735.7	CXCL5	0.381154
HTP0355B	Control	D21	Male	12.3	ENSG00000163735.7	CXCL5	0.557752
HTP0357A	T21	MS1	Male	3.8	ENSG00000163735.7	CXCL5	2.52153
HTP0361B2	Control	D21	Male	11.5	ENSG00000163735.7	CXCL5	3.73266
HTP0364A	T21	MS3	Male	13.7	ENSG00000163735.7	CXCL5	4.93484
HTP0367A	T21	MS1	Male	13.6	ENSG00000163735.7	CXCL5	1.20342
HTP0368A	T21	MS1	Male	15.2	ENSG00000163735.7	CXCL5	1.03362
HTP0370A	T21	MS1	Male	20.2	ENSG00000163735.7	CXCL5	2.45396
HTP0373A	T21	MS1	Male	56.7	ENSG00000163735.7	CXCL5	4.17271
HTP0374A	T21	MS2	Male	25.5	ENSG00000163735.7	CXCL5	2.75594
HTP0375A	T21	MS1	Female	10.9	ENSG00000163735.7	CXCL5	7.25304
HTP0376B	Control	D21	Female	24	ENSG00000163735.7	CXCL5	1.12946
HTP0378A	T21	MS3	Female	31.4	ENSG00000163735.7	CXCL5	3.16659
HTP0379A	T21	MS1	Female	35.4	ENSG00000163735.7	CXCL5	1.91492
HTP0380A	T21	MS2	Male	25.8	ENSG00000163735.7	CXCL5	3.55448
HTP0381A	T21	MS2	Male	25.4	ENSG00000163735.7	CXCL5	2.62904
HTP0382A	T21	MS3	Male	39.5	ENSG00000163735.7	CXCL5	1.33966
HTP0384A	T21	MS3	Female	27.8	ENSG00000163735.7	CXCL5	2.38639
HTP0385A	T21	MS3	Male	25.6	ENSG00000163735.7	CXCL5	2.30723
HTP0386A	T21	MS2	Male	6.8	ENSG00000163735.7	CXCL5	16.2908
HTP0387A	T21	MS1	Female	33.3	ENSG00000163735.7	CXCL5	0.597684
HTP0388A	T21	MS1	Female	37.5	ENSG00000163735.7	CXCL5	0.745796
HTP0389A	T21	MS1	Female	20.1	ENSG00000163735.7	CXCL5	1.47462
HTP0390A	T21	MS3	Female	15.5	ENSG00000163735.7	CXCL5	8.24065
HTP0391A	T21	MS1	Male	26.8	ENSG00000163735.7	CXCL5	2.1949
HTP0392A	T21	MS3	Male	32.4	ENSG00000163735.7	CXCL5	1.58653
HTP0393A	T21	MS2	Female	39.8	ENSG00000163735.7	CXCL5	6.42548
HTP0394A	T21	MS2	Female	23.6	ENSG00000163735.7	CXCL5	1.59337
HTP0395A	T21	MS2	Male	35.2	ENSG00000163735.7	CXCL5	8.38418
HTP0396A	T21	MS3	Male	15.9	ENSG00000163735.7	CXCL5	1.98129
HTP0397A	T21	MS1	Male	38.7	ENSG00000163735.7	CXCL5	4.30907
HTP0398A	T21	MS2	Female	17.5	ENSG00000163735.7	CXCL5	2.43027
HTP0399A2	T21	MS3	Male	33.1	ENSG00000163735.7	CXCL5	1.60368
HTP0400A	T21	MS1	Male	14.9	ENSG00000163735.7	CXCL5	0.386701
HTP0401A	T21	MS3	Female	34.6	ENSG00000163735.7	CXCL5	11.3432
HTP0402A	T21	MS1	Male	35.9	ENSG00000163735.7	CXCL5	3.62683
HTP0403A	T21	MS3	Male	13.4	ENSG00000163735.7	CXCL5	3.78135
HTP0404A	T21	MS3	Female	12.5	ENSG00000163735.7	CXCL5	3.73048
HTP0405A	T21	MS3	Male	26.1	ENSG00000163735.7	CXCL5	2.76498
HTP0406A	T21	MS2	Female	9.2	ENSG00000163735.7	CXCL5	8.40425
HTP0407A	T21	MS3	Male	43.5	ENSG00000163735.7	CXCL5	8.31015
HTP0408A	T21	MS1	Male	40.6	ENSG00000163735.7	CXCL5	2.06457
HTP0409A	T21	MS2	Female	21.2	ENSG00000163735.7	CXCL5	2.55153
HTP0410A	T21	MS2	Male	24	ENSG00000163735.7	CXCL5	9.16505
HTP0411A	T21	MS3	Female	18.7	ENSG00000163735.7	CXCL5	2.66227
HTP0412A	T21	MS3	Male	20.7	ENSG00000163735.7	CXCL5	5.17357
HTP0413A	T21	MS2	Female	22.5	ENSG00000163735.7	CXCL5	7.93156
HTP0414A	T21	MS3	Female	21.8	ENSG00000163735.7	CXCL5	4.82641
HTP0415A	T21	MS3	Female	8.3	ENSG00000163735.7	CXCL5	13.5743
HTP0418A	T21	MS1	Male	3.8	ENSG00000163735.7	CXCL5	3.64542
HTP0419A	T21	MS1	Male	20.8	ENSG00000163735.7	CXCL5	1.06178
HTP0420A	T21	MS1	Male	6.4	ENSG00000163735.7	CXCL5	1.90188
HTP0421A	T21	MS3	Male	13.7	ENSG00000163735.7	CXCL5	1.88467
HTP0423A	T21	MS2	Male	23.9	ENSG00000163735.7	CXCL5	7.81117
HTP0424A	T21	MS2	Female	4	ENSG00000163735.7	CXCL5	3.39191
HTP0425A	T21	MS2	Male	19.1	ENSG00000163735.7	CXCL5	4.34128
HTP0426A	T21	MS3	Male	17.5	ENSG00000163735.7	CXCL5	4.57584
HTP0428A	T21	MS2	Male	27.5	ENSG00000163735.7	CXCL5	2.60739
HTP0429B	Control	D21	Female	11.5	ENSG00000163735.7	CXCL5	1.23157
HTP0430A	T21	MS2	Male	13.9	ENSG00000163735.7	CXCL5	4.74118
HTP0431A2	T21	MS2	Female	20.9	ENSG00000163735.7	CXCL5	6.193
HTP0434A	T21	MS3	Female	25.9	ENSG00000163735.7	CXCL5	11.5125
HTP0435A2	T21	MS1	Male	36.2	ENSG00000163735.7	CXCL5	2.5785
HTP0436A	T21	MS3	Female	32.8	ENSG00000163735.7	CXCL5	2.61868
HTP0437A	T21	MS2	Male	24.9	ENSG00000163735.7	CXCL5	1.95823
HTP0438A	T21	MS1	Female	19.9	ENSG00000163735.7	CXCL5	0.989597
HTP0439A2	T21	MS3	Male	40.8	ENSG00000163735.7	CXCL5	4.55486
HTP0440A	T21	MS2	Male	20.9	ENSG00000163735.7	CXCL5	2.54192
HTP0442A2	T21	MS1	Female	9.5	ENSG00000163735.7	CXCL5	6.15236
HTP0443A2	T21	MS3	Male	17.9	ENSG00000163735.7	CXCL5	2.5052
HTP0444B2	Control	D21	Female	9.9	ENSG00000163735.7	CXCL5	4.62593
HTP0445A	T21	MS2	Female	38.8	ENSG00000163735.7	CXCL5	2.88663
HTP0446A	T21	MS1	Female	31.7	ENSG00000163735.7	CXCL5	11.2811
HTP0447B2	Control	D21	Female	16.5	ENSG00000163735.7	CXCL5	0.959216
HTP0448A	T21	MS2	Male	21.5	ENSG00000163735.7	CXCL5	3.09029
HTP0449A	T21	MS2	Male	20.8	ENSG00000163735.7	CXCL5	1.44754
HTP0450A	T21	MS1	Male	15.4	ENSG00000163735.7	CXCL5	3.76114
HTP0451A	T21	MS1	Male	32.5	ENSG00000163735.7	CXCL5	2.44779
HTP0452A	T21	MS2	Female	16.6	ENSG00000163735.7	CXCL5	2.41293
HTP0454A	T21	MS3	Male	21.7	ENSG00000163735.7	CXCL5	5.28046
HTP0455B	Control	D21	Female	7.3	ENSG00000163735.7	CXCL5	2.48982
HTP0456A	T21	MS2	Male	7.3	ENSG00000163735.7	CXCL5	3.20553
HTP0457B	Control	D21	Female	7.3	ENSG00000163735.7	CXCL5	3.61312
HTP0458A	T21	MS3	Male	20	ENSG00000163735.7	CXCL5	3.49305
HTP0459A	T21	MS1	Male	13.7	ENSG00000163735.7	CXCL5	4.11923
HTP0460A	T21	MS1	Male	20.3	ENSG00000163735.7	CXCL5	2.18581
HTP0461A	T21	MS1	Female	12.5	ENSG00000163735.7	CXCL5	9.93206
HTP0462A	T21	MS1	Male	38.6	ENSG00000163735.7	CXCL5	2.8158
HTP0463A	T21	MS1	Female	28.3	ENSG00000163735.7	CXCL5	3.42919
HTP0464A	T21	MS3	Male	22.7	ENSG00000163735.7	CXCL5	5.21821
HTP0465A	T21	MS3	Female	6.8	ENSG00000163735.7	CXCL5	9.01451
HTP0466B	Control	D21	Female	10.9	ENSG00000163735.7	CXCL5	4.62565
HTP0467A	T21	MS2	Female	32.5	ENSG00000163735.7	CXCL5	1.27473
HTP0468A2	T21	MS2	Male	29.7	ENSG00000163735.7	CXCL5	0.630384
HTP0469A	T21	MS2	Female	16.7	ENSG00000163735.7	CXCL5	0.618008
HTP0471A	T21	MS1	Female	9	ENSG00000163735.7	CXCL5	3.17821
HTP0473A	T21	MS1	Male	17.1	ENSG00000163735.7	CXCL5	5.06914
HTP0475A	T21	MS1	Female	22	ENSG00000163735.7	CXCL5	1.39266
HTP0476A	T21	MS2	Female	11.1	ENSG00000163735.7	CXCL5	2.95967
HTP0477A	T21	MS1	Male	3.4	ENSG00000163735.7	CXCL5	1.22344
HTP0478A	T21	MS1	Female	40.3	ENSG00000163735.7	CXCL5	1.50132
HTP0479A	T21	MS1	Male	3.7	ENSG00000163735.7	CXCL5	2.80979
HTP0480A	T21	MS1	Female	21.9	ENSG00000163735.7	CXCL5	1.0219
HTP0482A	T21	MS2	Male	19.3	ENSG00000163735.7	CXCL5	1.64837
HTP0484A	T21	MS3	Male	5.6	ENSG00000163735.7	CXCL5	4.49062
HTP0485A	T21	MS2	Female	5.7	ENSG00000163735.7	CXCL5	4.75023
HTP0487A	T21	MS2	Male	4.6	ENSG00000163735.7	CXCL5	4.92626
HTP0488A	T21	MS1	Male	5.4	ENSG00000163735.7	CXCL5	4.90485
HTP0491A	T21	MS1	Male	6.5	ENSG00000163735.7	CXCL5	2.95963
HTP0492B	Control	D21	Male	4.8	ENSG00000163735.7	CXCL5	2.69188
HTP0493B	Control	D21	Male	8.7	ENSG00000163735.7	CXCL5	1.17322
HTP0494A	T21	MS2	Female	7.1	ENSG00000163735.7	CXCL5	2.65805
HTP0495B	Control	D21	Female	4.5	ENSG00000163735.7	CXCL5	1.79693
HTP0497B	Control	D21	Male	54.4	ENSG00000163735.7	CXCL5	0.755017
HTP0498B	Control	D21	Male	11.9	ENSG00000163735.7	CXCL5	2.17482
HTP0501A	T21	MS3	Male	4	ENSG00000163735.7	CXCL5	1.87976
HTP0502B	Control	D21	Male	27.1	ENSG00000163735.7	CXCL5	4.17822
HTP0506B	Control	D21	Male	31.2	ENSG00000163735.7	CXCL5	2.53813
HTP0507A	T21	MS3	Male	8.2	ENSG00000163735.7	CXCL5	6.43662
HTP0508B2	Control	D21	Male	29.9	ENSG00000163735.7	CXCL5	2.70628
HTP0510A	T21	MS1	Female	23	ENSG00000163735.7	CXCL5	4.11413
HTP0512A	T21	MS3	Male	30	ENSG00000163735.7	CXCL5	3.45534
HTP0515A	T21	MS3	Male	13.1	ENSG00000163735.7	CXCL5	2.77147
HTP0516A	T21	MS1	Male	39.1	ENSG00000163735.7	CXCL5	2.10311
HTP0517A	T21	MS2	Male	2.7	ENSG00000163735.7	CXCL5	4.48991
HTP0519A	T21	MS1	Male	2	ENSG00000163735.7	CXCL5	0.57129
HTP0523B	Control	D21	Female	23.3	ENSG00000163735.7	CXCL5	0.829845
HTP0524B	Control	D21	Male	24.5	ENSG00000163735.7	CXCL5	0.895673
HTP0525A	T21	MS1	Female	34.2	ENSG00000163735.7	CXCL5	4.05007
HTP0527B	Control	D21	Male	7.4	ENSG00000163735.7	CXCL5	5.26649
HTP0530A	T21	MS3	Female	39.6	ENSG00000163735.7	CXCL5	3.94929
HTP0531A	T21	MS3	Female	3.5	ENSG00000163735.7	CXCL5	1.64778
HTP0534A	T21	MS1	Male	36.9	ENSG00000163735.7	CXCL5	1.10153
HTP0535A	T21	MS3	Male	23.6	ENSG00000163735.7	CXCL5	3.33724
HTP0537A	T21	MS2	Female	51.9	ENSG00000163735.7	CXCL5	3.00527
HTP0538A	T21	MS3	Male	28.4	ENSG00000163735.7	CXCL5	3.57125
HTP0539A	T21	MS2	Female	42.8	ENSG00000163735.7	CXCL5	3.18905
HTP0540A	T21	MS1	Female	14.5	ENSG00000163735.7	CXCL5	4.43928
HTP0541A	T21	MS2	Male	29.7	ENSG00000163735.7	CXCL5	4.26957
HTP0542A	T21	MS2	Male	27.8	ENSG00000163735.7	CXCL5	2.63745
HTP0543A	T21	MS2	Male	36.9	ENSG00000163735.7	CXCL5	1.75036
HTP0544A	T21	MS2	Male	38.1	ENSG00000163735.7	CXCL5	2.23537
HTP0545A	T21	MS1	Male	18.1	ENSG00000163735.7	CXCL5	1.44362
HTP0546A	T21	MS2	Female	51.4	ENSG00000163735.7	CXCL5	0.717083
HTP0547A	T21	MS2	Female	26	ENSG00000163735.7	CXCL5	1.73773
HTP0548A	T21	MS3	Female	46.2	ENSG00000163735.7	CXCL5	3.74798
HTP0549A	T21	MS3	Female	20.6	ENSG00000163735.7	CXCL5	6.08655
HTP0550A	T21	MS1	Female	15.2	ENSG00000163735.7	CXCL5	1.47633
HTP0551B	Control	D21	Female	18	ENSG00000163735.7	CXCL5	3.50299
HTP0552A	T21	MS2	Male	17	ENSG00000163735.7	CXCL5	1.71281
HTP0553A	T21	MS2	Female	18.2	ENSG00000163735.7	CXCL5	1.82547
HTP0554A	T21	MS2	Male	23.1	ENSG00000163735.7	CXCL5	3.3314
HTP0555B	Control	D21	Female	47.3	ENSG00000163735.7	CXCL5	2.84022
HTP0556A	T21	MS2	Male	28.3	ENSG00000163735.7	CXCL5	3.75352
HTP0557B	Control	D21	Female	40.1	ENSG00000163735.7	CXCL5	2.28963
HTP0559B	Control	D21	Male	10.8	ENSG00000163735.7	CXCL5	4.01011
HTP0560A	T21	MS2	Male	50.1	ENSG00000163735.7	CXCL5	3.32349
HTP0561A	T21	MS3	Male	13.7	ENSG00000163735.7	CXCL5	1.745
HTP0563A	T21	MS2	Female	8.7	ENSG00000163735.7	CXCL5	3.35927
HTP0564A	T21	MS1	Male	14.2	ENSG00000163735.7	CXCL5	5.48649
HTP0565A	T21	MS2	Male	22.5	ENSG00000163735.7	CXCL5	1.89131
HTP0566A	T21	MS2	Male	13.7	ENSG00000163735.7	CXCL5	2.26795
HTP0567B	Control	D21	Female	23	ENSG00000163735.7	CXCL5	1.27275
HTP0568A	T21	MS2	Male	28.3	ENSG00000163735.7	CXCL5	3.33042
HTP0569A	T21	MS2	Male	22.9	ENSG00000163735.7	CXCL5	1.86293
HTP0570A	T21	MS3	Male	38.8	ENSG00000163735.7	CXCL5	2.43851
HTP0571A	T21	MS3	Male	13.1	ENSG00000163735.7	CXCL5	2.47615
HTP0572A	T21	MS3	Male	24.4	ENSG00000163735.7	CXCL5	5.45364
HTP0573B	Control	D21	Male	19.1	ENSG00000163735.7	CXCL5	1.54424
HTP0574A	T21	MS3	Male	42.4	ENSG00000163735.7	CXCL5	5.00117
HTP0575A	T21	MS2	Female	17.2	ENSG00000163735.7	CXCL5	3.46669
HTP0576B	Control	D21	Female	11.2	ENSG00000163735.7	CXCL5	1.32105
HTP0577A	T21	MS2	Female	28.4	ENSG00000163735.7	CXCL5	2.59574
HTP0578A	T21	MS1	Male	25.7	ENSG00000163735.7	CXCL5	0.700438
HTP0580A	T21	MS1	Female	31.8	ENSG00000163735.7	CXCL5	5.33911
HTP0581A	T21	MS2	Male	30.6	ENSG00000163735.7	CXCL5	2.29794
HTP0582B	Control	D21	Female	33.1	ENSG00000163735.7	CXCL5	4.80629
HTP0583A	T21	MS1	Female	6.2	ENSG00000163735.7	CXCL5	3.93079
HTP0584A	T21	MS2	Male	29.3	ENSG00000163735.7	CXCL5	3.9029
HTP0585A	T21	MS3	Female	16.5	ENSG00000163735.7	CXCL5	1.84574
HTP0586A	T21	MS3	Male	31.9	ENSG00000163735.7	CXCL5	5.23491
HTP0587A	T21	MS2	Male	4.3	ENSG00000163735.7	CXCL5	1.55828
HTP0588A	T21	MS1	Female	19.2	ENSG00000163735.7	CXCL5	3.24209
HTP0589A	T21	MS3	Female	19	ENSG00000163735.7	CXCL5	1.39502
HTP0590A	T21	MS3	Male	16.8	ENSG00000163735.7	CXCL5	1.35305
HTP0591A	T21	MS2	Male	31.9	ENSG00000163735.7	CXCL5	2.62358
HTP0592A	T21	MS2	Female	14.5	ENSG00000163735.7	CXCL5	1.1287
HTP0593A	T21	MS2	Male	11.7	ENSG00000163735.7	CXCL5	2.07946
HTP0594A	T21	MS1	Male	30.1	ENSG00000163735.7	CXCL5	7.03205
HTP0595B	Control	D21	Female	34.3	ENSG00000163735.7	CXCL5	1.48032
HTP0596A	T21	MS2	Female	28.3	ENSG00000163735.7	CXCL5	3.82799
HTP0597A	T21	MS2	Female	12.5	ENSG00000163735.7	CXCL5	2.18448
HTP0598A	T21	MS3	Female	18	ENSG00000163735.7	CXCL5	3.37021
HTP0599A	T21	MS3	Female	36.6	ENSG00000163735.7	CXCL5	3.475
HTP0600A	T21	MS3	Male	10.8	ENSG00000163735.7	CXCL5	2.57176
HTP0602A	T21	MS3	Female	13.5	ENSG00000163735.7	CXCL5	1.9621
HTP0603A	T21	MS1	Female	12.7	ENSG00000163735.7	CXCL5	3.99081
HTP0604A	T21	MS3	Female	26.6	ENSG00000163735.7	CXCL5	2.14794
HTP0605A	T21	MS3	Male	17.5	ENSG00000163735.7	CXCL5	0.90884
HTP0607A	T21	MS2	Male	23.9	ENSG00000163735.7	CXCL5	4.42916
HTP0608A	T21	MS1	Female	32.5	ENSG00000163735.7	CXCL5	2.58594
HTP0609A	T21	MS1	Female	4	ENSG00000163735.7	CXCL5	3.38027
HTP0610A	T21	MS3	Female	17	ENSG00000163735.7	CXCL5	5.37583
HTP0611A	T21	MS1	Female	23.9	ENSG00000163735.7	CXCL5	1.61761
HTP0612A	T21	MS1	Male	11.4	ENSG00000163735.7	CXCL5	2.64377
HTP0613A	T21	MS3	Female	10.3	ENSG00000163735.7	CXCL5	2.40949
HTP0615B	Control	D21	Male	9.2	ENSG00000163735.7	CXCL5	1.95539
HTP0616A	T21	MS3	Male	19	ENSG00000163735.7	CXCL5	2.56209
HTP0617A	T21	MS3	Male	30.5	ENSG00000163735.7	CXCL5	1.87992
HTP0618A	T21	MS3	Female	37	ENSG00000163735.7	CXCL5	1.22689
HTP0619A	T21	MS3	Female	37	ENSG00000163735.7	CXCL5	1.8129
HTP0620A	T21	MS3	Female	19.6	ENSG00000163735.7	CXCL5	4.06122
HTP0621A	T21	MS2	Female	21.4	ENSG00000163735.7	CXCL5	4.40133
HTP0622A	T21	MS2	Female	26	ENSG00000163735.7	CXCL5	32.4255
HTP0623A	T21	MS2	Female	28.1	ENSG00000163735.7	CXCL5	2.62053
HTP0624A	T21	MS2	Female	28.1	ENSG00000163735.7	CXCL5	2.79655
HTP0625A	T21	MS1	Male	40.1	ENSG00000163735.7	CXCL5	4.36622
HTP0626A	T21	MS2	Male	14.2	ENSG00000163735.7	CXCL5	3.989
HTP0627A	T21	MS3	Female	21.1	ENSG00000163735.7	CXCL5	4.04031
HTP0628B	Control	D21	Female	4.8	ENSG00000163735.7	CXCL5	1.65551
HTP0629A	T21	MS1	Female	7	ENSG00000163735.7	CXCL5	5.96316
HTP0630A	T21	MS2	Male	39.9	ENSG00000163735.7	CXCL5	2.41683
HTP0631A	T21	MS1	Female	33	ENSG00000163735.7	CXCL5	2.29466
HTP0632A	T21	MS2	Female	26.4	ENSG00000163735.7	CXCL5	0.770893
HTP0633A	T21	MS1	Male	33.1	ENSG00000163735.7	CXCL5	3.64094
HTP0634A	T21	MS2	Male	20.4	ENSG00000163735.7	CXCL5	0.54715
HTP0637A	T21	MS3	Female	20.1	ENSG00000163735.7	CXCL5	2.90743
HTP0638A	T21	MS3	Female	32.7	ENSG00000163735.7	CXCL5	2.39385
HTP0639A	T21	MS1	Male	27.3	ENSG00000163735.7	CXCL5	10.0761
HTP0641A	T21	MS1	Male	46.6	ENSG00000163735.7	CXCL5	3.10812
HTP0642A	T21	MS3	Female	25.2	ENSG00000163735.7	CXCL5	1.41747
HTP0643A	T21	MS3	Male	29.7	ENSG00000163735.7	CXCL5	9.37851
HTP0644A	T21	MS3	Male	28.7	ENSG00000163735.7	CXCL5	1.39407
HTP0645A	T21	MS1	Male	28.4	ENSG00000163735.7	CXCL5	2.25684
HTP0646A	T21	MS3	Male	17.1	ENSG00000163735.7	CXCL5	2.37857
HTP0647A	T21	MS1	Male	7	ENSG00000163735.7	CXCL5	4.60042
HTP0648B	Control	D21	Male	11.9	ENSG00000163735.7	CXCL5	4.88052
HTP0649B	Control	D21	Female	44.6	ENSG00000163735.7	CXCL5	3.02841
HTP0650A	T21	MS1	Female	45.7	ENSG00000163735.7	CXCL5	3.51819
HTP0651A	T21	MS3	Male	31.2	ENSG00000163735.7	CXCL5	1.74522
HTP0652A	T21	MS1	Female	35.1	ENSG00000163735.7	CXCL5	2.65886
HTP0653B	Control	D21	Male	13.9	ENSG00000163735.7	CXCL5	2.47776
HTP0654A	T21	MS1	Female	26.9	ENSG00000163735.7	CXCL5	3.15538
HTP0655B	Control	D21	Male	15.8	ENSG00000163735.7	CXCL5	1.39733
HTP0657A	T21	MS3	Male	16.9	ENSG00000163735.7	CXCL5	4.59349
HTP0658A	T21	MS1	Male	15.3	ENSG00000163735.7	CXCL5	2.77558
HTP0659A	T21	MS1	Female	36.5	ENSG00000163735.7	CXCL5	4.40116
HTP0660A	T21	MS1	Male	13	ENSG00000163735.7	CXCL5	5.5613
HTP0661A	T21	MS1	Male	28.4	ENSG00000163735.7	CXCL5	5.20414
HTP0662A	T21	MS1	Female	26.1	ENSG00000163735.7	CXCL5	4.54852
HTP0663A	T21	MS3	Female	20.5	ENSG00000163735.7	CXCL5	6.58286
HTP0664A	T21	MS2	Female	29.4	ENSG00000163735.7	CXCL5	2.24301
HTP0665A	T21	MS1	Female	23.4	ENSG00000163735.7	CXCL5	0.821686
HTP0666A	T21	MS3	Male	17.4	ENSG00000163735.7	CXCL5	1.66662
HTP0667A	T21	MS2	Male	24.1	ENSG00000163735.7	CXCL5	7.85521
HTP0668A	T21	MS1	Female	29.7	ENSG00000163735.7	CXCL5	0.682549
HTP0669B	Control	D21	Female	14.6	ENSG00000163735.7	CXCL5	2.3423
HTP0672A	T21	MS1	Male	17.2	ENSG00000163735.7	CXCL5	0.696575
HTP0676A	T21	MS1	Female	19.3	ENSG00000163735.7	CXCL5	0.680407
HTP0706A	T21	MS3	Female	22.8	ENSG00000163735.7	CXCL5	2.55916
HTP0708A	T21	MS1	Male	17	ENSG00000163735.7	CXCL5	2.77154
HTP0204A	T21	MS2	Male	13.1	ENSG00000163735.7	CXCL5	1.4506
HTP0206B	Control	D21	Male	15.8	ENSG00000163735.7	CXCL5	1.36831
HTP0288B	Control	D21	Male	9.2	ENSG00000163735.7	CXCL5	1.25363
HTP0302B	Control	D21	Female	41.6	ENSG00000163735.7	CXCL5	0.603504
HTP0310A	T21	MS2	Male	10.8	ENSG00000163735.7	CXCL5	1.71981
HTP0322B	Control	D21	Male	29	ENSG00000163735.7	CXCL5	2.18267
HTP0326A	T21	MS2	Female	30.2	ENSG00000163735.7	CXCL5	1.12087
HTP0328A	T21	MS2	Female	41.2	ENSG00000163735.7	CXCL5	1.58596
HTP0332A	T21	MS2	Male	24.4	ENSG00000163735.7	CXCL5	1.84837
HTP0338B	Control	D21	Male	27.5	ENSG00000163735.7	CXCL5	1.7359
HTP0348A	T21	MS2	Female	17.2	ENSG00000163735.7	CXCL5	2.14514
HTP0351A	T21	MS2	Male	27	ENSG00000163735.7	CXCL5	1.86447
HTP0084A2	T21	MS2	Male	35	ENSG00000163735.7	CXCL5	1.08602
HTP0085B2	Control	D21	Male	33.7	ENSG00000163735.7	CXCL5	1.00851
HTP0001B2	Control	D21	Female	25.8	ENSG00000163464.8	CXCR1	189.099
HTP0005A3	T21	MS1	Male	36.5	ENSG00000163464.8	CXCR1	332.177
HTP0012A2	T21	MS1	Female	44	ENSG00000163464.8	CXCR1	405.696
HTP0015A4	T21	MS2	Male	31.2	ENSG00000163464.8	CXCR1	266.364
HTP0017A4	T21	MS3	Female	23.6	ENSG00000163464.8	CXCR1	445.002
HTP0018B3	Control	D21	Female	57	ENSG00000163464.8	CXCR1	292.288
HTP0019B2	Control	D21	Female	56.9	ENSG00000163464.8	CXCR1	379.791
HTP0022B2	Control	D21	Female	43.2	ENSG00000163464.8	CXCR1	234.556
HTP0023A2	T21	MS2	Female	36.2	ENSG00000163464.8	CXCR1	342.684
HTP0025A3	T21	MS2	Female	25.7	ENSG00000163464.8	CXCR1	417.416
HTP0026B2	Control	D21	Female	55.6	ENSG00000163464.8	CXCR1	236.322
HTP0034B3	Control	D21	Female	25.1	ENSG00000163464.8	CXCR1	456.231
HTP0035B3	Control	D21	Female	28.6	ENSG00000163464.8	CXCR1	411.98
HTP0036A2	T21	MS1	Female	32.1	ENSG00000163464.8	CXCR1	289.749
HTP0040B3	Control	D21	Female	28.9	ENSG00000163464.8	CXCR1	364.803
HTP0042B2	Control	D21	Male	36.2	ENSG00000163464.8	CXCR1	163.74
HTP0043B2	Control	D21	Male	38.2	ENSG00000163464.8	CXCR1	395.413
HTP0044B2	Control	D21	Male	35.8	ENSG00000163464.8	CXCR1	518.94
HTP0047B2	Control	D21	Male	38.7	ENSG00000163464.8	CXCR1	372.269
HTP0048B2	Control	D21	Female	39.4	ENSG00000163464.8	CXCR1	467.248
HTP0050A3	T21	MS3	Female	22.8	ENSG00000163464.8	CXCR1	346.263
HTP0052A2	T21	MS1	Female	29.9	ENSG00000163464.8	CXCR1	299.7
HTP0053A2	T21	MS1	Female	26.3	ENSG00000163464.8	CXCR1	256.059
HTP0054A2	T21	MS3	Male	21.7	ENSG00000163464.8	CXCR1	372.569
HTP0055B2	Control	D21	Male	37	ENSG00000163464.8	CXCR1	345.235
HTP0057B2	Control	D21	Female	34.8	ENSG00000163464.8	CXCR1	390.685
HTP0058B2	Control	D21	Male	33.8	ENSG00000163464.8	CXCR1	308.448
HTP0059B2	Control	D21	Male	24.7	ENSG00000163464.8	CXCR1	302.816
HTP0061B2	Control	D21	Female	22.2	ENSG00000163464.8	CXCR1	310.513
HTP0062B2	Control	D21	Female	20.5	ENSG00000163464.8	CXCR1	537.413
HTP0066A2	T21	MS1	Male	14.7	ENSG00000163464.8	CXCR1	160.195
HTP0067B2	Control	D21	Male	20.5	ENSG00000163464.8	CXCR1	314.933
HTP0070A3	T21	MS3	Male	24.9	ENSG00000163464.8	CXCR1	432.059
HTP0073A2	T21	MS3	Male	54.7	ENSG00000163464.8	CXCR1	566.741
HTP0077B2	Control	D21	Male	43.3	ENSG00000163464.8	CXCR1	293.675
HTP0078B2	Control	D21	Male	27.7	ENSG00000163464.8	CXCR1	713.585
HTP0079B2	Control	D21	Male	28.4	ENSG00000163464.8	CXCR1	296.31
HTP0080A2	T21	MS1	Female	34.8	ENSG00000163464.8	CXCR1	240.066
HTP0087B2	Control	D21	Male	55.4	ENSG00000163464.8	CXCR1	309.897
HTP0090B2	Control	D21	Male	24.8	ENSG00000163464.8	CXCR1	352.174
HTP0092B2	Control	D21	Female	25.2	ENSG00000163464.8	CXCR1	321.702
HTP0095B2	Control	D21	Female	37.7	ENSG00000163464.8	CXCR1	638.538
HTP0096B2	Control	D21	Male	25.6	ENSG00000163464.8	CXCR1	407.363
HTP0098B2	Control	D21	Female	54.9	ENSG00000163464.8	CXCR1	468.359
HTP0100B2	Control	D21	Female	33.5	ENSG00000163464.8	CXCR1	309.321
HTP0101A2	T21	MS3	Female	31.3	ENSG00000163464.8	CXCR1	802.025
HTP0103A2	T21	MS1	Female	1.6	ENSG00000163464.8	CXCR1	93.9089
HTP0104B2	Control	D21	Female	36.6	ENSG00000163464.8	CXCR1	220.182
HTP0105B3	Control	D21	Female	30	ENSG00000163464.8	CXCR1	354.075
HTP0107A3	T21	MS2	Female	33.7	ENSG00000163464.8	CXCR1	653.052
HTP0109A3	T21	MS1	Female	49	ENSG00000163464.8	CXCR1	360.656
HTP0111B2	Control	D21	Female	44.5	ENSG00000163464.8	CXCR1	340.183
HTP0112A3	T21	MS3	Female	36	ENSG00000163464.8	CXCR1	469.918
HTP0116A2	T21	MS1	Male	10.9	ENSG00000163464.8	CXCR1	169.896
HTP0118B	Control	D21	Male	44.3	ENSG00000163464.8	CXCR1	395.6
HTP0119A	T21	MS1	Female	50.9	ENSG00000163464.8	CXCR1	407.837
HTP0126B2	Control	D21	Female	48	ENSG00000163464.8	CXCR1	293.957
HTP0127B2	Control	D21	Female	8.2	ENSG00000163464.8	CXCR1	316.472
HTP0146B	Control	D21	Male	47.4	ENSG00000163464.8	CXCR1	312.354
HTP0147B	Control	D21	Female	38.6	ENSG00000163464.8	CXCR1	312.543
HTP0148B2	Control	D21	Male	41.7	ENSG00000163464.8	CXCR1	365.885
HTP0149B	Control	D21	Female	53.2	ENSG00000163464.8	CXCR1	497.632
HTP0151A	T21	MS3	Male	27.4	ENSG00000163464.8	CXCR1	490.258
HTP0198A3	T21	MS2	Male	36.3	ENSG00000163464.8	CXCR1	430.382
HTP0202B	Control	D21	Male	61.3	ENSG00000163464.8	CXCR1	536.821
HTP0205B	Control	D21	Female	42.6	ENSG00000163464.8	CXCR1	326.36
HTP0207A4	T21	MS1	Female	25.2	ENSG00000163464.8	CXCR1	283.457
HTP0211A3	T21	MS2	Male	29.7	ENSG00000163464.8	CXCR1	332.757
HTP0213A3	T21	MS2	Male	46.3	ENSG00000163464.8	CXCR1	534.203
HTP0214B2	Control	D21	Female	21.6	ENSG00000163464.8	CXCR1	486.387
HTP0216B2	Control	D21	Female	17.2	ENSG00000163464.8	CXCR1	525.552
HTP0219A2	T21	MS2	Female	19.5	ENSG00000163464.8	CXCR1	369.824
HTP0226A3	T21	MS1	Male	52.4	ENSG00000163464.8	CXCR1	357.587
HTP0230A2	T21	MS3	Female	39.6	ENSG00000163464.8	CXCR1	738.121
HTP0236A2	T21	MS1	Male	11.3	ENSG00000163464.8	CXCR1	363.291
HTP0238A3	T21	MS2	Male	41.5	ENSG00000163464.8	CXCR1	441.439
HTP0241A2	T21	MS3	Female	17.9	ENSG00000163464.8	CXCR1	634.347
HTP0242B3	Control	D21	Female	20.3	ENSG00000163464.8	CXCR1	600.14
HTP0243A3	T21	MS3	Female	15.1	ENSG00000163464.8	CXCR1	477.227
HTP0247A2	T21	MS3	Male	22.5	ENSG00000163464.8	CXCR1	491.656
HTP0249A2	T21	MS2	Female	34	ENSG00000163464.8	CXCR1	452.456
HTP0251A2	T21	MS3	Female	34.3	ENSG00000163464.8	CXCR1	361.565
HTP0254A2	T21	MS2	Male	33.8	ENSG00000163464.8	CXCR1	502.028
HTP0259A2	T21	MS3	Female	32.6	ENSG00000163464.8	CXCR1	425.441
HTP0261A2	T21	MS1	Male	22.9	ENSG00000163464.8	CXCR1	199.718
HTP0262A2	T21	MS3	Female	14.3	ENSG00000163464.8	CXCR1	393.26
HTP0263A2	T21	MS2	Female	12.4	ENSG00000163464.8	CXCR1	478.894
HTP0277A3	T21	MS1	Female	37.2	ENSG00000163464.8	CXCR1	464.698
HTP0289B	Control	D21	Male	7.1	ENSG00000163464.8	CXCR1	111.271
HTP0290B	Control	D21	Female	43.3	ENSG00000163464.8	CXCR1	320.319
HTP0293A	T21	MS3	Male	6.2	ENSG00000163464.8	CXCR1	440.896
HTP0294B	Control	D21	Male	4.2	ENSG00000163464.8	CXCR1	318.395
HTP0295A	T21	MS3	Male	51.2	ENSG00000163464.8	CXCR1	466.651
HTP0296A	T21	MS3	Male	55.1	ENSG00000163464.8	CXCR1	459.006
HTP0298A	T21	MS1	Female	25.8	ENSG00000163464.8	CXCR1	304.994
HTP0300A	T21	MS1	Female	30.8	ENSG00000163464.8	CXCR1	313.579
HTP0301A3	T21	MS2	Female	24	ENSG00000163464.8	CXCR1	342.914
HTP0306A	T21	MS3	Male	23.2	ENSG00000163464.8	CXCR1	650.474
HTP0312A2	T21	MS1	Female	35.7	ENSG00000163464.8	CXCR1	235.982
HTP0316B	Control	D21	Female	29.6	ENSG00000163464.8	CXCR1	261.676
HTP0318A3	T21	MS1	Male	30.5	ENSG00000163464.8	CXCR1	135.273
HTP0320A2	T21	MS3	Female	33.7	ENSG00000163464.8	CXCR1	429.326
HTP0321A	T21	MS3	Female	14	ENSG00000163464.8	CXCR1	288.312
HTP0323A	T21	MS3	Male	3.8	ENSG00000163464.8	CXCR1	480.123
HTP0324A2	T21	MS1	Male	22	ENSG00000163464.8	CXCR1	135.865
HTP0325A	T21	MS3	Male	13.4	ENSG00000163464.8	CXCR1	344.982
HTP0327A	T21	MS1	Male	6.5	ENSG00000163464.8	CXCR1	273.609
HTP0329A2	T21	MS3	Female	19.5	ENSG00000163464.8	CXCR1	446.577
HTP0330A	T21	MS1	Male	6.1	ENSG00000163464.8	CXCR1	196.89
HTP0331A	T21	MS3	Male	23.1	ENSG00000163464.8	CXCR1	323.072
HTP0333A2	T21	MS3	Female	30.3	ENSG00000163464.8	CXCR1	510.312
HTP0334A2	T21	MS1	Male	44.1	ENSG00000163464.8	CXCR1	289.025
HTP0335A2	T21	MS2	Female	57.6	ENSG00000163464.8	CXCR1	295.713
HTP0336A	T21	MS1	Female	8.7	ENSG00000163464.8	CXCR1	152.704
HTP0337A	T21	MS3	Male	22.2	ENSG00000163464.8	CXCR1	529.009
HTP0339A	T21	MS1	Male	16.1	ENSG00000163464.8	CXCR1	120.996
HTP0340A	T21	MS3	Female	18.6	ENSG00000163464.8	CXCR1	402.259
HTP0341A	T21	MS1	Male	2.6	ENSG00000163464.8	CXCR1	175.652
HTP0342A	T21	MS1	Female	13.6	ENSG00000163464.8	CXCR1	126.577
HTP0343B	Control	D21	Male	46.2	ENSG00000163464.8	CXCR1	386.084
HTP0345A	T21	MS3	Female	52.7	ENSG00000163464.8	CXCR1	749.697
HTP0346B	Control	D21	Female	37.1	ENSG00000163464.8	CXCR1	380.998
HTP0347B	Control	D21	Female	14	ENSG00000163464.8	CXCR1	268.913
HTP0349B	Control	D21	Female	10	ENSG00000163464.8	CXCR1	219.726
HTP0352B	Control	D21	Male	43.2	ENSG00000163464.8	CXCR1	353.775
HTP0354A	T21	MS1	Male	6	ENSG00000163464.8	CXCR1	209.114
HTP0355B	Control	D21	Male	12.3	ENSG00000163464.8	CXCR1	471.007
HTP0357A	T21	MS1	Male	3.8	ENSG00000163464.8	CXCR1	104.216
HTP0361B2	Control	D21	Male	11.5	ENSG00000163464.8	CXCR1	214.121
HTP0364A	T21	MS3	Male	13.7	ENSG00000163464.8	CXCR1	493.013
HTP0367A	T21	MS1	Male	13.6	ENSG00000163464.8	CXCR1	340.986
HTP0368A	T21	MS1	Male	15.2	ENSG00000163464.8	CXCR1	173.865
HTP0370A	T21	MS1	Male	20.2	ENSG00000163464.8	CXCR1	291.793
HTP0373A	T21	MS1	Male	56.7	ENSG00000163464.8	CXCR1	281.062
HTP0374A	T21	MS2	Male	25.5	ENSG00000163464.8	CXCR1	259.871
HTP0375A	T21	MS1	Female	10.9	ENSG00000163464.8	CXCR1	262.181
HTP0376B	Control	D21	Female	24	ENSG00000163464.8	CXCR1	271.917
HTP0378A	T21	MS3	Female	31.4	ENSG00000163464.8	CXCR1	719.02
HTP0379A	T21	MS1	Female	35.4	ENSG00000163464.8	CXCR1	545.932
HTP0380A	T21	MS2	Male	25.8	ENSG00000163464.8	CXCR1	578.699
HTP0381A	T21	MS2	Male	25.4	ENSG00000163464.8	CXCR1	246.064
HTP0382A	T21	MS3	Male	39.5	ENSG00000163464.8	CXCR1	453.251
HTP0384A	T21	MS3	Female	27.8	ENSG00000163464.8	CXCR1	757.135
HTP0385A	T21	MS3	Male	25.6	ENSG00000163464.8	CXCR1	481.828
HTP0386A	T21	MS2	Male	6.8	ENSG00000163464.8	CXCR1	319.815
HTP0387A	T21	MS1	Female	33.3	ENSG00000163464.8	CXCR1	350.588
HTP0388A	T21	MS1	Female	37.5	ENSG00000163464.8	CXCR1	444.401
HTP0389A	T21	MS1	Female	20.1	ENSG00000163464.8	CXCR1	438.054
HTP0390A	T21	MS3	Female	15.5	ENSG00000163464.8	CXCR1	644.944
HTP0391A	T21	MS1	Male	26.8	ENSG00000163464.8	CXCR1	304.278
HTP0392A	T21	MS3	Male	32.4	ENSG00000163464.8	CXCR1	464.759
HTP0393A	T21	MS2	Female	39.8	ENSG00000163464.8	CXCR1	755.517
HTP0394A	T21	MS2	Female	23.6	ENSG00000163464.8	CXCR1	314.683
HTP0395A	T21	MS2	Male	35.2	ENSG00000163464.8	CXCR1	295.102
HTP0396A	T21	MS3	Male	15.9	ENSG00000163464.8	CXCR1	880.978
HTP0397A	T21	MS1	Male	38.7	ENSG00000163464.8	CXCR1	423.952
HTP0398A	T21	MS2	Female	17.5	ENSG00000163464.8	CXCR1	311.647
HTP0399A2	T21	MS3	Male	33.1	ENSG00000163464.8	CXCR1	596.438
HTP0400A	T21	MS1	Male	14.9	ENSG00000163464.8	CXCR1	156.084
HTP0401A	T21	MS3	Female	34.6	ENSG00000163464.8	CXCR1	592.826
HTP0402A	T21	MS1	Male	35.9	ENSG00000163464.8	CXCR1	448.803
HTP0403A	T21	MS3	Male	13.4	ENSG00000163464.8	CXCR1	321.124
HTP0404A	T21	MS3	Female	12.5	ENSG00000163464.8	CXCR1	450.618
HTP0405A	T21	MS3	Male	26.1	ENSG00000163464.8	CXCR1	403.084
HTP0406A	T21	MS2	Female	9.2	ENSG00000163464.8	CXCR1	228.603
HTP0407A	T21	MS3	Male	43.5	ENSG00000163464.8	CXCR1	587.797
HTP0408A	T21	MS1	Male	40.6	ENSG00000163464.8	CXCR1	403.737
HTP0409A	T21	MS2	Female	21.2	ENSG00000163464.8	CXCR1	446.218
HTP0410A	T21	MS2	Male	24	ENSG00000163464.8	CXCR1	368.288
HTP0411A	T21	MS3	Female	18.7	ENSG00000163464.8	CXCR1	557.55
HTP0412A	T21	MS3	Male	20.7	ENSG00000163464.8	CXCR1	357.866
HTP0413A	T21	MS2	Female	22.5	ENSG00000163464.8	CXCR1	266.924
HTP0414A	T21	MS3	Female	21.8	ENSG00000163464.8	CXCR1	512.362
HTP0415A	T21	MS3	Female	8.3	ENSG00000163464.8	CXCR1	598.943
HTP0418A	T21	MS1	Male	3.8	ENSG00000163464.8	CXCR1	185.535
HTP0419A	T21	MS1	Male	20.8	ENSG00000163464.8	CXCR1	247.908
HTP0420A	T21	MS1	Male	6.4	ENSG00000163464.8	CXCR1	227.47
HTP0421A	T21	MS3	Male	13.7	ENSG00000163464.8	CXCR1	482.481
HTP0423A	T21	MS2	Male	23.9	ENSG00000163464.8	CXCR1	416.86
HTP0424A	T21	MS2	Female	4	ENSG00000163464.8	CXCR1	397.653
HTP0425A	T21	MS2	Male	19.1	ENSG00000163464.8	CXCR1	310.634
HTP0426A	T21	MS3	Male	17.5	ENSG00000163464.8	CXCR1	536.881
HTP0428A	T21	MS2	Male	27.5	ENSG00000163464.8	CXCR1	336.598
HTP0429B	Control	D21	Female	11.5	ENSG00000163464.8	CXCR1	323.274
HTP0430A	T21	MS2	Male	13.9	ENSG00000163464.8	CXCR1	357.909
HTP0431A2	T21	MS2	Female	20.9	ENSG00000163464.8	CXCR1	442.918
HTP0434A	T21	MS3	Female	25.9	ENSG00000163464.8	CXCR1	791.776
HTP0435A2	T21	MS1	Male	36.2	ENSG00000163464.8	CXCR1	324.145
HTP0436A	T21	MS3	Female	32.8	ENSG00000163464.8	CXCR1	663.205
HTP0437A	T21	MS2	Male	24.9	ENSG00000163464.8	CXCR1	525.582
HTP0438A	T21	MS1	Female	19.9	ENSG00000163464.8	CXCR1	443.937
HTP0439A2	T21	MS3	Male	40.8	ENSG00000163464.8	CXCR1	571.393
HTP0440A	T21	MS2	Male	20.9	ENSG00000163464.8	CXCR1	339.858
HTP0442A2	T21	MS1	Female	9.5	ENSG00000163464.8	CXCR1	355.244
HTP0443A2	T21	MS3	Male	17.9	ENSG00000163464.8	CXCR1	699.737
HTP0444B2	Control	D21	Female	9.9	ENSG00000163464.8	CXCR1	367.11
HTP0445A	T21	MS2	Female	38.8	ENSG00000163464.8	CXCR1	616.717
HTP0446A	T21	MS1	Female	31.7	ENSG00000163464.8	CXCR1	413.102
HTP0447B2	Control	D21	Female	16.5	ENSG00000163464.8	CXCR1	607.353
HTP0448A	T21	MS2	Male	21.5	ENSG00000163464.8	CXCR1	318.803
HTP0449A	T21	MS2	Male	20.8	ENSG00000163464.8	CXCR1	388.316
HTP0450A	T21	MS1	Male	15.4	ENSG00000163464.8	CXCR1	214.42
HTP0451A	T21	MS1	Male	32.5	ENSG00000163464.8	CXCR1	251.279
HTP0452A	T21	MS2	Female	16.6	ENSG00000163464.8	CXCR1	494.691
HTP0454A	T21	MS3	Male	21.7	ENSG00000163464.8	CXCR1	403.643
HTP0455B	Control	D21	Female	7.3	ENSG00000163464.8	CXCR1	185.645
HTP0456A	T21	MS2	Male	7.3	ENSG00000163464.8	CXCR1	335.54
HTP0457B	Control	D21	Female	7.3	ENSG00000163464.8	CXCR1	235.814
HTP0458A	T21	MS3	Male	20	ENSG00000163464.8	CXCR1	530.021
HTP0459A	T21	MS1	Male	13.7	ENSG00000163464.8	CXCR1	359.542
HTP0460A	T21	MS1	Male	20.3	ENSG00000163464.8	CXCR1	289.932
HTP0461A	T21	MS1	Female	12.5	ENSG00000163464.8	CXCR1	221.762
HTP0462A	T21	MS1	Male	38.6	ENSG00000163464.8	CXCR1	342.54
HTP0463A	T21	MS1	Female	28.3	ENSG00000163464.8	CXCR1	352.617
HTP0464A	T21	MS3	Male	22.7	ENSG00000163464.8	CXCR1	444.973
HTP0465A	T21	MS3	Female	6.8	ENSG00000163464.8	CXCR1	549.158
HTP0466B	Control	D21	Female	10.9	ENSG00000163464.8	CXCR1	248.201
HTP0467A	T21	MS2	Female	32.5	ENSG00000163464.8	CXCR1	518.954
HTP0468A2	T21	MS2	Male	29.7	ENSG00000163464.8	CXCR1	233.168
HTP0469A	T21	MS2	Female	16.7	ENSG00000163464.8	CXCR1	314.972
HTP0471A	T21	MS1	Female	9	ENSG00000163464.8	CXCR1	161.874
HTP0473A	T21	MS1	Male	17.1	ENSG00000163464.8	CXCR1	309.879
HTP0475A	T21	MS1	Female	22	ENSG00000163464.8	CXCR1	232.614
HTP0476A	T21	MS2	Female	11.1	ENSG00000163464.8	CXCR1	534.806
HTP0477A	T21	MS1	Male	3.4	ENSG00000163464.8	CXCR1	130.413
HTP0478A	T21	MS1	Female	40.3	ENSG00000163464.8	CXCR1	380.091
HTP0479A	T21	MS1	Male	3.7	ENSG00000163464.8	CXCR1	326.787
HTP0480A	T21	MS1	Female	21.9	ENSG00000163464.8	CXCR1	374.188
HTP0482A	T21	MS2	Male	19.3	ENSG00000163464.8	CXCR1	378.858
HTP0484A	T21	MS3	Male	5.6	ENSG00000163464.8	CXCR1	484.767
HTP0485A	T21	MS2	Female	5.7	ENSG00000163464.8	CXCR1	269.39
HTP0487A	T21	MS2	Male	4.6	ENSG00000163464.8	CXCR1	407.024
HTP0488A	T21	MS1	Male	5.4	ENSG00000163464.8	CXCR1	299.588
HTP0491A	T21	MS1	Male	6.5	ENSG00000163464.8	CXCR1	190.576
HTP0492B	Control	D21	Male	4.8	ENSG00000163464.8	CXCR1	196.237
HTP0493B	Control	D21	Male	8.7	ENSG00000163464.8	CXCR1	168.1
HTP0494A	T21	MS2	Female	7.1	ENSG00000163464.8	CXCR1	131.52
HTP0495B	Control	D21	Female	4.5	ENSG00000163464.8	CXCR1	230.686
HTP0497B	Control	D21	Male	54.4	ENSG00000163464.8	CXCR1	332.898
HTP0498B	Control	D21	Male	11.9	ENSG00000163464.8	CXCR1	234.757
HTP0501A	T21	MS3	Male	4	ENSG00000163464.8	CXCR1	400.609
HTP0502B	Control	D21	Male	27.1	ENSG00000163464.8	CXCR1	193.49
HTP0506B	Control	D21	Male	31.2	ENSG00000163464.8	CXCR1	596.242
HTP0507A	T21	MS3	Male	8.2	ENSG00000163464.8	CXCR1	455.727
HTP0508B2	Control	D21	Male	29.9	ENSG00000163464.8	CXCR1	307.887
HTP0510A	T21	MS1	Female	23	ENSG00000163464.8	CXCR1	263.909
HTP0512A	T21	MS3	Male	30	ENSG00000163464.8	CXCR1	373.702
HTP0515A	T21	MS3	Male	13.1	ENSG00000163464.8	CXCR1	213.469
HTP0516A	T21	MS1	Male	39.1	ENSG00000163464.8	CXCR1	252.412
HTP0517A	T21	MS2	Male	2.7	ENSG00000163464.8	CXCR1	282.88
HTP0519A	T21	MS1	Male	2	ENSG00000163464.8	CXCR1	191.406
HTP0523B	Control	D21	Female	23.3	ENSG00000163464.8	CXCR1	372.612
HTP0524B	Control	D21	Male	24.5	ENSG00000163464.8	CXCR1	360.736
HTP0525A	T21	MS1	Female	34.2	ENSG00000163464.8	CXCR1	437.149
HTP0527B	Control	D21	Male	7.4	ENSG00000163464.8	CXCR1	156.736
HTP0530A	T21	MS3	Female	39.6	ENSG00000163464.8	CXCR1	557.613
HTP0531A	T21	MS3	Female	3.5	ENSG00000163464.8	CXCR1	246.658
HTP0534A	T21	MS1	Male	36.9	ENSG00000163464.8	CXCR1	332.179
HTP0535A	T21	MS3	Male	23.6	ENSG00000163464.8	CXCR1	463.475
HTP0537A	T21	MS2	Female	51.9	ENSG00000163464.8	CXCR1	564.84
HTP0538A	T21	MS3	Male	28.4	ENSG00000163464.8	CXCR1	639.681
HTP0539A	T21	MS2	Female	42.8	ENSG00000163464.8	CXCR1	656.913
HTP0540A	T21	MS1	Female	14.5	ENSG00000163464.8	CXCR1	254.384
HTP0541A	T21	MS2	Male	29.7	ENSG00000163464.8	CXCR1	251.894
HTP0542A	T21	MS2	Male	27.8	ENSG00000163464.8	CXCR1	485.291
HTP0543A	T21	MS2	Male	36.9	ENSG00000163464.8	CXCR1	392.704
HTP0544A	T21	MS2	Male	38.1	ENSG00000163464.8	CXCR1	486.686
HTP0545A	T21	MS1	Male	18.1	ENSG00000163464.8	CXCR1	401.996
HTP0546A	T21	MS2	Female	51.4	ENSG00000163464.8	CXCR1	614.002
HTP0547A	T21	MS2	Female	26	ENSG00000163464.8	CXCR1	473.132
HTP0548A	T21	MS3	Female	46.2	ENSG00000163464.8	CXCR1	798.451
HTP0549A	T21	MS3	Female	20.6	ENSG00000163464.8	CXCR1	744.926
HTP0550A	T21	MS1	Female	15.2	ENSG00000163464.8	CXCR1	248.527
HTP0551B	Control	D21	Female	18	ENSG00000163464.8	CXCR1	572.645
HTP0552A	T21	MS2	Male	17	ENSG00000163464.8	CXCR1	403.745
HTP0553A	T21	MS2	Female	18.2	ENSG00000163464.8	CXCR1	368.717
HTP0554A	T21	MS2	Male	23.1	ENSG00000163464.8	CXCR1	408.28
HTP0555B	Control	D21	Female	47.3	ENSG00000163464.8	CXCR1	553.142
HTP0556A	T21	MS2	Male	28.3	ENSG00000163464.8	CXCR1	608.378
HTP0557B	Control	D21	Female	40.1	ENSG00000163464.8	CXCR1	563.318
HTP0559B	Control	D21	Male	10.8	ENSG00000163464.8	CXCR1	273.259
HTP0560A	T21	MS2	Male	50.1	ENSG00000163464.8	CXCR1	488.949
HTP0561A	T21	MS3	Male	13.7	ENSG00000163464.8	CXCR1	601.804
HTP0563A	T21	MS2	Female	8.7	ENSG00000163464.8	CXCR1	353.503
HTP0564A	T21	MS1	Male	14.2	ENSG00000163464.8	CXCR1	397.581
HTP0565A	T21	MS2	Male	22.5	ENSG00000163464.8	CXCR1	650.017
HTP0566A	T21	MS2	Male	13.7	ENSG00000163464.8	CXCR1	262.063
HTP0567B	Control	D21	Female	23	ENSG00000163464.8	CXCR1	459.688
HTP0568A	T21	MS2	Male	28.3	ENSG00000163464.8	CXCR1	419.177
HTP0569A	T21	MS2	Male	22.9	ENSG00000163464.8	CXCR1	200.825
HTP0570A	T21	MS3	Male	38.8	ENSG00000163464.8	CXCR1	742.421
HTP0571A	T21	MS3	Male	13.1	ENSG00000163464.8	CXCR1	628.23
HTP0572A	T21	MS3	Male	24.4	ENSG00000163464.8	CXCR1	668.229
HTP0573B	Control	D21	Male	19.1	ENSG00000163464.8	CXCR1	418.358
HTP0574A	T21	MS3	Male	42.4	ENSG00000163464.8	CXCR1	684.917
HTP0575A	T21	MS2	Female	17.2	ENSG00000163464.8	CXCR1	551.326
HTP0576B	Control	D21	Female	11.2	ENSG00000163464.8	CXCR1	398.733
HTP0577A	T21	MS2	Female	28.4	ENSG00000163464.8	CXCR1	644.774
HTP0578A	T21	MS1	Male	25.7	ENSG00000163464.8	CXCR1	482.763
HTP0580A	T21	MS1	Female	31.8	ENSG00000163464.8	CXCR1	344.179
HTP0581A	T21	MS2	Male	30.6	ENSG00000163464.8	CXCR1	589.739
HTP0582B	Control	D21	Female	33.1	ENSG00000163464.8	CXCR1	574.144
HTP0583A	T21	MS1	Female	6.2	ENSG00000163464.8	CXCR1	275.73
HTP0584A	T21	MS2	Male	29.3	ENSG00000163464.8	CXCR1	494.816
HTP0585A	T21	MS3	Female	16.5	ENSG00000163464.8	CXCR1	745.024
HTP0586A	T21	MS3	Male	31.9	ENSG00000163464.8	CXCR1	659.869
HTP0587A	T21	MS2	Male	4.3	ENSG00000163464.8	CXCR1	344.409
HTP0588A	T21	MS1	Female	19.2	ENSG00000163464.8	CXCR1	414.832
HTP0589A	T21	MS3	Female	19	ENSG00000163464.8	CXCR1	665.396
HTP0590A	T21	MS3	Male	16.8	ENSG00000163464.8	CXCR1	491.873
HTP0591A	T21	MS2	Male	31.9	ENSG00000163464.8	CXCR1	386.318
HTP0592A	T21	MS2	Female	14.5	ENSG00000163464.8	CXCR1	589.4
HTP0593A	T21	MS2	Male	11.7	ENSG00000163464.8	CXCR1	503.7
HTP0594A	T21	MS1	Male	30.1	ENSG00000163464.8	CXCR1	550.608
HTP0595B	Control	D21	Female	34.3	ENSG00000163464.8	CXCR1	626.846
HTP0596A	T21	MS2	Female	28.3	ENSG00000163464.8	CXCR1	451.686
HTP0597A	T21	MS2	Female	12.5	ENSG00000163464.8	CXCR1	196.411
HTP0598A	T21	MS3	Female	18	ENSG00000163464.8	CXCR1	518.734
HTP0599A	T21	MS3	Female	36.6	ENSG00000163464.8	CXCR1	693.239
HTP0600A	T21	MS3	Male	10.8	ENSG00000163464.8	CXCR1	879.995
HTP0602A	T21	MS3	Female	13.5	ENSG00000163464.8	CXCR1	520.675
HTP0603A	T21	MS1	Female	12.7	ENSG00000163464.8	CXCR1	338.394
HTP0604A	T21	MS3	Female	26.6	ENSG00000163464.8	CXCR1	694.936
HTP0605A	T21	MS3	Male	17.5	ENSG00000163464.8	CXCR1	661.628
HTP0607A	T21	MS2	Male	23.9	ENSG00000163464.8	CXCR1	502.291
HTP0608A	T21	MS1	Female	32.5	ENSG00000163464.8	CXCR1	442.031
HTP0609A	T21	MS1	Female	4	ENSG00000163464.8	CXCR1	160.121
HTP0610A	T21	MS3	Female	17	ENSG00000163464.8	CXCR1	801.691
HTP0611A	T21	MS1	Female	23.9	ENSG00000163464.8	CXCR1	314.686
HTP0612A	T21	MS1	Male	11.4	ENSG00000163464.8	CXCR1	185.546
HTP0613A	T21	MS3	Female	10.3	ENSG00000163464.8	CXCR1	413.045
HTP0615B	Control	D21	Male	9.2	ENSG00000163464.8	CXCR1	271.707
HTP0616A	T21	MS3	Male	19	ENSG00000163464.8	CXCR1	668.959
HTP0617A	T21	MS3	Male	30.5	ENSG00000163464.8	CXCR1	841.236
HTP0618A	T21	MS3	Female	37	ENSG00000163464.8	CXCR1	712.833
HTP0619A	T21	MS3	Female	37	ENSG00000163464.8	CXCR1	591.079
HTP0620A	T21	MS3	Female	19.6	ENSG00000163464.8	CXCR1	559.647
HTP0621A	T21	MS2	Female	21.4	ENSG00000163464.8	CXCR1	474.571
HTP0622A	T21	MS2	Female	26	ENSG00000163464.8	CXCR1	292.377
HTP0623A	T21	MS2	Female	28.1	ENSG00000163464.8	CXCR1	425.491
HTP0624A	T21	MS2	Female	28.1	ENSG00000163464.8	CXCR1	517.537
HTP0625A	T21	MS1	Male	40.1	ENSG00000163464.8	CXCR1	480.507
HTP0626A	T21	MS2	Male	14.2	ENSG00000163464.8	CXCR1	518.123
HTP0627A	T21	MS3	Female	21.1	ENSG00000163464.8	CXCR1	920.057
HTP0628B	Control	D21	Female	4.8	ENSG00000163464.8	CXCR1	267.373
HTP0629A	T21	MS1	Female	7	ENSG00000163464.8	CXCR1	297.14
HTP0630A	T21	MS2	Male	39.9	ENSG00000163464.8	CXCR1	406.933
HTP0631A	T21	MS1	Female	33	ENSG00000163464.8	CXCR1	517.961
HTP0632A	T21	MS2	Female	26.4	ENSG00000163464.8	CXCR1	446.216
HTP0633A	T21	MS1	Male	33.1	ENSG00000163464.8	CXCR1	356.271
HTP0634A	T21	MS2	Male	20.4	ENSG00000163464.8	CXCR1	696.44
HTP0637A	T21	MS3	Female	20.1	ENSG00000163464.8	CXCR1	659.721
HTP0638A	T21	MS3	Female	32.7	ENSG00000163464.8	CXCR1	1167.42
HTP0639A	T21	MS1	Male	27.3	ENSG00000163464.8	CXCR1	526.393
HTP0641A	T21	MS1	Male	46.6	ENSG00000163464.8	CXCR1	457.632
HTP0642A	T21	MS3	Female	25.2	ENSG00000163464.8	CXCR1	685.498
HTP0643A	T21	MS3	Male	29.7	ENSG00000163464.8	CXCR1	743.469
HTP0644A	T21	MS3	Male	28.7	ENSG00000163464.8	CXCR1	552.336
HTP0645A	T21	MS1	Male	28.4	ENSG00000163464.8	CXCR1	518.944
HTP0646A	T21	MS3	Male	17.1	ENSG00000163464.8	CXCR1	650.39
HTP0647A	T21	MS1	Male	7	ENSG00000163464.8	CXCR1	446.474
HTP0648B	Control	D21	Male	11.9	ENSG00000163464.8	CXCR1	305.344
HTP0649B	Control	D21	Female	44.6	ENSG00000163464.8	CXCR1	302.765
HTP0650A	T21	MS1	Female	45.7	ENSG00000163464.8	CXCR1	291.419
HTP0651A	T21	MS3	Male	31.2	ENSG00000163464.8	CXCR1	347.14
HTP0652A	T21	MS1	Female	35.1	ENSG00000163464.8	CXCR1	369.458
HTP0653B	Control	D21	Male	13.9	ENSG00000163464.8	CXCR1	334.654
HTP0654A	T21	MS1	Female	26.9	ENSG00000163464.8	CXCR1	537.472
HTP0655B	Control	D21	Male	15.8	ENSG00000163464.8	CXCR1	420.331
HTP0657A	T21	MS3	Male	16.9	ENSG00000163464.8	CXCR1	604.746
HTP0658A	T21	MS1	Male	15.3	ENSG00000163464.8	CXCR1	361.768
HTP0659A	T21	MS1	Female	36.5	ENSG00000163464.8	CXCR1	438.968
HTP0660A	T21	MS1	Male	13	ENSG00000163464.8	CXCR1	317.176
HTP0661A	T21	MS1	Male	28.4	ENSG00000163464.8	CXCR1	226.295
HTP0662A	T21	MS1	Female	26.1	ENSG00000163464.8	CXCR1	326.487
HTP0663A	T21	MS3	Female	20.5	ENSG00000163464.8	CXCR1	617.679
HTP0664A	T21	MS2	Female	29.4	ENSG00000163464.8	CXCR1	510.518
HTP0665A	T21	MS1	Female	23.4	ENSG00000163464.8	CXCR1	384.909
HTP0666A	T21	MS3	Male	17.4	ENSG00000163464.8	CXCR1	631.161
HTP0667A	T21	MS2	Male	24.1	ENSG00000163464.8	CXCR1	426.143
HTP0668A	T21	MS1	Female	29.7	ENSG00000163464.8	CXCR1	347.893
HTP0669B	Control	D21	Female	14.6	ENSG00000163464.8	CXCR1	395.971
HTP0672A	T21	MS1	Male	17.2	ENSG00000163464.8	CXCR1	220.755
HTP0676A	T21	MS1	Female	19.3	ENSG00000163464.8	CXCR1	206.877
HTP0706A	T21	MS3	Female	22.8	ENSG00000163464.8	CXCR1	542.648
HTP0708A	T21	MS1	Male	17	ENSG00000163464.8	CXCR1	234.371
HTP0204A	T21	MS2	Male	13.1	ENSG00000163464.8	CXCR1	232.841
HTP0206B	Control	D21	Male	15.8	ENSG00000163464.8	CXCR1	283.253
HTP0288B	Control	D21	Male	9.2	ENSG00000163464.8	CXCR1	107.681
HTP0302B	Control	D21	Female	41.6	ENSG00000163464.8	CXCR1	367.464
HTP0310A	T21	MS2	Male	10.8	ENSG00000163464.8	CXCR1	717.24
HTP0322B	Control	D21	Male	29	ENSG00000163464.8	CXCR1	444.265
HTP0326A	T21	MS2	Female	30.2	ENSG00000163464.8	CXCR1	398.445
HTP0328A	T21	MS2	Female	41.2	ENSG00000163464.8	CXCR1	564.076
HTP0332A	T21	MS2	Male	24.4	ENSG00000163464.8	CXCR1	438.386
HTP0338B	Control	D21	Male	27.5	ENSG00000163464.8	CXCR1	225.677
HTP0348A	T21	MS2	Female	17.2	ENSG00000163464.8	CXCR1	288.407
HTP0351A	T21	MS2	Male	27	ENSG00000163464.8	CXCR1	528.992
HTP0084A2	T21	MS2	Male	35	ENSG00000163464.8	CXCR1	282.64
HTP0085B2	Control	D21	Male	33.7	ENSG00000163464.8	CXCR1	367.915
HTP0001B2	Control	D21	Female	25.8	ENSG00000142166.13	IFNAR1	22.4518
HTP0005A3	T21	MS1	Male	36.5	ENSG00000142166.13	IFNAR1	29.9659
HTP0012A2	T21	MS1	Female	44	ENSG00000142166.13	IFNAR1	42.2223
HTP0015A4	T21	MS2	Male	31.2	ENSG00000142166.13	IFNAR1	33.8021
HTP0017A4	T21	MS3	Female	23.6	ENSG00000142166.13	IFNAR1	41.7349
HTP0018B3	Control	D21	Female	57	ENSG00000142166.13	IFNAR1	25.1939
HTP0019B2	Control	D21	Female	56.9	ENSG00000142166.13	IFNAR1	25.9003
HTP0022B2	Control	D21	Female	43.2	ENSG00000142166.13	IFNAR1	24.3166
HTP0023A2	T21	MS2	Female	36.2	ENSG00000142166.13	IFNAR1	38.5151
HTP0025A3	T21	MS2	Female	25.7	ENSG00000142166.13	IFNAR1	38.3395
HTP0026B2	Control	D21	Female	55.6	ENSG00000142166.13	IFNAR1	23.4816
HTP0034B3	Control	D21	Female	25.1	ENSG00000142166.13	IFNAR1	30.4251
HTP0035B3	Control	D21	Female	28.6	ENSG00000142166.13	IFNAR1	35.821
HTP0036A2	T21	MS1	Female	32.1	ENSG00000142166.13	IFNAR1	34.9245
HTP0040B3	Control	D21	Female	28.9	ENSG00000142166.13	IFNAR1	26.1632
HTP0042B2	Control	D21	Male	36.2	ENSG00000142166.13	IFNAR1	20.5859
HTP0043B2	Control	D21	Male	38.2	ENSG00000142166.13	IFNAR1	21.1863
HTP0044B2	Control	D21	Male	35.8	ENSG00000142166.13	IFNAR1	28.5077
HTP0047B2	Control	D21	Male	38.7	ENSG00000142166.13	IFNAR1	28.8405
HTP0048B2	Control	D21	Female	39.4	ENSG00000142166.13	IFNAR1	24.9256
HTP0050A3	T21	MS3	Female	22.8	ENSG00000142166.13	IFNAR1	31.8252
HTP0052A2	T21	MS1	Female	29.9	ENSG00000142166.13	IFNAR1	42.6195
HTP0053A2	T21	MS1	Female	26.3	ENSG00000142166.13	IFNAR1	36.0379
HTP0054A2	T21	MS3	Male	21.7	ENSG00000142166.13	IFNAR1	26.2619
HTP0055B2	Control	D21	Male	37	ENSG00000142166.13	IFNAR1	22.02
HTP0057B2	Control	D21	Female	34.8	ENSG00000142166.13	IFNAR1	26.7856
HTP0058B2	Control	D21	Male	33.8	ENSG00000142166.13	IFNAR1	24.3753
HTP0059B2	Control	D21	Male	24.7	ENSG00000142166.13	IFNAR1	23.7342
HTP0061B2	Control	D21	Female	22.2	ENSG00000142166.13	IFNAR1	19.8644
HTP0062B2	Control	D21	Female	20.5	ENSG00000142166.13	IFNAR1	30.1137
HTP0066A2	T21	MS1	Male	14.7	ENSG00000142166.13	IFNAR1	28.0513
HTP0067B2	Control	D21	Male	20.5	ENSG00000142166.13	IFNAR1	22.735
HTP0070A3	T21	MS3	Male	24.9	ENSG00000142166.13	IFNAR1	39.7051
HTP0073A2	T21	MS3	Male	54.7	ENSG00000142166.13	IFNAR1	37.9813
HTP0077B2	Control	D21	Male	43.3	ENSG00000142166.13	IFNAR1	24.935
HTP0078B2	Control	D21	Male	27.7	ENSG00000142166.13	IFNAR1	34.8572
HTP0079B2	Control	D21	Male	28.4	ENSG00000142166.13	IFNAR1	22.9383
HTP0080A2	T21	MS1	Female	34.8	ENSG00000142166.13	IFNAR1	31.5366
HTP0087B2	Control	D21	Male	55.4	ENSG00000142166.13	IFNAR1	22.483
HTP0090B2	Control	D21	Male	24.8	ENSG00000142166.13	IFNAR1	28.3164
HTP0092B2	Control	D21	Female	25.2	ENSG00000142166.13	IFNAR1	31.1548
HTP0095B2	Control	D21	Female	37.7	ENSG00000142166.13	IFNAR1	29.0807
HTP0096B2	Control	D21	Male	25.6	ENSG00000142166.13	IFNAR1	26.0236
HTP0098B2	Control	D21	Female	54.9	ENSG00000142166.13	IFNAR1	30.2933
HTP0100B2	Control	D21	Female	33.5	ENSG00000142166.13	IFNAR1	29.468
HTP0101A2	T21	MS3	Female	31.3	ENSG00000142166.13	IFNAR1	62.5009
HTP0103A2	T21	MS1	Female	1.6	ENSG00000142166.13	IFNAR1	29.2607
HTP0104B2	Control	D21	Female	36.6	ENSG00000142166.13	IFNAR1	23.7838
HTP0105B3	Control	D21	Female	30	ENSG00000142166.13	IFNAR1	23.7822
HTP0107A3	T21	MS2	Female	33.7	ENSG00000142166.13	IFNAR1	32.1629
HTP0109A3	T21	MS1	Female	49	ENSG00000142166.13	IFNAR1	34.5346
HTP0111B2	Control	D21	Female	44.5	ENSG00000142166.13	IFNAR1	21.3959
HTP0112A3	T21	MS3	Female	36	ENSG00000142166.13	IFNAR1	37.049
HTP0116A2	T21	MS1	Male	10.9	ENSG00000142166.13	IFNAR1	32.2354
HTP0118B	Control	D21	Male	44.3	ENSG00000142166.13	IFNAR1	22.6557
HTP0119A	T21	MS1	Female	50.9	ENSG00000142166.13	IFNAR1	36.2436
HTP0126B2	Control	D21	Female	48	ENSG00000142166.13	IFNAR1	27.4246
HTP0127B2	Control	D21	Female	8.2	ENSG00000142166.13	IFNAR1	28.2475
HTP0146B	Control	D21	Male	47.4	ENSG00000142166.13	IFNAR1	24.3211
HTP0147B	Control	D21	Female	38.6	ENSG00000142166.13	IFNAR1	27.2601
HTP0148B2	Control	D21	Male	41.7	ENSG00000142166.13	IFNAR1	21.2924
HTP0149B	Control	D21	Female	53.2	ENSG00000142166.13	IFNAR1	22.5793
HTP0151A	T21	MS3	Male	27.4	ENSG00000142166.13	IFNAR1	56.8619
HTP0198A3	T21	MS2	Male	36.3	ENSG00000142166.13	IFNAR1	30.6657
HTP0202B	Control	D21	Male	61.3	ENSG00000142166.13	IFNAR1	34.0787
HTP0205B	Control	D21	Female	42.6	ENSG00000142166.13	IFNAR1	28.1851
HTP0207A4	T21	MS1	Female	25.2	ENSG00000142166.13	IFNAR1	32.1019
HTP0211A3	T21	MS2	Male	29.7	ENSG00000142166.13	IFNAR1	24.868
HTP0213A3	T21	MS2	Male	46.3	ENSG00000142166.13	IFNAR1	31.9258
HTP0214B2	Control	D21	Female	21.6	ENSG00000142166.13	IFNAR1	27.8174
HTP0216B2	Control	D21	Female	17.2	ENSG00000142166.13	IFNAR1	24.4904
HTP0219A2	T21	MS2	Female	19.5	ENSG00000142166.13	IFNAR1	36.0143
HTP0226A3	T21	MS1	Male	52.4	ENSG00000142166.13	IFNAR1	40.5609
HTP0230A2	T21	MS3	Female	39.6	ENSG00000142166.13	IFNAR1	41.3369
HTP0236A2	T21	MS1	Male	11.3	ENSG00000142166.13	IFNAR1	44.1029
HTP0238A3	T21	MS2	Male	41.5	ENSG00000142166.13	IFNAR1	39.7761
HTP0241A2	T21	MS3	Female	17.9	ENSG00000142166.13	IFNAR1	54.2304
HTP0242B3	Control	D21	Female	20.3	ENSG00000142166.13	IFNAR1	32.0991
HTP0243A3	T21	MS3	Female	15.1	ENSG00000142166.13	IFNAR1	40.8597
HTP0247A2	T21	MS3	Male	22.5	ENSG00000142166.13	IFNAR1	38.964
HTP0249A2	T21	MS2	Female	34	ENSG00000142166.13	IFNAR1	29.9971
HTP0251A2	T21	MS3	Female	34.3	ENSG00000142166.13	IFNAR1	45.0143
HTP0254A2	T21	MS2	Male	33.8	ENSG00000142166.13	IFNAR1	30.7697
HTP0259A2	T21	MS3	Female	32.6	ENSG00000142166.13	IFNAR1	55.0198
HTP0261A2	T21	MS1	Male	22.9	ENSG00000142166.13	IFNAR1	29.2207
HTP0262A2	T21	MS3	Female	14.3	ENSG00000142166.13	IFNAR1	41.7845
HTP0263A2	T21	MS2	Female	12.4	ENSG00000142166.13	IFNAR1	31.7581
HTP0277A3	T21	MS1	Female	37.2	ENSG00000142166.13	IFNAR1	41.3374
HTP0289B	Control	D21	Male	7.1	ENSG00000142166.13	IFNAR1	24.4618
HTP0290B	Control	D21	Female	43.3	ENSG00000142166.13	IFNAR1	29.9493
HTP0293A	T21	MS3	Male	6.2	ENSG00000142166.13	IFNAR1	49.1062
HTP0294B	Control	D21	Male	4.2	ENSG00000142166.13	IFNAR1	28.3931
HTP0295A	T21	MS3	Male	51.2	ENSG00000142166.13	IFNAR1	41.4146
HTP0296A	T21	MS3	Male	55.1	ENSG00000142166.13	IFNAR1	47.6028
HTP0298A	T21	MS1	Female	25.8	ENSG00000142166.13	IFNAR1	33.981
HTP0300A	T21	MS1	Female	30.8	ENSG00000142166.13	IFNAR1	40.6279
HTP0301A3	T21	MS2	Female	24	ENSG00000142166.13	IFNAR1	28.4691
HTP0306A	T21	MS3	Male	23.2	ENSG00000142166.13	IFNAR1	49.7406
HTP0312A2	T21	MS1	Female	35.7	ENSG00000142166.13	IFNAR1	31.5264
HTP0316B	Control	D21	Female	29.6	ENSG00000142166.13	IFNAR1	17.7383
HTP0318A3	T21	MS1	Male	30.5	ENSG00000142166.13	IFNAR1	24.5254
HTP0320A2	T21	MS3	Female	33.7	ENSG00000142166.13	IFNAR1	41.6682
HTP0321A	T21	MS3	Female	14	ENSG00000142166.13	IFNAR1	35.1052
HTP0323A	T21	MS3	Male	3.8	ENSG00000142166.13	IFNAR1	41.3561
HTP0324A2	T21	MS1	Male	22	ENSG00000142166.13	IFNAR1	21.7487
HTP0325A	T21	MS3	Male	13.4	ENSG00000142166.13	IFNAR1	40.7263
HTP0327A	T21	MS1	Male	6.5	ENSG00000142166.13	IFNAR1	36.1343
HTP0329A2	T21	MS3	Female	19.5	ENSG00000142166.13	IFNAR1	36.9966
HTP0330A	T21	MS1	Male	6.1	ENSG00000142166.13	IFNAR1	34.9787
HTP0331A	T21	MS3	Male	23.1	ENSG00000142166.13	IFNAR1	42.359
HTP0333A2	T21	MS3	Female	30.3	ENSG00000142166.13	IFNAR1	38.8418
HTP0334A2	T21	MS1	Male	44.1	ENSG00000142166.13	IFNAR1	34.1787
HTP0335A2	T21	MS2	Female	57.6	ENSG00000142166.13	IFNAR1	25.2382
HTP0336A	T21	MS1	Female	8.7	ENSG00000142166.13	IFNAR1	30.0103
HTP0337A	T21	MS3	Male	22.2	ENSG00000142166.13	IFNAR1	35.0075
HTP0339A	T21	MS1	Male	16.1	ENSG00000142166.13	IFNAR1	33.9027
HTP0340A	T21	MS3	Female	18.6	ENSG00000142166.13	IFNAR1	34.045
HTP0341A	T21	MS1	Male	2.6	ENSG00000142166.13	IFNAR1	30.4529
HTP0342A	T21	MS1	Female	13.6	ENSG00000142166.13	IFNAR1	23.5648
HTP0343B	Control	D21	Male	46.2	ENSG00000142166.13	IFNAR1	26.0054
HTP0345A	T21	MS3	Female	52.7	ENSG00000142166.13	IFNAR1	52.7991
HTP0346B	Control	D21	Female	37.1	ENSG00000142166.13	IFNAR1	29.2726
HTP0347B	Control	D21	Female	14	ENSG00000142166.13	IFNAR1	23.5617
HTP0349B	Control	D21	Female	10	ENSG00000142166.13	IFNAR1	23.1691
HTP0352B	Control	D21	Male	43.2	ENSG00000142166.13	IFNAR1	29.9623
HTP0354A	T21	MS1	Male	6	ENSG00000142166.13	IFNAR1	42.3383
HTP0355B	Control	D21	Male	12.3	ENSG00000142166.13	IFNAR1	40.4833
HTP0357A	T21	MS1	Male	3.8	ENSG00000142166.13	IFNAR1	35.6609
HTP0361B2	Control	D21	Male	11.5	ENSG00000142166.13	IFNAR1	19.7
HTP0364A	T21	MS3	Male	13.7	ENSG00000142166.13	IFNAR1	46.2979
HTP0367A	T21	MS1	Male	13.6	ENSG00000142166.13	IFNAR1	30.4671
HTP0368A	T21	MS1	Male	15.2	ENSG00000142166.13	IFNAR1	28.8455
HTP0370A	T21	MS1	Male	20.2	ENSG00000142166.13	IFNAR1	42.5755
HTP0373A	T21	MS1	Male	56.7	ENSG00000142166.13	IFNAR1	31.1319
HTP0374A	T21	MS2	Male	25.5	ENSG00000142166.13	IFNAR1	23.7634
HTP0375A	T21	MS1	Female	10.9	ENSG00000142166.13	IFNAR1	30.4076
HTP0376B	Control	D21	Female	24	ENSG00000142166.13	IFNAR1	19.065
HTP0378A	T21	MS3	Female	31.4	ENSG00000142166.13	IFNAR1	38.6115
HTP0379A	T21	MS1	Female	35.4	ENSG00000142166.13	IFNAR1	40.1884
HTP0380A	T21	MS2	Male	25.8	ENSG00000142166.13	IFNAR1	35.4967
HTP0381A	T21	MS2	Male	25.4	ENSG00000142166.13	IFNAR1	30.0553
HTP0382A	T21	MS3	Male	39.5	ENSG00000142166.13	IFNAR1	26.8892
HTP0384A	T21	MS3	Female	27.8	ENSG00000142166.13	IFNAR1	49.0921
HTP0385A	T21	MS3	Male	25.6	ENSG00000142166.13	IFNAR1	36.5855
HTP0386A	T21	MS2	Male	6.8	ENSG00000142166.13	IFNAR1	37.5925
HTP0387A	T21	MS1	Female	33.3	ENSG00000142166.13	IFNAR1	39.3172
HTP0388A	T21	MS1	Female	37.5	ENSG00000142166.13	IFNAR1	36.0409
HTP0389A	T21	MS1	Female	20.1	ENSG00000142166.13	IFNAR1	39.524
HTP0390A	T21	MS3	Female	15.5	ENSG00000142166.13	IFNAR1	40.9918
HTP0391A	T21	MS1	Male	26.8	ENSG00000142166.13	IFNAR1	36.3941
HTP0392A	T21	MS3	Male	32.4	ENSG00000142166.13	IFNAR1	40.2906
HTP0393A	T21	MS2	Female	39.8	ENSG00000142166.13	IFNAR1	50.4249
HTP0394A	T21	MS2	Female	23.6	ENSG00000142166.13	IFNAR1	34.8525
HTP0395A	T21	MS2	Male	35.2	ENSG00000142166.13	IFNAR1	24.3816
HTP0396A	T21	MS3	Male	15.9	ENSG00000142166.13	IFNAR1	56.7822
HTP0397A	T21	MS1	Male	38.7	ENSG00000142166.13	IFNAR1	48.7591
HTP0398A	T21	MS2	Female	17.5	ENSG00000142166.13	IFNAR1	29.0023
HTP0399A2	T21	MS3	Male	33.1	ENSG00000142166.13	IFNAR1	36.0683
HTP0400A	T21	MS1	Male	14.9	ENSG00000142166.13	IFNAR1	25.4653
HTP0401A	T21	MS3	Female	34.6	ENSG00000142166.13	IFNAR1	38.6015
HTP0402A	T21	MS1	Male	35.9	ENSG00000142166.13	IFNAR1	35.2617
HTP0403A	T21	MS3	Male	13.4	ENSG00000142166.13	IFNAR1	32.9125
HTP0404A	T21	MS3	Female	12.5	ENSG00000142166.13	IFNAR1	31.3201
HTP0405A	T21	MS3	Male	26.1	ENSG00000142166.13	IFNAR1	36.0456
HTP0406A	T21	MS2	Female	9.2	ENSG00000142166.13	IFNAR1	29.3683
HTP0407A	T21	MS3	Male	43.5	ENSG00000142166.13	IFNAR1	43.5837
HTP0408A	T21	MS1	Male	40.6	ENSG00000142166.13	IFNAR1	36.519
HTP0409A	T21	MS2	Female	21.2	ENSG00000142166.13	IFNAR1	30.9652
HTP0410A	T21	MS2	Male	24	ENSG00000142166.13	IFNAR1	29.3333
HTP0411A	T21	MS3	Female	18.7	ENSG00000142166.13	IFNAR1	34.4736
HTP0412A	T21	MS3	Male	20.7	ENSG00000142166.13	IFNAR1	37.233
HTP0413A	T21	MS2	Female	22.5	ENSG00000142166.13	IFNAR1	25.7208
HTP0414A	T21	MS3	Female	21.8	ENSG00000142166.13	IFNAR1	46.9404
HTP0415A	T21	MS3	Female	8.3	ENSG00000142166.13	IFNAR1	56.0543
HTP0418A	T21	MS1	Male	3.8	ENSG00000142166.13	IFNAR1	28.7203
HTP0419A	T21	MS1	Male	20.8	ENSG00000142166.13	IFNAR1	31.8391
HTP0420A	T21	MS1	Male	6.4	ENSG00000142166.13	IFNAR1	32.8543
HTP0421A	T21	MS3	Male	13.7	ENSG00000142166.13	IFNAR1	34.3908
HTP0423A	T21	MS2	Male	23.9	ENSG00000142166.13	IFNAR1	35.4145
HTP0424A	T21	MS2	Female	4	ENSG00000142166.13	IFNAR1	31.4149
HTP0425A	T21	MS2	Male	19.1	ENSG00000142166.13	IFNAR1	31.2156
HTP0426A	T21	MS3	Male	17.5	ENSG00000142166.13	IFNAR1	41.5373
HTP0428A	T21	MS2	Male	27.5	ENSG00000142166.13	IFNAR1	30.7555
HTP0429B	Control	D21	Female	11.5	ENSG00000142166.13	IFNAR1	25.5258
HTP0430A	T21	MS2	Male	13.9	ENSG00000142166.13	IFNAR1	30.7699
HTP0431A2	T21	MS2	Female	20.9	ENSG00000142166.13	IFNAR1	33.6595
HTP0434A	T21	MS3	Female	25.9	ENSG00000142166.13	IFNAR1	61.4299
HTP0435A2	T21	MS1	Male	36.2	ENSG00000142166.13	IFNAR1	28.1463
HTP0436A	T21	MS3	Female	32.8	ENSG00000142166.13	IFNAR1	45.153
HTP0437A	T21	MS2	Male	24.9	ENSG00000142166.13	IFNAR1	36.399
HTP0438A	T21	MS1	Female	19.9	ENSG00000142166.13	IFNAR1	44.8612
HTP0439A2	T21	MS3	Male	40.8	ENSG00000142166.13	IFNAR1	44.1787
HTP0440A	T21	MS2	Male	20.9	ENSG00000142166.13	IFNAR1	30.3904
HTP0442A2	T21	MS1	Female	9.5	ENSG00000142166.13	IFNAR1	29.3341
HTP0443A2	T21	MS3	Male	17.9	ENSG00000142166.13	IFNAR1	41.4674
HTP0444B2	Control	D21	Female	9.9	ENSG00000142166.13	IFNAR1	23.9495
HTP0445A	T21	MS2	Female	38.8	ENSG00000142166.13	IFNAR1	53.427
HTP0446A	T21	MS1	Female	31.7	ENSG00000142166.13	IFNAR1	42.7867
HTP0447B2	Control	D21	Female	16.5	ENSG00000142166.13	IFNAR1	26.6046
HTP0448A	T21	MS2	Male	21.5	ENSG00000142166.13	IFNAR1	31.2671
HTP0449A	T21	MS2	Male	20.8	ENSG00000142166.13	IFNAR1	29.9286
HTP0450A	T21	MS1	Male	15.4	ENSG00000142166.13	IFNAR1	31.411
HTP0451A	T21	MS1	Male	32.5	ENSG00000142166.13	IFNAR1	31.1709
HTP0452A	T21	MS2	Female	16.6	ENSG00000142166.13	IFNAR1	38.7016
HTP0454A	T21	MS3	Male	21.7	ENSG00000142166.13	IFNAR1	34.5613
HTP0455B	Control	D21	Female	7.3	ENSG00000142166.13	IFNAR1	24.8949
HTP0456A	T21	MS2	Male	7.3	ENSG00000142166.13	IFNAR1	32.9543
HTP0457B	Control	D21	Female	7.3	ENSG00000142166.13	IFNAR1	19.309
HTP0458A	T21	MS3	Male	20	ENSG00000142166.13	IFNAR1	47.1339
HTP0459A	T21	MS1	Male	13.7	ENSG00000142166.13	IFNAR1	39.5176
HTP0460A	T21	MS1	Male	20.3	ENSG00000142166.13	IFNAR1	35.4372
HTP0461A	T21	MS1	Female	12.5	ENSG00000142166.13	IFNAR1	27.3622
HTP0462A	T21	MS1	Male	38.6	ENSG00000142166.13	IFNAR1	29.8214
HTP0463A	T21	MS1	Female	28.3	ENSG00000142166.13	IFNAR1	27.7977
HTP0464A	T21	MS3	Male	22.7	ENSG00000142166.13	IFNAR1	33.2835
HTP0465A	T21	MS3	Female	6.8	ENSG00000142166.13	IFNAR1	47.8965
HTP0466B	Control	D21	Female	10.9	ENSG00000142166.13	IFNAR1	18.9977
HTP0467A	T21	MS2	Female	32.5	ENSG00000142166.13	IFNAR1	36.6423
HTP0468A2	T21	MS2	Male	29.7	ENSG00000142166.13	IFNAR1	31.2735
HTP0469A	T21	MS2	Female	16.7	ENSG00000142166.13	IFNAR1	28.0632
HTP0471A	T21	MS1	Female	9	ENSG00000142166.13	IFNAR1	28.0785
HTP0473A	T21	MS1	Male	17.1	ENSG00000142166.13	IFNAR1	26.753
HTP0475A	T21	MS1	Female	22	ENSG00000142166.13	IFNAR1	33.2245
HTP0476A	T21	MS2	Female	11.1	ENSG00000142166.13	IFNAR1	28.2238
HTP0477A	T21	MS1	Male	3.4	ENSG00000142166.13	IFNAR1	25.72
HTP0478A	T21	MS1	Female	40.3	ENSG00000142166.13	IFNAR1	37.9258
HTP0479A	T21	MS1	Male	3.7	ENSG00000142166.13	IFNAR1	39.1763
HTP0480A	T21	MS1	Female	21.9	ENSG00000142166.13	IFNAR1	38.6748
HTP0482A	T21	MS2	Male	19.3	ENSG00000142166.13	IFNAR1	27.6499
HTP0484A	T21	MS3	Male	5.6	ENSG00000142166.13	IFNAR1	30.8594
HTP0485A	T21	MS2	Female	5.7	ENSG00000142166.13	IFNAR1	34.8108
HTP0487A	T21	MS2	Male	4.6	ENSG00000142166.13	IFNAR1	42.1205
HTP0488A	T21	MS1	Male	5.4	ENSG00000142166.13	IFNAR1	39.6084
HTP0491A	T21	MS1	Male	6.5	ENSG00000142166.13	IFNAR1	29.5703
HTP0492B	Control	D21	Male	4.8	ENSG00000142166.13	IFNAR1	22.8459
HTP0493B	Control	D21	Male	8.7	ENSG00000142166.13	IFNAR1	21.0076
HTP0494A	T21	MS2	Female	7.1	ENSG00000142166.13	IFNAR1	31.1471
HTP0495B	Control	D21	Female	4.5	ENSG00000142166.13	IFNAR1	26.5966
HTP0497B	Control	D21	Male	54.4	ENSG00000142166.13	IFNAR1	27.4007
HTP0498B	Control	D21	Male	11.9	ENSG00000142166.13	IFNAR1	20.257
HTP0501A	T21	MS3	Male	4	ENSG00000142166.13	IFNAR1	50.2991
HTP0502B	Control	D21	Male	27.1	ENSG00000142166.13	IFNAR1	19.3079
HTP0506B	Control	D21	Male	31.2	ENSG00000142166.13	IFNAR1	37.3533
HTP0507A	T21	MS3	Male	8.2	ENSG00000142166.13	IFNAR1	46.3016
HTP0508B2	Control	D21	Male	29.9	ENSG00000142166.13	IFNAR1	23.5254
HTP0510A	T21	MS1	Female	23	ENSG00000142166.13	IFNAR1	29.176
HTP0512A	T21	MS3	Male	30	ENSG00000142166.13	IFNAR1	38.3254
HTP0515A	T21	MS3	Male	13.1	ENSG00000142166.13	IFNAR1	39.6201
HTP0516A	T21	MS1	Male	39.1	ENSG00000142166.13	IFNAR1	38.423
HTP0517A	T21	MS2	Male	2.7	ENSG00000142166.13	IFNAR1	37.6614
HTP0519A	T21	MS1	Male	2	ENSG00000142166.13	IFNAR1	26.2613
HTP0523B	Control	D21	Female	23.3	ENSG00000142166.13	IFNAR1	22.0206
HTP0524B	Control	D21	Male	24.5	ENSG00000142166.13	IFNAR1	25.7892
HTP0525A	T21	MS1	Female	34.2	ENSG00000142166.13	IFNAR1	36.5863
HTP0527B	Control	D21	Male	7.4	ENSG00000142166.13	IFNAR1	22.8575
HTP0530A	T21	MS3	Female	39.6	ENSG00000142166.13	IFNAR1	28.9106
HTP0531A	T21	MS3	Female	3.5	ENSG00000142166.13	IFNAR1	28.591
HTP0534A	T21	MS1	Male	36.9	ENSG00000142166.13	IFNAR1	40.3581
HTP0535A	T21	MS3	Male	23.6	ENSG00000142166.13	IFNAR1	36.6525
HTP0537A	T21	MS2	Female	51.9	ENSG00000142166.13	IFNAR1	35.9731
HTP0538A	T21	MS3	Male	28.4	ENSG00000142166.13	IFNAR1	40.5757
HTP0539A	T21	MS2	Female	42.8	ENSG00000142166.13	IFNAR1	34.0991
HTP0540A	T21	MS1	Female	14.5	ENSG00000142166.13	IFNAR1	33.4395
HTP0541A	T21	MS2	Male	29.7	ENSG00000142166.13	IFNAR1	24.8905
HTP0542A	T21	MS2	Male	27.8	ENSG00000142166.13	IFNAR1	33.7108
HTP0543A	T21	MS2	Male	36.9	ENSG00000142166.13	IFNAR1	37.6354
HTP0544A	T21	MS2	Male	38.1	ENSG00000142166.13	IFNAR1	35.2988
HTP0545A	T21	MS1	Male	18.1	ENSG00000142166.13	IFNAR1	32.7155
HTP0546A	T21	MS2	Female	51.4	ENSG00000142166.13	IFNAR1	29.3287
HTP0547A	T21	MS2	Female	26	ENSG00000142166.13	IFNAR1	37.1903
HTP0548A	T21	MS3	Female	46.2	ENSG00000142166.13	IFNAR1	46.9795
HTP0549A	T21	MS3	Female	20.6	ENSG00000142166.13	IFNAR1	55.0692
HTP0550A	T21	MS1	Female	15.2	ENSG00000142166.13	IFNAR1	34.9263
HTP0551B	Control	D21	Female	18	ENSG00000142166.13	IFNAR1	29.1336
HTP0552A	T21	MS2	Male	17	ENSG00000142166.13	IFNAR1	28.9753
HTP0553A	T21	MS2	Female	18.2	ENSG00000142166.13	IFNAR1	36.6474
HTP0554A	T21	MS2	Male	23.1	ENSG00000142166.13	IFNAR1	35.8202
HTP0555B	Control	D21	Female	47.3	ENSG00000142166.13	IFNAR1	21.7536
HTP0556A	T21	MS2	Male	28.3	ENSG00000142166.13	IFNAR1	44.9916
HTP0557B	Control	D21	Female	40.1	ENSG00000142166.13	IFNAR1	33.5038
HTP0559B	Control	D21	Male	10.8	ENSG00000142166.13	IFNAR1	27.7957
HTP0560A	T21	MS2	Male	50.1	ENSG00000142166.13	IFNAR1	36.1663
HTP0561A	T21	MS3	Male	13.7	ENSG00000142166.13	IFNAR1	35.1225
HTP0563A	T21	MS2	Female	8.7	ENSG00000142166.13	IFNAR1	28.0511
HTP0564A	T21	MS1	Male	14.2	ENSG00000142166.13	IFNAR1	33.2912
HTP0565A	T21	MS2	Male	22.5	ENSG00000142166.13	IFNAR1	30.082
HTP0566A	T21	MS2	Male	13.7	ENSG00000142166.13	IFNAR1	29.0366
HTP0567B	Control	D21	Female	23	ENSG00000142166.13	IFNAR1	21.6223
HTP0568A	T21	MS2	Male	28.3	ENSG00000142166.13	IFNAR1	28.2333
HTP0569A	T21	MS2	Male	22.9	ENSG00000142166.13	IFNAR1	28.8497
HTP0570A	T21	MS3	Male	38.8	ENSG00000142166.13	IFNAR1	47.7018
HTP0571A	T21	MS3	Male	13.1	ENSG00000142166.13	IFNAR1	55.2602
HTP0572A	T21	MS3	Male	24.4	ENSG00000142166.13	IFNAR1	40.5174
HTP0573B	Control	D21	Male	19.1	ENSG00000142166.13	IFNAR1	28.4946
HTP0574A	T21	MS3	Male	42.4	ENSG00000142166.13	IFNAR1	38.7113
HTP0575A	T21	MS2	Female	17.2	ENSG00000142166.13	IFNAR1	35.1696
HTP0576B	Control	D21	Female	11.2	ENSG00000142166.13	IFNAR1	26.3608
HTP0577A	T21	MS2	Female	28.4	ENSG00000142166.13	IFNAR1	41.0952
HTP0578A	T21	MS1	Male	25.7	ENSG00000142166.13	IFNAR1	33.0883
HTP0580A	T21	MS1	Female	31.8	ENSG00000142166.13	IFNAR1	43.2247
HTP0581A	T21	MS2	Male	30.6	ENSG00000142166.13	IFNAR1	31.7065
HTP0582B	Control	D21	Female	33.1	ENSG00000142166.13	IFNAR1	23.548
HTP0583A	T21	MS1	Female	6.2	ENSG00000142166.13	IFNAR1	35.8414
HTP0584A	T21	MS2	Male	29.3	ENSG00000142166.13	IFNAR1	37.2811
HTP0585A	T21	MS3	Female	16.5	ENSG00000142166.13	IFNAR1	46.6064
HTP0586A	T21	MS3	Male	31.9	ENSG00000142166.13	IFNAR1	55.1095
HTP0587A	T21	MS2	Male	4.3	ENSG00000142166.13	IFNAR1	27.0571
HTP0588A	T21	MS1	Female	19.2	ENSG00000142166.13	IFNAR1	37.4512
HTP0589A	T21	MS3	Female	19	ENSG00000142166.13	IFNAR1	44.3854
HTP0590A	T21	MS3	Male	16.8	ENSG00000142166.13	IFNAR1	34.3374
HTP0591A	T21	MS2	Male	31.9	ENSG00000142166.13	IFNAR1	38.3066
HTP0592A	T21	MS2	Female	14.5	ENSG00000142166.13	IFNAR1	43.1307
HTP0593A	T21	MS2	Male	11.7	ENSG00000142166.13	IFNAR1	33.0579
HTP0594A	T21	MS1	Male	30.1	ENSG00000142166.13	IFNAR1	38.2997
HTP0595B	Control	D21	Female	34.3	ENSG00000142166.13	IFNAR1	25.2661
HTP0596A	T21	MS2	Female	28.3	ENSG00000142166.13	IFNAR1	32.0615
HTP0597A	T21	MS2	Female	12.5	ENSG00000142166.13	IFNAR1	31.5205
HTP0598A	T21	MS3	Female	18	ENSG00000142166.13	IFNAR1	50.0487
HTP0599A	T21	MS3	Female	36.6	ENSG00000142166.13	IFNAR1	41.9535
HTP0600A	T21	MS3	Male	10.8	ENSG00000142166.13	IFNAR1	68.3631
HTP0602A	T21	MS3	Female	13.5	ENSG00000142166.13	IFNAR1	37.3023
HTP0603A	T21	MS1	Female	12.7	ENSG00000142166.13	IFNAR1	31.7083
HTP0604A	T21	MS3	Female	26.6	ENSG00000142166.13	IFNAR1	33.3723
HTP0605A	T21	MS3	Male	17.5	ENSG00000142166.13	IFNAR1	36.0121
HTP0607A	T21	MS2	Male	23.9	ENSG00000142166.13	IFNAR1	23.9179
HTP0608A	T21	MS1	Female	32.5	ENSG00000142166.13	IFNAR1	47.9461
HTP0609A	T21	MS1	Female	4	ENSG00000142166.13	IFNAR1	32.3759
HTP0610A	T21	MS3	Female	17	ENSG00000142166.13	IFNAR1	42.1843
HTP0611A	T21	MS1	Female	23.9	ENSG00000142166.13	IFNAR1	33.1573
HTP0612A	T21	MS1	Male	11.4	ENSG00000142166.13	IFNAR1	29.9812
HTP0613A	T21	MS3	Female	10.3	ENSG00000142166.13	IFNAR1	37.8508
HTP0615B	Control	D21	Male	9.2	ENSG00000142166.13	IFNAR1	20.8278
HTP0616A	T21	MS3	Male	19	ENSG00000142166.13	IFNAR1	49.8527
HTP0617A	T21	MS3	Male	30.5	ENSG00000142166.13	IFNAR1	40.4931
HTP0618A	T21	MS3	Female	37	ENSG00000142166.13	IFNAR1	47.498
HTP0619A	T21	MS3	Female	37	ENSG00000142166.13	IFNAR1	43.5507
HTP0620A	T21	MS3	Female	19.6	ENSG00000142166.13	IFNAR1	39.2375
HTP0621A	T21	MS2	Female	21.4	ENSG00000142166.13	IFNAR1	32.1613
HTP0622A	T21	MS2	Female	26	ENSG00000142166.13	IFNAR1	28.2424
HTP0623A	T21	MS2	Female	28.1	ENSG00000142166.13	IFNAR1	36.5177
HTP0624A	T21	MS2	Female	28.1	ENSG00000142166.13	IFNAR1	40.2905
HTP0625A	T21	MS1	Male	40.1	ENSG00000142166.13	IFNAR1	35.1531
HTP0626A	T21	MS2	Male	14.2	ENSG00000142166.13	IFNAR1	32.4579
HTP0627A	T21	MS3	Female	21.1	ENSG00000142166.13	IFNAR1	54.6043
HTP0628B	Control	D21	Female	4.8	ENSG00000142166.13	IFNAR1	20.6957
HTP0629A	T21	MS1	Female	7	ENSG00000142166.13	IFNAR1	33.9478
HTP0630A	T21	MS2	Male	39.9	ENSG00000142166.13	IFNAR1	32.6049
HTP0631A	T21	MS1	Female	33	ENSG00000142166.13	IFNAR1	45.8667
HTP0632A	T21	MS2	Female	26.4	ENSG00000142166.13	IFNAR1	36.8175
HTP0633A	T21	MS1	Male	33.1	ENSG00000142166.13	IFNAR1	28.4836
HTP0634A	T21	MS2	Male	20.4	ENSG00000142166.13	IFNAR1	32.6362
HTP0637A	T21	MS3	Female	20.1	ENSG00000142166.13	IFNAR1	35.1503
HTP0638A	T21	MS3	Female	32.7	ENSG00000142166.13	IFNAR1	75.6927
HTP0639A	T21	MS1	Male	27.3	ENSG00000142166.13	IFNAR1	32.7941
HTP0641A	T21	MS1	Male	46.6	ENSG00000142166.13	IFNAR1	37.7049
HTP0642A	T21	MS3	Female	25.2	ENSG00000142166.13	IFNAR1	37.6833
HTP0643A	T21	MS3	Male	29.7	ENSG00000142166.13	IFNAR1	44.3842
HTP0644A	T21	MS3	Male	28.7	ENSG00000142166.13	IFNAR1	37.0812
HTP0645A	T21	MS1	Male	28.4	ENSG00000142166.13	IFNAR1	37.3801
HTP0646A	T21	MS3	Male	17.1	ENSG00000142166.13	IFNAR1	44.8493
HTP0647A	T21	MS1	Male	7	ENSG00000142166.13	IFNAR1	44.8897
HTP0648B	Control	D21	Male	11.9	ENSG00000142166.13	IFNAR1	22.9078
HTP0649B	Control	D21	Female	44.6	ENSG00000142166.13	IFNAR1	23.1107
HTP0650A	T21	MS1	Female	45.7	ENSG00000142166.13	IFNAR1	40.1833
HTP0651A	T21	MS3	Male	31.2	ENSG00000142166.13	IFNAR1	29.8666
HTP0652A	T21	MS1	Female	35.1	ENSG00000142166.13	IFNAR1	44.4091
HTP0653B	Control	D21	Male	13.9	ENSG00000142166.13	IFNAR1	29.7081
HTP0654A	T21	MS1	Female	26.9	ENSG00000142166.13	IFNAR1	38.0657
HTP0655B	Control	D21	Male	15.8	ENSG00000142166.13	IFNAR1	22.0482
HTP0657A	T21	MS3	Male	16.9	ENSG00000142166.13	IFNAR1	42.7075
HTP0658A	T21	MS1	Male	15.3	ENSG00000142166.13	IFNAR1	34.9926
HTP0659A	T21	MS1	Female	36.5	ENSG00000142166.13	IFNAR1	42.8723
HTP0660A	T21	MS1	Male	13	ENSG00000142166.13	IFNAR1	33.1977
HTP0661A	T21	MS1	Male	28.4	ENSG00000142166.13	IFNAR1	27.1057
HTP0662A	T21	MS1	Female	26.1	ENSG00000142166.13	IFNAR1	35.6865
HTP0663A	T21	MS3	Female	20.5	ENSG00000142166.13	IFNAR1	46.7786
HTP0664A	T21	MS2	Female	29.4	ENSG00000142166.13	IFNAR1	35.3553
HTP0665A	T21	MS1	Female	23.4	ENSG00000142166.13	IFNAR1	33.6644
HTP0666A	T21	MS3	Male	17.4	ENSG00000142166.13	IFNAR1	40.0277
HTP0667A	T21	MS2	Male	24.1	ENSG00000142166.13	IFNAR1	28.2749
HTP0668A	T21	MS1	Female	29.7	ENSG00000142166.13	IFNAR1	26.0616
HTP0669B	Control	D21	Female	14.6	ENSG00000142166.13	IFNAR1	26.3012
HTP0672A	T21	MS1	Male	17.2	ENSG00000142166.13	IFNAR1	20.8428
HTP0676A	T21	MS1	Female	19.3	ENSG00000142166.13	IFNAR1	27.2182
HTP0706A	T21	MS3	Female	22.8	ENSG00000142166.13	IFNAR1	41.3985
HTP0708A	T21	MS1	Male	17	ENSG00000142166.13	IFNAR1	32.9708
HTP0204A	T21	MS2	Male	13.1	ENSG00000142166.13	IFNAR1	18.1736
HTP0206B	Control	D21	Male	15.8	ENSG00000142166.13	IFNAR1	11.8704
HTP0288B	Control	D21	Male	9.2	ENSG00000142166.13	IFNAR1	12.5019
HTP0302B	Control	D21	Female	41.6	ENSG00000142166.13	IFNAR1	14.9259
HTP0310A	T21	MS2	Male	10.8	ENSG00000142166.13	IFNAR1	22.2671
HTP0322B	Control	D21	Male	29	ENSG00000142166.13	IFNAR1	14.0345
HTP0326A	T21	MS2	Female	30.2	ENSG00000142166.13	IFNAR1	23.4163
HTP0328A	T21	MS2	Female	41.2	ENSG00000142166.13	IFNAR1	25.0632
HTP0332A	T21	MS2	Male	24.4	ENSG00000142166.13	IFNAR1	17.844
HTP0338B	Control	D21	Male	27.5	ENSG00000142166.13	IFNAR1	10.5002
HTP0348A	T21	MS2	Female	17.2	ENSG00000142166.13	IFNAR1	23.0145
HTP0351A	T21	MS2	Male	27	ENSG00000142166.13	IFNAR1	23.9773
HTP0084A2	T21	MS2	Male	35	ENSG00000142166.13	IFNAR1	21.9698
HTP0085B2	Control	D21	Male	33.7	ENSG00000142166.13	IFNAR1	14.5465
HTP0001B2	Control	D21	Female	25.8	ENSG00000159128.14	IFNGR2	84.5281
HTP0005A3	T21	MS1	Male	36.5	ENSG00000159128.14	IFNGR2	140.067
HTP0012A2	T21	MS1	Female	44	ENSG00000159128.14	IFNGR2	161.206
HTP0015A4	T21	MS2	Male	31.2	ENSG00000159128.14	IFNGR2	134.427
HTP0017A4	T21	MS3	Female	23.6	ENSG00000159128.14	IFNGR2	172.689
HTP0018B3	Control	D21	Female	57	ENSG00000159128.14	IFNGR2	104.636
HTP0019B2	Control	D21	Female	56.9	ENSG00000159128.14	IFNGR2	104.945
HTP0022B2	Control	D21	Female	43.2	ENSG00000159128.14	IFNGR2	106.057
HTP0023A2	T21	MS2	Female	36.2	ENSG00000159128.14	IFNGR2	155.364
HTP0025A3	T21	MS2	Female	25.7	ENSG00000159128.14	IFNGR2	176.308
HTP0026B2	Control	D21	Female	55.6	ENSG00000159128.14	IFNGR2	104.482
HTP0034B3	Control	D21	Female	25.1	ENSG00000159128.14	IFNGR2	132.088
HTP0035B3	Control	D21	Female	28.6	ENSG00000159128.14	IFNGR2	135.991
HTP0036A2	T21	MS1	Female	32.1	ENSG00000159128.14	IFNGR2	161.132
HTP0040B3	Control	D21	Female	28.9	ENSG00000159128.14	IFNGR2	125.212
HTP0042B2	Control	D21	Male	36.2	ENSG00000159128.14	IFNGR2	89.0563
HTP0043B2	Control	D21	Male	38.2	ENSG00000159128.14	IFNGR2	95.1729
HTP0044B2	Control	D21	Male	35.8	ENSG00000159128.14	IFNGR2	120.653
HTP0047B2	Control	D21	Male	38.7	ENSG00000159128.14	IFNGR2	131.666
HTP0048B2	Control	D21	Female	39.4	ENSG00000159128.14	IFNGR2	106.173
HTP0050A3	T21	MS3	Female	22.8	ENSG00000159128.14	IFNGR2	169.389
HTP0052A2	T21	MS1	Female	29.9	ENSG00000159128.14	IFNGR2	158.084
HTP0053A2	T21	MS1	Female	26.3	ENSG00000159128.14	IFNGR2	166.389
HTP0054A2	T21	MS3	Male	21.7	ENSG00000159128.14	IFNGR2	177.622
HTP0055B2	Control	D21	Male	37	ENSG00000159128.14	IFNGR2	89.875
HTP0057B2	Control	D21	Female	34.8	ENSG00000159128.14	IFNGR2	125.427
HTP0058B2	Control	D21	Male	33.8	ENSG00000159128.14	IFNGR2	124.095
HTP0059B2	Control	D21	Male	24.7	ENSG00000159128.14	IFNGR2	126.247
HTP0061B2	Control	D21	Female	22.2	ENSG00000159128.14	IFNGR2	113.415
HTP0062B2	Control	D21	Female	20.5	ENSG00000159128.14	IFNGR2	157.201
HTP0066A2	T21	MS1	Male	14.7	ENSG00000159128.14	IFNGR2	115.859
HTP0067B2	Control	D21	Male	20.5	ENSG00000159128.14	IFNGR2	125.2
HTP0070A3	T21	MS3	Male	24.9	ENSG00000159128.14	IFNGR2	143.516
HTP0073A2	T21	MS3	Male	54.7	ENSG00000159128.14	IFNGR2	199.705
HTP0077B2	Control	D21	Male	43.3	ENSG00000159128.14	IFNGR2	110.102
HTP0078B2	Control	D21	Male	27.7	ENSG00000159128.14	IFNGR2	142.415
HTP0079B2	Control	D21	Male	28.4	ENSG00000159128.14	IFNGR2	116.791
HTP0080A2	T21	MS1	Female	34.8	ENSG00000159128.14	IFNGR2	143.437
HTP0087B2	Control	D21	Male	55.4	ENSG00000159128.14	IFNGR2	115.958
HTP0090B2	Control	D21	Male	24.8	ENSG00000159128.14	IFNGR2	127.197
HTP0092B2	Control	D21	Female	25.2	ENSG00000159128.14	IFNGR2	128.73
HTP0095B2	Control	D21	Female	37.7	ENSG00000159128.14	IFNGR2	148.595
HTP0096B2	Control	D21	Male	25.6	ENSG00000159128.14	IFNGR2	111.449
HTP0098B2	Control	D21	Female	54.9	ENSG00000159128.14	IFNGR2	118.6
HTP0100B2	Control	D21	Female	33.5	ENSG00000159128.14	IFNGR2	109.273
HTP0101A2	T21	MS3	Female	31.3	ENSG00000159128.14	IFNGR2	291.768
HTP0103A2	T21	MS1	Female	1.6	ENSG00000159128.14	IFNGR2	97.5109
HTP0104B2	Control	D21	Female	36.6	ENSG00000159128.14	IFNGR2	88.6095
HTP0105B3	Control	D21	Female	30	ENSG00000159128.14	IFNGR2	115.503
HTP0107A3	T21	MS2	Female	33.7	ENSG00000159128.14	IFNGR2	188.013
HTP0109A3	T21	MS1	Female	49	ENSG00000159128.14	IFNGR2	171.703
HTP0111B2	Control	D21	Female	44.5	ENSG00000159128.14	IFNGR2	130.602
HTP0112A3	T21	MS3	Female	36	ENSG00000159128.14	IFNGR2	212.501
HTP0116A2	T21	MS1	Male	10.9	ENSG00000159128.14	IFNGR2	114.868
HTP0118B	Control	D21	Male	44.3	ENSG00000159128.14	IFNGR2	102.883
HTP0119A	T21	MS1	Female	50.9	ENSG00000159128.14	IFNGR2	157.131
HTP0126B2	Control	D21	Female	48	ENSG00000159128.14	IFNGR2	107.61
HTP0127B2	Control	D21	Female	8.2	ENSG00000159128.14	IFNGR2	110.778
HTP0146B	Control	D21	Male	47.4	ENSG00000159128.14	IFNGR2	131.673
HTP0147B	Control	D21	Female	38.6	ENSG00000159128.14	IFNGR2	131.416
HTP0148B2	Control	D21	Male	41.7	ENSG00000159128.14	IFNGR2	102.03
HTP0149B	Control	D21	Female	53.2	ENSG00000159128.14	IFNGR2	134.002
HTP0151A	T21	MS3	Male	27.4	ENSG00000159128.14	IFNGR2	207.579
HTP0198A3	T21	MS2	Male	36.3	ENSG00000159128.14	IFNGR2	169.047
HTP0202B	Control	D21	Male	61.3	ENSG00000159128.14	IFNGR2	136.447
HTP0205B	Control	D21	Female	42.6	ENSG00000159128.14	IFNGR2	123.491
HTP0207A4	T21	MS1	Female	25.2	ENSG00000159128.14	IFNGR2	187.777
HTP0211A3	T21	MS2	Male	29.7	ENSG00000159128.14	IFNGR2	133.611
HTP0213A3	T21	MS2	Male	46.3	ENSG00000159128.14	IFNGR2	145.64
HTP0214B2	Control	D21	Female	21.6	ENSG00000159128.14	IFNGR2	156.669
HTP0216B2	Control	D21	Female	17.2	ENSG00000159128.14	IFNGR2	146.183
HTP0219A2	T21	MS2	Female	19.5	ENSG00000159128.14	IFNGR2	139.174
HTP0226A3	T21	MS1	Male	52.4	ENSG00000159128.14	IFNGR2	172.988
HTP0230A2	T21	MS3	Female	39.6	ENSG00000159128.14	IFNGR2	221.993
HTP0236A2	T21	MS1	Male	11.3	ENSG00000159128.14	IFNGR2	160.79
HTP0238A3	T21	MS2	Male	41.5	ENSG00000159128.14	IFNGR2	152.756
HTP0241A2	T21	MS3	Female	17.9	ENSG00000159128.14	IFNGR2	220.696
HTP0242B3	Control	D21	Female	20.3	ENSG00000159128.14	IFNGR2	146.536
HTP0243A3	T21	MS3	Female	15.1	ENSG00000159128.14	IFNGR2	170.482
HTP0247A2	T21	MS3	Male	22.5	ENSG00000159128.14	IFNGR2	194.402
HTP0249A2	T21	MS2	Female	34	ENSG00000159128.14	IFNGR2	156.829
HTP0251A2	T21	MS3	Female	34.3	ENSG00000159128.14	IFNGR2	193.59
HTP0254A2	T21	MS2	Male	33.8	ENSG00000159128.14	IFNGR2	142.697
HTP0259A2	T21	MS3	Female	32.6	ENSG00000159128.14	IFNGR2	230.582
HTP0261A2	T21	MS1	Male	22.9	ENSG00000159128.14	IFNGR2	114.768
HTP0262A2	T21	MS3	Female	14.3	ENSG00000159128.14	IFNGR2	174.354
HTP0263A2	T21	MS2	Female	12.4	ENSG00000159128.14	IFNGR2	173.504
HTP0277A3	T21	MS1	Female	37.2	ENSG00000159128.14	IFNGR2	181.798
HTP0289B	Control	D21	Male	7.1	ENSG00000159128.14	IFNGR2	63.1438
HTP0290B	Control	D21	Female	43.3	ENSG00000159128.14	IFNGR2	119.671
HTP0293A	T21	MS3	Male	6.2	ENSG00000159128.14	IFNGR2	161.844
HTP0294B	Control	D21	Male	4.2	ENSG00000159128.14	IFNGR2	91.1435
HTP0295A	T21	MS3	Male	51.2	ENSG00000159128.14	IFNGR2	184.554
HTP0296A	T21	MS3	Male	55.1	ENSG00000159128.14	IFNGR2	174.716
HTP0298A	T21	MS1	Female	25.8	ENSG00000159128.14	IFNGR2	130.794
HTP0300A	T21	MS1	Female	30.8	ENSG00000159128.14	IFNGR2	164.087
HTP0301A3	T21	MS2	Female	24	ENSG00000159128.14	IFNGR2	153.281
HTP0306A	T21	MS3	Male	23.2	ENSG00000159128.14	IFNGR2	228.605
HTP0312A2	T21	MS1	Female	35.7	ENSG00000159128.14	IFNGR2	155.234
HTP0316B	Control	D21	Female	29.6	ENSG00000159128.14	IFNGR2	100.838
HTP0318A3	T21	MS1	Male	30.5	ENSG00000159128.14	IFNGR2	108.425
HTP0320A2	T21	MS3	Female	33.7	ENSG00000159128.14	IFNGR2	261.06
HTP0321A	T21	MS3	Female	14	ENSG00000159128.14	IFNGR2	179.671
HTP0323A	T21	MS3	Male	3.8	ENSG00000159128.14	IFNGR2	158.579
HTP0324A2	T21	MS1	Male	22	ENSG00000159128.14	IFNGR2	105.432
HTP0325A	T21	MS3	Male	13.4	ENSG00000159128.14	IFNGR2	175.461
HTP0327A	T21	MS1	Male	6.5	ENSG00000159128.14	IFNGR2	152.726
HTP0329A2	T21	MS3	Female	19.5	ENSG00000159128.14	IFNGR2	250.966
HTP0330A	T21	MS1	Male	6.1	ENSG00000159128.14	IFNGR2	170.263
HTP0331A	T21	MS3	Male	23.1	ENSG00000159128.14	IFNGR2	164.834
HTP0333A2	T21	MS3	Female	30.3	ENSG00000159128.14	IFNGR2	200.147
HTP0334A2	T21	MS1	Male	44.1	ENSG00000159128.14	IFNGR2	146.114
HTP0335A2	T21	MS2	Female	57.6	ENSG00000159128.14	IFNGR2	114.319
HTP0336A	T21	MS1	Female	8.7	ENSG00000159128.14	IFNGR2	128.266
HTP0337A	T21	MS3	Male	22.2	ENSG00000159128.14	IFNGR2	181.366
HTP0339A	T21	MS1	Male	16.1	ENSG00000159128.14	IFNGR2	107.314
HTP0340A	T21	MS3	Female	18.6	ENSG00000159128.14	IFNGR2	192.53
HTP0341A	T21	MS1	Male	2.6	ENSG00000159128.14	IFNGR2	135.617
HTP0342A	T21	MS1	Female	13.6	ENSG00000159128.14	IFNGR2	107.958
HTP0343B	Control	D21	Male	46.2	ENSG00000159128.14	IFNGR2	137.113
HTP0345A	T21	MS3	Female	52.7	ENSG00000159128.14	IFNGR2	263.491
HTP0346B	Control	D21	Female	37.1	ENSG00000159128.14	IFNGR2	115.817
HTP0347B	Control	D21	Female	14	ENSG00000159128.14	IFNGR2	115.516
HTP0349B	Control	D21	Female	10	ENSG00000159128.14	IFNGR2	107.985
HTP0352B	Control	D21	Male	43.2	ENSG00000159128.14	IFNGR2	135.226
HTP0354A	T21	MS1	Male	6	ENSG00000159128.14	IFNGR2	128.451
HTP0355B	Control	D21	Male	12.3	ENSG00000159128.14	IFNGR2	125.252
HTP0357A	T21	MS1	Male	3.8	ENSG00000159128.14	IFNGR2	86.0079
HTP0361B2	Control	D21	Male	11.5	ENSG00000159128.14	IFNGR2	109.478
HTP0364A	T21	MS3	Male	13.7	ENSG00000159128.14	IFNGR2	190.521
HTP0367A	T21	MS1	Male	13.6	ENSG00000159128.14	IFNGR2	142.26
HTP0368A	T21	MS1	Male	15.2	ENSG00000159128.14	IFNGR2	126.062
HTP0370A	T21	MS1	Male	20.2	ENSG00000159128.14	IFNGR2	141.551
HTP0373A	T21	MS1	Male	56.7	ENSG00000159128.14	IFNGR2	166.764
HTP0374A	T21	MS2	Male	25.5	ENSG00000159128.14	IFNGR2	107.296
HTP0375A	T21	MS1	Female	10.9	ENSG00000159128.14	IFNGR2	123.245
HTP0376B	Control	D21	Female	24	ENSG00000159128.14	IFNGR2	88.7028
HTP0378A	T21	MS3	Female	31.4	ENSG00000159128.14	IFNGR2	218.884
HTP0379A	T21	MS1	Female	35.4	ENSG00000159128.14	IFNGR2	194.986
HTP0380A	T21	MS2	Male	25.8	ENSG00000159128.14	IFNGR2	161.613
HTP0381A	T21	MS2	Male	25.4	ENSG00000159128.14	IFNGR2	128.734
HTP0382A	T21	MS3	Male	39.5	ENSG00000159128.14	IFNGR2	132.67
HTP0384A	T21	MS3	Female	27.8	ENSG00000159128.14	IFNGR2	195.733
HTP0385A	T21	MS3	Male	25.6	ENSG00000159128.14	IFNGR2	171.763
HTP0386A	T21	MS2	Male	6.8	ENSG00000159128.14	IFNGR2	114.964
HTP0387A	T21	MS1	Female	33.3	ENSG00000159128.14	IFNGR2	194.433
HTP0388A	T21	MS1	Female	37.5	ENSG00000159128.14	IFNGR2	198.122
HTP0389A	T21	MS1	Female	20.1	ENSG00000159128.14	IFNGR2	180.022
HTP0390A	T21	MS3	Female	15.5	ENSG00000159128.14	IFNGR2	200.009
HTP0391A	T21	MS1	Male	26.8	ENSG00000159128.14	IFNGR2	154.263
HTP0392A	T21	MS3	Male	32.4	ENSG00000159128.14	IFNGR2	177.584
HTP0393A	T21	MS2	Female	39.8	ENSG00000159128.14	IFNGR2	176.678
HTP0394A	T21	MS2	Female	23.6	ENSG00000159128.14	IFNGR2	169.313
HTP0395A	T21	MS2	Male	35.2	ENSG00000159128.14	IFNGR2	123.543
HTP0396A	T21	MS3	Male	15.9	ENSG00000159128.14	IFNGR2	224.398
HTP0397A	T21	MS1	Male	38.7	ENSG00000159128.14	IFNGR2	192.673
HTP0398A	T21	MS2	Female	17.5	ENSG00000159128.14	IFNGR2	125.317
HTP0399A2	T21	MS3	Male	33.1	ENSG00000159128.14	IFNGR2	201.525
HTP0400A	T21	MS1	Male	14.9	ENSG00000159128.14	IFNGR2	149.878
HTP0401A	T21	MS3	Female	34.6	ENSG00000159128.14	IFNGR2	199.376
HTP0402A	T21	MS1	Male	35.9	ENSG00000159128.14	IFNGR2	191.499
HTP0403A	T21	MS3	Male	13.4	ENSG00000159128.14	IFNGR2	146.984
HTP0404A	T21	MS3	Female	12.5	ENSG00000159128.14	IFNGR2	191.809
HTP0405A	T21	MS3	Male	26.1	ENSG00000159128.14	IFNGR2	175.561
HTP0406A	T21	MS2	Female	9.2	ENSG00000159128.14	IFNGR2	120.366
HTP0407A	T21	MS3	Male	43.5	ENSG00000159128.14	IFNGR2	183.844
HTP0408A	T21	MS1	Male	40.6	ENSG00000159128.14	IFNGR2	169.729
HTP0409A	T21	MS2	Female	21.2	ENSG00000159128.14	IFNGR2	168.974
HTP0410A	T21	MS2	Male	24	ENSG00000159128.14	IFNGR2	148.572
HTP0411A	T21	MS3	Female	18.7	ENSG00000159128.14	IFNGR2	192.742
HTP0412A	T21	MS3	Male	20.7	ENSG00000159128.14	IFNGR2	187.509
HTP0413A	T21	MS2	Female	22.5	ENSG00000159128.14	IFNGR2	115.371
HTP0414A	T21	MS3	Female	21.8	ENSG00000159128.14	IFNGR2	199.503
HTP0415A	T21	MS3	Female	8.3	ENSG00000159128.14	IFNGR2	188.281
HTP0418A	T21	MS1	Male	3.8	ENSG00000159128.14	IFNGR2	136.923
HTP0419A	T21	MS1	Male	20.8	ENSG00000159128.14	IFNGR2	168.799
HTP0420A	T21	MS1	Male	6.4	ENSG00000159128.14	IFNGR2	113.254
HTP0421A	T21	MS3	Male	13.7	ENSG00000159128.14	IFNGR2	169.152
HTP0423A	T21	MS2	Male	23.9	ENSG00000159128.14	IFNGR2	160.639
HTP0424A	T21	MS2	Female	4	ENSG00000159128.14	IFNGR2	197.411
HTP0425A	T21	MS2	Male	19.1	ENSG00000159128.14	IFNGR2	150.615
HTP0426A	T21	MS3	Male	17.5	ENSG00000159128.14	IFNGR2	217.454
HTP0428A	T21	MS2	Male	27.5	ENSG00000159128.14	IFNGR2	152.046
HTP0429B	Control	D21	Female	11.5	ENSG00000159128.14	IFNGR2	145.115
HTP0430A	T21	MS2	Male	13.9	ENSG00000159128.14	IFNGR2	161.822
HTP0431A2	T21	MS2	Female	20.9	ENSG00000159128.14	IFNGR2	127.559
HTP0434A	T21	MS3	Female	25.9	ENSG00000159128.14	IFNGR2	271.081
HTP0435A2	T21	MS1	Male	36.2	ENSG00000159128.14	IFNGR2	128.719
HTP0436A	T21	MS3	Female	32.8	ENSG00000159128.14	IFNGR2	244.18
HTP0437A	T21	MS2	Male	24.9	ENSG00000159128.14	IFNGR2	172.506
HTP0438A	T21	MS1	Female	19.9	ENSG00000159128.14	IFNGR2	219.746
HTP0439A2	T21	MS3	Male	40.8	ENSG00000159128.14	IFNGR2	204.461
HTP0440A	T21	MS2	Male	20.9	ENSG00000159128.14	IFNGR2	176.444
HTP0442A2	T21	MS1	Female	9.5	ENSG00000159128.14	IFNGR2	142.75
HTP0443A2	T21	MS3	Male	17.9	ENSG00000159128.14	IFNGR2	234.671
HTP0444B2	Control	D21	Female	9.9	ENSG00000159128.14	IFNGR2	116.886
HTP0445A	T21	MS2	Female	38.8	ENSG00000159128.14	IFNGR2	202.589
HTP0446A	T21	MS1	Female	31.7	ENSG00000159128.14	IFNGR2	181.748
HTP0447B2	Control	D21	Female	16.5	ENSG00000159128.14	IFNGR2	141.113
HTP0448A	T21	MS2	Male	21.5	ENSG00000159128.14	IFNGR2	149.337
HTP0449A	T21	MS2	Male	20.8	ENSG00000159128.14	IFNGR2	161.321
HTP0450A	T21	MS1	Male	15.4	ENSG00000159128.14	IFNGR2	138.197
HTP0451A	T21	MS1	Male	32.5	ENSG00000159128.14	IFNGR2	153.794
HTP0452A	T21	MS2	Female	16.6	ENSG00000159128.14	IFNGR2	169.569
HTP0454A	T21	MS3	Male	21.7	ENSG00000159128.14	IFNGR2	181.821
HTP0455B	Control	D21	Female	7.3	ENSG00000159128.14	IFNGR2	92.2236
HTP0456A	T21	MS2	Male	7.3	ENSG00000159128.14	IFNGR2	147.558
HTP0457B	Control	D21	Female	7.3	ENSG00000159128.14	IFNGR2	80.0619
HTP0458A	T21	MS3	Male	20	ENSG00000159128.14	IFNGR2	200.267
HTP0459A	T21	MS1	Male	13.7	ENSG00000159128.14	IFNGR2	189.555
HTP0460A	T21	MS1	Male	20.3	ENSG00000159128.14	IFNGR2	169.291
HTP0461A	T21	MS1	Female	12.5	ENSG00000159128.14	IFNGR2	110.008
HTP0462A	T21	MS1	Male	38.6	ENSG00000159128.14	IFNGR2	164.872
HTP0463A	T21	MS1	Female	28.3	ENSG00000159128.14	IFNGR2	168.247
HTP0464A	T21	MS3	Male	22.7	ENSG00000159128.14	IFNGR2	191.26
HTP0465A	T21	MS3	Female	6.8	ENSG00000159128.14	IFNGR2	146.755
HTP0466B	Control	D21	Female	10.9	ENSG00000159128.14	IFNGR2	113.031
HTP0467A	T21	MS2	Female	32.5	ENSG00000159128.14	IFNGR2	169.803
HTP0468A2	T21	MS2	Male	29.7	ENSG00000159128.14	IFNGR2	105.211
HTP0469A	T21	MS2	Female	16.7	ENSG00000159128.14	IFNGR2	105.079
HTP0471A	T21	MS1	Female	9	ENSG00000159128.14	IFNGR2	165.013
HTP0473A	T21	MS1	Male	17.1	ENSG00000159128.14	IFNGR2	152.022
HTP0475A	T21	MS1	Female	22	ENSG00000159128.14	IFNGR2	143.782
HTP0476A	T21	MS2	Female	11.1	ENSG00000159128.14	IFNGR2	201.006
HTP0477A	T21	MS1	Male	3.4	ENSG00000159128.14	IFNGR2	124.809
HTP0478A	T21	MS1	Female	40.3	ENSG00000159128.14	IFNGR2	190.717
HTP0479A	T21	MS1	Male	3.7	ENSG00000159128.14	IFNGR2	147.839
HTP0480A	T21	MS1	Female	21.9	ENSG00000159128.14	IFNGR2	192.921
HTP0482A	T21	MS2	Male	19.3	ENSG00000159128.14	IFNGR2	143.679
HTP0484A	T21	MS3	Male	5.6	ENSG00000159128.14	IFNGR2	205.305
HTP0485A	T21	MS2	Female	5.7	ENSG00000159128.14	IFNGR2	145.156
HTP0487A	T21	MS2	Male	4.6	ENSG00000159128.14	IFNGR2	121.871
HTP0488A	T21	MS1	Male	5.4	ENSG00000159128.14	IFNGR2	144.815
HTP0491A	T21	MS1	Male	6.5	ENSG00000159128.14	IFNGR2	119.166
HTP0492B	Control	D21	Male	4.8	ENSG00000159128.14	IFNGR2	90.8496
HTP0493B	Control	D21	Male	8.7	ENSG00000159128.14	IFNGR2	87.0141
HTP0494A	T21	MS2	Female	7.1	ENSG00000159128.14	IFNGR2	121.647
HTP0495B	Control	D21	Female	4.5	ENSG00000159128.14	IFNGR2	118.683
HTP0497B	Control	D21	Male	54.4	ENSG00000159128.14	IFNGR2	139.248
HTP0498B	Control	D21	Male	11.9	ENSG00000159128.14	IFNGR2	116.912
HTP0501A	T21	MS3	Male	4	ENSG00000159128.14	IFNGR2	201.301
HTP0502B	Control	D21	Male	27.1	ENSG00000159128.14	IFNGR2	110.281
HTP0506B	Control	D21	Male	31.2	ENSG00000159128.14	IFNGR2	143.929
HTP0507A	T21	MS3	Male	8.2	ENSG00000159128.14	IFNGR2	154.467
HTP0508B2	Control	D21	Male	29.9	ENSG00000159128.14	IFNGR2	122.15
HTP0510A	T21	MS1	Female	23	ENSG00000159128.14	IFNGR2	158.113
HTP0512A	T21	MS3	Male	30	ENSG00000159128.14	IFNGR2	201.682
HTP0515A	T21	MS3	Male	13.1	ENSG00000159128.14	IFNGR2	176.886
HTP0516A	T21	MS1	Male	39.1	ENSG00000159128.14	IFNGR2	171.961
HTP0517A	T21	MS2	Male	2.7	ENSG00000159128.14	IFNGR2	129.955
HTP0519A	T21	MS1	Male	2	ENSG00000159128.14	IFNGR2	122.528
HTP0523B	Control	D21	Female	23.3	ENSG00000159128.14	IFNGR2	130.01
HTP0524B	Control	D21	Male	24.5	ENSG00000159128.14	IFNGR2	124.951
HTP0525A	T21	MS1	Female	34.2	ENSG00000159128.14	IFNGR2	158.57
HTP0527B	Control	D21	Male	7.4	ENSG00000159128.14	IFNGR2	80.88
HTP0530A	T21	MS3	Female	39.6	ENSG00000159128.14	IFNGR2	137.07
HTP0531A	T21	MS3	Female	3.5	ENSG00000159128.14	IFNGR2	125.364
HTP0534A	T21	MS1	Male	36.9	ENSG00000159128.14	IFNGR2	157.96
HTP0535A	T21	MS3	Male	23.6	ENSG00000159128.14	IFNGR2	216.261
HTP0537A	T21	MS2	Female	51.9	ENSG00000159128.14	IFNGR2	172.603
HTP0538A	T21	MS3	Male	28.4	ENSG00000159128.14	IFNGR2	199.902
HTP0539A	T21	MS2	Female	42.8	ENSG00000159128.14	IFNGR2	170.486
HTP0540A	T21	MS1	Female	14.5	ENSG00000159128.14	IFNGR2	145.014
HTP0541A	T21	MS2	Male	29.7	ENSG00000159128.14	IFNGR2	102.82
HTP0542A	T21	MS2	Male	27.8	ENSG00000159128.14	IFNGR2	146.953
HTP0543A	T21	MS2	Male	36.9	ENSG00000159128.14	IFNGR2	142.409
HTP0544A	T21	MS2	Male	38.1	ENSG00000159128.14	IFNGR2	151.502
HTP0545A	T21	MS1	Male	18.1	ENSG00000159128.14	IFNGR2	152.347
HTP0546A	T21	MS2	Female	51.4	ENSG00000159128.14	IFNGR2	147.939
HTP0547A	T21	MS2	Female	26	ENSG00000159128.14	IFNGR2	151.321
HTP0548A	T21	MS3	Female	46.2	ENSG00000159128.14	IFNGR2	221.696
HTP0549A	T21	MS3	Female	20.6	ENSG00000159128.14	IFNGR2	178.758
HTP0550A	T21	MS1	Female	15.2	ENSG00000159128.14	IFNGR2	123.511
HTP0551B	Control	D21	Female	18	ENSG00000159128.14	IFNGR2	121.883
HTP0552A	T21	MS2	Male	17	ENSG00000159128.14	IFNGR2	141.341
HTP0553A	T21	MS2	Female	18.2	ENSG00000159128.14	IFNGR2	132.53
HTP0554A	T21	MS2	Male	23.1	ENSG00000159128.14	IFNGR2	168.262
HTP0555B	Control	D21	Female	47.3	ENSG00000159128.14	IFNGR2	113.922
HTP0556A	T21	MS2	Male	28.3	ENSG00000159128.14	IFNGR2	234.893
HTP0557B	Control	D21	Female	40.1	ENSG00000159128.14	IFNGR2	140.883
HTP0559B	Control	D21	Male	10.8	ENSG00000159128.14	IFNGR2	114.178
HTP0560A	T21	MS2	Male	50.1	ENSG00000159128.14	IFNGR2	166.681
HTP0561A	T21	MS3	Male	13.7	ENSG00000159128.14	IFNGR2	182.806
HTP0563A	T21	MS2	Female	8.7	ENSG00000159128.14	IFNGR2	116.082
HTP0564A	T21	MS1	Male	14.2	ENSG00000159128.14	IFNGR2	178.086
HTP0565A	T21	MS2	Male	22.5	ENSG00000159128.14	IFNGR2	183.269
HTP0566A	T21	MS2	Male	13.7	ENSG00000159128.14	IFNGR2	116.918
HTP0567B	Control	D21	Female	23	ENSG00000159128.14	IFNGR2	110.523
HTP0568A	T21	MS2	Male	28.3	ENSG00000159128.14	IFNGR2	133.344
HTP0569A	T21	MS2	Male	22.9	ENSG00000159128.14	IFNGR2	112.427
HTP0570A	T21	MS3	Male	38.8	ENSG00000159128.14	IFNGR2	222.215
HTP0571A	T21	MS3	Male	13.1	ENSG00000159128.14	IFNGR2	243.792
HTP0572A	T21	MS3	Male	24.4	ENSG00000159128.14	IFNGR2	176.554
HTP0573B	Control	D21	Male	19.1	ENSG00000159128.14	IFNGR2	135.808
HTP0574A	T21	MS3	Male	42.4	ENSG00000159128.14	IFNGR2	169.177
HTP0575A	T21	MS2	Female	17.2	ENSG00000159128.14	IFNGR2	160.431
HTP0576B	Control	D21	Female	11.2	ENSG00000159128.14	IFNGR2	105.004
HTP0577A	T21	MS2	Female	28.4	ENSG00000159128.14	IFNGR2	165.502
HTP0578A	T21	MS1	Male	25.7	ENSG00000159128.14	IFNGR2	143.348
HTP0580A	T21	MS1	Female	31.8	ENSG00000159128.14	IFNGR2	196.547
HTP0581A	T21	MS2	Male	30.6	ENSG00000159128.14	IFNGR2	157.218
HTP0582B	Control	D21	Female	33.1	ENSG00000159128.14	IFNGR2	116.835
HTP0583A	T21	MS1	Female	6.2	ENSG00000159128.14	IFNGR2	134.51
HTP0584A	T21	MS2	Male	29.3	ENSG00000159128.14	IFNGR2	135.22
HTP0585A	T21	MS3	Female	16.5	ENSG00000159128.14	IFNGR2	204.523
HTP0586A	T21	MS3	Male	31.9	ENSG00000159128.14	IFNGR2	202.981
HTP0587A	T21	MS2	Male	4.3	ENSG00000159128.14	IFNGR2	115.09
HTP0588A	T21	MS1	Female	19.2	ENSG00000159128.14	IFNGR2	155.593
HTP0589A	T21	MS3	Female	19	ENSG00000159128.14	IFNGR2	219.399
HTP0590A	T21	MS3	Male	16.8	ENSG00000159128.14	IFNGR2	190.313
HTP0591A	T21	MS2	Male	31.9	ENSG00000159128.14	IFNGR2	155.925
HTP0592A	T21	MS2	Female	14.5	ENSG00000159128.14	IFNGR2	176.653
HTP0593A	T21	MS2	Male	11.7	ENSG00000159128.14	IFNGR2	157.284
HTP0594A	T21	MS1	Male	30.1	ENSG00000159128.14	IFNGR2	157.852
HTP0595B	Control	D21	Female	34.3	ENSG00000159128.14	IFNGR2	180.864
HTP0596A	T21	MS2	Female	28.3	ENSG00000159128.14	IFNGR2	183.801
HTP0597A	T21	MS2	Female	12.5	ENSG00000159128.14	IFNGR2	143.642
HTP0598A	T21	MS3	Female	18	ENSG00000159128.14	IFNGR2	240.158
HTP0599A	T21	MS3	Female	36.6	ENSG00000159128.14	IFNGR2	219.609
HTP0600A	T21	MS3	Male	10.8	ENSG00000159128.14	IFNGR2	344.546
HTP0602A	T21	MS3	Female	13.5	ENSG00000159128.14	IFNGR2	206.7
HTP0603A	T21	MS1	Female	12.7	ENSG00000159128.14	IFNGR2	134.329
HTP0604A	T21	MS3	Female	26.6	ENSG00000159128.14	IFNGR2	199.319
HTP0605A	T21	MS3	Male	17.5	ENSG00000159128.14	IFNGR2	202.063
HTP0607A	T21	MS2	Male	23.9	ENSG00000159128.14	IFNGR2	131.622
HTP0608A	T21	MS1	Female	32.5	ENSG00000159128.14	IFNGR2	176.564
HTP0609A	T21	MS1	Female	4	ENSG00000159128.14	IFNGR2	121.678
HTP0610A	T21	MS3	Female	17	ENSG00000159128.14	IFNGR2	195.648
HTP0611A	T21	MS1	Female	23.9	ENSG00000159128.14	IFNGR2	135.83
HTP0612A	T21	MS1	Male	11.4	ENSG00000159128.14	IFNGR2	131.515
HTP0613A	T21	MS3	Female	10.3	ENSG00000159128.14	IFNGR2	192.647
HTP0615B	Control	D21	Male	9.2	ENSG00000159128.14	IFNGR2	98.8783
HTP0616A	T21	MS3	Male	19	ENSG00000159128.14	IFNGR2	213.902
HTP0617A	T21	MS3	Male	30.5	ENSG00000159128.14	IFNGR2	248.633
HTP0618A	T21	MS3	Female	37	ENSG00000159128.14	IFNGR2	227.396
HTP0619A	T21	MS3	Female	37	ENSG00000159128.14	IFNGR2	221.276
HTP0620A	T21	MS3	Female	19.6	ENSG00000159128.14	IFNGR2	196.412
HTP0621A	T21	MS2	Female	21.4	ENSG00000159128.14	IFNGR2	206.446
HTP0622A	T21	MS2	Female	26	ENSG00000159128.14	IFNGR2	168.594
HTP0623A	T21	MS2	Female	28.1	ENSG00000159128.14	IFNGR2	160.957
HTP0624A	T21	MS2	Female	28.1	ENSG00000159128.14	IFNGR2	187.536
HTP0625A	T21	MS1	Male	40.1	ENSG00000159128.14	IFNGR2	155.409
HTP0626A	T21	MS2	Male	14.2	ENSG00000159128.14	IFNGR2	150.042
HTP0627A	T21	MS3	Female	21.1	ENSG00000159128.14	IFNGR2	319.556
HTP0628B	Control	D21	Female	4.8	ENSG00000159128.14	IFNGR2	84.6746
HTP0629A	T21	MS1	Female	7	ENSG00000159128.14	IFNGR2	130.704
HTP0630A	T21	MS2	Male	39.9	ENSG00000159128.14	IFNGR2	143.536
HTP0631A	T21	MS1	Female	33	ENSG00000159128.14	IFNGR2	180.001
HTP0632A	T21	MS2	Female	26.4	ENSG00000159128.14	IFNGR2	190.022
HTP0633A	T21	MS1	Male	33.1	ENSG00000159128.14	IFNGR2	159.879
HTP0634A	T21	MS2	Male	20.4	ENSG00000159128.14	IFNGR2	193.551
HTP0637A	T21	MS3	Female	20.1	ENSG00000159128.14	IFNGR2	204.922
HTP0638A	T21	MS3	Female	32.7	ENSG00000159128.14	IFNGR2	274.34
HTP0639A	T21	MS1	Male	27.3	ENSG00000159128.14	IFNGR2	201.356
HTP0641A	T21	MS1	Male	46.6	ENSG00000159128.14	IFNGR2	227.77
HTP0642A	T21	MS3	Female	25.2	ENSG00000159128.14	IFNGR2	241.706
HTP0643A	T21	MS3	Male	29.7	ENSG00000159128.14	IFNGR2	246.384
HTP0644A	T21	MS3	Male	28.7	ENSG00000159128.14	IFNGR2	204.123
HTP0645A	T21	MS1	Male	28.4	ENSG00000159128.14	IFNGR2	187.188
HTP0646A	T21	MS3	Male	17.1	ENSG00000159128.14	IFNGR2	196.227
HTP0647A	T21	MS1	Male	7	ENSG00000159128.14	IFNGR2	166.276
HTP0648B	Control	D21	Male	11.9	ENSG00000159128.14	IFNGR2	92.7262
HTP0649B	Control	D21	Female	44.6	ENSG00000159128.14	IFNGR2	96.5681
HTP0650A	T21	MS1	Female	45.7	ENSG00000159128.14	IFNGR2	153.462
HTP0651A	T21	MS3	Male	31.2	ENSG00000159128.14	IFNGR2	195.574
HTP0652A	T21	MS1	Female	35.1	ENSG00000159128.14	IFNGR2	162.99
HTP0653B	Control	D21	Male	13.9	ENSG00000159128.14	IFNGR2	155.58
HTP0654A	T21	MS1	Female	26.9	ENSG00000159128.14	IFNGR2	207.653
HTP0655B	Control	D21	Male	15.8	ENSG00000159128.14	IFNGR2	134.751
HTP0657A	T21	MS3	Male	16.9	ENSG00000159128.14	IFNGR2	189.978
HTP0658A	T21	MS1	Male	15.3	ENSG00000159128.14	IFNGR2	176.453
HTP0659A	T21	MS1	Female	36.5	ENSG00000159128.14	IFNGR2	163.435
HTP0660A	T21	MS1	Male	13	ENSG00000159128.14	IFNGR2	142.935
HTP0661A	T21	MS1	Male	28.4	ENSG00000159128.14	IFNGR2	109.776
HTP0662A	T21	MS1	Female	26.1	ENSG00000159128.14	IFNGR2	158.82
HTP0663A	T21	MS3	Female	20.5	ENSG00000159128.14	IFNGR2	226.379
HTP0664A	T21	MS2	Female	29.4	ENSG00000159128.14	IFNGR2	170.213
HTP0665A	T21	MS1	Female	23.4	ENSG00000159128.14	IFNGR2	145.185
HTP0666A	T21	MS3	Male	17.4	ENSG00000159128.14	IFNGR2	201.536
HTP0667A	T21	MS2	Male	24.1	ENSG00000159128.14	IFNGR2	147.873
HTP0668A	T21	MS1	Female	29.7	ENSG00000159128.14	IFNGR2	170.807
HTP0669B	Control	D21	Female	14.6	ENSG00000159128.14	IFNGR2	125.61
HTP0672A	T21	MS1	Male	17.2	ENSG00000159128.14	IFNGR2	88.1589
HTP0676A	T21	MS1	Female	19.3	ENSG00000159128.14	IFNGR2	146.699
HTP0706A	T21	MS3	Female	22.8	ENSG00000159128.14	IFNGR2	273.174
HTP0708A	T21	MS1	Male	17	ENSG00000159128.14	IFNGR2	156.355
HTP0204A	T21	MS2	Male	13.1	ENSG00000159128.14	IFNGR2	100.798
HTP0206B	Control	D21	Male	15.8	ENSG00000159128.14	IFNGR2	100.748
HTP0288B	Control	D21	Male	9.2	ENSG00000159128.14	IFNGR2	75.5242
HTP0302B	Control	D21	Female	41.6	ENSG00000159128.14	IFNGR2	129.749
HTP0310A	T21	MS2	Male	10.8	ENSG00000159128.14	IFNGR2	141.042
HTP0322B	Control	D21	Male	29	ENSG00000159128.14	IFNGR2	101.744
HTP0326A	T21	MS2	Female	30.2	ENSG00000159128.14	IFNGR2	200.84
HTP0328A	T21	MS2	Female	41.2	ENSG00000159128.14	IFNGR2	199.685
HTP0332A	T21	MS2	Male	24.4	ENSG00000159128.14	IFNGR2	124.497
HTP0338B	Control	D21	Male	27.5	ENSG00000159128.14	IFNGR2	69.9534
HTP0348A	T21	MS2	Female	17.2	ENSG00000159128.14	IFNGR2	140.269
HTP0351A	T21	MS2	Male	27	ENSG00000159128.14	IFNGR2	164.501
HTP0084A2	T21	MS2	Male	35	ENSG00000159128.14	IFNGR2	150.513
[truncated: 5,201 more rows]

## Sheet: 3G
SampleID	Karyotype	subtype	Sex	Age	EnsemblID	Gene_name	chr	RPKM
HTP0005A3	T21	MS1	Male	36.5	ENSG00000141956.13	PRDM15	chr21	2.56702
HTP0012A2	T21	MS1	Female	44	ENSG00000141956.13	PRDM15	chr21	2.25347
HTP0015A4	T21	MS2	Male	31.2	ENSG00000141956.13	PRDM15	chr21	2.92331
HTP0017A4	T21	MS3	Female	23.6	ENSG00000141956.13	PRDM15	chr21	2.60258
HTP0023A2	T21	MS2	Female	36.2	ENSG00000141956.13	PRDM15	chr21	3.48076
HTP0025A3	T21	MS2	Female	25.7	ENSG00000141956.13	PRDM15	chr21	2.55835
HTP0036A2	T21	MS1	Female	32.1	ENSG00000141956.13	PRDM15	chr21	2.74617
HTP0050A3	T21	MS3	Female	22.8	ENSG00000141956.13	PRDM15	chr21	1.92385
HTP0052A2	T21	MS1	Female	29.9	ENSG00000141956.13	PRDM15	chr21	3.26192
HTP0053A2	T21	MS1	Female	26.3	ENSG00000141956.13	PRDM15	chr21	3.45345
HTP0054A2	T21	MS3	Male	21.7	ENSG00000141956.13	PRDM15	chr21	1.9059
HTP0066A2	T21	MS1	Male	14.7	ENSG00000141956.13	PRDM15	chr21	3.81659
HTP0070A3	T21	MS3	Male	24.9	ENSG00000141956.13	PRDM15	chr21	2.52198
HTP0073A2	T21	MS3	Male	54.7	ENSG00000141956.13	PRDM15	chr21	1.57678
HTP0080A2	T21	MS1	Female	34.8	ENSG00000141956.13	PRDM15	chr21	2.53145
HTP0101A2	T21	MS3	Female	31.3	ENSG00000141956.13	PRDM15	chr21	1.41745
HTP0103A2	T21	MS1	Female	1.6	ENSG00000141956.13	PRDM15	chr21	3.90776
HTP0107A3	T21	MS2	Female	33.7	ENSG00000141956.13	PRDM15	chr21	1.50574
HTP0109A3	T21	MS1	Female	49	ENSG00000141956.13	PRDM15	chr21	2.89631
HTP0112A3	T21	MS3	Female	36	ENSG00000141956.13	PRDM15	chr21	2.27393
HTP0116A2	T21	MS1	Male	10.9	ENSG00000141956.13	PRDM15	chr21	3.53798
HTP0119A	T21	MS1	Female	50.9	ENSG00000141956.13	PRDM15	chr21	2.35253
HTP0151A	T21	MS3	Male	27.4	ENSG00000141956.13	PRDM15	chr21	2.27128
HTP0198A3	T21	MS2	Male	36.3	ENSG00000141956.13	PRDM15	chr21	1.922
HTP0207A4	T21	MS1	Female	25.2	ENSG00000141956.13	PRDM15	chr21	3.0964
HTP0211A3	T21	MS2	Male	29.7	ENSG00000141956.13	PRDM15	chr21	2.42145
HTP0213A3	T21	MS2	Male	46.3	ENSG00000141956.13	PRDM15	chr21	1.60512
HTP0219A2	T21	MS2	Female	19.5	ENSG00000141956.13	PRDM15	chr21	2.56646
HTP0226A3	T21	MS1	Male	52.4	ENSG00000141956.13	PRDM15	chr21	2.7192
HTP0230A2	T21	MS3	Female	39.6	ENSG00000141956.13	PRDM15	chr21	1.64806
HTP0236A2	T21	MS1	Male	11.3	ENSG00000141956.13	PRDM15	chr21	2.91152
HTP0238A3	T21	MS2	Male	41.5	ENSG00000141956.13	PRDM15	chr21	2.22156
HTP0241A2	T21	MS3	Female	17.9	ENSG00000141956.13	PRDM15	chr21	1.93195
HTP0243A3	T21	MS3	Female	15.1	ENSG00000141956.13	PRDM15	chr21	2.16081
HTP0247A2	T21	MS3	Male	22.5	ENSG00000141956.13	PRDM15	chr21	1.82099
HTP0249A2	T21	MS2	Female	34	ENSG00000141956.13	PRDM15	chr21	2.00423
HTP0251A2	T21	MS3	Female	34.3	ENSG00000141956.13	PRDM15	chr21	2.45668
HTP0254A2	T21	MS2	Male	33.8	ENSG00000141956.13	PRDM15	chr21	2.24105
HTP0259A2	T21	MS3	Female	32.6	ENSG00000141956.13	PRDM15	chr21	2.57253
HTP0261A2	T21	MS1	Male	22.9	ENSG00000141956.13	PRDM15	chr21	3.19077
HTP0262A2	T21	MS3	Female	14.3	ENSG00000141956.13	PRDM15	chr21	2.60672
HTP0263A2	T21	MS2	Female	12.4	ENSG00000141956.13	PRDM15	chr21	1.57764
HTP0277A3	T21	MS1	Female	37.2	ENSG00000141956.13	PRDM15	chr21	2.70698
HTP0293A	T21	MS3	Male	6.2	ENSG00000141956.13	PRDM15	chr21	2.51139
HTP0295A	T21	MS3	Male	51.2	ENSG00000141956.13	PRDM15	chr21	2.25773
HTP0296A	T21	MS3	Male	55.1	ENSG00000141956.13	PRDM15	chr21	2.5402
HTP0298A	T21	MS1	Female	25.8	ENSG00000141956.13	PRDM15	chr21	3.53309
HTP0300A	T21	MS1	Female	30.8	ENSG00000141956.13	PRDM15	chr21	2.76272
HTP0301A3	T21	MS2	Female	24	ENSG00000141956.13	PRDM15	chr21	2.16614
HTP0306A	T21	MS3	Male	23.2	ENSG00000141956.13	PRDM15	chr21	1.91837
HTP0312A2	T21	MS1	Female	35.7	ENSG00000141956.13	PRDM15	chr21	3.31992
HTP0318A3	T21	MS1	Male	30.5	ENSG00000141956.13	PRDM15	chr21	4.20835
HTP0320A2	T21	MS3	Female	33.7	ENSG00000141956.13	PRDM15	chr21	1.89392
HTP0321A	T21	MS3	Female	14	ENSG00000141956.13	PRDM15	chr21	1.71154
HTP0323A	T21	MS3	Male	3.8	ENSG00000141956.13	PRDM15	chr21	3.1422
HTP0324A2	T21	MS1	Male	22	ENSG00000141956.13	PRDM15	chr21	3.18624
HTP0325A	T21	MS3	Male	13.4	ENSG00000141956.13	PRDM15	chr21	3.03907
HTP0327A	T21	MS1	Male	6.5	ENSG00000141956.13	PRDM15	chr21	3.26979
HTP0329A2	T21	MS3	Female	19.5	ENSG00000141956.13	PRDM15	chr21	2.29794
HTP0330A	T21	MS1	Male	6.1	ENSG00000141956.13	PRDM15	chr21	3.64951
HTP0331A	T21	MS3	Male	23.1	ENSG00000141956.13	PRDM15	chr21	2.63226
HTP0333A2	T21	MS3	Female	30.3	ENSG00000141956.13	PRDM15	chr21	2.04294
HTP0334A2	T21	MS1	Male	44.1	ENSG00000141956.13	PRDM15	chr21	2.88261
HTP0335A2	T21	MS2	Female	57.6	ENSG00000141956.13	PRDM15	chr21	2.72636
HTP0336A	T21	MS1	Female	8.7	ENSG00000141956.13	PRDM15	chr21	5.14585
HTP0337A	T21	MS3	Male	22.2	ENSG00000141956.13	PRDM15	chr21	1.96457
HTP0339A	T21	MS1	Male	16.1	ENSG00000141956.13	PRDM15	chr21	4.67105
HTP0340A	T21	MS3	Female	18.6	ENSG00000141956.13	PRDM15	chr21	1.88907
HTP0341A	T21	MS1	Male	2.6	ENSG00000141956.13	PRDM15	chr21	3.99814
HTP0342A	T21	MS1	Female	13.6	ENSG00000141956.13	PRDM15	chr21	2.8895
HTP0345A	T21	MS3	Female	52.7	ENSG00000141956.13	PRDM15	chr21	1.6014
HTP0354A	T21	MS1	Male	6	ENSG00000141956.13	PRDM15	chr21	4.4033
HTP0357A	T21	MS1	Male	3.8	ENSG00000141956.13	PRDM15	chr21	4.6164
HTP0364A	T21	MS3	Male	13.7	ENSG00000141956.13	PRDM15	chr21	1.73155
HTP0367A	T21	MS1	Male	13.6	ENSG00000141956.13	PRDM15	chr21	3.2553
HTP0368A	T21	MS1	Male	15.2	ENSG00000141956.13	PRDM15	chr21	3.06909
HTP0370A	T21	MS1	Male	20.2	ENSG00000141956.13	PRDM15	chr21	2.68423
HTP0373A	T21	MS1	Male	56.7	ENSG00000141956.13	PRDM15	chr21	2.34147
HTP0374A	T21	MS2	Male	25.5	ENSG00000141956.13	PRDM15	chr21	2.3081
HTP0375A	T21	MS1	Female	10.9	ENSG00000141956.13	PRDM15	chr21	3.25023
HTP0378A	T21	MS3	Female	31.4	ENSG00000141956.13	PRDM15	chr21	1.27172
HTP0379A	T21	MS1	Female	35.4	ENSG00000141956.13	PRDM15	chr21	2.09075
HTP0380A	T21	MS2	Male	25.8	ENSG00000141956.13	PRDM15	chr21	2.76006
HTP0381A	T21	MS2	Male	25.4	ENSG00000141956.13	PRDM15	chr21	3.28433
HTP0382A	T21	MS3	Male	39.5	ENSG00000141956.13	PRDM15	chr21	1.64178
HTP0384A	T21	MS3	Female	27.8	ENSG00000141956.13	PRDM15	chr21	1.78077
HTP0385A	T21	MS3	Male	25.6	ENSG00000141956.13	PRDM15	chr21	1.79813
HTP0386A	T21	MS2	Male	6.8	ENSG00000141956.13	PRDM15	chr21	2.71004
HTP0387A	T21	MS1	Female	33.3	ENSG00000141956.13	PRDM15	chr21	3.05175
HTP0388A	T21	MS1	Female	37.5	ENSG00000141956.13	PRDM15	chr21	2.88063
HTP0389A	T21	MS1	Female	20.1	ENSG00000141956.13	PRDM15	chr21	2.83764
HTP0390A	T21	MS3	Female	15.5	ENSG00000141956.13	PRDM15	chr21	1.88549
HTP0391A	T21	MS1	Male	26.8	ENSG00000141956.13	PRDM15	chr21	3.63903
HTP0392A	T21	MS3	Male	32.4	ENSG00000141956.13	PRDM15	chr21	2.55621
HTP0393A	T21	MS2	Female	39.8	ENSG00000141956.13	PRDM15	chr21	2.14067
HTP0394A	T21	MS2	Female	23.6	ENSG00000141956.13	PRDM15	chr21	3.12856
HTP0395A	T21	MS2	Male	35.2	ENSG00000141956.13	PRDM15	chr21	2.4767
HTP0396A	T21	MS3	Male	15.9	ENSG00000141956.13	PRDM15	chr21	1.39193
HTP0397A	T21	MS1	Male	38.7	ENSG00000141956.13	PRDM15	chr21	2.54664
HTP0398A	T21	MS2	Female	17.5	ENSG00000141956.13	PRDM15	chr21	2.32239
HTP0399A2	T21	MS3	Male	33.1	ENSG00000141956.13	PRDM15	chr21	1.76148
HTP0400A	T21	MS1	Male	14.9	ENSG00000141956.13	PRDM15	chr21	3.07366
HTP0401A	T21	MS3	Female	34.6	ENSG00000141956.13	PRDM15	chr21	1.89145
HTP0402A	T21	MS1	Male	35.9	ENSG00000141956.13	PRDM15	chr21	2.92281
HTP0403A	T21	MS3	Male	13.4	ENSG00000141956.13	PRDM15	chr21	2.64645
HTP0404A	T21	MS3	Female	12.5	ENSG00000141956.13	PRDM15	chr21	1.10737
HTP0405A	T21	MS3	Male	26.1	ENSG00000141956.13	PRDM15	chr21	2.72681
HTP0406A	T21	MS2	Female	9.2	ENSG00000141956.13	PRDM15	chr21	3.13674
HTP0407A	T21	MS3	Male	43.5	ENSG00000141956.13	PRDM15	chr21	2.40395
HTP0408A	T21	MS1	Male	40.6	ENSG00000141956.13	PRDM15	chr21	3.07711
HTP0409A	T21	MS2	Female	21.2	ENSG00000141956.13	PRDM15	chr21	2.1716
HTP0410A	T21	MS2	Male	24	ENSG00000141956.13	PRDM15	chr21	2.53072
HTP0411A	T21	MS3	Female	18.7	ENSG00000141956.13	PRDM15	chr21	1.55377
HTP0412A	T21	MS3	Male	20.7	ENSG00000141956.13	PRDM15	chr21	2.61419
HTP0413A	T21	MS2	Female	22.5	ENSG00000141956.13	PRDM15	chr21	2.48434
HTP0414A	T21	MS3	Female	21.8	ENSG00000141956.13	PRDM15	chr21	2.60033
HTP0415A	T21	MS3	Female	8.3	ENSG00000141956.13	PRDM15	chr21	1.97104
HTP0418A	T21	MS1	Male	3.8	ENSG00000141956.13	PRDM15	chr21	3.52013
HTP0419A	T21	MS1	Male	20.8	ENSG00000141956.13	PRDM15	chr21	3.51599
HTP0420A	T21	MS1	Male	6.4	ENSG00000141956.13	PRDM15	chr21	3.68504
HTP0421A	T21	MS3	Male	13.7	ENSG00000141956.13	PRDM15	chr21	2.36754
HTP0423A	T21	MS2	Male	23.9	ENSG00000141956.13	PRDM15	chr21	2.47476
HTP0424A	T21	MS2	Female	4	ENSG00000141956.13	PRDM15	chr21	2.02684
HTP0425A	T21	MS2	Male	19.1	ENSG00000141956.13	PRDM15	chr21	1.94264
HTP0426A	T21	MS3	Male	17.5	ENSG00000141956.13	PRDM15	chr21	2.32483
HTP0428A	T21	MS2	Male	27.5	ENSG00000141956.13	PRDM15	chr21	2.31089
HTP0430A	T21	MS2	Male	13.9	ENSG00000141956.13	PRDM15	chr21	2.70367
HTP0431A2	T21	MS2	Female	20.9	ENSG00000141956.13	PRDM15	chr21	2.52526
HTP0434A	T21	MS3	Female	25.9	ENSG00000141956.13	PRDM15	chr21	1.39079
HTP0435A2	T21	MS1	Male	36.2	ENSG00000141956.13	PRDM15	chr21	1.84498
HTP0436A	T21	MS3	Female	32.8	ENSG00000141956.13	PRDM15	chr21	1.72392
HTP0437A	T21	MS2	Male	24.9	ENSG00000141956.13	PRDM15	chr21	1.876
HTP0438A	T21	MS1	Female	19.9	ENSG00000141956.13	PRDM15	chr21	2.51188
HTP0439A2	T21	MS3	Male	40.8	ENSG00000141956.13	PRDM15	chr21	2.34142
HTP0440A	T21	MS2	Male	20.9	ENSG00000141956.13	PRDM15	chr21	2.16257
HTP0442A2	T21	MS1	Female	9.5	ENSG00000141956.13	PRDM15	chr21	3.39516
HTP0443A2	T21	MS3	Male	17.9	ENSG00000141956.13	PRDM15	chr21	1.85709
HTP0445A	T21	MS2	Female	38.8	ENSG00000141956.13	PRDM15	chr21	1.89276
HTP0446A	T21	MS1	Female	31.7	ENSG00000141956.13	PRDM15	chr21	2.40742
HTP0448A	T21	MS2	Male	21.5	ENSG00000141956.13	PRDM15	chr21	2.21777
HTP0449A	T21	MS2	Male	20.8	ENSG00000141956.13	PRDM15	chr21	2.3764
HTP0450A	T21	MS1	Male	15.4	ENSG00000141956.13	PRDM15	chr21	3.49724
HTP0451A	T21	MS1	Male	32.5	ENSG00000141956.13	PRDM15	chr21	3.09485
HTP0452A	T21	MS2	Female	16.6	ENSG00000141956.13	PRDM15	chr21	1.79477
HTP0454A	T21	MS3	Male	21.7	ENSG00000141956.13	PRDM15	chr21	2.44314
HTP0456A	T21	MS2	Male	7.3	ENSG00000141956.13	PRDM15	chr21	2.42599
HTP0458A	T21	MS3	Male	20	ENSG00000141956.13	PRDM15	chr21	2.8566
HTP0459A	T21	MS1	Male	13.7	ENSG00000141956.13	PRDM15	chr21	2.60095
HTP0460A	T21	MS1	Male	20.3	ENSG00000141956.13	PRDM15	chr21	3.47452
HTP0461A	T21	MS1	Female	12.5	ENSG00000141956.13	PRDM15	chr21	4.61058
HTP0462A	T21	MS1	Male	38.6	ENSG00000141956.13	PRDM15	chr21	1.50013
HTP0463A	T21	MS1	Female	28.3	ENSG00000141956.13	PRDM15	chr21	2.96571
HTP0464A	T21	MS3	Male	22.7	ENSG00000141956.13	PRDM15	chr21	1.82802
HTP0465A	T21	MS3	Female	6.8	ENSG00000141956.13	PRDM15	chr21	2.06032
HTP0467A	T21	MS2	Female	32.5	ENSG00000141956.13	PRDM15	chr21	1.89225
HTP0468A2	T21	MS2	Male	29.7	ENSG00000141956.13	PRDM15	chr21	2.75638
HTP0469A	T21	MS2	Female	16.7	ENSG00000141956.13	PRDM15	chr21	1.88883
HTP0471A	T21	MS1	Female	9	ENSG00000141956.13	PRDM15	chr21	2.46401
HTP0473A	T21	MS1	Male	17.1	ENSG00000141956.13	PRDM15	chr21	2.60784
HTP0475A	T21	MS1	Female	22	ENSG00000141956.13	PRDM15	chr21	3.32157
HTP0476A	T21	MS2	Female	11.1	ENSG00000141956.13	PRDM15	chr21	1.31181
HTP0477A	T21	MS1	Male	3.4	ENSG00000141956.13	PRDM15	chr21	4.8375
HTP0478A	T21	MS1	Female	40.3	ENSG00000141956.13	PRDM15	chr21	2.81635
HTP0479A	T21	MS1	Male	3.7	ENSG00000141956.13	PRDM15	chr21	3.55258
HTP0480A	T21	MS1	Female	21.9	ENSG00000141956.13	PRDM15	chr21	2.98426
HTP0482A	T21	MS2	Male	19.3	ENSG00000141956.13	PRDM15	chr21	2.37364
HTP0484A	T21	MS3	Male	5.6	ENSG00000141956.13	PRDM15	chr21	1.34472
HTP0485A	T21	MS2	Female	5.7	ENSG00000141956.13	PRDM15	chr21	2.93707
HTP0487A	T21	MS2	Male	4.6	ENSG00000141956.13	PRDM15	chr21	2.77507
HTP0488A	T21	MS1	Male	5.4	ENSG00000141956.13	PRDM15	chr21	2.7907
HTP0491A	T21	MS1	Male	6.5	ENSG00000141956.13	PRDM15	chr21	3.84313
HTP0494A	T21	MS2	Female	7.1	ENSG00000141956.13	PRDM15	chr21	3.16613
HTP0501A	T21	MS3	Male	4	ENSG00000141956.13	PRDM15	chr21	2.14645
HTP0507A	T21	MS3	Male	8.2	ENSG00000141956.13	PRDM15	chr21	2.9493
HTP0510A	T21	MS1	Female	23	ENSG00000141956.13	PRDM15	chr21	3.17011
HTP0512A	T21	MS3	Male	30	ENSG00000141956.13	PRDM15	chr21	3.31866
HTP0515A	T21	MS3	Male	13.1	ENSG00000141956.13	PRDM15	chr21	3.27434
HTP0516A	T21	MS1	Male	39.1	ENSG00000141956.13	PRDM15	chr21	3.02219
HTP0517A	T21	MS2	Male	2.7	ENSG00000141956.13	PRDM15	chr21	3.31433
HTP0519A	T21	MS1	Male	2	ENSG00000141956.13	PRDM15	chr21	4.4489
HTP0525A	T21	MS1	Female	34.2	ENSG00000141956.13	PRDM15	chr21	3.58855
HTP0530A	T21	MS3	Female	39.6	ENSG00000141956.13	PRDM15	chr21	1.57665
HTP0531A	T21	MS3	Female	3.5	ENSG00000141956.13	PRDM15	chr21	2.47464
HTP0534A	T21	MS1	Male	36.9	ENSG00000141956.13	PRDM15	chr21	3.1084
HTP0535A	T21	MS3	Male	23.6	ENSG00000141956.13	PRDM15	chr21	2.36671
HTP0537A	T21	MS2	Female	51.9	ENSG00000141956.13	PRDM15	chr21	2.27401
HTP0538A	T21	MS3	Male	28.4	ENSG00000141956.13	PRDM15	chr21	1.63569
HTP0539A	T21	MS2	Female	42.8	ENSG00000141956.13	PRDM15	chr21	2.10932
HTP0540A	T21	MS1	Female	14.5	ENSG00000141956.13	PRDM15	chr21	3.35592
HTP0541A	T21	MS2	Male	29.7	ENSG00000141956.13	PRDM15	chr21	1.96767
HTP0542A	T21	MS2	Male	27.8	ENSG00000141956.13	PRDM15	chr21	1.68593
HTP0543A	T21	MS2	Male	36.9	ENSG00000141956.13	PRDM15	chr21	1.80323
HTP0544A	T21	MS2	Male	38.1	ENSG00000141956.13	PRDM15	chr21	2.13651
HTP0545A	T21	MS1	Male	18.1	ENSG00000141956.13	PRDM15	chr21	2.32129
HTP0546A	T21	MS2	Female	51.4	ENSG00000141956.13	PRDM15	chr21	2.72086
HTP0547A	T21	MS2	Female	26	ENSG00000141956.13	PRDM15	chr21	2.10718
HTP0548A	T21	MS3	Female	46.2	ENSG00000141956.13	PRDM15	chr21	1.81249
HTP0549A	T21	MS3	Female	20.6	ENSG00000141956.13	PRDM15	chr21	1.40279
HTP0550A	T21	MS1	Female	15.2	ENSG00000141956.13	PRDM15	chr21	4.04484
HTP0552A	T21	MS2	Male	17	ENSG00000141956.13	PRDM15	chr21	1.69654
HTP0553A	T21	MS2	Female	18.2	ENSG00000141956.13	PRDM15	chr21	2.90392
HTP0554A	T21	MS2	Male	23.1	ENSG00000141956.13	PRDM15	chr21	1.89315
HTP0556A	T21	MS2	Male	28.3	ENSG00000141956.13	PRDM15	chr21	3.03106
HTP0560A	T21	MS2	Male	50.1	ENSG00000141956.13	PRDM15	chr21	2.29239
HTP0561A	T21	MS3	Male	13.7	ENSG00000141956.13	PRDM15	chr21	2.11988
HTP0563A	T21	MS2	Female	8.7	ENSG00000141956.13	PRDM15	chr21	1.84232
HTP0564A	T21	MS1	Male	14.2	ENSG00000141956.13	PRDM15	chr21	2.95758
HTP0565A	T21	MS2	Male	22.5	ENSG00000141956.13	PRDM15	chr21	1.96414
HTP0566A	T21	MS2	Male	13.7	ENSG00000141956.13	PRDM15	chr21	3.28521
HTP0568A	T21	MS2	Male	28.3	ENSG00000141956.13	PRDM15	chr21	2.18792
HTP0569A	T21	MS2	Male	22.9	ENSG00000141956.13	PRDM15	chr21	3.57468
HTP0570A	T21	MS3	Male	38.8	ENSG00000141956.13	PRDM15	chr21	1.80179
HTP0571A	T21	MS3	Male	13.1	ENSG00000141956.13	PRDM15	chr21	1.54235
HTP0572A	T21	MS3	Male	24.4	ENSG00000141956.13	PRDM15	chr21	1.73815
HTP0574A	T21	MS3	Male	42.4	ENSG00000141956.13	PRDM15	chr21	1.69762
HTP0575A	T21	MS2	Female	17.2	ENSG00000141956.13	PRDM15	chr21	2.26557
HTP0577A	T21	MS2	Female	28.4	ENSG00000141956.13	PRDM15	chr21	1.77839
HTP0578A	T21	MS1	Male	25.7	ENSG00000141956.13	PRDM15	chr21	2.33243
HTP0580A	T21	MS1	Female	31.8	ENSG00000141956.13	PRDM15	chr21	2.75595
HTP0581A	T21	MS2	Male	30.6	ENSG00000141956.13	PRDM15	chr21	2.1355
HTP0583A	T21	MS1	Female	6.2	ENSG00000141956.13	PRDM15	chr21	3.07039
HTP0584A	T21	MS2	Male	29.3	ENSG00000141956.13	PRDM15	chr21	1.96624
HTP0585A	T21	MS3	Female	16.5	ENSG00000141956.13	PRDM15	chr21	1.76063
HTP0586A	T21	MS3	Male	31.9	ENSG00000141956.13	PRDM15	chr21	1.66532
HTP0587A	T21	MS2	Male	4.3	ENSG00000141956.13	PRDM15	chr21	2.69408
HTP0588A	T21	MS1	Female	19.2	ENSG00000141956.13	PRDM15	chr21	2.68959
HTP0589A	T21	MS3	Female	19	ENSG00000141956.13	PRDM15	chr21	1.83138
HTP0590A	T21	MS3	Male	16.8	ENSG00000141956.13	PRDM15	chr21	2.52912
HTP0591A	T21	MS2	Male	31.9	ENSG00000141956.13	PRDM15	chr21	2.13487
HTP0592A	T21	MS2	Female	14.5	ENSG00000141956.13	PRDM15	chr21	2.45977
HTP0593A	T21	MS2	Male	11.7	ENSG00000141956.13	PRDM15	chr21	2.14626
HTP0594A	T21	MS1	Male	30.1	ENSG00000141956.13	PRDM15	chr21	1.90346
HTP0596A	T21	MS2	Female	28.3	ENSG00000141956.13	PRDM15	chr21	2.31358
HTP0597A	T21	MS2	Female	12.5	ENSG00000141956.13	PRDM15	chr21	2.67824
HTP0598A	T21	MS3	Female	18	ENSG00000141956.13	PRDM15	chr21	1.65906
HTP0599A	T21	MS3	Female	36.6	ENSG00000141956.13	PRDM15	chr21	1.2859
HTP0600A	T21	MS3	Male	10.8	ENSG00000141956.13	PRDM15	chr21	1.22866
HTP0602A	T21	MS3	Female	13.5	ENSG00000141956.13	PRDM15	chr21	1.92129
HTP0603A	T21	MS1	Female	12.7	ENSG00000141956.13	PRDM15	chr21	2.55791
HTP0604A	T21	MS3	Female	26.6	ENSG00000141956.13	PRDM15	chr21	1.39836
HTP0605A	T21	MS3	Male	17.5	ENSG00000141956.13	PRDM15	chr21	2.03419
HTP0607A	T21	MS2	Male	23.9	ENSG00000141956.13	PRDM15	chr21	1.65038
HTP0608A	T21	MS1	Female	32.5	ENSG00000141956.13	PRDM15	chr21	2.06368
HTP0609A	T21	MS1	Female	4	ENSG00000141956.13	PRDM15	chr21	3.92845
HTP0610A	T21	MS3	Female	17	ENSG00000141956.13	PRDM15	chr21	0.929864
HTP0611A	T21	MS1	Female	23.9	ENSG00000141956.13	PRDM15	chr21	2.85269
HTP0612A	T21	MS1	Male	11.4	ENSG00000141956.13	PRDM15	chr21	3.75374
HTP0613A	T21	MS3	Female	10.3	ENSG00000141956.13	PRDM15	chr21	2.67682
HTP0616A	T21	MS3	Male	19	ENSG00000141956.13	PRDM15	chr21	2.25897
HTP0617A	T21	MS3	Male	30.5	ENSG00000141956.13	PRDM15	chr21	1.43161
HTP0618A	T21	MS3	Female	37	ENSG00000141956.13	PRDM15	chr21	1.79422
HTP0619A	T21	MS3	Female	37	ENSG00000141956.13	PRDM15	chr21	1.94216
HTP0620A	T21	MS3	Female	19.6	ENSG00000141956.13	PRDM15	chr21	1.95052
HTP0621A	T21	MS2	Female	21.4	ENSG00000141956.13	PRDM15	chr21	1.78808
HTP0622A	T21	MS2	Female	26	ENSG00000141956.13	PRDM15	chr21	2.51685
HTP0623A	T21	MS2	Female	28.1	ENSG00000141956.13	PRDM15	chr21	2.06831
HTP0624A	T21	MS2	Female	28.1	ENSG00000141956.13	PRDM15	chr21	2.24119
HTP0625A	T21	MS1	Male	40.1	ENSG00000141956.13	PRDM15	chr21	2.56055
HTP0626A	T21	MS2	Male	14.2	ENSG00000141956.13	PRDM15	chr21	2.73461
HTP0627A	T21	MS3	Female	21.1	ENSG00000141956.13	PRDM15	chr21	1.13653
HTP0629A	T21	MS1	Female	7	ENSG00000141956.13	PRDM15	chr21	2.79493
HTP0630A	T21	MS2	Male	39.9	ENSG00000141956.13	PRDM15	chr21	2.21932
HTP0631A	T21	MS1	Female	33	ENSG00000141956.13	PRDM15	chr21	2.53119
HTP0632A	T21	MS2	Female	26.4	ENSG00000141956.13	PRDM15	chr21	2.38988
HTP0633A	T21	MS1	Male	33.1	ENSG00000141956.13	PRDM15	chr21	2.39716
HTP0634A	T21	MS2	Male	20.4	ENSG00000141956.13	PRDM15	chr21	1.63911
HTP0637A	T21	MS3	Female	20.1	ENSG00000141956.13	PRDM15	chr21	1.9725
HTP0638A	T21	MS3	Female	32.7	ENSG00000141956.13	PRDM15	chr21	0.937868
HTP0639A	T21	MS1	Male	27.3	ENSG00000141956.13	PRDM15	chr21	2.447
HTP0641A	T21	MS1	Male	46.6	ENSG00000141956.13	PRDM15	chr21	2.31894
HTP0642A	T21	MS3	Female	25.2	ENSG00000141956.13	PRDM15	chr21	1.54426
HTP0643A	T21	MS3	Male	29.7	ENSG00000141956.13	PRDM15	chr21	1.42446
HTP0644A	T21	MS3	Male	28.7	ENSG00000141956.13	PRDM15	chr21	1.60006
HTP0645A	T21	MS1	Male	28.4	ENSG00000141956.13	PRDM15	chr21	2.00098
HTP0646A	T21	MS3	Male	17.1	ENSG00000141956.13	PRDM15	chr21	1.82948
HTP0647A	T21	MS1	Male	7	ENSG00000141956.13	PRDM15	chr21	2.10031
HTP0650A	T21	MS1	Female	45.7	ENSG00000141956.13	PRDM15	chr21	3.016
HTP0651A	T21	MS3	Male	31.2	ENSG00000141956.13	PRDM15	chr21	1.84642
HTP0652A	T21	MS1	Female	35.1	ENSG00000141956.13	PRDM15	chr21	2.33763
HTP0654A	T21	MS1	Female	26.9	ENSG00000141956.13	PRDM15	chr21	1.82633
HTP0657A	T21	MS3	Male	16.9	ENSG00000141956.13	PRDM15	chr21	1.7998
HTP0658A	T21	MS1	Male	15.3	ENSG00000141956.13	PRDM15	chr21	2.69454
HTP0659A	T21	MS1	Female	36.5	ENSG00000141956.13	PRDM15	chr21	2.69944
HTP0660A	T21	MS1	Male	13	ENSG00000141956.13	PRDM15	chr21	2.74575
HTP0661A	T21	MS1	Male	28.4	ENSG00000141956.13	PRDM15	chr21	2.876
HTP0662A	T21	MS1	Female	26.1	ENSG00000141956.13	PRDM15	chr21	1.9628
HTP0663A	T21	MS3	Female	20.5	ENSG00000141956.13	PRDM15	chr21	1.18169
HTP0664A	T21	MS2	Female	29.4	ENSG00000141956.13	PRDM15	chr21	1.71488
HTP0665A	T21	MS1	Female	23.4	ENSG00000141956.13	PRDM15	chr21	2.1631
HTP0666A	T21	MS3	Male	17.4	ENSG00000141956.13	PRDM15	chr21	1.22117
HTP0667A	T21	MS2	Male	24.1	ENSG00000141956.13	PRDM15	chr21	2.09568
HTP0668A	T21	MS1	Female	29.7	ENSG00000141956.13	PRDM15	chr21	2.74461
HTP0672A	T21	MS1	Male	17.2	ENSG00000141956.13	PRDM15	chr21	3.24577
HTP0676A	T21	MS1	Female	19.3	ENSG00000141956.13	PRDM15	chr21	3.14052
HTP0706A	T21	MS3	Female	22.8	ENSG00000141956.13	PRDM15	chr21	1.17662
HTP0708A	T21	MS1	Male	17	ENSG00000141956.13	PRDM15	chr21	2.82047
HTP0204A	T21	MS2	Male	13.1	ENSG00000141956.13	PRDM15	chr21	1.64328
HTP0310A	T21	MS2	Male	10.8	ENSG00000141956.13	PRDM15	chr21	1.87607
HTP0326A	T21	MS2	Female	30.2	ENSG00000141956.13	PRDM15	chr21	1.61379
HTP0328A	T21	MS2	Female	41.2	ENSG00000141956.13	PRDM15	chr21	1.25607
HTP0332A	T21	MS2	Male	24.4	ENSG00000141956.13	PRDM15	chr21	2.22552
HTP0348A	T21	MS2	Female	17.2	ENSG00000141956.13	PRDM15	chr21	2.21204
HTP0351A	T21	MS2	Male	27	ENSG00000141956.13	PRDM15	chr21	1.46382
HTP0084A2	T21	MS2	Male	35	ENSG00000141956.13	PRDM15	chr21	2.05719
HTP0005A3	T21	MS1	Male	36.5	ENSG00000141959.17	PFKL	chr21	71.1323
HTP0012A2	T21	MS1	Female	44	ENSG00000141959.17	PFKL	chr21	70.0842
HTP0015A4	T21	MS2	Male	31.2	ENSG00000141959.17	PFKL	chr21	61.3231
HTP0017A4	T21	MS3	Female	23.6	ENSG00000141959.17	PFKL	chr21	69.726
HTP0023A2	T21	MS2	Female	36.2	ENSG00000141959.17	PFKL	chr21	80.2485
HTP0025A3	T21	MS2	Female	25.7	ENSG00000141959.17	PFKL	chr21	73.8889
HTP0036A2	T21	MS1	Female	32.1	ENSG00000141959.17	PFKL	chr21	90.3116
HTP0050A3	T21	MS3	Female	22.8	ENSG00000141959.17	PFKL	chr21	68.2518
HTP0052A2	T21	MS1	Female	29.9	ENSG00000141959.17	PFKL	chr21	74.1222
HTP0053A2	T21	MS1	Female	26.3	ENSG00000141959.17	PFKL	chr21	62.2474
HTP0054A2	T21	MS3	Male	21.7	ENSG00000141959.17	PFKL	chr21	59.6938
HTP0066A2	T21	MS1	Male	14.7	ENSG00000141959.17	PFKL	chr21	89.7333
HTP0070A3	T21	MS3	Male	24.9	ENSG00000141959.17	PFKL	chr21	83.4119
HTP0073A2	T21	MS3	Male	54.7	ENSG00000141959.17	PFKL	chr21	73.5061
HTP0080A2	T21	MS1	Female	34.8	ENSG00000141959.17	PFKL	chr21	74.236
HTP0101A2	T21	MS3	Female	31.3	ENSG00000141959.17	PFKL	chr21	50.8375
HTP0103A2	T21	MS1	Female	1.6	ENSG00000141959.17	PFKL	chr21	71.2337
HTP0107A3	T21	MS2	Female	33.7	ENSG00000141959.17	PFKL	chr21	71.302
HTP0109A3	T21	MS1	Female	49	ENSG00000141959.17	PFKL	chr21	63.2316
HTP0112A3	T21	MS3	Female	36	ENSG00000141959.17	PFKL	chr21	58.3904
HTP0116A2	T21	MS1	Male	10.9	ENSG00000141959.17	PFKL	chr21	64.1868
HTP0119A	T21	MS1	Female	50.9	ENSG00000141959.17	PFKL	chr21	71.6411
HTP0151A	T21	MS3	Male	27.4	ENSG00000141959.17	PFKL	chr21	53.968
HTP0198A3	T21	MS2	Male	36.3	ENSG00000141959.17	PFKL	chr21	74.6312
HTP0207A4	T21	MS1	Female	25.2	ENSG00000141959.17	PFKL	chr21	65.9376
HTP0211A3	T21	MS2	Male	29.7	ENSG00000141959.17	PFKL	chr21	102.457
HTP0213A3	T21	MS2	Male	46.3	ENSG00000141959.17	PFKL	chr21	86.365
HTP0219A2	T21	MS2	Female	19.5	ENSG00000141959.17	PFKL	chr21	83.1371
HTP0226A3	T21	MS1	Male	52.4	ENSG00000141959.17	PFKL	chr21	46.897
HTP0230A2	T21	MS3	Female	39.6	ENSG00000141959.17	PFKL	chr21	54.4929
HTP0236A2	T21	MS1	Male	11.3	ENSG00000141959.17	PFKL	chr21	75.371
HTP0238A3	T21	MS2	Male	41.5	ENSG00000141959.17	PFKL	chr21	80.3342
HTP0241A2	T21	MS3	Female	17.9	ENSG00000141959.17	PFKL	chr21	55.2649
HTP0243A3	T21	MS3	Female	15.1	ENSG00000141959.17	PFKL	chr21	72.7348
HTP0247A2	T21	MS3	Male	22.5	ENSG00000141959.17	PFKL	chr21	71.1707
HTP0249A2	T21	MS2	Female	34	ENSG00000141959.17	PFKL	chr21	87.6559
HTP0251A2	T21	MS3	Female	34.3	ENSG00000141959.17	PFKL	chr21	57.5771
HTP0254A2	T21	MS2	Male	33.8	ENSG00000141959.17	PFKL	chr21	95.6433
HTP0259A2	T21	MS3	Female	32.6	ENSG00000141959.17	PFKL	chr21	55.4904
HTP0261A2	T21	MS1	Male	22.9	ENSG00000141959.17	PFKL	chr21	88.6618
HTP0262A2	T21	MS3	Female	14.3	ENSG00000141959.17	PFKL	chr21	76.663
HTP0263A2	T21	MS2	Female	12.4	ENSG00000141959.17	PFKL	chr21	86.1159
HTP0277A3	T21	MS1	Female	37.2	ENSG00000141959.17	PFKL	chr21	69.3241
HTP0293A	T21	MS3	Male	6.2	ENSG00000141959.17	PFKL	chr21	79.2126
HTP0295A	T21	MS3	Male	51.2	ENSG00000141959.17	PFKL	chr21	65.7048
HTP0296A	T21	MS3	Male	55.1	ENSG00000141959.17	PFKL	chr21	68.3321
HTP0298A	T21	MS1	Female	25.8	ENSG00000141959.17	PFKL	chr21	85.695
HTP0300A	T21	MS1	Female	30.8	ENSG00000141959.17	PFKL	chr21	55.8032
HTP0301A3	T21	MS2	Female	24	ENSG00000141959.17	PFKL	chr21	60.7496
HTP0306A	T21	MS3	Male	23.2	ENSG00000141959.17	PFKL	chr21	68.111
HTP0312A2	T21	MS1	Female	35.7	ENSG00000141959.17	PFKL	chr21	75.3582
HTP0318A3	T21	MS1	Male	30.5	ENSG00000141959.17	PFKL	chr21	62.5462
HTP0320A2	T21	MS3	Female	33.7	ENSG00000141959.17	PFKL	chr21	57.1936
HTP0321A	T21	MS3	Female	14	ENSG00000141959.17	PFKL	chr21	68.3815
HTP0323A	T21	MS3	Male	3.8	ENSG00000141959.17	PFKL	chr21	89.4739
HTP0324A2	T21	MS1	Male	22	ENSG00000141959.17	PFKL	chr21	59.0296
HTP0325A	T21	MS3	Male	13.4	ENSG00000141959.17	PFKL	chr21	83.5921
HTP0327A	T21	MS1	Male	6.5	ENSG00000141959.17	PFKL	chr21	61.2043
HTP0329A2	T21	MS3	Female	19.5	ENSG00000141959.17	PFKL	chr21	68.3151
HTP0330A	T21	MS1	Male	6.1	ENSG00000141959.17	PFKL	chr21	72.1453
HTP0331A	T21	MS3	Male	23.1	ENSG00000141959.17	PFKL	chr21	72.0447
HTP0333A2	T21	MS3	Female	30.3	ENSG00000141959.17	PFKL	chr21	60.7266
HTP0334A2	T21	MS1	Male	44.1	ENSG00000141959.17	PFKL	chr21	64.8473
HTP0335A2	T21	MS2	Female	57.6	ENSG00000141959.17	PFKL	chr21	78.3489
HTP0336A	T21	MS1	Female	8.7	ENSG00000141959.17	PFKL	chr21	65.4781
HTP0337A	T21	MS3	Male	22.2	ENSG00000141959.17	PFKL	chr21	66.155
HTP0339A	T21	MS1	Male	16.1	ENSG00000141959.17	PFKL	chr21	75.1687
HTP0340A	T21	MS3	Female	18.6	ENSG00000141959.17	PFKL	chr21	71.1357
HTP0341A	T21	MS1	Male	2.6	ENSG00000141959.17	PFKL	chr21	80.1889
HTP0342A	T21	MS1	Female	13.6	ENSG00000141959.17	PFKL	chr21	71.3777
HTP0345A	T21	MS3	Female	52.7	ENSG00000141959.17	PFKL	chr21	75.1179
HTP0354A	T21	MS1	Male	6	ENSG00000141959.17	PFKL	chr21	89.6712
HTP0357A	T21	MS1	Male	3.8	ENSG00000141959.17	PFKL	chr21	72.362
HTP0364A	T21	MS3	Male	13.7	ENSG00000141959.17	PFKL	chr21	60.4845
HTP0367A	T21	MS1	Male	13.6	ENSG00000141959.17	PFKL	chr21	69.8994
HTP0368A	T21	MS1	Male	15.2	ENSG00000141959.17	PFKL	chr21	84.8486
HTP0370A	T21	MS1	Male	20.2	ENSG00000141959.17	PFKL	chr21	51.0835
HTP0373A	T21	MS1	Male	56.7	ENSG00000141959.17	PFKL	chr21	67.2386
HTP0374A	T21	MS2	Male	25.5	ENSG00000141959.17	PFKL	chr21	102.206
HTP0375A	T21	MS1	Female	10.9	ENSG00000141959.17	PFKL	chr21	65.2567
HTP0378A	T21	MS3	Female	31.4	ENSG00000141959.17	PFKL	chr21	74.521
HTP0379A	T21	MS1	Female	35.4	ENSG00000141959.17	PFKL	chr21	51.7314
HTP0380A	T21	MS2	Male	25.8	ENSG00000141959.17	PFKL	chr21	89.341
HTP0381A	T21	MS2	Male	25.4	ENSG00000141959.17	PFKL	chr21	88.1624
HTP0382A	T21	MS3	Male	39.5	ENSG00000141959.17	PFKL	chr21	55.5145
HTP0384A	T21	MS3	Female	27.8	ENSG00000141959.17	PFKL	chr21	66.4087
HTP0385A	T21	MS3	Male	25.6	ENSG00000141959.17	PFKL	chr21	88.2963
HTP0386A	T21	MS2	Male	6.8	ENSG00000141959.17	PFKL	chr21	92.2727
HTP0387A	T21	MS1	Female	33.3	ENSG00000141959.17	PFKL	chr21	67.0045
HTP0388A	T21	MS1	Female	37.5	ENSG00000141959.17	PFKL	chr21	47.5391
HTP0389A	T21	MS1	Female	20.1	ENSG00000141959.17	PFKL	chr21	59.7393
HTP0390A	T21	MS3	Female	15.5	ENSG00000141959.17	PFKL	chr21	79.622
HTP0391A	T21	MS1	Male	26.8	ENSG00000141959.17	PFKL	chr21	83.5453
HTP0392A	T21	MS3	Male	32.4	ENSG00000141959.17	PFKL	chr21	85.4435
HTP0393A	T21	MS2	Female	39.8	ENSG00000141959.17	PFKL	chr21	83.7408
HTP0394A	T21	MS2	Female	23.6	ENSG00000141959.17	PFKL	chr21	81.5142
HTP0395A	T21	MS2	Male	35.2	ENSG00000141959.17	PFKL	chr21	74.202
HTP0396A	T21	MS3	Male	15.9	ENSG00000141959.17	PFKL	chr21	60.5953
HTP0397A	T21	MS1	Male	38.7	ENSG00000141959.17	PFKL	chr21	41.5647
HTP0398A	T21	MS2	Female	17.5	ENSG00000141959.17	PFKL	chr21	78.3261
HTP0399A2	T21	MS3	Male	33.1	ENSG00000141959.17	PFKL	chr21	83.7493
HTP0400A	T21	MS1	Male	14.9	ENSG00000141959.17	PFKL	chr21	74.3115
HTP0401A	T21	MS3	Female	34.6	ENSG00000141959.17	PFKL	chr21	68.7438
HTP0402A	T21	MS1	Male	35.9	ENSG00000141959.17	PFKL	chr21	67.7451
HTP0403A	T21	MS3	Male	13.4	ENSG00000141959.17	PFKL	chr21	105.27
HTP0404A	T21	MS3	Female	12.5	ENSG00000141959.17	PFKL	chr21	69.1811
HTP0405A	T21	MS3	Male	26.1	ENSG00000141959.17	PFKL	chr21	78.8573
HTP0406A	T21	MS2	Female	9.2	ENSG00000141959.17	PFKL	chr21	103.904
HTP0407A	T21	MS3	Male	43.5	ENSG00000141959.17	PFKL	chr21	68.9747
HTP0408A	T21	MS1	Male	40.6	ENSG00000141959.17	PFKL	chr21	54.1601
HTP0409A	T21	MS2	Female	21.2	ENSG00000141959.17	PFKL	chr21	70.963
HTP0410A	T21	MS2	Male	24	ENSG00000141959.17	PFKL	chr21	80.1082
HTP0411A	T21	MS3	Female	18.7	ENSG00000141959.17	PFKL	chr21	63.218
HTP0412A	T21	MS3	Male	20.7	ENSG00000141959.17	PFKL	chr21	81.4553
HTP0413A	T21	MS2	Female	22.5	ENSG00000141959.17	PFKL	chr21	80.3213
HTP0414A	T21	MS3	Female	21.8	ENSG00000141959.17	PFKL	chr21	59.1952
HTP0415A	T21	MS3	Female	8.3	ENSG00000141959.17	PFKL	chr21	69.8508
HTP0418A	T21	MS1	Male	3.8	ENSG00000141959.17	PFKL	chr21	52.9106
HTP0419A	T21	MS1	Male	20.8	ENSG00000141959.17	PFKL	chr21	67.518
HTP0420A	T21	MS1	Male	6.4	ENSG00000141959.17	PFKL	chr21	78.4267
HTP0421A	T21	MS3	Male	13.7	ENSG00000141959.17	PFKL	chr21	76.4283
HTP0423A	T21	MS2	Male	23.9	ENSG00000141959.17	PFKL	chr21	69.0595
HTP0424A	T21	MS2	Female	4	ENSG00000141959.17	PFKL	chr21	73.6129
HTP0425A	T21	MS2	Male	19.1	ENSG00000141959.17	PFKL	chr21	86.8595
HTP0426A	T21	MS3	Male	17.5	ENSG00000141959.17	PFKL	chr21	68.4038
HTP0428A	T21	MS2	Male	27.5	ENSG00000141959.17	PFKL	chr21	73.2362
HTP0430A	T21	MS2	Male	13.9	ENSG00000141959.17	PFKL	chr21	83.8169
HTP0431A2	T21	MS2	Female	20.9	ENSG00000141959.17	PFKL	chr21	60.9491
HTP0434A	T21	MS3	Female	25.9	ENSG00000141959.17	PFKL	chr21	57.1465
HTP0435A2	T21	MS1	Male	36.2	ENSG00000141959.17	PFKL	chr21	68.5472
HTP0436A	T21	MS3	Female	32.8	ENSG00000141959.17	PFKL	chr21	58.9857
HTP0437A	T21	MS2	Male	24.9	ENSG00000141959.17	PFKL	chr21	88.6501
HTP0438A	T21	MS1	Female	19.9	ENSG00000141959.17	PFKL	chr21	56.9648
HTP0439A2	T21	MS3	Male	40.8	ENSG00000141959.17	PFKL	chr21	83.4126
HTP0440A	T21	MS2	Male	20.9	ENSG00000141959.17	PFKL	chr21	73.8453
HTP0442A2	T21	MS1	Female	9.5	ENSG00000141959.17	PFKL	chr21	97.6674
HTP0443A2	T21	MS3	Male	17.9	ENSG00000141959.17	PFKL	chr21	77.0532
HTP0445A	T21	MS2	Female	38.8	ENSG00000141959.17	PFKL	chr21	74.2009
HTP0446A	T21	MS1	Female	31.7	ENSG00000141959.17	PFKL	chr21	71.5049
HTP0448A	T21	MS2	Male	21.5	ENSG00000141959.17	PFKL	chr21	80.2005
HTP0449A	T21	MS2	Male	20.8	ENSG00000141959.17	PFKL	chr21	101.887
HTP0450A	T21	MS1	Male	15.4	ENSG00000141959.17	PFKL	chr21	51.4924
HTP0451A	T21	MS1	Male	32.5	ENSG00000141959.17	PFKL	chr21	54.7312
HTP0452A	T21	MS2	Female	16.6	ENSG00000141959.17	PFKL	chr21	55.9798
HTP0454A	T21	MS3	Male	21.7	ENSG00000141959.17	PFKL	chr21	83.4638
HTP0456A	T21	MS2	Male	7.3	ENSG00000141959.17	PFKL	chr21	77.3925
HTP0458A	T21	MS3	Male	20	ENSG00000141959.17	PFKL	chr21	65.3698
HTP0459A	T21	MS1	Male	13.7	ENSG00000141959.17	PFKL	chr21	49.6599
HTP0460A	T21	MS1	Male	20.3	ENSG00000141959.17	PFKL	chr21	75.5178
HTP0461A	T21	MS1	Female	12.5	ENSG00000141959.17	PFKL	chr21	77.1877
HTP0462A	T21	MS1	Male	38.6	ENSG00000141959.17	PFKL	chr21	45.9179
HTP0463A	T21	MS1	Female	28.3	ENSG00000141959.17	PFKL	chr21	76.7346
HTP0464A	T21	MS3	Male	22.7	ENSG00000141959.17	PFKL	chr21	78.7692
HTP0465A	T21	MS3	Female	6.8	ENSG00000141959.17	PFKL	chr21	49.2461
HTP0467A	T21	MS2	Female	32.5	ENSG00000141959.17	PFKL	chr21	64.5223
HTP0468A2	T21	MS2	Male	29.7	ENSG00000141959.17	PFKL	chr21	113.337
HTP0469A	T21	MS2	Female	16.7	ENSG00000141959.17	PFKL	chr21	86.6287
HTP0471A	T21	MS1	Female	9	ENSG00000141959.17	PFKL	chr21	67.5925
HTP0473A	T21	MS1	Male	17.1	ENSG00000141959.17	PFKL	chr21	73.5492
HTP0475A	T21	MS1	Female	22	ENSG00000141959.17	PFKL	chr21	55.288
HTP0476A	T21	MS2	Female	11.1	ENSG00000141959.17	PFKL	chr21	64.4994
HTP0477A	T21	MS1	Male	3.4	ENSG00000141959.17	PFKL	chr21	73.6366
HTP0478A	T21	MS1	Female	40.3	ENSG00000141959.17	PFKL	chr21	73.5194
HTP0479A	T21	MS1	Male	3.7	ENSG00000141959.17	PFKL	chr21	75.3088
HTP0480A	T21	MS1	Female	21.9	ENSG00000141959.17	PFKL	chr21	62.5057
HTP0482A	T21	MS2	Male	19.3	ENSG00000141959.17	PFKL	chr21	86.6838
HTP0484A	T21	MS3	Male	5.6	ENSG00000141959.17	PFKL	chr21	56.1665
HTP0485A	T21	MS2	Female	5.7	ENSG00000141959.17	PFKL	chr21	92.2945
HTP0487A	T21	MS2	Male	4.6	ENSG00000141959.17	PFKL	chr21	91.6966
HTP0488A	T21	MS1	Male	5.4	ENSG00000141959.17	PFKL	chr21	76.6727
HTP0491A	T21	MS1	Male	6.5	ENSG00000141959.17	PFKL	chr21	73.6123
HTP0494A	T21	MS2	Female	7.1	ENSG00000141959.17	PFKL	chr21	83.3999
HTP0501A	T21	MS3	Male	4	ENSG00000141959.17	PFKL	chr21	56.7179
HTP0507A	T21	MS3	Male	8.2	ENSG00000141959.17	PFKL	chr21	63.0879
HTP0510A	T21	MS1	Female	23	ENSG00000141959.17	PFKL	chr21	63.4216
HTP0512A	T21	MS3	Male	30	ENSG00000141959.17	PFKL	chr21	56.7095
HTP0515A	T21	MS3	Male	13.1	ENSG00000141959.17	PFKL	chr21	64.8921
HTP0516A	T21	MS1	Male	39.1	ENSG00000141959.17	PFKL	chr21	68.1141
HTP0517A	T21	MS2	Male	2.7	ENSG00000141959.17	PFKL	chr21	83.3178
HTP0519A	T21	MS1	Male	2	ENSG00000141959.17	PFKL	chr21	81.3191
HTP0525A	T21	MS1	Female	34.2	ENSG00000141959.17	PFKL	chr21	58.7459
HTP0530A	T21	MS3	Female	39.6	ENSG00000141959.17	PFKL	chr21	36.4768
HTP0531A	T21	MS3	Female	3.5	ENSG00000141959.17	PFKL	chr21	58.6593
HTP0534A	T21	MS1	Male	36.9	ENSG00000141959.17	PFKL	chr21	62.8426
HTP0535A	T21	MS3	Male	23.6	ENSG00000141959.17	PFKL	chr21	61.4368
HTP0537A	T21	MS2	Female	51.9	ENSG00000141959.17	PFKL	chr21	93.979
HTP0538A	T21	MS3	Male	28.4	ENSG00000141959.17	PFKL	chr21	73.6444
HTP0539A	T21	MS2	Female	42.8	ENSG00000141959.17	PFKL	chr21	91.6672
HTP0540A	T21	MS1	Female	14.5	ENSG00000141959.17	PFKL	chr21	72.8315
HTP0541A	T21	MS2	Male	29.7	ENSG00000141959.17	PFKL	chr21	89.0735
HTP0542A	T21	MS2	Male	27.8	ENSG00000141959.17	PFKL	chr21	94.9655
HTP0543A	T21	MS2	Male	36.9	ENSG00000141959.17	PFKL	chr21	99.6326
HTP0544A	T21	MS2	Male	38.1	ENSG00000141959.17	PFKL	chr21	77.6779
HTP0545A	T21	MS1	Male	18.1	ENSG00000141959.17	PFKL	chr21	104.393
HTP0546A	T21	MS2	Female	51.4	ENSG00000141959.17	PFKL	chr21	92.4084
HTP0547A	T21	MS2	Female	26	ENSG00000141959.17	PFKL	chr21	79.0043
HTP0548A	T21	MS3	Female	46.2	ENSG00000141959.17	PFKL	chr21	76.9126
HTP0549A	T21	MS3	Female	20.6	ENSG00000141959.17	PFKL	chr21	72.2291
HTP0550A	T21	MS1	Female	15.2	ENSG00000141959.17	PFKL	chr21	121.975
HTP0552A	T21	MS2	Male	17	ENSG00000141959.17	PFKL	chr21	114.849
HTP0553A	T21	MS2	Female	18.2	ENSG00000141959.17	PFKL	chr21	102.878
HTP0554A	T21	MS2	Male	23.1	ENSG00000141959.17	PFKL	chr21	75.8234
HTP0556A	T21	MS2	Male	28.3	ENSG00000141959.17	PFKL	chr21	72.7508
HTP0560A	T21	MS2	Male	50.1	ENSG00000141959.17	PFKL	chr21	92.1006
HTP0561A	T21	MS3	Male	13.7	ENSG00000141959.17	PFKL	chr21	89.8399
HTP0563A	T21	MS2	Female	8.7	ENSG00000141959.17	PFKL	chr21	103.473
HTP0564A	T21	MS1	Male	14.2	ENSG00000141959.17	PFKL	chr21	83.648
HTP0565A	T21	MS2	Male	22.5	ENSG00000141959.17	PFKL	chr21	94.9317
HTP0566A	T21	MS2	Male	13.7	ENSG00000141959.17	PFKL	chr21	107.313
HTP0568A	T21	MS2	Male	28.3	ENSG00000141959.17	PFKL	chr21	83.8912
HTP0569A	T21	MS2	Male	22.9	ENSG00000141959.17	PFKL	chr21	101.756
HTP0570A	T21	MS3	Male	38.8	ENSG00000141959.17	PFKL	chr21	80.4921
HTP0571A	T21	MS3	Male	13.1	ENSG00000141959.17	PFKL	chr21	67.8061
HTP0572A	T21	MS3	Male	24.4	ENSG00000141959.17	PFKL	chr21	81.5378
HTP0574A	T21	MS3	Male	42.4	ENSG00000141959.17	PFKL	chr21	83.8868
HTP0575A	T21	MS2	Female	17.2	ENSG00000141959.17	PFKL	chr21	89.4473
HTP0577A	T21	MS2	Female	28.4	ENSG00000141959.17	PFKL	chr21	82.5617
HTP0578A	T21	MS1	Male	25.7	ENSG00000141959.17	PFKL	chr21	74.8355
HTP0580A	T21	MS1	Female	31.8	ENSG00000141959.17	PFKL	chr21	50.2217
HTP0581A	T21	MS2	Male	30.6	ENSG00000141959.17	PFKL	chr21	97.4038
HTP0583A	T21	MS1	Female	6.2	ENSG00000141959.17	PFKL	chr21	88.3395
HTP0584A	T21	MS2	Male	29.3	ENSG00000141959.17	PFKL	chr21	97.2874
HTP0585A	T21	MS3	Female	16.5	ENSG00000141959.17	PFKL	chr21	74.8644
HTP0586A	T21	MS3	Male	31.9	ENSG00000141959.17	PFKL	chr21	50.6684
HTP0587A	T21	MS2	Male	4.3	ENSG00000141959.17	PFKL	chr21	109.081
HTP0588A	T21	MS1	Female	19.2	ENSG00000141959.17	PFKL	chr21	74.9361
HTP0589A	T21	MS3	Female	19	ENSG00000141959.17	PFKL	chr21	65.8547
HTP0590A	T21	MS3	Male	16.8	ENSG00000141959.17	PFKL	chr21	85.0812
HTP0591A	T21	MS2	Male	31.9	ENSG00000141959.17	PFKL	chr21	98.5556
HTP0592A	T21	MS2	Female	14.5	ENSG00000141959.17	PFKL	chr21	77.5226
HTP0593A	T21	MS2	Male	11.7	ENSG00000141959.17	PFKL	chr21	89.7014
HTP0594A	T21	MS1	Male	30.1	ENSG00000141959.17	PFKL	chr21	78.045
HTP0596A	T21	MS2	Female	28.3	ENSG00000141959.17	PFKL	chr21	89.0195
HTP0597A	T21	MS2	Female	12.5	ENSG00000141959.17	PFKL	chr21	98.0947
HTP0598A	T21	MS3	Female	18	ENSG00000141959.17	PFKL	chr21	70.1902
HTP0599A	T21	MS3	Female	36.6	ENSG00000141959.17	PFKL	chr21	81.1877
HTP0600A	T21	MS3	Male	10.8	ENSG00000141959.17	PFKL	chr21	40.0635
HTP0602A	T21	MS3	Female	13.5	ENSG00000141959.17	PFKL	chr21	68.9013
HTP0603A	T21	MS1	Female	12.7	ENSG00000141959.17	PFKL	chr21	84.6027
HTP0604A	T21	MS3	Female	26.6	ENSG00000141959.17	PFKL	chr21	72.3002
HTP0605A	T21	MS3	Male	17.5	ENSG00000141959.17	PFKL	chr21	72.6269
HTP0607A	T21	MS2	Male	23.9	ENSG00000141959.17	PFKL	chr21	89.2394
HTP0608A	T21	MS1	Female	32.5	ENSG00000141959.17	PFKL	chr21	65.9726
HTP0609A	T21	MS1	Female	4	ENSG00000141959.17	PFKL	chr21	69.2063
HTP0610A	T21	MS3	Female	17	ENSG00000141959.17	PFKL	chr21	46.7881
HTP0611A	T21	MS1	Female	23.9	ENSG00000141959.17	PFKL	chr21	88.704
HTP0612A	T21	MS1	Male	11.4	ENSG00000141959.17	PFKL	chr21	61.1186
HTP0613A	T21	MS3	Female	10.3	ENSG00000141959.17	PFKL	chr21	72.0982
HTP0616A	T21	MS3	Male	19	ENSG00000141959.17	PFKL	chr21	67.054
HTP0617A	T21	MS3	Male	30.5	ENSG00000141959.17	PFKL	chr21	60.4561
HTP0618A	T21	MS3	Female	37	ENSG00000141959.17	PFKL	chr21	75.5042
HTP0619A	T21	MS3	Female	37	ENSG00000141959.17	PFKL	chr21	76.5716
HTP0620A	T21	MS3	Female	19.6	ENSG00000141959.17	PFKL	chr21	73.9772
HTP0621A	T21	MS2	Female	21.4	ENSG00000141959.17	PFKL	chr21	80.0999
HTP0622A	T21	MS2	Female	26	ENSG00000141959.17	PFKL	chr21	92.3128
HTP0623A	T21	MS2	Female	28.1	ENSG00000141959.17	PFKL	chr21	78.9232
HTP0624A	T21	MS2	Female	28.1	ENSG00000141959.17	PFKL	chr21	80.0142
HTP0625A	T21	MS1	Male	40.1	ENSG00000141959.17	PFKL	chr21	99.2528
HTP0626A	T21	MS2	Male	14.2	ENSG00000141959.17	PFKL	chr21	92.5292
HTP0627A	T21	MS3	Female	21.1	ENSG00000141959.17	PFKL	chr21	54.572
HTP0629A	T21	MS1	Female	7	ENSG00000141959.17	PFKL	chr21	87.7455
HTP0630A	T21	MS2	Male	39.9	ENSG00000141959.17	PFKL	chr21	99.9753
HTP0631A	T21	MS1	Female	33	ENSG00000141959.17	PFKL	chr21	79.8191
HTP0632A	T21	MS2	Female	26.4	ENSG00000141959.17	PFKL	chr21	72.1798
HTP0633A	T21	MS1	Male	33.1	ENSG00000141959.17	PFKL	chr21	92.0207
HTP0634A	T21	MS2	Male	20.4	ENSG00000141959.17	PFKL	chr21	75.759
HTP0637A	T21	MS3	Female	20.1	ENSG00000141959.17	PFKL	chr21	77.8836
HTP0638A	T21	MS3	Female	32.7	ENSG00000141959.17	PFKL	chr21	43.6048
HTP0639A	T21	MS1	Male	27.3	ENSG00000141959.17	PFKL	chr21	68.2169
HTP0641A	T21	MS1	Male	46.6	ENSG00000141959.17	PFKL	chr21	67.8933
HTP0642A	T21	MS3	Female	25.2	ENSG00000141959.17	PFKL	chr21	66.734
HTP0643A	T21	MS3	Male	29.7	ENSG00000141959.17	PFKL	chr21	68.3034
HTP0644A	T21	MS3	Male	28.7	ENSG00000141959.17	PFKL	chr21	79.4793
HTP0645A	T21	MS1	Male	28.4	ENSG00000141959.17	PFKL	chr21	53.6138
HTP0646A	T21	MS3	Male	17.1	ENSG00000141959.17	PFKL	chr21	84.1884
HTP0647A	T21	MS1	Male	7	ENSG00000141959.17	PFKL	chr21	77.2589
HTP0650A	T21	MS1	Female	45.7	ENSG00000141959.17	PFKL	chr21	60.2052
HTP0651A	T21	MS3	Male	31.2	ENSG00000141959.17	PFKL	chr21	92.8177
HTP0652A	T21	MS1	Female	35.1	ENSG00000141959.17	PFKL	chr21	73.1614
HTP0654A	T21	MS1	Female	26.9	ENSG00000141959.17	PFKL	chr21	63.1061
HTP0657A	T21	MS3	Male	16.9	ENSG00000141959.17	PFKL	chr21	67.4181
HTP0658A	T21	MS1	Male	15.3	ENSG00000141959.17	PFKL	chr21	75.5866
HTP0659A	T21	MS1	Female	36.5	ENSG00000141959.17	PFKL	chr21	76.7106
HTP0660A	T21	MS1	Male	13	ENSG00000141959.17	PFKL	chr21	90.1564
HTP0661A	T21	MS1	Male	28.4	ENSG00000141959.17	PFKL	chr21	83.3037
HTP0662A	T21	MS1	Female	26.1	ENSG00000141959.17	PFKL	chr21	59.4328
HTP0663A	T21	MS3	Female	20.5	ENSG00000141959.17	PFKL	chr21	56.9361
HTP0664A	T21	MS2	Female	29.4	ENSG00000141959.17	PFKL	chr21	89.3212
HTP0665A	T21	MS1	Female	23.4	ENSG00000141959.17	PFKL	chr21	77.3874
HTP0666A	T21	MS3	Male	17.4	ENSG00000141959.17	PFKL	chr21	75.0304
HTP0667A	T21	MS2	Male	24.1	ENSG00000141959.17	PFKL	chr21	95.038
HTP0668A	T21	MS1	Female	29.7	ENSG00000141959.17	PFKL	chr21	75.579
HTP0672A	T21	MS1	Male	17.2	ENSG00000141959.17	PFKL	chr21	40.2081
HTP0676A	T21	MS1	Female	19.3	ENSG00000141959.17	PFKL	chr21	64.1308
HTP0706A	T21	MS3	Female	22.8	ENSG00000141959.17	PFKL	chr21	55.6439
HTP0708A	T21	MS1	Male	17	ENSG00000141959.17	PFKL	chr21	77.848
HTP0204A	T21	MS2	Male	13.1	ENSG00000141959.17	PFKL	chr21	126.612
HTP0310A	T21	MS2	Male	10.8	ENSG00000141959.17	PFKL	chr21	109.5
HTP0326A	T21	MS2	Female	30.2	ENSG00000141959.17	PFKL	chr21	78.6977
HTP0328A	T21	MS2	Female	41.2	ENSG00000141959.17	PFKL	chr21	75.0863
HTP0332A	T21	MS2	Male	24.4	ENSG00000141959.17	PFKL	chr21	99.8292
HTP0348A	T21	MS2	Female	17.2	ENSG00000141959.17	PFKL	chr21	72.0674
HTP0351A	T21	MS2	Male	27	ENSG00000141959.17	PFKL	chr21	106.977
HTP0084A2	T21	MS2	Male	35	ENSG00000141959.17	PFKL	chr21	81.5049
HTP0005A3	T21	MS1	Male	36.5	ENSG00000142156.15	COL6A1	chr21	0.637834
HTP0012A2	T21	MS1	Female	44	ENSG00000142156.15	COL6A1	chr21	2.23289
HTP0015A4	T21	MS2	Male	31.2	ENSG00000142156.15	COL6A1	chr21	0.749647
HTP0017A4	T21	MS3	Female	23.6	ENSG00000142156.15	COL6A1	chr21	0.870021
HTP0023A2	T21	MS2	Female	36.2	ENSG00000142156.15	COL6A1	chr21	1.15785
HTP0025A3	T21	MS2	Female	25.7	ENSG00000142156.15	COL6A1	chr21	0.612377
HTP0036A2	T21	MS1	Female	32.1	ENSG00000142156.15	COL6A1	chr21	1.0383
HTP0050A3	T21	MS3	Female	22.8	ENSG00000142156.15	COL6A1	chr21	0.514714
HTP0052A2	T21	MS1	Female	29.9	ENSG00000142156.15	COL6A1	chr21	0.91246
HTP0053A2	T21	MS1	Female	26.3	ENSG00000142156.15	COL6A1	chr21	0.828282
HTP0054A2	T21	MS3	Male	21.7	ENSG00000142156.15	COL6A1	chr21	1.78941
HTP0066A2	T21	MS1	Male	14.7	ENSG00000142156.15	COL6A1	chr21	1.47367
HTP0070A3	T21	MS3	Male	24.9	ENSG00000142156.15	COL6A1	chr21	0.726099
HTP0073A2	T21	MS3	Male	54.7	ENSG00000142156.15	COL6A1	chr21	1.38522
HTP0080A2	T21	MS1	Female	34.8	ENSG00000142156.15	COL6A1	chr21	1.41888
HTP0101A2	T21	MS3	Female	31.3	ENSG00000142156.15	COL6A1	chr21	0.563715
HTP0103A2	T21	MS1	Female	1.6	ENSG00000142156.15	COL6A1	chr21	0.652199
HTP0107A3	T21	MS2	Female	33.7	ENSG00000142156.15	COL6A1	chr21	0.68145
HTP0109A3	T21	MS1	Female	49	ENSG00000142156.15	COL6A1	chr21	0.981315
HTP0112A3	T21	MS3	Female	36	ENSG00000142156.15	COL6A1	chr21	1.38779
HTP0116A2	T21	MS1	Male	10.9	ENSG00000142156.15	COL6A1	chr21	0.756053
HTP0119A	T21	MS1	Female	50.9	ENSG00000142156.15	COL6A1	chr21	0.554976
HTP0151A	T21	MS3	Male	27.4	ENSG00000142156.15	COL6A1	chr21	0.886147
HTP0198A3	T21	MS2	Male	36.3	ENSG00000142156.15	COL6A1	chr21	0.154882
HTP0207A4	T21	MS1	Female	25.2	ENSG00000142156.15	COL6A1	chr21	2.11258
HTP0211A3	T21	MS2	Male	29.7	ENSG00000142156.15	COL6A1	chr21	1.36254
HTP0213A3	T21	MS2	Male	46.3	ENSG00000142156.15	COL6A1	chr21	0.491955
HTP0219A2	T21	MS2	Female	19.5	ENSG00000142156.15	COL6A1	chr21	1.22966
HTP0226A3	T21	MS1	Male	52.4	ENSG00000142156.15	COL6A1	chr21	0.864373
HTP0230A2	T21	MS3	Female	39.6	ENSG00000142156.15	COL6A1	chr21	0.291496
HTP0236A2	T21	MS1	Male	11.3	ENSG00000142156.15	COL6A1	chr21	0.369938
HTP0238A3	T21	MS2	Male	41.5	ENSG00000142156.15	COL6A1	chr21	0.843839
HTP0241A2	T21	MS3	Female	17.9	ENSG00000142156.15	COL6A1	chr21	0.394489
HTP0243A3	T21	MS3	Female	15.1	ENSG00000142156.15	COL6A1	chr21	1.57134
HTP0247A2	T21	MS3	Male	22.5	ENSG00000142156.15	COL6A1	chr21	0.686174
HTP0249A2	T21	MS2	Female	34	ENSG00000142156.15	COL6A1	chr21	1.10354
HTP0251A2	T21	MS3	Female	34.3	ENSG00000142156.15	COL6A1	chr21	0.246666
HTP0254A2	T21	MS2	Male	33.8	ENSG00000142156.15	COL6A1	chr21	0.360379
HTP0259A2	T21	MS3	Female	32.6	ENSG00000142156.15	COL6A1	chr21	0.414391
HTP0261A2	T21	MS1	Male	22.9	ENSG00000142156.15	COL6A1	chr21	0.669491
HTP0262A2	T21	MS3	Female	14.3	ENSG00000142156.15	COL6A1	chr21	0.659154
HTP0263A2	T21	MS2	Female	12.4	ENSG00000142156.15	COL6A1	chr21	0.273902
HTP0277A3	T21	MS1	Female	37.2	ENSG00000142156.15	COL6A1	chr21	2.78249
HTP0293A	T21	MS3	Male	6.2	ENSG00000142156.15	COL6A1	chr21	0.422337
HTP0295A	T21	MS3	Male	51.2	ENSG00000142156.15	COL6A1	chr21	0.22052
HTP0296A	T21	MS3	Male	55.1	ENSG00000142156.15	COL6A1	chr21	0.289755
HTP0298A	T21	MS1	Female	25.8	ENSG00000142156.15	COL6A1	chr21	0.842333
HTP0300A	T21	MS1	Female	30.8	ENSG00000142156.15	COL6A1	chr21	1.15417
HTP0301A3	T21	MS2	Female	24	ENSG00000142156.15	COL6A1	chr21	1.69641
HTP0306A	T21	MS3	Male	23.2	ENSG00000142156.15	COL6A1	chr21	1.3835
HTP0312A2	T21	MS1	Female	35.7	ENSG00000142156.15	COL6A1	chr21	0.887192
HTP0318A3	T21	MS1	Male	30.5	ENSG00000142156.15	COL6A1	chr21	2.10776
HTP0320A2	T21	MS3	Female	33.7	ENSG00000142156.15	COL6A1	chr21	0.357887
HTP0321A	T21	MS3	Female	14	ENSG00000142156.15	COL6A1	chr21	0.185603
HTP0323A	T21	MS3	Male	3.8	ENSG00000142156.15	COL6A1	chr21	0.51242
HTP0324A2	T21	MS1	Male	22	ENSG00000142156.15	COL6A1	chr21	1.55077
HTP0325A	T21	MS3	Male	13.4	ENSG00000142156.15	COL6A1	chr21	0.908703
HTP0327A	T21	MS1	Male	6.5	ENSG00000142156.15	COL6A1	chr21	1.42827
HTP0329A2	T21	MS3	Female	19.5	ENSG00000142156.15	COL6A1	chr21	0.115469
HTP0330A	T21	MS1	Male	6.1	ENSG00000142156.15	COL6A1	chr21	0.965769
HTP0331A	T21	MS3	Male	23.1	ENSG00000142156.15	COL6A1	chr21	0.36829
HTP0333A2	T21	MS3	Female	30.3	ENSG00000142156.15	COL6A1	chr21	0.272009
HTP0334A2	T21	MS1	Male	44.1	ENSG00000142156.15	COL6A1	chr21	0.668397
HTP0335A2	T21	MS2	Female	57.6	ENSG00000142156.15	COL6A1	chr21	1.33299
HTP0336A	T21	MS1	Female	8.7	ENSG00000142156.15	COL6A1	chr21	0.642547
HTP0337A	T21	MS3	Male	22.2	ENSG00000142156.15	COL6A1	chr21	0.56731
HTP0339A	T21	MS1	Male	16.1	ENSG00000142156.15	COL6A1	chr21	0.42604
HTP0340A	T21	MS3	Female	18.6	ENSG00000142156.15	COL6A1	chr21	0.703771
HTP0341A	T21	MS1	Male	2.6	ENSG00000142156.15	COL6A1	chr21	1.78911
HTP0342A	T21	MS1	Female	13.6	ENSG00000142156.15	COL6A1	chr21	0.959897
HTP0345A	T21	MS3	Female	52.7	ENSG00000142156.15	COL6A1	chr21	0.778414
HTP0354A	T21	MS1	Male	6	ENSG00000142156.15	COL6A1	chr21	0.547666
HTP0357A	T21	MS1	Male	3.8	ENSG00000142156.15	COL6A1	chr21	0.665613
HTP0364A	T21	MS3	Male	13.7	ENSG00000142156.15	COL6A1	chr21	0.551301
HTP0367A	T21	MS1	Male	13.6	ENSG00000142156.15	COL6A1	chr21	0.395922
HTP0368A	T21	MS1	Male	15.2	ENSG00000142156.15	COL6A1	chr21	0.083336
HTP0370A	T21	MS1	Male	20.2	ENSG00000142156.15	COL6A1	chr21	1.63825
HTP0373A	T21	MS1	Male	56.7	ENSG00000142156.15	COL6A1	chr21	0.397175
HTP0374A	T21	MS2	Male	25.5	ENSG00000142156.15	COL6A1	chr21	0.487601
HTP0375A	T21	MS1	Female	10.9	ENSG00000142156.15	COL6A1	chr21	1.86143
HTP0378A	T21	MS3	Female	31.4	ENSG00000142156.15	COL6A1	chr21	0.589591
HTP0379A	T21	MS1	Female	35.4	ENSG00000142156.15	COL6A1	chr21	0.937205
HTP0380A	T21	MS2	Male	25.8	ENSG00000142156.15	COL6A1	chr21	1.07449
HTP0381A	T21	MS2	Male	25.4	ENSG00000142156.15	COL6A1	chr21	1.12127
HTP0382A	T21	MS3	Male	39.5	ENSG00000142156.15	COL6A1	chr21	0.557101
HTP0384A	T21	MS3	Female	27.8	ENSG00000142156.15	COL6A1	chr21	1.44831
HTP0385A	T21	MS3	Male	25.6	ENSG00000142156.15	COL6A1	chr21	0.312998
HTP0386A	T21	MS2	Male	6.8	ENSG00000142156.15	COL6A1	chr21	0.529697
HTP0387A	T21	MS1	Female	33.3	ENSG00000142156.15	COL6A1	chr21	0.61895
HTP0388A	T21	MS1	Female	37.5	ENSG00000142156.15	COL6A1	chr21	1.30227
HTP0389A	T21	MS1	Female	20.1	ENSG00000142156.15	COL6A1	chr21	0.447259
HTP0390A	T21	MS3	Female	15.5	ENSG00000142156.15	COL6A1	chr21	0.710667
HTP0391A	T21	MS1	Male	26.8	ENSG00000142156.15	COL6A1	chr21	0.787505
HTP0392A	T21	MS3	Male	32.4	ENSG00000142156.15	COL6A1	chr21	0.2851
HTP0393A	T21	MS2	Female	39.8	ENSG00000142156.15	COL6A1	chr21	0.756053
HTP0394A	T21	MS2	Female	23.6	ENSG00000142156.15	COL6A1	chr21	1.27872
HTP0395A	T21	MS2	Male	35.2	ENSG00000142156.15	COL6A1	chr21	1.22669
HTP0396A	T21	MS3	Male	15.9	ENSG00000142156.15	COL6A1	chr21	0.170195
HTP0397A	T21	MS1	Male	38.7	ENSG00000142156.15	COL6A1	chr21	1.25187
HTP0398A	T21	MS2	Female	17.5	ENSG00000142156.15	COL6A1	chr21	1.5207
HTP0399A2	T21	MS3	Male	33.1	ENSG00000142156.15	COL6A1	chr21	0.399808
HTP0400A	T21	MS1	Male	14.9	ENSG00000142156.15	COL6A1	chr21	0.711255
HTP0401A	T21	MS3	Female	34.6	ENSG00000142156.15	COL6A1	chr21	0.562763
HTP0402A	T21	MS1	Male	35.9	ENSG00000142156.15	COL6A1	chr21	1.63426
HTP0403A	T21	MS3	Male	13.4	ENSG00000142156.15	COL6A1	chr21	0.850304
HTP0404A	T21	MS3	Female	12.5	ENSG00000142156.15	COL6A1	chr21	0.0883051
HTP0405A	T21	MS3	Male	26.1	ENSG00000142156.15	COL6A1	chr21	0.657845
HTP0406A	T21	MS2	Female	9.2	ENSG00000142156.15	COL6A1	chr21	0.37702
HTP0407A	T21	MS3	Male	43.5	ENSG00000142156.15	COL6A1	chr21	0.681132
HTP0408A	T21	MS1	Male	40.6	ENSG00000142156.15	COL6A1	chr21	2.09901
HTP0409A	T21	MS2	Female	21.2	ENSG00000142156.15	COL6A1	chr21	1.2435
HTP0410A	T21	MS2	Male	24	ENSG00000142156.15	COL6A1	chr21	1.47935
HTP0411A	T21	MS3	Female	18.7	ENSG00000142156.15	COL6A1	chr21	0.714204
HTP0412A	T21	MS3	Male	20.7	ENSG00000142156.15	COL6A1	chr21	0.265935
HTP0413A	T21	MS2	Female	22.5	ENSG00000142156.15	COL6A1	chr21	1.10899
HTP0414A	T21	MS3	Female	21.8	ENSG00000142156.15	COL6A1	chr21	0.649775
HTP0415A	T21	MS3	Female	8.3	ENSG00000142156.15	COL6A1	chr21	0.229632
HTP0418A	T21	MS1	Male	3.8	ENSG00000142156.15	COL6A1	chr21	0.487674
HTP0419A	T21	MS1	Male	20.8	ENSG00000142156.15	COL6A1	chr21	1.23644
HTP0420A	T21	MS1	Male	6.4	ENSG00000142156.15	COL6A1	chr21	1.64828
HTP0421A	T21	MS3	Male	13.7	ENSG00000142156.15	COL6A1	chr21	0.839455
HTP0423A	T21	MS2	Male	23.9	ENSG00000142156.15	COL6A1	chr21	0.495446
HTP0424A	T21	MS2	Female	4	ENSG00000142156.15	COL6A1	chr21	0.475718
HTP0425A	T21	MS2	Male	19.1	ENSG00000142156.15	COL6A1	chr21	0.626617
HTP0426A	T21	MS3	Male	17.5	ENSG00000142156.15	COL6A1	chr21	1.16552
HTP0428A	T21	MS2	Male	27.5	ENSG00000142156.15	COL6A1	chr21	1.80072
HTP0430A	T21	MS2	Male	13.9	ENSG00000142156.15	COL6A1	chr21	0.625711
HTP0431A2	T21	MS2	Female	20.9	ENSG00000142156.15	COL6A1	chr21	1.44833
HTP0434A	T21	MS3	Female	25.9	ENSG00000142156.15	COL6A1	chr21	0.204066
HTP0435A2	T21	MS1	Male	36.2	ENSG00000142156.15	COL6A1	chr21	2.19597
HTP0436A	T21	MS3	Female	32.8	ENSG00000142156.15	COL6A1	chr21	1.15593
HTP0437A	T21	MS2	Male	24.9	ENSG00000142156.15	COL6A1	chr21	0.375354
HTP0438A	T21	MS1	Female	19.9	ENSG00000142156.15	COL6A1	chr21	0.939738
HTP0439A2	T21	MS3	Male	40.8	ENSG00000142156.15	COL6A1	chr21	0.676458
HTP0440A	T21	MS2	Male	20.9	ENSG00000142156.15	COL6A1	chr21	0.425597
HTP0442A2	T21	MS1	Female	9.5	ENSG00000142156.15	COL6A1	chr21	2.03899
HTP0443A2	T21	MS3	Male	17.9	ENSG00000142156.15	COL6A1	chr21	0.91729
HTP0445A	T21	MS2	Female	38.8	ENSG00000142156.15	COL6A1	chr21	0.699119
HTP0446A	T21	MS1	Female	31.7	ENSG00000142156.15	COL6A1	chr21	0.826857
HTP0448A	T21	MS2	Male	21.5	ENSG00000142156.15	COL6A1	chr21	1.58863
HTP0449A	T21	MS2	Male	20.8	ENSG00000142156.15	COL6A1	chr21	0.915011
HTP0450A	T21	MS1	Male	15.4	ENSG00000142156.15	COL6A1	chr21	1.12971
HTP0451A	T21	MS1	Male	32.5	ENSG00000142156.15	COL6A1	chr21	2.50081
HTP0452A	T21	MS2	Female	16.6	ENSG00000142156.15	COL6A1	chr21	0.877802
HTP0454A	T21	MS3	Male	21.7	ENSG00000142156.15	COL6A1	chr21	0.23346
HTP0456A	T21	MS2	Male	7.3	ENSG00000142156.15	COL6A1	chr21	1.09285
HTP0458A	T21	MS3	Male	20	ENSG00000142156.15	COL6A1	chr21	0.852903
HTP0459A	T21	MS1	Male	13.7	ENSG00000142156.15	COL6A1	chr21	0.909457
HTP0460A	T21	MS1	Male	20.3	ENSG00000142156.15	COL6A1	chr21	1.12405
HTP0461A	T21	MS1	Female	12.5	ENSG00000142156.15	COL6A1	chr21	2.03054
HTP0462A	T21	MS1	Male	38.6	ENSG00000142156.15	COL6A1	chr21	1.67748
HTP0463A	T21	MS1	Female	28.3	ENSG00000142156.15	COL6A1	chr21	0.809998
HTP0464A	T21	MS3	Male	22.7	ENSG00000142156.15	COL6A1	chr21	0.608361
HTP0465A	T21	MS3	Female	6.8	ENSG00000142156.15	COL6A1	chr21	0.186078
HTP0467A	T21	MS2	Female	32.5	ENSG00000142156.15	COL6A1	chr21	1.11427
HTP0468A2	T21	MS2	Male	29.7	ENSG00000142156.15	COL6A1	chr21	1.12242
HTP0469A	T21	MS2	Female	16.7	ENSG00000142156.15	COL6A1	chr21	0.822289
HTP0471A	T21	MS1	Female	9	ENSG00000142156.15	COL6A1	chr21	0.877439
HTP0473A	T21	MS1	Male	17.1	ENSG00000142156.15	COL6A1	chr21	0.727671
HTP0475A	T21	MS1	Female	22	ENSG00000142156.15	COL6A1	chr21	0.867389
HTP0476A	T21	MS2	Female	11.1	ENSG00000142156.15	COL6A1	chr21	0.389795
HTP0477A	T21	MS1	Male	3.4	ENSG00000142156.15	COL6A1	chr21	0.639637
HTP0478A	T21	MS1	Female	40.3	ENSG00000142156.15	COL6A1	chr21	1.48625
HTP0479A	T21	MS1	Male	3.7	ENSG00000142156.15	COL6A1	chr21	1.17896
HTP0480A	T21	MS1	Female	21.9	ENSG00000142156.15	COL6A1	chr21	1.3478
HTP0482A	T21	MS2	Male	19.3	ENSG00000142156.15	COL6A1	chr21	1.03
HTP0484A	T21	MS3	Male	5.6	ENSG00000142156.15	COL6A1	chr21	0.0281867
HTP0485A	T21	MS2	Female	5.7	ENSG00000142156.15	COL6A1	chr21	0.375446
HTP0487A	T21	MS2	Male	4.6	ENSG00000142156.15	COL6A1	chr21	1.76582
HTP0488A	T21	MS1	Male	5.4	ENSG00000142156.15	COL6A1	chr21	0.460342
HTP0491A	T21	MS1	Male	6.5	ENSG00000142156.15	COL6A1	chr21	1.69883
HTP0494A	T21	MS2	Female	7.1	ENSG00000142156.15	COL6A1	chr21	1.03351
HTP0501A	T21	MS3	Male	4	ENSG00000142156.15	COL6A1	chr21	0.629036
HTP0507A	T21	MS3	Male	8.2	ENSG00000142156.15	COL6A1	chr21	0.14502
HTP0510A	T21	MS1	Female	23	ENSG00000142156.15	COL6A1	chr21	1.0821
HTP0512A	T21	MS3	Male	30	ENSG00000142156.15	COL6A1	chr21	0.447428
HTP0515A	T21	MS3	Male	13.1	ENSG00000142156.15	COL6A1	chr21	0.392278
HTP0516A	T21	MS1	Male	39.1	ENSG00000142156.15	COL6A1	chr21	1.30176
HTP0517A	T21	MS2	Male	2.7	ENSG00000142156.15	COL6A1	chr21	1.08952
HTP0519A	T21	MS1	Male	2	ENSG00000142156.15	COL6A1	chr21	0.695522
HTP0525A	T21	MS1	Female	34.2	ENSG00000142156.15	COL6A1	chr21	0.418773
HTP0530A	T21	MS3	Female	39.6	ENSG00000142156.15	COL6A1	chr21	1.24975
HTP0531A	T21	MS3	Female	3.5	ENSG00000142156.15	COL6A1	chr21	0.410803
HTP0534A	T21	MS1	Male	36.9	ENSG00000142156.15	COL6A1	chr21	1.26778
HTP0535A	T21	MS3	Male	23.6	ENSG00000142156.15	COL6A1	chr21	0.390738
HTP0537A	T21	MS2	Female	51.9	ENSG00000142156.15	COL6A1	chr21	0.324077
HTP0538A	T21	MS3	Male	28.4	ENSG00000142156.15	COL6A1	chr21	1.35509
HTP0539A	T21	MS2	Female	42.8	ENSG00000142156.15	COL6A1	chr21	1.14445
HTP0540A	T21	MS1	Female	14.5	ENSG00000142156.15	COL6A1	chr21	0.880415
HTP0541A	T21	MS2	Male	29.7	ENSG00000142156.15	COL6A1	chr21	0.547016
HTP0542A	T21	MS2	Male	27.8	ENSG00000142156.15	COL6A1	chr21	0.506538
HTP0543A	T21	MS2	Male	36.9	ENSG00000142156.15	COL6A1	chr21	2.01942
HTP0544A	T21	MS2	Male	38.1	ENSG00000142156.15	COL6A1	chr21	1.91494
HTP0545A	T21	MS1	Male	18.1	ENSG00000142156.15	COL6A1	chr21	1.38137
HTP0546A	T21	MS2	Female	51.4	ENSG00000142156.15	COL6A1	chr21	0.584378
HTP0547A	T21	MS2	Female	26	ENSG00000142156.15	COL6A1	chr21	1.52455
HTP0548A	T21	MS3	Female	46.2	ENSG00000142156.15	COL6A1	chr21	1.37906
HTP0549A	T21	MS3	Female	20.6	ENSG00000142156.15	COL6A1	chr21	1.00478
HTP0550A	T21	MS1	Female	15.2	ENSG00000142156.15	COL6A1	chr21	1.56846
HTP0552A	T21	MS2	Male	17	ENSG00000142156.15	COL6A1	chr21	0.976634
HTP0553A	T21	MS2	Female	18.2	ENSG00000142156.15	COL6A1	chr21	0.81939
HTP0554A	T21	MS2	Male	23.1	ENSG00000142156.15	COL6A1	chr21	0.54012
HTP0556A	T21	MS2	Male	28.3	ENSG00000142156.15	COL6A1	chr21	0.554444
HTP0560A	T21	MS2	Male	50.1	ENSG00000142156.15	COL6A1	chr21	1.04065
HTP0561A	T21	MS3	Male	13.7	ENSG00000142156.15	COL6A1	chr21	0.490437
HTP0563A	T21	MS2	Female	8.7	ENSG00000142156.15	COL6A1	chr21	0.761381
HTP0564A	T21	MS1	Male	14.2	ENSG00000142156.15	COL6A1	chr21	0.554692
HTP0565A	T21	MS2	Male	22.5	ENSG00000142156.15	COL6A1	chr21	0.368887
HTP0566A	T21	MS2	Male	13.7	ENSG00000142156.15	COL6A1	chr21	0.610963
HTP0568A	T21	MS2	Male	28.3	ENSG00000142156.15	COL6A1	chr21	0.155976
HTP0569A	T21	MS2	Male	22.9	ENSG00000142156.15	COL6A1	chr21	1.12073
HTP0570A	T21	MS3	Male	38.8	ENSG00000142156.15	COL6A1	chr21	0.636893
HTP0571A	T21	MS3	Male	13.1	ENSG00000142156.15	COL6A1	chr21	1.15477
HTP0572A	T21	MS3	Male	24.4	ENSG00000142156.15	COL6A1	chr21	0.390972
HTP0574A	T21	MS3	Male	42.4	ENSG00000142156.15	COL6A1	chr21	0.8165
HTP0575A	T21	MS2	Female	17.2	ENSG00000142156.15	COL6A1	chr21	1.54651
HTP0577A	T21	MS2	Female	28.4	ENSG00000142156.15	COL6A1	chr21	0.503591
HTP0578A	T21	MS1	Male	25.7	ENSG00000142156.15	COL6A1	chr21	0.637337
HTP0580A	T21	MS1	Female	31.8	ENSG00000142156.15	COL6A1	chr21	1.27526
HTP0581A	T21	MS2	Male	30.6	ENSG00000142156.15	COL6A1	chr21	0.689175
HTP0583A	T21	MS1	Female	6.2	ENSG00000142156.15	COL6A1	chr21	0.366661
HTP0584A	T21	MS2	Male	29.3	ENSG00000142156.15	COL6A1	chr21	0.72726
HTP0585A	T21	MS3	Female	16.5	ENSG00000142156.15	COL6A1	chr21	0.206115
HTP0586A	T21	MS3	Male	31.9	ENSG00000142156.15	COL6A1	chr21	0.586186
HTP0587A	T21	MS2	Male	4.3	ENSG00000142156.15	COL6A1	chr21	0.859334
HTP0588A	T21	MS1	Female	19.2	ENSG00000142156.15	COL6A1	chr21	2.308
HTP0589A	T21	MS3	Female	19	ENSG00000142156.15	COL6A1	chr21	0.505581
HTP0590A	T21	MS3	Male	16.8	ENSG00000142156.15	COL6A1	chr21	0.485003
HTP0591A	T21	MS2	Male	31.9	ENSG00000142156.15	COL6A1	chr21	0.627628
HTP0592A	T21	MS2	Female	14.5	ENSG00000142156.15	COL6A1	chr21	1.08503
HTP0593A	T21	MS2	Male	11.7	ENSG00000142156.15	COL6A1	chr21	1.49738
HTP0594A	T21	MS1	Male	30.1	ENSG00000142156.15	COL6A1	chr21	1.97023
HTP0596A	T21	MS2	Female	28.3	ENSG00000142156.15	COL6A1	chr21	1.19936
HTP0597A	T21	MS2	Female	12.5	ENSG00000142156.15	COL6A1	chr21	1.03209
HTP0598A	T21	MS3	Female	18	ENSG00000142156.15	COL6A1	chr21	0.657718
HTP0599A	T21	MS3	Female	36.6	ENSG00000142156.15	COL6A1	chr21	0.591105
HTP0600A	T21	MS3	Male	10.8	ENSG00000142156.15	COL6A1	chr21	0.494183
HTP0602A	T21	MS3	Female	13.5	ENSG00000142156.15	COL6A1	chr21	0.28555
HTP0603A	T21	MS1	Female	12.7	ENSG00000142156.15	COL6A1	chr21	1.04685
HTP0604A	T21	MS3	Female	26.6	ENSG00000142156.15	COL6A1	chr21	0.254927
HTP0605A	T21	MS3	Male	17.5	ENSG00000142156.15	COL6A1	chr21	1.62588
HTP0607A	T21	MS2	Male	23.9	ENSG00000142156.15	COL6A1	chr21	0.968618
HTP0608A	T21	MS1	Female	32.5	ENSG00000142156.15	COL6A1	chr21	1.32266
HTP0609A	T21	MS1	Female	4	ENSG00000142156.15	COL6A1	chr21	1.09684
HTP0610A	T21	MS3	Female	17	ENSG00000142156.15	COL6A1	chr21	0.173318
HTP0611A	T21	MS1	Female	23.9	ENSG00000142156.15	COL6A1	chr21	0.768346
HTP0612A	T21	MS1	Male	11.4	ENSG00000142156.15	COL6A1	chr21	1.11334
HTP0613A	T21	MS3	Female	10.3	ENSG00000142156.15	COL6A1	chr21	0.867272
HTP0616A	T21	MS3	Male	19	ENSG00000142156.15	COL6A1	chr21	0.614938
HTP0617A	T21	MS3	Male	30.5	ENSG00000142156.15	COL6A1	chr21	0.507986
HTP0618A	T21	MS3	Female	37	ENSG00000142156.15	COL6A1	chr21	0.547098
HTP0619A	T21	MS3	Female	37	ENSG00000142156.15	COL6A1	chr21	1.23868
HTP0620A	T21	MS3	Female	19.6	ENSG00000142156.15	COL6A1	chr21	1.70115
HTP0621A	T21	MS2	Female	21.4	ENSG00000142156.15	COL6A1	chr21	0.605851
HTP0622A	T21	MS2	Female	26	ENSG00000142156.15	COL6A1	chr21	0.593803
HTP0623A	T21	MS2	Female	28.1	ENSG00000142156.15	COL6A1	chr21	0.924654
HTP0624A	T21	MS2	Female	28.1	ENSG00000142156.15	COL6A1	chr21	0.835295
HTP0625A	T21	MS1	Male	40.1	ENSG00000142156.15	COL6A1	chr21	1.00687
HTP0626A	T21	MS2	Male	14.2	ENSG00000142156.15	COL6A1	chr21	0.60714
HTP0627A	T21	MS3	Female	21.1	ENSG00000142156.15	COL6A1	chr21	0.254985
HTP0629A	T21	MS1	Female	7	ENSG00000142156.15	COL6A1	chr21	0.808271
HTP0630A	T21	MS2	Male	39.9	ENSG00000142156.15	COL6A1	chr21	1.28577
HTP0631A	T21	MS1	Female	33	ENSG00000142156.15	COL6A1	chr21	1.1526
HTP0632A	T21	MS2	Female	26.4	ENSG00000142156.15	COL6A1	chr21	0.797619
HTP0633A	T21	MS1	Male	33.1	ENSG00000142156.15	COL6A1	chr21	1.22091
HTP0634A	T21	MS2	Male	20.4	ENSG00000142156.15	COL6A1	chr21	0.950458
HTP0637A	T21	MS3	Female	20.1	ENSG00000142156.15	COL6A1	chr21	0.623254
HTP0638A	T21	MS3	Female	32.7	ENSG00000142156.15	COL6A1	chr21	0.459258
HTP0639A	T21	MS1	Male	27.3	ENSG00000142156.15	COL6A1	chr21	1.96618
HTP0641A	T21	MS1	Male	46.6	ENSG00000142156.15	COL6A1	chr21	0.54072
HTP0642A	T21	MS3	Female	25.2	ENSG00000142156.15	COL6A1	chr21	0.840948
HTP0643A	T21	MS3	Male	29.7	ENSG00000142156.15	COL6A1	chr21	0.113283
HTP0644A	T21	MS3	Male	28.7	ENSG00000142156.15	COL6A1	chr21	0.958098
HTP0645A	T21	MS1	Male	28.4	ENSG00000142156.15	COL6A1	chr21	0.89206
HTP0646A	T21	MS3	Male	17.1	ENSG00000142156.15	COL6A1	chr21	0.20254
HTP0647A	T21	MS1	Male	7	ENSG00000142156.15	COL6A1	chr21	0.669939
HTP0650A	T21	MS1	Female	45.7	ENSG00000142156.15	COL6A1	chr21	1.03765
HTP0651A	T21	MS3	Male	31.2	ENSG00000142156.15	COL6A1	chr21	0.277707
HTP0652A	T21	MS1	Female	35.1	ENSG00000142156.15	COL6A1	chr21	1.9878
HTP0654A	T21	MS1	Female	26.9	ENSG00000142156.15	COL6A1	chr21	0.601599
HTP0657A	T21	MS3	Male	16.9	ENSG00000142156.15	COL6A1	chr21	0.182069
HTP0658A	T21	MS1	Male	15.3	ENSG00000142156.15	COL6A1	chr21	1.42234
HTP0659A	T21	MS1	Female	36.5	ENSG00000142156.15	COL6A1	chr21	1.65034
HTP0660A	T21	MS1	Male	13	ENSG00000142156.15	COL6A1	chr21	0.793294
HTP0661A	T21	MS1	Male	28.4	ENSG00000142156.15	COL6A1	chr21	0.632297
HTP0662A	T21	MS1	Female	26.1	ENSG00000142156.15	COL6A1	chr21	0.844518
HTP0663A	T21	MS3	Female	20.5	ENSG00000142156.15	COL6A1	chr21	0.478826
HTP0664A	T21	MS2	Female	29.4	ENSG00000142156.15	COL6A1	chr21	1.15795
HTP0665A	T21	MS1	Female	23.4	ENSG00000142156.15	COL6A1	chr21	0.212273
HTP0666A	T21	MS3	Male	17.4	ENSG00000142156.15	COL6A1	chr21	0.237656
HTP0667A	T21	MS2	Male	24.1	ENSG00000142156.15	COL6A1	chr21	0.283369
HTP0668A	T21	MS1	Female	29.7	ENSG00000142156.15	COL6A1	chr21	1.34513
HTP0672A	T21	MS1	Male	17.2	ENSG00000142156.15	COL6A1	chr21	0.365995
HTP0676A	T21	MS1	Female	19.3	ENSG00000142156.15	COL6A1	chr21	1.41045
HTP0706A	T21	MS3	Female	22.8	ENSG00000142156.15	COL6A1	chr21	0.100708
HTP0708A	T21	MS1	Male	17	ENSG00000142156.15	COL6A1	chr21	0.0341451
HTP0204A	T21	MS2	Male	13.1	ENSG00000142156.15	COL6A1	chr21	0.856416
HTP0310A	T21	MS2	Male	10.8	ENSG00000142156.15	COL6A1	chr21	0.283366
HTP0326A	T21	MS2	Female	30.2	ENSG00000142156.15	COL6A1	chr21	0.577701
HTP0328A	T21	MS2	Female	41.2	ENSG00000142156.15	COL6A1	chr21	0.736246
HTP0332A	T21	MS2	Male	24.4	ENSG00000142156.15	COL6A1	chr21	0.775023
HTP0348A	T21	MS2	Female	17.2	ENSG00000142156.15	COL6A1	chr21	1.07307
HTP0351A	T21	MS2	Male	27	ENSG00000142156.15	COL6A1	chr21	0.767079
HTP0084A2	T21	MS2	Male	35	ENSG00000142156.15	COL6A1	chr21	0.492467
HTP0005A3	T21	MS1	Male	36.5	ENSG00000142166.13	IFNAR1	chr21	29.9659
HTP0012A2	T21	MS1	Female	44	ENSG00000142166.13	IFNAR1	chr21	42.2223
HTP0015A4	T21	MS2	Male	31.2	ENSG00000142166.13	IFNAR1	chr21	33.8021
HTP0017A4	T21	MS3	Female	23.6	ENSG00000142166.13	IFNAR1	chr21	41.7349
HTP0023A2	T21	MS2	Female	36.2	ENSG00000142166.13	IFNAR1	chr21	38.5151
HTP0025A3	T21	MS2	Female	25.7	ENSG00000142166.13	IFNAR1	chr21	38.3395
HTP0036A2	T21	MS1	Female	32.1	ENSG00000142166.13	IFNAR1	chr21	34.9245
HTP0050A3	T21	MS3	Female	22.8	ENSG00000142166.13	IFNAR1	chr21	31.8252
HTP0052A2	T21	MS1	Female	29.9	ENSG00000142166.13	IFNAR1	chr21	42.6195
HTP0053A2	T21	MS1	Female	26.3	ENSG00000142166.13	IFNAR1	chr21	36.0379
HTP0054A2	T21	MS3	Male	21.7	ENSG00000142166.13	IFNAR1	chr21	26.2619
HTP0066A2	T21	MS1	Male	14.7	ENSG00000142166.13	IFNAR1	chr21	28.0513
HTP0070A3	T21	MS3	Male	24.9	ENSG00000142166.13	IFNAR1	chr21	39.7051
HTP0073A2	T21	MS3	Male	54.7	ENSG00000142166.13	IFNAR1	chr21	37.9813
HTP0080A2	T21	MS1	Female	34.8	ENSG00000142166.13	IFNAR1	chr21	31.5366
HTP0101A2	T21	MS3	Female	31.3	ENSG00000142166.13	IFNAR1	chr21	62.5009
HTP0103A2	T21	MS1	Female	1.6	ENSG00000142166.13	IFNAR1	chr21	29.2607
HTP0107A3	T21	MS2	Female	33.7	ENSG00000142166.13	IFNAR1	chr21	32.1629
HTP0109A3	T21	MS1	Female	49	ENSG00000142166.13	IFNAR1	chr21	34.5346
HTP0112A3	T21	MS3	Female	36	ENSG00000142166.13	IFNAR1	chr21	37.049
HTP0116A2	T21	MS1	Male	10.9	ENSG00000142166.13	IFNAR1	chr21	32.2354
HTP0119A	T21	MS1	Female	50.9	ENSG00000142166.13	IFNAR1	chr21	36.2436
HTP0151A	T21	MS3	Male	27.4	ENSG00000142166.13	IFNAR1	chr21	56.8619
HTP0198A3	T21	MS2	Male	36.3	ENSG00000142166.13	IFNAR1	chr21	30.6657
HTP0207A4	T21	MS1	Female	25.2	ENSG00000142166.13	IFNAR1	chr21	32.1019
HTP0211A3	T21	MS2	Male	29.7	ENSG00000142166.13	IFNAR1	chr21	24.868
HTP0213A3	T21	MS2	Male	46.3	ENSG00000142166.13	IFNAR1	chr21	31.9258
HTP0219A2	T21	MS2	Female	19.5	ENSG00000142166.13	IFNAR1	chr21	36.0143
HTP0226A3	T21	MS1	Male	52.4	ENSG00000142166.13	IFNAR1	chr21	40.5609
HTP0230A2	T21	MS3	Female	39.6	ENSG00000142166.13	IFNAR1	chr21	41.3369
HTP0236A2	T21	MS1	Male	11.3	ENSG00000142166.13	IFNAR1	chr21	44.1029
HTP0238A3	T21	MS2	Male	41.5	ENSG00000142166.13	IFNAR1	chr21	39.7761
HTP0241A2	T21	MS3	Female	17.9	ENSG00000142166.13	IFNAR1	chr21	54.2304
HTP0243A3	T21	MS3	Female	15.1	ENSG00000142166.13	IFNAR1	chr21	40.8597
HTP0247A2	T21	MS3	Male	22.5	ENSG00000142166.13	IFNAR1	chr21	38.964
HTP0249A2	T21	MS2	Female	34	ENSG00000142166.13	IFNAR1	chr21	29.9971
HTP0251A2	T21	MS3	Female	34.3	ENSG00000142166.13	IFNAR1	chr21	45.0143
HTP0254A2	T21	MS2	Male	33.8	ENSG00000142166.13	IFNAR1	chr21	30.7697
HTP0259A2	T21	MS3	Female	32.6	ENSG00000142166.13	IFNAR1	chr21	55.0198
HTP0261A2	T21	MS1	Male	22.9	ENSG00000142166.13	IFNAR1	chr21	29.2207
HTP0262A2	T21	MS3	Female	14.3	ENSG00000142166.13	IFNAR1	chr21	41.7845
HTP0263A2	T21	MS2	Female	12.4	ENSG00000142166.13	IFNAR1	chr21	31.7581
HTP0277A3	T21	MS1	Female	37.2	ENSG00000142166.13	IFNAR1	chr21	41.3374
HTP0293A	T21	MS3	Male	6.2	ENSG00000142166.13	IFNAR1	chr21	49.1062
HTP0295A	T21	MS3	Male	51.2	ENSG00000142166.13	IFNAR1	chr21	41.4146
HTP0296A	T21	MS3	Male	55.1	ENSG00000142166.13	IFNAR1	chr21	47.6028
HTP0298A	T21	MS1	Female	25.8	ENSG00000142166.13	IFNAR1	chr21	33.981
HTP0300A	T21	MS1	Female	30.8	ENSG00000142166.13	IFNAR1	chr21	40.6279
HTP0301A3	T21	MS2	Female	24	ENSG00000142166.13	IFNAR1	chr21	28.4691
HTP0306A	T21	MS3	Male	23.2	ENSG00000142166.13	IFNAR1	chr21	49.7406
HTP0312A2	T21	MS1	Female	35.7	ENSG00000142166.13	IFNAR1	chr21	31.5264
HTP0318A3	T21	MS1	Male	30.5	ENSG00000142166.13	IFNAR1	chr21	24.5254
HTP0320A2	T21	MS3	Female	33.7	ENSG00000142166.13	IFNAR1	chr21	41.6682
HTP0321A	T21	MS3	Female	14	ENSG00000142166.13	IFNAR1	chr21	35.1052
HTP0323A	T21	MS3	Male	3.8	ENSG00000142166.13	IFNAR1	chr21	41.3561
HTP0324A2	T21	MS1	Male	22	ENSG00000142166.13	IFNAR1	chr21	21.7487
HTP0325A	T21	MS3	Male	13.4	ENSG00000142166.13	IFNAR1	chr21	40.7263
HTP0327A	T21	MS1	Male	6.5	ENSG00000142166.13	IFNAR1	chr21	36.1343
HTP0329A2	T21	MS3	Female	19.5	ENSG00000142166.13	IFNAR1	chr21	36.9966
HTP0330A	T21	MS1	Male	6.1	ENSG00000142166.13	IFNAR1	chr21	34.9787
HTP0331A	T21	MS3	Male	23.1	ENSG00000142166.13	IFNAR1	chr21	42.359
HTP0333A2	T21	MS3	Female	30.3	ENSG00000142166.13	IFNAR1	chr21	38.8418
HTP0334A2	T21	MS1	Male	44.1	ENSG00000142166.13	IFNAR1	chr21	34.1787
HTP0335A2	T21	MS2	Female	57.6	ENSG00000142166.13	IFNAR1	chr21	25.2382
HTP0336A	T21	MS1	Female	8.7	ENSG00000142166.13	IFNAR1	chr21	30.0103
HTP0337A	T21	MS3	Male	22.2	ENSG00000142166.13	IFNAR1	chr21	35.0075
HTP0339A	T21	MS1	Male	16.1	ENSG00000142166.13	IFNAR1	chr21	33.9027
HTP0340A	T21	MS3	Female	18.6	ENSG00000142166.13	IFNAR1	chr21	34.045
HTP0341A	T21	MS1	Male	2.6	ENSG00000142166.13	IFNAR1	chr21	30.4529
HTP0342A	T21	MS1	Female	13.6	ENSG00000142166.13	IFNAR1	chr21	23.5648
HTP0345A	T21	MS3	Female	52.7	ENSG00000142166.13	IFNAR1	chr21	52.7991
HTP0354A	T21	MS1	Male	6	ENSG00000142166.13	IFNAR1	chr21	42.3383
HTP0357A	T21	MS1	Male	3.8	ENSG00000142166.13	IFNAR1	chr21	35.6609
HTP0364A	T21	MS3	Male	13.7	ENSG00000142166.13	IFNAR1	chr21	46.2979
HTP0367A	T21	MS1	Male	13.6	ENSG00000142166.13	IFNAR1	chr21	30.4671
HTP0368A	T21	MS1	Male	15.2	ENSG00000142166.13	IFNAR1	chr21	28.8455
HTP0370A	T21	MS1	Male	20.2	ENSG00000142166.13	IFNAR1	chr21	42.5755
HTP0373A	T21	MS1	Male	56.7	ENSG00000142166.13	IFNAR1	chr21	31.1319
HTP0374A	T21	MS2	Male	25.5	ENSG00000142166.13	IFNAR1	chr21	23.7634
HTP0375A	T21	MS1	Female	10.9	ENSG00000142166.13	IFNAR1	chr21	30.4076
HTP0378A	T21	MS3	Female	31.4	ENSG00000142166.13	IFNAR1	chr21	38.6115
HTP0379A	T21	MS1	Female	35.4	ENSG00000142166.13	IFNAR1	chr21	40.1884
HTP0380A	T21	MS2	Male	25.8	ENSG00000142166.13	IFNAR1	chr21	35.4967
HTP0381A	T21	MS2	Male	25.4	ENSG00000142166.13	IFNAR1	chr21	30.0553
HTP0382A	T21	MS3	Male	39.5	ENSG00000142166.13	IFNAR1	chr21	26.8892
HTP0384A	T21	MS3	Female	27.8	ENSG00000142166.13	IFNAR1	chr21	49.0921
HTP0385A	T21	MS3	Male	25.6	ENSG00000142166.13	IFNAR1	chr21	36.5855
HTP0386A	T21	MS2	Male	6.8	ENSG00000142166.13	IFNAR1	chr21	37.5925
HTP0387A	T21	MS1	Female	33.3	ENSG00000142166.13	IFNAR1	chr21	39.3172
HTP0388A	T21	MS1	Female	37.5	ENSG00000142166.13	IFNAR1	chr21	36.0409
HTP0389A	T21	MS1	Female	20.1	ENSG00000142166.13	IFNAR1	chr21	39.524
HTP0390A	T21	MS3	Female	15.5	ENSG00000142166.13	IFNAR1	chr21	40.9918
HTP0391A	T21	MS1	Male	26.8	ENSG00000142166.13	IFNAR1	chr21	36.3941
HTP0392A	T21	MS3	Male	32.4	ENSG00000142166.13	IFNAR1	chr21	40.2906
HTP0393A	T21	MS2	Female	39.8	ENSG00000142166.13	IFNAR1	chr21	50.4249
HTP0394A	T21	MS2	Female	23.6	ENSG00000142166.13	IFNAR1	chr21	34.8525
HTP0395A	T21	MS2	Male	35.2	ENSG00000142166.13	IFNAR1	chr21	24.3816
HTP0396A	T21	MS3	Male	15.9	ENSG00000142166.13	IFNAR1	chr21	56.7822
HTP0397A	T21	MS1	Male	38.7	ENSG00000142166.13	IFNAR1	chr21	48.7591
HTP0398A	T21	MS2	Female	17.5	ENSG00000142166.13	IFNAR1	chr21	29.0023
HTP0399A2	T21	MS3	Male	33.1	ENSG00000142166.13	IFNAR1	chr21	36.0683
HTP0400A	T21	MS1	Male	14.9	ENSG00000142166.13	IFNAR1	chr21	25.4653
HTP0401A	T21	MS3	Female	34.6	ENSG00000142166.13	IFNAR1	chr21	38.6015
HTP0402A	T21	MS1	Male	35.9	ENSG00000142166.13	IFNAR1	chr21	35.2617
HTP0403A	T21	MS3	Male	13.4	ENSG00000142166.13	IFNAR1	chr21	32.9125
HTP0404A	T21	MS3	Female	12.5	ENSG00000142166.13	IFNAR1	chr21	31.3201
HTP0405A	T21	MS3	Male	26.1	ENSG00000142166.13	IFNAR1	chr21	36.0456
HTP0406A	T21	MS2	Female	9.2	ENSG00000142166.13	IFNAR1	chr21	29.3683
HTP0407A	T21	MS3	Male	43.5	ENSG00000142166.13	IFNAR1	chr21	43.5837
HTP0408A	T21	MS1	Male	40.6	ENSG00000142166.13	IFNAR1	chr21	36.519
HTP0409A	T21	MS2	Female	21.2	ENSG00000142166.13	IFNAR1	chr21	30.9652
HTP0410A	T21	MS2	Male	24	ENSG00000142166.13	IFNAR1	chr21	29.3333
HTP0411A	T21	MS3	Female	18.7	ENSG00000142166.13	IFNAR1	chr21	34.4736
HTP0412A	T21	MS3	Male	20.7	ENSG00000142166.13	IFNAR1	chr21	37.233
HTP0413A	T21	MS2	Female	22.5	ENSG00000142166.13	IFNAR1	chr21	25.7208
HTP0414A	T21	MS3	Female	21.8	ENSG00000142166.13	IFNAR1	chr21	46.9404
HTP0415A	T21	MS3	Female	8.3	ENSG00000142166.13	IFNAR1	chr21	56.0543
HTP0418A	T21	MS1	Male	3.8	ENSG00000142166.13	IFNAR1	chr21	28.7203
HTP0419A	T21	MS1	Male	20.8	ENSG00000142166.13	IFNAR1	chr21	31.8391
HTP0420A	T21	MS1	Male	6.4	ENSG00000142166.13	IFNAR1	chr21	32.8543
HTP0421A	T21	MS3	Male	13.7	ENSG00000142166.13	IFNAR1	chr21	34.3908
HTP0423A	T21	MS2	Male	23.9	ENSG00000142166.13	IFNAR1	chr21	35.4145
HTP0424A	T21	MS2	Female	4	ENSG00000142166.13	IFNAR1	chr21	31.4149
HTP0425A	T21	MS2	Male	19.1	ENSG00000142166.13	IFNAR1	chr21	31.2156
HTP0426A	T21	MS3	Male	17.5	ENSG00000142166.13	IFNAR1	chr21	41.5373
HTP0428A	T21	MS2	Male	27.5	ENSG00000142166.13	IFNAR1	chr21	30.7555
HTP0430A	T21	MS2	Male	13.9	ENSG00000142166.13	IFNAR1	chr21	30.7699
HTP0431A2	T21	MS2	Female	20.9	ENSG00000142166.13	IFNAR1	chr21	33.6595
HTP0434A	T21	MS3	Female	25.9	ENSG00000142166.13	IFNAR1	chr21	61.4299
HTP0435A2	T21	MS1	Male	36.2	ENSG00000142166.13	IFNAR1	chr21	28.1463
HTP0436A	T21	MS3	Female	32.8	ENSG00000142166.13	IFNAR1	chr21	45.153
HTP0437A	T21	MS2	Male	24.9	ENSG00000142166.13	IFNAR1	chr21	36.399
HTP0438A	T21	MS1	Female	19.9	ENSG00000142166.13	IFNAR1	chr21	44.8612
HTP0439A2	T21	MS3	Male	40.8	ENSG00000142166.13	IFNAR1	chr21	44.1787
HTP0440A	T21	MS2	Male	20.9	ENSG00000142166.13	IFNAR1	chr21	30.3904
HTP0442A2	T21	MS1	Female	9.5	ENSG00000142166.13	IFNAR1	chr21	29.3341
HTP0443A2	T21	MS3	Male	17.9	ENSG00000142166.13	IFNAR1	chr21	41.4674
HTP0445A	T21	MS2	Female	38.8	ENSG00000142166.13	IFNAR1	chr21	53.427
HTP0446A	T21	MS1	Female	31.7	ENSG00000142166.13	IFNAR1	chr21	42.7867
HTP0448A	T21	MS2	Male	21.5	ENSG00000142166.13	IFNAR1	chr21	31.2671
HTP0449A	T21	MS2	Male	20.8	ENSG00000142166.13	IFNAR1	chr21	29.9286
HTP0450A	T21	MS1	Male	15.4	ENSG00000142166.13	IFNAR1	chr21	31.411
HTP0451A	T21	MS1	Male	32.5	ENSG00000142166.13	IFNAR1	chr21	31.1709
HTP0452A	T21	MS2	Female	16.6	ENSG00000142166.13	IFNAR1	chr21	38.7016
HTP0454A	T21	MS3	Male	21.7	ENSG00000142166.13	IFNAR1	chr21	34.5613
HTP0456A	T21	MS2	Male	7.3	ENSG00000142166.13	IFNAR1	chr21	32.9543
HTP0458A	T21	MS3	Male	20	ENSG00000142166.13	IFNAR1	chr21	47.1339
HTP0459A	T21	MS1	Male	13.7	ENSG00000142166.13	IFNAR1	chr21	39.5176
HTP0460A	T21	MS1	Male	20.3	ENSG00000142166.13	IFNAR1	chr21	35.4372
HTP0461A	T21	MS1	Female	12.5	ENSG00000142166.13	IFNAR1	chr21	27.3622
HTP0462A	T21	MS1	Male	38.6	ENSG00000142166.13	IFNAR1	chr21	29.8214
HTP0463A	T21	MS1	Female	28.3	ENSG00000142166.13	IFNAR1	chr21	27.7977
HTP0464A	T21	MS3	Male	22.7	ENSG00000142166.13	IFNAR1	chr21	33.2835
HTP0465A	T21	MS3	Female	6.8	ENSG00000142166.13	IFNAR1	chr21	47.8965
HTP0467A	T21	MS2	Female	32.5	ENSG00000142166.13	IFNAR1	chr21	36.6423
HTP0468A2	T21	MS2	Male	29.7	ENSG00000142166.13	IFNAR1	chr21	31.2735
HTP0469A	T21	MS2	Female	16.7	ENSG00000142166.13	IFNAR1	chr21	28.0632
HTP0471A	T21	MS1	Female	9	ENSG00000142166.13	IFNAR1	chr21	28.0785
HTP0473A	T21	MS1	Male	17.1	ENSG00000142166.13	IFNAR1	chr21	26.753
HTP0475A	T21	MS1	Female	22	ENSG00000142166.13	IFNAR1	chr21	33.2245
HTP0476A	T21	MS2	Female	11.1	ENSG00000142166.13	IFNAR1	chr21	28.2238
HTP0477A	T21	MS1	Male	3.4	ENSG00000142166.13	IFNAR1	chr21	25.72
HTP0478A	T21	MS1	Female	40.3	ENSG00000142166.13	IFNAR1	chr21	37.9258
HTP0479A	T21	MS1	Male	3.7	ENSG00000142166.13	IFNAR1	chr21	39.1763
HTP0480A	T21	MS1	Female	21.9	ENSG00000142166.13	IFNAR1	chr21	38.6748
HTP0482A	T21	MS2	Male	19.3	ENSG00000142166.13	IFNAR1	chr21	27.6499
HTP0484A	T21	MS3	Male	5.6	ENSG00000142166.13	IFNAR1	chr21	30.8594
HTP0485A	T21	MS2	Female	5.7	ENSG00000142166.13	IFNAR1	chr21	34.8108
HTP0487A	T21	MS2	Male	4.6	ENSG00000142166.13	IFNAR1	chr21	42.1205
HTP0488A	T21	MS1	Male	5.4	ENSG00000142166.13	IFNAR1	chr21	39.6084
HTP0491A	T21	MS1	Male	6.5	ENSG00000142166.13	IFNAR1	chr21	29.5703
HTP0494A	T21	MS2	Female	7.1	ENSG00000142166.13	IFNAR1	chr21	31.1471
HTP0501A	T21	MS3	Male	4	ENSG00000142166.13	IFNAR1	chr21	50.2991
HTP0507A	T21	MS3	Male	8.2	ENSG00000142166.13	IFNAR1	chr21	46.3016
HTP0510A	T21	MS1	Female	23	ENSG00000142166.13	IFNAR1	chr21	29.176
HTP0512A	T21	MS3	Male	30	ENSG00000142166.13	IFNAR1	chr21	38.3254
HTP0515A	T21	MS3	Male	13.1	ENSG00000142166.13	IFNAR1	chr21	39.6201
HTP0516A	T21	MS1	Male	39.1	ENSG00000142166.13	IFNAR1	chr21	38.423
HTP0517A	T21	MS2	Male	2.7	ENSG00000142166.13	IFNAR1	chr21	37.6614
HTP0519A	T21	MS1	Male	2	ENSG00000142166.13	IFNAR1	chr21	26.2613
HTP0525A	T21	MS1	Female	34.2	ENSG00000142166.13	IFNAR1	chr21	36.5863
HTP0530A	T21	MS3	Female	39.6	ENSG00000142166.13	IFNAR1	chr21	28.9106
HTP0531A	T21	MS3	Female	3.5	ENSG00000142166.13	IFNAR1	chr21	28.591
HTP0534A	T21	MS1	Male	36.9	ENSG00000142166.13	IFNAR1	chr21	40.3581
HTP0535A	T21	MS3	Male	23.6	ENSG00000142166.13	IFNAR1	chr21	36.6525
HTP0537A	T21	MS2	Female	51.9	ENSG00000142166.13	IFNAR1	chr21	35.9731
HTP0538A	T21	MS3	Male	28.4	ENSG00000142166.13	IFNAR1	chr21	40.5757
HTP0539A	T21	MS2	Female	42.8	ENSG00000142166.13	IFNAR1	chr21	34.0991
HTP0540A	T21	MS1	Female	14.5	ENSG00000142166.13	IFNAR1	chr21	33.4395
HTP0541A	T21	MS2	Male	29.7	ENSG00000142166.13	IFNAR1	chr21	24.8905
HTP0542A	T21	MS2	Male	27.8	ENSG00000142166.13	IFNAR1	chr21	33.7108
HTP0543A	T21	MS2	Male	36.9	ENSG00000142166.13	IFNAR1	chr21	37.6354
HTP0544A	T21	MS2	Male	38.1	ENSG00000142166.13	IFNAR1	chr21	35.2988
HTP0545A	T21	MS1	Male	18.1	ENSG00000142166.13	IFNAR1	chr21	32.7155
HTP0546A	T21	MS2	Female	51.4	ENSG00000142166.13	IFNAR1	chr21	29.3287
HTP0547A	T21	MS2	Female	26	ENSG00000142166.13	IFNAR1	chr21	37.1903
HTP0548A	T21	MS3	Female	46.2	ENSG00000142166.13	IFNAR1	chr21	46.9795
HTP0549A	T21	MS3	Female	20.6	ENSG00000142166.13	IFNAR1	chr21	55.0692
HTP0550A	T21	MS1	Female	15.2	ENSG00000142166.13	IFNAR1	chr21	34.9263
HTP0552A	T21	MS2	Male	17	ENSG00000142166.13	IFNAR1	chr21	28.9753
HTP0553A	T21	MS2	Female	18.2	ENSG00000142166.13	IFNAR1	chr21	36.6474
HTP0554A	T21	MS2	Male	23.1	ENSG00000142166.13	IFNAR1	chr21	35.8202
HTP0556A	T21	MS2	Male	28.3	ENSG00000142166.13	IFNAR1	chr21	44.9916
HTP0560A	T21	MS2	Male	50.1	ENSG00000142166.13	IFNAR1	chr21	36.1663
HTP0561A	T21	MS3	Male	13.7	ENSG00000142166.13	IFNAR1	chr21	35.1225
HTP0563A	T21	MS2	Female	8.7	ENSG00000142166.13	IFNAR1	chr21	28.0511
HTP0564A	T21	MS1	Male	14.2	ENSG00000142166.13	IFNAR1	chr21	33.2912
HTP0565A	T21	MS2	Male	22.5	ENSG00000142166.13	IFNAR1	chr21	30.082
HTP0566A	T21	MS2	Male	13.7	ENSG00000142166.13	IFNAR1	chr21	29.0366
HTP0568A	T21	MS2	Male	28.3	ENSG00000142166.13	IFNAR1	chr21	28.2333
HTP0569A	T21	MS2	Male	22.9	ENSG00000142166.13	IFNAR1	chr21	28.8497
HTP0570A	T21	MS3	Male	38.8	ENSG00000142166.13	IFNAR1	chr21	47.7018
HTP0571A	T21	MS3	Male	13.1	ENSG00000142166.13	IFNAR1	chr21	55.2602
HTP0572A	T21	MS3	Male	24.4	ENSG00000142166.13	IFNAR1	chr21	40.5174
HTP0574A	T21	MS3	Male	42.4	ENSG00000142166.13	IFNAR1	chr21	38.7113
HTP0575A	T21	MS2	Female	17.2	ENSG00000142166.13	IFNAR1	chr21	35.1696
HTP0577A	T21	MS2	Female	28.4	ENSG00000142166.13	IFNAR1	chr21	41.0952
HTP0578A	T21	MS1	Male	25.7	ENSG00000142166.13	IFNAR1	chr21	33.0883
HTP0580A	T21	MS1	Female	31.8	ENSG00000142166.13	IFNAR1	chr21	43.2247
HTP0581A	T21	MS2	Male	30.6	ENSG00000142166.13	IFNAR1	chr21	31.7065
HTP0583A	T21	MS1	Female	6.2	ENSG00000142166.13	IFNAR1	chr21	35.8414
HTP0584A	T21	MS2	Male	29.3	ENSG00000142166.13	IFNAR1	chr21	37.2811
HTP0585A	T21	MS3	Female	16.5	ENSG00000142166.13	IFNAR1	chr21	46.6064
HTP0586A	T21	MS3	Male	31.9	ENSG00000142166.13	IFNAR1	chr21	55.1095
HTP0587A	T21	MS2	Male	4.3	ENSG00000142166.13	IFNAR1	chr21	27.0571
HTP0588A	T21	MS1	Female	19.2	ENSG00000142166.13	IFNAR1	chr21	37.4512
HTP0589A	T21	MS3	Female	19	ENSG00000142166.13	IFNAR1	chr21	44.3854
HTP0590A	T21	MS3	Male	16.8	ENSG00000142166.13	IFNAR1	chr21	34.3374
HTP0591A	T21	MS2	Male	31.9	ENSG00000142166.13	IFNAR1	chr21	38.3066
HTP0592A	T21	MS2	Female	14.5	ENSG00000142166.13	IFNAR1	chr21	43.1307
HTP0593A	T21	MS2	Male	11.7	ENSG00000142166.13	IFNAR1	chr21	33.0579
HTP0594A	T21	MS1	Male	30.1	ENSG00000142166.13	IFNAR1	chr21	38.2997
HTP0596A	T21	MS2	Female	28.3	ENSG00000142166.13	IFNAR1	chr21	32.0615
HTP0597A	T21	MS2	Female	12.5	ENSG00000142166.13	IFNAR1	chr21	31.5205
HTP0598A	T21	MS3	Female	18	ENSG00000142166.13	IFNAR1	chr21	50.0487
HTP0599A	T21	MS3	Female	36.6	ENSG00000142166.13	IFNAR1	chr21	41.9535
HTP0600A	T21	MS3	Male	10.8	ENSG00000142166.13	IFNAR1	chr21	68.3631
HTP0602A	T21	MS3	Female	13.5	ENSG00000142166.13	IFNAR1	chr21	37.3023
HTP0603A	T21	MS1	Female	12.7	ENSG00000142166.13	IFNAR1	chr21	31.7083
HTP0604A	T21	MS3	Female	26.6	ENSG00000142166.13	IFNAR1	chr21	33.3723
HTP0605A	T21	MS3	Male	17.5	ENSG00000142166.13	IFNAR1	chr21	36.0121
HTP0607A	T21	MS2	Male	23.9	ENSG00000142166.13	IFNAR1	chr21	23.9179
HTP0608A	T21	MS1	Female	32.5	ENSG00000142166.13	IFNAR1	chr21	47.9461
HTP0609A	T21	MS1	Female	4	ENSG00000142166.13	IFNAR1	chr21	32.3759
HTP0610A	T21	MS3	Female	17	ENSG00000142166.13	IFNAR1	chr21	42.1843
HTP0611A	T21	MS1	Female	23.9	ENSG00000142166.13	IFNAR1	chr21	33.1573
HTP0612A	T21	MS1	Male	11.4	ENSG00000142166.13	IFNAR1	chr21	29.9812
HTP0613A	T21	MS3	Female	10.3	ENSG00000142166.13	IFNAR1	chr21	37.8508
HTP0616A	T21	MS3	Male	19	ENSG00000142166.13	IFNAR1	chr21	49.8527
HTP0617A	T21	MS3	Male	30.5	ENSG00000142166.13	IFNAR1	chr21	40.4931
HTP0618A	T21	MS3	Female	37	ENSG00000142166.13	IFNAR1	chr21	47.498
HTP0619A	T21	MS3	Female	37	ENSG00000142166.13	IFNAR1	chr21	43.5507
HTP0620A	T21	MS3	Female	19.6	ENSG00000142166.13	IFNAR1	chr21	39.2375
HTP0621A	T21	MS2	Female	21.4	ENSG00000142166.13	IFNAR1	chr21	32.1613
HTP0622A	T21	MS2	Female	26	ENSG00000142166.13	IFNAR1	chr21	28.2424
HTP0623A	T21	MS2	Female	28.1	ENSG00000142166.13	IFNAR1	chr21	36.5177
HTP0624A	T21	MS2	Female	28.1	ENSG00000142166.13	IFNAR1	chr21	40.2905
HTP0625A	T21	MS1	Male	40.1	ENSG00000142166.13	IFNAR1	chr21	35.1531
HTP0626A	T21	MS2	Male	14.2	ENSG00000142166.13	IFNAR1	chr21	32.4579
HTP0627A	T21	MS3	Female	21.1	ENSG00000142166.13	IFNAR1	chr21	54.6043
HTP0629A	T21	MS1	Female	7	ENSG00000142166.13	IFNAR1	chr21	33.9478
HTP0630A	T21	MS2	Male	39.9	ENSG00000142166.13	IFNAR1	chr21	32.6049
HTP0631A	T21	MS1	Female	33	ENSG00000142166.13	IFNAR1	chr21	45.8667
HTP0632A	T21	MS2	Female	26.4	ENSG00000142166.13	IFNAR1	chr21	36.8175
HTP0633A	T21	MS1	Male	33.1	ENSG00000142166.13	IFNAR1	chr21	28.4836
HTP0634A	T21	MS2	Male	20.4	ENSG00000142166.13	IFNAR1	chr21	32.6362
HTP0637A	T21	MS3	Female	20.1	ENSG00000142166.13	IFNAR1	chr21	35.1503
HTP0638A	T21	MS3	Female	32.7	ENSG00000142166.13	IFNAR1	chr21	75.6927
HTP0639A	T21	MS1	Male	27.3	ENSG00000142166.13	IFNAR1	chr21	32.7941
HTP0641A	T21	MS1	Male	46.6	ENSG00000142166.13	IFNAR1	chr21	37.7049
HTP0642A	T21	MS3	Female	25.2	ENSG00000142166.13	IFNAR1	chr21	37.6833
HTP0643A	T21	MS3	Male	29.7	ENSG00000142166.13	IFNAR1	chr21	44.3842
HTP0644A	T21	MS3	Male	28.7	ENSG00000142166.13	IFNAR1	chr21	37.0812
HTP0645A	T21	MS1	Male	28.4	ENSG00000142166.13	IFNAR1	chr21	37.3801
HTP0646A	T21	MS3	Male	17.1	ENSG00000142166.13	IFNAR1	chr21	44.8493
HTP0647A	T21	MS1	Male	7	ENSG00000142166.13	IFNAR1	chr21	44.8897
HTP0650A	T21	MS1	Female	45.7	ENSG00000142166.13	IFNAR1	chr21	40.1833
HTP0651A	T21	MS3	Male	31.2	ENSG00000142166.13	IFNAR1	chr21	29.8666
HTP0652A	T21	MS1	Female	35.1	ENSG00000142166.13	IFNAR1	chr21	44.4091
HTP0654A	T21	MS1	Female	26.9	ENSG00000142166.13	IFNAR1	chr21	38.0657
HTP0657A	T21	MS3	Male	16.9	ENSG00000142166.13	IFNAR1	chr21	42.7075
HTP0658A	T21	MS1	Male	15.3	ENSG00000142166.13	IFNAR1	chr21	34.9926
HTP0659A	T21	MS1	Female	36.5	ENSG00000142166.13	IFNAR1	chr21	42.8723
HTP0660A	T21	MS1	Male	13	ENSG00000142166.13	IFNAR1	chr21	33.1977
HTP0661A	T21	MS1	Male	28.4	ENSG00000142166.13	IFNAR1	chr21	27.1057
HTP0662A	T21	MS1	Female	26.1	ENSG00000142166.13	IFNAR1	chr21	35.6865
HTP0663A	T21	MS3	Female	20.5	ENSG00000142166.13	IFNAR1	chr21	46.7786
HTP0664A	T21	MS2	Female	29.4	ENSG00000142166.13	IFNAR1	chr21	35.3553
HTP0665A	T21	MS1	Female	23.4	ENSG00000142166.13	IFNAR1	chr21	33.6644
HTP0666A	T21	MS3	Male	17.4	ENSG00000142166.13	IFNAR1	chr21	40.0277
HTP0667A	T21	MS2	Male	24.1	ENSG00000142166.13	IFNAR1	chr21	28.2749
HTP0668A	T21	MS1	Female	29.7	ENSG00000142166.13	IFNAR1	chr21	26.0616
HTP0672A	T21	MS1	Male	17.2	ENSG00000142166.13	IFNAR1	chr21	20.8428
HTP0676A	T21	MS1	Female	19.3	ENSG00000142166.13	IFNAR1	chr21	27.2182
HTP0706A	T21	MS3	Female	22.8	ENSG00000142166.13	IFNAR1	chr21	41.3985
HTP0708A	T21	MS1	Male	17	ENSG00000142166.13	IFNAR1	chr21	32.9708
HTP0204A	T21	MS2	Male	13.1	ENSG00000142166.13	IFNAR1	chr21	18.1736
HTP0310A	T21	MS2	Male	10.8	ENSG00000142166.13	IFNAR1	chr21	22.2671
HTP0326A	T21	MS2	Female	30.2	ENSG00000142166.13	IFNAR1	chr21	23.4163
HTP0328A	T21	MS2	Female	41.2	ENSG00000142166.13	IFNAR1	chr21	25.0632
HTP0332A	T21	MS2	Male	24.4	ENSG00000142166.13	IFNAR1	chr21	17.844
HTP0348A	T21	MS2	Female	17.2	ENSG00000142166.13	IFNAR1	chr21	23.0145
HTP0351A	T21	MS2	Male	27	ENSG00000142166.13	IFNAR1	chr21	23.9773
HTP0084A2	T21	MS2	Male	35	ENSG00000142166.13	IFNAR1	chr21	21.9698
HTP0005A3	T21	MS1	Male	36.5	ENSG00000142168.14	SOD1	chr21	74.056
HTP0012A2	T21	MS1	Female	44	ENSG00000142168.14	SOD1	chr21	68.1996
HTP0015A4	T21	MS2	Male	31.2	ENSG00000142168.14	SOD1	chr21	86.5163
HTP0017A4	T21	MS3	Female	23.6	ENSG00000142168.14	SOD1	chr21	76.0531
HTP0023A2	T21	MS2	Female	36.2	ENSG00000142168.14	SOD1	chr21	70.8713
HTP0025A3	T21	MS2	Female	25.7	ENSG00000142168.14	SOD1	chr21	81.2899
HTP0036A2	T21	MS1	Female	32.1	ENSG00000142168.14	SOD1	chr21	82.0957
HTP0050A3	T21	MS3	Female	22.8	ENSG00000142168.14	SOD1	chr21	98.4248
HTP0052A2	T21	MS1	Female	29.9	ENSG00000142168.14	SOD1	chr21	64.7434
HTP0053A2	T21	MS1	Female	26.3	ENSG00000142168.14	SOD1	chr21	68.7495
HTP0054A2	T21	MS3	Male	21.7	ENSG00000142168.14	SOD1	chr21	60.0243
HTP0066A2	T21	MS1	Male	14.7	ENSG00000142168.14	SOD1	chr21	70.2835
HTP0070A3	T21	MS3	Male	24.9	ENSG00000142168.14	SOD1	chr21	48.1359
HTP0073A2	T21	MS3	Male	54.7	ENSG00000142168.14	SOD1	chr21	64.6666
HTP0080A2	T21	MS1	Female	34.8	ENSG00000142168.14	SOD1	chr21	101.719
HTP0101A2	T21	MS3	Female	31.3	ENSG00000142168.14	SOD1	chr21	46.0677
HTP0103A2	T21	MS1	Female	1.6	ENSG00000142168.14	SOD1	chr21	124.182
HTP0107A3	T21	MS2	Female	33.7	ENSG00000142168.14	SOD1	chr21	62.5964
HTP0109A3	T21	MS1	Female	49	ENSG00000142168.14	SOD1	chr21	88.0876
HTP0112A3	T21	MS3	Female	36	ENSG00000142168.14	SOD1	chr21	69.2079
HTP0116A2	T21	MS1	Male	10.9	ENSG00000142168.14	SOD1	chr21	126.236
HTP0119A	T21	MS1	Female	50.9	ENSG00000142168.14	SOD1	chr21	56.1007
HTP0151A	T21	MS3	Male	27.4	ENSG00000142168.14	SOD1	chr21	63.0462
HTP0198A3	T21	MS2	Male	36.3	ENSG00000142168.14	SOD1	chr21	82.1028
HTP0207A4	T21	MS1	Female	25.2	ENSG00000142168.14	SOD1	chr21	81.6496
HTP0211A3	T21	MS2	Male	29.7	ENSG00000142168.14	SOD1	chr21	99.0812
HTP0213A3	T21	MS2	Male	46.3	ENSG00000142168.14	SOD1	chr21	104.268
HTP0219A2	T21	MS2	Female	19.5	ENSG00000142168.14	SOD1	chr21	60.6931
HTP0226A3	T21	MS1	Male	52.4	ENSG00000142168.14	SOD1	chr21	100.637
HTP0230A2	T21	MS3	Female	39.6	ENSG00000142168.14	SOD1	chr21	55.2779
HTP0236A2	T21	MS1	Male	11.3	ENSG00000142168.14	SOD1	chr21	82.6218
HTP0238A3	T21	MS2	Male	41.5	ENSG00000142168.14	SOD1	chr21	77.6209
HTP0241A2	T21	MS3	Female	17.9	ENSG00000142168.14	SOD1	chr21	57.4005
HTP0243A3	T21	MS3	Female	15.1	ENSG00000142168.14	SOD1	chr21	58.1074
HTP0247A2	T21	MS3	Male	22.5	ENSG00000142168.14	SOD1	chr21	56.565
HTP0249A2	T21	MS2	Female	34	ENSG00000142168.14	SOD1	chr21	56.5782
HTP0251A2	T21	MS3	Female	34.3	ENSG00000142168.14	SOD1	chr21	64.3475
HTP0254A2	T21	MS2	Male	33.8	ENSG00000142168.14	SOD1	chr21	71.4749
HTP0259A2	T21	MS3	Female	32.6	ENSG00000142168.14	SOD1	chr21	59.302
HTP0261A2	T21	MS1	Male	22.9	ENSG00000142168.14	SOD1	chr21	100.437
HTP0262A2	T21	MS3	Female	14.3	ENSG00000142168.14	SOD1	chr21	61.0834
HTP0263A2	T21	MS2	Female	12.4	ENSG00000142168.14	SOD1	chr21	70.379
HTP0277A3	T21	MS1	Female	37.2	ENSG00000142168.14	SOD1	chr21	84.4524
HTP0293A	T21	MS3	Male	6.2	ENSG00000142168.14	SOD1	chr21	46.9886
HTP0295A	T21	MS3	Male	51.2	ENSG00000142168.14	SOD1	chr21	61.0641
HTP0296A	T21	MS3	Male	55.1	ENSG00000142168.14	SOD1	chr21	72.2606
HTP0298A	T21	MS1	Female	25.8	ENSG00000142168.14	SOD1	chr21	69.6712
HTP0300A	T21	MS1	Female	30.8	ENSG00000142168.14	SOD1	chr21	99.8247
HTP0301A3	T21	MS2	Female	24	ENSG00000142168.14	SOD1	chr21	122.212
HTP0306A	T21	MS3	Male	23.2	ENSG00000142168.14	SOD1	chr21	48.569
HTP0312A2	T21	MS1	Female	35.7	ENSG00000142168.14	SOD1	chr21	94.5802
HTP0318A3	T21	MS1	Male	30.5	ENSG00000142168.14	SOD1	chr21	122.926
HTP0320A2	T21	MS3	Female	33.7	ENSG00000142168.14	SOD1	chr21	51.9236
HTP0321A	T21	MS3	Female	14	ENSG00000142168.14	SOD1	chr21	82.9048
HTP0323A	T21	MS3	Male	3.8	ENSG00000142168.14	SOD1	chr21	55.269
HTP0324A2	T21	MS1	Male	22	ENSG00000142168.14	SOD1	chr21	99.7792
HTP0325A	T21	MS3	Male	13.4	ENSG00000142168.14	SOD1	chr21	72.3298
HTP0327A	T21	MS1	Male	6.5	ENSG00000142168.14	SOD1	chr21	82.9001
HTP0329A2	T21	MS3	Female	19.5	ENSG00000142168.14	SOD1	chr21	84.0431
HTP0330A	T21	MS1	Male	6.1	ENSG00000142168.14	SOD1	chr21	94.4408
HTP0331A	T21	MS3	Male	23.1	ENSG00000142168.14	SOD1	chr21	63.2157
HTP0333A2	T21	MS3	Female	30.3	ENSG00000142168.14	SOD1	chr21	57.8095
HTP0334A2	T21	MS1	Male	44.1	ENSG00000142168.14	SOD1	chr21	97.7124
HTP0335A2	T21	MS2	Female	57.6	ENSG00000142168.14	SOD1	chr21	93.6644
HTP0336A	T21	MS1	Female	8.7	ENSG00000142168.14	SOD1	chr21	102.303
HTP0337A	T21	MS3	Male	22.2	ENSG00000142168.14	SOD1	chr21	58.0609
HTP0339A	T21	MS1	Male	16.1	ENSG00000142168.14	SOD1	chr21	107.857
HTP0340A	T21	MS3	Female	18.6	ENSG00000142168.14	SOD1	chr21	69.9892
HTP0341A	T21	MS1	Male	2.6	ENSG00000142168.14	SOD1	chr21	90.6001
HTP0342A	T21	MS1	Female	13.6	ENSG00000142168.14	SOD1	chr21	107.532
HTP0345A	T21	MS3	Female	52.7	ENSG00000142168.14	SOD1	chr21	43.162
HTP0354A	T21	MS1	Male	6	ENSG00000142168.14	SOD1	chr21	102.133
HTP0357A	T21	MS1	Male	3.8	ENSG00000142168.14	SOD1	chr21	114.705
HTP0364A	T21	MS3	Male	13.7	ENSG00000142168.14	SOD1	chr21	45.9225
HTP0367A	T21	MS1	Male	13.6	ENSG00000142168.14	SOD1	chr21	88.1101
HTP0368A	T21	MS1	Male	15.2	ENSG00000142168.14	SOD1	chr21	68.3306
HTP0370A	T21	MS1	Male	20.2	ENSG00000142168.14	SOD1	chr21	96.0636
HTP0373A	T21	MS1	Male	56.7	ENSG00000142168.14	SOD1	chr21	78.7025
HTP0374A	T21	MS2	Male	25.5	ENSG00000142168.14	SOD1	chr21	80.8553
HTP0375A	T21	MS1	Female	10.9	ENSG00000142168.14	SOD1	chr21	100.462
HTP0378A	T21	MS3	Female	31.4	ENSG00000142168.14	SOD1	chr21	49.5484
HTP0379A	T21	MS1	Female	35.4	ENSG00000142168.14	SOD1	chr21	76.573
HTP0380A	T21	MS2	Male	25.8	ENSG00000142168.14	SOD1	chr21	63.667
HTP0381A	T21	MS2	Male	25.4	ENSG00000142168.14	SOD1	chr21	86.7926
HTP0382A	T21	MS3	Male	39.5	ENSG00000142168.14	SOD1	chr21	41.2764
HTP0384A	T21	MS3	Female	27.8	ENSG00000142168.14	SOD1	chr21	67.6446
HTP0385A	T21	MS3	Male	25.6	ENSG00000142168.14	SOD1	chr21	53.3283
HTP0386A	T21	MS2	Male	6.8	ENSG00000142168.14	SOD1	chr21	72.0186
HTP0387A	T21	MS1	Female	33.3	ENSG00000142168.14	SOD1	chr21	98.1421
HTP0388A	T21	MS1	Female	37.5	ENSG00000142168.14	SOD1	chr21	126.33
HTP0389A	T21	MS1	Female	20.1	ENSG00000142168.14	SOD1	chr21	74.9035
HTP0390A	T21	MS3	Female	15.5	ENSG00000142168.14	SOD1	chr21	53.8034
HTP0391A	T21	MS1	Male	26.8	ENSG00000142168.14	SOD1	chr21	81.1569
HTP0392A	T21	MS3	Male	32.4	ENSG00000142168.14	SOD1	chr21	59.1844
HTP0393A	T21	MS2	Female	39.8	ENSG00000142168.14	SOD1	chr21	44.6243
HTP0394A	T21	MS2	Female	23.6	ENSG00000142168.14	SOD1	chr21	74.6516
HTP0395A	T21	MS2	Male	35.2	ENSG00000142168.14	SOD1	chr21	89.0066
HTP0396A	T21	MS3	Male	15.9	ENSG00000142168.14	SOD1	chr21	35.7703
HTP0397A	T21	MS1	Male	38.7	ENSG00000142168.14	SOD1	chr21	87.8708
HTP0398A	T21	MS2	Female	17.5	ENSG00000142168.14	SOD1	chr21	132.949
HTP0399A2	T21	MS3	Male	33.1	ENSG00000142168.14	SOD1	chr21	43.6702
HTP0400A	T21	MS1	Male	14.9	ENSG00000142168.14	SOD1	chr21	119.314
HTP0401A	T21	MS3	Female	34.6	ENSG00000142168.14	SOD1	chr21	57.9481
HTP0402A	T21	MS1	Male	35.9	ENSG00000142168.14	SOD1	chr21	79.0813
HTP0403A	T21	MS3	Male	13.4	ENSG00000142168.14	SOD1	chr21	61.9966
HTP0404A	T21	MS3	Female	12.5	ENSG00000142168.14	SOD1	chr21	42.5991
HTP0405A	T21	MS3	Male	26.1	ENSG00000142168.14	SOD1	chr21	64.5824
HTP0406A	T21	MS2	Female	9.2	ENSG00000142168.14	SOD1	chr21	97.6048
HTP0407A	T21	MS3	Male	43.5	ENSG00000142168.14	SOD1	chr21	68.8965
HTP0408A	T21	MS1	Male	40.6	ENSG00000142168.14	SOD1	chr21	93.1991
HTP0409A	T21	MS2	Female	21.2	ENSG00000142168.14	SOD1	chr21	69.5709
HTP0410A	T21	MS2	Male	24	ENSG00000142168.14	SOD1	chr21	74.4829
HTP0411A	T21	MS3	Female	18.7	ENSG00000142168.14	SOD1	chr21	76.8055
HTP0412A	T21	MS3	Male	20.7	ENSG00000142168.14	SOD1	chr21	63.9716
HTP0413A	T21	MS2	Female	22.5	ENSG00000142168.14	SOD1	chr21	95.7544
HTP0414A	T21	MS3	Female	21.8	ENSG00000142168.14	SOD1	chr21	63.767
HTP0415A	T21	MS3	Female	8.3	ENSG00000142168.14	SOD1	chr21	52.3462
HTP0418A	T21	MS1	Male	3.8	ENSG00000142168.14	SOD1	chr21	156.056
HTP0419A	T21	MS1	Male	20.8	ENSG00000142168.14	SOD1	chr21	130.068
HTP0420A	T21	MS1	Male	6.4	ENSG00000142168.14	SOD1	chr21	136.578
HTP0421A	T21	MS3	Male	13.7	ENSG00000142168.14	SOD1	chr21	68.2986
HTP0423A	T21	MS2	Male	23.9	ENSG00000142168.14	SOD1	chr21	103.117
HTP0424A	T21	MS2	Female	4	ENSG00000142168.14	SOD1	chr21	94.5031
HTP0425A	T21	MS2	Male	19.1	ENSG00000142168.14	SOD1	chr21	58.3871
HTP0426A	T21	MS3	Male	17.5	ENSG00000142168.14	SOD1	chr21	59.3664
HTP0428A	T21	MS2	Male	27.5	ENSG00000142168.14	SOD1	chr21	134.551
HTP0430A	T21	MS2	Male	13.9	ENSG00000142168.14	SOD1	chr21	81.0693
HTP0431A2	T21	MS2	Female	20.9	ENSG00000142168.14	SOD1	chr21	117.348
HTP0434A	T21	MS3	Female	25.9	ENSG00000142168.14	SOD1	chr21	48.5835
HTP0435A2	T21	MS1	Male	36.2	ENSG00000142168.14	SOD1	chr21	75.2273
HTP0436A	T21	MS3	Female	32.8	ENSG00000142168.14	SOD1	chr21	58.1001
HTP0437A	T21	MS2	Male	24.9	ENSG00000142168.14	SOD1	chr21	96.3447
HTP0438A	T21	MS1	Female	19.9	ENSG00000142168.14	SOD1	chr21	80.7213
HTP0439A2	T21	MS3	Male	40.8	ENSG00000142168.14	SOD1	chr21	54.518
HTP0440A	T21	MS2	Male	20.9	ENSG00000142168.14	SOD1	chr21	92.1863
HTP0442A2	T21	MS1	Female	9.5	ENSG00000142168.14	SOD1	chr21	72.7045
HTP0443A2	T21	MS3	Male	17.9	ENSG00000142168.14	SOD1	chr21	59.5823
HTP0445A	T21	MS2	Female	38.8	ENSG00000142168.14	SOD1	chr21	54.6299
HTP0446A	T21	MS1	Female	31.7	ENSG00000142168.14	SOD1	chr21	91.8981
HTP0448A	T21	MS2	Male	21.5	ENSG00000142168.14	SOD1	chr21	87.0146
HTP0449A	T21	MS2	Male	20.8	ENSG00000142168.14	SOD1	chr21	67.6223
HTP0450A	T21	MS1	Male	15.4	ENSG00000142168.14	SOD1	chr21	97.5248
HTP0451A	T21	MS1	Male	32.5	ENSG00000142168.14	SOD1	chr21	137.936
HTP0452A	T21	MS2	Female	16.6	ENSG00000142168.14	SOD1	chr21	121.249
HTP0454A	T21	MS3	Male	21.7	ENSG00000142168.14	SOD1	chr21	65.2678
HTP0456A	T21	MS2	Male	7.3	ENSG00000142168.14	SOD1	chr21	108.41
HTP0458A	T21	MS3	Male	20	ENSG00000142168.14	SOD1	chr21	46.7313
HTP0459A	T21	MS1	Male	13.7	ENSG00000142168.14	SOD1	chr21	73.4234
HTP0460A	T21	MS1	Male	20.3	ENSG00000142168.14	SOD1	chr21	73.16
HTP0461A	T21	MS1	Female	12.5	ENSG00000142168.14	SOD1	chr21	102.181
HTP0462A	T21	MS1	Male	38.6	ENSG00000142168.14	SOD1	chr21	120.507
HTP0463A	T21	MS1	Female	28.3	ENSG00000142168.14	SOD1	chr21	95.9066
HTP0464A	T21	MS3	Male	22.7	ENSG00000142168.14	SOD1	chr21	69.0625
HTP0465A	T21	MS3	Female	6.8	ENSG00000142168.14	SOD1	chr21	53.9423
HTP0467A	T21	MS2	Female	32.5	ENSG00000142168.14	SOD1	chr21	67.1963
HTP0468A2	T21	MS2	Male	29.7	ENSG00000142168.14	SOD1	chr21	91.048
HTP0469A	T21	MS2	Female	16.7	ENSG00000142168.14	SOD1	chr21	130.545
HTP0471A	T21	MS1	Female	9	ENSG00000142168.14	SOD1	chr21	101.214
HTP0473A	T21	MS1	Male	17.1	ENSG00000142168.14	SOD1	chr21	108.389
HTP0475A	T21	MS1	Female	22	ENSG00000142168.14	SOD1	chr21	121.914
HTP0476A	T21	MS2	Female	11.1	ENSG00000142168.14	SOD1	chr21	98.46
HTP0477A	T21	MS1	Male	3.4	ENSG00000142168.14	SOD1	chr21	132.574
HTP0478A	T21	MS1	Female	40.3	ENSG00000142168.14	SOD1	chr21	81.2634
HTP0479A	T21	MS1	Male	3.7	ENSG00000142168.14	SOD1	chr21	81.9803
HTP0480A	T21	MS1	Female	21.9	ENSG00000142168.14	SOD1	chr21	73.7658
HTP0482A	T21	MS2	Male	19.3	ENSG00000142168.14	SOD1	chr21	91.9573
HTP0484A	T21	MS3	Male	5.6	ENSG00000142168.14	SOD1	chr21	69.1112
HTP0485A	T21	MS2	Female	5.7	ENSG00000142168.14	SOD1	chr21	63.8043
HTP0487A	T21	MS2	Male	4.6	ENSG00000142168.14	SOD1	chr21	63.2273
HTP0488A	T21	MS1	Male	5.4	ENSG00000142168.14	SOD1	chr21	74.0766
HTP0491A	T21	MS1	Male	6.5	ENSG00000142168.14	SOD1	chr21	97.4461
HTP0494A	T21	MS2	Female	7.1	ENSG00000142168.14	SOD1	chr21	92.1569
HTP0501A	T21	MS3	Male	4	ENSG00000142168.14	SOD1	chr21	68.8876
HTP0507A	T21	MS3	Male	8.2	ENSG00000142168.14	SOD1	chr21	56.4628
HTP0510A	T21	MS1	Female	23	ENSG00000142168.14	SOD1	chr21	96.2216
HTP0512A	T21	MS3	Male	30	ENSG00000142168.14	SOD1	chr21	66.6562
HTP0515A	T21	MS3	Male	13.1	ENSG00000142168.14	SOD1	chr21	98.1864
HTP0516A	T21	MS1	Male	39.1	ENSG00000142168.14	SOD1	chr21	124.906
HTP0517A	T21	MS2	Male	2.7	ENSG00000142168.14	SOD1	chr21	114.795
HTP0519A	T21	MS1	Male	2	ENSG00000142168.14	SOD1	chr21	119.13
HTP0525A	T21	MS1	Female	34.2	ENSG00000142168.14	SOD1	chr21	95.3233
HTP0530A	T21	MS3	Female	39.6	ENSG00000142168.14	SOD1	chr21	49.9112
HTP0531A	T21	MS3	Female	3.5	ENSG00000142168.14	SOD1	chr21	67.8406
HTP0534A	T21	MS1	Male	36.9	ENSG00000142168.14	SOD1	chr21	85.6998
HTP0535A	T21	MS3	Male	23.6	ENSG00000142168.14	SOD1	chr21	67.8511
HTP0537A	T21	MS2	Female	51.9	ENSG00000142168.14	SOD1	chr21	50.9324
HTP0538A	T21	MS3	Male	28.4	ENSG00000142168.14	SOD1	chr21	52.7383
HTP0539A	T21	MS2	Female	42.8	ENSG00000142168.14	SOD1	chr21	52.4102
HTP0540A	T21	MS1	Female	14.5	ENSG00000142168.14	SOD1	chr21	71.6871
HTP0541A	T21	MS2	Male	29.7	ENSG00000142168.14	SOD1	chr21	121.559
HTP0542A	T21	MS2	Male	27.8	ENSG00000142168.14	SOD1	chr21	87.7465
HTP0543A	T21	MS2	Male	36.9	ENSG00000142168.14	SOD1	chr21	116.19
HTP0544A	T21	MS2	Male	38.1	ENSG00000142168.14	SOD1	chr21	114.722
HTP0545A	T21	MS1	Male	18.1	ENSG00000142168.14	SOD1	chr21	65.9905
HTP0546A	T21	MS2	Female	51.4	ENSG00000142168.14	SOD1	chr21	66.8065
HTP0547A	T21	MS2	Female	26	ENSG00000142168.14	SOD1	chr21	73.1014
HTP0548A	T21	MS3	Female	46.2	ENSG00000142168.14	SOD1	chr21	38.6275
HTP0549A	T21	MS3	Female	20.6	ENSG00000142168.14	SOD1	chr21	55.9913
HTP0550A	T21	MS1	Female	15.2	ENSG00000142168.14	SOD1	chr21	76.595
HTP0552A	T21	MS2	Male	17	ENSG00000142168.14	SOD1	chr21	82.8571
HTP0553A	T21	MS2	Female	18.2	ENSG00000142168.14	SOD1	chr21	116.333
HTP0554A	T21	MS2	Male	23.1	ENSG00000142168.14	SOD1	chr21	90.7636
HTP0556A	T21	MS2	Male	28.3	ENSG00000142168.14	SOD1	chr21	71.0871
HTP0560A	T21	MS2	Male	50.1	ENSG00000142168.14	SOD1	chr21	82.2156
HTP0561A	T21	MS3	Male	13.7	ENSG00000142168.14	SOD1	chr21	53.5259
HTP0563A	T21	MS2	Female	8.7	ENSG00000142168.14	SOD1	chr21	140.501
HTP0564A	T21	MS1	Male	14.2	ENSG00000142168.14	SOD1	chr21	65.7265
HTP0565A	T21	MS2	Male	22.5	ENSG00000142168.14	SOD1	chr21	77.3142
HTP0566A	T21	MS2	Male	13.7	ENSG00000142168.14	SOD1	chr21	86.7356
HTP0568A	T21	MS2	Male	28.3	ENSG00000142168.14	SOD1	chr21	75.3082
HTP0569A	T21	MS2	Male	22.9	ENSG00000142168.14	SOD1	chr21	96.0005
HTP0570A	T21	MS3	Male	38.8	ENSG00000142168.14	SOD1	chr21	65.4964
HTP0571A	T21	MS3	Male	13.1	ENSG00000142168.14	SOD1	chr21	48.5022
HTP0572A	T21	MS3	Male	24.4	ENSG00000142168.14	SOD1	chr21	55.5346
HTP0574A	T21	MS3	Male	42.4	ENSG00000142168.14	SOD1	chr21	76.6418
HTP0575A	T21	MS2	Female	17.2	ENSG00000142168.14	SOD1	chr21	93.2035
HTP0577A	T21	MS2	Female	28.4	ENSG00000142168.14	SOD1	chr21	88.9754
HTP0578A	T21	MS1	Male	25.7	ENSG00000142168.14	SOD1	chr21	68.8865
HTP0580A	T21	MS1	Female	31.8	ENSG00000142168.14	SOD1	chr21	83.6441
HTP0581A	T21	MS2	Male	30.6	ENSG00000142168.14	SOD1	chr21	66.3282
HTP0583A	T21	MS1	Female	6.2	ENSG00000142168.14	SOD1	chr21	98.9435
HTP0584A	T21	MS2	Male	29.3	ENSG00000142168.14	SOD1	chr21	67.01
HTP0585A	T21	MS3	Female	16.5	ENSG00000142168.14	SOD1	chr21	75.7348
HTP0586A	T21	MS3	Male	31.9	ENSG00000142168.14	SOD1	chr21	77.4262
HTP0587A	T21	MS2	Male	4.3	ENSG00000142168.14	SOD1	chr21	93.2621
HTP0588A	T21	MS1	Female	19.2	ENSG00000142168.14	SOD1	chr21	99.0287
HTP0589A	T21	MS3	Female	19	ENSG00000142168.14	SOD1	chr21	79.1144
HTP0590A	T21	MS3	Male	16.8	ENSG00000142168.14	SOD1	chr21	69.2971
HTP0591A	T21	MS2	Male	31.9	ENSG00000142168.14	SOD1	chr21	78.6153
HTP0592A	T21	MS2	Female	14.5	ENSG00000142168.14	SOD1	chr21	87.9305
HTP0593A	T21	MS2	Male	11.7	ENSG00000142168.14	SOD1	chr21	77.3806
HTP0594A	T21	MS1	Male	30.1	ENSG00000142168.14	SOD1	chr21	72.1062
HTP0596A	T21	MS2	Female	28.3	ENSG00000142168.14	SOD1	chr21	78.0521
HTP0597A	T21	MS2	Female	12.5	ENSG00000142168.14	SOD1	chr21	87.0577
HTP0598A	T21	MS3	Female	18	ENSG00000142168.14	SOD1	chr21	43.7216
HTP0599A	T21	MS3	Female	36.6	ENSG00000142168.14	SOD1	chr21	57.5708
HTP0600A	T21	MS3	Male	10.8	ENSG00000142168.14	SOD1	chr21	43.5893
HTP0602A	T21	MS3	Female	13.5	ENSG00000142168.14	SOD1	chr21	60.1157
HTP0603A	T21	MS1	Female	12.7	ENSG00000142168.14	SOD1	chr21	84.1237
HTP0604A	T21	MS3	Female	26.6	ENSG00000142168.14	SOD1	chr21	52.6516
HTP0605A	T21	MS3	Male	17.5	ENSG00000142168.14	SOD1	chr21	57.1254
HTP0607A	T21	MS2	Male	23.9	ENSG00000142168.14	SOD1	chr21	53.7127
HTP0608A	T21	MS1	Female	32.5	ENSG00000142168.14	SOD1	chr21	74.7387
HTP0609A	T21	MS1	Female	4	ENSG00000142168.14	SOD1	chr21	104.39
HTP0610A	T21	MS3	Female	17	ENSG00000142168.14	SOD1	chr21	38.9785
HTP0611A	T21	MS1	Female	23.9	ENSG00000142168.14	SOD1	chr21	77.6
HTP0612A	T21	MS1	Male	11.4	ENSG00000142168.14	SOD1	chr21	100.075
HTP0613A	T21	MS3	Female	10.3	ENSG00000142168.14	SOD1	chr21	78.0696
HTP0616A	T21	MS3	Male	19	ENSG00000142168.14	SOD1	chr21	41.3766
HTP0617A	T21	MS3	Male	30.5	ENSG00000142168.14	SOD1	chr21	53.268
HTP0618A	T21	MS3	Female	37	ENSG00000142168.14	SOD1	chr21	61.3444
HTP0619A	T21	MS3	Female	37	ENSG00000142168.14	SOD1	chr21	64.4602
HTP0620A	T21	MS3	Female	19.6	ENSG00000142168.14	SOD1	chr21	71.3897
HTP0621A	T21	MS2	Female	21.4	ENSG00000142168.14	SOD1	chr21	65.8484
HTP0622A	T21	MS2	Female	26	ENSG00000142168.14	SOD1	chr21	76.2886
HTP0623A	T21	MS2	Female	28.1	ENSG00000142168.14	SOD1	chr21	79.9536
HTP0624A	T21	MS2	Female	28.1	ENSG00000142168.14	SOD1	chr21	71.6704
HTP0625A	T21	MS1	Male	40.1	ENSG00000142168.14	SOD1	chr21	53.8681
HTP0626A	T21	MS2	Male	14.2	ENSG00000142168.14	SOD1	chr21	63.4593
HTP0627A	T21	MS3	Female	21.1	ENSG00000142168.14	SOD1	chr21	42.3091
HTP0629A	T21	MS1	Female	7	ENSG00000142168.14	SOD1	chr21	100.168
HTP0630A	T21	MS2	Male	39.9	ENSG00000142168.14	SOD1	chr21	83.1899
HTP0631A	T21	MS1	Female	33	ENSG00000142168.14	SOD1	chr21	70.5191
HTP0632A	T21	MS2	Female	26.4	ENSG00000142168.14	SOD1	chr21	64.8847
HTP0633A	T21	MS1	Male	33.1	ENSG00000142168.14	SOD1	chr21	78.7401
HTP0634A	T21	MS2	Male	20.4	ENSG00000142168.14	SOD1	chr21	105.506
HTP0637A	T21	MS3	Female	20.1	ENSG00000142168.14	SOD1	chr21	56.1895
HTP0638A	T21	MS3	Female	32.7	ENSG00000142168.14	SOD1	chr21	34.2927
HTP0639A	T21	MS1	Male	27.3	ENSG00000142168.14	SOD1	chr21	60.7775
HTP0641A	T21	MS1	Male	46.6	ENSG00000142168.14	SOD1	chr21	58.7313
HTP0642A	T21	MS3	Female	25.2	ENSG00000142168.14	SOD1	chr21	53.2072
HTP0643A	T21	MS3	Male	29.7	ENSG00000142168.14	SOD1	chr21	39.53
HTP0644A	T21	MS3	Male	28.7	ENSG00000142168.14	SOD1	chr21	47.8369
HTP0645A	T21	MS1	Male	28.4	ENSG00000142168.14	SOD1	chr21	64.4772
HTP0646A	T21	MS3	Male	17.1	ENSG00000142168.14	SOD1	chr21	39.6935
HTP0647A	T21	MS1	Male	7	ENSG00000142168.14	SOD1	chr21	100.103
HTP0650A	T21	MS1	Female	45.7	ENSG00000142168.14	SOD1	chr21	93.4381
HTP0651A	T21	MS3	Male	31.2	ENSG00000142168.14	SOD1	chr21	52.9464
HTP0652A	T21	MS1	Female	35.1	ENSG00000142168.14	SOD1	chr21	84.2786
HTP0654A	T21	MS1	Female	26.9	ENSG00000142168.14	SOD1	chr21	61.1982
HTP0657A	T21	MS3	Male	16.9	ENSG00000142168.14	SOD1	chr21	58.1592
HTP0658A	T21	MS1	Male	15.3	ENSG00000142168.14	SOD1	chr21	77.0973
HTP0659A	T21	MS1	Female	36.5	ENSG00000142168.14	SOD1	chr21	59.705
HTP0660A	T21	MS1	Male	13	ENSG00000142168.14	SOD1	chr21	62.7504
HTP0661A	T21	MS1	Male	28.4	ENSG00000142168.14	SOD1	chr21	89.6317
HTP0662A	T21	MS1	Female	26.1	ENSG00000142168.14	SOD1	chr21	87.3043
HTP0663A	T21	MS3	Female	20.5	ENSG00000142168.14	SOD1	chr21	44.4777
HTP0664A	T21	MS2	Female	29.4	ENSG00000142168.14	SOD1	chr21	63.2413
HTP0665A	T21	MS1	Female	23.4	ENSG00000142168.14	SOD1	chr21	66.4977
HTP0666A	T21	MS3	Male	17.4	ENSG00000142168.14	SOD1	chr21	49.9942
HTP0667A	T21	MS2	Male	24.1	ENSG00000142168.14	SOD1	chr21	62.7173
HTP0668A	T21	MS1	Female	29.7	ENSG00000142168.14	SOD1	chr21	86.3021
HTP0672A	T21	MS1	Male	17.2	ENSG00000142168.14	SOD1	chr21	79.8593
HTP0676A	T21	MS1	Female	19.3	ENSG00000142168.14	SOD1	chr21	120.69
HTP0706A	T21	MS3	Female	22.8	ENSG00000142168.14	SOD1	chr21	38.4705
HTP0708A	T21	MS1	Male	17	ENSG00000142168.14	SOD1	chr21	77.0288
HTP0204A	T21	MS2	Male	13.1	ENSG00000142168.14	SOD1	chr21	200.582
HTP0310A	T21	MS2	Male	10.8	ENSG00000142168.14	SOD1	chr21	109.199
HTP0326A	T21	MS2	Female	30.2	ENSG00000142168.14	SOD1	chr21	134.245
HTP0328A	T21	MS2	Female	41.2	ENSG00000142168.14	SOD1	chr21	103.846
HTP0332A	T21	MS2	Male	24.4	ENSG00000142168.14	SOD1	chr21	168.796
HTP0348A	T21	MS2	Female	17.2	ENSG00000142168.14	SOD1	chr21	141.287
HTP0351A	T21	MS2	Male	27	ENSG00000142168.14	SOD1	chr21	83.7027
HTP0084A2	T21	MS2	Male	35	ENSG00000142168.14	SOD1	chr21	167.124
HTP0005A3	T21	MS1	Male	36.5	ENSG00000142173.16	COL6A2	chr21	34.3077
HTP0012A2	T21	MS1	Female	44	ENSG00000142173.16	COL6A2	chr21	30.9837
HTP0015A4	T21	MS2	Male	31.2	ENSG00000142173.16	COL6A2	chr21	24.7548
HTP0017A4	T21	MS3	Female	23.6	ENSG00000142173.16	COL6A2	chr21	22.0614
HTP0023A2	T21	MS2	Female	36.2	ENSG00000142173.16	COL6A2	chr21	23.51
HTP0025A3	T21	MS2	Female	25.7	ENSG00000142173.16	COL6A2	chr21	16.1946
HTP0036A2	T21	MS1	Female	32.1	ENSG00000142173.16	COL6A2	chr21	15.3334
HTP0050A3	T21	MS3	Female	22.8	ENSG00000142173.16	COL6A2	chr21	7.59616
HTP0052A2	T21	MS1	Female	29.9	ENSG00000142173.16	COL6A2	chr21	11.1698
HTP0053A2	T21	MS1	Female	26.3	ENSG00000142173.16	COL6A2	chr21	24.7641
HTP0054A2	T21	MS3	Male	21.7	ENSG00000142173.16	COL6A2	chr21	22.0418
HTP0066A2	T21	MS1	Male	14.7	ENSG00000142173.16	COL6A2	chr21	38.2245
HTP0070A3	T21	MS3	Male	24.9	ENSG00000142173.16	COL6A2	chr21	25.1011
HTP0073A2	T21	MS3	Male	54.7	ENSG00000142173.16	COL6A2	chr21	15.2422
HTP0080A2	T21	MS1	Female	34.8	ENSG00000142173.16	COL6A2	chr21	11.7147
HTP0101A2	T21	MS3	Female	31.3	ENSG00000142173.16	COL6A2	chr21	7.83602
HTP0103A2	T21	MS1	Female	1.6	ENSG00000142173.16	COL6A2	chr21	16.9452
HTP0107A3	T21	MS2	Female	33.7	ENSG00000142173.16	COL6A2	chr21	28.3326
HTP0109A3	T21	MS1	Female	49	ENSG00000142173.16	COL6A2	chr21	18.6709
HTP0112A3	T21	MS3	Female	36	ENSG00000142173.16	COL6A2	chr21	11.3259
HTP0116A2	T21	MS1	Male	10.9	ENSG00000142173.16	COL6A2	chr21	11.1094
HTP0119A	T21	MS1	Female	50.9	ENSG00000142173.16	COL6A2	chr21	16.2872
HTP0151A	T21	MS3	Male	27.4	ENSG00000142173.16	COL6A2	chr21	9.24884
HTP0198A3	T21	MS2	Male	36.3	ENSG00000142173.16	COL6A2	chr21	31.4308
HTP0207A4	T21	MS1	Female	25.2	ENSG00000142173.16	COL6A2	chr21	19.5878
HTP0211A3	T21	MS2	Male	29.7	ENSG00000142173.16	COL6A2	chr21	56.3297
HTP0213A3	T21	MS2	Male	46.3	ENSG00000142173.16	COL6A2	chr21	15.9841
HTP0219A2	T21	MS2	Female	19.5	ENSG00000142173.16	COL6A2	chr21	16.8245
HTP0226A3	T21	MS1	Male	52.4	ENSG00000142173.16	COL6A2	chr21	10.901
HTP0230A2	T21	MS3	Female	39.6	ENSG00000142173.16	COL6A2	chr21	14.6807
HTP0236A2	T21	MS1	Male	11.3	ENSG00000142173.16	COL6A2	chr21	10.5364
HTP0238A3	T21	MS2	Male	41.5	ENSG00000142173.16	COL6A2	chr21	23.3759
HTP0241A2	T21	MS3	Female	17.9	ENSG00000142173.16	COL6A2	chr21	8.68441
HTP0243A3	T21	MS3	Female	15.1	ENSG00000142173.16	COL6A2	chr21	21.4925
HTP0247A2	T21	MS3	Male	22.5	ENSG00000142173.16	COL6A2	chr21	16.6137
HTP0249A2	T21	MS2	Female	34	ENSG00000142173.16	COL6A2	chr21	27.3819
HTP0251A2	T21	MS3	Female	34.3	ENSG00000142173.16	COL6A2	chr21	14.4851
HTP0254A2	T21	MS2	Male	33.8	ENSG00000142173.16	COL6A2	chr21	22.8001
HTP0259A2	T21	MS3	Female	32.6	ENSG00000142173.16	COL6A2	chr21	8.4353
HTP0261A2	T21	MS1	Male	22.9	ENSG00000142173.16	COL6A2	chr21	28.0791
HTP0262A2	T21	MS3	Female	14.3	ENSG00000142173.16	COL6A2	chr21	12.6822
HTP0263A2	T21	MS2	Female	12.4	ENSG00000142173.16	COL6A2	chr21	16.5557
HTP0277A3	T21	MS1	Female	37.2	ENSG00000142173.16	COL6A2	chr21	15.0798
HTP0293A	T21	MS3	Male	6.2	ENSG00000142173.16	COL6A2	chr21	12.455
HTP0295A	T21	MS3	Male	51.2	ENSG00000142173.16	COL6A2	chr21	10.5485
HTP0296A	T21	MS3	Male	55.1	ENSG00000142173.16	COL6A2	chr21	9.68782
HTP0298A	T21	MS1	Female	25.8	ENSG00000142173.16	COL6A2	chr21	19.3994
HTP0300A	T21	MS1	Female	30.8	ENSG00000142173.16	COL6A2	chr21	16.3585
HTP0301A3	T21	MS2	Female	24	ENSG00000142173.16	COL6A2	chr21	26.4083
HTP0306A	T21	MS3	Male	23.2	ENSG00000142173.16	COL6A2	chr21	15
HTP0312A2	T21	MS1	Female	35.7	ENSG00000142173.16	COL6A2	chr21	22.3622
HTP0318A3	T21	MS1	Male	30.5	ENSG00000142173.16	COL6A2	chr21	66.4854
HTP0320A2	T21	MS3	Female	33.7	ENSG00000142173.16	COL6A2	chr21	14.8595
HTP0321A	T21	MS3	Female	14	ENSG00000142173.16	COL6A2	chr21	5.376
HTP0323A	T21	MS3	Male	3.8	ENSG00000142173.16	COL6A2	chr21	22.5016
HTP0324A2	T21	MS1	Male	22	ENSG00000142173.16	COL6A2	chr21	22.517
HTP0325A	T21	MS3	Male	13.4	ENSG00000142173.16	COL6A2	chr21	19.1886
HTP0327A	T21	MS1	Male	6.5	ENSG00000142173.16	COL6A2	chr21	24.6804
HTP0329A2	T21	MS3	Female	19.5	ENSG00000142173.16	COL6A2	chr21	11.3043
HTP0330A	T21	MS1	Male	6.1	ENSG00000142173.16	COL6A2	chr21	19.5453
HTP0331A	T21	MS3	Male	23.1	ENSG00000142173.16	COL6A2	chr21	13.4234
HTP0333A2	T21	MS3	Female	30.3	ENSG00000142173.16	COL6A2	chr21	9.21839
HTP0334A2	T21	MS1	Male	44.1	ENSG00000142173.16	COL6A2	chr21	26.573
HTP0335A2	T21	MS2	Female	57.6	ENSG00000142173.16	COL6A2	chr21	28.49
HTP0336A	T21	MS1	Female	8.7	ENSG00000142173.16	COL6A2	chr21	14.4266
HTP0337A	T21	MS3	Male	22.2	ENSG00000142173.16	COL6A2	chr21	8.49487
HTP0339A	T21	MS1	Male	16.1	ENSG00000142173.16	COL6A2	chr21	13.6119
HTP0340A	T21	MS3	Female	18.6	ENSG00000142173.16	COL6A2	chr21	10.3867
HTP0341A	T21	MS1	Male	2.6	ENSG00000142173.16	COL6A2	chr21	28.9583
HTP0342A	T21	MS1	Female	13.6	ENSG00000142173.16	COL6A2	chr21	33.7558
HTP0345A	T21	MS3	Female	52.7	ENSG00000142173.16	COL6A2	chr21	5.99794
HTP0354A	T21	MS1	Male	6	ENSG00000142173.16	COL6A2	chr21	15.3962
HTP0357A	T21	MS1	Male	3.8	ENSG00000142173.16	COL6A2	chr21	19.3629
HTP0364A	T21	MS3	Male	13.7	ENSG00000142173.16	COL6A2	chr21	8.21355
HTP0367A	T21	MS1	Male	13.6	ENSG00000142173.16	COL6A2	chr21	21.4225
HTP0368A	T21	MS1	Male	15.2	ENSG00000142173.16	COL6A2	chr21	15.2439
HTP0370A	T21	MS1	Male	20.2	ENSG00000142173.16	COL6A2	chr21	36.8853
HTP0373A	T21	MS1	Male	56.7	ENSG00000142173.16	COL6A2	chr21	17.3453
HTP0374A	T21	MS2	Male	25.5	ENSG00000142173.16	COL6A2	chr21	73.5126
HTP0375A	T21	MS1	Female	10.9	ENSG00000142173.16	COL6A2	chr21	20.3931
HTP0378A	T21	MS3	Female	31.4	ENSG00000142173.16	COL6A2	chr21	13.3373
HTP0379A	T21	MS1	Female	35.4	ENSG00000142173.16	COL6A2	chr21	29.6744
HTP0380A	T21	MS2	Male	25.8	ENSG00000142173.16	COL6A2	chr21	17.6032
HTP0381A	T21	MS2	Male	25.4	ENSG00000142173.16	COL6A2	chr21	18.1458
HTP0382A	T21	MS3	Male	39.5	ENSG00000142173.16	COL6A2	chr21	4.24794
HTP0384A	T21	MS3	Female	27.8	ENSG00000142173.16	COL6A2	chr21	13.4393
HTP0385A	T21	MS3	Male	25.6	ENSG00000142173.16	COL6A2	chr21	6.92379
HTP0386A	T21	MS2	Male	6.8	ENSG00000142173.16	COL6A2	chr21	17.6943
HTP0387A	T21	MS1	Female	33.3	ENSG00000142173.16	COL6A2	chr21	13.3529
HTP0388A	T21	MS1	Female	37.5	ENSG00000142173.16	COL6A2	chr21	24.7268
HTP0389A	T21	MS1	Female	20.1	ENSG00000142173.16	COL6A2	chr21	19.9323
HTP0390A	T21	MS3	Female	15.5	ENSG00000142173.16	COL6A2	chr21	11.5343
HTP0391A	T21	MS1	Male	26.8	ENSG00000142173.16	COL6A2	chr21	16.1411
HTP0392A	T21	MS3	Male	32.4	ENSG00000142173.16	COL6A2	chr21	11.9225
HTP0393A	T21	MS2	Female	39.8	ENSG00000142173.16	COL6A2	chr21	12.9982
HTP0394A	T21	MS2	Female	23.6	ENSG00000142173.16	COL6A2	chr21	28.2728
HTP0395A	T21	MS2	Male	35.2	ENSG00000142173.16	COL6A2	chr21	22.6077
HTP0396A	T21	MS3	Male	15.9	ENSG00000142173.16	COL6A2	chr21	6.00346
HTP0397A	T21	MS1	Male	38.7	ENSG00000142173.16	COL6A2	chr21	24.2505
HTP0398A	T21	MS2	Female	17.5	ENSG00000142173.16	COL6A2	chr21	20.7242
HTP0399A2	T21	MS3	Male	33.1	ENSG00000142173.16	COL6A2	chr21	12.3392
HTP0400A	T21	MS1	Male	14.9	ENSG00000142173.16	COL6A2	chr21	16.3014
HTP0401A	T21	MS3	Female	34.6	ENSG00000142173.16	COL6A2	chr21	4.56181
HTP0402A	T21	MS1	Male	35.9	ENSG00000142173.16	COL6A2	chr21	27.3515
HTP0403A	T21	MS3	Male	13.4	ENSG00000142173.16	COL6A2	chr21	15.5252
HTP0404A	T21	MS3	Female	12.5	ENSG00000142173.16	COL6A2	chr21	4.60409
HTP0405A	T21	MS3	Male	26.1	ENSG00000142173.16	COL6A2	chr21	20.8525
HTP0406A	T21	MS2	Female	9.2	ENSG00000142173.16	COL6A2	chr21	20.6034
HTP0407A	T21	MS3	Male	43.5	ENSG00000142173.16	COL6A2	chr21	19.9489
HTP0408A	T21	MS1	Male	40.6	ENSG00000142173.16	COL6A2	chr21	22.8222
HTP0409A	T21	MS2	Female	21.2	ENSG00000142173.16	COL6A2	chr21	57.4448
HTP0410A	T21	MS2	Male	24	ENSG00000142173.16	COL6A2	chr21	25.6865
HTP0411A	T21	MS3	Female	18.7	ENSG00000142173.16	COL6A2	chr21	14.7002
HTP0412A	T21	MS3	Male	20.7	ENSG00000142173.16	COL6A2	chr21	16.6305
HTP0413A	T21	MS2	Female	22.5	ENSG00000142173.16	COL6A2	chr21	16.1192
HTP0414A	T21	MS3	Female	21.8	ENSG00000142173.16	COL6A2	chr21	16.4692
HTP0415A	T21	MS3	Female	8.3	ENSG00000142173.16	COL6A2	chr21	4.90373
HTP0418A	T21	MS1	Male	3.8	ENSG00000142173.16	COL6A2	chr21	9.72626
HTP0419A	T21	MS1	Male	20.8	ENSG00000142173.16	COL6A2	chr21	14.1547
HTP0420A	T21	MS1	Male	6.4	ENSG00000142173.16	COL6A2	chr21	26.9195
HTP0421A	T21	MS3	Male	13.7	ENSG00000142173.16	COL6A2	chr21	17.6059
HTP0423A	T21	MS2	Male	23.9	ENSG00000142173.16	COL6A2	chr21	25.5595
HTP0424A	T21	MS2	Female	4	ENSG00000142173.16	COL6A2	chr21	8.96949
HTP0425A	T21	MS2	Male	19.1	ENSG00000142173.16	COL6A2	chr21	31.5691
HTP0426A	T21	MS3	Male	17.5	ENSG00000142173.16	COL6A2	chr21	15.3013
HTP0428A	T21	MS2	Male	27.5	ENSG00000142173.16	COL6A2	chr21	12.971
HTP0430A	T21	MS2	Male	13.9	ENSG00000142173.16	COL6A2	chr21	36.7312
HTP0431A2	T21	MS2	Female	20.9	ENSG00000142173.16	COL6A2	chr21	25.6863
HTP0434A	T21	MS3	Female	25.9	ENSG00000142173.16	COL6A2	chr21	5.61683
HTP0435A2	T21	MS1	Male	36.2	ENSG00000142173.16	COL6A2	chr21	27.9558
HTP0436A	T21	MS3	Female	32.8	ENSG00000142173.16	COL6A2	chr21	9.64487
HTP0437A	T21	MS2	Male	24.9	ENSG00000142173.16	COL6A2	chr21	10.1318
HTP0438A	T21	MS1	Female	19.9	ENSG00000142173.16	COL6A2	chr21	20.5514
HTP0439A2	T21	MS3	Male	40.8	ENSG00000142173.16	COL6A2	chr21	19.3575
HTP0440A	T21	MS2	Male	20.9	ENSG00000142173.16	COL6A2	chr21	10.1335
HTP0442A2	T21	MS1	Female	9.5	ENSG00000142173.16	COL6A2	chr21	21.4905
HTP0443A2	T21	MS3	Male	17.9	ENSG00000142173.16	COL6A2	chr21	5.74099
HTP0445A	T21	MS2	Female	38.8	ENSG00000142173.16	COL6A2	chr21	13.473
HTP0446A	T21	MS1	Female	31.7	ENSG00000142173.16	COL6A2	chr21	5.90824
HTP0448A	T21	MS2	Male	21.5	ENSG00000142173.16	COL6A2	chr21	25.9019
HTP0449A	T21	MS2	Male	20.8	ENSG00000142173.16	COL6A2	chr21	32.8092
HTP0450A	T21	MS1	Male	15.4	ENSG00000142173.16	COL6A2	chr21	32.2478
HTP0451A	T21	MS1	Male	32.5	ENSG00000142173.16	COL6A2	chr21	29.1351
HTP0452A	T21	MS2	Female	16.6	ENSG00000142173.16	COL6A2	chr21	15.419
HTP0454A	T21	MS3	Male	21.7	ENSG00000142173.16	COL6A2	chr21	7.39094
HTP0456A	T21	MS2	Male	7.3	ENSG00000142173.16	COL6A2	chr21	12.7137
HTP0458A	T21	MS3	Male	20	ENSG00000142173.16	COL6A2	chr21	17.5145
HTP0459A	T21	MS1	Male	13.7	ENSG00000142173.16	COL6A2	chr21	15.6542
HTP0460A	T21	MS1	Male	20.3	ENSG00000142173.16	COL6A2	chr21	25.956
HTP0461A	T21	MS1	Female	12.5	ENSG00000142173.16	COL6A2	chr21	13.9904
HTP0462A	T21	MS1	Male	38.6	ENSG00000142173.16	COL6A2	chr21	16.7577
HTP0463A	T21	MS1	Female	28.3	ENSG00000142173.16	COL6A2	chr21	24.1157
HTP0464A	T21	MS3	Male	22.7	ENSG00000142173.16	COL6A2	chr21	9.78417
HTP0465A	T21	MS3	Female	6.8	ENSG00000142173.16	COL6A2	chr21	2.56039
HTP0467A	T21	MS2	Female	32.5	ENSG00000142173.16	COL6A2	chr21	16.9432
HTP0468A2	T21	MS2	Male	29.7	ENSG00000142173.16	COL6A2	chr21	21.5995
HTP0469A	T21	MS2	Female	16.7	ENSG00000142173.16	COL6A2	chr21	27.4816
HTP0471A	T21	MS1	Female	9	ENSG00000142173.16	COL6A2	chr21	16.6752
HTP0473A	T21	MS1	Male	17.1	ENSG00000142173.16	COL6A2	chr21	21.2737
HTP0475A	T21	MS1	Female	22	ENSG00000142173.16	COL6A2	chr21	15.4894
HTP0476A	T21	MS2	Female	11.1	ENSG00000142173.16	COL6A2	chr21	13.8801
HTP0477A	T21	MS1	Male	3.4	ENSG00000142173.16	COL6A2	chr21	21.6597
HTP0478A	T21	MS1	Female	40.3	ENSG00000142173.16	COL6A2	chr21	30.2326
HTP0479A	T21	MS1	Male	3.7	ENSG00000142173.16	COL6A2	chr21	15.4044
HTP0480A	T21	MS1	Female	21.9	ENSG00000142173.16	COL6A2	chr21	29.7271
HTP0482A	T21	MS2	Male	19.3	ENSG00000142173.16	COL6A2	chr21	39.7103
HTP0484A	T21	MS3	Male	5.6	ENSG00000142173.16	COL6A2	chr21	1.93502
HTP0485A	T21	MS2	Female	5.7	ENSG00000142173.16	COL6A2	chr21	13.9132
HTP0487A	T21	MS2	Male	4.6	ENSG00000142173.16	COL6A2	chr21	50.9046
HTP0488A	T21	MS1	Male	5.4	ENSG00000142173.16	COL6A2	chr21	16.2351
HTP0491A	T21	MS1	Male	6.5	ENSG00000142173.16	COL6A2	chr21	25.6116
HTP0494A	T21	MS2	Female	7.1	ENSG00000142173.16	COL6A2	chr21	17.4698
HTP0501A	T21	MS3	Male	4	ENSG00000142173.16	COL6A2	chr21	10.6404
HTP0507A	T21	MS3	Male	8.2	ENSG00000142173.16	COL6A2	chr21	13.8608
HTP0510A	T21	MS1	Female	23	ENSG00000142173.16	COL6A2	chr21	18.9736
HTP0512A	T21	MS3	Male	30	ENSG00000142173.16	COL6A2	chr21	4.76699
HTP0515A	T21	MS3	Male	13.1	ENSG00000142173.16	COL6A2	chr21	10.2065
HTP0516A	T21	MS1	Male	39.1	ENSG00000142173.16	COL6A2	chr21	12.8628
HTP0517A	T21	MS2	Male	2.7	ENSG00000142173.16	COL6A2	chr21	15.6639
HTP0519A	T21	MS1	Male	2	ENSG00000142173.16	COL6A2	chr21	30.3529
HTP0525A	T21	MS1	Female	34.2	ENSG00000142173.16	COL6A2	chr21	21.4874
HTP0530A	T21	MS3	Female	39.6	ENSG00000142173.16	COL6A2	chr21	8.3816
HTP0531A	T21	MS3	Female	3.5	ENSG00000142173.16	COL6A2	chr21	2.85092
HTP0534A	T21	MS1	Male	36.9	ENSG00000142173.16	COL6A2	chr21	14.4053
HTP0535A	T21	MS3	Male	23.6	ENSG00000142173.16	COL6A2	chr21	14.6932
HTP0537A	T21	MS2	Female	51.9	ENSG00000142173.16	COL6A2	chr21	14.7071
HTP0538A	T21	MS3	Male	28.4	ENSG00000142173.16	COL6A2	chr21	26.0988
HTP0539A	T21	MS2	Female	42.8	ENSG00000142173.16	COL6A2	chr21	26.9991
HTP0540A	T21	MS1	Female	14.5	ENSG00000142173.16	COL6A2	chr21	19.4805
HTP0541A	T21	MS2	Male	29.7	ENSG00000142173.16	COL6A2	chr21	37.8206
HTP0542A	T21	MS2	Male	27.8	ENSG00000142173.16	COL6A2	chr21	24.9785
HTP0543A	T21	MS2	Male	36.9	ENSG00000142173.16	COL6A2	chr21	19.128
HTP0544A	T21	MS2	Male	38.1	ENSG00000142173.16	COL6A2	chr21	23.7789
HTP0545A	T21	MS1	Male	18.1	ENSG00000142173.16	COL6A2	chr21	16.0552
HTP0546A	T21	MS2	Female	51.4	ENSG00000142173.16	COL6A2	chr21	41.9392
HTP0547A	T21	MS2	Female	26	ENSG00000142173.16	COL6A2	chr21	15.6328
HTP0548A	T21	MS3	Female	46.2	ENSG00000142173.16	COL6A2	chr21	8.13387
HTP0549A	T21	MS3	Female	20.6	ENSG00000142173.16	COL6A2	chr21	16.1552
HTP0550A	T21	MS1	Female	15.2	ENSG00000142173.16	COL6A2	chr21	17.7817
HTP0552A	T21	MS2	Male	17	ENSG00000142173.16	COL6A2	chr21	29.5884
HTP0553A	T21	MS2	Female	18.2	ENSG00000142173.16	COL6A2	chr21	9.38842
HTP0554A	T21	MS2	Male	23.1	ENSG00000142173.16	COL6A2	chr21	7.87096
HTP0556A	T21	MS2	Male	28.3	ENSG00000142173.16	COL6A2	chr21	5.80411
HTP0560A	T21	MS2	Male	50.1	ENSG00000142173.16	COL6A2	chr21	11.7762
HTP0561A	T21	MS3	Male	13.7	ENSG00000142173.16	COL6A2	chr21	16.3401
HTP0563A	T21	MS2	Female	8.7	ENSG00000142173.16	COL6A2	chr21	16.3357
HTP0564A	T21	MS1	Male	14.2	ENSG00000142173.16	COL6A2	chr21	9.83511
HTP0565A	T21	MS2	Male	22.5	ENSG00000142173.16	COL6A2	chr21	19.7288
HTP0566A	T21	MS2	Male	13.7	ENSG00000142173.16	COL6A2	chr21	18.7272
HTP0568A	T21	MS2	Male	28.3	ENSG00000142173.16	COL6A2	chr21	17.8097
HTP0569A	T21	MS2	Male	22.9	ENSG00000142173.16	COL6A2	chr21	20.8126
HTP0570A	T21	MS3	Male	38.8	ENSG00000142173.16	COL6A2	chr21	7.07025
HTP0571A	T21	MS3	Male	13.1	ENSG00000142173.16	COL6A2	chr21	12.2971
HTP0572A	T21	MS3	Male	24.4	ENSG00000142173.16	COL6A2	chr21	14.1108
HTP0574A	T21	MS3	Male	42.4	ENSG00000142173.16	COL6A2	chr21	5.27897
HTP0575A	T21	MS2	Female	17.2	ENSG00000142173.16	COL6A2	chr21	16.8715
HTP0577A	T21	MS2	Female	28.4	ENSG00000142173.16	COL6A2	chr21	13.0346
HTP0578A	T21	MS1	Male	25.7	ENSG00000142173.16	COL6A2	chr21	18.7021
HTP0580A	T21	MS1	Female	31.8	ENSG00000142173.16	COL6A2	chr21	28.547
HTP0581A	T21	MS2	Male	30.6	ENSG00000142173.16	COL6A2	chr21	23.4614
HTP0583A	T21	MS1	Female	6.2	ENSG00000142173.16	COL6A2	chr21	17.2313
HTP0584A	T21	MS2	Male	29.3	ENSG00000142173.16	COL6A2	chr21	20.8981
HTP0585A	T21	MS3	Female	16.5	ENSG00000142173.16	COL6A2	chr21	6.6136
HTP0586A	T21	MS3	Male	31.9	ENSG00000142173.16	COL6A2	chr21	7.09228
HTP0587A	T21	MS2	Male	4.3	ENSG00000142173.16	COL6A2	chr21	24.8022
HTP0588A	T21	MS1	Female	19.2	ENSG00000142173.16	COL6A2	chr21	22.159
HTP0589A	T21	MS3	Female	19	ENSG00000142173.16	COL6A2	chr21	16.4354
HTP0590A	T21	MS3	Male	16.8	ENSG00000142173.16	COL6A2	chr21	11.1286
HTP0591A	T21	MS2	Male	31.9	ENSG00000142173.16	COL6A2	chr21	10.2614
HTP0592A	T21	MS2	Female	14.5	ENSG00000142173.16	COL6A2	chr21	22.2585
HTP0593A	T21	MS2	Male	11.7	ENSG00000142173.16	COL6A2	chr21	18.5008
HTP0594A	T21	MS1	Male	30.1	ENSG00000142173.16	COL6A2	chr21	24.0768
HTP0596A	T21	MS2	Female	28.3	ENSG00000142173.16	COL6A2	chr21	14.7014
HTP0597A	T21	MS2	Female	12.5	ENSG00000142173.16	COL6A2	chr21	21.4518
HTP0598A	T21	MS3	Female	18	ENSG00000142173.16	COL6A2	chr21	18.9737
HTP0599A	T21	MS3	Female	36.6	ENSG00000142173.16	COL6A2	chr21	8.55004
HTP0600A	T21	MS3	Male	10.8	ENSG00000142173.16	COL6A2	chr21	9.65849
HTP0602A	T21	MS3	Female	13.5	ENSG00000142173.16	COL6A2	chr21	20.1553
HTP0603A	T21	MS1	Female	12.7	ENSG00000142173.16	COL6A2	chr21	17.6048
HTP0604A	T21	MS3	Female	26.6	ENSG00000142173.16	COL6A2	chr21	9.50853
HTP0605A	T21	MS3	Male	17.5	ENSG00000142173.16	COL6A2	chr21	18.2193
HTP0607A	T21	MS2	Male	23.9	ENSG00000142173.16	COL6A2	chr21	34.8656
HTP0608A	T21	MS1	Female	32.5	ENSG00000142173.16	COL6A2	chr21	16.2475
HTP0609A	T21	MS1	Female	4	ENSG00000142173.16	COL6A2	chr21	15.9356
HTP0610A	T21	MS3	Female	17	ENSG00000142173.16	COL6A2	chr21	3.90801
HTP0611A	T21	MS1	Female	23.9	ENSG00000142173.16	COL6A2	chr21	27.6011
HTP0612A	T21	MS1	Male	11.4	ENSG00000142173.16	COL6A2	chr21	14.9363
HTP0613A	T21	MS3	Female	10.3	ENSG00000142173.16	COL6A2	chr21	21.6715
HTP0616A	T21	MS3	Male	19	ENSG00000142173.16	COL6A2	chr21	9.69918
HTP0617A	T21	MS3	Male	30.5	ENSG00000142173.16	COL6A2	chr21	12.7195
HTP0618A	T21	MS3	Female	37	ENSG00000142173.16	COL6A2	chr21	9.87715
HTP0619A	T21	MS3	Female	37	ENSG00000142173.16	COL6A2	chr21	13.161
HTP0620A	T21	MS3	Female	19.6	ENSG00000142173.16	COL6A2	chr21	11.5925
HTP0621A	T21	MS2	Female	21.4	ENSG00000142173.16	COL6A2	chr21	16.2432
HTP0622A	T21	MS2	Female	26	ENSG00000142173.16	COL6A2	chr21	12.8774
HTP0623A	T21	MS2	Female	28.1	ENSG00000142173.16	COL6A2	chr21	14.6181
HTP0624A	T21	MS2	Female	28.1	ENSG00000142173.16	COL6A2	chr21	14.4598
HTP0625A	T21	MS1	Male	40.1	ENSG00000142173.16	COL6A2	chr21	16.0457
HTP0626A	T21	MS2	Male	14.2	ENSG00000142173.16	COL6A2	chr21	21.3889
HTP0627A	T21	MS3	Female	21.1	ENSG00000142173.16	COL6A2	chr21	7.29775
HTP0629A	T21	MS1	Female	7	ENSG00000142173.16	COL6A2	chr21	12.1547
HTP0630A	T21	MS2	Male	39.9	ENSG00000142173.16	COL6A2	chr21	21.011
HTP0631A	T21	MS1	Female	33	ENSG00000142173.16	COL6A2	chr21	25.6479
HTP0632A	T21	MS2	Female	26.4	ENSG00000142173.16	COL6A2	chr21	11.9079
HTP0633A	T21	MS1	Male	33.1	ENSG00000142173.16	COL6A2	chr21	22.8294
HTP0634A	T21	MS2	Male	20.4	ENSG00000142173.16	COL6A2	chr21	11.1097
HTP0637A	T21	MS3	Female	20.1	ENSG00000142173.16	COL6A2	chr21	9.10175
HTP0638A	T21	MS3	Female	32.7	ENSG00000142173.16	COL6A2	chr21	5.7001
HTP0639A	T21	MS1	Male	27.3	ENSG00000142173.16	COL6A2	chr21	24.2115
HTP0641A	T21	MS1	Male	46.6	ENSG00000142173.16	COL6A2	chr21	8.80998
HTP0642A	T21	MS3	Female	25.2	ENSG00000142173.16	COL6A2	chr21	13.4132
HTP0643A	T21	MS3	Male	29.7	ENSG00000142173.16	COL6A2	chr21	5.94219
HTP0644A	T21	MS3	Male	28.7	ENSG00000142173.16	COL6A2	chr21	9.58485
HTP0645A	T21	MS1	Male	28.4	ENSG00000142173.16	COL6A2	chr21	40.3274
HTP0646A	T21	MS3	Male	17.1	ENSG00000142173.16	COL6A2	chr21	13.3822
HTP0647A	T21	MS1	Male	7	ENSG00000142173.16	COL6A2	chr21	14.6827
HTP0650A	T21	MS1	Female	45.7	ENSG00000142173.16	COL6A2	chr21	24.3893
HTP0651A	T21	MS3	Male	31.2	ENSG00000142173.16	COL6A2	chr21	11.7401
HTP0652A	T21	MS1	Female	35.1	ENSG00000142173.16	COL6A2	chr21	22.5051
HTP0654A	T21	MS1	Female	26.9	ENSG00000142173.16	COL6A2	chr21	12.7181
HTP0657A	T21	MS3	Male	16.9	ENSG00000142173.16	COL6A2	chr21	10.8688
HTP0658A	T21	MS1	Male	15.3	ENSG00000142173.16	COL6A2	chr21	19.5567
HTP0659A	T21	MS1	Female	36.5	ENSG00000142173.16	COL6A2	chr21	16.588
HTP0660A	T21	MS1	Male	13	ENSG00000142173.16	COL6A2	chr21	15.301
HTP0661A	T21	MS1	Male	28.4	ENSG00000142173.16	COL6A2	chr21	24.4438
HTP0662A	T21	MS1	Female	26.1	ENSG00000142173.16	COL6A2	chr21	17.5147
HTP0663A	T21	MS3	Female	20.5	ENSG00000142173.16	COL6A2	chr21	12.3786
HTP0664A	T21	MS2	Female	29.4	ENSG00000142173.16	COL6A2	chr21	16
HTP0665A	T21	MS1	Female	23.4	ENSG00000142173.16	COL6A2	chr21	15.4927
HTP0666A	T21	MS3	Male	17.4	ENSG00000142173.16	COL6A2	chr21	13.7318
HTP0667A	T21	MS2	Male	24.1	ENSG00000142173.16	COL6A2	chr21	9.8988
HTP0668A	T21	MS1	Female	29.7	ENSG00000142173.16	COL6A2	chr21	11.5849
HTP0672A	T21	MS1	Male	17.2	ENSG00000142173.16	COL6A2	chr21	6.7382
HTP0676A	T21	MS1	Female	19.3	ENSG00000142173.16	COL6A2	chr21	22.7193
HTP0706A	T21	MS3	Female	22.8	ENSG00000142173.16	COL6A2	chr21	4.70876
HTP0708A	T21	MS1	Male	17	ENSG00000142173.16	COL6A2	chr21	13.0079
HTP0204A	T21	MS2	Male	13.1	ENSG00000142173.16	COL6A2	chr21	27.8997
HTP0310A	T21	MS2	Male	10.8	ENSG00000142173.16	COL6A2	chr21	14.4901
HTP0326A	T21	MS2	Female	30.2	ENSG00000142173.16	COL6A2	chr21	13.3025
HTP0328A	T21	MS2	Female	41.2	ENSG00000142173.16	COL6A2	chr21	7.92252
HTP0332A	T21	MS2	Male	24.4	ENSG00000142173.16	COL6A2	chr21	26.5706
HTP0348A	T21	MS2	Female	17.2	ENSG00000142173.16	COL6A2	chr21	19.28
HTP0351A	T21	MS2	Male	27	ENSG00000142173.16	COL6A2	chr21	14.1265
HTP0084A2	T21	MS2	Male	35	ENSG00000142173.16	COL6A2	chr21	15.5231
HTP0005A3	T21	MS1	Male	36.5	ENSG00000142178.9	SIK1	chr21	0.157345
HTP0012A2	T21	MS1	Female	44	ENSG00000142178.9	SIK1	chr21	0.0262104
HTP0015A4	T21	MS2	Male	31.2	ENSG00000142178.9	SIK1	chr21	0.324964
HTP0017A4	T21	MS3	Female	23.6	ENSG00000142178.9	SIK1	chr21	0.166714
HTP0023A2	T21	MS2	Female	36.2	ENSG00000142178.9	SIK1	chr21	0.0983964
HTP0025A3	T21	MS2	Female	25.7	ENSG00000142178.9	SIK1	chr21	0.0140965
HTP0036A2	T21	MS1	Female	32.1	ENSG00000142178.9	SIK1	chr21	0.0171463
HTP0050A3	T21	MS3	Female	22.8	ENSG00000142178.9	SIK1	chr21	0.138049
HTP0052A2	T21	MS1	Female	29.9	ENSG00000142178.9	SIK1	chr21	0.20598
HTP0053A2	T21	MS1	Female	26.3	ENSG00000142178.9	SIK1	chr21	0.0287867
HTP0054A2	T21	MS3	Male	21.7	ENSG00000142178.9	SIK1	chr21	0.744983
HTP0066A2	T21	MS1	Male	14.7	ENSG00000142178.9	SIK1	chr21	0.028392
HTP0070A3	T21	MS3	Male	24.9	ENSG00000142178.9	SIK1	chr21	0.0715001
HTP0073A2	T21	MS3	Male	54.7	ENSG00000142178.9	SIK1	chr21	0.0717919
HTP0080A2	T21	MS1	Female	34.8	ENSG00000142178.9	SIK1	chr21	0.139719
HTP0101A2	T21	MS3	Female	31.3	ENSG00000142178.9	SIK1	chr21	0.111673
HTP0103A2	T21	MS1	Female	1.6	ENSG00000142178.9	SIK1	chr21	0.739601
HTP0107A3	T21	MS2	Female	33.7	ENSG00000142178.9	SIK1	chr21	0.0715181
HTP0109A3	T21	MS1	Female	49	ENSG00000142178.9	SIK1	chr21	0.0287499
HTP0112A3	T21	MS3	Female	36	ENSG00000142178.9	SIK1	chr21	0.038236
HTP0116A2	T21	MS1	Male	10.9	ENSG00000142178.9	SIK1	chr21	0.342937
HTP0119A	T21	MS1	Female	50.9	ENSG00000142178.9	SIK1	chr21	0.00692738
HTP0151A	T21	MS3	Male	27.4	ENSG00000142178.9	SIK1	chr21	0.293586
HTP0198A3	T21	MS2	Male	36.3	ENSG00000142178.9	SIK1	chr21	0.21413
HTP0207A4	T21	MS1	Female	25.2	ENSG00000142178.9	SIK1	chr21	0.177972
HTP0211A3	T21	MS2	Male	29.7	ENSG00000142178.9	SIK1	chr21	0.254563
HTP0213A3	T21	MS2	Male	46.3	ENSG00000142178.9	SIK1	chr21	0.0207615
HTP0219A2	T21	MS2	Female	19.5	ENSG00000142178.9	SIK1	chr21	0.0937447
HTP0226A3	T21	MS1	Male	52.4	ENSG00000142178.9	SIK1	chr21	0.363734
HTP0230A2	T21	MS3	Female	39.6	ENSG00000142178.9	SIK1	chr21	0.00561602
HTP0236A2	T21	MS1	Male	11.3	ENSG00000142178.9	SIK1	chr21	0.60582
HTP0238A3	T21	MS2	Male	41.5	ENSG00000142178.9	SIK1	chr21	0.112177
HTP0241A2	T21	MS3	Female	17.9	ENSG00000142178.9	SIK1	chr21	0.124862
HTP0243A3	T21	MS3	Female	15.1	ENSG00000142178.9	SIK1	chr21	0.0616189
HTP0247A2	T21	MS3	Male	22.5	ENSG00000142178.9	SIK1	chr21	0.55227
HTP0249A2	T21	MS2	Female	34	ENSG00000142178.9	SIK1	chr21	0.0269795
HTP0251A2	T21	MS3	Female	34.3	ENSG00000142178.9	SIK1	chr21	0
HTP0254A2	T21	MS2	Male	33.8	ENSG00000142178.9	SIK1	chr21	0.094952
HTP0259A2	T21	MS3	Female	32.6	ENSG00000142178.9	SIK1	chr21	0.972895
HTP0261A2	T21	MS1	Male	22.9	ENSG00000142178.9	SIK1	chr21	0.202431
HTP0262A2	T21	MS3	Female	14.3	ENSG00000142178.9	SIK1	chr21	0.0961294
HTP0263A2	T21	MS2	Female	12.4	ENSG00000142178.9	SIK1	chr21	0.0311211
HTP0277A3	T21	MS1	Female	37.2	ENSG00000142178.9	SIK1	chr21	0.373004
HTP0293A	T21	MS3	Male	6.2	ENSG00000142178.9	SIK1	chr21	0.0233933
HTP0295A	T21	MS3	Male	51.2	ENSG00000142178.9	SIK1	chr21	0.059716
HTP0296A	T21	MS3	Male	55.1	ENSG00000142178.9	SIK1	chr21	0.074335
HTP0298A	T21	MS1	Female	25.8	ENSG00000142178.9	SIK1	chr21	0.0176342
HTP0300A	T21	MS1	Female	30.8	ENSG00000142178.9	SIK1	chr21	0.355511
HTP0301A3	T21	MS2	Female	24	ENSG00000142178.9	SIK1	chr21	0.101846
HTP0306A	T21	MS3	Male	23.2	ENSG00000142178.9	SIK1	chr21	0.192943
HTP0312A2	T21	MS1	Female	35.7	ENSG00000142178.9	SIK1	chr21	0.100804
HTP0318A3	T21	MS1	Male	30.5	ENSG00000142178.9	SIK1	chr21	0.0132953
HTP0320A2	T21	MS3	Female	33.7	ENSG00000142178.9	SIK1	chr21	0.118163
HTP0321A	T21	MS3	Female	14	ENSG00000142178.9	SIK1	chr21	0.236006
HTP0323A	T21	MS3	Male	3.8	ENSG00000142178.9	SIK1	chr21	0.442333
HTP0324A2	T21	MS1	Male	22	ENSG00000142178.9	SIK1	chr21	0.00776472
HTP0325A	T21	MS3	Male	13.4	ENSG00000142178.9	SIK1	chr21	0.352333
HTP0327A	T21	MS1	Male	6.5	ENSG00000142178.9	SIK1	chr21	0.629198
HTP0329A2	T21	MS3	Female	19.5	ENSG00000142178.9	SIK1	chr21	0.089542
HTP0330A	T21	MS1	Male	6.1	ENSG00000142178.9	SIK1	chr21	0.724229
HTP0331A	T21	MS3	Male	23.1	ENSG00000142178.9	SIK1	chr21	0.596025
HTP0333A2	T21	MS3	Female	30.3	ENSG00000142178.9	SIK1	chr21	0.30736
HTP0334A2	T21	MS1	Male	44.1	ENSG00000142178.9	SIK1	chr21	0.026683
HTP0335A2	T21	MS2	Female	57.6	ENSG00000142178.9	SIK1	chr21	1.07556
HTP0336A	T21	MS1	Female	8.7	ENSG00000142178.9	SIK1	chr21	0.384566
HTP0337A	T21	MS3	Male	22.2	ENSG00000142178.9	SIK1	chr21	0.258182
HTP0339A	T21	MS1	Male	16.1	ENSG00000142178.9	SIK1	chr21	0.517114
HTP0340A	T21	MS3	Female	18.6	ENSG00000142178.9	SIK1	chr21	0.472925
HTP0341A	T21	MS1	Male	2.6	ENSG00000142178.9	SIK1	chr21	0.277299
HTP0342A	T21	MS1	Female	13.6	ENSG00000142178.9	SIK1	chr21	0.0214463
HTP0345A	T21	MS3	Female	52.7	ENSG00000142178.9	SIK1	chr21	0.014224
HTP0354A	T21	MS1	Male	6	ENSG00000142178.9	SIK1	chr21	1.20255
HTP0357A	T21	MS1	Male	3.8	ENSG00000142178.9	SIK1	chr21	0.304462
HTP0364A	T21	MS3	Male	13.7	ENSG00000142178.9	SIK1	chr21	0.178919
HTP0367A	T21	MS1	Male	13.6	ENSG00000142178.9	SIK1	chr21	0.0561413
HTP0368A	T21	MS1	Male	15.2	ENSG00000142178.9	SIK1	chr21	0.100713
HTP0370A	T21	MS1	Male	20.2	ENSG00000142178.9	SIK1	chr21	0.0444456
HTP0373A	T21	MS1	Male	56.7	ENSG00000142178.9	SIK1	chr21	0.109998
HTP0374A	T21	MS2	Male	25.5	ENSG00000142178.9	SIK1	chr21	0.576178
HTP0375A	T21	MS1	Female	10.9	ENSG00000142178.9	SIK1	chr21	0.163605
HTP0378A	T21	MS3	Female	31.4	ENSG00000142178.9	SIK1	chr21	0.02871
HTP0379A	T21	MS1	Female	35.4	ENSG00000142178.9	SIK1	chr21	0.608321
HTP0380A	T21	MS2	Male	25.8	ENSG00000142178.9	SIK1	chr21	0.375538
HTP0381A	T21	MS2	Male	25.4	ENSG00000142178.9	SIK1	chr21	0.471471
HTP0382A	T21	MS3	Male	39.5	ENSG00000142178.9	SIK1	chr21	0.143743
HTP0384A	T21	MS3	Female	27.8	ENSG00000142178.9	SIK1	chr21	0.0589388
HTP0385A	T21	MS3	Male	25.6	ENSG00000142178.9	SIK1	chr21	0.162376
HTP0386A	T21	MS2	Male	6.8	ENSG00000142178.9	SIK1	chr21	0.36655
HTP0387A	T21	MS1	Female	33.3	ENSG00000142178.9	SIK1	chr21	0.0353897
HTP0388A	T21	MS1	Female	37.5	ENSG00000142178.9	SIK1	chr21	0.322918
HTP0389A	T21	MS1	Female	20.1	ENSG00000142178.9	SIK1	chr21	0.194587
HTP0390A	T21	MS3	Female	15.5	ENSG00000142178.9	SIK1	chr21	0.494862
HTP0391A	T21	MS1	Male	26.8	ENSG00000142178.9	SIK1	chr21	0.393877
HTP0392A	T21	MS3	Male	32.4	ENSG00000142178.9	SIK1	chr21	0.119315
HTP0393A	T21	MS2	Female	39.8	ENSG00000142178.9	SIK1	chr21	0.00587761
HTP0394A	T21	MS2	Female	23.6	ENSG00000142178.9	SIK1	chr21	0.02869
HTP0395A	T21	MS2	Male	35.2	ENSG00000142178.9	SIK1	chr21	0.00658878
HTP0396A	T21	MS3	Male	15.9	ENSG00000142178.9	SIK1	chr21	0.0949696
HTP0397A	T21	MS1	Male	38.7	ENSG00000142178.9	SIK1	chr21	0.0994688
HTP0398A	T21	MS2	Female	17.5	ENSG00000142178.9	SIK1	chr21	0.207856
HTP0399A2	T21	MS3	Male	33.1	ENSG00000142178.9	SIK1	chr21	0.542921
HTP0400A	T21	MS1	Male	14.9	ENSG00000142178.9	SIK1	chr21	0.00583653
HTP0401A	T21	MS3	Female	34.6	ENSG00000142178.9	SIK1	chr21	0.198132
HTP0402A	T21	MS1	Male	35.9	ENSG00000142178.9	SIK1	chr21	0.146934
HTP0403A	T21	MS3	Male	13.4	ENSG00000142178.9	SIK1	chr21	0.383068
HTP0404A	T21	MS3	Female	12.5	ENSG00000142178.9	SIK1	chr21	0.788619
HTP0405A	T21	MS3	Male	26.1	ENSG00000142178.9	SIK1	chr21	0.533841
HTP0406A	T21	MS2	Female	9.2	ENSG00000142178.9	SIK1	chr21	0.556886
HTP0407A	T21	MS3	Male	43.5	ENSG00000142178.9	SIK1	chr21	0.512777
HTP0408A	T21	MS1	Male	40.6	ENSG00000142178.9	SIK1	chr21	0.0184791
HTP0409A	T21	MS2	Female	21.2	ENSG00000142178.9	SIK1	chr21	0.703782
HTP0410A	T21	MS2	Male	24	ENSG00000142178.9	SIK1	chr21	0.208106
HTP0411A	T21	MS3	Female	18.7	ENSG00000142178.9	SIK1	chr21	0.513887
HTP0412A	T21	MS3	Male	20.7	ENSG00000142178.9	SIK1	chr21	0.194092
HTP0413A	T21	MS2	Female	22.5	ENSG00000142178.9	SIK1	chr21	0.0587563
HTP0414A	T21	MS3	Female	21.8	ENSG00000142178.9	SIK1	chr21	0.0111817
HTP0415A	T21	MS3	Female	8.3	ENSG00000142178.9	SIK1	chr21	0.12792
HTP0418A	T21	MS1	Male	3.8	ENSG00000142178.9	SIK1	chr21	0.148366
HTP0419A	T21	MS1	Male	20.8	ENSG00000142178.9	SIK1	chr21	0.405624
HTP0420A	T21	MS1	Male	6.4	ENSG00000142178.9	SIK1	chr21	0.0382738
HTP0421A	T21	MS3	Male	13.7	ENSG00000142178.9	SIK1	chr21	0.527537
HTP0423A	T21	MS2	Male	23.9	ENSG00000142178.9	SIK1	chr21	0.0141641
HTP0424A	T21	MS2	Female	4	ENSG00000142178.9	SIK1	chr21	0.385465
HTP0425A	T21	MS2	Male	19.1	ENSG00000142178.9	SIK1	chr21	0.0774887
HTP0426A	T21	MS3	Male	17.5	ENSG00000142178.9	SIK1	chr21	0.532508
HTP0428A	T21	MS2	Male	27.5	ENSG00000142178.9	SIK1	chr21	0.195129
HTP0430A	T21	MS2	Male	13.9	ENSG00000142178.9	SIK1	chr21	0.0485216
HTP0431A2	T21	MS2	Female	20.9	ENSG00000142178.9	SIK1	chr21	0.288289
HTP0434A	T21	MS3	Female	25.9	ENSG00000142178.9	SIK1	chr21	0.0904262
HTP0435A2	T21	MS1	Male	36.2	ENSG00000142178.9	SIK1	chr21	0.347701
HTP0436A	T21	MS3	Female	32.8	ENSG00000142178.9	SIK1	chr21	0.144626
HTP0437A	T21	MS2	Male	24.9	ENSG00000142178.9	SIK1	chr21	0.298004
HTP0438A	T21	MS1	Female	19.9	ENSG00000142178.9	SIK1	chr21	0.0541683
HTP0439A2	T21	MS3	Male	40.8	ENSG00000142178.9	SIK1	chr21	0.0336801
HTP0440A	T21	MS2	Male	20.9	ENSG00000142178.9	SIK1	chr21	0.277649
HTP0442A2	T21	MS1	Female	9.5	ENSG00000142178.9	SIK1	chr21	0.385023
HTP0443A2	T21	MS3	Male	17.9	ENSG00000142178.9	SIK1	chr21	0.207962
HTP0445A	T21	MS2	Female	38.8	ENSG00000142178.9	SIK1	chr21	0.484277
HTP0446A	T21	MS1	Female	31.7	ENSG00000142178.9	SIK1	chr21	0.197855
HTP0448A	T21	MS2	Male	21.5	ENSG00000142178.9	SIK1	chr21	0.0154716
HTP0449A	T21	MS2	Male	20.8	ENSG00000142178.9	SIK1	chr21	0.0680927
HTP0450A	T21	MS1	Male	15.4	ENSG00000142178.9	SIK1	chr21	0.0389355
HTP0451A	T21	MS1	Male	32.5	ENSG00000142178.9	SIK1	chr21	0.102664
HTP0452A	T21	MS2	Female	16.6	ENSG00000142178.9	SIK1	chr21	0.00648289
HTP0454A	T21	MS3	Male	21.7	ENSG00000142178.9	SIK1	chr21	0.0333713
HTP0456A	T21	MS2	Male	7.3	ENSG00000142178.9	SIK1	chr21	0.0538074
HTP0458A	T21	MS3	Male	20	ENSG00000142178.9	SIK1	chr21	0.143977
HTP0459A	T21	MS1	Male	13.7	ENSG00000142178.9	SIK1	chr21	0.0836416
HTP0460A	T21	MS1	Male	20.3	ENSG00000142178.9	SIK1	chr21	0.172567
HTP0461A	T21	MS1	Female	12.5	ENSG00000142178.9	SIK1	chr21	1.14359
HTP0462A	T21	MS1	Male	38.6	ENSG00000142178.9	SIK1	chr21	0.0208409
HTP0463A	T21	MS1	Female	28.3	ENSG00000142178.9	SIK1	chr21	0.0249255
HTP0464A	T21	MS3	Male	22.7	ENSG00000142178.9	SIK1	chr21	0.0239625
HTP0465A	T21	MS3	Female	6.8	ENSG00000142178.9	SIK1	chr21	0.630042
HTP0467A	T21	MS2	Female	32.5	ENSG00000142178.9	SIK1	chr21	0.213857
HTP0468A2	T21	MS2	Male	29.7	ENSG00000142178.9	SIK1	chr21	0.0970475
HTP0469A	T21	MS2	Female	16.7	ENSG00000142178.9	SIK1	chr21	0.0809721
HTP0471A	T21	MS1	Female	9	ENSG00000142178.9	SIK1	chr21	0.247739
HTP0473A	T21	MS1	Male	17.1	ENSG00000142178.9	SIK1	chr21	0.086952
HTP0475A	T21	MS1	Female	22	ENSG00000142178.9	SIK1	chr21	0.0720673
HTP0476A	T21	MS2	Female	11.1	ENSG00000142178.9	SIK1	chr21	0.0238244
HTP0477A	T21	MS1	Male	3.4	ENSG00000142178.9	SIK1	chr21	0.481538
HTP0478A	T21	MS1	Female	40.3	ENSG00000142178.9	SIK1	chr21	0.328053
HTP0479A	T21	MS1	Male	3.7	ENSG00000142178.9	SIK1	chr21	0.431871
HTP0480A	T21	MS1	Female	21.9	ENSG00000142178.9	SIK1	chr21	0.123818
HTP0482A	T21	MS2	Male	19.3	ENSG00000142178.9	SIK1	chr21	0.225165
HTP0484A	T21	MS3	Male	5.6	ENSG00000142178.9	SIK1	chr21	0.337234
HTP0485A	T21	MS2	Female	5.7	ENSG00000142178.9	SIK1	chr21	0.390604
HTP0487A	T21	MS2	Male	4.6	ENSG00000142178.9	SIK1	chr21	0.184111
HTP0488A	T21	MS1	Male	5.4	ENSG00000142178.9	SIK1	chr21	0.0553187
HTP0491A	T21	MS1	Male	6.5	ENSG00000142178.9	SIK1	chr21	0.0528271
HTP0494A	T21	MS2	Female	7.1	ENSG00000142178.9	SIK1	chr21	0.112021
HTP0501A	T21	MS3	Male	4	ENSG00000142178.9	SIK1	chr21	0.112749
HTP0507A	T21	MS3	Male	8.2	ENSG00000142178.9	SIK1	chr21	0.038557
HTP0510A	T21	MS1	Female	23	ENSG00000142178.9	SIK1	chr21	0.293426
[truncated: 38,433 more rows]

## Sheet: 3H
SampleID	Karyotype	subtype	Sex	Age	EnsemblID	Gene_name	chr	RPKM
HTP0005A3	T21	MS1	Male	36.5	ENSG00000159086.15	PAXBP1	chr21	14.0331
HTP0012A2	T21	MS1	Female	44	ENSG00000159086.15	PAXBP1	chr21	13.6585
HTP0015A4	T21	MS2	Male	31.2	ENSG00000159086.15	PAXBP1	chr21	12.0837
HTP0017A4	T21	MS3	Female	23.6	ENSG00000159086.15	PAXBP1	chr21	12.0235
HTP0023A2	T21	MS2	Female	36.2	ENSG00000159086.15	PAXBP1	chr21	10.4655
HTP0025A3	T21	MS2	Female	25.7	ENSG00000159086.15	PAXBP1	chr21	11.7128
HTP0036A2	T21	MS1	Female	32.1	ENSG00000159086.15	PAXBP1	chr21	15.5665
HTP0050A3	T21	MS3	Female	22.8	ENSG00000159086.15	PAXBP1	chr21	7.5274
HTP0052A2	T21	MS1	Female	29.9	ENSG00000159086.15	PAXBP1	chr21	16.3237
HTP0053A2	T21	MS1	Female	26.3	ENSG00000159086.15	PAXBP1	chr21	20.2555
HTP0054A2	T21	MS3	Male	21.7	ENSG00000159086.15	PAXBP1	chr21	11.6204
HTP0066A2	T21	MS1	Male	14.7	ENSG00000159086.15	PAXBP1	chr21	16.324
HTP0070A3	T21	MS3	Male	24.9	ENSG00000159086.15	PAXBP1	chr21	8.43542
HTP0073A2	T21	MS3	Male	54.7	ENSG00000159086.15	PAXBP1	chr21	7.35001
HTP0080A2	T21	MS1	Female	34.8	ENSG00000159086.15	PAXBP1	chr21	15.7123
HTP0101A2	T21	MS3	Female	31.3	ENSG00000159086.15	PAXBP1	chr21	7.49972
HTP0103A2	T21	MS1	Female	1.6	ENSG00000159086.15	PAXBP1	chr21	22.8539
HTP0107A3	T21	MS2	Female	33.7	ENSG00000159086.15	PAXBP1	chr21	5.57317
HTP0109A3	T21	MS1	Female	49	ENSG00000159086.15	PAXBP1	chr21	16.6042
HTP0112A3	T21	MS3	Female	36	ENSG00000159086.15	PAXBP1	chr21	12.6743
HTP0116A2	T21	MS1	Male	10.9	ENSG00000159086.15	PAXBP1	chr21	18.7807
HTP0119A	T21	MS1	Female	50.9	ENSG00000159086.15	PAXBP1	chr21	13.5622
HTP0151A	T21	MS3	Male	27.4	ENSG00000159086.15	PAXBP1	chr21	13.2958
HTP0198A3	T21	MS2	Male	36.3	ENSG00000159086.15	PAXBP1	chr21	7.89114
HTP0207A4	T21	MS1	Female	25.2	ENSG00000159086.15	PAXBP1	chr21	14.9946
HTP0211A3	T21	MS2	Male	29.7	ENSG00000159086.15	PAXBP1	chr21	6.45707
HTP0213A3	T21	MS2	Male	46.3	ENSG00000159086.15	PAXBP1	chr21	6.2085
HTP0219A2	T21	MS2	Female	19.5	ENSG00000159086.15	PAXBP1	chr21	7.51663
HTP0226A3	T21	MS1	Male	52.4	ENSG00000159086.15	PAXBP1	chr21	17.1679
HTP0230A2	T21	MS3	Female	39.6	ENSG00000159086.15	PAXBP1	chr21	6.68098
HTP0236A2	T21	MS1	Male	11.3	ENSG00000159086.15	PAXBP1	chr21	13.3297
HTP0238A3	T21	MS2	Male	41.5	ENSG00000159086.15	PAXBP1	chr21	6.21938
HTP0241A2	T21	MS3	Female	17.9	ENSG00000159086.15	PAXBP1	chr21	9.44728
HTP0243A3	T21	MS3	Female	15.1	ENSG00000159086.15	PAXBP1	chr21	8.50834
HTP0247A2	T21	MS3	Male	22.5	ENSG00000159086.15	PAXBP1	chr21	8.98273
HTP0249A2	T21	MS2	Female	34	ENSG00000159086.15	PAXBP1	chr21	7.09178
HTP0251A2	T21	MS3	Female	34.3	ENSG00000159086.15	PAXBP1	chr21	11.7233
HTP0254A2	T21	MS2	Male	33.8	ENSG00000159086.15	PAXBP1	chr21	5.86509
HTP0259A2	T21	MS3	Female	32.6	ENSG00000159086.15	PAXBP1	chr21	16.5168
HTP0261A2	T21	MS1	Male	22.9	ENSG00000159086.15	PAXBP1	chr21	14.309
HTP0262A2	T21	MS3	Female	14.3	ENSG00000159086.15	PAXBP1	chr21	10.9513
HTP0263A2	T21	MS2	Female	12.4	ENSG00000159086.15	PAXBP1	chr21	8.19298
HTP0277A3	T21	MS1	Female	37.2	ENSG00000159086.15	PAXBP1	chr21	10.1822
HTP0293A	T21	MS3	Male	6.2	ENSG00000159086.15	PAXBP1	chr21	10.8031
HTP0295A	T21	MS3	Male	51.2	ENSG00000159086.15	PAXBP1	chr21	13.2414
HTP0296A	T21	MS3	Male	55.1	ENSG00000159086.15	PAXBP1	chr21	13.4168
HTP0298A	T21	MS1	Female	25.8	ENSG00000159086.15	PAXBP1	chr21	12.5909
HTP0300A	T21	MS1	Female	30.8	ENSG00000159086.15	PAXBP1	chr21	16.0031
HTP0301A3	T21	MS2	Female	24	ENSG00000159086.15	PAXBP1	chr21	12.1253
HTP0306A	T21	MS3	Male	23.2	ENSG00000159086.15	PAXBP1	chr21	7.76976
HTP0312A2	T21	MS1	Female	35.7	ENSG00000159086.15	PAXBP1	chr21	22.5288
HTP0318A3	T21	MS1	Male	30.5	ENSG00000159086.15	PAXBP1	chr21	24.2453
HTP0320A2	T21	MS3	Female	33.7	ENSG00000159086.15	PAXBP1	chr21	8.84519
HTP0321A	T21	MS3	Female	14	ENSG00000159086.15	PAXBP1	chr21	14.5285
HTP0323A	T21	MS3	Male	3.8	ENSG00000159086.15	PAXBP1	chr21	9.95712
HTP0324A2	T21	MS1	Male	22	ENSG00000159086.15	PAXBP1	chr21	14.656
HTP0325A	T21	MS3	Male	13.4	ENSG00000159086.15	PAXBP1	chr21	11.7835
HTP0327A	T21	MS1	Male	6.5	ENSG00000159086.15	PAXBP1	chr21	18.0894
HTP0329A2	T21	MS3	Female	19.5	ENSG00000159086.15	PAXBP1	chr21	8.71354
HTP0330A	T21	MS1	Male	6.1	ENSG00000159086.15	PAXBP1	chr21	18.4475
HTP0331A	T21	MS3	Male	23.1	ENSG00000159086.15	PAXBP1	chr21	14.7902
HTP0333A2	T21	MS3	Female	30.3	ENSG00000159086.15	PAXBP1	chr21	11.4726
HTP0334A2	T21	MS1	Male	44.1	ENSG00000159086.15	PAXBP1	chr21	18.2345
HTP0335A2	T21	MS2	Female	57.6	ENSG00000159086.15	PAXBP1	chr21	10.9312
HTP0336A	T21	MS1	Female	8.7	ENSG00000159086.15	PAXBP1	chr21	20.0742
HTP0337A	T21	MS3	Male	22.2	ENSG00000159086.15	PAXBP1	chr21	10.7429
HTP0339A	T21	MS1	Male	16.1	ENSG00000159086.15	PAXBP1	chr21	23.0457
HTP0340A	T21	MS3	Female	18.6	ENSG00000159086.15	PAXBP1	chr21	12.3213
HTP0341A	T21	MS1	Male	2.6	ENSG00000159086.15	PAXBP1	chr21	18.5875
HTP0342A	T21	MS1	Female	13.6	ENSG00000159086.15	PAXBP1	chr21	16.0044
HTP0345A	T21	MS3	Female	52.7	ENSG00000159086.15	PAXBP1	chr21	6.8881
HTP0354A	T21	MS1	Male	6	ENSG00000159086.15	PAXBP1	chr21	17.8867
HTP0357A	T21	MS1	Male	3.8	ENSG00000159086.15	PAXBP1	chr21	22.0749
HTP0364A	T21	MS3	Male	13.7	ENSG00000159086.15	PAXBP1	chr21	10.4688
HTP0367A	T21	MS1	Male	13.6	ENSG00000159086.15	PAXBP1	chr21	14.8865
HTP0368A	T21	MS1	Male	15.2	ENSG00000159086.15	PAXBP1	chr21	15.6964
HTP0370A	T21	MS1	Male	20.2	ENSG00000159086.15	PAXBP1	chr21	17.8549
HTP0373A	T21	MS1	Male	56.7	ENSG00000159086.15	PAXBP1	chr21	12.9126
HTP0374A	T21	MS2	Male	25.5	ENSG00000159086.15	PAXBP1	chr21	6.86162
HTP0375A	T21	MS1	Female	10.9	ENSG00000159086.15	PAXBP1	chr21	16.3761
HTP0378A	T21	MS3	Female	31.4	ENSG00000159086.15	PAXBP1	chr21	5.46203
HTP0379A	T21	MS1	Female	35.4	ENSG00000159086.15	PAXBP1	chr21	12.8728
HTP0380A	T21	MS2	Male	25.8	ENSG00000159086.15	PAXBP1	chr21	5.79985
HTP0381A	T21	MS2	Male	25.4	ENSG00000159086.15	PAXBP1	chr21	12.7219
HTP0382A	T21	MS3	Male	39.5	ENSG00000159086.15	PAXBP1	chr21	5.32602
HTP0384A	T21	MS3	Female	27.8	ENSG00000159086.15	PAXBP1	chr21	5.97303
HTP0385A	T21	MS3	Male	25.6	ENSG00000159086.15	PAXBP1	chr21	6.615
HTP0386A	T21	MS2	Male	6.8	ENSG00000159086.15	PAXBP1	chr21	8.84247
HTP0387A	T21	MS1	Female	33.3	ENSG00000159086.15	PAXBP1	chr21	14.0268
HTP0388A	T21	MS1	Female	37.5	ENSG00000159086.15	PAXBP1	chr21	12.9401
HTP0389A	T21	MS1	Female	20.1	ENSG00000159086.15	PAXBP1	chr21	17.3795
HTP0390A	T21	MS3	Female	15.5	ENSG00000159086.15	PAXBP1	chr21	6.61856
HTP0391A	T21	MS1	Male	26.8	ENSG00000159086.15	PAXBP1	chr21	15.0085
HTP0392A	T21	MS3	Male	32.4	ENSG00000159086.15	PAXBP1	chr21	7.98576
HTP0393A	T21	MS2	Female	39.8	ENSG00000159086.15	PAXBP1	chr21	7.49983
HTP0394A	T21	MS2	Female	23.6	ENSG00000159086.15	PAXBP1	chr21	12.0101
HTP0395A	T21	MS2	Male	35.2	ENSG00000159086.15	PAXBP1	chr21	9.7124
HTP0396A	T21	MS3	Male	15.9	ENSG00000159086.15	PAXBP1	chr21	4.56778
HTP0397A	T21	MS1	Male	38.7	ENSG00000159086.15	PAXBP1	chr21	15.9666
HTP0398A	T21	MS2	Female	17.5	ENSG00000159086.15	PAXBP1	chr21	7.52091
HTP0399A2	T21	MS3	Male	33.1	ENSG00000159086.15	PAXBP1	chr21	8.08864
HTP0400A	T21	MS1	Male	14.9	ENSG00000159086.15	PAXBP1	chr21	13.154
HTP0401A	T21	MS3	Female	34.6	ENSG00000159086.15	PAXBP1	chr21	9.22922
HTP0402A	T21	MS1	Male	35.9	ENSG00000159086.15	PAXBP1	chr21	11.2406
HTP0403A	T21	MS3	Male	13.4	ENSG00000159086.15	PAXBP1	chr21	7.88286
HTP0404A	T21	MS3	Female	12.5	ENSG00000159086.15	PAXBP1	chr21	5.85819
HTP0405A	T21	MS3	Male	26.1	ENSG00000159086.15	PAXBP1	chr21	12.6597
HTP0406A	T21	MS2	Female	9.2	ENSG00000159086.15	PAXBP1	chr21	14.2445
HTP0407A	T21	MS3	Male	43.5	ENSG00000159086.15	PAXBP1	chr21	9.0074
HTP0408A	T21	MS1	Male	40.6	ENSG00000159086.15	PAXBP1	chr21	15.6628
HTP0409A	T21	MS2	Female	21.2	ENSG00000159086.15	PAXBP1	chr21	9.4746
HTP0410A	T21	MS2	Male	24	ENSG00000159086.15	PAXBP1	chr21	11.5916
HTP0411A	T21	MS3	Female	18.7	ENSG00000159086.15	PAXBP1	chr21	8.23476
HTP0412A	T21	MS3	Male	20.7	ENSG00000159086.15	PAXBP1	chr21	11.3437
HTP0413A	T21	MS2	Female	22.5	ENSG00000159086.15	PAXBP1	chr21	10.1067
HTP0414A	T21	MS3	Female	21.8	ENSG00000159086.15	PAXBP1	chr21	11.4993
HTP0415A	T21	MS3	Female	8.3	ENSG00000159086.15	PAXBP1	chr21	6.55558
HTP0418A	T21	MS1	Male	3.8	ENSG00000159086.15	PAXBP1	chr21	15.6376
HTP0419A	T21	MS1	Male	20.8	ENSG00000159086.15	PAXBP1	chr21	14.2369
HTP0420A	T21	MS1	Male	6.4	ENSG00000159086.15	PAXBP1	chr21	14.0238
HTP0421A	T21	MS3	Male	13.7	ENSG00000159086.15	PAXBP1	chr21	10.3902
HTP0423A	T21	MS2	Male	23.9	ENSG00000159086.15	PAXBP1	chr21	9.72992
HTP0424A	T21	MS2	Female	4	ENSG00000159086.15	PAXBP1	chr21	10.5914
HTP0425A	T21	MS2	Male	19.1	ENSG00000159086.15	PAXBP1	chr21	8.82712
HTP0426A	T21	MS3	Male	17.5	ENSG00000159086.15	PAXBP1	chr21	8.23823
HTP0428A	T21	MS2	Male	27.5	ENSG00000159086.15	PAXBP1	chr21	10.1202
HTP0430A	T21	MS2	Male	13.9	ENSG00000159086.15	PAXBP1	chr21	7.98268
HTP0431A2	T21	MS2	Female	20.9	ENSG00000159086.15	PAXBP1	chr21	7.99963
HTP0434A	T21	MS3	Female	25.9	ENSG00000159086.15	PAXBP1	chr21	5.67894
HTP0435A2	T21	MS1	Male	36.2	ENSG00000159086.15	PAXBP1	chr21	10.1385
HTP0436A	T21	MS3	Female	32.8	ENSG00000159086.15	PAXBP1	chr21	9.4312
HTP0437A	T21	MS2	Male	24.9	ENSG00000159086.15	PAXBP1	chr21	7.81352
HTP0438A	T21	MS1	Female	19.9	ENSG00000159086.15	PAXBP1	chr21	12.8272
HTP0439A2	T21	MS3	Male	40.8	ENSG00000159086.15	PAXBP1	chr21	12.1558
HTP0440A	T21	MS2	Male	20.9	ENSG00000159086.15	PAXBP1	chr21	12.8864
HTP0442A2	T21	MS1	Female	9.5	ENSG00000159086.15	PAXBP1	chr21	10.7185
HTP0443A2	T21	MS3	Male	17.9	ENSG00000159086.15	PAXBP1	chr21	5.50837
HTP0445A	T21	MS2	Female	38.8	ENSG00000159086.15	PAXBP1	chr21	6.35621
HTP0446A	T21	MS1	Female	31.7	ENSG00000159086.15	PAXBP1	chr21	12.3886
HTP0448A	T21	MS2	Male	21.5	ENSG00000159086.15	PAXBP1	chr21	11.2695
HTP0449A	T21	MS2	Male	20.8	ENSG00000159086.15	PAXBP1	chr21	7.59935
HTP0450A	T21	MS1	Male	15.4	ENSG00000159086.15	PAXBP1	chr21	20.7541
HTP0451A	T21	MS1	Male	32.5	ENSG00000159086.15	PAXBP1	chr21	16.3714
HTP0452A	T21	MS2	Female	16.6	ENSG00000159086.15	PAXBP1	chr21	8.44389
HTP0454A	T21	MS3	Male	21.7	ENSG00000159086.15	PAXBP1	chr21	11.8445
HTP0456A	T21	MS2	Male	7.3	ENSG00000159086.15	PAXBP1	chr21	9.04703
HTP0458A	T21	MS3	Male	20	ENSG00000159086.15	PAXBP1	chr21	7.65202
HTP0459A	T21	MS1	Male	13.7	ENSG00000159086.15	PAXBP1	chr21	14.2647
HTP0460A	T21	MS1	Male	20.3	ENSG00000159086.15	PAXBP1	chr21	12.9989
HTP0461A	T21	MS1	Female	12.5	ENSG00000159086.15	PAXBP1	chr21	15.1286
HTP0462A	T21	MS1	Male	38.6	ENSG00000159086.15	PAXBP1	chr21	19.3848
HTP0463A	T21	MS1	Female	28.3	ENSG00000159086.15	PAXBP1	chr21	14.1917
HTP0464A	T21	MS3	Male	22.7	ENSG00000159086.15	PAXBP1	chr21	9.77582
HTP0465A	T21	MS3	Female	6.8	ENSG00000159086.15	PAXBP1	chr21	10.4453
HTP0467A	T21	MS2	Female	32.5	ENSG00000159086.15	PAXBP1	chr21	6.33091
HTP0468A2	T21	MS2	Male	29.7	ENSG00000159086.15	PAXBP1	chr21	9.12726
HTP0469A	T21	MS2	Female	16.7	ENSG00000159086.15	PAXBP1	chr21	10.2419
HTP0471A	T21	MS1	Female	9	ENSG00000159086.15	PAXBP1	chr21	16.3573
HTP0473A	T21	MS1	Male	17.1	ENSG00000159086.15	PAXBP1	chr21	16.3138
HTP0475A	T21	MS1	Female	22	ENSG00000159086.15	PAXBP1	chr21	18.1966
HTP0476A	T21	MS2	Female	11.1	ENSG00000159086.15	PAXBP1	chr21	6.92778
HTP0477A	T21	MS1	Male	3.4	ENSG00000159086.15	PAXBP1	chr21	21.8311
HTP0478A	T21	MS1	Female	40.3	ENSG00000159086.15	PAXBP1	chr21	14.8027
HTP0479A	T21	MS1	Male	3.7	ENSG00000159086.15	PAXBP1	chr21	14.1184
HTP0480A	T21	MS1	Female	21.9	ENSG00000159086.15	PAXBP1	chr21	14.7876
HTP0482A	T21	MS2	Male	19.3	ENSG00000159086.15	PAXBP1	chr21	12.1173
HTP0484A	T21	MS3	Male	5.6	ENSG00000159086.15	PAXBP1	chr21	6.47998
HTP0485A	T21	MS2	Female	5.7	ENSG00000159086.15	PAXBP1	chr21	11.5206
HTP0487A	T21	MS2	Male	4.6	ENSG00000159086.15	PAXBP1	chr21	10.5524
HTP0488A	T21	MS1	Male	5.4	ENSG00000159086.15	PAXBP1	chr21	16.1496
HTP0491A	T21	MS1	Male	6.5	ENSG00000159086.15	PAXBP1	chr21	16.9507
HTP0494A	T21	MS2	Female	7.1	ENSG00000159086.15	PAXBP1	chr21	16.4673
HTP0501A	T21	MS3	Male	4	ENSG00000159086.15	PAXBP1	chr21	11.6499
HTP0507A	T21	MS3	Male	8.2	ENSG00000159086.15	PAXBP1	chr21	10.938
HTP0510A	T21	MS1	Female	23	ENSG00000159086.15	PAXBP1	chr21	19.6156
HTP0512A	T21	MS3	Male	30	ENSG00000159086.15	PAXBP1	chr21	17.9905
HTP0515A	T21	MS3	Male	13.1	ENSG00000159086.15	PAXBP1	chr21	15.3887
HTP0516A	T21	MS1	Male	39.1	ENSG00000159086.15	PAXBP1	chr21	16.6375
HTP0517A	T21	MS2	Male	2.7	ENSG00000159086.15	PAXBP1	chr21	13.9497
HTP0519A	T21	MS1	Male	2	ENSG00000159086.15	PAXBP1	chr21	14.3358
HTP0525A	T21	MS1	Female	34.2	ENSG00000159086.15	PAXBP1	chr21	13.3708
HTP0530A	T21	MS3	Female	39.6	ENSG00000159086.15	PAXBP1	chr21	6.77112
HTP0531A	T21	MS3	Female	3.5	ENSG00000159086.15	PAXBP1	chr21	10.1843
HTP0534A	T21	MS1	Male	36.9	ENSG00000159086.15	PAXBP1	chr21	16.5558
HTP0535A	T21	MS3	Male	23.6	ENSG00000159086.15	PAXBP1	chr21	11.1155
HTP0537A	T21	MS2	Female	51.9	ENSG00000159086.15	PAXBP1	chr21	5.11959
HTP0538A	T21	MS3	Male	28.4	ENSG00000159086.15	PAXBP1	chr21	5.45218
HTP0539A	T21	MS2	Female	42.8	ENSG00000159086.15	PAXBP1	chr21	6.26305
HTP0540A	T21	MS1	Female	14.5	ENSG00000159086.15	PAXBP1	chr21	12.1146
HTP0541A	T21	MS2	Male	29.7	ENSG00000159086.15	PAXBP1	chr21	7.52612
HTP0542A	T21	MS2	Male	27.8	ENSG00000159086.15	PAXBP1	chr21	4.52939
HTP0543A	T21	MS2	Male	36.9	ENSG00000159086.15	PAXBP1	chr21	8.60203
HTP0544A	T21	MS2	Male	38.1	ENSG00000159086.15	PAXBP1	chr21	7.24465
HTP0545A	T21	MS1	Male	18.1	ENSG00000159086.15	PAXBP1	chr21	8.14101
HTP0546A	T21	MS2	Female	51.4	ENSG00000159086.15	PAXBP1	chr21	6.18402
HTP0547A	T21	MS2	Female	26	ENSG00000159086.15	PAXBP1	chr21	8.83026
HTP0548A	T21	MS3	Female	46.2	ENSG00000159086.15	PAXBP1	chr21	6.53376
HTP0549A	T21	MS3	Female	20.6	ENSG00000159086.15	PAXBP1	chr21	6.80556
HTP0550A	T21	MS1	Female	15.2	ENSG00000159086.15	PAXBP1	chr21	11.107
HTP0552A	T21	MS2	Male	17	ENSG00000159086.15	PAXBP1	chr21	5.66383
HTP0553A	T21	MS2	Female	18.2	ENSG00000159086.15	PAXBP1	chr21	8.39632
HTP0554A	T21	MS2	Male	23.1	ENSG00000159086.15	PAXBP1	chr21	7.74123
HTP0556A	T21	MS2	Male	28.3	ENSG00000159086.15	PAXBP1	chr21	5.04762
HTP0560A	T21	MS2	Male	50.1	ENSG00000159086.15	PAXBP1	chr21	5.38527
HTP0561A	T21	MS3	Male	13.7	ENSG00000159086.15	PAXBP1	chr21	5.13215
HTP0563A	T21	MS2	Female	8.7	ENSG00000159086.15	PAXBP1	chr21	7.01643
HTP0564A	T21	MS1	Male	14.2	ENSG00000159086.15	PAXBP1	chr21	9.80802
HTP0565A	T21	MS2	Male	22.5	ENSG00000159086.15	PAXBP1	chr21	4.765
HTP0566A	T21	MS2	Male	13.7	ENSG00000159086.15	PAXBP1	chr21	8.75854
HTP0568A	T21	MS2	Male	28.3	ENSG00000159086.15	PAXBP1	chr21	7.18537
HTP0569A	T21	MS2	Male	22.9	ENSG00000159086.15	PAXBP1	chr21	9.91567
HTP0570A	T21	MS3	Male	38.8	ENSG00000159086.15	PAXBP1	chr21	4.34169
HTP0571A	T21	MS3	Male	13.1	ENSG00000159086.15	PAXBP1	chr21	6.90539
HTP0572A	T21	MS3	Male	24.4	ENSG00000159086.15	PAXBP1	chr21	6.24642
HTP0574A	T21	MS3	Male	42.4	ENSG00000159086.15	PAXBP1	chr21	4.93891
HTP0575A	T21	MS2	Female	17.2	ENSG00000159086.15	PAXBP1	chr21	6.90349
HTP0577A	T21	MS2	Female	28.4	ENSG00000159086.15	PAXBP1	chr21	5.55884
HTP0578A	T21	MS1	Male	25.7	ENSG00000159086.15	PAXBP1	chr21	6.50479
[truncated: 694 more rows]

## Sheet: 3I
SampleID	Karyotype	subtype	Sex	Age	EnsemblID	Gene_name	chr	RPKM
[truncated: 912 more rows]

[truncated: 4 more sheets: S3A, S3B, S3C, S3E]
