# Supplementary material for: Variegated overexpression of chromosome 21 genes reveals molecular and immune subtypes of Down syndrome
Source: Nat Commun. 2024 Jun 28;15:5473. doi: 10.1038/s41467-024-49781-1 (PMC11213896; doi:10.1038/s41467-024-49781-1)
Supplement: Supplementary file 13 — Source Data [file 41467_2024_49781_MOESM13_ESM.zip › Source Data/SourceData_Fig2.xlsx]

## Sheet: 2A
SampleID	Karyotype	subtype	Sex	Age	EnsemblID	Gene_name	chr	RPKM
HTP0005A3	T21	MS1	Male	36.5	ENSG00000141956.13	PRDM15	chr21	2.56702
HTP0012A2	T21	MS1	Female	44	ENSG00000141956.13	PRDM15	chr21	2.25347
HTP0015A4	T21	MS2	Male	31.2	ENSG00000141956.13	PRDM15	chr21	2.92331
HTP0017A4	T21	MS3	Female	23.6	ENSG00000141956.13	PRDM15	chr21	2.60258
HTP0023A2	T21	MS2	Female	36.2	ENSG00000141956.13	PRDM15	chr21	3.48076
HTP0025A3	T21	MS2	Female	25.7	ENSG00000141956.13	PRDM15	chr21	2.55835
HTP0036A2	T21	MS1	Female	32.1	ENSG00000141956.13	PRDM15	chr21	2.74617
HTP0050A3	T21	MS3	Female	22.8	ENSG00000141956.13	PRDM15	chr21	1.92385
HTP0052A2	T21	MS1	Female	29.9	ENSG00000141956.13	PRDM15	chr21	3.26192
HTP0053A2	T21	MS1	Female	26.3	ENSG00000141956.13	PRDM15	chr21	3.45345
HTP0054A2	T21	MS3	Male	21.7	ENSG00000141956.13	PRDM15	chr21	1.9059
HTP0066A2	T21	MS1	Male	14.7	ENSG00000141956.13	PRDM15	chr21	3.81659
HTP0070A3	T21	MS3	Male	24.9	ENSG00000141956.13	PRDM15	chr21	2.52198
HTP0073A2	T21	MS3	Male	54.7	ENSG00000141956.13	PRDM15	chr21	1.57678
HTP0080A2	T21	MS1	Female	34.8	ENSG00000141956.13	PRDM15	chr21	2.53145
HTP0101A2	T21	MS3	Female	31.3	ENSG00000141956.13	PRDM15	chr21	1.41745
HTP0103A2	T21	MS1	Female	1.6	ENSG00000141956.13	PRDM15	chr21	3.90776
HTP0107A3	T21	MS2	Female	33.7	ENSG00000141956.13	PRDM15	chr21	1.50574
HTP0109A3	T21	MS1	Female	49	ENSG00000141956.13	PRDM15	chr21	2.89631
HTP0112A3	T21	MS3	Female	36	ENSG00000141956.13	PRDM15	chr21	2.27393
HTP0116A2	T21	MS1	Male	10.9	ENSG00000141956.13	PRDM15	chr21	3.53798
HTP0119A	T21	MS1	Female	50.9	ENSG00000141956.13	PRDM15	chr21	2.35253
HTP0151A	T21	MS3	Male	27.4	ENSG00000141956.13	PRDM15	chr21	2.27128
HTP0198A3	T21	MS2	Male	36.3	ENSG00000141956.13	PRDM15	chr21	1.922
HTP0207A4	T21	MS1	Female	25.2	ENSG00000141956.13	PRDM15	chr21	3.0964
HTP0211A3	T21	MS2	Male	29.7	ENSG00000141956.13	PRDM15	chr21	2.42145
HTP0213A3	T21	MS2	Male	46.3	ENSG00000141956.13	PRDM15	chr21	1.60512
HTP0219A2	T21	MS2	Female	19.5	ENSG00000141956.13	PRDM15	chr21	2.56646
HTP0226A3	T21	MS1	Male	52.4	ENSG00000141956.13	PRDM15	chr21	2.7192
HTP0230A2	T21	MS3	Female	39.6	ENSG00000141956.13	PRDM15	chr21	1.64806
HTP0236A2	T21	MS1	Male	11.3	ENSG00000141956.13	PRDM15	chr21	2.91152
HTP0238A3	T21	MS2	Male	41.5	ENSG00000141956.13	PRDM15	chr21	2.22156
HTP0241A2	T21	MS3	Female	17.9	ENSG00000141956.13	PRDM15	chr21	1.93195
HTP0243A3	T21	MS3	Female	15.1	ENSG00000141956.13	PRDM15	chr21	2.16081
HTP0247A2	T21	MS3	Male	22.5	ENSG00000141956.13	PRDM15	chr21	1.82099
HTP0249A2	T21	MS2	Female	34	ENSG00000141956.13	PRDM15	chr21	2.00423
HTP0251A2	T21	MS3	Female	34.3	ENSG00000141956.13	PRDM15	chr21	2.45668
HTP0254A2	T21	MS2	Male	33.8	ENSG00000141956.13	PRDM15	chr21	2.24105
HTP0259A2	T21	MS3	Female	32.6	ENSG00000141956.13	PRDM15	chr21	2.57253
HTP0261A2	T21	MS1	Male	22.9	ENSG00000141956.13	PRDM15	chr21	3.19077
HTP0262A2	T21	MS3	Female	14.3	ENSG00000141956.13	PRDM15	chr21	2.60672
HTP0263A2	T21	MS2	Female	12.4	ENSG00000141956.13	PRDM15	chr21	1.57764
HTP0277A3	T21	MS1	Female	37.2	ENSG00000141956.13	PRDM15	chr21	2.70698
HTP0293A	T21	MS3	Male	6.2	ENSG00000141956.13	PRDM15	chr21	2.51139
HTP0295A	T21	MS3	Male	51.2	ENSG00000141956.13	PRDM15	chr21	2.25773
HTP0296A	T21	MS3	Male	55.1	ENSG00000141956.13	PRDM15	chr21	2.5402
HTP0298A	T21	MS1	Female	25.8	ENSG00000141956.13	PRDM15	chr21	3.53309
HTP0300A	T21	MS1	Female	30.8	ENSG00000141956.13	PRDM15	chr21	2.76272
HTP0301A3	T21	MS2	Female	24	ENSG00000141956.13	PRDM15	chr21	2.16614
HTP0306A	T21	MS3	Male	23.2	ENSG00000141956.13	PRDM15	chr21	1.91837
HTP0312A2	T21	MS1	Female	35.7	ENSG00000141956.13	PRDM15	chr21	3.31992
HTP0318A3	T21	MS1	Male	30.5	ENSG00000141956.13	PRDM15	chr21	4.20835
HTP0320A2	T21	MS3	Female	33.7	ENSG00000141956.13	PRDM15	chr21	1.89392
HTP0321A	T21	MS3	Female	14	ENSG00000141956.13	PRDM15	chr21	1.71154
HTP0323A	T21	MS3	Male	3.8	ENSG00000141956.13	PRDM15	chr21	3.1422
HTP0324A2	T21	MS1	Male	22	ENSG00000141956.13	PRDM15	chr21	3.18624
HTP0325A	T21	MS3	Male	13.4	ENSG00000141956.13	PRDM15	chr21	3.03907
HTP0327A	T21	MS1	Male	6.5	ENSG00000141956.13	PRDM15	chr21	3.26979
HTP0329A2	T21	MS3	Female	19.5	ENSG00000141956.13	PRDM15	chr21	2.29794
HTP0330A	T21	MS1	Male	6.1	ENSG00000141956.13	PRDM15	chr21	3.64951
HTP0331A	T21	MS3	Male	23.1	ENSG00000141956.13	PRDM15	chr21	2.63226
HTP0333A2	T21	MS3	Female	30.3	ENSG00000141956.13	PRDM15	chr21	2.04294
HTP0334A2	T21	MS1	Male	44.1	ENSG00000141956.13	PRDM15	chr21	2.88261
HTP0335A2	T21	MS2	Female	57.6	ENSG00000141956.13	PRDM15	chr21	2.72636
HTP0336A	T21	MS1	Female	8.7	ENSG00000141956.13	PRDM15	chr21	5.14585
HTP0337A	T21	MS3	Male	22.2	ENSG00000141956.13	PRDM15	chr21	1.96457
HTP0339A	T21	MS1	Male	16.1	ENSG00000141956.13	PRDM15	chr21	4.67105
HTP0340A	T21	MS3	Female	18.6	ENSG00000141956.13	PRDM15	chr21	1.88907
HTP0341A	T21	MS1	Male	2.6	ENSG00000141956.13	PRDM15	chr21	3.99814
HTP0342A	T21	MS1	Female	13.6	ENSG00000141956.13	PRDM15	chr21	2.8895
HTP0345A	T21	MS3	Female	52.7	ENSG00000141956.13	PRDM15	chr21	1.6014
HTP0354A	T21	MS1	Male	6	ENSG00000141956.13	PRDM15	chr21	4.4033
HTP0357A	T21	MS1	Male	3.8	ENSG00000141956.13	PRDM15	chr21	4.6164
HTP0364A	T21	MS3	Male	13.7	ENSG00000141956.13	PRDM15	chr21	1.73155
HTP0367A	T21	MS1	Male	13.6	ENSG00000141956.13	PRDM15	chr21	3.2553
HTP0368A	T21	MS1	Male	15.2	ENSG00000141956.13	PRDM15	chr21	3.06909
HTP0370A	T21	MS1	Male	20.2	ENSG00000141956.13	PRDM15	chr21	2.68423
HTP0373A	T21	MS1	Male	56.7	ENSG00000141956.13	PRDM15	chr21	2.34147
HTP0374A	T21	MS2	Male	25.5	ENSG00000141956.13	PRDM15	chr21	2.3081
HTP0375A	T21	MS1	Female	10.9	ENSG00000141956.13	PRDM15	chr21	3.25023
HTP0378A	T21	MS3	Female	31.4	ENSG00000141956.13	PRDM15	chr21	1.27172
HTP0379A	T21	MS1	Female	35.4	ENSG00000141956.13	PRDM15	chr21	2.09075
HTP0380A	T21	MS2	Male	25.8	ENSG00000141956.13	PRDM15	chr21	2.76006
HTP0381A	T21	MS2	Male	25.4	ENSG00000141956.13	PRDM15	chr21	3.28433
HTP0382A	T21	MS3	Male	39.5	ENSG00000141956.13	PRDM15	chr21	1.64178
HTP0384A	T21	MS3	Female	27.8	ENSG00000141956.13	PRDM15	chr21	1.78077
HTP0385A	T21	MS3	Male	25.6	ENSG00000141956.13	PRDM15	chr21	1.79813
HTP0386A	T21	MS2	Male	6.8	ENSG00000141956.13	PRDM15	chr21	2.71004
HTP0387A	T21	MS1	Female	33.3	ENSG00000141956.13	PRDM15	chr21	3.05175
HTP0388A	T21	MS1	Female	37.5	ENSG00000141956.13	PRDM15	chr21	2.88063
HTP0389A	T21	MS1	Female	20.1	ENSG00000141956.13	PRDM15	chr21	2.83764
HTP0390A	T21	MS3	Female	15.5	ENSG00000141956.13	PRDM15	chr21	1.88549
HTP0391A	T21	MS1	Male	26.8	ENSG00000141956.13	PRDM15	chr21	3.63903
HTP0392A	T21	MS3	Male	32.4	ENSG00000141956.13	PRDM15	chr21	2.55621
HTP0393A	T21	MS2	Female	39.8	ENSG00000141956.13	PRDM15	chr21	2.14067
HTP0394A	T21	MS2	Female	23.6	ENSG00000141956.13	PRDM15	chr21	3.12856
HTP0395A	T21	MS2	Male	35.2	ENSG00000141956.13	PRDM15	chr21	2.4767
HTP0396A	T21	MS3	Male	15.9	ENSG00000141956.13	PRDM15	chr21	1.39193
HTP0397A	T21	MS1	Male	38.7	ENSG00000141956.13	PRDM15	chr21	2.54664
HTP0398A	T21	MS2	Female	17.5	ENSG00000141956.13	PRDM15	chr21	2.32239
HTP0399A2	T21	MS3	Male	33.1	ENSG00000141956.13	PRDM15	chr21	1.76148
HTP0400A	T21	MS1	Male	14.9	ENSG00000141956.13	PRDM15	chr21	3.07366
HTP0401A	T21	MS3	Female	34.6	ENSG00000141956.13	PRDM15	chr21	1.89145
HTP0402A	T21	MS1	Male	35.9	ENSG00000141956.13	PRDM15	chr21	2.92281
HTP0403A	T21	MS3	Male	13.4	ENSG00000141956.13	PRDM15	chr21	2.64645
HTP0404A	T21	MS3	Female	12.5	ENSG00000141956.13	PRDM15	chr21	1.10737
HTP0405A	T21	MS3	Male	26.1	ENSG00000141956.13	PRDM15	chr21	2.72681
HTP0406A	T21	MS2	Female	9.2	ENSG00000141956.13	PRDM15	chr21	3.13674
HTP0407A	T21	MS3	Male	43.5	ENSG00000141956.13	PRDM15	chr21	2.40395
HTP0408A	T21	MS1	Male	40.6	ENSG00000141956.13	PRDM15	chr21	3.07711
HTP0409A	T21	MS2	Female	21.2	ENSG00000141956.13	PRDM15	chr21	2.1716
HTP0410A	T21	MS2	Male	24	ENSG00000141956.13	PRDM15	chr21	2.53072
HTP0411A	T21	MS3	Female	18.7	ENSG00000141956.13	PRDM15	chr21	1.55377
HTP0412A	T21	MS3	Male	20.7	ENSG00000141956.13	PRDM15	chr21	2.61419
HTP0413A	T21	MS2	Female	22.5	ENSG00000141956.13	PRDM15	chr21	2.48434
HTP0414A	T21	MS3	Female	21.8	ENSG00000141956.13	PRDM15	chr21	2.60033
HTP0415A	T21	MS3	Female	8.3	ENSG00000141956.13	PRDM15	chr21	1.97104
HTP0418A	T21	MS1	Male	3.8	ENSG00000141956.13	PRDM15	chr21	3.52013
HTP0419A	T21	MS1	Male	20.8	ENSG00000141956.13	PRDM15	chr21	3.51599
HTP0420A	T21	MS1	Male	6.4	ENSG00000141956.13	PRDM15	chr21	3.68504
HTP0421A	T21	MS3	Male	13.7	ENSG00000141956.13	PRDM15	chr21	2.36754
HTP0423A	T21	MS2	Male	23.9	ENSG00000141956.13	PRDM15	chr21	2.47476
HTP0424A	T21	MS2	Female	4	ENSG00000141956.13	PRDM15	chr21	2.02684
HTP0425A	T21	MS2	Male	19.1	ENSG00000141956.13	PRDM15	chr21	1.94264
HTP0426A	T21	MS3	Male	17.5	ENSG00000141956.13	PRDM15	chr21	2.32483
HTP0428A	T21	MS2	Male	27.5	ENSG00000141956.13	PRDM15	chr21	2.31089
HTP0430A	T21	MS2	Male	13.9	ENSG00000141956.13	PRDM15	chr21	2.70367
HTP0431A2	T21	MS2	Female	20.9	ENSG00000141956.13	PRDM15	chr21	2.52526
HTP0434A	T21	MS3	Female	25.9	ENSG00000141956.13	PRDM15	chr21	1.39079
HTP0435A2	T21	MS1	Male	36.2	ENSG00000141956.13	PRDM15	chr21	1.84498
HTP0436A	T21	MS3	Female	32.8	ENSG00000141956.13	PRDM15	chr21	1.72392
HTP0437A	T21	MS2	Male	24.9	ENSG00000141956.13	PRDM15	chr21	1.876
HTP0438A	T21	MS1	Female	19.9	ENSG00000141956.13	PRDM15	chr21	2.51188
HTP0439A2	T21	MS3	Male	40.8	ENSG00000141956.13	PRDM15	chr21	2.34142
HTP0440A	T21	MS2	Male	20.9	ENSG00000141956.13	PRDM15	chr21	2.16257
HTP0442A2	T21	MS1	Female	9.5	ENSG00000141956.13	PRDM15	chr21	3.39516
HTP0443A2	T21	MS3	Male	17.9	ENSG00000141956.13	PRDM15	chr21	1.85709
HTP0445A	T21	MS2	Female	38.8	ENSG00000141956.13	PRDM15	chr21	1.89276
HTP0446A	T21	MS1	Female	31.7	ENSG00000141956.13	PRDM15	chr21	2.40742
HTP0448A	T21	MS2	Male	21.5	ENSG00000141956.13	PRDM15	chr21	2.21777
HTP0449A	T21	MS2	Male	20.8	ENSG00000141956.13	PRDM15	chr21	2.3764
HTP0450A	T21	MS1	Male	15.4	ENSG00000141956.13	PRDM15	chr21	3.49724
HTP0451A	T21	MS1	Male	32.5	ENSG00000141956.13	PRDM15	chr21	3.09485
HTP0452A	T21	MS2	Female	16.6	ENSG00000141956.13	PRDM15	chr21	1.79477
HTP0454A	T21	MS3	Male	21.7	ENSG00000141956.13	PRDM15	chr21	2.44314
HTP0456A	T21	MS2	Male	7.3	ENSG00000141956.13	PRDM15	chr21	2.42599
HTP0458A	T21	MS3	Male	20	ENSG00000141956.13	PRDM15	chr21	2.8566
HTP0459A	T21	MS1	Male	13.7	ENSG00000141956.13	PRDM15	chr21	2.60095
HTP0460A	T21	MS1	Male	20.3	ENSG00000141956.13	PRDM15	chr21	3.47452
HTP0461A	T21	MS1	Female	12.5	ENSG00000141956.13	PRDM15	chr21	4.61058
HTP0462A	T21	MS1	Male	38.6	ENSG00000141956.13	PRDM15	chr21	1.50013
HTP0463A	T21	MS1	Female	28.3	ENSG00000141956.13	PRDM15	chr21	2.96571
HTP0464A	T21	MS3	Male	22.7	ENSG00000141956.13	PRDM15	chr21	1.82802
HTP0465A	T21	MS3	Female	6.8	ENSG00000141956.13	PRDM15	chr21	2.06032
HTP0467A	T21	MS2	Female	32.5	ENSG00000141956.13	PRDM15	chr21	1.89225
HTP0468A2	T21	MS2	Male	29.7	ENSG00000141956.13	PRDM15	chr21	2.75638
HTP0469A	T21	MS2	Female	16.7	ENSG00000141956.13	PRDM15	chr21	1.88883
HTP0471A	T21	MS1	Female	9	ENSG00000141956.13	PRDM15	chr21	2.46401
HTP0473A	T21	MS1	Male	17.1	ENSG00000141956.13	PRDM15	chr21	2.60784
HTP0475A	T21	MS1	Female	22	ENSG00000141956.13	PRDM15	chr21	3.32157
HTP0476A	T21	MS2	Female	11.1	ENSG00000141956.13	PRDM15	chr21	1.31181
HTP0477A	T21	MS1	Male	3.4	ENSG00000141956.13	PRDM15	chr21	4.8375
HTP0478A	T21	MS1	Female	40.3	ENSG00000141956.13	PRDM15	chr21	2.81635
HTP0479A	T21	MS1	Male	3.7	ENSG00000141956.13	PRDM15	chr21	3.55258
HTP0480A	T21	MS1	Female	21.9	ENSG00000141956.13	PRDM15	chr21	2.98426
HTP0482A	T21	MS2	Male	19.3	ENSG00000141956.13	PRDM15	chr21	2.37364
HTP0484A	T21	MS3	Male	5.6	ENSG00000141956.13	PRDM15	chr21	1.34472
HTP0485A	T21	MS2	Female	5.7	ENSG00000141956.13	PRDM15	chr21	2.93707
HTP0487A	T21	MS2	Male	4.6	ENSG00000141956.13	PRDM15	chr21	2.77507
HTP0488A	T21	MS1	Male	5.4	ENSG00000141956.13	PRDM15	chr21	2.7907
HTP0491A	T21	MS1	Male	6.5	ENSG00000141956.13	PRDM15	chr21	3.84313
HTP0494A	T21	MS2	Female	7.1	ENSG00000141956.13	PRDM15	chr21	3.16613
HTP0501A	T21	MS3	Male	4	ENSG00000141956.13	PRDM15	chr21	2.14645
HTP0507A	T21	MS3	Male	8.2	ENSG00000141956.13	PRDM15	chr21	2.9493
HTP0510A	T21	MS1	Female	23	ENSG00000141956.13	PRDM15	chr21	3.17011
HTP0512A	T21	MS3	Male	30	ENSG00000141956.13	PRDM15	chr21	3.31866
HTP0515A	T21	MS3	Male	13.1	ENSG00000141956.13	PRDM15	chr21	3.27434
HTP0516A	T21	MS1	Male	39.1	ENSG00000141956.13	PRDM15	chr21	3.02219
HTP0517A	T21	MS2	Male	2.7	ENSG00000141956.13	PRDM15	chr21	3.31433
HTP0519A	T21	MS1	Male	2	ENSG00000141956.13	PRDM15	chr21	4.4489
HTP0525A	T21	MS1	Female	34.2	ENSG00000141956.13	PRDM15	chr21	3.58855
HTP0530A	T21	MS3	Female	39.6	ENSG00000141956.13	PRDM15	chr21	1.57665
HTP0531A	T21	MS3	Female	3.5	ENSG00000141956.13	PRDM15	chr21	2.47464
HTP0534A	T21	MS1	Male	36.9	ENSG00000141956.13	PRDM15	chr21	3.1084
HTP0535A	T21	MS3	Male	23.6	ENSG00000141956.13	PRDM15	chr21	2.36671
HTP0537A	T21	MS2	Female	51.9	ENSG00000141956.13	PRDM15	chr21	2.27401
HTP0538A	T21	MS3	Male	28.4	ENSG00000141956.13	PRDM15	chr21	1.63569
HTP0539A	T21	MS2	Female	42.8	ENSG00000141956.13	PRDM15	chr21	2.10932
HTP0540A	T21	MS1	Female	14.5	ENSG00000141956.13	PRDM15	chr21	3.35592
HTP0541A	T21	MS2	Male	29.7	ENSG00000141956.13	PRDM15	chr21	1.96767
HTP0542A	T21	MS2	Male	27.8	ENSG00000141956.13	PRDM15	chr21	1.68593
HTP0543A	T21	MS2	Male	36.9	ENSG00000141956.13	PRDM15	chr21	1.80323
HTP0544A	T21	MS2	Male	38.1	ENSG00000141956.13	PRDM15	chr21	2.13651
HTP0545A	T21	MS1	Male	18.1	ENSG00000141956.13	PRDM15	chr21	2.32129
HTP0546A	T21	MS2	Female	51.4	ENSG00000141956.13	PRDM15	chr21	2.72086
HTP0547A	T21	MS2	Female	26	ENSG00000141956.13	PRDM15	chr21	2.10718
HTP0548A	T21	MS3	Female	46.2	ENSG00000141956.13	PRDM15	chr21	1.81249
HTP0549A	T21	MS3	Female	20.6	ENSG00000141956.13	PRDM15	chr21	1.40279
HTP0550A	T21	MS1	Female	15.2	ENSG00000141956.13	PRDM15	chr21	4.04484
HTP0552A	T21	MS2	Male	17	ENSG00000141956.13	PRDM15	chr21	1.69654
HTP0553A	T21	MS2	Female	18.2	ENSG00000141956.13	PRDM15	chr21	2.90392
HTP0554A	T21	MS2	Male	23.1	ENSG00000141956.13	PRDM15	chr21	1.89315
HTP0556A	T21	MS2	Male	28.3	ENSG00000141956.13	PRDM15	chr21	3.03106
HTP0560A	T21	MS2	Male	50.1	ENSG00000141956.13	PRDM15	chr21	2.29239
HTP0561A	T21	MS3	Male	13.7	ENSG00000141956.13	PRDM15	chr21	2.11988
HTP0563A	T21	MS2	Female	8.7	ENSG00000141956.13	PRDM15	chr21	1.84232
HTP0564A	T21	MS1	Male	14.2	ENSG00000141956.13	PRDM15	chr21	2.95758
HTP0565A	T21	MS2	Male	22.5	ENSG00000141956.13	PRDM15	chr21	1.96414
HTP0566A	T21	MS2	Male	13.7	ENSG00000141956.13	PRDM15	chr21	3.28521
HTP0568A	T21	MS2	Male	28.3	ENSG00000141956.13	PRDM15	chr21	2.18792
HTP0569A	T21	MS2	Male	22.9	ENSG00000141956.13	PRDM15	chr21	3.57468
HTP0570A	T21	MS3	Male	38.8	ENSG00000141956.13	PRDM15	chr21	1.80179
HTP0571A	T21	MS3	Male	13.1	ENSG00000141956.13	PRDM15	chr21	1.54235
HTP0572A	T21	MS3	Male	24.4	ENSG00000141956.13	PRDM15	chr21	1.73815
HTP0574A	T21	MS3	Male	42.4	ENSG00000141956.13	PRDM15	chr21	1.69762
HTP0575A	T21	MS2	Female	17.2	ENSG00000141956.13	PRDM15	chr21	2.26557
HTP0577A	T21	MS2	Female	28.4	ENSG00000141956.13	PRDM15	chr21	1.77839
HTP0578A	T21	MS1	Male	25.7	ENSG00000141956.13	PRDM15	chr21	2.33243
HTP0580A	T21	MS1	Female	31.8	ENSG00000141956.13	PRDM15	chr21	2.75595
HTP0581A	T21	MS2	Male	30.6	ENSG00000141956.13	PRDM15	chr21	2.1355
HTP0583A	T21	MS1	Female	6.2	ENSG00000141956.13	PRDM15	chr21	3.07039
HTP0584A	T21	MS2	Male	29.3	ENSG00000141956.13	PRDM15	chr21	1.96624
HTP0585A	T21	MS3	Female	16.5	ENSG00000141956.13	PRDM15	chr21	1.76063
HTP0586A	T21	MS3	Male	31.9	ENSG00000141956.13	PRDM15	chr21	1.66532
HTP0587A	T21	MS2	Male	4.3	ENSG00000141956.13	PRDM15	chr21	2.69408
HTP0588A	T21	MS1	Female	19.2	ENSG00000141956.13	PRDM15	chr21	2.68959
HTP0589A	T21	MS3	Female	19	ENSG00000141956.13	PRDM15	chr21	1.83138
HTP0590A	T21	MS3	Male	16.8	ENSG00000141956.13	PRDM15	chr21	2.52912
HTP0591A	T21	MS2	Male	31.9	ENSG00000141956.13	PRDM15	chr21	2.13487
HTP0592A	T21	MS2	Female	14.5	ENSG00000141956.13	PRDM15	chr21	2.45977
HTP0593A	T21	MS2	Male	11.7	ENSG00000141956.13	PRDM15	chr21	2.14626
HTP0594A	T21	MS1	Male	30.1	ENSG00000141956.13	PRDM15	chr21	1.90346
HTP0596A	T21	MS2	Female	28.3	ENSG00000141956.13	PRDM15	chr21	2.31358
HTP0597A	T21	MS2	Female	12.5	ENSG00000141956.13	PRDM15	chr21	2.67824
HTP0598A	T21	MS3	Female	18	ENSG00000141956.13	PRDM15	chr21	1.65906
HTP0599A	T21	MS3	Female	36.6	ENSG00000141956.13	PRDM15	chr21	1.2859
HTP0600A	T21	MS3	Male	10.8	ENSG00000141956.13	PRDM15	chr21	1.22866
HTP0602A	T21	MS3	Female	13.5	ENSG00000141956.13	PRDM15	chr21	1.92129
HTP0603A	T21	MS1	Female	12.7	ENSG00000141956.13	PRDM15	chr21	2.55791
HTP0604A	T21	MS3	Female	26.6	ENSG00000141956.13	PRDM15	chr21	1.39836
HTP0605A	T21	MS3	Male	17.5	ENSG00000141956.13	PRDM15	chr21	2.03419
HTP0607A	T21	MS2	Male	23.9	ENSG00000141956.13	PRDM15	chr21	1.65038
HTP0608A	T21	MS1	Female	32.5	ENSG00000141956.13	PRDM15	chr21	2.06368
HTP0609A	T21	MS1	Female	4	ENSG00000141956.13	PRDM15	chr21	3.92845
HTP0610A	T21	MS3	Female	17	ENSG00000141956.13	PRDM15	chr21	0.929864
HTP0611A	T21	MS1	Female	23.9	ENSG00000141956.13	PRDM15	chr21	2.85269
HTP0612A	T21	MS1	Male	11.4	ENSG00000141956.13	PRDM15	chr21	3.75374
HTP0613A	T21	MS3	Female	10.3	ENSG00000141956.13	PRDM15	chr21	2.67682
HTP0616A	T21	MS3	Male	19	ENSG00000141956.13	PRDM15	chr21	2.25897
HTP0617A	T21	MS3	Male	30.5	ENSG00000141956.13	PRDM15	chr21	1.43161
HTP0618A	T21	MS3	Female	37	ENSG00000141956.13	PRDM15	chr21	1.79422
HTP0619A	T21	MS3	Female	37	ENSG00000141956.13	PRDM15	chr21	1.94216
HTP0620A	T21	MS3	Female	19.6	ENSG00000141956.13	PRDM15	chr21	1.95052
HTP0621A	T21	MS2	Female	21.4	ENSG00000141956.13	PRDM15	chr21	1.78808
HTP0622A	T21	MS2	Female	26	ENSG00000141956.13	PRDM15	chr21	2.51685
HTP0623A	T21	MS2	Female	28.1	ENSG00000141956.13	PRDM15	chr21	2.06831
HTP0624A	T21	MS2	Female	28.1	ENSG00000141956.13	PRDM15	chr21	2.24119
HTP0625A	T21	MS1	Male	40.1	ENSG00000141956.13	PRDM15	chr21	2.56055
HTP0626A	T21	MS2	Male	14.2	ENSG00000141956.13	PRDM15	chr21	2.73461
HTP0627A	T21	MS3	Female	21.1	ENSG00000141956.13	PRDM15	chr21	1.13653
HTP0629A	T21	MS1	Female	7	ENSG00000141956.13	PRDM15	chr21	2.79493
HTP0630A	T21	MS2	Male	39.9	ENSG00000141956.13	PRDM15	chr21	2.21932
HTP0631A	T21	MS1	Female	33	ENSG00000141956.13	PRDM15	chr21	2.53119
HTP0632A	T21	MS2	Female	26.4	ENSG00000141956.13	PRDM15	chr21	2.38988
HTP0633A	T21	MS1	Male	33.1	ENSG00000141956.13	PRDM15	chr21	2.39716
HTP0634A	T21	MS2	Male	20.4	ENSG00000141956.13	PRDM15	chr21	1.63911
HTP0637A	T21	MS3	Female	20.1	ENSG00000141956.13	PRDM15	chr21	1.9725
HTP0638A	T21	MS3	Female	32.7	ENSG00000141956.13	PRDM15	chr21	0.937868
HTP0639A	T21	MS1	Male	27.3	ENSG00000141956.13	PRDM15	chr21	2.447
HTP0641A	T21	MS1	Male	46.6	ENSG00000141956.13	PRDM15	chr21	2.31894
HTP0642A	T21	MS3	Female	25.2	ENSG00000141956.13	PRDM15	chr21	1.54426
HTP0643A	T21	MS3	Male	29.7	ENSG00000141956.13	PRDM15	chr21	1.42446
HTP0644A	T21	MS3	Male	28.7	ENSG00000141956.13	PRDM15	chr21	1.60006
HTP0645A	T21	MS1	Male	28.4	ENSG00000141956.13	PRDM15	chr21	2.00098
HTP0646A	T21	MS3	Male	17.1	ENSG00000141956.13	PRDM15	chr21	1.82948
HTP0647A	T21	MS1	Male	7	ENSG00000141956.13	PRDM15	chr21	2.10031
HTP0650A	T21	MS1	Female	45.7	ENSG00000141956.13	PRDM15	chr21	3.016
HTP0651A	T21	MS3	Male	31.2	ENSG00000141956.13	PRDM15	chr21	1.84642
HTP0652A	T21	MS1	Female	35.1	ENSG00000141956.13	PRDM15	chr21	2.33763
HTP0654A	T21	MS1	Female	26.9	ENSG00000141956.13	PRDM15	chr21	1.82633
HTP0657A	T21	MS3	Male	16.9	ENSG00000141956.13	PRDM15	chr21	1.7998
HTP0658A	T21	MS1	Male	15.3	ENSG00000141956.13	PRDM15	chr21	2.69454
HTP0659A	T21	MS1	Female	36.5	ENSG00000141956.13	PRDM15	chr21	2.69944
HTP0660A	T21	MS1	Male	13	ENSG00000141956.13	PRDM15	chr21	2.74575
HTP0661A	T21	MS1	Male	28.4	ENSG00000141956.13	PRDM15	chr21	2.876
HTP0662A	T21	MS1	Female	26.1	ENSG00000141956.13	PRDM15	chr21	1.9628
HTP0663A	T21	MS3	Female	20.5	ENSG00000141956.13	PRDM15	chr21	1.18169
HTP0664A	T21	MS2	Female	29.4	ENSG00000141956.13	PRDM15	chr21	1.71488
HTP0665A	T21	MS1	Female	23.4	ENSG00000141956.13	PRDM15	chr21	2.1631
HTP0666A	T21	MS3	Male	17.4	ENSG00000141956.13	PRDM15	chr21	1.22117
HTP0667A	T21	MS2	Male	24.1	ENSG00000141956.13	PRDM15	chr21	2.09568
HTP0668A	T21	MS1	Female	29.7	ENSG00000141956.13	PRDM15	chr21	2.74461
HTP0672A	T21	MS1	Male	17.2	ENSG00000141956.13	PRDM15	chr21	3.24577
HTP0676A	T21	MS1	Female	19.3	ENSG00000141956.13	PRDM15	chr21	3.14052
HTP0706A	T21	MS3	Female	22.8	ENSG00000141956.13	PRDM15	chr21	1.17662
HTP0708A	T21	MS1	Male	17	ENSG00000141956.13	PRDM15	chr21	2.82047
HTP0204A	T21	MS2	Male	13.1	ENSG00000141956.13	PRDM15	chr21	1.64328
HTP0310A	T21	MS2	Male	10.8	ENSG00000141956.13	PRDM15	chr21	1.87607
HTP0326A	T21	MS2	Female	30.2	ENSG00000141956.13	PRDM15	chr21	1.61379
HTP0328A	T21	MS2	Female	41.2	ENSG00000141956.13	PRDM15	chr21	1.25607
HTP0332A	T21	MS2	Male	24.4	ENSG00000141956.13	PRDM15	chr21	2.22552
HTP0348A	T21	MS2	Female	17.2	ENSG00000141956.13	PRDM15	chr21	2.21204
HTP0351A	T21	MS2	Male	27	ENSG00000141956.13	PRDM15	chr21	1.46382
HTP0084A2	T21	MS2	Male	35	ENSG00000141956.13	PRDM15	chr21	2.05719
HTP0005A3	T21	MS1	Male	36.5	ENSG00000141959.17	PFKL	chr21	71.1323
HTP0012A2	T21	MS1	Female	44	ENSG00000141959.17	PFKL	chr21	70.0842
HTP0015A4	T21	MS2	Male	31.2	ENSG00000141959.17	PFKL	chr21	61.3231
HTP0017A4	T21	MS3	Female	23.6	ENSG00000141959.17	PFKL	chr21	69.726
HTP0023A2	T21	MS2	Female	36.2	ENSG00000141959.17	PFKL	chr21	80.2485
HTP0025A3	T21	MS2	Female	25.7	ENSG00000141959.17	PFKL	chr21	73.8889
HTP0036A2	T21	MS1	Female	32.1	ENSG00000141959.17	PFKL	chr21	90.3116
HTP0050A3	T21	MS3	Female	22.8	ENSG00000141959.17	PFKL	chr21	68.2518
HTP0052A2	T21	MS1	Female	29.9	ENSG00000141959.17	PFKL	chr21	74.1222
HTP0053A2	T21	MS1	Female	26.3	ENSG00000141959.17	PFKL	chr21	62.2474
HTP0054A2	T21	MS3	Male	21.7	ENSG00000141959.17	PFKL	chr21	59.6938
HTP0066A2	T21	MS1	Male	14.7	ENSG00000141959.17	PFKL	chr21	89.7333
HTP0070A3	T21	MS3	Male	24.9	ENSG00000141959.17	PFKL	chr21	83.4119
HTP0073A2	T21	MS3	Male	54.7	ENSG00000141959.17	PFKL	chr21	73.5061
HTP0080A2	T21	MS1	Female	34.8	ENSG00000141959.17	PFKL	chr21	74.236
HTP0101A2	T21	MS3	Female	31.3	ENSG00000141959.17	PFKL	chr21	50.8375
HTP0103A2	T21	MS1	Female	1.6	ENSG00000141959.17	PFKL	chr21	71.2337
HTP0107A3	T21	MS2	Female	33.7	ENSG00000141959.17	PFKL	chr21	71.302
HTP0109A3	T21	MS1	Female	49	ENSG00000141959.17	PFKL	chr21	63.2316
HTP0112A3	T21	MS3	Female	36	ENSG00000141959.17	PFKL	chr21	58.3904
HTP0116A2	T21	MS1	Male	10.9	ENSG00000141959.17	PFKL	chr21	64.1868
HTP0119A	T21	MS1	Female	50.9	ENSG00000141959.17	PFKL	chr21	71.6411
HTP0151A	T21	MS3	Male	27.4	ENSG00000141959.17	PFKL	chr21	53.968
HTP0198A3	T21	MS2	Male	36.3	ENSG00000141959.17	PFKL	chr21	74.6312
HTP0207A4	T21	MS1	Female	25.2	ENSG00000141959.17	PFKL	chr21	65.9376
HTP0211A3	T21	MS2	Male	29.7	ENSG00000141959.17	PFKL	chr21	102.457
HTP0213A3	T21	MS2	Male	46.3	ENSG00000141959.17	PFKL	chr21	86.365
HTP0219A2	T21	MS2	Female	19.5	ENSG00000141959.17	PFKL	chr21	83.1371
HTP0226A3	T21	MS1	Male	52.4	ENSG00000141959.17	PFKL	chr21	46.897
HTP0230A2	T21	MS3	Female	39.6	ENSG00000141959.17	PFKL	chr21	54.4929
HTP0236A2	T21	MS1	Male	11.3	ENSG00000141959.17	PFKL	chr21	75.371
HTP0238A3	T21	MS2	Male	41.5	ENSG00000141959.17	PFKL	chr21	80.3342
HTP0241A2	T21	MS3	Female	17.9	ENSG00000141959.17	PFKL	chr21	55.2649
HTP0243A3	T21	MS3	Female	15.1	ENSG00000141959.17	PFKL	chr21	72.7348
HTP0247A2	T21	MS3	Male	22.5	ENSG00000141959.17	PFKL	chr21	71.1707
HTP0249A2	T21	MS2	Female	34	ENSG00000141959.17	PFKL	chr21	87.6559
HTP0251A2	T21	MS3	Female	34.3	ENSG00000141959.17	PFKL	chr21	57.5771
HTP0254A2	T21	MS2	Male	33.8	ENSG00000141959.17	PFKL	chr21	95.6433
HTP0259A2	T21	MS3	Female	32.6	ENSG00000141959.17	PFKL	chr21	55.4904
HTP0261A2	T21	MS1	Male	22.9	ENSG00000141959.17	PFKL	chr21	88.6618
HTP0262A2	T21	MS3	Female	14.3	ENSG00000141959.17	PFKL	chr21	76.663
HTP0263A2	T21	MS2	Female	12.4	ENSG00000141959.17	PFKL	chr21	86.1159
HTP0277A3	T21	MS1	Female	37.2	ENSG00000141959.17	PFKL	chr21	69.3241
HTP0293A	T21	MS3	Male	6.2	ENSG00000141959.17	PFKL	chr21	79.2126
HTP0295A	T21	MS3	Male	51.2	ENSG00000141959.17	PFKL	chr21	65.7048
HTP0296A	T21	MS3	Male	55.1	ENSG00000141959.17	PFKL	chr21	68.3321
HTP0298A	T21	MS1	Female	25.8	ENSG00000141959.17	PFKL	chr21	85.695
HTP0300A	T21	MS1	Female	30.8	ENSG00000141959.17	PFKL	chr21	55.8032
HTP0301A3	T21	MS2	Female	24	ENSG00000141959.17	PFKL	chr21	60.7496
HTP0306A	T21	MS3	Male	23.2	ENSG00000141959.17	PFKL	chr21	68.111
HTP0312A2	T21	MS1	Female	35.7	ENSG00000141959.17	PFKL	chr21	75.3582
HTP0318A3	T21	MS1	Male	30.5	ENSG00000141959.17	PFKL	chr21	62.5462
HTP0320A2	T21	MS3	Female	33.7	ENSG00000141959.17	PFKL	chr21	57.1936
HTP0321A	T21	MS3	Female	14	ENSG00000141959.17	PFKL	chr21	68.3815
HTP0323A	T21	MS3	Male	3.8	ENSG00000141959.17	PFKL	chr21	89.4739
HTP0324A2	T21	MS1	Male	22	ENSG00000141959.17	PFKL	chr21	59.0296
HTP0325A	T21	MS3	Male	13.4	ENSG00000141959.17	PFKL	chr21	83.5921
HTP0327A	T21	MS1	Male	6.5	ENSG00000141959.17	PFKL	chr21	61.2043
HTP0329A2	T21	MS3	Female	19.5	ENSG00000141959.17	PFKL	chr21	68.3151
HTP0330A	T21	MS1	Male	6.1	ENSG00000141959.17	PFKL	chr21	72.1453
HTP0331A	T21	MS3	Male	23.1	ENSG00000141959.17	PFKL	chr21	72.0447
HTP0333A2	T21	MS3	Female	30.3	ENSG00000141959.17	PFKL	chr21	60.7266
HTP0334A2	T21	MS1	Male	44.1	ENSG00000141959.17	PFKL	chr21	64.8473
HTP0335A2	T21	MS2	Female	57.6	ENSG00000141959.17	PFKL	chr21	78.3489
HTP0336A	T21	MS1	Female	8.7	ENSG00000141959.17	PFKL	chr21	65.4781
HTP0337A	T21	MS3	Male	22.2	ENSG00000141959.17	PFKL	chr21	66.155
HTP0339A	T21	MS1	Male	16.1	ENSG00000141959.17	PFKL	chr21	75.1687
HTP0340A	T21	MS3	Female	18.6	ENSG00000141959.17	PFKL	chr21	71.1357
HTP0341A	T21	MS1	Male	2.6	ENSG00000141959.17	PFKL	chr21	80.1889
HTP0342A	T21	MS1	Female	13.6	ENSG00000141959.17	PFKL	chr21	71.3777
HTP0345A	T21	MS3	Female	52.7	ENSG00000141959.17	PFKL	chr21	75.1179
HTP0354A	T21	MS1	Male	6	ENSG00000141959.17	PFKL	chr21	89.6712
HTP0357A	T21	MS1	Male	3.8	ENSG00000141959.17	PFKL	chr21	72.362
HTP0364A	T21	MS3	Male	13.7	ENSG00000141959.17	PFKL	chr21	60.4845
HTP0367A	T21	MS1	Male	13.6	ENSG00000141959.17	PFKL	chr21	69.8994
HTP0368A	T21	MS1	Male	15.2	ENSG00000141959.17	PFKL	chr21	84.8486
HTP0370A	T21	MS1	Male	20.2	ENSG00000141959.17	PFKL	chr21	51.0835
HTP0373A	T21	MS1	Male	56.7	ENSG00000141959.17	PFKL	chr21	67.2386
HTP0374A	T21	MS2	Male	25.5	ENSG00000141959.17	PFKL	chr21	102.206
HTP0375A	T21	MS1	Female	10.9	ENSG00000141959.17	PFKL	chr21	65.2567
HTP0378A	T21	MS3	Female	31.4	ENSG00000141959.17	PFKL	chr21	74.521
HTP0379A	T21	MS1	Female	35.4	ENSG00000141959.17	PFKL	chr21	51.7314
HTP0380A	T21	MS2	Male	25.8	ENSG00000141959.17	PFKL	chr21	89.341
HTP0381A	T21	MS2	Male	25.4	ENSG00000141959.17	PFKL	chr21	88.1624
HTP0382A	T21	MS3	Male	39.5	ENSG00000141959.17	PFKL	chr21	55.5145
HTP0384A	T21	MS3	Female	27.8	ENSG00000141959.17	PFKL	chr21	66.4087
HTP0385A	T21	MS3	Male	25.6	ENSG00000141959.17	PFKL	chr21	88.2963
HTP0386A	T21	MS2	Male	6.8	ENSG00000141959.17	PFKL	chr21	92.2727
HTP0387A	T21	MS1	Female	33.3	ENSG00000141959.17	PFKL	chr21	67.0045
HTP0388A	T21	MS1	Female	37.5	ENSG00000141959.17	PFKL	chr21	47.5391
HTP0389A	T21	MS1	Female	20.1	ENSG00000141959.17	PFKL	chr21	59.7393
HTP0390A	T21	MS3	Female	15.5	ENSG00000141959.17	PFKL	chr21	79.622
HTP0391A	T21	MS1	Male	26.8	ENSG00000141959.17	PFKL	chr21	83.5453
HTP0392A	T21	MS3	Male	32.4	ENSG00000141959.17	PFKL	chr21	85.4435
HTP0393A	T21	MS2	Female	39.8	ENSG00000141959.17	PFKL	chr21	83.7408
HTP0394A	T21	MS2	Female	23.6	ENSG00000141959.17	PFKL	chr21	81.5142
HTP0395A	T21	MS2	Male	35.2	ENSG00000141959.17	PFKL	chr21	74.202
HTP0396A	T21	MS3	Male	15.9	ENSG00000141959.17	PFKL	chr21	60.5953
HTP0397A	T21	MS1	Male	38.7	ENSG00000141959.17	PFKL	chr21	41.5647
HTP0398A	T21	MS2	Female	17.5	ENSG00000141959.17	PFKL	chr21	78.3261
HTP0399A2	T21	MS3	Male	33.1	ENSG00000141959.17	PFKL	chr21	83.7493
HTP0400A	T21	MS1	Male	14.9	ENSG00000141959.17	PFKL	chr21	74.3115
HTP0401A	T21	MS3	Female	34.6	ENSG00000141959.17	PFKL	chr21	68.7438
HTP0402A	T21	MS1	Male	35.9	ENSG00000141959.17	PFKL	chr21	67.7451
HTP0403A	T21	MS3	Male	13.4	ENSG00000141959.17	PFKL	chr21	105.27
HTP0404A	T21	MS3	Female	12.5	ENSG00000141959.17	PFKL	chr21	69.1811
HTP0405A	T21	MS3	Male	26.1	ENSG00000141959.17	PFKL	chr21	78.8573
HTP0406A	T21	MS2	Female	9.2	ENSG00000141959.17	PFKL	chr21	103.904
HTP0407A	T21	MS3	Male	43.5	ENSG00000141959.17	PFKL	chr21	68.9747
HTP0408A	T21	MS1	Male	40.6	ENSG00000141959.17	PFKL	chr21	54.1601
HTP0409A	T21	MS2	Female	21.2	ENSG00000141959.17	PFKL	chr21	70.963
HTP0410A	T21	MS2	Male	24	ENSG00000141959.17	PFKL	chr21	80.1082
HTP0411A	T21	MS3	Female	18.7	ENSG00000141959.17	PFKL	chr21	63.218
HTP0412A	T21	MS3	Male	20.7	ENSG00000141959.17	PFKL	chr21	81.4553
HTP0413A	T21	MS2	Female	22.5	ENSG00000141959.17	PFKL	chr21	80.3213
HTP0414A	T21	MS3	Female	21.8	ENSG00000141959.17	PFKL	chr21	59.1952
HTP0415A	T21	MS3	Female	8.3	ENSG00000141959.17	PFKL	chr21	69.8508
HTP0418A	T21	MS1	Male	3.8	ENSG00000141959.17	PFKL	chr21	52.9106
HTP0419A	T21	MS1	Male	20.8	ENSG00000141959.17	PFKL	chr21	67.518
HTP0420A	T21	MS1	Male	6.4	ENSG00000141959.17	PFKL	chr21	78.4267
HTP0421A	T21	MS3	Male	13.7	ENSG00000141959.17	PFKL	chr21	76.4283
HTP0423A	T21	MS2	Male	23.9	ENSG00000141959.17	PFKL	chr21	69.0595
HTP0424A	T21	MS2	Female	4	ENSG00000141959.17	PFKL	chr21	73.6129
HTP0425A	T21	MS2	Male	19.1	ENSG00000141959.17	PFKL	chr21	86.8595
HTP0426A	T21	MS3	Male	17.5	ENSG00000141959.17	PFKL	chr21	68.4038
HTP0428A	T21	MS2	Male	27.5	ENSG00000141959.17	PFKL	chr21	73.2362
HTP0430A	T21	MS2	Male	13.9	ENSG00000141959.17	PFKL	chr21	83.8169
HTP0431A2	T21	MS2	Female	20.9	ENSG00000141959.17	PFKL	chr21	60.9491
HTP0434A	T21	MS3	Female	25.9	ENSG00000141959.17	PFKL	chr21	57.1465
HTP0435A2	T21	MS1	Male	36.2	ENSG00000141959.17	PFKL	chr21	68.5472
HTP0436A	T21	MS3	Female	32.8	ENSG00000141959.17	PFKL	chr21	58.9857
HTP0437A	T21	MS2	Male	24.9	ENSG00000141959.17	PFKL	chr21	88.6501
HTP0438A	T21	MS1	Female	19.9	ENSG00000141959.17	PFKL	chr21	56.9648
HTP0439A2	T21	MS3	Male	40.8	ENSG00000141959.17	PFKL	chr21	83.4126
HTP0440A	T21	MS2	Male	20.9	ENSG00000141959.17	PFKL	chr21	73.8453
HTP0442A2	T21	MS1	Female	9.5	ENSG00000141959.17	PFKL	chr21	97.6674
HTP0443A2	T21	MS3	Male	17.9	ENSG00000141959.17	PFKL	chr21	77.0532
HTP0445A	T21	MS2	Female	38.8	ENSG00000141959.17	PFKL	chr21	74.2009
HTP0446A	T21	MS1	Female	31.7	ENSG00000141959.17	PFKL	chr21	71.5049
HTP0448A	T21	MS2	Male	21.5	ENSG00000141959.17	PFKL	chr21	80.2005
HTP0449A	T21	MS2	Male	20.8	ENSG00000141959.17	PFKL	chr21	101.887
HTP0450A	T21	MS1	Male	15.4	ENSG00000141959.17	PFKL	chr21	51.4924
HTP0451A	T21	MS1	Male	32.5	ENSG00000141959.17	PFKL	chr21	54.7312
HTP0452A	T21	MS2	Female	16.6	ENSG00000141959.17	PFKL	chr21	55.9798
HTP0454A	T21	MS3	Male	21.7	ENSG00000141959.17	PFKL	chr21	83.4638
HTP0456A	T21	MS2	Male	7.3	ENSG00000141959.17	PFKL	chr21	77.3925
HTP0458A	T21	MS3	Male	20	ENSG00000141959.17	PFKL	chr21	65.3698
HTP0459A	T21	MS1	Male	13.7	ENSG00000141959.17	PFKL	chr21	49.6599
HTP0460A	T21	MS1	Male	20.3	ENSG00000141959.17	PFKL	chr21	75.5178
HTP0461A	T21	MS1	Female	12.5	ENSG00000141959.17	PFKL	chr21	77.1877
HTP0462A	T21	MS1	Male	38.6	ENSG00000141959.17	PFKL	chr21	45.9179
HTP0463A	T21	MS1	Female	28.3	ENSG00000141959.17	PFKL	chr21	76.7346
HTP0464A	T21	MS3	Male	22.7	ENSG00000141959.17	PFKL	chr21	78.7692
HTP0465A	T21	MS3	Female	6.8	ENSG00000141959.17	PFKL	chr21	49.2461
HTP0467A	T21	MS2	Female	32.5	ENSG00000141959.17	PFKL	chr21	64.5223
HTP0468A2	T21	MS2	Male	29.7	ENSG00000141959.17	PFKL	chr21	113.337
HTP0469A	T21	MS2	Female	16.7	ENSG00000141959.17	PFKL	chr21	86.6287
HTP0471A	T21	MS1	Female	9	ENSG00000141959.17	PFKL	chr21	67.5925
HTP0473A	T21	MS1	Male	17.1	ENSG00000141959.17	PFKL	chr21	73.5492
HTP0475A	T21	MS1	Female	22	ENSG00000141959.17	PFKL	chr21	55.288
HTP0476A	T21	MS2	Female	11.1	ENSG00000141959.17	PFKL	chr21	64.4994
HTP0477A	T21	MS1	Male	3.4	ENSG00000141959.17	PFKL	chr21	73.6366
HTP0478A	T21	MS1	Female	40.3	ENSG00000141959.17	PFKL	chr21	73.5194
HTP0479A	T21	MS1	Male	3.7	ENSG00000141959.17	PFKL	chr21	75.3088
HTP0480A	T21	MS1	Female	21.9	ENSG00000141959.17	PFKL	chr21	62.5057
HTP0482A	T21	MS2	Male	19.3	ENSG00000141959.17	PFKL	chr21	86.6838
HTP0484A	T21	MS3	Male	5.6	ENSG00000141959.17	PFKL	chr21	56.1665
HTP0485A	T21	MS2	Female	5.7	ENSG00000141959.17	PFKL	chr21	92.2945
HTP0487A	T21	MS2	Male	4.6	ENSG00000141959.17	PFKL	chr21	91.6966
HTP0488A	T21	MS1	Male	5.4	ENSG00000141959.17	PFKL	chr21	76.6727
HTP0491A	T21	MS1	Male	6.5	ENSG00000141959.17	PFKL	chr21	73.6123
HTP0494A	T21	MS2	Female	7.1	ENSG00000141959.17	PFKL	chr21	83.3999
HTP0501A	T21	MS3	Male	4	ENSG00000141959.17	PFKL	chr21	56.7179
HTP0507A	T21	MS3	Male	8.2	ENSG00000141959.17	PFKL	chr21	63.0879
HTP0510A	T21	MS1	Female	23	ENSG00000141959.17	PFKL	chr21	63.4216
HTP0512A	T21	MS3	Male	30	ENSG00000141959.17	PFKL	chr21	56.7095
HTP0515A	T21	MS3	Male	13.1	ENSG00000141959.17	PFKL	chr21	64.8921
HTP0516A	T21	MS1	Male	39.1	ENSG00000141959.17	PFKL	chr21	68.1141
HTP0517A	T21	MS2	Male	2.7	ENSG00000141959.17	PFKL	chr21	83.3178
HTP0519A	T21	MS1	Male	2	ENSG00000141959.17	PFKL	chr21	81.3191
HTP0525A	T21	MS1	Female	34.2	ENSG00000141959.17	PFKL	chr21	58.7459
HTP0530A	T21	MS3	Female	39.6	ENSG00000141959.17	PFKL	chr21	36.4768
HTP0531A	T21	MS3	Female	3.5	ENSG00000141959.17	PFKL	chr21	58.6593
HTP0534A	T21	MS1	Male	36.9	ENSG00000141959.17	PFKL	chr21	62.8426
HTP0535A	T21	MS3	Male	23.6	ENSG00000141959.17	PFKL	chr21	61.4368
HTP0537A	T21	MS2	Female	51.9	ENSG00000141959.17	PFKL	chr21	93.979
HTP0538A	T21	MS3	Male	28.4	ENSG00000141959.17	PFKL	chr21	73.6444
HTP0539A	T21	MS2	Female	42.8	ENSG00000141959.17	PFKL	chr21	91.6672
HTP0540A	T21	MS1	Female	14.5	ENSG00000141959.17	PFKL	chr21	72.8315
HTP0541A	T21	MS2	Male	29.7	ENSG00000141959.17	PFKL	chr21	89.0735
HTP0542A	T21	MS2	Male	27.8	ENSG00000141959.17	PFKL	chr21	94.9655
HTP0543A	T21	MS2	Male	36.9	ENSG00000141959.17	PFKL	chr21	99.6326
HTP0544A	T21	MS2	Male	38.1	ENSG00000141959.17	PFKL	chr21	77.6779
HTP0545A	T21	MS1	Male	18.1	ENSG00000141959.17	PFKL	chr21	104.393
HTP0546A	T21	MS2	Female	51.4	ENSG00000141959.17	PFKL	chr21	92.4084
HTP0547A	T21	MS2	Female	26	ENSG00000141959.17	PFKL	chr21	79.0043
HTP0548A	T21	MS3	Female	46.2	ENSG00000141959.17	PFKL	chr21	76.9126
HTP0549A	T21	MS3	Female	20.6	ENSG00000141959.17	PFKL	chr21	72.2291
HTP0550A	T21	MS1	Female	15.2	ENSG00000141959.17	PFKL	chr21	121.975
HTP0552A	T21	MS2	Male	17	ENSG00000141959.17	PFKL	chr21	114.849
HTP0553A	T21	MS2	Female	18.2	ENSG00000141959.17	PFKL	chr21	102.878
HTP0554A	T21	MS2	Male	23.1	ENSG00000141959.17	PFKL	chr21	75.8234
HTP0556A	T21	MS2	Male	28.3	ENSG00000141959.17	PFKL	chr21	72.7508
HTP0560A	T21	MS2	Male	50.1	ENSG00000141959.17	PFKL	chr21	92.1006
HTP0561A	T21	MS3	Male	13.7	ENSG00000141959.17	PFKL	chr21	89.8399
HTP0563A	T21	MS2	Female	8.7	ENSG00000141959.17	PFKL	chr21	103.473
HTP0564A	T21	MS1	Male	14.2	ENSG00000141959.17	PFKL	chr21	83.648
HTP0565A	T21	MS2	Male	22.5	ENSG00000141959.17	PFKL	chr21	94.9317
HTP0566A	T21	MS2	Male	13.7	ENSG00000141959.17	PFKL	chr21	107.313
HTP0568A	T21	MS2	Male	28.3	ENSG00000141959.17	PFKL	chr21	83.8912
HTP0569A	T21	MS2	Male	22.9	ENSG00000141959.17	PFKL	chr21	101.756
HTP0570A	T21	MS3	Male	38.8	ENSG00000141959.17	PFKL	chr21	80.4921
HTP0571A	T21	MS3	Male	13.1	ENSG00000141959.17	PFKL	chr21	67.8061
HTP0572A	T21	MS3	Male	24.4	ENSG00000141959.17	PFKL	chr21	81.5378
HTP0574A	T21	MS3	Male	42.4	ENSG00000141959.17	PFKL	chr21	83.8868
HTP0575A	T21	MS2	Female	17.2	ENSG00000141959.17	PFKL	chr21	89.4473
HTP0577A	T21	MS2	Female	28.4	ENSG00000141959.17	PFKL	chr21	82.5617
HTP0578A	T21	MS1	Male	25.7	ENSG00000141959.17	PFKL	chr21	74.8355
HTP0580A	T21	MS1	Female	31.8	ENSG00000141959.17	PFKL	chr21	50.2217
HTP0581A	T21	MS2	Male	30.6	ENSG00000141959.17	PFKL	chr21	97.4038
HTP0583A	T21	MS1	Female	6.2	ENSG00000141959.17	PFKL	chr21	88.3395
HTP0584A	T21	MS2	Male	29.3	ENSG00000141959.17	PFKL	chr21	97.2874
HTP0585A	T21	MS3	Female	16.5	ENSG00000141959.17	PFKL	chr21	74.8644
HTP0586A	T21	MS3	Male	31.9	ENSG00000141959.17	PFKL	chr21	50.6684
HTP0587A	T21	MS2	Male	4.3	ENSG00000141959.17	PFKL	chr21	109.081
HTP0588A	T21	MS1	Female	19.2	ENSG00000141959.17	PFKL	chr21	74.9361
HTP0589A	T21	MS3	Female	19	ENSG00000141959.17	PFKL	chr21	65.8547
HTP0590A	T21	MS3	Male	16.8	ENSG00000141959.17	PFKL	chr21	85.0812
HTP0591A	T21	MS2	Male	31.9	ENSG00000141959.17	PFKL	chr21	98.5556
HTP0592A	T21	MS2	Female	14.5	ENSG00000141959.17	PFKL	chr21	77.5226
HTP0593A	T21	MS2	Male	11.7	ENSG00000141959.17	PFKL	chr21	89.7014
HTP0594A	T21	MS1	Male	30.1	ENSG00000141959.17	PFKL	chr21	78.045
HTP0596A	T21	MS2	Female	28.3	ENSG00000141959.17	PFKL	chr21	89.0195
HTP0597A	T21	MS2	Female	12.5	ENSG00000141959.17	PFKL	chr21	98.0947
HTP0598A	T21	MS3	Female	18	ENSG00000141959.17	PFKL	chr21	70.1902
HTP0599A	T21	MS3	Female	36.6	ENSG00000141959.17	PFKL	chr21	81.1877
HTP0600A	T21	MS3	Male	10.8	ENSG00000141959.17	PFKL	chr21	40.0635
HTP0602A	T21	MS3	Female	13.5	ENSG00000141959.17	PFKL	chr21	68.9013
HTP0603A	T21	MS1	Female	12.7	ENSG00000141959.17	PFKL	chr21	84.6027
HTP0604A	T21	MS3	Female	26.6	ENSG00000141959.17	PFKL	chr21	72.3002
HTP0605A	T21	MS3	Male	17.5	ENSG00000141959.17	PFKL	chr21	72.6269
HTP0607A	T21	MS2	Male	23.9	ENSG00000141959.17	PFKL	chr21	89.2394
HTP0608A	T21	MS1	Female	32.5	ENSG00000141959.17	PFKL	chr21	65.9726
HTP0609A	T21	MS1	Female	4	ENSG00000141959.17	PFKL	chr21	69.2063
HTP0610A	T21	MS3	Female	17	ENSG00000141959.17	PFKL	chr21	46.7881
HTP0611A	T21	MS1	Female	23.9	ENSG00000141959.17	PFKL	chr21	88.704
HTP0612A	T21	MS1	Male	11.4	ENSG00000141959.17	PFKL	chr21	61.1186
HTP0613A	T21	MS3	Female	10.3	ENSG00000141959.17	PFKL	chr21	72.0982
HTP0616A	T21	MS3	Male	19	ENSG00000141959.17	PFKL	chr21	67.054
HTP0617A	T21	MS3	Male	30.5	ENSG00000141959.17	PFKL	chr21	60.4561
HTP0618A	T21	MS3	Female	37	ENSG00000141959.17	PFKL	chr21	75.5042
HTP0619A	T21	MS3	Female	37	ENSG00000141959.17	PFKL	chr21	76.5716
HTP0620A	T21	MS3	Female	19.6	ENSG00000141959.17	PFKL	chr21	73.9772
HTP0621A	T21	MS2	Female	21.4	ENSG00000141959.17	PFKL	chr21	80.0999
HTP0622A	T21	MS2	Female	26	ENSG00000141959.17	PFKL	chr21	92.3128
HTP0623A	T21	MS2	Female	28.1	ENSG00000141959.17	PFKL	chr21	78.9232
HTP0624A	T21	MS2	Female	28.1	ENSG00000141959.17	PFKL	chr21	80.0142
HTP0625A	T21	MS1	Male	40.1	ENSG00000141959.17	PFKL	chr21	99.2528
HTP0626A	T21	MS2	Male	14.2	ENSG00000141959.17	PFKL	chr21	92.5292
HTP0627A	T21	MS3	Female	21.1	ENSG00000141959.17	PFKL	chr21	54.572
HTP0629A	T21	MS1	Female	7	ENSG00000141959.17	PFKL	chr21	87.7455
HTP0630A	T21	MS2	Male	39.9	ENSG00000141959.17	PFKL	chr21	99.9753
HTP0631A	T21	MS1	Female	33	ENSG00000141959.17	PFKL	chr21	79.8191
HTP0632A	T21	MS2	Female	26.4	ENSG00000141959.17	PFKL	chr21	72.1798
HTP0633A	T21	MS1	Male	33.1	ENSG00000141959.17	PFKL	chr21	92.0207
HTP0634A	T21	MS2	Male	20.4	ENSG00000141959.17	PFKL	chr21	75.759
HTP0637A	T21	MS3	Female	20.1	ENSG00000141959.17	PFKL	chr21	77.8836
HTP0638A	T21	MS3	Female	32.7	ENSG00000141959.17	PFKL	chr21	43.6048
HTP0639A	T21	MS1	Male	27.3	ENSG00000141959.17	PFKL	chr21	68.2169
HTP0641A	T21	MS1	Male	46.6	ENSG00000141959.17	PFKL	chr21	67.8933
HTP0642A	T21	MS3	Female	25.2	ENSG00000141959.17	PFKL	chr21	66.734
HTP0643A	T21	MS3	Male	29.7	ENSG00000141959.17	PFKL	chr21	68.3034
HTP0644A	T21	MS3	Male	28.7	ENSG00000141959.17	PFKL	chr21	79.4793
HTP0645A	T21	MS1	Male	28.4	ENSG00000141959.17	PFKL	chr21	53.6138
HTP0646A	T21	MS3	Male	17.1	ENSG00000141959.17	PFKL	chr21	84.1884
HTP0647A	T21	MS1	Male	7	ENSG00000141959.17	PFKL	chr21	77.2589
HTP0650A	T21	MS1	Female	45.7	ENSG00000141959.17	PFKL	chr21	60.2052
HTP0651A	T21	MS3	Male	31.2	ENSG00000141959.17	PFKL	chr21	92.8177
HTP0652A	T21	MS1	Female	35.1	ENSG00000141959.17	PFKL	chr21	73.1614
HTP0654A	T21	MS1	Female	26.9	ENSG00000141959.17	PFKL	chr21	63.1061
HTP0657A	T21	MS3	Male	16.9	ENSG00000141959.17	PFKL	chr21	67.4181
HTP0658A	T21	MS1	Male	15.3	ENSG00000141959.17	PFKL	chr21	75.5866
HTP0659A	T21	MS1	Female	36.5	ENSG00000141959.17	PFKL	chr21	76.7106
HTP0660A	T21	MS1	Male	13	ENSG00000141959.17	PFKL	chr21	90.1564
HTP0661A	T21	MS1	Male	28.4	ENSG00000141959.17	PFKL	chr21	83.3037
HTP0662A	T21	MS1	Female	26.1	ENSG00000141959.17	PFKL	chr21	59.4328
HTP0663A	T21	MS3	Female	20.5	ENSG00000141959.17	PFKL	chr21	56.9361
HTP0664A	T21	MS2	Female	29.4	ENSG00000141959.17	PFKL	chr21	89.3212
HTP0665A	T21	MS1	Female	23.4	ENSG00000141959.17	PFKL	chr21	77.3874
HTP0666A	T21	MS3	Male	17.4	ENSG00000141959.17	PFKL	chr21	75.0304
HTP0667A	T21	MS2	Male	24.1	ENSG00000141959.17	PFKL	chr21	95.038
HTP0668A	T21	MS1	Female	29.7	ENSG00000141959.17	PFKL	chr21	75.579
HTP0672A	T21	MS1	Male	17.2	ENSG00000141959.17	PFKL	chr21	40.2081
HTP0676A	T21	MS1	Female	19.3	ENSG00000141959.17	PFKL	chr21	64.1308
HTP0706A	T21	MS3	Female	22.8	ENSG00000141959.17	PFKL	chr21	55.6439
HTP0708A	T21	MS1	Male	17	ENSG00000141959.17	PFKL	chr21	77.848
HTP0204A	T21	MS2	Male	13.1	ENSG00000141959.17	PFKL	chr21	126.612
HTP0310A	T21	MS2	Male	10.8	ENSG00000141959.17	PFKL	chr21	109.5
HTP0326A	T21	MS2	Female	30.2	ENSG00000141959.17	PFKL	chr21	78.6977
HTP0328A	T21	MS2	Female	41.2	ENSG00000141959.17	PFKL	chr21	75.0863
HTP0332A	T21	MS2	Male	24.4	ENSG00000141959.17	PFKL	chr21	99.8292
HTP0348A	T21	MS2	Female	17.2	ENSG00000141959.17	PFKL	chr21	72.0674
HTP0351A	T21	MS2	Male	27	ENSG00000141959.17	PFKL	chr21	106.977
HTP0084A2	T21	MS2	Male	35	ENSG00000141959.17	PFKL	chr21	81.5049
HTP0005A3	T21	MS1	Male	36.5	ENSG00000142156.15	COL6A1	chr21	0.637834
HTP0012A2	T21	MS1	Female	44	ENSG00000142156.15	COL6A1	chr21	2.23289
HTP0015A4	T21	MS2	Male	31.2	ENSG00000142156.15	COL6A1	chr21	0.749647
HTP0017A4	T21	MS3	Female	23.6	ENSG00000142156.15	COL6A1	chr21	0.870021
HTP0023A2	T21	MS2	Female	36.2	ENSG00000142156.15	COL6A1	chr21	1.15785
HTP0025A3	T21	MS2	Female	25.7	ENSG00000142156.15	COL6A1	chr21	0.612377
HTP0036A2	T21	MS1	Female	32.1	ENSG00000142156.15	COL6A1	chr21	1.0383
HTP0050A3	T21	MS3	Female	22.8	ENSG00000142156.15	COL6A1	chr21	0.514714
HTP0052A2	T21	MS1	Female	29.9	ENSG00000142156.15	COL6A1	chr21	0.91246
HTP0053A2	T21	MS1	Female	26.3	ENSG00000142156.15	COL6A1	chr21	0.828282
HTP0054A2	T21	MS3	Male	21.7	ENSG00000142156.15	COL6A1	chr21	1.78941
HTP0066A2	T21	MS1	Male	14.7	ENSG00000142156.15	COL6A1	chr21	1.47367
HTP0070A3	T21	MS3	Male	24.9	ENSG00000142156.15	COL6A1	chr21	0.726099
HTP0073A2	T21	MS3	Male	54.7	ENSG00000142156.15	COL6A1	chr21	1.38522
HTP0080A2	T21	MS1	Female	34.8	ENSG00000142156.15	COL6A1	chr21	1.41888
HTP0101A2	T21	MS3	Female	31.3	ENSG00000142156.15	COL6A1	chr21	0.563715
HTP0103A2	T21	MS1	Female	1.6	ENSG00000142156.15	COL6A1	chr21	0.652199
HTP0107A3	T21	MS2	Female	33.7	ENSG00000142156.15	COL6A1	chr21	0.68145
HTP0109A3	T21	MS1	Female	49	ENSG00000142156.15	COL6A1	chr21	0.981315
HTP0112A3	T21	MS3	Female	36	ENSG00000142156.15	COL6A1	chr21	1.38779
HTP0116A2	T21	MS1	Male	10.9	ENSG00000142156.15	COL6A1	chr21	0.756053
HTP0119A	T21	MS1	Female	50.9	ENSG00000142156.15	COL6A1	chr21	0.554976
HTP0151A	T21	MS3	Male	27.4	ENSG00000142156.15	COL6A1	chr21	0.886147
HTP0198A3	T21	MS2	Male	36.3	ENSG00000142156.15	COL6A1	chr21	0.154882
HTP0207A4	T21	MS1	Female	25.2	ENSG00000142156.15	COL6A1	chr21	2.11258
HTP0211A3	T21	MS2	Male	29.7	ENSG00000142156.15	COL6A1	chr21	1.36254
HTP0213A3	T21	MS2	Male	46.3	ENSG00000142156.15	COL6A1	chr21	0.491955
HTP0219A2	T21	MS2	Female	19.5	ENSG00000142156.15	COL6A1	chr21	1.22966
HTP0226A3	T21	MS1	Male	52.4	ENSG00000142156.15	COL6A1	chr21	0.864373
HTP0230A2	T21	MS3	Female	39.6	ENSG00000142156.15	COL6A1	chr21	0.291496
HTP0236A2	T21	MS1	Male	11.3	ENSG00000142156.15	COL6A1	chr21	0.369938
HTP0238A3	T21	MS2	Male	41.5	ENSG00000142156.15	COL6A1	chr21	0.843839
HTP0241A2	T21	MS3	Female	17.9	ENSG00000142156.15	COL6A1	chr21	0.394489
HTP0243A3	T21	MS3	Female	15.1	ENSG00000142156.15	COL6A1	chr21	1.57134
HTP0247A2	T21	MS3	Male	22.5	ENSG00000142156.15	COL6A1	chr21	0.686174
HTP0249A2	T21	MS2	Female	34	ENSG00000142156.15	COL6A1	chr21	1.10354
HTP0251A2	T21	MS3	Female	34.3	ENSG00000142156.15	COL6A1	chr21	0.246666
HTP0254A2	T21	MS2	Male	33.8	ENSG00000142156.15	COL6A1	chr21	0.360379
HTP0259A2	T21	MS3	Female	32.6	ENSG00000142156.15	COL6A1	chr21	0.414391
HTP0261A2	T21	MS1	Male	22.9	ENSG00000142156.15	COL6A1	chr21	0.669491
HTP0262A2	T21	MS3	Female	14.3	ENSG00000142156.15	COL6A1	chr21	0.659154
HTP0263A2	T21	MS2	Female	12.4	ENSG00000142156.15	COL6A1	chr21	0.273902
HTP0277A3	T21	MS1	Female	37.2	ENSG00000142156.15	COL6A1	chr21	2.78249
HTP0293A	T21	MS3	Male	6.2	ENSG00000142156.15	COL6A1	chr21	0.422337
HTP0295A	T21	MS3	Male	51.2	ENSG00000142156.15	COL6A1	chr21	0.22052
HTP0296A	T21	MS3	Male	55.1	ENSG00000142156.15	COL6A1	chr21	0.289755
HTP0298A	T21	MS1	Female	25.8	ENSG00000142156.15	COL6A1	chr21	0.842333
HTP0300A	T21	MS1	Female	30.8	ENSG00000142156.15	COL6A1	chr21	1.15417
HTP0301A3	T21	MS2	Female	24	ENSG00000142156.15	COL6A1	chr21	1.69641
HTP0306A	T21	MS3	Male	23.2	ENSG00000142156.15	COL6A1	chr21	1.3835
HTP0312A2	T21	MS1	Female	35.7	ENSG00000142156.15	COL6A1	chr21	0.887192
HTP0318A3	T21	MS1	Male	30.5	ENSG00000142156.15	COL6A1	chr21	2.10776
HTP0320A2	T21	MS3	Female	33.7	ENSG00000142156.15	COL6A1	chr21	0.357887
HTP0321A	T21	MS3	Female	14	ENSG00000142156.15	COL6A1	chr21	0.185603
HTP0323A	T21	MS3	Male	3.8	ENSG00000142156.15	COL6A1	chr21	0.51242
HTP0324A2	T21	MS1	Male	22	ENSG00000142156.15	COL6A1	chr21	1.55077
HTP0325A	T21	MS3	Male	13.4	ENSG00000142156.15	COL6A1	chr21	0.908703
HTP0327A	T21	MS1	Male	6.5	ENSG00000142156.15	COL6A1	chr21	1.42827
HTP0329A2	T21	MS3	Female	19.5	ENSG00000142156.15	COL6A1	chr21	0.115469
HTP0330A	T21	MS1	Male	6.1	ENSG00000142156.15	COL6A1	chr21	0.965769
HTP0331A	T21	MS3	Male	23.1	ENSG00000142156.15	COL6A1	chr21	0.36829
HTP0333A2	T21	MS3	Female	30.3	ENSG00000142156.15	COL6A1	chr21	0.272009
HTP0334A2	T21	MS1	Male	44.1	ENSG00000142156.15	COL6A1	chr21	0.668397
HTP0335A2	T21	MS2	Female	57.6	ENSG00000142156.15	COL6A1	chr21	1.33299
HTP0336A	T21	MS1	Female	8.7	ENSG00000142156.15	COL6A1	chr21	0.642547
HTP0337A	T21	MS3	Male	22.2	ENSG00000142156.15	COL6A1	chr21	0.56731
HTP0339A	T21	MS1	Male	16.1	ENSG00000142156.15	COL6A1	chr21	0.42604
HTP0340A	T21	MS3	Female	18.6	ENSG00000142156.15	COL6A1	chr21	0.703771
HTP0341A	T21	MS1	Male	2.6	ENSG00000142156.15	COL6A1	chr21	1.78911
HTP0342A	T21	MS1	Female	13.6	ENSG00000142156.15	COL6A1	chr21	0.959897
HTP0345A	T21	MS3	Female	52.7	ENSG00000142156.15	COL6A1	chr21	0.778414
HTP0354A	T21	MS1	Male	6	ENSG00000142156.15	COL6A1	chr21	0.547666
HTP0357A	T21	MS1	Male	3.8	ENSG00000142156.15	COL6A1	chr21	0.665613
HTP0364A	T21	MS3	Male	13.7	ENSG00000142156.15	COL6A1	chr21	0.551301
HTP0367A	T21	MS1	Male	13.6	ENSG00000142156.15	COL6A1	chr21	0.395922
HTP0368A	T21	MS1	Male	15.2	ENSG00000142156.15	COL6A1	chr21	0.083336
HTP0370A	T21	MS1	Male	20.2	ENSG00000142156.15	COL6A1	chr21	1.63825
HTP0373A	T21	MS1	Male	56.7	ENSG00000142156.15	COL6A1	chr21	0.397175
HTP0374A	T21	MS2	Male	25.5	ENSG00000142156.15	COL6A1	chr21	0.487601
HTP0375A	T21	MS1	Female	10.9	ENSG00000142156.15	COL6A1	chr21	1.86143
HTP0378A	T21	MS3	Female	31.4	ENSG00000142156.15	COL6A1	chr21	0.589591
HTP0379A	T21	MS1	Female	35.4	ENSG00000142156.15	COL6A1	chr21	0.937205
HTP0380A	T21	MS2	Male	25.8	ENSG00000142156.15	COL6A1	chr21	1.07449
HTP0381A	T21	MS2	Male	25.4	ENSG00000142156.15	COL6A1	chr21	1.12127
HTP0382A	T21	MS3	Male	39.5	ENSG00000142156.15	COL6A1	chr21	0.557101
HTP0384A	T21	MS3	Female	27.8	ENSG00000142156.15	COL6A1	chr21	1.44831
HTP0385A	T21	MS3	Male	25.6	ENSG00000142156.15	COL6A1	chr21	0.312998
HTP0386A	T21	MS2	Male	6.8	ENSG00000142156.15	COL6A1	chr21	0.529697
HTP0387A	T21	MS1	Female	33.3	ENSG00000142156.15	COL6A1	chr21	0.61895
HTP0388A	T21	MS1	Female	37.5	ENSG00000142156.15	COL6A1	chr21	1.30227
HTP0389A	T21	MS1	Female	20.1	ENSG00000142156.15	COL6A1	chr21	0.447259
HTP0390A	T21	MS3	Female	15.5	ENSG00000142156.15	COL6A1	chr21	0.710667
HTP0391A	T21	MS1	Male	26.8	ENSG00000142156.15	COL6A1	chr21	0.787505
HTP0392A	T21	MS3	Male	32.4	ENSG00000142156.15	COL6A1	chr21	0.2851
HTP0393A	T21	MS2	Female	39.8	ENSG00000142156.15	COL6A1	chr21	0.756053
HTP0394A	T21	MS2	Female	23.6	ENSG00000142156.15	COL6A1	chr21	1.27872
HTP0395A	T21	MS2	Male	35.2	ENSG00000142156.15	COL6A1	chr21	1.22669
HTP0396A	T21	MS3	Male	15.9	ENSG00000142156.15	COL6A1	chr21	0.170195
HTP0397A	T21	MS1	Male	38.7	ENSG00000142156.15	COL6A1	chr21	1.25187
HTP0398A	T21	MS2	Female	17.5	ENSG00000142156.15	COL6A1	chr21	1.5207
HTP0399A2	T21	MS3	Male	33.1	ENSG00000142156.15	COL6A1	chr21	0.399808
HTP0400A	T21	MS1	Male	14.9	ENSG00000142156.15	COL6A1	chr21	0.711255
HTP0401A	T21	MS3	Female	34.6	ENSG00000142156.15	COL6A1	chr21	0.562763
HTP0402A	T21	MS1	Male	35.9	ENSG00000142156.15	COL6A1	chr21	1.63426
HTP0403A	T21	MS3	Male	13.4	ENSG00000142156.15	COL6A1	chr21	0.850304
HTP0404A	T21	MS3	Female	12.5	ENSG00000142156.15	COL6A1	chr21	0.0883051
HTP0405A	T21	MS3	Male	26.1	ENSG00000142156.15	COL6A1	chr21	0.657845
HTP0406A	T21	MS2	Female	9.2	ENSG00000142156.15	COL6A1	chr21	0.37702
HTP0407A	T21	MS3	Male	43.5	ENSG00000142156.15	COL6A1	chr21	0.681132
HTP0408A	T21	MS1	Male	40.6	ENSG00000142156.15	COL6A1	chr21	2.09901
HTP0409A	T21	MS2	Female	21.2	ENSG00000142156.15	COL6A1	chr21	1.2435
HTP0410A	T21	MS2	Male	24	ENSG00000142156.15	COL6A1	chr21	1.47935
HTP0411A	T21	MS3	Female	18.7	ENSG00000142156.15	COL6A1	chr21	0.714204
HTP0412A	T21	MS3	Male	20.7	ENSG00000142156.15	COL6A1	chr21	0.265935
HTP0413A	T21	MS2	Female	22.5	ENSG00000142156.15	COL6A1	chr21	1.10899
HTP0414A	T21	MS3	Female	21.8	ENSG00000142156.15	COL6A1	chr21	0.649775
HTP0415A	T21	MS3	Female	8.3	ENSG00000142156.15	COL6A1	chr21	0.229632
HTP0418A	T21	MS1	Male	3.8	ENSG00000142156.15	COL6A1	chr21	0.487674
HTP0419A	T21	MS1	Male	20.8	ENSG00000142156.15	COL6A1	chr21	1.23644
HTP0420A	T21	MS1	Male	6.4	ENSG00000142156.15	COL6A1	chr21	1.64828
HTP0421A	T21	MS3	Male	13.7	ENSG00000142156.15	COL6A1	chr21	0.839455
HTP0423A	T21	MS2	Male	23.9	ENSG00000142156.15	COL6A1	chr21	0.495446
HTP0424A	T21	MS2	Female	4	ENSG00000142156.15	COL6A1	chr21	0.475718
HTP0425A	T21	MS2	Male	19.1	ENSG00000142156.15	COL6A1	chr21	0.626617
HTP0426A	T21	MS3	Male	17.5	ENSG00000142156.15	COL6A1	chr21	1.16552
HTP0428A	T21	MS2	Male	27.5	ENSG00000142156.15	COL6A1	chr21	1.80072
HTP0430A	T21	MS2	Male	13.9	ENSG00000142156.15	COL6A1	chr21	0.625711
HTP0431A2	T21	MS2	Female	20.9	ENSG00000142156.15	COL6A1	chr21	1.44833
HTP0434A	T21	MS3	Female	25.9	ENSG00000142156.15	COL6A1	chr21	0.204066
HTP0435A2	T21	MS1	Male	36.2	ENSG00000142156.15	COL6A1	chr21	2.19597
HTP0436A	T21	MS3	Female	32.8	ENSG00000142156.15	COL6A1	chr21	1.15593
HTP0437A	T21	MS2	Male	24.9	ENSG00000142156.15	COL6A1	chr21	0.375354
HTP0438A	T21	MS1	Female	19.9	ENSG00000142156.15	COL6A1	chr21	0.939738
HTP0439A2	T21	MS3	Male	40.8	ENSG00000142156.15	COL6A1	chr21	0.676458
HTP0440A	T21	MS2	Male	20.9	ENSG00000142156.15	COL6A1	chr21	0.425597
HTP0442A2	T21	MS1	Female	9.5	ENSG00000142156.15	COL6A1	chr21	2.03899
HTP0443A2	T21	MS3	Male	17.9	ENSG00000142156.15	COL6A1	chr21	0.91729
HTP0445A	T21	MS2	Female	38.8	ENSG00000142156.15	COL6A1	chr21	0.699119
HTP0446A	T21	MS1	Female	31.7	ENSG00000142156.15	COL6A1	chr21	0.826857
HTP0448A	T21	MS2	Male	21.5	ENSG00000142156.15	COL6A1	chr21	1.58863
HTP0449A	T21	MS2	Male	20.8	ENSG00000142156.15	COL6A1	chr21	0.915011
HTP0450A	T21	MS1	Male	15.4	ENSG00000142156.15	COL6A1	chr21	1.12971
HTP0451A	T21	MS1	Male	32.5	ENSG00000142156.15	COL6A1	chr21	2.50081
HTP0452A	T21	MS2	Female	16.6	ENSG00000142156.15	COL6A1	chr21	0.877802
HTP0454A	T21	MS3	Male	21.7	ENSG00000142156.15	COL6A1	chr21	0.23346
HTP0456A	T21	MS2	Male	7.3	ENSG00000142156.15	COL6A1	chr21	1.09285
HTP0458A	T21	MS3	Male	20	ENSG00000142156.15	COL6A1	chr21	0.852903
HTP0459A	T21	MS1	Male	13.7	ENSG00000142156.15	COL6A1	chr21	0.909457
HTP0460A	T21	MS1	Male	20.3	ENSG00000142156.15	COL6A1	chr21	1.12405
HTP0461A	T21	MS1	Female	12.5	ENSG00000142156.15	COL6A1	chr21	2.03054
HTP0462A	T21	MS1	Male	38.6	ENSG00000142156.15	COL6A1	chr21	1.67748
HTP0463A	T21	MS1	Female	28.3	ENSG00000142156.15	COL6A1	chr21	0.809998
HTP0464A	T21	MS3	Male	22.7	ENSG00000142156.15	COL6A1	chr21	0.608361
HTP0465A	T21	MS3	Female	6.8	ENSG00000142156.15	COL6A1	chr21	0.186078
HTP0467A	T21	MS2	Female	32.5	ENSG00000142156.15	COL6A1	chr21	1.11427
HTP0468A2	T21	MS2	Male	29.7	ENSG00000142156.15	COL6A1	chr21	1.12242
HTP0469A	T21	MS2	Female	16.7	ENSG00000142156.15	COL6A1	chr21	0.822289
HTP0471A	T21	MS1	Female	9	ENSG00000142156.15	COL6A1	chr21	0.877439
HTP0473A	T21	MS1	Male	17.1	ENSG00000142156.15	COL6A1	chr21	0.727671
HTP0475A	T21	MS1	Female	22	ENSG00000142156.15	COL6A1	chr21	0.867389
HTP0476A	T21	MS2	Female	11.1	ENSG00000142156.15	COL6A1	chr21	0.389795
HTP0477A	T21	MS1	Male	3.4	ENSG00000142156.15	COL6A1	chr21	0.639637
HTP0478A	T21	MS1	Female	40.3	ENSG00000142156.15	COL6A1	chr21	1.48625
HTP0479A	T21	MS1	Male	3.7	ENSG00000142156.15	COL6A1	chr21	1.17896
HTP0480A	T21	MS1	Female	21.9	ENSG00000142156.15	COL6A1	chr21	1.3478
HTP0482A	T21	MS2	Male	19.3	ENSG00000142156.15	COL6A1	chr21	1.03
HTP0484A	T21	MS3	Male	5.6	ENSG00000142156.15	COL6A1	chr21	0.0281867
HTP0485A	T21	MS2	Female	5.7	ENSG00000142156.15	COL6A1	chr21	0.375446
HTP0487A	T21	MS2	Male	4.6	ENSG00000142156.15	COL6A1	chr21	1.76582
HTP0488A	T21	MS1	Male	5.4	ENSG00000142156.15	COL6A1	chr21	0.460342
HTP0491A	T21	MS1	Male	6.5	ENSG00000142156.15	COL6A1	chr21	1.69883
HTP0494A	T21	MS2	Female	7.1	ENSG00000142156.15	COL6A1	chr21	1.03351
HTP0501A	T21	MS3	Male	4	ENSG00000142156.15	COL6A1	chr21	0.629036
HTP0507A	T21	MS3	Male	8.2	ENSG00000142156.15	COL6A1	chr21	0.14502
HTP0510A	T21	MS1	Female	23	ENSG00000142156.15	COL6A1	chr21	1.0821
HTP0512A	T21	MS3	Male	30	ENSG00000142156.15	COL6A1	chr21	0.447428
HTP0515A	T21	MS3	Male	13.1	ENSG00000142156.15	COL6A1	chr21	0.392278
HTP0516A	T21	MS1	Male	39.1	ENSG00000142156.15	COL6A1	chr21	1.30176
HTP0517A	T21	MS2	Male	2.7	ENSG00000142156.15	COL6A1	chr21	1.08952
HTP0519A	T21	MS1	Male	2	ENSG00000142156.15	COL6A1	chr21	0.695522
HTP0525A	T21	MS1	Female	34.2	ENSG00000142156.15	COL6A1	chr21	0.418773
HTP0530A	T21	MS3	Female	39.6	ENSG00000142156.15	COL6A1	chr21	1.24975
HTP0531A	T21	MS3	Female	3.5	ENSG00000142156.15	COL6A1	chr21	0.410803
HTP0534A	T21	MS1	Male	36.9	ENSG00000142156.15	COL6A1	chr21	1.26778
HTP0535A	T21	MS3	Male	23.6	ENSG00000142156.15	COL6A1	chr21	0.390738
HTP0537A	T21	MS2	Female	51.9	ENSG00000142156.15	COL6A1	chr21	0.324077
HTP0538A	T21	MS3	Male	28.4	ENSG00000142156.15	COL6A1	chr21	1.35509
HTP0539A	T21	MS2	Female	42.8	ENSG00000142156.15	COL6A1	chr21	1.14445
HTP0540A	T21	MS1	Female	14.5	ENSG00000142156.15	COL6A1	chr21	0.880415
HTP0541A	T21	MS2	Male	29.7	ENSG00000142156.15	COL6A1	chr21	0.547016
HTP0542A	T21	MS2	Male	27.8	ENSG00000142156.15	COL6A1	chr21	0.506538
HTP0543A	T21	MS2	Male	36.9	ENSG00000142156.15	COL6A1	chr21	2.01942
HTP0544A	T21	MS2	Male	38.1	ENSG00000142156.15	COL6A1	chr21	1.91494
HTP0545A	T21	MS1	Male	18.1	ENSG00000142156.15	COL6A1	chr21	1.38137
HTP0546A	T21	MS2	Female	51.4	ENSG00000142156.15	COL6A1	chr21	0.584378
HTP0547A	T21	MS2	Female	26	ENSG00000142156.15	COL6A1	chr21	1.52455
HTP0548A	T21	MS3	Female	46.2	ENSG00000142156.15	COL6A1	chr21	1.37906
HTP0549A	T21	MS3	Female	20.6	ENSG00000142156.15	COL6A1	chr21	1.00478
HTP0550A	T21	MS1	Female	15.2	ENSG00000142156.15	COL6A1	chr21	1.56846
HTP0552A	T21	MS2	Male	17	ENSG00000142156.15	COL6A1	chr21	0.976634
HTP0553A	T21	MS2	Female	18.2	ENSG00000142156.15	COL6A1	chr21	0.81939
HTP0554A	T21	MS2	Male	23.1	ENSG00000142156.15	COL6A1	chr21	0.54012
HTP0556A	T21	MS2	Male	28.3	ENSG00000142156.15	COL6A1	chr21	0.554444
HTP0560A	T21	MS2	Male	50.1	ENSG00000142156.15	COL6A1	chr21	1.04065
HTP0561A	T21	MS3	Male	13.7	ENSG00000142156.15	COL6A1	chr21	0.490437
HTP0563A	T21	MS2	Female	8.7	ENSG00000142156.15	COL6A1	chr21	0.761381
HTP0564A	T21	MS1	Male	14.2	ENSG00000142156.15	COL6A1	chr21	0.554692
HTP0565A	T21	MS2	Male	22.5	ENSG00000142156.15	COL6A1	chr21	0.368887
HTP0566A	T21	MS2	Male	13.7	ENSG00000142156.15	COL6A1	chr21	0.610963
HTP0568A	T21	MS2	Male	28.3	ENSG00000142156.15	COL6A1	chr21	0.155976
HTP0569A	T21	MS2	Male	22.9	ENSG00000142156.15	COL6A1	chr21	1.12073
HTP0570A	T21	MS3	Male	38.8	ENSG00000142156.15	COL6A1	chr21	0.636893
HTP0571A	T21	MS3	Male	13.1	ENSG00000142156.15	COL6A1	chr21	1.15477
HTP0572A	T21	MS3	Male	24.4	ENSG00000142156.15	COL6A1	chr21	0.390972
HTP0574A	T21	MS3	Male	42.4	ENSG00000142156.15	COL6A1	chr21	0.8165
HTP0575A	T21	MS2	Female	17.2	ENSG00000142156.15	COL6A1	chr21	1.54651
HTP0577A	T21	MS2	Female	28.4	ENSG00000142156.15	COL6A1	chr21	0.503591
HTP0578A	T21	MS1	Male	25.7	ENSG00000142156.15	COL6A1	chr21	0.637337
HTP0580A	T21	MS1	Female	31.8	ENSG00000142156.15	COL6A1	chr21	1.27526
HTP0581A	T21	MS2	Male	30.6	ENSG00000142156.15	COL6A1	chr21	0.689175
HTP0583A	T21	MS1	Female	6.2	ENSG00000142156.15	COL6A1	chr21	0.366661
HTP0584A	T21	MS2	Male	29.3	ENSG00000142156.15	COL6A1	chr21	0.72726
HTP0585A	T21	MS3	Female	16.5	ENSG00000142156.15	COL6A1	chr21	0.206115
HTP0586A	T21	MS3	Male	31.9	ENSG00000142156.15	COL6A1	chr21	0.586186
HTP0587A	T21	MS2	Male	4.3	ENSG00000142156.15	COL6A1	chr21	0.859334
HTP0588A	T21	MS1	Female	19.2	ENSG00000142156.15	COL6A1	chr21	2.308
HTP0589A	T21	MS3	Female	19	ENSG00000142156.15	COL6A1	chr21	0.505581
HTP0590A	T21	MS3	Male	16.8	ENSG00000142156.15	COL6A1	chr21	0.485003
HTP0591A	T21	MS2	Male	31.9	ENSG00000142156.15	COL6A1	chr21	0.627628
HTP0592A	T21	MS2	Female	14.5	ENSG00000142156.15	COL6A1	chr21	1.08503
HTP0593A	T21	MS2	Male	11.7	ENSG00000142156.15	COL6A1	chr21	1.49738
HTP0594A	T21	MS1	Male	30.1	ENSG00000142156.15	COL6A1	chr21	1.97023
HTP0596A	T21	MS2	Female	28.3	ENSG00000142156.15	COL6A1	chr21	1.19936
HTP0597A	T21	MS2	Female	12.5	ENSG00000142156.15	COL6A1	chr21	1.03209
HTP0598A	T21	MS3	Female	18	ENSG00000142156.15	COL6A1	chr21	0.657718
HTP0599A	T21	MS3	Female	36.6	ENSG00000142156.15	COL6A1	chr21	0.591105
HTP0600A	T21	MS3	Male	10.8	ENSG00000142156.15	COL6A1	chr21	0.494183
HTP0602A	T21	MS3	Female	13.5	ENSG00000142156.15	COL6A1	chr21	0.28555
HTP0603A	T21	MS1	Female	12.7	ENSG00000142156.15	COL6A1	chr21	1.04685
HTP0604A	T21	MS3	Female	26.6	ENSG00000142156.15	COL6A1	chr21	0.254927
HTP0605A	T21	MS3	Male	17.5	ENSG00000142156.15	COL6A1	chr21	1.62588
HTP0607A	T21	MS2	Male	23.9	ENSG00000142156.15	COL6A1	chr21	0.968618
HTP0608A	T21	MS1	Female	32.5	ENSG00000142156.15	COL6A1	chr21	1.32266
HTP0609A	T21	MS1	Female	4	ENSG00000142156.15	COL6A1	chr21	1.09684
HTP0610A	T21	MS3	Female	17	ENSG00000142156.15	COL6A1	chr21	0.173318
HTP0611A	T21	MS1	Female	23.9	ENSG00000142156.15	COL6A1	chr21	0.768346
HTP0612A	T21	MS1	Male	11.4	ENSG00000142156.15	COL6A1	chr21	1.11334
HTP0613A	T21	MS3	Female	10.3	ENSG00000142156.15	COL6A1	chr21	0.867272
HTP0616A	T21	MS3	Male	19	ENSG00000142156.15	COL6A1	chr21	0.614938
HTP0617A	T21	MS3	Male	30.5	ENSG00000142156.15	COL6A1	chr21	0.507986
HTP0618A	T21	MS3	Female	37	ENSG00000142156.15	COL6A1	chr21	0.547098
HTP0619A	T21	MS3	Female	37	ENSG00000142156.15	COL6A1	chr21	1.23868
HTP0620A	T21	MS3	Female	19.6	ENSG00000142156.15	COL6A1	chr21	1.70115
HTP0621A	T21	MS2	Female	21.4	ENSG00000142156.15	COL6A1	chr21	0.605851
HTP0622A	T21	MS2	Female	26	ENSG00000142156.15	COL6A1	chr21	0.593803
HTP0623A	T21	MS2	Female	28.1	ENSG00000142156.15	COL6A1	chr21	0.924654
HTP0624A	T21	MS2	Female	28.1	ENSG00000142156.15	COL6A1	chr21	0.835295
HTP0625A	T21	MS1	Male	40.1	ENSG00000142156.15	COL6A1	chr21	1.00687
HTP0626A	T21	MS2	Male	14.2	ENSG00000142156.15	COL6A1	chr21	0.60714
HTP0627A	T21	MS3	Female	21.1	ENSG00000142156.15	COL6A1	chr21	0.254985
HTP0629A	T21	MS1	Female	7	ENSG00000142156.15	COL6A1	chr21	0.808271
HTP0630A	T21	MS2	Male	39.9	ENSG00000142156.15	COL6A1	chr21	1.28577
HTP0631A	T21	MS1	Female	33	ENSG00000142156.15	COL6A1	chr21	1.1526
HTP0632A	T21	MS2	Female	26.4	ENSG00000142156.15	COL6A1	chr21	0.797619
HTP0633A	T21	MS1	Male	33.1	ENSG00000142156.15	COL6A1	chr21	1.22091
HTP0634A	T21	MS2	Male	20.4	ENSG00000142156.15	COL6A1	chr21	0.950458
HTP0637A	T21	MS3	Female	20.1	ENSG00000142156.15	COL6A1	chr21	0.623254
HTP0638A	T21	MS3	Female	32.7	ENSG00000142156.15	COL6A1	chr21	0.459258
HTP0639A	T21	MS1	Male	27.3	ENSG00000142156.15	COL6A1	chr21	1.96618
HTP0641A	T21	MS1	Male	46.6	ENSG00000142156.15	COL6A1	chr21	0.54072
HTP0642A	T21	MS3	Female	25.2	ENSG00000142156.15	COL6A1	chr21	0.840948
HTP0643A	T21	MS3	Male	29.7	ENSG00000142156.15	COL6A1	chr21	0.113283
HTP0644A	T21	MS3	Male	28.7	ENSG00000142156.15	COL6A1	chr21	0.958098
HTP0645A	T21	MS1	Male	28.4	ENSG00000142156.15	COL6A1	chr21	0.89206
HTP0646A	T21	MS3	Male	17.1	ENSG00000142156.15	COL6A1	chr21	0.20254
HTP0647A	T21	MS1	Male	7	ENSG00000142156.15	COL6A1	chr21	0.669939
HTP0650A	T21	MS1	Female	45.7	ENSG00000142156.15	COL6A1	chr21	1.03765
HTP0651A	T21	MS3	Male	31.2	ENSG00000142156.15	COL6A1	chr21	0.277707
HTP0652A	T21	MS1	Female	35.1	ENSG00000142156.15	COL6A1	chr21	1.9878
HTP0654A	T21	MS1	Female	26.9	ENSG00000142156.15	COL6A1	chr21	0.601599
HTP0657A	T21	MS3	Male	16.9	ENSG00000142156.15	COL6A1	chr21	0.182069
HTP0658A	T21	MS1	Male	15.3	ENSG00000142156.15	COL6A1	chr21	1.42234
HTP0659A	T21	MS1	Female	36.5	ENSG00000142156.15	COL6A1	chr21	1.65034
HTP0660A	T21	MS1	Male	13	ENSG00000142156.15	COL6A1	chr21	0.793294
HTP0661A	T21	MS1	Male	28.4	ENSG00000142156.15	COL6A1	chr21	0.632297
HTP0662A	T21	MS1	Female	26.1	ENSG00000142156.15	COL6A1	chr21	0.844518
HTP0663A	T21	MS3	Female	20.5	ENSG00000142156.15	COL6A1	chr21	0.478826
HTP0664A	T21	MS2	Female	29.4	ENSG00000142156.15	COL6A1	chr21	1.15795
HTP0665A	T21	MS1	Female	23.4	ENSG00000142156.15	COL6A1	chr21	0.212273
HTP0666A	T21	MS3	Male	17.4	ENSG00000142156.15	COL6A1	chr21	0.237656
HTP0667A	T21	MS2	Male	24.1	ENSG00000142156.15	COL6A1	chr21	0.283369
HTP0668A	T21	MS1	Female	29.7	ENSG00000142156.15	COL6A1	chr21	1.34513
HTP0672A	T21	MS1	Male	17.2	ENSG00000142156.15	COL6A1	chr21	0.365995
HTP0676A	T21	MS1	Female	19.3	ENSG00000142156.15	COL6A1	chr21	1.41045
HTP0706A	T21	MS3	Female	22.8	ENSG00000142156.15	COL6A1	chr21	0.100708
HTP0708A	T21	MS1	Male	17	ENSG00000142156.15	COL6A1	chr21	0.0341451
HTP0204A	T21	MS2	Male	13.1	ENSG00000142156.15	COL6A1	chr21	0.856416
HTP0310A	T21	MS2	Male	10.8	ENSG00000142156.15	COL6A1	chr21	0.283366
HTP0326A	T21	MS2	Female	30.2	ENSG00000142156.15	COL6A1	chr21	0.577701
HTP0328A	T21	MS2	Female	41.2	ENSG00000142156.15	COL6A1	chr21	0.736246
HTP0332A	T21	MS2	Male	24.4	ENSG00000142156.15	COL6A1	chr21	0.775023
HTP0348A	T21	MS2	Female	17.2	ENSG00000142156.15	COL6A1	chr21	1.07307
HTP0351A	T21	MS2	Male	27	ENSG00000142156.15	COL6A1	chr21	0.767079
HTP0084A2	T21	MS2	Male	35	ENSG00000142156.15	COL6A1	chr21	0.492467
HTP0005A3	T21	MS1	Male	36.5	ENSG00000142166.13	IFNAR1	chr21	29.9659
HTP0012A2	T21	MS1	Female	44	ENSG00000142166.13	IFNAR1	chr21	42.2223
HTP0015A4	T21	MS2	Male	31.2	ENSG00000142166.13	IFNAR1	chr21	33.8021
HTP0017A4	T21	MS3	Female	23.6	ENSG00000142166.13	IFNAR1	chr21	41.7349
HTP0023A2	T21	MS2	Female	36.2	ENSG00000142166.13	IFNAR1	chr21	38.5151
HTP0025A3	T21	MS2	Female	25.7	ENSG00000142166.13	IFNAR1	chr21	38.3395
HTP0036A2	T21	MS1	Female	32.1	ENSG00000142166.13	IFNAR1	chr21	34.9245
HTP0050A3	T21	MS3	Female	22.8	ENSG00000142166.13	IFNAR1	chr21	31.8252
HTP0052A2	T21	MS1	Female	29.9	ENSG00000142166.13	IFNAR1	chr21	42.6195
HTP0053A2	T21	MS1	Female	26.3	ENSG00000142166.13	IFNAR1	chr21	36.0379
HTP0054A2	T21	MS3	Male	21.7	ENSG00000142166.13	IFNAR1	chr21	26.2619
HTP0066A2	T21	MS1	Male	14.7	ENSG00000142166.13	IFNAR1	chr21	28.0513
HTP0070A3	T21	MS3	Male	24.9	ENSG00000142166.13	IFNAR1	chr21	39.7051
HTP0073A2	T21	MS3	Male	54.7	ENSG00000142166.13	IFNAR1	chr21	37.9813
HTP0080A2	T21	MS1	Female	34.8	ENSG00000142166.13	IFNAR1	chr21	31.5366
HTP0101A2	T21	MS3	Female	31.3	ENSG00000142166.13	IFNAR1	chr21	62.5009
HTP0103A2	T21	MS1	Female	1.6	ENSG00000142166.13	IFNAR1	chr21	29.2607
HTP0107A3	T21	MS2	Female	33.7	ENSG00000142166.13	IFNAR1	chr21	32.1629
HTP0109A3	T21	MS1	Female	49	ENSG00000142166.13	IFNAR1	chr21	34.5346
HTP0112A3	T21	MS3	Female	36	ENSG00000142166.13	IFNAR1	chr21	37.049
HTP0116A2	T21	MS1	Male	10.9	ENSG00000142166.13	IFNAR1	chr21	32.2354
HTP0119A	T21	MS1	Female	50.9	ENSG00000142166.13	IFNAR1	chr21	36.2436
HTP0151A	T21	MS3	Male	27.4	ENSG00000142166.13	IFNAR1	chr21	56.8619
HTP0198A3	T21	MS2	Male	36.3	ENSG00000142166.13	IFNAR1	chr21	30.6657
HTP0207A4	T21	MS1	Female	25.2	ENSG00000142166.13	IFNAR1	chr21	32.1019
HTP0211A3	T21	MS2	Male	29.7	ENSG00000142166.13	IFNAR1	chr21	24.868
HTP0213A3	T21	MS2	Male	46.3	ENSG00000142166.13	IFNAR1	chr21	31.9258
HTP0219A2	T21	MS2	Female	19.5	ENSG00000142166.13	IFNAR1	chr21	36.0143
HTP0226A3	T21	MS1	Male	52.4	ENSG00000142166.13	IFNAR1	chr21	40.5609
HTP0230A2	T21	MS3	Female	39.6	ENSG00000142166.13	IFNAR1	chr21	41.3369
HTP0236A2	T21	MS1	Male	11.3	ENSG00000142166.13	IFNAR1	chr21	44.1029
HTP0238A3	T21	MS2	Male	41.5	ENSG00000142166.13	IFNAR1	chr21	39.7761
HTP0241A2	T21	MS3	Female	17.9	ENSG00000142166.13	IFNAR1	chr21	54.2304
HTP0243A3	T21	MS3	Female	15.1	ENSG00000142166.13	IFNAR1	chr21	40.8597
HTP0247A2	T21	MS3	Male	22.5	ENSG00000142166.13	IFNAR1	chr21	38.964
HTP0249A2	T21	MS2	Female	34	ENSG00000142166.13	IFNAR1	chr21	29.9971
HTP0251A2	T21	MS3	Female	34.3	ENSG00000142166.13	IFNAR1	chr21	45.0143
HTP0254A2	T21	MS2	Male	33.8	ENSG00000142166.13	IFNAR1	chr21	30.7697
HTP0259A2	T21	MS3	Female	32.6	ENSG00000142166.13	IFNAR1	chr21	55.0198
HTP0261A2	T21	MS1	Male	22.9	ENSG00000142166.13	IFNAR1	chr21	29.2207
HTP0262A2	T21	MS3	Female	14.3	ENSG00000142166.13	IFNAR1	chr21	41.7845
HTP0263A2	T21	MS2	Female	12.4	ENSG00000142166.13	IFNAR1	chr21	31.7581
HTP0277A3	T21	MS1	Female	37.2	ENSG00000142166.13	IFNAR1	chr21	41.3374
HTP0293A	T21	MS3	Male	6.2	ENSG00000142166.13	IFNAR1	chr21	49.1062
HTP0295A	T21	MS3	Male	51.2	ENSG00000142166.13	IFNAR1	chr21	41.4146
HTP0296A	T21	MS3	Male	55.1	ENSG00000142166.13	IFNAR1	chr21	47.6028
HTP0298A	T21	MS1	Female	25.8	ENSG00000142166.13	IFNAR1	chr21	33.981
HTP0300A	T21	MS1	Female	30.8	ENSG00000142166.13	IFNAR1	chr21	40.6279
HTP0301A3	T21	MS2	Female	24	ENSG00000142166.13	IFNAR1	chr21	28.4691
HTP0306A	T21	MS3	Male	23.2	ENSG00000142166.13	IFNAR1	chr21	49.7406
HTP0312A2	T21	MS1	Female	35.7	ENSG00000142166.13	IFNAR1	chr21	31.5264
HTP0318A3	T21	MS1	Male	30.5	ENSG00000142166.13	IFNAR1	chr21	24.5254
HTP0320A2	T21	MS3	Female	33.7	ENSG00000142166.13	IFNAR1	chr21	41.6682
HTP0321A	T21	MS3	Female	14	ENSG00000142166.13	IFNAR1	chr21	35.1052
HTP0323A	T21	MS3	Male	3.8	ENSG00000142166.13	IFNAR1	chr21	41.3561
HTP0324A2	T21	MS1	Male	22	ENSG00000142166.13	IFNAR1	chr21	21.7487
HTP0325A	T21	MS3	Male	13.4	ENSG00000142166.13	IFNAR1	chr21	40.7263
HTP0327A	T21	MS1	Male	6.5	ENSG00000142166.13	IFNAR1	chr21	36.1343
HTP0329A2	T21	MS3	Female	19.5	ENSG00000142166.13	IFNAR1	chr21	36.9966
HTP0330A	T21	MS1	Male	6.1	ENSG00000142166.13	IFNAR1	chr21	34.9787
HTP0331A	T21	MS3	Male	23.1	ENSG00000142166.13	IFNAR1	chr21	42.359
HTP0333A2	T21	MS3	Female	30.3	ENSG00000142166.13	IFNAR1	chr21	38.8418
HTP0334A2	T21	MS1	Male	44.1	ENSG00000142166.13	IFNAR1	chr21	34.1787
HTP0335A2	T21	MS2	Female	57.6	ENSG00000142166.13	IFNAR1	chr21	25.2382
HTP0336A	T21	MS1	Female	8.7	ENSG00000142166.13	IFNAR1	chr21	30.0103
HTP0337A	T21	MS3	Male	22.2	ENSG00000142166.13	IFNAR1	chr21	35.0075
HTP0339A	T21	MS1	Male	16.1	ENSG00000142166.13	IFNAR1	chr21	33.9027
HTP0340A	T21	MS3	Female	18.6	ENSG00000142166.13	IFNAR1	chr21	34.045
HTP0341A	T21	MS1	Male	2.6	ENSG00000142166.13	IFNAR1	chr21	30.4529
HTP0342A	T21	MS1	Female	13.6	ENSG00000142166.13	IFNAR1	chr21	23.5648
HTP0345A	T21	MS3	Female	52.7	ENSG00000142166.13	IFNAR1	chr21	52.7991
HTP0354A	T21	MS1	Male	6	ENSG00000142166.13	IFNAR1	chr21	42.3383
HTP0357A	T21	MS1	Male	3.8	ENSG00000142166.13	IFNAR1	chr21	35.6609
HTP0364A	T21	MS3	Male	13.7	ENSG00000142166.13	IFNAR1	chr21	46.2979
HTP0367A	T21	MS1	Male	13.6	ENSG00000142166.13	IFNAR1	chr21	30.4671
HTP0368A	T21	MS1	Male	15.2	ENSG00000142166.13	IFNAR1	chr21	28.8455
HTP0370A	T21	MS1	Male	20.2	ENSG00000142166.13	IFNAR1	chr21	42.5755
HTP0373A	T21	MS1	Male	56.7	ENSG00000142166.13	IFNAR1	chr21	31.1319
HTP0374A	T21	MS2	Male	25.5	ENSG00000142166.13	IFNAR1	chr21	23.7634
HTP0375A	T21	MS1	Female	10.9	ENSG00000142166.13	IFNAR1	chr21	30.4076
HTP0378A	T21	MS3	Female	31.4	ENSG00000142166.13	IFNAR1	chr21	38.6115
HTP0379A	T21	MS1	Female	35.4	ENSG00000142166.13	IFNAR1	chr21	40.1884
HTP0380A	T21	MS2	Male	25.8	ENSG00000142166.13	IFNAR1	chr21	35.4967
HTP0381A	T21	MS2	Male	25.4	ENSG00000142166.13	IFNAR1	chr21	30.0553
HTP0382A	T21	MS3	Male	39.5	ENSG00000142166.13	IFNAR1	chr21	26.8892
HTP0384A	T21	MS3	Female	27.8	ENSG00000142166.13	IFNAR1	chr21	49.0921
HTP0385A	T21	MS3	Male	25.6	ENSG00000142166.13	IFNAR1	chr21	36.5855
HTP0386A	T21	MS2	Male	6.8	ENSG00000142166.13	IFNAR1	chr21	37.5925
HTP0387A	T21	MS1	Female	33.3	ENSG00000142166.13	IFNAR1	chr21	39.3172
HTP0388A	T21	MS1	Female	37.5	ENSG00000142166.13	IFNAR1	chr21	36.0409
HTP0389A	T21	MS1	Female	20.1	ENSG00000142166.13	IFNAR1	chr21	39.524
HTP0390A	T21	MS3	Female	15.5	ENSG00000142166.13	IFNAR1	chr21	40.9918
HTP0391A	T21	MS1	Male	26.8	ENSG00000142166.13	IFNAR1	chr21	36.3941
HTP0392A	T21	MS3	Male	32.4	ENSG00000142166.13	IFNAR1	chr21	40.2906
HTP0393A	T21	MS2	Female	39.8	ENSG00000142166.13	IFNAR1	chr21	50.4249
HTP0394A	T21	MS2	Female	23.6	ENSG00000142166.13	IFNAR1	chr21	34.8525
HTP0395A	T21	MS2	Male	35.2	ENSG00000142166.13	IFNAR1	chr21	24.3816
HTP0396A	T21	MS3	Male	15.9	ENSG00000142166.13	IFNAR1	chr21	56.7822
HTP0397A	T21	MS1	Male	38.7	ENSG00000142166.13	IFNAR1	chr21	48.7591
HTP0398A	T21	MS2	Female	17.5	ENSG00000142166.13	IFNAR1	chr21	29.0023
HTP0399A2	T21	MS3	Male	33.1	ENSG00000142166.13	IFNAR1	chr21	36.0683
HTP0400A	T21	MS1	Male	14.9	ENSG00000142166.13	IFNAR1	chr21	25.4653
HTP0401A	T21	MS3	Female	34.6	ENSG00000142166.13	IFNAR1	chr21	38.6015
HTP0402A	T21	MS1	Male	35.9	ENSG00000142166.13	IFNAR1	chr21	35.2617
HTP0403A	T21	MS3	Male	13.4	ENSG00000142166.13	IFNAR1	chr21	32.9125
HTP0404A	T21	MS3	Female	12.5	ENSG00000142166.13	IFNAR1	chr21	31.3201
HTP0405A	T21	MS3	Male	26.1	ENSG00000142166.13	IFNAR1	chr21	36.0456
HTP0406A	T21	MS2	Female	9.2	ENSG00000142166.13	IFNAR1	chr21	29.3683
HTP0407A	T21	MS3	Male	43.5	ENSG00000142166.13	IFNAR1	chr21	43.5837
HTP0408A	T21	MS1	Male	40.6	ENSG00000142166.13	IFNAR1	chr21	36.519
HTP0409A	T21	MS2	Female	21.2	ENSG00000142166.13	IFNAR1	chr21	30.9652
HTP0410A	T21	MS2	Male	24	ENSG00000142166.13	IFNAR1	chr21	29.3333
HTP0411A	T21	MS3	Female	18.7	ENSG00000142166.13	IFNAR1	chr21	34.4736
HTP0412A	T21	MS3	Male	20.7	ENSG00000142166.13	IFNAR1	chr21	37.233
HTP0413A	T21	MS2	Female	22.5	ENSG00000142166.13	IFNAR1	chr21	25.7208
HTP0414A	T21	MS3	Female	21.8	ENSG00000142166.13	IFNAR1	chr21	46.9404
HTP0415A	T21	MS3	Female	8.3	ENSG00000142166.13	IFNAR1	chr21	56.0543
HTP0418A	T21	MS1	Male	3.8	ENSG00000142166.13	IFNAR1	chr21	28.7203
HTP0419A	T21	MS1	Male	20.8	ENSG00000142166.13	IFNAR1	chr21	31.8391
HTP0420A	T21	MS1	Male	6.4	ENSG00000142166.13	IFNAR1	chr21	32.8543
HTP0421A	T21	MS3	Male	13.7	ENSG00000142166.13	IFNAR1	chr21	34.3908
HTP0423A	T21	MS2	Male	23.9	ENSG00000142166.13	IFNAR1	chr21	35.4145
HTP0424A	T21	MS2	Female	4	ENSG00000142166.13	IFNAR1	chr21	31.4149
HTP0425A	T21	MS2	Male	19.1	ENSG00000142166.13	IFNAR1	chr21	31.2156
HTP0426A	T21	MS3	Male	17.5	ENSG00000142166.13	IFNAR1	chr21	41.5373
HTP0428A	T21	MS2	Male	27.5	ENSG00000142166.13	IFNAR1	chr21	30.7555
HTP0430A	T21	MS2	Male	13.9	ENSG00000142166.13	IFNAR1	chr21	30.7699
HTP0431A2	T21	MS2	Female	20.9	ENSG00000142166.13	IFNAR1	chr21	33.6595
HTP0434A	T21	MS3	Female	25.9	ENSG00000142166.13	IFNAR1	chr21	61.4299
HTP0435A2	T21	MS1	Male	36.2	ENSG00000142166.13	IFNAR1	chr21	28.1463
HTP0436A	T21	MS3	Female	32.8	ENSG00000142166.13	IFNAR1	chr21	45.153
HTP0437A	T21	MS2	Male	24.9	ENSG00000142166.13	IFNAR1	chr21	36.399
HTP0438A	T21	MS1	Female	19.9	ENSG00000142166.13	IFNAR1	chr21	44.8612
HTP0439A2	T21	MS3	Male	40.8	ENSG00000142166.13	IFNAR1	chr21	44.1787
HTP0440A	T21	MS2	Male	20.9	ENSG00000142166.13	IFNAR1	chr21	30.3904
HTP0442A2	T21	MS1	Female	9.5	ENSG00000142166.13	IFNAR1	chr21	29.3341
HTP0443A2	T21	MS3	Male	17.9	ENSG00000142166.13	IFNAR1	chr21	41.4674
HTP0445A	T21	MS2	Female	38.8	ENSG00000142166.13	IFNAR1	chr21	53.427
HTP0446A	T21	MS1	Female	31.7	ENSG00000142166.13	IFNAR1	chr21	42.7867
HTP0448A	T21	MS2	Male	21.5	ENSG00000142166.13	IFNAR1	chr21	31.2671
HTP0449A	T21	MS2	Male	20.8	ENSG00000142166.13	IFNAR1	chr21	29.9286
HTP0450A	T21	MS1	Male	15.4	ENSG00000142166.13	IFNAR1	chr21	31.411
HTP0451A	T21	MS1	Male	32.5	ENSG00000142166.13	IFNAR1	chr21	31.1709
HTP0452A	T21	MS2	Female	16.6	ENSG00000142166.13	IFNAR1	chr21	38.7016
HTP0454A	T21	MS3	Male	21.7	ENSG00000142166.13	IFNAR1	chr21	34.5613
HTP0456A	T21	MS2	Male	7.3	ENSG00000142166.13	IFNAR1	chr21	32.9543
HTP0458A	T21	MS3	Male	20	ENSG00000142166.13	IFNAR1	chr21	47.1339
HTP0459A	T21	MS1	Male	13.7	ENSG00000142166.13	IFNAR1	chr21	39.5176
HTP0460A	T21	MS1	Male	20.3	ENSG00000142166.13	IFNAR1	chr21	35.4372
HTP0461A	T21	MS1	Female	12.5	ENSG00000142166.13	IFNAR1	chr21	27.3622
HTP0462A	T21	MS1	Male	38.6	ENSG00000142166.13	IFNAR1	chr21	29.8214
HTP0463A	T21	MS1	Female	28.3	ENSG00000142166.13	IFNAR1	chr21	27.7977
HTP0464A	T21	MS3	Male	22.7	ENSG00000142166.13	IFNAR1	chr21	33.2835
HTP0465A	T21	MS3	Female	6.8	ENSG00000142166.13	IFNAR1	chr21	47.8965
HTP0467A	T21	MS2	Female	32.5	ENSG00000142166.13	IFNAR1	chr21	36.6423
HTP0468A2	T21	MS2	Male	29.7	ENSG00000142166.13	IFNAR1	chr21	31.2735
HTP0469A	T21	MS2	Female	16.7	ENSG00000142166.13	IFNAR1	chr21	28.0632
HTP0471A	T21	MS1	Female	9	ENSG00000142166.13	IFNAR1	chr21	28.0785
HTP0473A	T21	MS1	Male	17.1	ENSG00000142166.13	IFNAR1	chr21	26.753
HTP0475A	T21	MS1	Female	22	ENSG00000142166.13	IFNAR1	chr21	33.2245
HTP0476A	T21	MS2	Female	11.1	ENSG00000142166.13	IFNAR1	chr21	28.2238
HTP0477A	T21	MS1	Male	3.4	ENSG00000142166.13	IFNAR1	chr21	25.72
HTP0478A	T21	MS1	Female	40.3	ENSG00000142166.13	IFNAR1	chr21	37.9258
HTP0479A	T21	MS1	Male	3.7	ENSG00000142166.13	IFNAR1	chr21	39.1763
HTP0480A	T21	MS1	Female	21.9	ENSG00000142166.13	IFNAR1	chr21	38.6748
HTP0482A	T21	MS2	Male	19.3	ENSG00000142166.13	IFNAR1	chr21	27.6499
HTP0484A	T21	MS3	Male	5.6	ENSG00000142166.13	IFNAR1	chr21	30.8594
HTP0485A	T21	MS2	Female	5.7	ENSG00000142166.13	IFNAR1	chr21	34.8108
HTP0487A	T21	MS2	Male	4.6	ENSG00000142166.13	IFNAR1	chr21	42.1205
HTP0488A	T21	MS1	Male	5.4	ENSG00000142166.13	IFNAR1	chr21	39.6084
HTP0491A	T21	MS1	Male	6.5	ENSG00000142166.13	IFNAR1	chr21	29.5703
HTP0494A	T21	MS2	Female	7.1	ENSG00000142166.13	IFNAR1	chr21	31.1471
HTP0501A	T21	MS3	Male	4	ENSG00000142166.13	IFNAR1	chr21	50.2991
HTP0507A	T21	MS3	Male	8.2	ENSG00000142166.13	IFNAR1	chr21	46.3016
HTP0510A	T21	MS1	Female	23	ENSG00000142166.13	IFNAR1	chr21	29.176
HTP0512A	T21	MS3	Male	30	ENSG00000142166.13	IFNAR1	chr21	38.3254
HTP0515A	T21	MS3	Male	13.1	ENSG00000142166.13	IFNAR1	chr21	39.6201
HTP0516A	T21	MS1	Male	39.1	ENSG00000142166.13	IFNAR1	chr21	38.423
HTP0517A	T21	MS2	Male	2.7	ENSG00000142166.13	IFNAR1	chr21	37.6614
HTP0519A	T21	MS1	Male	2	ENSG00000142166.13	IFNAR1	chr21	26.2613
HTP0525A	T21	MS1	Female	34.2	ENSG00000142166.13	IFNAR1	chr21	36.5863
HTP0530A	T21	MS3	Female	39.6	ENSG00000142166.13	IFNAR1	chr21	28.9106
HTP0531A	T21	MS3	Female	3.5	ENSG00000142166.13	IFNAR1	chr21	28.591
HTP0534A	T21	MS1	Male	36.9	ENSG00000142166.13	IFNAR1	chr21	40.3581
HTP0535A	T21	MS3	Male	23.6	ENSG00000142166.13	IFNAR1	chr21	36.6525
HTP0537A	T21	MS2	Female	51.9	ENSG00000142166.13	IFNAR1	chr21	35.9731
HTP0538A	T21	MS3	Male	28.4	ENSG00000142166.13	IFNAR1	chr21	40.5757
HTP0539A	T21	MS2	Female	42.8	ENSG00000142166.13	IFNAR1	chr21	34.0991
HTP0540A	T21	MS1	Female	14.5	ENSG00000142166.13	IFNAR1	chr21	33.4395
HTP0541A	T21	MS2	Male	29.7	ENSG00000142166.13	IFNAR1	chr21	24.8905
HTP0542A	T21	MS2	Male	27.8	ENSG00000142166.13	IFNAR1	chr21	33.7108
HTP0543A	T21	MS2	Male	36.9	ENSG00000142166.13	IFNAR1	chr21	37.6354
HTP0544A	T21	MS2	Male	38.1	ENSG00000142166.13	IFNAR1	chr21	35.2988
HTP0545A	T21	MS1	Male	18.1	ENSG00000142166.13	IFNAR1	chr21	32.7155
HTP0546A	T21	MS2	Female	51.4	ENSG00000142166.13	IFNAR1	chr21	29.3287
HTP0547A	T21	MS2	Female	26	ENSG00000142166.13	IFNAR1	chr21	37.1903
HTP0548A	T21	MS3	Female	46.2	ENSG00000142166.13	IFNAR1	chr21	46.9795
HTP0549A	T21	MS3	Female	20.6	ENSG00000142166.13	IFNAR1	chr21	55.0692
HTP0550A	T21	MS1	Female	15.2	ENSG00000142166.13	IFNAR1	chr21	34.9263
HTP0552A	T21	MS2	Male	17	ENSG00000142166.13	IFNAR1	chr21	28.9753
HTP0553A	T21	MS2	Female	18.2	ENSG00000142166.13	IFNAR1	chr21	36.6474
HTP0554A	T21	MS2	Male	23.1	ENSG00000142166.13	IFNAR1	chr21	35.8202
HTP0556A	T21	MS2	Male	28.3	ENSG00000142166.13	IFNAR1	chr21	44.9916
HTP0560A	T21	MS2	Male	50.1	ENSG00000142166.13	IFNAR1	chr21	36.1663
HTP0561A	T21	MS3	Male	13.7	ENSG00000142166.13	IFNAR1	chr21	35.1225
HTP0563A	T21	MS2	Female	8.7	ENSG00000142166.13	IFNAR1	chr21	28.0511
HTP0564A	T21	MS1	Male	14.2	ENSG00000142166.13	IFNAR1	chr21	33.2912
HTP0565A	T21	MS2	Male	22.5	ENSG00000142166.13	IFNAR1	chr21	30.082
HTP0566A	T21	MS2	Male	13.7	ENSG00000142166.13	IFNAR1	chr21	29.0366
HTP0568A	T21	MS2	Male	28.3	ENSG00000142166.13	IFNAR1	chr21	28.2333
HTP0569A	T21	MS2	Male	22.9	ENSG00000142166.13	IFNAR1	chr21	28.8497
HTP0570A	T21	MS3	Male	38.8	ENSG00000142166.13	IFNAR1	chr21	47.7018
HTP0571A	T21	MS3	Male	13.1	ENSG00000142166.13	IFNAR1	chr21	55.2602
HTP0572A	T21	MS3	Male	24.4	ENSG00000142166.13	IFNAR1	chr21	40.5174
HTP0574A	T21	MS3	Male	42.4	ENSG00000142166.13	IFNAR1	chr21	38.7113
HTP0575A	T21	MS2	Female	17.2	ENSG00000142166.13	IFNAR1	chr21	35.1696
HTP0577A	T21	MS2	Female	28.4	ENSG00000142166.13	IFNAR1	chr21	41.0952
HTP0578A	T21	MS1	Male	25.7	ENSG00000142166.13	IFNAR1	chr21	33.0883
HTP0580A	T21	MS1	Female	31.8	ENSG00000142166.13	IFNAR1	chr21	43.2247
HTP0581A	T21	MS2	Male	30.6	ENSG00000142166.13	IFNAR1	chr21	31.7065
HTP0583A	T21	MS1	Female	6.2	ENSG00000142166.13	IFNAR1	chr21	35.8414
HTP0584A	T21	MS2	Male	29.3	ENSG00000142166.13	IFNAR1	chr21	37.2811
HTP0585A	T21	MS3	Female	16.5	ENSG00000142166.13	IFNAR1	chr21	46.6064
HTP0586A	T21	MS3	Male	31.9	ENSG00000142166.13	IFNAR1	chr21	55.1095
HTP0587A	T21	MS2	Male	4.3	ENSG00000142166.13	IFNAR1	chr21	27.0571
HTP0588A	T21	MS1	Female	19.2	ENSG00000142166.13	IFNAR1	chr21	37.4512
HTP0589A	T21	MS3	Female	19	ENSG00000142166.13	IFNAR1	chr21	44.3854
HTP0590A	T21	MS3	Male	16.8	ENSG00000142166.13	IFNAR1	chr21	34.3374
HTP0591A	T21	MS2	Male	31.9	ENSG00000142166.13	IFNAR1	chr21	38.3066
HTP0592A	T21	MS2	Female	14.5	ENSG00000142166.13	IFNAR1	chr21	43.1307
HTP0593A	T21	MS2	Male	11.7	ENSG00000142166.13	IFNAR1	chr21	33.0579
HTP0594A	T21	MS1	Male	30.1	ENSG00000142166.13	IFNAR1	chr21	38.2997
HTP0596A	T21	MS2	Female	28.3	ENSG00000142166.13	IFNAR1	chr21	32.0615
HTP0597A	T21	MS2	Female	12.5	ENSG00000142166.13	IFNAR1	chr21	31.5205
HTP0598A	T21	MS3	Female	18	ENSG00000142166.13	IFNAR1	chr21	50.0487
HTP0599A	T21	MS3	Female	36.6	ENSG00000142166.13	IFNAR1	chr21	41.9535
HTP0600A	T21	MS3	Male	10.8	ENSG00000142166.13	IFNAR1	chr21	68.3631
HTP0602A	T21	MS3	Female	13.5	ENSG00000142166.13	IFNAR1	chr21	37.3023
HTP0603A	T21	MS1	Female	12.7	ENSG00000142166.13	IFNAR1	chr21	31.7083
HTP0604A	T21	MS3	Female	26.6	ENSG00000142166.13	IFNAR1	chr21	33.3723
HTP0605A	T21	MS3	Male	17.5	ENSG00000142166.13	IFNAR1	chr21	36.0121
HTP0607A	T21	MS2	Male	23.9	ENSG00000142166.13	IFNAR1	chr21	23.9179
HTP0608A	T21	MS1	Female	32.5	ENSG00000142166.13	IFNAR1	chr21	47.9461
HTP0609A	T21	MS1	Female	4	ENSG00000142166.13	IFNAR1	chr21	32.3759
HTP0610A	T21	MS3	Female	17	ENSG00000142166.13	IFNAR1	chr21	42.1843
HTP0611A	T21	MS1	Female	23.9	ENSG00000142166.13	IFNAR1	chr21	33.1573
HTP0612A	T21	MS1	Male	11.4	ENSG00000142166.13	IFNAR1	chr21	29.9812
HTP0613A	T21	MS3	Female	10.3	ENSG00000142166.13	IFNAR1	chr21	37.8508
HTP0616A	T21	MS3	Male	19	ENSG00000142166.13	IFNAR1	chr21	49.8527
HTP0617A	T21	MS3	Male	30.5	ENSG00000142166.13	IFNAR1	chr21	40.4931
HTP0618A	T21	MS3	Female	37	ENSG00000142166.13	IFNAR1	chr21	47.498
HTP0619A	T21	MS3	Female	37	ENSG00000142166.13	IFNAR1	chr21	43.5507
HTP0620A	T21	MS3	Female	19.6	ENSG00000142166.13	IFNAR1	chr21	39.2375
HTP0621A	T21	MS2	Female	21.4	ENSG00000142166.13	IFNAR1	chr21	32.1613
HTP0622A	T21	MS2	Female	26	ENSG00000142166.13	IFNAR1	chr21	28.2424
HTP0623A	T21	MS2	Female	28.1	ENSG00000142166.13	IFNAR1	chr21	36.5177
HTP0624A	T21	MS2	Female	28.1	ENSG00000142166.13	IFNAR1	chr21	40.2905
HTP0625A	T21	MS1	Male	40.1	ENSG00000142166.13	IFNAR1	chr21	35.1531
HTP0626A	T21	MS2	Male	14.2	ENSG00000142166.13	IFNAR1	chr21	32.4579
HTP0627A	T21	MS3	Female	21.1	ENSG00000142166.13	IFNAR1	chr21	54.6043
HTP0629A	T21	MS1	Female	7	ENSG00000142166.13	IFNAR1	chr21	33.9478
HTP0630A	T21	MS2	Male	39.9	ENSG00000142166.13	IFNAR1	chr21	32.6049
HTP0631A	T21	MS1	Female	33	ENSG00000142166.13	IFNAR1	chr21	45.8667
HTP0632A	T21	MS2	Female	26.4	ENSG00000142166.13	IFNAR1	chr21	36.8175
HTP0633A	T21	MS1	Male	33.1	ENSG00000142166.13	IFNAR1	chr21	28.4836
HTP0634A	T21	MS2	Male	20.4	ENSG00000142166.13	IFNAR1	chr21	32.6362
HTP0637A	T21	MS3	Female	20.1	ENSG00000142166.13	IFNAR1	chr21	35.1503
HTP0638A	T21	MS3	Female	32.7	ENSG00000142166.13	IFNAR1	chr21	75.6927
HTP0639A	T21	MS1	Male	27.3	ENSG00000142166.13	IFNAR1	chr21	32.7941
HTP0641A	T21	MS1	Male	46.6	ENSG00000142166.13	IFNAR1	chr21	37.7049
HTP0642A	T21	MS3	Female	25.2	ENSG00000142166.13	IFNAR1	chr21	37.6833
HTP0643A	T21	MS3	Male	29.7	ENSG00000142166.13	IFNAR1	chr21	44.3842
HTP0644A	T21	MS3	Male	28.7	ENSG00000142166.13	IFNAR1	chr21	37.0812
HTP0645A	T21	MS1	Male	28.4	ENSG00000142166.13	IFNAR1	chr21	37.3801
HTP0646A	T21	MS3	Male	17.1	ENSG00000142166.13	IFNAR1	chr21	44.8493
HTP0647A	T21	MS1	Male	7	ENSG00000142166.13	IFNAR1	chr21	44.8897
HTP0650A	T21	MS1	Female	45.7	ENSG00000142166.13	IFNAR1	chr21	40.1833
HTP0651A	T21	MS3	Male	31.2	ENSG00000142166.13	IFNAR1	chr21	29.8666
HTP0652A	T21	MS1	Female	35.1	ENSG00000142166.13	IFNAR1	chr21	44.4091
HTP0654A	T21	MS1	Female	26.9	ENSG00000142166.13	IFNAR1	chr21	38.0657
HTP0657A	T21	MS3	Male	16.9	ENSG00000142166.13	IFNAR1	chr21	42.7075
HTP0658A	T21	MS1	Male	15.3	ENSG00000142166.13	IFNAR1	chr21	34.9926
HTP0659A	T21	MS1	Female	36.5	ENSG00000142166.13	IFNAR1	chr21	42.8723
HTP0660A	T21	MS1	Male	13	ENSG00000142166.13	IFNAR1	chr21	33.1977
HTP0661A	T21	MS1	Male	28.4	ENSG00000142166.13	IFNAR1	chr21	27.1057
HTP0662A	T21	MS1	Female	26.1	ENSG00000142166.13	IFNAR1	chr21	35.6865
HTP0663A	T21	MS3	Female	20.5	ENSG00000142166.13	IFNAR1	chr21	46.7786
HTP0664A	T21	MS2	Female	29.4	ENSG00000142166.13	IFNAR1	chr21	35.3553
HTP0665A	T21	MS1	Female	23.4	ENSG00000142166.13	IFNAR1	chr21	33.6644
HTP0666A	T21	MS3	Male	17.4	ENSG00000142166.13	IFNAR1	chr21	40.0277
HTP0667A	T21	MS2	Male	24.1	ENSG00000142166.13	IFNAR1	chr21	28.2749
HTP0668A	T21	MS1	Female	29.7	ENSG00000142166.13	IFNAR1	chr21	26.0616
HTP0672A	T21	MS1	Male	17.2	ENSG00000142166.13	IFNAR1	chr21	20.8428
HTP0676A	T21	MS1	Female	19.3	ENSG00000142166.13	IFNAR1	chr21	27.2182
HTP0706A	T21	MS3	Female	22.8	ENSG00000142166.13	IFNAR1	chr21	41.3985
HTP0708A	T21	MS1	Male	17	ENSG00000142166.13	IFNAR1	chr21	32.9708
HTP0204A	T21	MS2	Male	13.1	ENSG00000142166.13	IFNAR1	chr21	18.1736
HTP0310A	T21	MS2	Male	10.8	ENSG00000142166.13	IFNAR1	chr21	22.2671
HTP0326A	T21	MS2	Female	30.2	ENSG00000142166.13	IFNAR1	chr21	23.4163
HTP0328A	T21	MS2	Female	41.2	ENSG00000142166.13	IFNAR1	chr21	25.0632
HTP0332A	T21	MS2	Male	24.4	ENSG00000142166.13	IFNAR1	chr21	17.844
HTP0348A	T21	MS2	Female	17.2	ENSG00000142166.13	IFNAR1	chr21	23.0145
HTP0351A	T21	MS2	Male	27	ENSG00000142166.13	IFNAR1	chr21	23.9773
HTP0084A2	T21	MS2	Male	35	ENSG00000142166.13	IFNAR1	chr21	21.9698
HTP0005A3	T21	MS1	Male	36.5	ENSG00000142168.14	SOD1	chr21	74.056
HTP0012A2	T21	MS1	Female	44	ENSG00000142168.14	SOD1	chr21	68.1996
HTP0015A4	T21	MS2	Male	31.2	ENSG00000142168.14	SOD1	chr21	86.5163
HTP0017A4	T21	MS3	Female	23.6	ENSG00000142168.14	SOD1	chr21	76.0531
HTP0023A2	T21	MS2	Female	36.2	ENSG00000142168.14	SOD1	chr21	70.8713
HTP0025A3	T21	MS2	Female	25.7	ENSG00000142168.14	SOD1	chr21	81.2899
HTP0036A2	T21	MS1	Female	32.1	ENSG00000142168.14	SOD1	chr21	82.0957
HTP0050A3	T21	MS3	Female	22.8	ENSG00000142168.14	SOD1	chr21	98.4248
HTP0052A2	T21	MS1	Female	29.9	ENSG00000142168.14	SOD1	chr21	64.7434
HTP0053A2	T21	MS1	Female	26.3	ENSG00000142168.14	SOD1	chr21	68.7495
HTP0054A2	T21	MS3	Male	21.7	ENSG00000142168.14	SOD1	chr21	60.0243
HTP0066A2	T21	MS1	Male	14.7	ENSG00000142168.14	SOD1	chr21	70.2835
HTP0070A3	T21	MS3	Male	24.9	ENSG00000142168.14	SOD1	chr21	48.1359
HTP0073A2	T21	MS3	Male	54.7	ENSG00000142168.14	SOD1	chr21	64.6666
HTP0080A2	T21	MS1	Female	34.8	ENSG00000142168.14	SOD1	chr21	101.719
HTP0101A2	T21	MS3	Female	31.3	ENSG00000142168.14	SOD1	chr21	46.0677
HTP0103A2	T21	MS1	Female	1.6	ENSG00000142168.14	SOD1	chr21	124.182
HTP0107A3	T21	MS2	Female	33.7	ENSG00000142168.14	SOD1	chr21	62.5964
HTP0109A3	T21	MS1	Female	49	ENSG00000142168.14	SOD1	chr21	88.0876
HTP0112A3	T21	MS3	Female	36	ENSG00000142168.14	SOD1	chr21	69.2079
HTP0116A2	T21	MS1	Male	10.9	ENSG00000142168.14	SOD1	chr21	126.236
HTP0119A	T21	MS1	Female	50.9	ENSG00000142168.14	SOD1	chr21	56.1007
HTP0151A	T21	MS3	Male	27.4	ENSG00000142168.14	SOD1	chr21	63.0462
HTP0198A3	T21	MS2	Male	36.3	ENSG00000142168.14	SOD1	chr21	82.1028
HTP0207A4	T21	MS1	Female	25.2	ENSG00000142168.14	SOD1	chr21	81.6496
HTP0211A3	T21	MS2	Male	29.7	ENSG00000142168.14	SOD1	chr21	99.0812
HTP0213A3	T21	MS2	Male	46.3	ENSG00000142168.14	SOD1	chr21	104.268
HTP0219A2	T21	MS2	Female	19.5	ENSG00000142168.14	SOD1	chr21	60.6931
HTP0226A3	T21	MS1	Male	52.4	ENSG00000142168.14	SOD1	chr21	100.637
HTP0230A2	T21	MS3	Female	39.6	ENSG00000142168.14	SOD1	chr21	55.2779
HTP0236A2	T21	MS1	Male	11.3	ENSG00000142168.14	SOD1	chr21	82.6218
HTP0238A3	T21	MS2	Male	41.5	ENSG00000142168.14	SOD1	chr21	77.6209
HTP0241A2	T21	MS3	Female	17.9	ENSG00000142168.14	SOD1	chr21	57.4005
HTP0243A3	T21	MS3	Female	15.1	ENSG00000142168.14	SOD1	chr21	58.1074
HTP0247A2	T21	MS3	Male	22.5	ENSG00000142168.14	SOD1	chr21	56.565
HTP0249A2	T21	MS2	Female	34	ENSG00000142168.14	SOD1	chr21	56.5782
HTP0251A2	T21	MS3	Female	34.3	ENSG00000142168.14	SOD1	chr21	64.3475
HTP0254A2	T21	MS2	Male	33.8	ENSG00000142168.14	SOD1	chr21	71.4749
HTP0259A2	T21	MS3	Female	32.6	ENSG00000142168.14	SOD1	chr21	59.302
HTP0261A2	T21	MS1	Male	22.9	ENSG00000142168.14	SOD1	chr21	100.437
HTP0262A2	T21	MS3	Female	14.3	ENSG00000142168.14	SOD1	chr21	61.0834
HTP0263A2	T21	MS2	Female	12.4	ENSG00000142168.14	SOD1	chr21	70.379
HTP0277A3	T21	MS1	Female	37.2	ENSG00000142168.14	SOD1	chr21	84.4524
HTP0293A	T21	MS3	Male	6.2	ENSG00000142168.14	SOD1	chr21	46.9886
HTP0295A	T21	MS3	Male	51.2	ENSG00000142168.14	SOD1	chr21	61.0641
HTP0296A	T21	MS3	Male	55.1	ENSG00000142168.14	SOD1	chr21	72.2606
HTP0298A	T21	MS1	Female	25.8	ENSG00000142168.14	SOD1	chr21	69.6712
HTP0300A	T21	MS1	Female	30.8	ENSG00000142168.14	SOD1	chr21	99.8247
HTP0301A3	T21	MS2	Female	24	ENSG00000142168.14	SOD1	chr21	122.212
HTP0306A	T21	MS3	Male	23.2	ENSG00000142168.14	SOD1	chr21	48.569
HTP0312A2	T21	MS1	Female	35.7	ENSG00000142168.14	SOD1	chr21	94.5802
HTP0318A3	T21	MS1	Male	30.5	ENSG00000142168.14	SOD1	chr21	122.926
HTP0320A2	T21	MS3	Female	33.7	ENSG00000142168.14	SOD1	chr21	51.9236
HTP0321A	T21	MS3	Female	14	ENSG00000142168.14	SOD1	chr21	82.9048
HTP0323A	T21	MS3	Male	3.8	ENSG00000142168.14	SOD1	chr21	55.269
HTP0324A2	T21	MS1	Male	22	ENSG00000142168.14	SOD1	chr21	99.7792
HTP0325A	T21	MS3	Male	13.4	ENSG00000142168.14	SOD1	chr21	72.3298
HTP0327A	T21	MS1	Male	6.5	ENSG00000142168.14	SOD1	chr21	82.9001
HTP0329A2	T21	MS3	Female	19.5	ENSG00000142168.14	SOD1	chr21	84.0431
HTP0330A	T21	MS1	Male	6.1	ENSG00000142168.14	SOD1	chr21	94.4408
HTP0331A	T21	MS3	Male	23.1	ENSG00000142168.14	SOD1	chr21	63.2157
HTP0333A2	T21	MS3	Female	30.3	ENSG00000142168.14	SOD1	chr21	57.8095
HTP0334A2	T21	MS1	Male	44.1	ENSG00000142168.14	SOD1	chr21	97.7124
HTP0335A2	T21	MS2	Female	57.6	ENSG00000142168.14	SOD1	chr21	93.6644
HTP0336A	T21	MS1	Female	8.7	ENSG00000142168.14	SOD1	chr21	102.303
HTP0337A	T21	MS3	Male	22.2	ENSG00000142168.14	SOD1	chr21	58.0609
HTP0339A	T21	MS1	Male	16.1	ENSG00000142168.14	SOD1	chr21	107.857
HTP0340A	T21	MS3	Female	18.6	ENSG00000142168.14	SOD1	chr21	69.9892
HTP0341A	T21	MS1	Male	2.6	ENSG00000142168.14	SOD1	chr21	90.6001
HTP0342A	T21	MS1	Female	13.6	ENSG00000142168.14	SOD1	chr21	107.532
HTP0345A	T21	MS3	Female	52.7	ENSG00000142168.14	SOD1	chr21	43.162
HTP0354A	T21	MS1	Male	6	ENSG00000142168.14	SOD1	chr21	102.133
HTP0357A	T21	MS1	Male	3.8	ENSG00000142168.14	SOD1	chr21	114.705
HTP0364A	T21	MS3	Male	13.7	ENSG00000142168.14	SOD1	chr21	45.9225
HTP0367A	T21	MS1	Male	13.6	ENSG00000142168.14	SOD1	chr21	88.1101
HTP0368A	T21	MS1	Male	15.2	ENSG00000142168.14	SOD1	chr21	68.3306
HTP0370A	T21	MS1	Male	20.2	ENSG00000142168.14	SOD1	chr21	96.0636
HTP0373A	T21	MS1	Male	56.7	ENSG00000142168.14	SOD1	chr21	78.7025
HTP0374A	T21	MS2	Male	25.5	ENSG00000142168.14	SOD1	chr21	80.8553
HTP0375A	T21	MS1	Female	10.9	ENSG00000142168.14	SOD1	chr21	100.462
HTP0378A	T21	MS3	Female	31.4	ENSG00000142168.14	SOD1	chr21	49.5484
HTP0379A	T21	MS1	Female	35.4	ENSG00000142168.14	SOD1	chr21	76.573
HTP0380A	T21	MS2	Male	25.8	ENSG00000142168.14	SOD1	chr21	63.667
HTP0381A	T21	MS2	Male	25.4	ENSG00000142168.14	SOD1	chr21	86.7926
HTP0382A	T21	MS3	Male	39.5	ENSG00000142168.14	SOD1	chr21	41.2764
HTP0384A	T21	MS3	Female	27.8	ENSG00000142168.14	SOD1	chr21	67.6446
HTP0385A	T21	MS3	Male	25.6	ENSG00000142168.14	SOD1	chr21	53.3283
HTP0386A	T21	MS2	Male	6.8	ENSG00000142168.14	SOD1	chr21	72.0186
HTP0387A	T21	MS1	Female	33.3	ENSG00000142168.14	SOD1	chr21	98.1421
HTP0388A	T21	MS1	Female	37.5	ENSG00000142168.14	SOD1	chr21	126.33
HTP0389A	T21	MS1	Female	20.1	ENSG00000142168.14	SOD1	chr21	74.9035
HTP0390A	T21	MS3	Female	15.5	ENSG00000142168.14	SOD1	chr21	53.8034
HTP0391A	T21	MS1	Male	26.8	ENSG00000142168.14	SOD1	chr21	81.1569
HTP0392A	T21	MS3	Male	32.4	ENSG00000142168.14	SOD1	chr21	59.1844
HTP0393A	T21	MS2	Female	39.8	ENSG00000142168.14	SOD1	chr21	44.6243
HTP0394A	T21	MS2	Female	23.6	ENSG00000142168.14	SOD1	chr21	74.6516
HTP0395A	T21	MS2	Male	35.2	ENSG00000142168.14	SOD1	chr21	89.0066
HTP0396A	T21	MS3	Male	15.9	ENSG00000142168.14	SOD1	chr21	35.7703
HTP0397A	T21	MS1	Male	38.7	ENSG00000142168.14	SOD1	chr21	87.8708
HTP0398A	T21	MS2	Female	17.5	ENSG00000142168.14	SOD1	chr21	132.949
HTP0399A2	T21	MS3	Male	33.1	ENSG00000142168.14	SOD1	chr21	43.6702
HTP0400A	T21	MS1	Male	14.9	ENSG00000142168.14	SOD1	chr21	119.314
HTP0401A	T21	MS3	Female	34.6	ENSG00000142168.14	SOD1	chr21	57.9481
HTP0402A	T21	MS1	Male	35.9	ENSG00000142168.14	SOD1	chr21	79.0813
HTP0403A	T21	MS3	Male	13.4	ENSG00000142168.14	SOD1	chr21	61.9966
HTP0404A	T21	MS3	Female	12.5	ENSG00000142168.14	SOD1	chr21	42.5991
HTP0405A	T21	MS3	Male	26.1	ENSG00000142168.14	SOD1	chr21	64.5824
HTP0406A	T21	MS2	Female	9.2	ENSG00000142168.14	SOD1	chr21	97.6048
HTP0407A	T21	MS3	Male	43.5	ENSG00000142168.14	SOD1	chr21	68.8965
HTP0408A	T21	MS1	Male	40.6	ENSG00000142168.14	SOD1	chr21	93.1991
HTP0409A	T21	MS2	Female	21.2	ENSG00000142168.14	SOD1	chr21	69.5709
HTP0410A	T21	MS2	Male	24	ENSG00000142168.14	SOD1	chr21	74.4829
HTP0411A	T21	MS3	Female	18.7	ENSG00000142168.14	SOD1	chr21	76.8055
HTP0412A	T21	MS3	Male	20.7	ENSG00000142168.14	SOD1	chr21	63.9716
HTP0413A	T21	MS2	Female	22.5	ENSG00000142168.14	SOD1	chr21	95.7544
HTP0414A	T21	MS3	Female	21.8	ENSG00000142168.14	SOD1	chr21	63.767
HTP0415A	T21	MS3	Female	8.3	ENSG00000142168.14	SOD1	chr21	52.3462
HTP0418A	T21	MS1	Male	3.8	ENSG00000142168.14	SOD1	chr21	156.056
HTP0419A	T21	MS1	Male	20.8	ENSG00000142168.14	SOD1	chr21	130.068
HTP0420A	T21	MS1	Male	6.4	ENSG00000142168.14	SOD1	chr21	136.578
HTP0421A	T21	MS3	Male	13.7	ENSG00000142168.14	SOD1	chr21	68.2986
HTP0423A	T21	MS2	Male	23.9	ENSG00000142168.14	SOD1	chr21	103.117
HTP0424A	T21	MS2	Female	4	ENSG00000142168.14	SOD1	chr21	94.5031
HTP0425A	T21	MS2	Male	19.1	ENSG00000142168.14	SOD1	chr21	58.3871
HTP0426A	T21	MS3	Male	17.5	ENSG00000142168.14	SOD1	chr21	59.3664
HTP0428A	T21	MS2	Male	27.5	ENSG00000142168.14	SOD1	chr21	134.551
HTP0430A	T21	MS2	Male	13.9	ENSG00000142168.14	SOD1	chr21	81.0693
HTP0431A2	T21	MS2	Female	20.9	ENSG00000142168.14	SOD1	chr21	117.348
HTP0434A	T21	MS3	Female	25.9	ENSG00000142168.14	SOD1	chr21	48.5835
HTP0435A2	T21	MS1	Male	36.2	ENSG00000142168.14	SOD1	chr21	75.2273
HTP0436A	T21	MS3	Female	32.8	ENSG00000142168.14	SOD1	chr21	58.1001
HTP0437A	T21	MS2	Male	24.9	ENSG00000142168.14	SOD1	chr21	96.3447
HTP0438A	T21	MS1	Female	19.9	ENSG00000142168.14	SOD1	chr21	80.7213
HTP0439A2	T21	MS3	Male	40.8	ENSG00000142168.14	SOD1	chr21	54.518
HTP0440A	T21	MS2	Male	20.9	ENSG00000142168.14	SOD1	chr21	92.1863
HTP0442A2	T21	MS1	Female	9.5	ENSG00000142168.14	SOD1	chr21	72.7045
HTP0443A2	T21	MS3	Male	17.9	ENSG00000142168.14	SOD1	chr21	59.5823
HTP0445A	T21	MS2	Female	38.8	ENSG00000142168.14	SOD1	chr21	54.6299
HTP0446A	T21	MS1	Female	31.7	ENSG00000142168.14	SOD1	chr21	91.8981
HTP0448A	T21	MS2	Male	21.5	ENSG00000142168.14	SOD1	chr21	87.0146
HTP0449A	T21	MS2	Male	20.8	ENSG00000142168.14	SOD1	chr21	67.6223
HTP0450A	T21	MS1	Male	15.4	ENSG00000142168.14	SOD1	chr21	97.5248
HTP0451A	T21	MS1	Male	32.5	ENSG00000142168.14	SOD1	chr21	137.936
HTP0452A	T21	MS2	Female	16.6	ENSG00000142168.14	SOD1	chr21	121.249
HTP0454A	T21	MS3	Male	21.7	ENSG00000142168.14	SOD1	chr21	65.2678
HTP0456A	T21	MS2	Male	7.3	ENSG00000142168.14	SOD1	chr21	108.41
HTP0458A	T21	MS3	Male	20	ENSG00000142168.14	SOD1	chr21	46.7313
HTP0459A	T21	MS1	Male	13.7	ENSG00000142168.14	SOD1	chr21	73.4234
HTP0460A	T21	MS1	Male	20.3	ENSG00000142168.14	SOD1	chr21	73.16
HTP0461A	T21	MS1	Female	12.5	ENSG00000142168.14	SOD1	chr21	102.181
HTP0462A	T21	MS1	Male	38.6	ENSG00000142168.14	SOD1	chr21	120.507
HTP0463A	T21	MS1	Female	28.3	ENSG00000142168.14	SOD1	chr21	95.9066
HTP0464A	T21	MS3	Male	22.7	ENSG00000142168.14	SOD1	chr21	69.0625
HTP0465A	T21	MS3	Female	6.8	ENSG00000142168.14	SOD1	chr21	53.9423
HTP0467A	T21	MS2	Female	32.5	ENSG00000142168.14	SOD1	chr21	67.1963
HTP0468A2	T21	MS2	Male	29.7	ENSG00000142168.14	SOD1	chr21	91.048
HTP0469A	T21	MS2	Female	16.7	ENSG00000142168.14	SOD1	chr21	130.545
HTP0471A	T21	MS1	Female	9	ENSG00000142168.14	SOD1	chr21	101.214
HTP0473A	T21	MS1	Male	17.1	ENSG00000142168.14	SOD1	chr21	108.389
HTP0475A	T21	MS1	Female	22	ENSG00000142168.14	SOD1	chr21	121.914
HTP0476A	T21	MS2	Female	11.1	ENSG00000142168.14	SOD1	chr21	98.46
HTP0477A	T21	MS1	Male	3.4	ENSG00000142168.14	SOD1	chr21	132.574
HTP0478A	T21	MS1	Female	40.3	ENSG00000142168.14	SOD1	chr21	81.2634
HTP0479A	T21	MS1	Male	3.7	ENSG00000142168.14	SOD1	chr21	81.9803
HTP0480A	T21	MS1	Female	21.9	ENSG00000142168.14	SOD1	chr21	73.7658
HTP0482A	T21	MS2	Male	19.3	ENSG00000142168.14	SOD1	chr21	91.9573
HTP0484A	T21	MS3	Male	5.6	ENSG00000142168.14	SOD1	chr21	69.1112
HTP0485A	T21	MS2	Female	5.7	ENSG00000142168.14	SOD1	chr21	63.8043
HTP0487A	T21	MS2	Male	4.6	ENSG00000142168.14	SOD1	chr21	63.2273
HTP0488A	T21	MS1	Male	5.4	ENSG00000142168.14	SOD1	chr21	74.0766
HTP0491A	T21	MS1	Male	6.5	ENSG00000142168.14	SOD1	chr21	97.4461
HTP0494A	T21	MS2	Female	7.1	ENSG00000142168.14	SOD1	chr21	92.1569
HTP0501A	T21	MS3	Male	4	ENSG00000142168.14	SOD1	chr21	68.8876
HTP0507A	T21	MS3	Male	8.2	ENSG00000142168.14	SOD1	chr21	56.4628
HTP0510A	T21	MS1	Female	23	ENSG00000142168.14	SOD1	chr21	96.2216
HTP0512A	T21	MS3	Male	30	ENSG00000142168.14	SOD1	chr21	66.6562
HTP0515A	T21	MS3	Male	13.1	ENSG00000142168.14	SOD1	chr21	98.1864
HTP0516A	T21	MS1	Male	39.1	ENSG00000142168.14	SOD1	chr21	124.906
HTP0517A	T21	MS2	Male	2.7	ENSG00000142168.14	SOD1	chr21	114.795
HTP0519A	T21	MS1	Male	2	ENSG00000142168.14	SOD1	chr21	119.13
HTP0525A	T21	MS1	Female	34.2	ENSG00000142168.14	SOD1	chr21	95.3233
HTP0530A	T21	MS3	Female	39.6	ENSG00000142168.14	SOD1	chr21	49.9112
HTP0531A	T21	MS3	Female	3.5	ENSG00000142168.14	SOD1	chr21	67.8406
HTP0534A	T21	MS1	Male	36.9	ENSG00000142168.14	SOD1	chr21	85.6998
HTP0535A	T21	MS3	Male	23.6	ENSG00000142168.14	SOD1	chr21	67.8511
HTP0537A	T21	MS2	Female	51.9	ENSG00000142168.14	SOD1	chr21	50.9324
HTP0538A	T21	MS3	Male	28.4	ENSG00000142168.14	SOD1	chr21	52.7383
HTP0539A	T21	MS2	Female	42.8	ENSG00000142168.14	SOD1	chr21	52.4102
HTP0540A	T21	MS1	Female	14.5	ENSG00000142168.14	SOD1	chr21	71.6871
HTP0541A	T21	MS2	Male	29.7	ENSG00000142168.14	SOD1	chr21	121.559
HTP0542A	T21	MS2	Male	27.8	ENSG00000142168.14	SOD1	chr21	87.7465
HTP0543A	T21	MS2	Male	36.9	ENSG00000142168.14	SOD1	chr21	116.19
HTP0544A	T21	MS2	Male	38.1	ENSG00000142168.14	SOD1	chr21	114.722
HTP0545A	T21	MS1	Male	18.1	ENSG00000142168.14	SOD1	chr21	65.9905
HTP0546A	T21	MS2	Female	51.4	ENSG00000142168.14	SOD1	chr21	66.8065
HTP0547A	T21	MS2	Female	26	ENSG00000142168.14	SOD1	chr21	73.1014
HTP0548A	T21	MS3	Female	46.2	ENSG00000142168.14	SOD1	chr21	38.6275
HTP0549A	T21	MS3	Female	20.6	ENSG00000142168.14	SOD1	chr21	55.9913
HTP0550A	T21	MS1	Female	15.2	ENSG00000142168.14	SOD1	chr21	76.595
HTP0552A	T21	MS2	Male	17	ENSG00000142168.14	SOD1	chr21	82.8571
HTP0553A	T21	MS2	Female	18.2	ENSG00000142168.14	SOD1	chr21	116.333
HTP0554A	T21	MS2	Male	23.1	ENSG00000142168.14	SOD1	chr21	90.7636
HTP0556A	T21	MS2	Male	28.3	ENSG00000142168.14	SOD1	chr21	71.0871
HTP0560A	T21	MS2	Male	50.1	ENSG00000142168.14	SOD1	chr21	82.2156
HTP0561A	T21	MS3	Male	13.7	ENSG00000142168.14	SOD1	chr21	53.5259
HTP0563A	T21	MS2	Female	8.7	ENSG00000142168.14	SOD1	chr21	140.501
HTP0564A	T21	MS1	Male	14.2	ENSG00000142168.14	SOD1	chr21	65.7265
HTP0565A	T21	MS2	Male	22.5	ENSG00000142168.14	SOD1	chr21	77.3142
HTP0566A	T21	MS2	Male	13.7	ENSG00000142168.14	SOD1	chr21	86.7356
HTP0568A	T21	MS2	Male	28.3	ENSG00000142168.14	SOD1	chr21	75.3082
HTP0569A	T21	MS2	Male	22.9	ENSG00000142168.14	SOD1	chr21	96.0005
HTP0570A	T21	MS3	Male	38.8	ENSG00000142168.14	SOD1	chr21	65.4964
HTP0571A	T21	MS3	Male	13.1	ENSG00000142168.14	SOD1	chr21	48.5022
HTP0572A	T21	MS3	Male	24.4	ENSG00000142168.14	SOD1	chr21	55.5346
HTP0574A	T21	MS3	Male	42.4	ENSG00000142168.14	SOD1	chr21	76.6418
HTP0575A	T21	MS2	Female	17.2	ENSG00000142168.14	SOD1	chr21	93.2035
HTP0577A	T21	MS2	Female	28.4	ENSG00000142168.14	SOD1	chr21	88.9754
HTP0578A	T21	MS1	Male	25.7	ENSG00000142168.14	SOD1	chr21	68.8865
HTP0580A	T21	MS1	Female	31.8	ENSG00000142168.14	SOD1	chr21	83.6441
HTP0581A	T21	MS2	Male	30.6	ENSG00000142168.14	SOD1	chr21	66.3282
HTP0583A	T21	MS1	Female	6.2	ENSG00000142168.14	SOD1	chr21	98.9435
HTP0584A	T21	MS2	Male	29.3	ENSG00000142168.14	SOD1	chr21	67.01
HTP0585A	T21	MS3	Female	16.5	ENSG00000142168.14	SOD1	chr21	75.7348
HTP0586A	T21	MS3	Male	31.9	ENSG00000142168.14	SOD1	chr21	77.4262
HTP0587A	T21	MS2	Male	4.3	ENSG00000142168.14	SOD1	chr21	93.2621
HTP0588A	T21	MS1	Female	19.2	ENSG00000142168.14	SOD1	chr21	99.0287
HTP0589A	T21	MS3	Female	19	ENSG00000142168.14	SOD1	chr21	79.1144
HTP0590A	T21	MS3	Male	16.8	ENSG00000142168.14	SOD1	chr21	69.2971
HTP0591A	T21	MS2	Male	31.9	ENSG00000142168.14	SOD1	chr21	78.6153
HTP0592A	T21	MS2	Female	14.5	ENSG00000142168.14	SOD1	chr21	87.9305
HTP0593A	T21	MS2	Male	11.7	ENSG00000142168.14	SOD1	chr21	77.3806
HTP0594A	T21	MS1	Male	30.1	ENSG00000142168.14	SOD1	chr21	72.1062
HTP0596A	T21	MS2	Female	28.3	ENSG00000142168.14	SOD1	chr21	78.0521
HTP0597A	T21	MS2	Female	12.5	ENSG00000142168.14	SOD1	chr21	87.0577
HTP0598A	T21	MS3	Female	18	ENSG00000142168.14	SOD1	chr21	43.7216
HTP0599A	T21	MS3	Female	36.6	ENSG00000142168.14	SOD1	chr21	57.5708
HTP0600A	T21	MS3	Male	10.8	ENSG00000142168.14	SOD1	chr21	43.5893
HTP0602A	T21	MS3	Female	13.5	ENSG00000142168.14	SOD1	chr21	60.1157
HTP0603A	T21	MS1	Female	12.7	ENSG00000142168.14	SOD1	chr21	84.1237
HTP0604A	T21	MS3	Female	26.6	ENSG00000142168.14	SOD1	chr21	52.6516
HTP0605A	T21	MS3	Male	17.5	ENSG00000142168.14	SOD1	chr21	57.1254
HTP0607A	T21	MS2	Male	23.9	ENSG00000142168.14	SOD1	chr21	53.7127
HTP0608A	T21	MS1	Female	32.5	ENSG00000142168.14	SOD1	chr21	74.7387
HTP0609A	T21	MS1	Female	4	ENSG00000142168.14	SOD1	chr21	104.39
HTP0610A	T21	MS3	Female	17	ENSG00000142168.14	SOD1	chr21	38.9785
HTP0611A	T21	MS1	Female	23.9	ENSG00000142168.14	SOD1	chr21	77.6
HTP0612A	T21	MS1	Male	11.4	ENSG00000142168.14	SOD1	chr21	100.075
HTP0613A	T21	MS3	Female	10.3	ENSG00000142168.14	SOD1	chr21	78.0696
HTP0616A	T21	MS3	Male	19	ENSG00000142168.14	SOD1	chr21	41.3766
HTP0617A	T21	MS3	Male	30.5	ENSG00000142168.14	SOD1	chr21	53.268
HTP0618A	T21	MS3	Female	37	ENSG00000142168.14	SOD1	chr21	61.3444
HTP0619A	T21	MS3	Female	37	ENSG00000142168.14	SOD1	chr21	64.4602
HTP0620A	T21	MS3	Female	19.6	ENSG00000142168.14	SOD1	chr21	71.3897
HTP0621A	T21	MS2	Female	21.4	ENSG00000142168.14	SOD1	chr21	65.8484
HTP0622A	T21	MS2	Female	26	ENSG00000142168.14	SOD1	chr21	76.2886
HTP0623A	T21	MS2	Female	28.1	ENSG00000142168.14	SOD1	chr21	79.9536
HTP0624A	T21	MS2	Female	28.1	ENSG00000142168.14	SOD1	chr21	71.6704
HTP0625A	T21	MS1	Male	40.1	ENSG00000142168.14	SOD1	chr21	53.8681
HTP0626A	T21	MS2	Male	14.2	ENSG00000142168.14	SOD1	chr21	63.4593
HTP0627A	T21	MS3	Female	21.1	ENSG00000142168.14	SOD1	chr21	42.3091
HTP0629A	T21	MS1	Female	7	ENSG00000142168.14	SOD1	chr21	100.168
HTP0630A	T21	MS2	Male	39.9	ENSG00000142168.14	SOD1	chr21	83.1899
HTP0631A	T21	MS1	Female	33	ENSG00000142168.14	SOD1	chr21	70.5191
HTP0632A	T21	MS2	Female	26.4	ENSG00000142168.14	SOD1	chr21	64.8847
HTP0633A	T21	MS1	Male	33.1	ENSG00000142168.14	SOD1	chr21	78.7401
HTP0634A	T21	MS2	Male	20.4	ENSG00000142168.14	SOD1	chr21	105.506
HTP0637A	T21	MS3	Female	20.1	ENSG00000142168.14	SOD1	chr21	56.1895
HTP0638A	T21	MS3	Female	32.7	ENSG00000142168.14	SOD1	chr21	34.2927
HTP0639A	T21	MS1	Male	27.3	ENSG00000142168.14	SOD1	chr21	60.7775
HTP0641A	T21	MS1	Male	46.6	ENSG00000142168.14	SOD1	chr21	58.7313
HTP0642A	T21	MS3	Female	25.2	ENSG00000142168.14	SOD1	chr21	53.2072
HTP0643A	T21	MS3	Male	29.7	ENSG00000142168.14	SOD1	chr21	39.53
HTP0644A	T21	MS3	Male	28.7	ENSG00000142168.14	SOD1	chr21	47.8369
HTP0645A	T21	MS1	Male	28.4	ENSG00000142168.14	SOD1	chr21	64.4772
HTP0646A	T21	MS3	Male	17.1	ENSG00000142168.14	SOD1	chr21	39.6935
HTP0647A	T21	MS1	Male	7	ENSG00000142168.14	SOD1	chr21	100.103
HTP0650A	T21	MS1	Female	45.7	ENSG00000142168.14	SOD1	chr21	93.4381
HTP0651A	T21	MS3	Male	31.2	ENSG00000142168.14	SOD1	chr21	52.9464
HTP0652A	T21	MS1	Female	35.1	ENSG00000142168.14	SOD1	chr21	84.2786
HTP0654A	T21	MS1	Female	26.9	ENSG00000142168.14	SOD1	chr21	61.1982
HTP0657A	T21	MS3	Male	16.9	ENSG00000142168.14	SOD1	chr21	58.1592
HTP0658A	T21	MS1	Male	15.3	ENSG00000142168.14	SOD1	chr21	77.0973
HTP0659A	T21	MS1	Female	36.5	ENSG00000142168.14	SOD1	chr21	59.705
HTP0660A	T21	MS1	Male	13	ENSG00000142168.14	SOD1	chr21	62.7504
HTP0661A	T21	MS1	Male	28.4	ENSG00000142168.14	SOD1	chr21	89.6317
HTP0662A	T21	MS1	Female	26.1	ENSG00000142168.14	SOD1	chr21	87.3043
HTP0663A	T21	MS3	Female	20.5	ENSG00000142168.14	SOD1	chr21	44.4777
HTP0664A	T21	MS2	Female	29.4	ENSG00000142168.14	SOD1	chr21	63.2413
HTP0665A	T21	MS1	Female	23.4	ENSG00000142168.14	SOD1	chr21	66.4977
HTP0666A	T21	MS3	Male	17.4	ENSG00000142168.14	SOD1	chr21	49.9942
HTP0667A	T21	MS2	Male	24.1	ENSG00000142168.14	SOD1	chr21	62.7173
HTP0668A	T21	MS1	Female	29.7	ENSG00000142168.14	SOD1	chr21	86.3021
HTP0672A	T21	MS1	Male	17.2	ENSG00000142168.14	SOD1	chr21	79.8593
HTP0676A	T21	MS1	Female	19.3	ENSG00000142168.14	SOD1	chr21	120.69
HTP0706A	T21	MS3	Female	22.8	ENSG00000142168.14	SOD1	chr21	38.4705
HTP0708A	T21	MS1	Male	17	ENSG00000142168.14	SOD1	chr21	77.0288
HTP0204A	T21	MS2	Male	13.1	ENSG00000142168.14	SOD1	chr21	200.582
HTP0310A	T21	MS2	Male	10.8	ENSG00000142168.14	SOD1	chr21	109.199
HTP0326A	T21	MS2	Female	30.2	ENSG00000142168.14	SOD1	chr21	134.245
HTP0328A	T21	MS2	Female	41.2	ENSG00000142168.14	SOD1	chr21	103.846
HTP0332A	T21	MS2	Male	24.4	ENSG00000142168.14	SOD1	chr21	168.796
HTP0348A	T21	MS2	Female	17.2	ENSG00000142168.14	SOD1	chr21	141.287
HTP0351A	T21	MS2	Male	27	ENSG00000142168.14	SOD1	chr21	83.7027
HTP0084A2	T21	MS2	Male	35	ENSG00000142168.14	SOD1	chr21	167.124
HTP0005A3	T21	MS1	Male	36.5	ENSG00000142173.16	COL6A2	chr21	34.3077
HTP0012A2	T21	MS1	Female	44	ENSG00000142173.16	COL6A2	chr21	30.9837
HTP0015A4	T21	MS2	Male	31.2	ENSG00000142173.16	COL6A2	chr21	24.7548
HTP0017A4	T21	MS3	Female	23.6	ENSG00000142173.16	COL6A2	chr21	22.0614
HTP0023A2	T21	MS2	Female	36.2	ENSG00000142173.16	COL6A2	chr21	23.51
HTP0025A3	T21	MS2	Female	25.7	ENSG00000142173.16	COL6A2	chr21	16.1946
HTP0036A2	T21	MS1	Female	32.1	ENSG00000142173.16	COL6A2	chr21	15.3334
HTP0050A3	T21	MS3	Female	22.8	ENSG00000142173.16	COL6A2	chr21	7.59616
HTP0052A2	T21	MS1	Female	29.9	ENSG00000142173.16	COL6A2	chr21	11.1698
HTP0053A2	T21	MS1	Female	26.3	ENSG00000142173.16	COL6A2	chr21	24.7641
HTP0054A2	T21	MS3	Male	21.7	ENSG00000142173.16	COL6A2	chr21	22.0418
HTP0066A2	T21	MS1	Male	14.7	ENSG00000142173.16	COL6A2	chr21	38.2245
HTP0070A3	T21	MS3	Male	24.9	ENSG00000142173.16	COL6A2	chr21	25.1011
HTP0073A2	T21	MS3	Male	54.7	ENSG00000142173.16	COL6A2	chr21	15.2422
HTP0080A2	T21	MS1	Female	34.8	ENSG00000142173.16	COL6A2	chr21	11.7147
HTP0101A2	T21	MS3	Female	31.3	ENSG00000142173.16	COL6A2	chr21	7.83602
HTP0103A2	T21	MS1	Female	1.6	ENSG00000142173.16	COL6A2	chr21	16.9452
HTP0107A3	T21	MS2	Female	33.7	ENSG00000142173.16	COL6A2	chr21	28.3326
HTP0109A3	T21	MS1	Female	49	ENSG00000142173.16	COL6A2	chr21	18.6709
HTP0112A3	T21	MS3	Female	36	ENSG00000142173.16	COL6A2	chr21	11.3259
HTP0116A2	T21	MS1	Male	10.9	ENSG00000142173.16	COL6A2	chr21	11.1094
HTP0119A	T21	MS1	Female	50.9	ENSG00000142173.16	COL6A2	chr21	16.2872
HTP0151A	T21	MS3	Male	27.4	ENSG00000142173.16	COL6A2	chr21	9.24884
HTP0198A3	T21	MS2	Male	36.3	ENSG00000142173.16	COL6A2	chr21	31.4308
HTP0207A4	T21	MS1	Female	25.2	ENSG00000142173.16	COL6A2	chr21	19.5878
HTP0211A3	T21	MS2	Male	29.7	ENSG00000142173.16	COL6A2	chr21	56.3297
HTP0213A3	T21	MS2	Male	46.3	ENSG00000142173.16	COL6A2	chr21	15.9841
HTP0219A2	T21	MS2	Female	19.5	ENSG00000142173.16	COL6A2	chr21	16.8245
HTP0226A3	T21	MS1	Male	52.4	ENSG00000142173.16	COL6A2	chr21	10.901
HTP0230A2	T21	MS3	Female	39.6	ENSG00000142173.16	COL6A2	chr21	14.6807
HTP0236A2	T21	MS1	Male	11.3	ENSG00000142173.16	COL6A2	chr21	10.5364
HTP0238A3	T21	MS2	Male	41.5	ENSG00000142173.16	COL6A2	chr21	23.3759
HTP0241A2	T21	MS3	Female	17.9	ENSG00000142173.16	COL6A2	chr21	8.68441
HTP0243A3	T21	MS3	Female	15.1	ENSG00000142173.16	COL6A2	chr21	21.4925
HTP0247A2	T21	MS3	Male	22.5	ENSG00000142173.16	COL6A2	chr21	16.6137
HTP0249A2	T21	MS2	Female	34	ENSG00000142173.16	COL6A2	chr21	27.3819
HTP0251A2	T21	MS3	Female	34.3	ENSG00000142173.16	COL6A2	chr21	14.4851
HTP0254A2	T21	MS2	Male	33.8	ENSG00000142173.16	COL6A2	chr21	22.8001
HTP0259A2	T21	MS3	Female	32.6	ENSG00000142173.16	COL6A2	chr21	8.4353
HTP0261A2	T21	MS1	Male	22.9	ENSG00000142173.16	COL6A2	chr21	28.0791
HTP0262A2	T21	MS3	Female	14.3	ENSG00000142173.16	COL6A2	chr21	12.6822
HTP0263A2	T21	MS2	Female	12.4	ENSG00000142173.16	COL6A2	chr21	16.5557
HTP0277A3	T21	MS1	Female	37.2	ENSG00000142173.16	COL6A2	chr21	15.0798
HTP0293A	T21	MS3	Male	6.2	ENSG00000142173.16	COL6A2	chr21	12.455
HTP0295A	T21	MS3	Male	51.2	ENSG00000142173.16	COL6A2	chr21	10.5485
HTP0296A	T21	MS3	Male	55.1	ENSG00000142173.16	COL6A2	chr21	9.68782
HTP0298A	T21	MS1	Female	25.8	ENSG00000142173.16	COL6A2	chr21	19.3994
HTP0300A	T21	MS1	Female	30.8	ENSG00000142173.16	COL6A2	chr21	16.3585
HTP0301A3	T21	MS2	Female	24	ENSG00000142173.16	COL6A2	chr21	26.4083
HTP0306A	T21	MS3	Male	23.2	ENSG00000142173.16	COL6A2	chr21	15
HTP0312A2	T21	MS1	Female	35.7	ENSG00000142173.16	COL6A2	chr21	22.3622
HTP0318A3	T21	MS1	Male	30.5	ENSG00000142173.16	COL6A2	chr21	66.4854
HTP0320A2	T21	MS3	Female	33.7	ENSG00000142173.16	COL6A2	chr21	14.8595
HTP0321A	T21	MS3	Female	14	ENSG00000142173.16	COL6A2	chr21	5.376
HTP0323A	T21	MS3	Male	3.8	ENSG00000142173.16	COL6A2	chr21	22.5016
HTP0324A2	T21	MS1	Male	22	ENSG00000142173.16	COL6A2	chr21	22.517
HTP0325A	T21	MS3	Male	13.4	ENSG00000142173.16	COL6A2	chr21	19.1886
HTP0327A	T21	MS1	Male	6.5	ENSG00000142173.16	COL6A2	chr21	24.6804
HTP0329A2	T21	MS3	Female	19.5	ENSG00000142173.16	COL6A2	chr21	11.3043
HTP0330A	T21	MS1	Male	6.1	ENSG00000142173.16	COL6A2	chr21	19.5453
HTP0331A	T21	MS3	Male	23.1	ENSG00000142173.16	COL6A2	chr21	13.4234
HTP0333A2	T21	MS3	Female	30.3	ENSG00000142173.16	COL6A2	chr21	9.21839
HTP0334A2	T21	MS1	Male	44.1	ENSG00000142173.16	COL6A2	chr21	26.573
HTP0335A2	T21	MS2	Female	57.6	ENSG00000142173.16	COL6A2	chr21	28.49
HTP0336A	T21	MS1	Female	8.7	ENSG00000142173.16	COL6A2	chr21	14.4266
HTP0337A	T21	MS3	Male	22.2	ENSG00000142173.16	COL6A2	chr21	8.49487
HTP0339A	T21	MS1	Male	16.1	ENSG00000142173.16	COL6A2	chr21	13.6119
HTP0340A	T21	MS3	Female	18.6	ENSG00000142173.16	COL6A2	chr21	10.3867
HTP0341A	T21	MS1	Male	2.6	ENSG00000142173.16	COL6A2	chr21	28.9583
HTP0342A	T21	MS1	Female	13.6	ENSG00000142173.16	COL6A2	chr21	33.7558
HTP0345A	T21	MS3	Female	52.7	ENSG00000142173.16	COL6A2	chr21	5.99794
HTP0354A	T21	MS1	Male	6	ENSG00000142173.16	COL6A2	chr21	15.3962
HTP0357A	T21	MS1	Male	3.8	ENSG00000142173.16	COL6A2	chr21	19.3629
HTP0364A	T21	MS3	Male	13.7	ENSG00000142173.16	COL6A2	chr21	8.21355
HTP0367A	T21	MS1	Male	13.6	ENSG00000142173.16	COL6A2	chr21	21.4225
HTP0368A	T21	MS1	Male	15.2	ENSG00000142173.16	COL6A2	chr21	15.2439
HTP0370A	T21	MS1	Male	20.2	ENSG00000142173.16	COL6A2	chr21	36.8853
HTP0373A	T21	MS1	Male	56.7	ENSG00000142173.16	COL6A2	chr21	17.3453
HTP0374A	T21	MS2	Male	25.5	ENSG00000142173.16	COL6A2	chr21	73.5126
HTP0375A	T21	MS1	Female	10.9	ENSG00000142173.16	COL6A2	chr21	20.3931
HTP0378A	T21	MS3	Female	31.4	ENSG00000142173.16	COL6A2	chr21	13.3373
HTP0379A	T21	MS1	Female	35.4	ENSG00000142173.16	COL6A2	chr21	29.6744
HTP0380A	T21	MS2	Male	25.8	ENSG00000142173.16	COL6A2	chr21	17.6032
HTP0381A	T21	MS2	Male	25.4	ENSG00000142173.16	COL6A2	chr21	18.1458
HTP0382A	T21	MS3	Male	39.5	ENSG00000142173.16	COL6A2	chr21	4.24794
HTP0384A	T21	MS3	Female	27.8	ENSG00000142173.16	COL6A2	chr21	13.4393
HTP0385A	T21	MS3	Male	25.6	ENSG00000142173.16	COL6A2	chr21	6.92379
HTP0386A	T21	MS2	Male	6.8	ENSG00000142173.16	COL6A2	chr21	17.6943
HTP0387A	T21	MS1	Female	33.3	ENSG00000142173.16	COL6A2	chr21	13.3529
HTP0388A	T21	MS1	Female	37.5	ENSG00000142173.16	COL6A2	chr21	24.7268
HTP0389A	T21	MS1	Female	20.1	ENSG00000142173.16	COL6A2	chr21	19.9323
HTP0390A	T21	MS3	Female	15.5	ENSG00000142173.16	COL6A2	chr21	11.5343
HTP0391A	T21	MS1	Male	26.8	ENSG00000142173.16	COL6A2	chr21	16.1411
HTP0392A	T21	MS3	Male	32.4	ENSG00000142173.16	COL6A2	chr21	11.9225
HTP0393A	T21	MS2	Female	39.8	ENSG00000142173.16	COL6A2	chr21	12.9982
HTP0394A	T21	MS2	Female	23.6	ENSG00000142173.16	COL6A2	chr21	28.2728
HTP0395A	T21	MS2	Male	35.2	ENSG00000142173.16	COL6A2	chr21	22.6077
HTP0396A	T21	MS3	Male	15.9	ENSG00000142173.16	COL6A2	chr21	6.00346
HTP0397A	T21	MS1	Male	38.7	ENSG00000142173.16	COL6A2	chr21	24.2505
HTP0398A	T21	MS2	Female	17.5	ENSG00000142173.16	COL6A2	chr21	20.7242
HTP0399A2	T21	MS3	Male	33.1	ENSG00000142173.16	COL6A2	chr21	12.3392
HTP0400A	T21	MS1	Male	14.9	ENSG00000142173.16	COL6A2	chr21	16.3014
HTP0401A	T21	MS3	Female	34.6	ENSG00000142173.16	COL6A2	chr21	4.56181
HTP0402A	T21	MS1	Male	35.9	ENSG00000142173.16	COL6A2	chr21	27.3515
HTP0403A	T21	MS3	Male	13.4	ENSG00000142173.16	COL6A2	chr21	15.5252
HTP0404A	T21	MS3	Female	12.5	ENSG00000142173.16	COL6A2	chr21	4.60409
HTP0405A	T21	MS3	Male	26.1	ENSG00000142173.16	COL6A2	chr21	20.8525
HTP0406A	T21	MS2	Female	9.2	ENSG00000142173.16	COL6A2	chr21	20.6034
HTP0407A	T21	MS3	Male	43.5	ENSG00000142173.16	COL6A2	chr21	19.9489
HTP0408A	T21	MS1	Male	40.6	ENSG00000142173.16	COL6A2	chr21	22.8222
HTP0409A	T21	MS2	Female	21.2	ENSG00000142173.16	COL6A2	chr21	57.4448
HTP0410A	T21	MS2	Male	24	ENSG00000142173.16	COL6A2	chr21	25.6865
HTP0411A	T21	MS3	Female	18.7	ENSG00000142173.16	COL6A2	chr21	14.7002
HTP0412A	T21	MS3	Male	20.7	ENSG00000142173.16	COL6A2	chr21	16.6305
HTP0413A	T21	MS2	Female	22.5	ENSG00000142173.16	COL6A2	chr21	16.1192
HTP0414A	T21	MS3	Female	21.8	ENSG00000142173.16	COL6A2	chr21	16.4692
HTP0415A	T21	MS3	Female	8.3	ENSG00000142173.16	COL6A2	chr21	4.90373
HTP0418A	T21	MS1	Male	3.8	ENSG00000142173.16	COL6A2	chr21	9.72626
HTP0419A	T21	MS1	Male	20.8	ENSG00000142173.16	COL6A2	chr21	14.1547
HTP0420A	T21	MS1	Male	6.4	ENSG00000142173.16	COL6A2	chr21	26.9195
HTP0421A	T21	MS3	Male	13.7	ENSG00000142173.16	COL6A2	chr21	17.6059
HTP0423A	T21	MS2	Male	23.9	ENSG00000142173.16	COL6A2	chr21	25.5595
HTP0424A	T21	MS2	Female	4	ENSG00000142173.16	COL6A2	chr21	8.96949
HTP0425A	T21	MS2	Male	19.1	ENSG00000142173.16	COL6A2	chr21	31.5691
HTP0426A	T21	MS3	Male	17.5	ENSG00000142173.16	COL6A2	chr21	15.3013
HTP0428A	T21	MS2	Male	27.5	ENSG00000142173.16	COL6A2	chr21	12.971
HTP0430A	T21	MS2	Male	13.9	ENSG00000142173.16	COL6A2	chr21	36.7312
HTP0431A2	T21	MS2	Female	20.9	ENSG00000142173.16	COL6A2	chr21	25.6863
HTP0434A	T21	MS3	Female	25.9	ENSG00000142173.16	COL6A2	chr21	5.61683
HTP0435A2	T21	MS1	Male	36.2	ENSG00000142173.16	COL6A2	chr21	27.9558
HTP0436A	T21	MS3	Female	32.8	ENSG00000142173.16	COL6A2	chr21	9.64487
HTP0437A	T21	MS2	Male	24.9	ENSG00000142173.16	COL6A2	chr21	10.1318
HTP0438A	T21	MS1	Female	19.9	ENSG00000142173.16	COL6A2	chr21	20.5514
HTP0439A2	T21	MS3	Male	40.8	ENSG00000142173.16	COL6A2	chr21	19.3575
HTP0440A	T21	MS2	Male	20.9	ENSG00000142173.16	COL6A2	chr21	10.1335
HTP0442A2	T21	MS1	Female	9.5	ENSG00000142173.16	COL6A2	chr21	21.4905
HTP0443A2	T21	MS3	Male	17.9	ENSG00000142173.16	COL6A2	chr21	5.74099
HTP0445A	T21	MS2	Female	38.8	ENSG00000142173.16	COL6A2	chr21	13.473
HTP0446A	T21	MS1	Female	31.7	ENSG00000142173.16	COL6A2	chr21	5.90824
HTP0448A	T21	MS2	Male	21.5	ENSG00000142173.16	COL6A2	chr21	25.9019
HTP0449A	T21	MS2	Male	20.8	ENSG00000142173.16	COL6A2	chr21	32.8092
HTP0450A	T21	MS1	Male	15.4	ENSG00000142173.16	COL6A2	chr21	32.2478
HTP0451A	T21	MS1	Male	32.5	ENSG00000142173.16	COL6A2	chr21	29.1351
HTP0452A	T21	MS2	Female	16.6	ENSG00000142173.16	COL6A2	chr21	15.419
HTP0454A	T21	MS3	Male	21.7	ENSG00000142173.16	COL6A2	chr21	7.39094
HTP0456A	T21	MS2	Male	7.3	ENSG00000142173.16	COL6A2	chr21	12.7137
HTP0458A	T21	MS3	Male	20	ENSG00000142173.16	COL6A2	chr21	17.5145
HTP0459A	T21	MS1	Male	13.7	ENSG00000142173.16	COL6A2	chr21	15.6542
HTP0460A	T21	MS1	Male	20.3	ENSG00000142173.16	COL6A2	chr21	25.956
HTP0461A	T21	MS1	Female	12.5	ENSG00000142173.16	COL6A2	chr21	13.9904
HTP0462A	T21	MS1	Male	38.6	ENSG00000142173.16	COL6A2	chr21	16.7577
HTP0463A	T21	MS1	Female	28.3	ENSG00000142173.16	COL6A2	chr21	24.1157
HTP0464A	T21	MS3	Male	22.7	ENSG00000142173.16	COL6A2	chr21	9.78417
HTP0465A	T21	MS3	Female	6.8	ENSG00000142173.16	COL6A2	chr21	2.56039
HTP0467A	T21	MS2	Female	32.5	ENSG00000142173.16	COL6A2	chr21	16.9432
HTP0468A2	T21	MS2	Male	29.7	ENSG00000142173.16	COL6A2	chr21	21.5995
HTP0469A	T21	MS2	Female	16.7	ENSG00000142173.16	COL6A2	chr21	27.4816
HTP0471A	T21	MS1	Female	9	ENSG00000142173.16	COL6A2	chr21	16.6752
HTP0473A	T21	MS1	Male	17.1	ENSG00000142173.16	COL6A2	chr21	21.2737
HTP0475A	T21	MS1	Female	22	ENSG00000142173.16	COL6A2	chr21	15.4894
HTP0476A	T21	MS2	Female	11.1	ENSG00000142173.16	COL6A2	chr21	13.8801
HTP0477A	T21	MS1	Male	3.4	ENSG00000142173.16	COL6A2	chr21	21.6597
HTP0478A	T21	MS1	Female	40.3	ENSG00000142173.16	COL6A2	chr21	30.2326
HTP0479A	T21	MS1	Male	3.7	ENSG00000142173.16	COL6A2	chr21	15.4044
HTP0480A	T21	MS1	Female	21.9	ENSG00000142173.16	COL6A2	chr21	29.7271
HTP0482A	T21	MS2	Male	19.3	ENSG00000142173.16	COL6A2	chr21	39.7103
HTP0484A	T21	MS3	Male	5.6	ENSG00000142173.16	COL6A2	chr21	1.93502
HTP0485A	T21	MS2	Female	5.7	ENSG00000142173.16	COL6A2	chr21	13.9132
HTP0487A	T21	MS2	Male	4.6	ENSG00000142173.16	COL6A2	chr21	50.9046
HTP0488A	T21	MS1	Male	5.4	ENSG00000142173.16	COL6A2	chr21	16.2351
HTP0491A	T21	MS1	Male	6.5	ENSG00000142173.16	COL6A2	chr21	25.6116
HTP0494A	T21	MS2	Female	7.1	ENSG00000142173.16	COL6A2	chr21	17.4698
HTP0501A	T21	MS3	Male	4	ENSG00000142173.16	COL6A2	chr21	10.6404
HTP0507A	T21	MS3	Male	8.2	ENSG00000142173.16	COL6A2	chr21	13.8608
HTP0510A	T21	MS1	Female	23	ENSG00000142173.16	COL6A2	chr21	18.9736
HTP0512A	T21	MS3	Male	30	ENSG00000142173.16	COL6A2	chr21	4.76699
HTP0515A	T21	MS3	Male	13.1	ENSG00000142173.16	COL6A2	chr21	10.2065
HTP0516A	T21	MS1	Male	39.1	ENSG00000142173.16	COL6A2	chr21	12.8628
HTP0517A	T21	MS2	Male	2.7	ENSG00000142173.16	COL6A2	chr21	15.6639
HTP0519A	T21	MS1	Male	2	ENSG00000142173.16	COL6A2	chr21	30.3529
HTP0525A	T21	MS1	Female	34.2	ENSG00000142173.16	COL6A2	chr21	21.4874
HTP0530A	T21	MS3	Female	39.6	ENSG00000142173.16	COL6A2	chr21	8.3816
HTP0531A	T21	MS3	Female	3.5	ENSG00000142173.16	COL6A2	chr21	2.85092
HTP0534A	T21	MS1	Male	36.9	ENSG00000142173.16	COL6A2	chr21	14.4053
HTP0535A	T21	MS3	Male	23.6	ENSG00000142173.16	COL6A2	chr21	14.6932
HTP0537A	T21	MS2	Female	51.9	ENSG00000142173.16	COL6A2	chr21	14.7071
HTP0538A	T21	MS3	Male	28.4	ENSG00000142173.16	COL6A2	chr21	26.0988
HTP0539A	T21	MS2	Female	42.8	ENSG00000142173.16	COL6A2	chr21	26.9991
HTP0540A	T21	MS1	Female	14.5	ENSG00000142173.16	COL6A2	chr21	19.4805
HTP0541A	T21	MS2	Male	29.7	ENSG00000142173.16	COL6A2	chr21	37.8206
HTP0542A	T21	MS2	Male	27.8	ENSG00000142173.16	COL6A2	chr21	24.9785
HTP0543A	T21	MS2	Male	36.9	ENSG00000142173.16	COL6A2	chr21	19.128
HTP0544A	T21	MS2	Male	38.1	ENSG00000142173.16	COL6A2	chr21	23.7789
HTP0545A	T21	MS1	Male	18.1	ENSG00000142173.16	COL6A2	chr21	16.0552
HTP0546A	T21	MS2	Female	51.4	ENSG00000142173.16	COL6A2	chr21	41.9392
HTP0547A	T21	MS2	Female	26	ENSG00000142173.16	COL6A2	chr21	15.6328
HTP0548A	T21	MS3	Female	46.2	ENSG00000142173.16	COL6A2	chr21	8.13387
HTP0549A	T21	MS3	Female	20.6	ENSG00000142173.16	COL6A2	chr21	16.1552
HTP0550A	T21	MS1	Female	15.2	ENSG00000142173.16	COL6A2	chr21	17.7817
HTP0552A	T21	MS2	Male	17	ENSG00000142173.16	COL6A2	chr21	29.5884
HTP0553A	T21	MS2	Female	18.2	ENSG00000142173.16	COL6A2	chr21	9.38842
HTP0554A	T21	MS2	Male	23.1	ENSG00000142173.16	COL6A2	chr21	7.87096
HTP0556A	T21	MS2	Male	28.3	ENSG00000142173.16	COL6A2	chr21	5.80411
HTP0560A	T21	MS2	Male	50.1	ENSG00000142173.16	COL6A2	chr21	11.7762
HTP0561A	T21	MS3	Male	13.7	ENSG00000142173.16	COL6A2	chr21	16.3401
HTP0563A	T21	MS2	Female	8.7	ENSG00000142173.16	COL6A2	chr21	16.3357
HTP0564A	T21	MS1	Male	14.2	ENSG00000142173.16	COL6A2	chr21	9.83511
HTP0565A	T21	MS2	Male	22.5	ENSG00000142173.16	COL6A2	chr21	19.7288
HTP0566A	T21	MS2	Male	13.7	ENSG00000142173.16	COL6A2	chr21	18.7272
HTP0568A	T21	MS2	Male	28.3	ENSG00000142173.16	COL6A2	chr21	17.8097
HTP0569A	T21	MS2	Male	22.9	ENSG00000142173.16	COL6A2	chr21	20.8126
HTP0570A	T21	MS3	Male	38.8	ENSG00000142173.16	COL6A2	chr21	7.07025
HTP0571A	T21	MS3	Male	13.1	ENSG00000142173.16	COL6A2	chr21	12.2971
HTP0572A	T21	MS3	Male	24.4	ENSG00000142173.16	COL6A2	chr21	14.1108
HTP0574A	T21	MS3	Male	42.4	ENSG00000142173.16	COL6A2	chr21	5.27897
HTP0575A	T21	MS2	Female	17.2	ENSG00000142173.16	COL6A2	chr21	16.8715
HTP0577A	T21	MS2	Female	28.4	ENSG00000142173.16	COL6A2	chr21	13.0346
HTP0578A	T21	MS1	Male	25.7	ENSG00000142173.16	COL6A2	chr21	18.7021
HTP0580A	T21	MS1	Female	31.8	ENSG00000142173.16	COL6A2	chr21	28.547
HTP0581A	T21	MS2	Male	30.6	ENSG00000142173.16	COL6A2	chr21	23.4614
HTP0583A	T21	MS1	Female	6.2	ENSG00000142173.16	COL6A2	chr21	17.2313
HTP0584A	T21	MS2	Male	29.3	ENSG00000142173.16	COL6A2	chr21	20.8981
HTP0585A	T21	MS3	Female	16.5	ENSG00000142173.16	COL6A2	chr21	6.6136
HTP0586A	T21	MS3	Male	31.9	ENSG00000142173.16	COL6A2	chr21	7.09228
HTP0587A	T21	MS2	Male	4.3	ENSG00000142173.16	COL6A2	chr21	24.8022
HTP0588A	T21	MS1	Female	19.2	ENSG00000142173.16	COL6A2	chr21	22.159
HTP0589A	T21	MS3	Female	19	ENSG00000142173.16	COL6A2	chr21	16.4354
HTP0590A	T21	MS3	Male	16.8	ENSG00000142173.16	COL6A2	chr21	11.1286
HTP0591A	T21	MS2	Male	31.9	ENSG00000142173.16	COL6A2	chr21	10.2614
HTP0592A	T21	MS2	Female	14.5	ENSG00000142173.16	COL6A2	chr21	22.2585
HTP0593A	T21	MS2	Male	11.7	ENSG00000142173.16	COL6A2	chr21	18.5008
HTP0594A	T21	MS1	Male	30.1	ENSG00000142173.16	COL6A2	chr21	24.0768
HTP0596A	T21	MS2	Female	28.3	ENSG00000142173.16	COL6A2	chr21	14.7014
HTP0597A	T21	MS2	Female	12.5	ENSG00000142173.16	COL6A2	chr21	21.4518
HTP0598A	T21	MS3	Female	18	ENSG00000142173.16	COL6A2	chr21	18.9737
HTP0599A	T21	MS3	Female	36.6	ENSG00000142173.16	COL6A2	chr21	8.55004
HTP0600A	T21	MS3	Male	10.8	ENSG00000142173.16	COL6A2	chr21	9.65849
HTP0602A	T21	MS3	Female	13.5	ENSG00000142173.16	COL6A2	chr21	20.1553
HTP0603A	T21	MS1	Female	12.7	ENSG00000142173.16	COL6A2	chr21	17.6048
HTP0604A	T21	MS3	Female	26.6	ENSG00000142173.16	COL6A2	chr21	9.50853
HTP0605A	T21	MS3	Male	17.5	ENSG00000142173.16	COL6A2	chr21	18.2193
HTP0607A	T21	MS2	Male	23.9	ENSG00000142173.16	COL6A2	chr21	34.8656
HTP0608A	T21	MS1	Female	32.5	ENSG00000142173.16	COL6A2	chr21	16.2475
HTP0609A	T21	MS1	Female	4	ENSG00000142173.16	COL6A2	chr21	15.9356
HTP0610A	T21	MS3	Female	17	ENSG00000142173.16	COL6A2	chr21	3.90801
HTP0611A	T21	MS1	Female	23.9	ENSG00000142173.16	COL6A2	chr21	27.6011
HTP0612A	T21	MS1	Male	11.4	ENSG00000142173.16	COL6A2	chr21	14.9363
HTP0613A	T21	MS3	Female	10.3	ENSG00000142173.16	COL6A2	chr21	21.6715
HTP0616A	T21	MS3	Male	19	ENSG00000142173.16	COL6A2	chr21	9.69918
HTP0617A	T21	MS3	Male	30.5	ENSG00000142173.16	COL6A2	chr21	12.7195
HTP0618A	T21	MS3	Female	37	ENSG00000142173.16	COL6A2	chr21	9.87715
HTP0619A	T21	MS3	Female	37	ENSG00000142173.16	COL6A2	chr21	13.161
HTP0620A	T21	MS3	Female	19.6	ENSG00000142173.16	COL6A2	chr21	11.5925
HTP0621A	T21	MS2	Female	21.4	ENSG00000142173.16	COL6A2	chr21	16.2432
HTP0622A	T21	MS2	Female	26	ENSG00000142173.16	COL6A2	chr21	12.8774
HTP0623A	T21	MS2	Female	28.1	ENSG00000142173.16	COL6A2	chr21	14.6181
HTP0624A	T21	MS2	Female	28.1	ENSG00000142173.16	COL6A2	chr21	14.4598
HTP0625A	T21	MS1	Male	40.1	ENSG00000142173.16	COL6A2	chr21	16.0457
HTP0626A	T21	MS2	Male	14.2	ENSG00000142173.16	COL6A2	chr21	21.3889
HTP0627A	T21	MS3	Female	21.1	ENSG00000142173.16	COL6A2	chr21	7.29775
HTP0629A	T21	MS1	Female	7	ENSG00000142173.16	COL6A2	chr21	12.1547
HTP0630A	T21	MS2	Male	39.9	ENSG00000142173.16	COL6A2	chr21	21.011
HTP0631A	T21	MS1	Female	33	ENSG00000142173.16	COL6A2	chr21	25.6479
HTP0632A	T21	MS2	Female	26.4	ENSG00000142173.16	COL6A2	chr21	11.9079
HTP0633A	T21	MS1	Male	33.1	ENSG00000142173.16	COL6A2	chr21	22.8294
HTP0634A	T21	MS2	Male	20.4	ENSG00000142173.16	COL6A2	chr21	11.1097
HTP0637A	T21	MS3	Female	20.1	ENSG00000142173.16	COL6A2	chr21	9.10175
HTP0638A	T21	MS3	Female	32.7	ENSG00000142173.16	COL6A2	chr21	5.7001
HTP0639A	T21	MS1	Male	27.3	ENSG00000142173.16	COL6A2	chr21	24.2115
HTP0641A	T21	MS1	Male	46.6	ENSG00000142173.16	COL6A2	chr21	8.80998
HTP0642A	T21	MS3	Female	25.2	ENSG00000142173.16	COL6A2	chr21	13.4132
HTP0643A	T21	MS3	Male	29.7	ENSG00000142173.16	COL6A2	chr21	5.94219
HTP0644A	T21	MS3	Male	28.7	ENSG00000142173.16	COL6A2	chr21	9.58485
HTP0645A	T21	MS1	Male	28.4	ENSG00000142173.16	COL6A2	chr21	40.3274
HTP0646A	T21	MS3	Male	17.1	ENSG00000142173.16	COL6A2	chr21	13.3822
HTP0647A	T21	MS1	Male	7	ENSG00000142173.16	COL6A2	chr21	14.6827
HTP0650A	T21	MS1	Female	45.7	ENSG00000142173.16	COL6A2	chr21	24.3893
HTP0651A	T21	MS3	Male	31.2	ENSG00000142173.16	COL6A2	chr21	11.7401
HTP0652A	T21	MS1	Female	35.1	ENSG00000142173.16	COL6A2	chr21	22.5051
HTP0654A	T21	MS1	Female	26.9	ENSG00000142173.16	COL6A2	chr21	12.7181
HTP0657A	T21	MS3	Male	16.9	ENSG00000142173.16	COL6A2	chr21	10.8688
HTP0658A	T21	MS1	Male	15.3	ENSG00000142173.16	COL6A2	chr21	19.5567
HTP0659A	T21	MS1	Female	36.5	ENSG00000142173.16	COL6A2	chr21	16.588
HTP0660A	T21	MS1	Male	13	ENSG00000142173.16	COL6A2	chr21	15.301
HTP0661A	T21	MS1	Male	28.4	ENSG00000142173.16	COL6A2	chr21	24.4438
HTP0662A	T21	MS1	Female	26.1	ENSG00000142173.16	COL6A2	chr21	17.5147
HTP0663A	T21	MS3	Female	20.5	ENSG00000142173.16	COL6A2	chr21	12.3786
HTP0664A	T21	MS2	Female	29.4	ENSG00000142173.16	COL6A2	chr21	16
HTP0665A	T21	MS1	Female	23.4	ENSG00000142173.16	COL6A2	chr21	15.4927
HTP0666A	T21	MS3	Male	17.4	ENSG00000142173.16	COL6A2	chr21	13.7318
HTP0667A	T21	MS2	Male	24.1	ENSG00000142173.16	COL6A2	chr21	9.8988
HTP0668A	T21	MS1	Female	29.7	ENSG00000142173.16	COL6A2	chr21	11.5849
HTP0672A	T21	MS1	Male	17.2	ENSG00000142173.16	COL6A2	chr21	6.7382
HTP0676A	T21	MS1	Female	19.3	ENSG00000142173.16	COL6A2	chr21	22.7193
HTP0706A	T21	MS3	Female	22.8	ENSG00000142173.16	COL6A2	chr21	4.70876
HTP0708A	T21	MS1	Male	17	ENSG00000142173.16	COL6A2	chr21	13.0079
HTP0204A	T21	MS2	Male	13.1	ENSG00000142173.16	COL6A2	chr21	27.8997
HTP0310A	T21	MS2	Male	10.8	ENSG00000142173.16	COL6A2	chr21	14.4901
HTP0326A	T21	MS2	Female	30.2	ENSG00000142173.16	COL6A2	chr21	13.3025
HTP0328A	T21	MS2	Female	41.2	ENSG00000142173.16	COL6A2	chr21	7.92252
HTP0332A	T21	MS2	Male	24.4	ENSG00000142173.16	COL6A2	chr21	26.5706
HTP0348A	T21	MS2	Female	17.2	ENSG00000142173.16	COL6A2	chr21	19.28
HTP0351A	T21	MS2	Male	27	ENSG00000142173.16	COL6A2	chr21	14.1265
HTP0084A2	T21	MS2	Male	35	ENSG00000142173.16	COL6A2	chr21	15.5231
HTP0005A3	T21	MS1	Male	36.5	ENSG00000142178.9	SIK1	chr21	0.157345
HTP0012A2	T21	MS1	Female	44	ENSG00000142178.9	SIK1	chr21	0.0262104
HTP0015A4	T21	MS2	Male	31.2	ENSG00000142178.9	SIK1	chr21	0.324964
HTP0017A4	T21	MS3	Female	23.6	ENSG00000142178.9	SIK1	chr21	0.166714
HTP0023A2	T21	MS2	Female	36.2	ENSG00000142178.9	SIK1	chr21	0.0983964
HTP0025A3	T21	MS2	Female	25.7	ENSG00000142178.9	SIK1	chr21	0.0140965
HTP0036A2	T21	MS1	Female	32.1	ENSG00000142178.9	SIK1	chr21	0.0171463
HTP0050A3	T21	MS3	Female	22.8	ENSG00000142178.9	SIK1	chr21	0.138049
HTP0052A2	T21	MS1	Female	29.9	ENSG00000142178.9	SIK1	chr21	0.20598
HTP0053A2	T21	MS1	Female	26.3	ENSG00000142178.9	SIK1	chr21	0.0287867
HTP0054A2	T21	MS3	Male	21.7	ENSG00000142178.9	SIK1	chr21	0.744983
HTP0066A2	T21	MS1	Male	14.7	ENSG00000142178.9	SIK1	chr21	0.028392
HTP0070A3	T21	MS3	Male	24.9	ENSG00000142178.9	SIK1	chr21	0.0715001
HTP0073A2	T21	MS3	Male	54.7	ENSG00000142178.9	SIK1	chr21	0.0717919
HTP0080A2	T21	MS1	Female	34.8	ENSG00000142178.9	SIK1	chr21	0.139719
HTP0101A2	T21	MS3	Female	31.3	ENSG00000142178.9	SIK1	chr21	0.111673
HTP0103A2	T21	MS1	Female	1.6	ENSG00000142178.9	SIK1	chr21	0.739601
HTP0107A3	T21	MS2	Female	33.7	ENSG00000142178.9	SIK1	chr21	0.0715181
HTP0109A3	T21	MS1	Female	49	ENSG00000142178.9	SIK1	chr21	0.0287499
HTP0112A3	T21	MS3	Female	36	ENSG00000142178.9	SIK1	chr21	0.038236
HTP0116A2	T21	MS1	Male	10.9	ENSG00000142178.9	SIK1	chr21	0.342937
HTP0119A	T21	MS1	Female	50.9	ENSG00000142178.9	SIK1	chr21	0.00692738
HTP0151A	T21	MS3	Male	27.4	ENSG00000142178.9	SIK1	chr21	0.293586
HTP0198A3	T21	MS2	Male	36.3	ENSG00000142178.9	SIK1	chr21	0.21413
HTP0207A4	T21	MS1	Female	25.2	ENSG00000142178.9	SIK1	chr21	0.177972
HTP0211A3	T21	MS2	Male	29.7	ENSG00000142178.9	SIK1	chr21	0.254563
HTP0213A3	T21	MS2	Male	46.3	ENSG00000142178.9	SIK1	chr21	0.0207615
HTP0219A2	T21	MS2	Female	19.5	ENSG00000142178.9	SIK1	chr21	0.0937447
HTP0226A3	T21	MS1	Male	52.4	ENSG00000142178.9	SIK1	chr21	0.363734
HTP0230A2	T21	MS3	Female	39.6	ENSG00000142178.9	SIK1	chr21	0.00561602
HTP0236A2	T21	MS1	Male	11.3	ENSG00000142178.9	SIK1	chr21	0.60582
HTP0238A3	T21	MS2	Male	41.5	ENSG00000142178.9	SIK1	chr21	0.112177
HTP0241A2	T21	MS3	Female	17.9	ENSG00000142178.9	SIK1	chr21	0.124862
HTP0243A3	T21	MS3	Female	15.1	ENSG00000142178.9	SIK1	chr21	0.0616189
HTP0247A2	T21	MS3	Male	22.5	ENSG00000142178.9	SIK1	chr21	0.55227
HTP0249A2	T21	MS2	Female	34	ENSG00000142178.9	SIK1	chr21	0.0269795
HTP0251A2	T21	MS3	Female	34.3	ENSG00000142178.9	SIK1	chr21	0
HTP0254A2	T21	MS2	Male	33.8	ENSG00000142178.9	SIK1	chr21	0.094952
HTP0259A2	T21	MS3	Female	32.6	ENSG00000142178.9	SIK1	chr21	0.972895
HTP0261A2	T21	MS1	Male	22.9	ENSG00000142178.9	SIK1	chr21	0.202431
HTP0262A2	T21	MS3	Female	14.3	ENSG00000142178.9	SIK1	chr21	0.0961294
HTP0263A2	T21	MS2	Female	12.4	ENSG00000142178.9	SIK1	chr21	0.0311211
HTP0277A3	T21	MS1	Female	37.2	ENSG00000142178.9	SIK1	chr21	0.373004
HTP0293A	T21	MS3	Male	6.2	ENSG00000142178.9	SIK1	chr21	0.0233933
HTP0295A	T21	MS3	Male	51.2	ENSG00000142178.9	SIK1	chr21	0.059716
HTP0296A	T21	MS3	Male	55.1	ENSG00000142178.9	SIK1	chr21	0.074335
HTP0298A	T21	MS1	Female	25.8	ENSG00000142178.9	SIK1	chr21	0.0176342
HTP0300A	T21	MS1	Female	30.8	ENSG00000142178.9	SIK1	chr21	0.355511
HTP0301A3	T21	MS2	Female	24	ENSG00000142178.9	SIK1	chr21	0.101846
HTP0306A	T21	MS3	Male	23.2	ENSG00000142178.9	SIK1	chr21	0.192943
HTP0312A2	T21	MS1	Female	35.7	ENSG00000142178.9	SIK1	chr21	0.100804
HTP0318A3	T21	MS1	Male	30.5	ENSG00000142178.9	SIK1	chr21	0.0132953
HTP0320A2	T21	MS3	Female	33.7	ENSG00000142178.9	SIK1	chr21	0.118163
HTP0321A	T21	MS3	Female	14	ENSG00000142178.9	SIK1	chr21	0.236006
HTP0323A	T21	MS3	Male	3.8	ENSG00000142178.9	SIK1	chr21	0.442333
HTP0324A2	T21	MS1	Male	22	ENSG00000142178.9	SIK1	chr21	0.00776472
HTP0325A	T21	MS3	Male	13.4	ENSG00000142178.9	SIK1	chr21	0.352333
HTP0327A	T21	MS1	Male	6.5	ENSG00000142178.9	SIK1	chr21	0.629198
HTP0329A2	T21	MS3	Female	19.5	ENSG00000142178.9	SIK1	chr21	0.089542
HTP0330A	T21	MS1	Male	6.1	ENSG00000142178.9	SIK1	chr21	0.724229
HTP0331A	T21	MS3	Male	23.1	ENSG00000142178.9	SIK1	chr21	0.596025
HTP0333A2	T21	MS3	Female	30.3	ENSG00000142178.9	SIK1	chr21	0.30736
HTP0334A2	T21	MS1	Male	44.1	ENSG00000142178.9	SIK1	chr21	0.026683
HTP0335A2	T21	MS2	Female	57.6	ENSG00000142178.9	SIK1	chr21	1.07556
HTP0336A	T21	MS1	Female	8.7	ENSG00000142178.9	SIK1	chr21	0.384566
HTP0337A	T21	MS3	Male	22.2	ENSG00000142178.9	SIK1	chr21	0.258182
HTP0339A	T21	MS1	Male	16.1	ENSG00000142178.9	SIK1	chr21	0.517114
HTP0340A	T21	MS3	Female	18.6	ENSG00000142178.9	SIK1	chr21	0.472925
HTP0341A	T21	MS1	Male	2.6	ENSG00000142178.9	SIK1	chr21	0.277299
HTP0342A	T21	MS1	Female	13.6	ENSG00000142178.9	SIK1	chr21	0.0214463
HTP0345A	T21	MS3	Female	52.7	ENSG00000142178.9	SIK1	chr21	0.014224
HTP0354A	T21	MS1	Male	6	ENSG00000142178.9	SIK1	chr21	1.20255
HTP0357A	T21	MS1	Male	3.8	ENSG00000142178.9	SIK1	chr21	0.304462
HTP0364A	T21	MS3	Male	13.7	ENSG00000142178.9	SIK1	chr21	0.178919
HTP0367A	T21	MS1	Male	13.6	ENSG00000142178.9	SIK1	chr21	0.0561413
HTP0368A	T21	MS1	Male	15.2	ENSG00000142178.9	SIK1	chr21	0.100713
HTP0370A	T21	MS1	Male	20.2	ENSG00000142178.9	SIK1	chr21	0.0444456
HTP0373A	T21	MS1	Male	56.7	ENSG00000142178.9	SIK1	chr21	0.109998
HTP0374A	T21	MS2	Male	25.5	ENSG00000142178.9	SIK1	chr21	0.576178
HTP0375A	T21	MS1	Female	10.9	ENSG00000142178.9	SIK1	chr21	0.163605
HTP0378A	T21	MS3	Female	31.4	ENSG00000142178.9	SIK1	chr21	0.02871
HTP0379A	T21	MS1	Female	35.4	ENSG00000142178.9	SIK1	chr21	0.608321
HTP0380A	T21	MS2	Male	25.8	ENSG00000142178.9	SIK1	chr21	0.375538
HTP0381A	T21	MS2	Male	25.4	ENSG00000142178.9	SIK1	chr21	0.471471
HTP0382A	T21	MS3	Male	39.5	ENSG00000142178.9	SIK1	chr21	0.143743
HTP0384A	T21	MS3	Female	27.8	ENSG00000142178.9	SIK1	chr21	0.0589388
HTP0385A	T21	MS3	Male	25.6	ENSG00000142178.9	SIK1	chr21	0.162376
HTP0386A	T21	MS2	Male	6.8	ENSG00000142178.9	SIK1	chr21	0.36655
HTP0387A	T21	MS1	Female	33.3	ENSG00000142178.9	SIK1	chr21	0.0353897
HTP0388A	T21	MS1	Female	37.5	ENSG00000142178.9	SIK1	chr21	0.322918
HTP0389A	T21	MS1	Female	20.1	ENSG00000142178.9	SIK1	chr21	0.194587
HTP0390A	T21	MS3	Female	15.5	ENSG00000142178.9	SIK1	chr21	0.494862
HTP0391A	T21	MS1	Male	26.8	ENSG00000142178.9	SIK1	chr21	0.393877
HTP0392A	T21	MS3	Male	32.4	ENSG00000142178.9	SIK1	chr21	0.119315
HTP0393A	T21	MS2	Female	39.8	ENSG00000142178.9	SIK1	chr21	0.00587761
HTP0394A	T21	MS2	Female	23.6	ENSG00000142178.9	SIK1	chr21	0.02869
HTP0395A	T21	MS2	Male	35.2	ENSG00000142178.9	SIK1	chr21	0.00658878
HTP0396A	T21	MS3	Male	15.9	ENSG00000142178.9	SIK1	chr21	0.0949696
HTP0397A	T21	MS1	Male	38.7	ENSG00000142178.9	SIK1	chr21	0.0994688
HTP0398A	T21	MS2	Female	17.5	ENSG00000142178.9	SIK1	chr21	0.207856
HTP0399A2	T21	MS3	Male	33.1	ENSG00000142178.9	SIK1	chr21	0.542921
HTP0400A	T21	MS1	Male	14.9	ENSG00000142178.9	SIK1	chr21	0.00583653
HTP0401A	T21	MS3	Female	34.6	ENSG00000142178.9	SIK1	chr21	0.198132
HTP0402A	T21	MS1	Male	35.9	ENSG00000142178.9	SIK1	chr21	0.146934
HTP0403A	T21	MS3	Male	13.4	ENSG00000142178.9	SIK1	chr21	0.383068
HTP0404A	T21	MS3	Female	12.5	ENSG00000142178.9	SIK1	chr21	0.788619
HTP0405A	T21	MS3	Male	26.1	ENSG00000142178.9	SIK1	chr21	0.533841
HTP0406A	T21	MS2	Female	9.2	ENSG00000142178.9	SIK1	chr21	0.556886
HTP0407A	T21	MS3	Male	43.5	ENSG00000142178.9	SIK1	chr21	0.512777
HTP0408A	T21	MS1	Male	40.6	ENSG00000142178.9	SIK1	chr21	0.0184791
HTP0409A	T21	MS2	Female	21.2	ENSG00000142178.9	SIK1	chr21	0.703782
HTP0410A	T21	MS2	Male	24	ENSG00000142178.9	SIK1	chr21	0.208106
HTP0411A	T21	MS3	Female	18.7	ENSG00000142178.9	SIK1	chr21	0.513887
HTP0412A	T21	MS3	Male	20.7	ENSG00000142178.9	SIK1	chr21	0.194092
HTP0413A	T21	MS2	Female	22.5	ENSG00000142178.9	SIK1	chr21	0.0587563
HTP0414A	T21	MS3	Female	21.8	ENSG00000142178.9	SIK1	chr21	0.0111817
HTP0415A	T21	MS3	Female	8.3	ENSG00000142178.9	SIK1	chr21	0.12792
HTP0418A	T21	MS1	Male	3.8	ENSG00000142178.9	SIK1	chr21	0.148366
HTP0419A	T21	MS1	Male	20.8	ENSG00000142178.9	SIK1	chr21	0.405624
HTP0420A	T21	MS1	Male	6.4	ENSG00000142178.9	SIK1	chr21	0.0382738
HTP0421A	T21	MS3	Male	13.7	ENSG00000142178.9	SIK1	chr21	0.527537
HTP0423A	T21	MS2	Male	23.9	ENSG00000142178.9	SIK1	chr21	0.0141641
HTP0424A	T21	MS2	Female	4	ENSG00000142178.9	SIK1	chr21	0.385465
HTP0425A	T21	MS2	Male	19.1	ENSG00000142178.9	SIK1	chr21	0.0774887
HTP0426A	T21	MS3	Male	17.5	ENSG00000142178.9	SIK1	chr21	0.532508
HTP0428A	T21	MS2	Male	27.5	ENSG00000142178.9	SIK1	chr21	0.195129
HTP0430A	T21	MS2	Male	13.9	ENSG00000142178.9	SIK1	chr21	0.0485216
HTP0431A2	T21	MS2	Female	20.9	ENSG00000142178.9	SIK1	chr21	0.288289
HTP0434A	T21	MS3	Female	25.9	ENSG00000142178.9	SIK1	chr21	0.0904262
HTP0435A2	T21	MS1	Male	36.2	ENSG00000142178.9	SIK1	chr21	0.347701
HTP0436A	T21	MS3	Female	32.8	ENSG00000142178.9	SIK1	chr21	0.144626
HTP0437A	T21	MS2	Male	24.9	ENSG00000142178.9	SIK1	chr21	0.298004
HTP0438A	T21	MS1	Female	19.9	ENSG00000142178.9	SIK1	chr21	0.0541683
HTP0439A2	T21	MS3	Male	40.8	ENSG00000142178.9	SIK1	chr21	0.0336801
HTP0440A	T21	MS2	Male	20.9	ENSG00000142178.9	SIK1	chr21	0.277649
HTP0442A2	T21	MS1	Female	9.5	ENSG00000142178.9	SIK1	chr21	0.385023
HTP0443A2	T21	MS3	Male	17.9	ENSG00000142178.9	SIK1	chr21	0.207962
HTP0445A	T21	MS2	Female	38.8	ENSG00000142178.9	SIK1	chr21	0.484277
HTP0446A	T21	MS1	Female	31.7	ENSG00000142178.9	SIK1	chr21	0.197855
HTP0448A	T21	MS2	Male	21.5	ENSG00000142178.9	SIK1	chr21	0.0154716
HTP0449A	T21	MS2	Male	20.8	ENSG00000142178.9	SIK1	chr21	0.0680927
HTP0450A	T21	MS1	Male	15.4	ENSG00000142178.9	SIK1	chr21	0.0389355
HTP0451A	T21	MS1	Male	32.5	ENSG00000142178.9	SIK1	chr21	0.102664
HTP0452A	T21	MS2	Female	16.6	ENSG00000142178.9	SIK1	chr21	0.00648289
HTP0454A	T21	MS3	Male	21.7	ENSG00000142178.9	SIK1	chr21	0.0333713
HTP0456A	T21	MS2	Male	7.3	ENSG00000142178.9	SIK1	chr21	0.0538074
HTP0458A	T21	MS3	Male	20	ENSG00000142178.9	SIK1	chr21	0.143977
HTP0459A	T21	MS1	Male	13.7	ENSG00000142178.9	SIK1	chr21	0.0836416
HTP0460A	T21	MS1	Male	20.3	ENSG00000142178.9	SIK1	chr21	0.172567
HTP0461A	T21	MS1	Female	12.5	ENSG00000142178.9	SIK1	chr21	1.14359
HTP0462A	T21	MS1	Male	38.6	ENSG00000142178.9	SIK1	chr21	0.0208409
HTP0463A	T21	MS1	Female	28.3	ENSG00000142178.9	SIK1	chr21	0.0249255
HTP0464A	T21	MS3	Male	22.7	ENSG00000142178.9	SIK1	chr21	0.0239625
HTP0465A	T21	MS3	Female	6.8	ENSG00000142178.9	SIK1	chr21	0.630042
HTP0467A	T21	MS2	Female	32.5	ENSG00000142178.9	SIK1	chr21	0.213857
HTP0468A2	T21	MS2	Male	29.7	ENSG00000142178.9	SIK1	chr21	0.0970475
HTP0469A	T21	MS2	Female	16.7	ENSG00000142178.9	SIK1	chr21	0.0809721
HTP0471A	T21	MS1	Female	9	ENSG00000142178.9	SIK1	chr21	0.247739
HTP0473A	T21	MS1	Male	17.1	ENSG00000142178.9	SIK1	chr21	0.086952
HTP0475A	T21	MS1	Female	22	ENSG00000142178.9	SIK1	chr21	0.0720673
HTP0476A	T21	MS2	Female	11.1	ENSG00000142178.9	SIK1	chr21	0.0238244
HTP0477A	T21	MS1	Male	3.4	ENSG00000142178.9	SIK1	chr21	0.481538
HTP0478A	T21	MS1	Female	40.3	ENSG00000142178.9	SIK1	chr21	0.328053
HTP0479A	T21	MS1	Male	3.7	ENSG00000142178.9	SIK1	chr21	0.431871
HTP0480A	T21	MS1	Female	21.9	ENSG00000142178.9	SIK1	chr21	0.123818
HTP0482A	T21	MS2	Male	19.3	ENSG00000142178.9	SIK1	chr21	0.225165
HTP0484A	T21	MS3	Male	5.6	ENSG00000142178.9	SIK1	chr21	0.337234
HTP0485A	T21	MS2	Female	5.7	ENSG00000142178.9	SIK1	chr21	0.390604
HTP0487A	T21	MS2	Male	4.6	ENSG00000142178.9	SIK1	chr21	0.184111
HTP0488A	T21	MS1	Male	5.4	ENSG00000142178.9	SIK1	chr21	0.0553187
HTP0491A	T21	MS1	Male	6.5	ENSG00000142178.9	SIK1	chr21	0.0528271
HTP0494A	T21	MS2	Female	7.1	ENSG00000142178.9	SIK1	chr21	0.112021
HTP0501A	T21	MS3	Male	4	ENSG00000142178.9	SIK1	chr21	0.112749
HTP0507A	T21	MS3	Male	8.2	ENSG00000142178.9	SIK1	chr21	0.038557
HTP0510A	T21	MS1	Female	23	ENSG00000142178.9	SIK1	chr21	0.293426
[truncated: 37,825 more rows]

## Sheet: 2C-E
SampleID	Karyotype	subtype	Age	Sex	BMI
HTP0591A	T21	MS2	31.9	Male	30.8165
HTP0330A	T21	MS1	6.1	Male	16.3071
HTP0052A2	T21	MS1	29.9	Female	28.1367
HTP0236A2	T21	MS1	11.3	Male	14.8005
HTP0491A	T21	MS1	6.5	Male	18.1421
HTP0599A	T21	MS3	36.6	Female	32.7657
HTP0464A	T21	MS3	22.7	Male	43.8706
HTP0544A	T21	MS2	38.1	Male	22.6118
HTP0541A	T21	MS2	29.7	Male	33.5743
HTP0467A	T21	MS2	32.5	Female	35.2787
HTP0508B2	Control	D21	29.9	Male	27.9858
HTP0241A2	T21	MS3	17.9	Female	22.4144
HTP0657A	T21	MS3	16.9	Male	20.5442
HTP0206B	Control	D21	15.8	Male	NA
HTP0277A3	T21	MS1	37.2	Female	NA
HTP0471A	T21	MS1	9	Female	18.3885
HTP0438A	T21	MS1	19.9	Female	21.9992
HTP0566A	T21	MS2	13.7	Male	17.9761
HTP0204A	T21	MS2	13.1	Male	27.2633
HTP0361B2	Control	D21	11.5	Male	16.8065
HTP0092B2	Control	D21	25.2	Female	27.4614
HTP0492B	Control	D21	4.8	Male	NA
HTP0651A	T21	MS3	31.2	Male	25.9842
HTP0596A	T21	MS2	28.3	Female	32.8134
HTP0050A3	T21	MS3	22.8	Female	26.6664
HTP0355B	Control	D21	12.3	Male	17.0267
HTP0044B2	Control	D21	35.8	Male	28.9449
HTP0584A	T21	MS2	29.3	Male	32.7451
HTP0073A2	T21	MS3	54.7	Male	27.9036
HTP0643A	T21	MS3	29.7	Male	27.5791
HTP0096B2	Control	D21	25.6	Male	24.6635
HTP0090B2	Control	D21	24.8	Male	26.1064
HTP0382A	T21	MS3	39.5	Male	28.4575
HTP0463A	T21	MS1	28.3	Female	33.4874
HTP0404A	T21	MS3	12.5	Female	36.352
HTP0564A	T21	MS1	14.2	Male	20.0391
HTP0084A2	T21	MS2	35	Male	47.7042
HTP0608A	T21	MS1	32.5	Female	38.4451
HTP0103A2	T21	MS1	1.6	Female	15.4988
HTP0618A	T21	MS3	37	Female	36.9164
HTP0312A2	T21	MS1	35.7	Female	34.013
HTP0482A	T21	MS2	19.3	Male	28.6462
HTP0226A3	T21	MS1	52.4	Male	47.1823
HTP0402A	T21	MS1	35.9	Male	36.0865
HTP0457B	Control	D21	7.3	Female	14.6133
HTP0476A	T21	MS2	11.1	Female	21.184
HTP0669B	Control	D21	14.6	Female	24.8325
HTP0435A2	T21	MS1	36.2	Male	43.2744
HTP0531A	T21	MS3	3.5	Female	14.3229
HTP0445A	T21	MS2	38.8	Female	36.2626
HTP0552A	T21	MS2	17	Male	32.7679
HTP0336A	T21	MS1	8.7	Female	21.9239
HTP0126B2	Control	D21	48	Female	30.9171
HTP0516A	T21	MS1	39.1	Male	29.7412
HTP0019B2	Control	D21	56.9	Female	28.1608
HTP0515A	T21	MS3	13.1	Male	18.9181
HTP0540A	T21	MS1	14.5	Female	29.2134
HTP0339A	T21	MS1	16.1	Male	23.4369
HTP0650A	T21	MS1	45.7	Female	40.9725
HTP0576B	Control	D21	11.2	Female	27.7344
HTP0080A2	T21	MS1	34.8	Female	30.3411
HTP0559B	Control	D21	10.8	Male	28.4367
HTP0502B	Control	D21	27.1	Male	24.1547
HTP0061B2	Control	D21	22.2	Female	20.6531
HTP0321A	T21	MS3	14	Female	39.4894
HTP0661A	T21	MS1	28.4	Male	27.2214
HTP0655B	Control	D21	15.8	Male	21.2691
HTP0578A	T21	MS1	25.7	Male	26.7187
HTP0458A	T21	MS3	20	Male	21.0175
HTP0119A	T21	MS1	50.9	Female	22.659
HTP0423A	T21	MS2	23.9	Male	28.6306
HTP0109A3	T21	MS1	49	Female	28.5529
HTP0100B2	Control	D21	33.5	Female	19.7985
HTP0530A	T21	MS3	39.6	Female	30.4054
HTP0127B2	Control	D21	8.2	Female	15.959
HTP0450A	T21	MS1	15.4	Male	19.6493
HTP0216B2	Control	D21	17.2	Female	25.2626
HTP0652A	T21	MS1	35.1	Female	43.0173
HTP0459A	T21	MS1	13.7	Male	20.149
HTP0293A	T21	MS3	6.2	Male	16.4914
HTP0147B	Control	D21	38.6	Female	22.554
HTP0249A2	T21	MS2	34	Female	25.2759
HTP0034B3	Control	D21	25.1	Female	23.6926
HTP0610A	T21	MS3	17	Female	27.4301
HTP0582B	Control	D21	33.1	Female	31.0547
HTP0261A2	T21	MS1	22.9	Male	30.118
HTP0085B2	Control	D21	33.7	Male	29.8978
HTP0430A	T21	MS2	13.9	Male	26.0499
HTP0644A	T21	MS3	28.7	Male	23.1241
HTP0638A	T21	MS3	32.7	Female	32.8861
HTP0395A	T21	MS2	35.2	Male	25.3353
HTP0306A	T21	MS3	23.2	Male	34.8735
HTP0238A3	T21	MS2	41.5	Male	24.2427
HTP0005A3	T21	MS1	36.5	Male	24.3465
HTP0627A	T21	MS3	21.1	Female	36.3596
HTP0418A	T21	MS1	3.8	Male	18.3645
HTP0624A	T21	MS2	28.1	Female	34.7105
HTP0621A	T21	MS2	21.4	Female	26.0862
HTP0340A	T21	MS3	18.6	Female	31.3778
HTP0374A	T21	MS2	25.5	Male	28.5433
HTP0348A	T21	MS2	17.2	Female	34.7643
HTP0667A	T21	MS2	24.1	Male	29.4691
HTP0477A	T21	MS1	3.4	Male	17.0498
HTP0554A	T21	MS2	23.1	Male	40.9902
HTP0535A	T21	MS3	23.6	Male	30.0709
HTP0406A	T21	MS2	9.2	Female	17.5507
HTP0462A	T21	MS1	38.6	Male	30.5763
HTP0590A	T21	MS3	16.8	Male	38.7931
HTP0626A	T21	MS2	14.2	Male	20.9908
HTP0545A	T21	MS1	18.1	Male	25.3889
HTP0098B2	Control	D21	54.9	Female	23.1982
HTP0294B	Control	D21	4.2	Male	14.2854
HTP0572A	T21	MS3	24.4	Male	33.9037
HTP0466B	Control	D21	10.9	Female	16.4856
HTP0347B	Control	D21	14	Female	NA
HTP0446A	T21	MS1	31.7	Female	43.739
HTP0568A	T21	MS2	28.3	Male	28.086
HTP0025A3	T21	MS2	25.7	Female	29.1695
HTP0381A	T21	MS2	25.4	Male	24.7934
HTP0042B2	Control	D21	36.2	Male	25.679
HTP0555B	Control	D21	47.3	Female	32.8648
HTP0407A	T21	MS3	43.5	Male	23.7547
HTP0062B2	Control	D21	20.5	Female	25.1359
HTP0629A	T21	MS1	7	Female	15.5846
HTP0214B2	Control	D21	21.6	Female	21.9252
HTP0357A	T21	MS1	3.8	Male	16.3694
HTP0479A	T21	MS1	3.7	Male	16.5826
HTP0373A	T21	MS1	56.7	Male	33.9207
HTP0617A	T21	MS3	30.5	Male	32.9184
HTP0600A	T21	MS3	10.8	Male	25.5676
HTP0323A	T21	MS3	3.8	Male	16.1667
HTP0672A	T21	MS1	17.2	Male	20.4152
HTP0079B2	Control	D21	28.4	Male	22.6713
HTP0676A	T21	MS1	19.3	Female	29.2184
HTP0393A	T21	MS2	39.8	Female	28.6391
HTP0443A2	T21	MS3	17.9	Male	32.165
HTP0399A2	T21	MS3	33.1	Male	29.0557
HTP0380A	T21	MS2	25.8	Male	31.0136
HTP0325A	T21	MS3	13.4	Male	24.0296
HTP0461A	T21	MS1	12.5	Female	27.38
HTP0631A	T21	MS1	33	Female	30.11
HTP0320A2	T21	MS3	33.7	Female	24.7066
HTP0542A	T21	MS2	27.8	Male	44.3308
HTP0400A	T21	MS1	14.9	Male	25.8981
HTP0573B	Control	D21	19.1	Male	28.1906
HTP0211A3	T21	MS2	29.7	Male	29.452
HTP0247A2	T21	MS3	22.5	Male	28.3711
HTP0484A	T21	MS3	5.6	Male	16.5808
HTP0332A	T21	MS2	24.4	Male	19.6828
HTP0017A4	T21	MS3	23.6	Female	24.1787
HTP0589A	T21	MS3	19	Female	34.1138
HTP0605A	T21	MS3	17.5	Male	19.0048
HTP0616A	T21	MS3	19	Male	31.6051
HTP0547A	T21	MS2	26	Female	34.4361
HTP0385A	T21	MS3	25.6	Male	33.7302
HTP0642A	T21	MS3	25.2	Female	29.8837
HTP0104B2	Control	D21	36.6	Female	NA
HTP0263A2	T21	MS2	12.4	Female	20.7937
HTP0574A	T21	MS3	42.4	Male	32.8907
HTP0335A2	T21	MS2	57.6	Female	29.1857
HTP0387A	T21	MS1	33.3	Female	41.728
HTP0112A3	T21	MS3	36	Female	28.7631
HTP0419A	T21	MS1	20.8	Male	42.376
HTP0480A	T21	MS1	21.9	Female	31.1074
HTP0646A	T21	MS3	17.1	Male	26.5066
HTP0429B	Control	D21	11.5	Female	19.0069
HTP0501A	T21	MS3	4	Male	15.2909
HTP0633A	T21	MS1	33.1	Male	25.173
HTP0296A	T21	MS3	55.1	Male	23.4791
HTP0288B	Control	D21	9.2	Male	15.1089
HTP0549A	T21	MS3	20.6	Female	39.9899
HTP0563A	T21	MS2	8.7	Female	25.9765
HTP0493B	Control	D21	8.7	Male	NA
HTP0390A	T21	MS3	15.5	Female	17.7053
HTP0077B2	Control	D21	43.3	Male	32.1352
HTP0560A	T21	MS2	50.1	Male	39.1445
HTP0556A	T21	MS2	28.3	Male	36.366
HTP0302B	Control	D21	41.6	Female	NA
HTP0300A	T21	MS1	30.8	Female	48.125
HTP0078B2	Control	D21	27.7	Male	21.2379
HTP0525A	T21	MS1	34.2	Female	35.616
HTP0413A	T21	MS2	22.5	Female	38
HTP0565A	T21	MS2	22.5	Male	42.4752
HTP0534A	T21	MS1	36.9	Male	24.5778
HTP0666A	T21	MS3	17.4	Male	21.7873
HTP0452A	T21	MS2	16.6	Female	31.7203
HTP0015A4	T21	MS2	31.2	Male	62.3489
HTP0567B	Control	D21	23	Female	26.6003
HTP0338B	Control	D21	27.5	Male	22.2113
HTP0607A	T21	MS2	23.9	Male	27.362
HTP0403A	T21	MS3	13.4	Male	20.2888
HTP0454A	T21	MS3	21.7	Male	23.7741
HTP0488A	T21	MS1	5.4	Male	17.5449
HTP0376B	Control	D21	24	Female	22.6933
HTP0557B	Control	D21	40.1	Female	27.4315
HTP0447B2	Control	D21	16.5	Female	19.4301
HTP0421A	T21	MS3	13.7	Male	20.409
HTP0444B2	Control	D21	9.9	Female	16.4076
HTP0397A	T21	MS1	38.7	Male	35.3006
HTP0035B3	Control	D21	28.6	Female	22.5076
HTP0388A	T21	MS1	37.5	Female	40.1631
HTP0663A	T21	MS3	20.5	Female	37.2806
HTP0059B2	Control	D21	24.7	Male	21.1677
HTP0346B	Control	D21	37.1	Female	24.4696
HTP0105B3	Control	D21	30	Female	19.7642
HTP0658A	T21	MS1	15.3	Male	47.3842
HTP0349B	Control	D21	10	Female	NA
HTP0401A	T21	MS3	34.6	Female	38.4889
HTP0146B	Control	D21	47.4	Male	25.8997
HTP0148B2	Control	D21	41.7	Male	30.0995
HTP0364A	T21	MS3	13.7	Male	26.4264
HTP0612A	T21	MS1	11.4	Male	17.106
HTP0436A	T21	MS3	32.8	Female	26.5066
HTP0398A	T21	MS2	17.5	Female	23.1964
HTP0639A	T21	MS1	27.3	Male	30.7874
HTP0442A2	T21	MS1	9.5	Female	20.8243
HTP0595B	Control	D21	34.3	Female	24.2759
HTP0424A	T21	MS2	4	Female	24.2711
HTP0414A	T21	MS3	21.8	Female	29.1405
HTP0118B	Control	D21	44.3	Male	24.3082
HTP0116A2	T21	MS1	10.9	Male	24.0737
HTP0316B	Control	D21	29.6	Female	23.7838
HTP0706A	T21	MS3	22.8	Female	21.0542
HTP0396A	T21	MS3	15.9	Male	22.4573
HTP0428A	T21	MS2	27.5	Male	30.3461
HTP0586A	T21	MS3	31.9	Male	29.749
HTP0408A	T21	MS1	40.6	Male	29.8487
HTP0645A	T21	MS1	28.4	Male	20.2362
HTP0524B	Control	D21	24.5	Male	19.2592
HTP0583A	T21	MS1	6.2	Female	19.6363
HTP0047B2	Control	D21	38.7	Male	27.3671
HTP0001B2	Control	D21	25.8	Female	21.9296
HTP0310A	T21	MS2	10.8	Male	18.0238
HTP0036A2	T21	MS1	32.1	Female	30.4848
HTP0469A	T21	MS2	16.7	Female	35.7649
HTP0575A	T21	MS2	17.2	Female	21.8731
HTP0653B	Control	D21	13.9	Male	15.8031
HTP0451A	T21	MS1	32.5	Male	26.5854
HTP0301A3	T21	MS2	24	Female	25.7601
HTP0048B2	Control	D21	39.4	Female	31.6831
HTP0497B	Control	D21	54.4	Male	NA
HTP0581A	T21	MS2	30.6	Male	29.5802
HTP0327A	T21	MS1	6.5	Male	15.6908
HTP0318A3	T21	MS1	30.5	Male	30.8458
HTP0498B	Control	D21	11.9	Male	NA
HTP0018B3	Control	D21	57	Female	23.5628
HTP0475A	T21	MS1	22	Female	26.3496
HTP0386A	T21	MS2	6.8	Male	17.2612
HTP0295A	T21	MS3	51.2	Male	24.3749
HTP0512A	T21	MS3	30	Male	30.8434
HTP0326A	T21	MS2	30.2	Female	23.1159
HTP0058B2	Control	D21	33.8	Male	33.1811
HTP0342A	T21	MS1	13.6	Female	20.1287
HTP0425A	T21	MS2	19.1	Male	25.356
HTP0615B	Control	D21	9.2	Male	22.2972
HTP0664A	T21	MS2	29.4	Female	26.3467
HTP0603A	T21	MS1	12.7	Female	15.2077
HTP0420A	T21	MS1	6.4	Male	18.5185
HTP0298A	T21	MS1	25.8	Female	17.509
HTP0546A	T21	MS2	51.4	Female	23.7916
HTP0478A	T21	MS1	40.3	Female	25.154
HTP0620A	T21	MS3	19.6	Female	27.6272
HTP0289B	Control	D21	7.1	Male	13.1789
HTP0095B2	Control	D21	37.7	Female	27.1964
HTP0230A2	T21	MS3	39.6	Female	39.0668
HTP0622A	T21	MS2	26	Female	25.9457
HTP0637A	T21	MS3	20.1	Female	29.2933
HTP0334A2	T21	MS1	44.1	Male	45.3452
HTP0539A	T21	MS2	42.8	Female	30.2376
HTP0523B	Control	D21	23.3	Female	25.7296
HTP0659A	T21	MS1	36.5	Female	34.1138
HTP0337A	T21	MS3	22.2	Male	30.7489
HTP0213A3	T21	MS2	46.3	Male	41.4401
HTP0588A	T21	MS1	19.2	Female	18.0616
HTP0259A2	T21	MS3	32.6	Female	38.9815
HTP0354A	T21	MS1	6	Male	15.6671
HTP0040B3	Control	D21	28.9	Female	18.9029
HTP0465A	T21	MS3	6.8	Female	20.0767
HTP0341A	T21	MS1	2.6	Male	17.2738
HTP0628B	Control	D21	4.8	Female	16.8711
HTP0580A	T21	MS1	31.8	Female	43.4206
HTP0510A	T21	MS1	23	Female	21.9202
HTP0538A	T21	MS3	28.4	Male	35.3488
HTP0067B2	Control	D21	20.5	Male	26.0318
HTP0431A2	T21	MS2	20.9	Female	33.8713
HTP0378A	T21	MS3	31.4	Female	35.9948
HTP0648B	Control	D21	11.9	Male	24.2187
HTP0708A	T21	MS1	17	Male	25.0922
HTP0345A	T21	MS3	52.7	Female	24.3078
HTP0561A	T21	MS3	13.7	Male	22.0943
HTP0593A	T21	MS2	11.7	Male	21.4336
HTP0198A3	T21	MS2	36.3	Male	38.4551
HTP0604A	T21	MS3	26.6	Female	23.0579
HTP0368A	T21	MS1	15.2	Male	23.3372
HTP0647A	T21	MS1	7	Male	20.2468
HTP0411A	T21	MS3	18.7	Female	36.3403
HTP0328A	T21	MS2	41.2	Female	31.2568
HTP0649B	Control	D21	44.6	Female	34.8993
HTP0494A	T21	MS2	7.1	Female	39.8676
HTP0394A	T21	MS2	23.6	Female	29.4116
HTP0329A2	T21	MS3	19.5	Female	17.848
HTP0410A	T21	MS2	24	Male	26.4904
HTP0623A	T21	MS2	28.1	Female	34.5298
HTP0654A	T21	MS1	26.9	Female	26.8864
HTP0324A2	T21	MS1	22	Male	32.6359
HTP0379A	T21	MS1	35.4	Female	20.9275
HTP0057B2	Control	D21	34.8	Female	33.6538
HTP0043B2	Control	D21	38.2	Male	17.9458
HTP0151A	T21	MS3	27.4	Male	43.629
HTP0101A2	T21	MS3	31.3	Female	43.8225
HTP0149B	Control	D21	53.2	Female	22.7112
HTP0343B	Control	D21	46.2	Male	25.5584
HTP0434A	T21	MS3	25.9	Female	27.035
HTP0551B	Control	D21	18	Female	24.7017
HTP0066A2	T21	MS1	14.7	Male	22.5981
HTP0026B2	Control	D21	55.6	Female	28.0623
HTP0668A	T21	MS1	29.7	Female	35.7469
HTP0322B	Control	D21	29	Male	24.0876
HTP0602A	T21	MS3	13.5	Female	29.15
HTP0613A	T21	MS3	10.3	Female	17.1648
HTP0495B	Control	D21	4.5	Female	NA
HTP0391A	T21	MS1	26.8	Male	26.3418
HTP0370A	T21	MS1	20.2	Male	27.9136
HTP0571A	T21	MS3	13.1	Male	23.9875
HTP0662A	T21	MS1	26.1	Female	30.637
HTP0290B	Control	D21	43.3	Female	NA
HTP0054A2	T21	MS3	21.7	Male	22.7914
HTP0611A	T21	MS1	23.9	Female	33.5182
HTP0055B2	Control	D21	37	Male	33.3323
HTP0570A	T21	MS3	38.8	Male	29.4285
HTP0409A	T21	MS2	21.2	Female	23.9477
HTP0023A2	T21	MS2	36.2	Female	32.8574
HTP0440A	T21	MS2	20.9	Male	29.4221
HTP0449A	T21	MS2	20.8	Male	26.7148
HTP0367A	T21	MS1	13.6	Male	47.8201
HTP0352B	Control	D21	43.2	Male	NA
HTP0519A	T21	MS1	2	Male	15.1286
HTP0022B2	Control	D21	43.2	Female	27.9581
HTP0569A	T21	MS2	22.9	Male	26.8054
HTP0242B3	Control	D21	20.3	Female	24.5935
HTP0543A	T21	MS2	36.9	Male	30.1297
HTP0587A	T21	MS2	4.3	Male	18.4953
HTP0619A	T21	MS3	37	Female	27.6429
HTP0641A	T21	MS1	46.6	Male	33.1013
HTP0439A2	T21	MS3	40.8	Male	23.5482
HTP0012A2	T21	MS1	44	Female	23.1403
HTP0527B	Control	D21	7.4	Male	14.88
HTP0634A	T21	MS2	20.4	Male	30.8166
HTP0254A2	T21	MS2	33.8	Male	31.4728
HTP0553A	T21	MS2	18.2	Female	25.2625
HTP0597A	T21	MS2	12.5	Female	19.287
HTP0389A	T21	MS1	20.1	Female	42.6056
HTP0660A	T21	MS1	13	Male	17.8213
HTP0202B	Control	D21	61.3	Male	25.2327
HTP0550A	T21	MS1	15.2	Female	24.2806
HTP0205B	Control	D21	42.6	Female	40.4493
HTP0632A	T21	MS2	26.4	Female	16.7174
HTP0665A	T21	MS1	23.4	Female	27.5705
HTP0473A	T21	MS1	17.1	Male	26.4863
HTP0405A	T21	MS3	26.1	Male	27.0099
HTP0448A	T21	MS2	21.5	Male	23.4375
HTP0087B2	Control	D21	55.4	Male	27.0262
HTP0455B	Control	D21	7.3	Female	17.608
HTP0107A3	T21	MS2	33.7	Female	22.7356
HTP0412A	T21	MS3	20.7	Male	23.3145
HTP0053A2	T21	MS1	26.3	Female	24.4511
HTP0375A	T21	MS1	10.9	Female	18.5923
HTP0426A	T21	MS3	17.5	Male	23.2517
HTP0577A	T21	MS2	28.4	Female	39.2156
HTP0517A	T21	MS2	2.7	Male	16.2845
HTP0594A	T21	MS1	30.1	Male	25.9055
HTP0392A	T21	MS3	32.4	Male	38.5898
HTP0487A	T21	MS2	4.6	Male	16.2172
HTP0251A2	T21	MS3	34.3	Female	49.9556
HTP0351A	T21	MS2	27	Male	29.162
HTP0415A	T21	MS3	8.3	Female	25.2675
HTP0598A	T21	MS3	18	Female	30.3998
HTP0070A3	T21	MS3	24.9	Male	21.461
HTP0625A	T21	MS1	40.1	Male	24.4661
HTP0111B2	Control	D21	44.5	Female	22.9209
HTP0456A	T21	MS2	7.3	Male	16.681
HTP0262A2	T21	MS3	14.3	Female	23.5897
HTP0592A	T21	MS2	14.5	Female	28.3404
HTP0331A	T21	MS3	23.1	Male	43.1185
HTP0506B	Control	D21	31.2	Male	26.8933
HTP0219A2	T21	MS2	19.5	Female	29.7676
HTP0460A	T21	MS1	20.3	Male	27.6584
HTP0507A	T21	MS3	8.2	Male	20.1662
HTP0630A	T21	MS2	39.9	Male	23.74
HTP0485A	T21	MS2	5.7	Female	17.0888
HTP0548A	T21	MS3	46.2	Female	37.9123
HTP0609A	T21	MS1	4	Female	17.2082
HTP0333A2	T21	MS3	30.3	Female	36.4774
HTP0537A	T21	MS2	51.9	Female	24.0103
HTP0468A2	T21	MS2	29.7	Male	29.2573
HTP0585A	T21	MS3	16.5	Female	23.854
HTP0243A3	T21	MS3	15.1	Female	24.2646
HTP0437A	T21	MS2	24.9	Male	27.2628
HTP0207A4	T21	MS1	25.2	Female	21.2641
HTP0384A	T21	MS3	27.8	Female	38.131

## Sheet: F
SampleID	Karyotype	subtype	Sex	Age	score	value
HTP0005A3	T21	MS1	Male	36.5	cluster 1	46.9504
HTP0012A2	T21	MS1	Female	44	cluster 1	59.3651
HTP0015A4	T21	MS2	Male	31.2	cluster 1	13.3711
HTP0017A4	T21	MS3	Female	23.6	cluster 1	36.829
HTP0023A2	T21	MS2	Female	36.2	cluster 1	30.7704
HTP0025A3	T21	MS2	Female	25.7	cluster 1	19.6923
HTP0036A2	T21	MS1	Female	32.1	cluster 1	66.8197
HTP0050A3	T21	MS3	Female	22.8	cluster 1	-39.8868
HTP0052A2	T21	MS1	Female	29.9	cluster 1	69.8138
HTP0053A2	T21	MS1	Female	26.3	cluster 1	87.8782
HTP0054A2	T21	MS3	Male	21.7	cluster 1	-17.6191
HTP0066A2	T21	MS1	Male	14.7	cluster 1	84.6294
HTP0070A3	T21	MS3	Male	24.9	cluster 1	5.11599
HTP0073A2	T21	MS3	Male	54.7	cluster 1	-36.3289
HTP0080A2	T21	MS1	Female	34.8	cluster 1	73.3589
HTP0084A2	T21	MS2	Male	35	cluster 1	30.0592
HTP0101A2	T21	MS3	Female	31.3	cluster 1	-81.275
HTP0103A2	T21	MS1	Female	1.6	cluster 1	88.5097
HTP0107A3	T21	MS2	Female	33.7	cluster 1	-93.0158
HTP0109A3	T21	MS1	Female	49	cluster 1	69.442
HTP0112A3	T21	MS3	Female	36	cluster 1	12.955
HTP0116A2	T21	MS1	Male	10.9	cluster 1	61.3798
HTP0119A	T21	MS1	Female	50.9	cluster 1	51.8411
HTP0151A	T21	MS3	Male	27.4	cluster 1	-15.0272
HTP0198A3	T21	MS2	Male	36.3	cluster 1	-30.4206
HTP0204A	T21	MS2	Male	13.1	cluster 1	-42.4206
HTP0207A4	T21	MS1	Female	25.2	cluster 1	61.8256
HTP0211A3	T21	MS2	Male	29.7	cluster 1	41.7534
HTP0213A3	T21	MS2	Male	46.3	cluster 1	17.9001
HTP0219A2	T21	MS2	Female	19.5	cluster 1	19.1406
HTP0226A3	T21	MS1	Male	52.4	cluster 1	104.397
HTP0230A2	T21	MS3	Female	39.6	cluster 1	-39.9924
HTP0236A2	T21	MS1	Male	11.3	cluster 1	56.8527
HTP0238A3	T21	MS2	Male	41.5	cluster 1	38.1941
HTP0241A2	T21	MS3	Female	17.9	cluster 1	2.63232
HTP0243A3	T21	MS3	Female	15.1	cluster 1	28.4887
HTP0247A2	T21	MS3	Male	22.5	cluster 1	-10.9562
HTP0249A2	T21	MS2	Female	34	cluster 1	9.62928
HTP0251A2	T21	MS3	Female	34.3	cluster 1	29.805
HTP0254A2	T21	MS2	Male	33.8	cluster 1	7.36047
HTP0259A2	T21	MS3	Female	32.6	cluster 1	14.6728
HTP0261A2	T21	MS1	Male	22.9	cluster 1	92.9454
HTP0262A2	T21	MS3	Female	14.3	cluster 1	39.6265
HTP0263A2	T21	MS2	Female	12.4	cluster 1	-26.2677
HTP0277A3	T21	MS1	Female	37.2	cluster 1	88.9514
HTP0293A	T21	MS3	Male	6.2	cluster 1	6.04859
HTP0295A	T21	MS3	Male	51.2	cluster 1	14.4219
HTP0296A	T21	MS3	Male	55.1	cluster 1	29.1544
HTP0298A	T21	MS1	Female	25.8	cluster 1	56.8468
HTP0300A	T21	MS1	Female	30.8	cluster 1	43.3373
HTP0301A3	T21	MS2	Female	24	cluster 1	22.6599
HTP0306A	T21	MS3	Male	23.2	cluster 1	-25.8711
HTP0310A	T21	MS2	Male	10.8	cluster 1	-115.83
HTP0312A2	T21	MS1	Female	35.7	cluster 1	97.6512
HTP0318A3	T21	MS1	Male	30.5	cluster 1	99.0456
HTP0320A2	T21	MS3	Female	33.7	cluster 1	-36.561
HTP0321A	T21	MS3	Female	14	cluster 1	-40.227
HTP0323A	T21	MS3	Male	3.8	cluster 1	8.28052
HTP0324A2	T21	MS1	Male	22	cluster 1	16.1185
HTP0325A	T21	MS3	Male	13.4	cluster 1	34.0028
HTP0326A	T21	MS2	Female	30.2	cluster 1	-14.5879
HTP0327A	T21	MS1	Male	6.5	cluster 1	52.7382
HTP0328A	T21	MS2	Female	41.2	cluster 1	-89.9768
HTP0329A2	T21	MS3	Female	19.5	cluster 1	-17.6706
HTP0330A	T21	MS1	Male	6.1	cluster 1	75.3597
HTP0331A	T21	MS3	Male	23.1	cluster 1	42.4414
HTP0332A	T21	MS2	Male	24.4	cluster 1	8.44395
HTP0333A2	T21	MS3	Female	30.3	cluster 1	18.4176
HTP0334A2	T21	MS1	Male	44.1	cluster 1	81.2846
HTP0335A2	T21	MS2	Female	57.6	cluster 1	41.7036
HTP0336A	T21	MS1	Female	8.7	cluster 1	86.4777
HTP0337A	T21	MS3	Male	22.2	cluster 1	-13.7064
HTP0339A	T21	MS1	Male	16.1	cluster 1	95.2702
HTP0340A	T21	MS3	Female	18.6	cluster 1	-3.50942
HTP0341A	T21	MS1	Male	2.6	cluster 1	71.3106
HTP0342A	T21	MS1	Female	13.6	cluster 1	62.5746
HTP0345A	T21	MS3	Female	52.7	cluster 1	-39.8378
HTP0348A	T21	MS2	Female	17.2	cluster 1	38.6038
HTP0351A	T21	MS2	Male	27	cluster 1	-27.8199
HTP0354A	T21	MS1	Male	6	cluster 1	67.7475
HTP0357A	T21	MS1	Male	3.8	cluster 1	100.477
HTP0364A	T21	MS3	Male	13.7	cluster 1	-29.2327
HTP0367A	T21	MS1	Male	13.6	cluster 1	42.1281
HTP0368A	T21	MS1	Male	15.2	cluster 1	54.2983
HTP0370A	T21	MS1	Male	20.2	cluster 1	59.53
HTP0373A	T21	MS1	Male	56.7	cluster 1	56.5632
HTP0374A	T21	MS2	Male	25.5	cluster 1	39.3578
HTP0375A	T21	MS1	Female	10.9	cluster 1	92.5008
HTP0378A	T21	MS3	Female	31.4	cluster 1	-56.9156
HTP0379A	T21	MS1	Female	35.4	cluster 1	39.1878
HTP0380A	T21	MS2	Male	25.8	cluster 1	-12.9168
HTP0381A	T21	MS2	Male	25.4	cluster 1	79.4688
HTP0382A	T21	MS3	Male	39.5	cluster 1	-123.467
HTP0384A	T21	MS3	Female	27.8	cluster 1	-13.618
HTP0385A	T21	MS3	Male	25.6	cluster 1	-17.4581
HTP0386A	T21	MS2	Male	6.8	cluster 1	54.3131
HTP0387A	T21	MS1	Female	33.3	cluster 1	68.6833
HTP0388A	T21	MS1	Female	37.5	cluster 1	62.5016
HTP0389A	T21	MS1	Female	20.1	cluster 1	60.2891
HTP0390A	T21	MS3	Female	15.5	cluster 1	-32.7578
HTP0391A	T21	MS1	Male	26.8	cluster 1	82.8442
HTP0392A	T21	MS3	Male	32.4	cluster 1	5.48869
HTP0393A	T21	MS2	Female	39.8	cluster 1	5.7067
HTP0394A	T21	MS2	Female	23.6	cluster 1	70.8869
HTP0395A	T21	MS2	Male	35.2	cluster 1	28.9571
HTP0396A	T21	MS3	Male	15.9	cluster 1	-111.241
HTP0397A	T21	MS1	Male	38.7	cluster 1	45.4861
HTP0398A	T21	MS2	Female	17.5	cluster 1	37.1785
HTP0399A2	T21	MS3	Male	33.1	cluster 1	6.89765
HTP0400A	T21	MS1	Male	14.9	cluster 1	69.5498
HTP0401A	T21	MS3	Female	34.6	cluster 1	2.2845
HTP0402A	T21	MS1	Male	35.9	cluster 1	38.3592
HTP0403A	T21	MS3	Male	13.4	cluster 1	11.2423
HTP0404A	T21	MS3	Female	12.5	cluster 1	-86.9615
HTP0405A	T21	MS3	Male	26.1	cluster 1	54.4092
HTP0406A	T21	MS2	Female	9.2	cluster 1	84.6618
HTP0407A	T21	MS3	Male	43.5	cluster 1	34.4515
HTP0408A	T21	MS1	Male	40.6	cluster 1	84.5908
HTP0409A	T21	MS2	Female	21.2	cluster 1	9.27099
HTP0410A	T21	MS2	Male	24	cluster 1	27.7348
HTP0411A	T21	MS3	Female	18.7	cluster 1	-34.4666
HTP0412A	T21	MS3	Male	20.7	cluster 1	33.3833
HTP0413A	T21	MS2	Female	22.5	cluster 1	41.0356
HTP0414A	T21	MS3	Female	21.8	cluster 1	34.5641
HTP0415A	T21	MS3	Female	8.3	cluster 1	-52.4672
HTP0418A	T21	MS1	Male	3.8	cluster 1	92.1561
HTP0419A	T21	MS1	Male	20.8	cluster 1	69.3067
HTP0420A	T21	MS1	Male	6.4	cluster 1	80.8037
HTP0421A	T21	MS3	Male	13.7	cluster 1	18.806
HTP0423A	T21	MS2	Male	23.9	cluster 1	42.2532
HTP0424A	T21	MS2	Female	4	cluster 1	-16.0581
HTP0425A	T21	MS2	Male	19.1	cluster 1	4.74482
HTP0426A	T21	MS3	Male	17.5	cluster 1	6.86575
HTP0428A	T21	MS2	Male	27.5	cluster 1	17.6005
HTP0430A	T21	MS2	Male	13.9	cluster 1	25.3261
HTP0431A2	T21	MS2	Female	20.9	cluster 1	45.5792
HTP0434A	T21	MS3	Female	25.9	cluster 1	-68.2242
HTP0435A2	T21	MS1	Male	36.2	cluster 1	38.2377
HTP0436A	T21	MS3	Female	32.8	cluster 1	-9.84829
HTP0437A	T21	MS2	Male	24.9	cluster 1	8.92758
HTP0438A	T21	MS1	Female	19.9	cluster 1	44.5336
HTP0439A2	T21	MS3	Male	40.8	cluster 1	26.9797
HTP0440A	T21	MS2	Male	20.9	cluster 1	14.5804
HTP0442A2	T21	MS1	Female	9.5	cluster 1	65.1651
HTP0443A2	T21	MS3	Male	17.9	cluster 1	-40.4085
HTP0445A	T21	MS2	Female	38.8	cluster 1	-6.1883
HTP0446A	T21	MS1	Female	31.7	cluster 1	57.5939
HTP0448A	T21	MS2	Male	21.5	cluster 1	3.91833
HTP0449A	T21	MS2	Male	20.8	cluster 1	-22.6418
HTP0450A	T21	MS1	Male	15.4	cluster 1	84.8515
HTP0451A	T21	MS1	Male	32.5	cluster 1	80.6106
HTP0452A	T21	MS2	Female	16.6	cluster 1	9.06197
HTP0454A	T21	MS3	Male	21.7	cluster 1	30.1075
HTP0456A	T21	MS2	Male	7.3	cluster 1	4.7857
HTP0458A	T21	MS3	Male	20	cluster 1	-6.46797
HTP0459A	T21	MS1	Male	13.7	cluster 1	45.4728
HTP0460A	T21	MS1	Male	20.3	cluster 1	67.1857
HTP0461A	T21	MS1	Female	12.5	cluster 1	83.8208
HTP0462A	T21	MS1	Male	38.6	cluster 1	29.3181
HTP0463A	T21	MS1	Female	28.3	cluster 1	70.1687
HTP0464A	T21	MS3	Male	22.7	cluster 1	-10.3683
HTP0465A	T21	MS3	Female	6.8	cluster 1	-36.856
HTP0467A	T21	MS2	Female	32.5	cluster 1	-31.3709
HTP0468A2	T21	MS2	Male	29.7	cluster 1	94.2429
HTP0469A	T21	MS2	Female	16.7	cluster 1	7.56525
HTP0471A	T21	MS1	Female	9	cluster 1	58.0859
HTP0473A	T21	MS1	Male	17.1	cluster 1	67.3494
HTP0475A	T21	MS1	Female	22	cluster 1	81.5044
HTP0476A	T21	MS2	Female	11.1	cluster 1	-48.8125
HTP0477A	T21	MS1	Male	3.4	cluster 1	105.596
HTP0478A	T21	MS1	Female	40.3	cluster 1	98.7081
HTP0479A	T21	MS1	Male	3.7	cluster 1	63.5579
HTP0480A	T21	MS1	Female	21.9	cluster 1	61.7088
HTP0482A	T21	MS2	Male	19.3	cluster 1	39.3637
HTP0484A	T21	MS3	Male	5.6	cluster 1	-124.091
HTP0485A	T21	MS2	Female	5.7	cluster 1	28.7468
HTP0487A	T21	MS2	Male	4.6	cluster 1	11.6558
HTP0488A	T21	MS1	Male	5.4	cluster 1	46.7733
HTP0491A	T21	MS1	Male	6.5	cluster 1	69.9646
HTP0494A	T21	MS2	Female	7.1	cluster 1	81.6183
HTP0501A	T21	MS3	Male	4	cluster 1	-27.1944
HTP0507A	T21	MS3	Male	8.2	cluster 1	-13.9178
HTP0510A	T21	MS1	Female	23	cluster 1	52.1983
HTP0512A	T21	MS3	Male	30	cluster 1	44.3581
HTP0515A	T21	MS3	Male	13.1	cluster 1	48.1006
HTP0516A	T21	MS1	Male	39.1	cluster 1	77.7916
HTP0517A	T21	MS2	Male	2.7	cluster 1	27.9244
HTP0519A	T21	MS1	Male	2	cluster 1	69.1078
HTP0525A	T21	MS1	Female	34.2	cluster 1	44.3772
HTP0530A	T21	MS3	Female	39.6	cluster 1	-138.806
HTP0531A	T21	MS3	Female	3.5	cluster 1	-62.3253
HTP0534A	T21	MS1	Male	36.9	cluster 1	66.8262
HTP0535A	T21	MS3	Male	23.6	cluster 1	-8.26029
HTP0537A	T21	MS2	Female	51.9	cluster 1	29.5481
HTP0538A	T21	MS3	Male	28.4	cluster 1	-22.7414
HTP0539A	T21	MS2	Female	42.8	cluster 1	22.5543
HTP0540A	T21	MS1	Female	14.5	cluster 1	76.0641
HTP0541A	T21	MS2	Male	29.7	cluster 1	37.0313
HTP0542A	T21	MS2	Male	27.8	cluster 1	-7.06204
HTP0543A	T21	MS2	Male	36.9	cluster 1	50.7573
HTP0544A	T21	MS2	Male	38.1	cluster 1	47.5317
HTP0545A	T21	MS1	Male	18.1	cluster 1	50.5219
HTP0546A	T21	MS2	Female	51.4	cluster 1	23.9483
HTP0547A	T21	MS2	Female	26	cluster 1	50.2098
HTP0548A	T21	MS3	Female	46.2	cluster 1	-1.26842
HTP0549A	T21	MS3	Female	20.6	cluster 1	-16.7289
HTP0550A	T21	MS1	Female	15.2	cluster 1	99.4849
HTP0552A	T21	MS2	Male	17	cluster 1	7.14643
HTP0553A	T21	MS2	Female	18.2	cluster 1	50.2953
HTP0554A	T21	MS2	Male	23.1	cluster 1	1.88409
HTP0556A	T21	MS2	Male	28.3	cluster 1	-14.7541
HTP0560A	T21	MS2	Male	50.1	cluster 1	40.2692
HTP0561A	T21	MS3	Male	13.7	cluster 1	-20.814
HTP0563A	T21	MS2	Female	8.7	cluster 1	1.6711
HTP0564A	T21	MS1	Male	14.2	cluster 1	53.9467
HTP0565A	T21	MS2	Male	22.5	cluster 1	-24.4571
HTP0566A	T21	MS2	Male	13.7	cluster 1	62.2741
HTP0568A	T21	MS2	Male	28.3	cluster 1	20.1926
HTP0569A	T21	MS2	Male	22.9	cluster 1	81.5747
HTP0570A	T21	MS3	Male	38.8	cluster 1	-32.0432
HTP0571A	T21	MS3	Male	13.1	cluster 1	-33.0934
HTP0572A	T21	MS3	Male	24.4	cluster 1	-9.11987
HTP0574A	T21	MS3	Male	42.4	cluster 1	-23.6176
HTP0575A	T21	MS2	Female	17.2	cluster 1	12.7248
HTP0577A	T21	MS2	Female	28.4	cluster 1	-2.9835
HTP0578A	T21	MS1	Male	25.7	cluster 1	15.1226
HTP0580A	T21	MS1	Female	31.8	cluster 1	91.5363
HTP0581A	T21	MS2	Male	30.6	cluster 1	-20.3552
HTP0583A	T21	MS1	Female	6.2	cluster 1	88.6629
HTP0584A	T21	MS2	Male	29.3	cluster 1	13.3819
HTP0585A	T21	MS3	Female	16.5	cluster 1	-27.2713
HTP0586A	T21	MS3	Male	31.9	cluster 1	-34.9213
HTP0587A	T21	MS2	Male	4.3	cluster 1	38.3987
HTP0588A	T21	MS1	Female	19.2	cluster 1	81.2402
HTP0589A	T21	MS3	Female	19	cluster 1	-38.0915
HTP0590A	T21	MS3	Male	16.8	cluster 1	27.3793
HTP0591A	T21	MS2	Male	31.9	cluster 1	61.8434
HTP0592A	T21	MS2	Female	14.5	cluster 1	-1.79886
HTP0593A	T21	MS2	Male	11.7	cluster 1	-0.424829
HTP0594A	T21	MS1	Male	30.1	cluster 1	26.7697
HTP0596A	T21	MS2	Female	28.3	cluster 1	27.1562
HTP0597A	T21	MS2	Female	12.5	cluster 1	81.7159
HTP0598A	T21	MS3	Female	18	cluster 1	-16.3352
HTP0599A	T21	MS3	Female	36.6	cluster 1	-3.89037
HTP0600A	T21	MS3	Male	10.8	cluster 1	-65.822
HTP0602A	T21	MS3	Female	13.5	cluster 1	-11.3915
HTP0603A	T21	MS1	Female	12.7	cluster 1	65.716
HTP0604A	T21	MS3	Female	26.6	cluster 1	-40.5063
HTP0605A	T21	MS3	Male	17.5	cluster 1	-32.8063
HTP0607A	T21	MS2	Male	23.9	cluster 1	-40.0278
HTP0608A	T21	MS1	Female	32.5	cluster 1	52.8025
HTP0609A	T21	MS1	Female	4	cluster 1	139.687
HTP0610A	T21	MS3	Female	17	cluster 1	-131.907
HTP0611A	T21	MS1	Female	23.9	cluster 1	84.0379
HTP0612A	T21	MS1	Male	11.4	cluster 1	124.821
HTP0613A	T21	MS3	Female	10.3	cluster 1	52.339
HTP0616A	T21	MS3	Male	19	cluster 1	-8.20162
HTP0617A	T21	MS3	Male	30.5	cluster 1	-45.2916
HTP0618A	T21	MS3	Female	37	cluster 1	-8.62988
HTP0619A	T21	MS3	Female	37	cluster 1	35.7841
HTP0620A	T21	MS3	Female	19.6	cluster 1	23.3369
HTP0621A	T21	MS2	Female	21.4	cluster 1	32.9981
HTP0622A	T21	MS2	Female	26	cluster 1	50.7915
HTP0623A	T21	MS2	Female	28.1	cluster 1	64.0291
HTP0624A	T21	MS2	Female	28.1	cluster 1	48.2269
HTP0625A	T21	MS1	Male	40.1	cluster 1	64.1037
HTP0626A	T21	MS2	Male	14.2	cluster 1	33.4412
HTP0627A	T21	MS3	Female	21.1	cluster 1	-96.4671
HTP0629A	T21	MS1	Female	7	cluster 1	76.8504
HTP0630A	T21	MS2	Male	39.9	cluster 1	66.267
HTP0631A	T21	MS1	Female	33	cluster 1	68.2324
HTP0632A	T21	MS2	Female	26.4	cluster 1	23.1509
HTP0633A	T21	MS1	Male	33.1	cluster 1	55.0817
HTP0634A	T21	MS2	Male	20.4	cluster 1	-2.7487
HTP0637A	T21	MS3	Female	20.1	cluster 1	-6.16807
HTP0638A	T21	MS3	Female	32.7	cluster 1	-117.864
HTP0639A	T21	MS1	Male	27.3	cluster 1	38.6529
HTP0641A	T21	MS1	Male	46.6	cluster 1	57.2402
HTP0642A	T21	MS3	Female	25.2	cluster 1	-29.6337
HTP0643A	T21	MS3	Male	29.7	cluster 1	-45.3196
HTP0644A	T21	MS3	Male	28.7	cluster 1	-10.0432
HTP0645A	T21	MS1	Male	28.4	cluster 1	18.2935
HTP0646A	T21	MS3	Male	17.1	cluster 1	-44.1986
HTP0647A	T21	MS1	Male	7	cluster 1	33.5807
HTP0650A	T21	MS1	Female	45.7	cluster 1	134.047
HTP0651A	T21	MS3	Male	31.2	cluster 1	27.1477
HTP0652A	T21	MS1	Female	35.1	cluster 1	74.9491
HTP0654A	T21	MS1	Female	26.9	cluster 1	29.1813
HTP0657A	T21	MS3	Male	16.9	cluster 1	-6.58925
HTP0658A	T21	MS1	Male	15.3	cluster 1	61.1606
HTP0659A	T21	MS1	Female	36.5	cluster 1	75.3289
HTP0660A	T21	MS1	Male	13	cluster 1	42.3111
HTP0661A	T21	MS1	Male	28.4	cluster 1	87.0695
HTP0662A	T21	MS1	Female	26.1	cluster 1	68.8438
HTP0663A	T21	MS3	Female	20.5	cluster 1	-89.0287
HTP0664A	T21	MS2	Female	29.4	cluster 1	12.9959
HTP0665A	T21	MS1	Female	23.4	cluster 1	64.1446
HTP0666A	T21	MS3	Male	17.4	cluster 1	-71.5107
HTP0667A	T21	MS2	Male	24.1	cluster 1	9.20481
HTP0668A	T21	MS1	Female	29.7	cluster 1	87.9402
HTP0672A	T21	MS1	Male	17.2	cluster 1	-67.1034
HTP0676A	T21	MS1	Female	19.3	cluster 1	90.8196
HTP0706A	T21	MS3	Female	22.8	cluster 1	-120.759
HTP0708A	T21	MS1	Male	17	cluster 1	31.9078
HTP0005A3	T21	MS1	Male	36.5	cluster 2	-0.712715
HTP0012A2	T21	MS1	Female	44	cluster 2	4.52562
HTP0015A4	T21	MS2	Male	31.2	cluster 2	7.91544
HTP0017A4	T21	MS3	Female	23.6	cluster 2	14.5361
HTP0023A2	T21	MS2	Female	36.2	cluster 2	-3.39496
HTP0025A3	T21	MS2	Female	25.7	cluster 2	6.4519
HTP0036A2	T21	MS1	Female	32.1	cluster 2	11.2116
HTP0050A3	T21	MS3	Female	22.8	cluster 2	17.5638
HTP0052A2	T21	MS1	Female	29.9	cluster 2	16.2782
HTP0053A2	T21	MS1	Female	26.3	cluster 2	15.6898
HTP0054A2	T21	MS3	Male	21.7	cluster 2	10.1949
HTP0066A2	T21	MS1	Male	14.7	cluster 2	-0.504067
HTP0070A3	T21	MS3	Male	24.9	cluster 2	22.9719
HTP0073A2	T21	MS3	Male	54.7	cluster 2	10.0047
HTP0080A2	T21	MS1	Female	34.8	cluster 2	2.77752
HTP0084A2	T21	MS2	Male	35	cluster 2	0.162262
HTP0101A2	T21	MS3	Female	31.3	cluster 2	19.5864
HTP0103A2	T21	MS1	Female	1.6	cluster 2	-13.0664
HTP0107A3	T21	MS2	Female	33.7	cluster 2	8.02979
HTP0109A3	T21	MS1	Female	49	cluster 2	2.36939
HTP0112A3	T21	MS3	Female	36	cluster 2	24.4116
HTP0116A2	T21	MS1	Male	10.9	cluster 2	-9.70641
HTP0119A	T21	MS1	Female	50.9	cluster 2	5.17925
HTP0151A	T21	MS3	Male	27.4	cluster 2	17.88
HTP0198A3	T21	MS2	Male	36.3	cluster 2	0.455444
HTP0204A	T21	MS2	Male	13.1	cluster 2	-10.0283
HTP0207A4	T21	MS1	Female	25.2	cluster 2	7.29678
HTP0211A3	T21	MS2	Male	29.7	cluster 2	1.32394
HTP0213A3	T21	MS2	Male	46.3	cluster 2	2.90073
HTP0219A2	T21	MS2	Female	19.5	cluster 2	5.87249
HTP0226A3	T21	MS1	Male	52.4	cluster 2	8.98908
HTP0230A2	T21	MS3	Female	39.6	cluster 2	4.71284
HTP0236A2	T21	MS1	Male	11.3	cluster 2	13.1396
HTP0238A3	T21	MS2	Male	41.5	cluster 2	4.47558
HTP0241A2	T21	MS3	Female	17.9	cluster 2	14.9449
HTP0243A3	T21	MS3	Female	15.1	cluster 2	10.8028
HTP0247A2	T21	MS3	Male	22.5	cluster 2	16.3973
HTP0249A2	T21	MS2	Female	34	cluster 2	7.40684
HTP0251A2	T21	MS3	Female	34.3	cluster 2	8.94679
HTP0254A2	T21	MS2	Male	33.8	cluster 2	-3.49393
HTP0259A2	T21	MS3	Female	32.6	cluster 2	21.3776
HTP0261A2	T21	MS1	Male	22.9	cluster 2	-7.07023
HTP0262A2	T21	MS3	Female	14.3	cluster 2	13.0911
HTP0263A2	T21	MS2	Female	12.4	cluster 2	12.1684
HTP0277A3	T21	MS1	Female	37.2	cluster 2	3.8207
HTP0293A	T21	MS3	Male	6.2	cluster 2	21.6909
HTP0295A	T21	MS3	Male	51.2	cluster 2	19.7986
HTP0296A	T21	MS3	Male	55.1	cluster 2	15.3669
HTP0298A	T21	MS1	Female	25.8	cluster 2	6.70783
HTP0300A	T21	MS1	Female	30.8	cluster 2	2.96028
HTP0301A3	T21	MS2	Female	24	cluster 2	-7.53402
HTP0306A	T21	MS3	Male	23.2	cluster 2	23.2119
HTP0310A	T21	MS2	Male	10.8	cluster 2	10.6371
HTP0312A2	T21	MS1	Female	35.7	cluster 2	-1.71445
HTP0318A3	T21	MS1	Male	30.5	cluster 2	-24.3473
HTP0320A2	T21	MS3	Female	33.7	cluster 2	21.1482
HTP0321A	T21	MS3	Female	14	cluster 2	10.6616
HTP0323A	T21	MS3	Male	3.8	cluster 2	19.473
HTP0324A2	T21	MS1	Male	22	cluster 2	-17.002
HTP0325A	T21	MS3	Male	13.4	cluster 2	14.117
HTP0326A	T21	MS2	Female	30.2	cluster 2	12.9208
HTP0327A	T21	MS1	Male	6.5	cluster 2	18.7159
HTP0328A	T21	MS2	Female	41.2	cluster 2	12.6227
HTP0329A2	T21	MS3	Female	19.5	cluster 2	25.0296
HTP0330A	T21	MS1	Male	6.1	cluster 2	4.46164
HTP0331A	T21	MS3	Male	23.1	cluster 2	13.6179
HTP0332A	T21	MS2	Male	24.4	cluster 2	6.07825
HTP0333A2	T21	MS3	Female	30.3	cluster 2	13.4145
HTP0334A2	T21	MS1	Male	44.1	cluster 2	-2.06223
HTP0335A2	T21	MS2	Female	57.6	cluster 2	-17.3292
HTP0336A	T21	MS1	Female	8.7	cluster 2	-10.0518
HTP0337A	T21	MS3	Male	22.2	cluster 2	22.8475
HTP0339A	T21	MS1	Male	16.1	cluster 2	-19.2351
HTP0340A	T21	MS3	Female	18.6	cluster 2	20.8242
HTP0341A	T21	MS1	Male	2.6	cluster 2	-5.10357
HTP0342A	T21	MS1	Female	13.6	cluster 2	-6.00463
HTP0345A	T21	MS3	Female	52.7	cluster 2	23.656
HTP0348A	T21	MS2	Female	17.2	cluster 2	4.88225
HTP0351A	T21	MS2	Male	27	cluster 2	18.133
HTP0354A	T21	MS1	Male	6	cluster 2	-3.65679
HTP0357A	T21	MS1	Male	3.8	cluster 2	-14.5107
HTP0364A	T21	MS3	Male	13.7	cluster 2	26.7821
HTP0367A	T21	MS1	Male	13.6	cluster 2	6.37186
HTP0368A	T21	MS1	Male	15.2	cluster 2	-9.04339
HTP0370A	T21	MS1	Male	20.2	cluster 2	5.90554
HTP0373A	T21	MS1	Male	56.7	cluster 2	-3.63311
HTP0374A	T21	MS2	Male	25.5	cluster 2	-4.31794
HTP0375A	T21	MS1	Female	10.9	cluster 2	-10.0234
HTP0378A	T21	MS3	Female	31.4	cluster 2	31.9215
HTP0379A	T21	MS1	Female	35.4	cluster 2	-0.325706
HTP0380A	T21	MS2	Male	25.8	cluster 2	13.1229
HTP0381A	T21	MS2	Male	25.4	cluster 2	0.643461
HTP0382A	T21	MS3	Male	39.5	cluster 2	-14.1967
HTP0384A	T21	MS3	Female	27.8	cluster 2	9.01746
HTP0385A	T21	MS3	Male	25.6	cluster 2	16.9807
HTP0386A	T21	MS2	Male	6.8	cluster 2	7.47928
HTP0387A	T21	MS1	Female	33.3	cluster 2	8.35161
HTP0388A	T21	MS1	Female	37.5	cluster 2	-14.2027
HTP0389A	T21	MS1	Female	20.1	cluster 2	2.83079
HTP0390A	T21	MS3	Female	15.5	cluster 2	19.6347
HTP0391A	T21	MS1	Male	26.8	cluster 2	2.52486
HTP0392A	T21	MS3	Male	32.4	cluster 2	16.7138
HTP0393A	T21	MS2	Female	39.8	cluster 2	11.3123
HTP0394A	T21	MS2	Female	23.6	cluster 2	7.30052
HTP0395A	T21	MS2	Male	35.2	cluster 2	-4.37639
HTP0396A	T21	MS3	Male	15.9	cluster 2	16.7407
HTP0397A	T21	MS1	Male	38.7	cluster 2	8.86708
HTP0398A	T21	MS2	Female	17.5	cluster 2	-2.2434
HTP0399A2	T21	MS3	Male	33.1	cluster 2	24.6475
HTP0400A	T21	MS1	Male	14.9	cluster 2	4.37063
HTP0401A	T21	MS3	Female	34.6	cluster 2	29.9432
HTP0402A	T21	MS1	Male	35.9	cluster 2	6.16179
HTP0403A	T21	MS3	Male	13.4	cluster 2	20.2256
HTP0404A	T21	MS3	Female	12.5	cluster 2	19.2889
HTP0405A	T21	MS3	Male	26.1	cluster 2	11.3924
HTP0406A	T21	MS2	Female	9.2	cluster 2	-2.86645
HTP0407A	T21	MS3	Male	43.5	cluster 2	9.30555
HTP0408A	T21	MS1	Male	40.6	cluster 2	9.32823
HTP0409A	T21	MS2	Female	21.2	cluster 2	-0.570508
HTP0410A	T21	MS2	Male	24	cluster 2	7.94059
HTP0411A	T21	MS3	Female	18.7	cluster 2	16.247
HTP0412A	T21	MS3	Male	20.7	cluster 2	15.3927
HTP0413A	T21	MS2	Female	22.5	cluster 2	-14.6174
HTP0414A	T21	MS3	Female	21.8	cluster 2	11.5179
HTP0415A	T21	MS3	Female	8.3	cluster 2	24.5579
HTP0418A	T21	MS1	Male	3.8	cluster 2	-2.49107
HTP0419A	T21	MS1	Male	20.8	cluster 2	-3.1496
HTP0420A	T21	MS1	Male	6.4	cluster 2	-13.5055
HTP0421A	T21	MS3	Male	13.7	cluster 2	24.2329
HTP0423A	T21	MS2	Male	23.9	cluster 2	5.82197
HTP0424A	T21	MS2	Female	4	cluster 2	15.7643
HTP0425A	T21	MS2	Male	19.1	cluster 2	1.17706
HTP0426A	T21	MS3	Male	17.5	cluster 2	11.6082
HTP0428A	T21	MS2	Male	27.5	cluster 2	-1.7773
HTP0430A	T21	MS2	Male	13.9	cluster 2	12.0034
HTP0431A2	T21	MS2	Female	20.9	cluster 2	-10.5953
HTP0434A	T21	MS3	Female	25.9	cluster 2	22.0163
HTP0435A2	T21	MS1	Male	36.2	cluster 2	-5.66181
HTP0436A	T21	MS3	Female	32.8	cluster 2	10.4539
HTP0437A	T21	MS2	Male	24.9	cluster 2	-1.72686
HTP0438A	T21	MS1	Female	19.9	cluster 2	6.13301
HTP0439A2	T21	MS3	Male	40.8	cluster 2	21.4866
HTP0440A	T21	MS2	Male	20.9	cluster 2	4.83559
HTP0442A2	T21	MS1	Female	9.5	cluster 2	18.9546
HTP0443A2	T21	MS3	Male	17.9	cluster 2	28.2717
HTP0445A	T21	MS2	Female	38.8	cluster 2	12.6274
HTP0446A	T21	MS1	Female	31.7	cluster 2	8.7281
HTP0448A	T21	MS2	Male	21.5	cluster 2	-3.48344
HTP0449A	T21	MS2	Male	20.8	cluster 2	4.88564
HTP0450A	T21	MS1	Male	15.4	cluster 2	-0.310365
HTP0451A	T21	MS1	Male	32.5	cluster 2	-12.0689
HTP0452A	T21	MS2	Female	16.6	cluster 2	1.32806
HTP0454A	T21	MS3	Male	21.7	cluster 2	10.2637
HTP0456A	T21	MS2	Male	7.3	cluster 2	7.29692
HTP0458A	T21	MS3	Male	20	cluster 2	31.2158
HTP0459A	T21	MS1	Male	13.7	cluster 2	5.12092
HTP0460A	T21	MS1	Male	20.3	cluster 2	7.95862
HTP0461A	T21	MS1	Female	12.5	cluster 2	6.25316
HTP0462A	T21	MS1	Male	38.6	cluster 2	-5.25789
HTP0463A	T21	MS1	Female	28.3	cluster 2	5.04964
HTP0464A	T21	MS3	Male	22.7	cluster 2	16.0214
HTP0465A	T21	MS3	Female	6.8	cluster 2	16.6636
HTP0467A	T21	MS2	Female	32.5	cluster 2	2.78205
HTP0468A2	T21	MS2	Male	29.7	cluster 2	-13.4416
HTP0469A	T21	MS2	Female	16.7	cluster 2	-21.0429
HTP0471A	T21	MS1	Female	9	cluster 2	4.31238
HTP0473A	T21	MS1	Male	17.1	cluster 2	-6.9125
HTP0475A	T21	MS1	Female	22	cluster 2	-11.8824
HTP0476A	T21	MS2	Female	11.1	cluster 2	1.41604
HTP0477A	T21	MS1	Male	3.4	cluster 2	-6.17576
HTP0478A	T21	MS1	Female	40.3	cluster 2	6.84793
HTP0479A	T21	MS1	Male	3.7	cluster 2	7.19799
HTP0480A	T21	MS1	Female	21.9	cluster 2	4.17086
HTP0482A	T21	MS2	Male	19.3	cluster 2	4.94699
HTP0484A	T21	MS3	Male	5.6	cluster 2	16.8831
HTP0485A	T21	MS2	Female	5.7	cluster 2	9.73742
HTP0487A	T21	MS2	Male	4.6	cluster 2	3.97603
HTP0488A	T21	MS1	Male	5.4	cluster 2	-0.87255
HTP0491A	T21	MS1	Male	6.5	cluster 2	5.66589
HTP0494A	T21	MS2	Female	7.1	cluster 2	-0.573052
HTP0501A	T21	MS3	Male	4	cluster 2	27.8988
HTP0507A	T21	MS3	Male	8.2	cluster 2	-1.41533
HTP0510A	T21	MS1	Female	23	cluster 2	4.64084
HTP0512A	T21	MS3	Male	30	cluster 2	23.2353
HTP0515A	T21	MS3	Male	13.1	cluster 2	15.2035
HTP0516A	T21	MS1	Male	39.1	cluster 2	-0.930917
HTP0517A	T21	MS2	Male	2.7	cluster 2	2.57102
HTP0519A	T21	MS1	Male	2	cluster 2	1.64319
HTP0525A	T21	MS1	Female	34.2	cluster 2	3.48614
HTP0530A	T21	MS3	Female	39.6	cluster 2	-23.8689
HTP0531A	T21	MS3	Female	3.5	cluster 2	-22.667
HTP0534A	T21	MS1	Male	36.9	cluster 2	6.0414
HTP0535A	T21	MS3	Male	23.6	cluster 2	8.5889
HTP0537A	T21	MS2	Female	51.9	cluster 2	10.9616
HTP0538A	T21	MS3	Male	28.4	cluster 2	12.6583
HTP0539A	T21	MS2	Female	42.8	cluster 2	9.45291
HTP0540A	T21	MS1	Female	14.5	cluster 2	1.06914
HTP0541A	T21	MS2	Male	29.7	cluster 2	-20.7933
HTP0542A	T21	MS2	Male	27.8	cluster 2	-2.03139
HTP0543A	T21	MS2	Male	36.9	cluster 2	3.19941
HTP0544A	T21	MS2	Male	38.1	cluster 2	2.62611
HTP0545A	T21	MS1	Male	18.1	cluster 2	3.09895
HTP0546A	T21	MS2	Female	51.4	cluster 2	-12.7818
HTP0547A	T21	MS2	Female	26	cluster 2	1.26835
HTP0548A	T21	MS3	Female	46.2	cluster 2	18.5371
HTP0549A	T21	MS3	Female	20.6	cluster 2	21.7758
HTP0550A	T21	MS1	Female	15.2	cluster 2	-2.7097
HTP0552A	T21	MS2	Male	17	cluster 2	-0.63793
HTP0553A	T21	MS2	Female	18.2	cluster 2	-1.5183
HTP0554A	T21	MS2	Male	23.1	cluster 2	3.91142
HTP0556A	T21	MS2	Male	28.3	cluster 2	10.5434
HTP0560A	T21	MS2	Male	50.1	cluster 2	2.24309
HTP0561A	T21	MS3	Male	13.7	cluster 2	8.54084
HTP0563A	T21	MS2	Female	8.7	cluster 2	-10.2885
HTP0564A	T21	MS1	Male	14.2	cluster 2	11.3753
HTP0565A	T21	MS2	Male	22.5	cluster 2	9.88243
HTP0566A	T21	MS2	Male	13.7	cluster 2	-7.56128
HTP0568A	T21	MS2	Male	28.3	cluster 2	-3.0192
HTP0569A	T21	MS2	Male	22.9	cluster 2	-17.3827
HTP0570A	T21	MS3	Male	38.8	cluster 2	12.065
HTP0571A	T21	MS3	Male	13.1	cluster 2	22.7595
HTP0572A	T21	MS3	Male	24.4	cluster 2	8.53216
HTP0574A	T21	MS3	Male	42.4	cluster 2	8.49968
HTP0575A	T21	MS2	Female	17.2	cluster 2	1.03799
HTP0577A	T21	MS2	Female	28.4	cluster 2	-0.632326
HTP0578A	T21	MS1	Male	25.7	cluster 2	-15.927
HTP0580A	T21	MS1	Female	31.8	cluster 2	4.03059
HTP0581A	T21	MS2	Male	30.6	cluster 2	6.67869
HTP0583A	T21	MS1	Female	6.2	cluster 2	-9.39796
HTP0584A	T21	MS2	Male	29.3	cluster 2	4.10984
HTP0585A	T21	MS3	Female	16.5	cluster 2	15.2309
HTP0586A	T21	MS3	Male	31.9	cluster 2	3.29254
HTP0587A	T21	MS2	Male	4.3	cluster 2	-2.80136
HTP0588A	T21	MS1	Female	19.2	cluster 2	1.77929
HTP0589A	T21	MS3	Female	19	cluster 2	17.0443
HTP0590A	T21	MS3	Male	16.8	cluster 2	12.3781
HTP0591A	T21	MS2	Male	31.9	cluster 2	7.82956
HTP0592A	T21	MS2	Female	14.5	cluster 2	5.46122
HTP0593A	T21	MS2	Male	11.7	cluster 2	9.55324
HTP0594A	T21	MS1	Male	30.1	cluster 2	0.750809
HTP0596A	T21	MS2	Female	28.3	cluster 2	4.46354
HTP0597A	T21	MS2	Female	12.5	cluster 2	4.25157
HTP0598A	T21	MS3	Female	18	cluster 2	21.3005
HTP0599A	T21	MS3	Female	36.6	cluster 2	7.18735
HTP0600A	T21	MS3	Male	10.8	cluster 2	20.2845
HTP0602A	T21	MS3	Female	13.5	cluster 2	8.45401
HTP0603A	T21	MS1	Female	12.7	cluster 2	-7.88478
HTP0604A	T21	MS3	Female	26.6	cluster 2	13.8353
HTP0605A	T21	MS3	Male	17.5	cluster 2	20.1466
HTP0607A	T21	MS2	Male	23.9	cluster 2	-5.27842
HTP0608A	T21	MS1	Female	32.5	cluster 2	9.30077
HTP0609A	T21	MS1	Female	4	cluster 2	-10.6642
HTP0610A	T21	MS3	Female	17	cluster 2	12.8692
HTP0611A	T21	MS1	Female	23.9	cluster 2	-10.0079
HTP0612A	T21	MS1	Male	11.4	cluster 2	-10.4863
HTP0613A	T21	MS3	Female	10.3	cluster 2	22.2275
HTP0616A	T21	MS3	Male	19	cluster 2	21.8511
HTP0617A	T21	MS3	Male	30.5	cluster 2	19.6825
HTP0618A	T21	MS3	Female	37	cluster 2	8.77085
HTP0619A	T21	MS3	Female	37	cluster 2	12.6328
HTP0620A	T21	MS3	Female	19.6	cluster 2	11.2855
HTP0621A	T21	MS2	Female	21.4	cluster 2	5.15836
HTP0622A	T21	MS2	Female	26	cluster 2	-0.727814
HTP0623A	T21	MS2	Female	28.1	cluster 2	-2.41711
HTP0624A	T21	MS2	Female	28.1	cluster 2	3.8277
HTP0625A	T21	MS1	Male	40.1	cluster 2	10.9419
HTP0626A	T21	MS2	Male	14.2	cluster 2	10.4025
HTP0627A	T21	MS3	Female	21.1	cluster 2	16.2326
HTP0629A	T21	MS1	Female	7	cluster 2	6.55996
HTP0630A	T21	MS2	Male	39.9	cluster 2	-5.31654
HTP0631A	T21	MS1	Female	33	cluster 2	3.5418
HTP0632A	T21	MS2	Female	26.4	cluster 2	14.045
HTP0633A	T21	MS1	Male	33.1	cluster 2	6.6173
HTP0634A	T21	MS2	Male	20.4	cluster 2	4.77805
HTP0637A	T21	MS3	Female	20.1	cluster 2	15.5464
HTP0638A	T21	MS3	Female	32.7	cluster 2	12.2758
HTP0639A	T21	MS1	Male	27.3	cluster 2	14.1168
HTP0641A	T21	MS1	Male	46.6	cluster 2	6.9233
HTP0642A	T21	MS3	Female	25.2	cluster 2	23.9371
HTP0643A	T21	MS3	Male	29.7	cluster 2	21.878
HTP0644A	T21	MS3	Male	28.7	cluster 2	25.7422
HTP0645A	T21	MS1	Male	28.4	cluster 2	12.6742
HTP0646A	T21	MS3	Male	17.1	cluster 2	21.2275
HTP0647A	T21	MS1	Male	7	cluster 2	5.87427
HTP0650A	T21	MS1	Female	45.7	cluster 2	-1.72421
HTP0651A	T21	MS3	Male	31.2	cluster 2	7.79333
HTP0652A	T21	MS1	Female	35.1	cluster 2	1.99756
HTP0654A	T21	MS1	Female	26.9	cluster 2	8.08519
HTP0657A	T21	MS3	Male	16.9	cluster 2	12.2907
HTP0658A	T21	MS1	Male	15.3	cluster 2	3.35759
HTP0659A	T21	MS1	Female	36.5	cluster 2	6.8924
HTP0660A	T21	MS1	Male	13	cluster 2	6.17796
HTP0661A	T21	MS1	Male	28.4	cluster 2	2.60508
HTP0662A	T21	MS1	Female	26.1	cluster 2	3.07176
HTP0663A	T21	MS3	Female	20.5	cluster 2	15.9103
HTP0664A	T21	MS2	Female	29.4	cluster 2	1.83881
HTP0665A	T21	MS1	Female	23.4	cluster 2	2.07034
HTP0666A	T21	MS3	Male	17.4	cluster 2	18.9308
HTP0667A	T21	MS2	Male	24.1	cluster 2	5.42248
HTP0668A	T21	MS1	Female	29.7	cluster 2	5.10799
HTP0672A	T21	MS1	Male	17.2	cluster 2	-22.786
HTP0676A	T21	MS1	Female	19.3	cluster 2	-5.73492
HTP0706A	T21	MS3	Female	22.8	cluster 2	26.9231
HTP0708A	T21	MS1	Male	17	cluster 2	-2.06263

## Sheet: H
SampleID	Karyotype	subtype	Sex	Age	EnsemblID	Gene_name	RPKM
HTP0001B2	Control	D21	Female	25.8	ENSG00000141959.17	PFKL	49.9333
HTP0005A3	T21	MS1	Male	36.5	ENSG00000141959.17	PFKL	71.1323
HTP0012A2	T21	MS1	Female	44	ENSG00000141959.17	PFKL	70.0842
HTP0015A4	T21	MS2	Male	31.2	ENSG00000141959.17	PFKL	61.3231
HTP0017A4	T21	MS3	Female	23.6	ENSG00000141959.17	PFKL	69.726
HTP0018B3	Control	D21	Female	57	ENSG00000141959.17	PFKL	44.2787
HTP0019B2	Control	D21	Female	56.9	ENSG00000141959.17	PFKL	44.3871
HTP0022B2	Control	D21	Female	43.2	ENSG00000141959.17	PFKL	52.5234
HTP0023A2	T21	MS2	Female	36.2	ENSG00000141959.17	PFKL	80.2485
HTP0025A3	T21	MS2	Female	25.7	ENSG00000141959.17	PFKL	73.8889
HTP0026B2	Control	D21	Female	55.6	ENSG00000141959.17	PFKL	54.2482
HTP0034B3	Control	D21	Female	25.1	ENSG00000141959.17	PFKL	48.8332
HTP0035B3	Control	D21	Female	28.6	ENSG00000141959.17	PFKL	36.0122
HTP0036A2	T21	MS1	Female	32.1	ENSG00000141959.17	PFKL	90.3116
HTP0040B3	Control	D21	Female	28.9	ENSG00000141959.17	PFKL	62.0633
HTP0042B2	Control	D21	Male	36.2	ENSG00000141959.17	PFKL	48.3829
HTP0043B2	Control	D21	Male	38.2	ENSG00000141959.17	PFKL	58.7002
HTP0044B2	Control	D21	Male	35.8	ENSG00000141959.17	PFKL	47.0397
HTP0047B2	Control	D21	Male	38.7	ENSG00000141959.17	PFKL	46.0141
HTP0048B2	Control	D21	Female	39.4	ENSG00000141959.17	PFKL	48.9627
HTP0050A3	T21	MS3	Female	22.8	ENSG00000141959.17	PFKL	68.2518
HTP0052A2	T21	MS1	Female	29.9	ENSG00000141959.17	PFKL	74.1222
HTP0053A2	T21	MS1	Female	26.3	ENSG00000141959.17	PFKL	62.2474
HTP0054A2	T21	MS3	Male	21.7	ENSG00000141959.17	PFKL	59.6938
HTP0055B2	Control	D21	Male	37	ENSG00000141959.17	PFKL	56.5618
HTP0057B2	Control	D21	Female	34.8	ENSG00000141959.17	PFKL	48.6559
HTP0058B2	Control	D21	Male	33.8	ENSG00000141959.17	PFKL	45.0074
HTP0059B2	Control	D21	Male	24.7	ENSG00000141959.17	PFKL	48.7486
HTP0061B2	Control	D21	Female	22.2	ENSG00000141959.17	PFKL	55.4162
HTP0062B2	Control	D21	Female	20.5	ENSG00000141959.17	PFKL	43.0216
HTP0066A2	T21	MS1	Male	14.7	ENSG00000141959.17	PFKL	89.7333
HTP0067B2	Control	D21	Male	20.5	ENSG00000141959.17	PFKL	49.8271
HTP0070A3	T21	MS3	Male	24.9	ENSG00000141959.17	PFKL	83.4119
HTP0073A2	T21	MS3	Male	54.7	ENSG00000141959.17	PFKL	73.5061
HTP0077B2	Control	D21	Male	43.3	ENSG00000141959.17	PFKL	54.0001
HTP0078B2	Control	D21	Male	27.7	ENSG00000141959.17	PFKL	41.8033
HTP0079B2	Control	D21	Male	28.4	ENSG00000141959.17	PFKL	50.3008
HTP0080A2	T21	MS1	Female	34.8	ENSG00000141959.17	PFKL	74.236
HTP0087B2	Control	D21	Male	55.4	ENSG00000141959.17	PFKL	43.8475
HTP0090B2	Control	D21	Male	24.8	ENSG00000141959.17	PFKL	44.031
HTP0092B2	Control	D21	Female	25.2	ENSG00000141959.17	PFKL	47.948
HTP0095B2	Control	D21	Female	37.7	ENSG00000141959.17	PFKL	49.6946
HTP0096B2	Control	D21	Male	25.6	ENSG00000141959.17	PFKL	51.2184
HTP0098B2	Control	D21	Female	54.9	ENSG00000141959.17	PFKL	46.7896
HTP0100B2	Control	D21	Female	33.5	ENSG00000141959.17	PFKL	41.6949
HTP0101A2	T21	MS3	Female	31.3	ENSG00000141959.17	PFKL	50.8375
HTP0103A2	T21	MS1	Female	1.6	ENSG00000141959.17	PFKL	71.2337
HTP0104B2	Control	D21	Female	36.6	ENSG00000141959.17	PFKL	40.7544
HTP0105B3	Control	D21	Female	30	ENSG00000141959.17	PFKL	44.5227
HTP0107A3	T21	MS2	Female	33.7	ENSG00000141959.17	PFKL	71.302
HTP0109A3	T21	MS1	Female	49	ENSG00000141959.17	PFKL	63.2316
HTP0111B2	Control	D21	Female	44.5	ENSG00000141959.17	PFKL	38.2563
HTP0112A3	T21	MS3	Female	36	ENSG00000141959.17	PFKL	58.3904
HTP0116A2	T21	MS1	Male	10.9	ENSG00000141959.17	PFKL	64.1868
HTP0118B	Control	D21	Male	44.3	ENSG00000141959.17	PFKL	52.5202
HTP0119A	T21	MS1	Female	50.9	ENSG00000141959.17	PFKL	71.6411
HTP0126B2	Control	D21	Female	48	ENSG00000141959.17	PFKL	46.4932
HTP0127B2	Control	D21	Female	8.2	ENSG00000141959.17	PFKL	47.3175
HTP0146B	Control	D21	Male	47.4	ENSG00000141959.17	PFKL	41.1177
HTP0147B	Control	D21	Female	38.6	ENSG00000141959.17	PFKL	49.1334
HTP0148B2	Control	D21	Male	41.7	ENSG00000141959.17	PFKL	71.5074
HTP0149B	Control	D21	Female	53.2	ENSG00000141959.17	PFKL	43.7605
HTP0151A	T21	MS3	Male	27.4	ENSG00000141959.17	PFKL	53.968
HTP0198A3	T21	MS2	Male	36.3	ENSG00000141959.17	PFKL	74.6312
HTP0202B	Control	D21	Male	61.3	ENSG00000141959.17	PFKL	46.2121
HTP0205B	Control	D21	Female	42.6	ENSG00000141959.17	PFKL	61.2457
HTP0207A4	T21	MS1	Female	25.2	ENSG00000141959.17	PFKL	65.9376
HTP0211A3	T21	MS2	Male	29.7	ENSG00000141959.17	PFKL	102.457
HTP0213A3	T21	MS2	Male	46.3	ENSG00000141959.17	PFKL	86.365
HTP0214B2	Control	D21	Female	21.6	ENSG00000141959.17	PFKL	45.1086
HTP0216B2	Control	D21	Female	17.2	ENSG00000141959.17	PFKL	43.3908
HTP0219A2	T21	MS2	Female	19.5	ENSG00000141959.17	PFKL	83.1371
HTP0226A3	T21	MS1	Male	52.4	ENSG00000141959.17	PFKL	46.897
HTP0230A2	T21	MS3	Female	39.6	ENSG00000141959.17	PFKL	54.4929
HTP0236A2	T21	MS1	Male	11.3	ENSG00000141959.17	PFKL	75.371
HTP0238A3	T21	MS2	Male	41.5	ENSG00000141959.17	PFKL	80.3342
HTP0241A2	T21	MS3	Female	17.9	ENSG00000141959.17	PFKL	55.2649
HTP0242B3	Control	D21	Female	20.3	ENSG00000141959.17	PFKL	38.9877
HTP0243A3	T21	MS3	Female	15.1	ENSG00000141959.17	PFKL	72.7348
HTP0247A2	T21	MS3	Male	22.5	ENSG00000141959.17	PFKL	71.1707
HTP0249A2	T21	MS2	Female	34	ENSG00000141959.17	PFKL	87.6559
HTP0251A2	T21	MS3	Female	34.3	ENSG00000141959.17	PFKL	57.5771
HTP0254A2	T21	MS2	Male	33.8	ENSG00000141959.17	PFKL	95.6433
HTP0259A2	T21	MS3	Female	32.6	ENSG00000141959.17	PFKL	55.4904
HTP0261A2	T21	MS1	Male	22.9	ENSG00000141959.17	PFKL	88.6618
HTP0262A2	T21	MS3	Female	14.3	ENSG00000141959.17	PFKL	76.663
HTP0263A2	T21	MS2	Female	12.4	ENSG00000141959.17	PFKL	86.1159
HTP0277A3	T21	MS1	Female	37.2	ENSG00000141959.17	PFKL	69.3241
HTP0289B	Control	D21	Male	7.1	ENSG00000141959.17	PFKL	63.6465
HTP0290B	Control	D21	Female	43.3	ENSG00000141959.17	PFKL	52.0465
HTP0293A	T21	MS3	Male	6.2	ENSG00000141959.17	PFKL	79.2126
HTP0294B	Control	D21	Male	4.2	ENSG00000141959.17	PFKL	63.0512
HTP0295A	T21	MS3	Male	51.2	ENSG00000141959.17	PFKL	65.7048
HTP0296A	T21	MS3	Male	55.1	ENSG00000141959.17	PFKL	68.3321
HTP0298A	T21	MS1	Female	25.8	ENSG00000141959.17	PFKL	85.695
HTP0300A	T21	MS1	Female	30.8	ENSG00000141959.17	PFKL	55.8032
HTP0301A3	T21	MS2	Female	24	ENSG00000141959.17	PFKL	60.7496
HTP0306A	T21	MS3	Male	23.2	ENSG00000141959.17	PFKL	68.111
HTP0312A2	T21	MS1	Female	35.7	ENSG00000141959.17	PFKL	75.3582
HTP0316B	Control	D21	Female	29.6	ENSG00000141959.17	PFKL	50.2106
HTP0318A3	T21	MS1	Male	30.5	ENSG00000141959.17	PFKL	62.5462
HTP0320A2	T21	MS3	Female	33.7	ENSG00000141959.17	PFKL	57.1936
HTP0321A	T21	MS3	Female	14	ENSG00000141959.17	PFKL	68.3815
HTP0323A	T21	MS3	Male	3.8	ENSG00000141959.17	PFKL	89.4739
HTP0324A2	T21	MS1	Male	22	ENSG00000141959.17	PFKL	59.0296
HTP0325A	T21	MS3	Male	13.4	ENSG00000141959.17	PFKL	83.5921
HTP0327A	T21	MS1	Male	6.5	ENSG00000141959.17	PFKL	61.2043
HTP0329A2	T21	MS3	Female	19.5	ENSG00000141959.17	PFKL	68.3151
HTP0330A	T21	MS1	Male	6.1	ENSG00000141959.17	PFKL	72.1453
HTP0331A	T21	MS3	Male	23.1	ENSG00000141959.17	PFKL	72.0447
HTP0333A2	T21	MS3	Female	30.3	ENSG00000141959.17	PFKL	60.7266
HTP0334A2	T21	MS1	Male	44.1	ENSG00000141959.17	PFKL	64.8473
HTP0335A2	T21	MS2	Female	57.6	ENSG00000141959.17	PFKL	78.3489
HTP0336A	T21	MS1	Female	8.7	ENSG00000141959.17	PFKL	65.4781
HTP0337A	T21	MS3	Male	22.2	ENSG00000141959.17	PFKL	66.155
HTP0339A	T21	MS1	Male	16.1	ENSG00000141959.17	PFKL	75.1687
HTP0340A	T21	MS3	Female	18.6	ENSG00000141959.17	PFKL	71.1357
HTP0341A	T21	MS1	Male	2.6	ENSG00000141959.17	PFKL	80.1889
HTP0342A	T21	MS1	Female	13.6	ENSG00000141959.17	PFKL	71.3777
HTP0343B	Control	D21	Male	46.2	ENSG00000141959.17	PFKL	46.7591
HTP0345A	T21	MS3	Female	52.7	ENSG00000141959.17	PFKL	75.1179
HTP0346B	Control	D21	Female	37.1	ENSG00000141959.17	PFKL	49.9811
HTP0347B	Control	D21	Female	14	ENSG00000141959.17	PFKL	45.2292
HTP0349B	Control	D21	Female	10	ENSG00000141959.17	PFKL	43.3371
HTP0352B	Control	D21	Male	43.2	ENSG00000141959.17	PFKL	32.2434
HTP0354A	T21	MS1	Male	6	ENSG00000141959.17	PFKL	89.6712
HTP0355B	Control	D21	Male	12.3	ENSG00000141959.17	PFKL	45.787
HTP0357A	T21	MS1	Male	3.8	ENSG00000141959.17	PFKL	72.362
HTP0361B2	Control	D21	Male	11.5	ENSG00000141959.17	PFKL	45.9891
HTP0364A	T21	MS3	Male	13.7	ENSG00000141959.17	PFKL	60.4845
HTP0367A	T21	MS1	Male	13.6	ENSG00000141959.17	PFKL	69.8994
HTP0368A	T21	MS1	Male	15.2	ENSG00000141959.17	PFKL	84.8486
HTP0370A	T21	MS1	Male	20.2	ENSG00000141959.17	PFKL	51.0835
HTP0373A	T21	MS1	Male	56.7	ENSG00000141959.17	PFKL	67.2386
HTP0374A	T21	MS2	Male	25.5	ENSG00000141959.17	PFKL	102.206
HTP0375A	T21	MS1	Female	10.9	ENSG00000141959.17	PFKL	65.2567
HTP0376B	Control	D21	Female	24	ENSG00000141959.17	PFKL	56.9057
HTP0378A	T21	MS3	Female	31.4	ENSG00000141959.17	PFKL	74.521
HTP0379A	T21	MS1	Female	35.4	ENSG00000141959.17	PFKL	51.7314
HTP0380A	T21	MS2	Male	25.8	ENSG00000141959.17	PFKL	89.341
HTP0381A	T21	MS2	Male	25.4	ENSG00000141959.17	PFKL	88.1624
HTP0382A	T21	MS3	Male	39.5	ENSG00000141959.17	PFKL	55.5145
HTP0384A	T21	MS3	Female	27.8	ENSG00000141959.17	PFKL	66.4087
HTP0385A	T21	MS3	Male	25.6	ENSG00000141959.17	PFKL	88.2963
HTP0386A	T21	MS2	Male	6.8	ENSG00000141959.17	PFKL	92.2727
HTP0387A	T21	MS1	Female	33.3	ENSG00000141959.17	PFKL	67.0045
HTP0388A	T21	MS1	Female	37.5	ENSG00000141959.17	PFKL	47.5391
HTP0389A	T21	MS1	Female	20.1	ENSG00000141959.17	PFKL	59.7393
HTP0390A	T21	MS3	Female	15.5	ENSG00000141959.17	PFKL	79.622
HTP0391A	T21	MS1	Male	26.8	ENSG00000141959.17	PFKL	83.5453
HTP0392A	T21	MS3	Male	32.4	ENSG00000141959.17	PFKL	85.4435
HTP0393A	T21	MS2	Female	39.8	ENSG00000141959.17	PFKL	83.7408
HTP0394A	T21	MS2	Female	23.6	ENSG00000141959.17	PFKL	81.5142
HTP0395A	T21	MS2	Male	35.2	ENSG00000141959.17	PFKL	74.202
HTP0396A	T21	MS3	Male	15.9	ENSG00000141959.17	PFKL	60.5953
HTP0397A	T21	MS1	Male	38.7	ENSG00000141959.17	PFKL	41.5647
HTP0398A	T21	MS2	Female	17.5	ENSG00000141959.17	PFKL	78.3261
HTP0399A2	T21	MS3	Male	33.1	ENSG00000141959.17	PFKL	83.7493
HTP0400A	T21	MS1	Male	14.9	ENSG00000141959.17	PFKL	74.3115
HTP0401A	T21	MS3	Female	34.6	ENSG00000141959.17	PFKL	68.7438
HTP0402A	T21	MS1	Male	35.9	ENSG00000141959.17	PFKL	67.7451
HTP0403A	T21	MS3	Male	13.4	ENSG00000141959.17	PFKL	105.27
HTP0404A	T21	MS3	Female	12.5	ENSG00000141959.17	PFKL	69.1811
HTP0405A	T21	MS3	Male	26.1	ENSG00000141959.17	PFKL	78.8573
HTP0406A	T21	MS2	Female	9.2	ENSG00000141959.17	PFKL	103.904
HTP0407A	T21	MS3	Male	43.5	ENSG00000141959.17	PFKL	68.9747
HTP0408A	T21	MS1	Male	40.6	ENSG00000141959.17	PFKL	54.1601
HTP0409A	T21	MS2	Female	21.2	ENSG00000141959.17	PFKL	70.963
HTP0410A	T21	MS2	Male	24	ENSG00000141959.17	PFKL	80.1082
HTP0411A	T21	MS3	Female	18.7	ENSG00000141959.17	PFKL	63.218
HTP0412A	T21	MS3	Male	20.7	ENSG00000141959.17	PFKL	81.4553
HTP0413A	T21	MS2	Female	22.5	ENSG00000141959.17	PFKL	80.3213
HTP0414A	T21	MS3	Female	21.8	ENSG00000141959.17	PFKL	59.1952
HTP0415A	T21	MS3	Female	8.3	ENSG00000141959.17	PFKL	69.8508
HTP0418A	T21	MS1	Male	3.8	ENSG00000141959.17	PFKL	52.9106
HTP0419A	T21	MS1	Male	20.8	ENSG00000141959.17	PFKL	67.518
HTP0420A	T21	MS1	Male	6.4	ENSG00000141959.17	PFKL	78.4267
HTP0421A	T21	MS3	Male	13.7	ENSG00000141959.17	PFKL	76.4283
HTP0423A	T21	MS2	Male	23.9	ENSG00000141959.17	PFKL	69.0595
HTP0424A	T21	MS2	Female	4	ENSG00000141959.17	PFKL	73.6129
HTP0425A	T21	MS2	Male	19.1	ENSG00000141959.17	PFKL	86.8595
HTP0426A	T21	MS3	Male	17.5	ENSG00000141959.17	PFKL	68.4038
HTP0428A	T21	MS2	Male	27.5	ENSG00000141959.17	PFKL	73.2362
HTP0429B	Control	D21	Female	11.5	ENSG00000141959.17	PFKL	46.4527
HTP0430A	T21	MS2	Male	13.9	ENSG00000141959.17	PFKL	83.8169
HTP0431A2	T21	MS2	Female	20.9	ENSG00000141959.17	PFKL	60.9491
HTP0434A	T21	MS3	Female	25.9	ENSG00000141959.17	PFKL	57.1465
HTP0435A2	T21	MS1	Male	36.2	ENSG00000141959.17	PFKL	68.5472
HTP0436A	T21	MS3	Female	32.8	ENSG00000141959.17	PFKL	58.9857
HTP0437A	T21	MS2	Male	24.9	ENSG00000141959.17	PFKL	88.6501
HTP0438A	T21	MS1	Female	19.9	ENSG00000141959.17	PFKL	56.9648
HTP0439A2	T21	MS3	Male	40.8	ENSG00000141959.17	PFKL	83.4126
HTP0440A	T21	MS2	Male	20.9	ENSG00000141959.17	PFKL	73.8453
HTP0442A2	T21	MS1	Female	9.5	ENSG00000141959.17	PFKL	97.6674
HTP0443A2	T21	MS3	Male	17.9	ENSG00000141959.17	PFKL	77.0532
HTP0444B2	Control	D21	Female	9.9	ENSG00000141959.17	PFKL	55.3235
HTP0445A	T21	MS2	Female	38.8	ENSG00000141959.17	PFKL	74.2009
HTP0446A	T21	MS1	Female	31.7	ENSG00000141959.17	PFKL	71.5049
HTP0447B2	Control	D21	Female	16.5	ENSG00000141959.17	PFKL	53.7398
HTP0448A	T21	MS2	Male	21.5	ENSG00000141959.17	PFKL	80.2005
HTP0449A	T21	MS2	Male	20.8	ENSG00000141959.17	PFKL	101.887
HTP0450A	T21	MS1	Male	15.4	ENSG00000141959.17	PFKL	51.4924
HTP0451A	T21	MS1	Male	32.5	ENSG00000141959.17	PFKL	54.7312
HTP0452A	T21	MS2	Female	16.6	ENSG00000141959.17	PFKL	55.9798
HTP0454A	T21	MS3	Male	21.7	ENSG00000141959.17	PFKL	83.4638
HTP0455B	Control	D21	Female	7.3	ENSG00000141959.17	PFKL	53.5009
HTP0456A	T21	MS2	Male	7.3	ENSG00000141959.17	PFKL	77.3925
HTP0457B	Control	D21	Female	7.3	ENSG00000141959.17	PFKL	54.9113
HTP0458A	T21	MS3	Male	20	ENSG00000141959.17	PFKL	65.3698
HTP0459A	T21	MS1	Male	13.7	ENSG00000141959.17	PFKL	49.6599
HTP0460A	T21	MS1	Male	20.3	ENSG00000141959.17	PFKL	75.5178
HTP0461A	T21	MS1	Female	12.5	ENSG00000141959.17	PFKL	77.1877
HTP0462A	T21	MS1	Male	38.6	ENSG00000141959.17	PFKL	45.9179
HTP0463A	T21	MS1	Female	28.3	ENSG00000141959.17	PFKL	76.7346
HTP0464A	T21	MS3	Male	22.7	ENSG00000141959.17	PFKL	78.7692
HTP0465A	T21	MS3	Female	6.8	ENSG00000141959.17	PFKL	49.2461
HTP0466B	Control	D21	Female	10.9	ENSG00000141959.17	PFKL	56.1703
HTP0467A	T21	MS2	Female	32.5	ENSG00000141959.17	PFKL	64.5223
HTP0468A2	T21	MS2	Male	29.7	ENSG00000141959.17	PFKL	113.337
HTP0469A	T21	MS2	Female	16.7	ENSG00000141959.17	PFKL	86.6287
HTP0471A	T21	MS1	Female	9	ENSG00000141959.17	PFKL	67.5925
HTP0473A	T21	MS1	Male	17.1	ENSG00000141959.17	PFKL	73.5492
HTP0475A	T21	MS1	Female	22	ENSG00000141959.17	PFKL	55.288
HTP0476A	T21	MS2	Female	11.1	ENSG00000141959.17	PFKL	64.4994
HTP0477A	T21	MS1	Male	3.4	ENSG00000141959.17	PFKL	73.6366
HTP0478A	T21	MS1	Female	40.3	ENSG00000141959.17	PFKL	73.5194
HTP0479A	T21	MS1	Male	3.7	ENSG00000141959.17	PFKL	75.3088
HTP0480A	T21	MS1	Female	21.9	ENSG00000141959.17	PFKL	62.5057
HTP0482A	T21	MS2	Male	19.3	ENSG00000141959.17	PFKL	86.6838
HTP0484A	T21	MS3	Male	5.6	ENSG00000141959.17	PFKL	56.1665
HTP0485A	T21	MS2	Female	5.7	ENSG00000141959.17	PFKL	92.2945
HTP0487A	T21	MS2	Male	4.6	ENSG00000141959.17	PFKL	91.6966
HTP0488A	T21	MS1	Male	5.4	ENSG00000141959.17	PFKL	76.6727
HTP0491A	T21	MS1	Male	6.5	ENSG00000141959.17	PFKL	73.6123
HTP0492B	Control	D21	Male	4.8	ENSG00000141959.17	PFKL	55.8456
HTP0493B	Control	D21	Male	8.7	ENSG00000141959.17	PFKL	43.8689
HTP0494A	T21	MS2	Female	7.1	ENSG00000141959.17	PFKL	83.3999
HTP0495B	Control	D21	Female	4.5	ENSG00000141959.17	PFKL	44.4691
HTP0497B	Control	D21	Male	54.4	ENSG00000141959.17	PFKL	39.7421
HTP0498B	Control	D21	Male	11.9	ENSG00000141959.17	PFKL	51.442
HTP0501A	T21	MS3	Male	4	ENSG00000141959.17	PFKL	56.7179
HTP0502B	Control	D21	Male	27.1	ENSG00000141959.17	PFKL	41.1674
HTP0506B	Control	D21	Male	31.2	ENSG00000141959.17	PFKL	39.605
HTP0507A	T21	MS3	Male	8.2	ENSG00000141959.17	PFKL	63.0879
HTP0508B2	Control	D21	Male	29.9	ENSG00000141959.17	PFKL	46.4286
HTP0510A	T21	MS1	Female	23	ENSG00000141959.17	PFKL	63.4216
HTP0512A	T21	MS3	Male	30	ENSG00000141959.17	PFKL	56.7095
HTP0515A	T21	MS3	Male	13.1	ENSG00000141959.17	PFKL	64.8921
HTP0516A	T21	MS1	Male	39.1	ENSG00000141959.17	PFKL	68.1141
HTP0517A	T21	MS2	Male	2.7	ENSG00000141959.17	PFKL	83.3178
HTP0519A	T21	MS1	Male	2	ENSG00000141959.17	PFKL	81.3191
HTP0523B	Control	D21	Female	23.3	ENSG00000141959.17	PFKL	55.0706
HTP0524B	Control	D21	Male	24.5	ENSG00000141959.17	PFKL	49.4211
HTP0525A	T21	MS1	Female	34.2	ENSG00000141959.17	PFKL	58.7459
HTP0527B	Control	D21	Male	7.4	ENSG00000141959.17	PFKL	48.2518
HTP0530A	T21	MS3	Female	39.6	ENSG00000141959.17	PFKL	36.4768
HTP0531A	T21	MS3	Female	3.5	ENSG00000141959.17	PFKL	58.6593
HTP0534A	T21	MS1	Male	36.9	ENSG00000141959.17	PFKL	62.8426
HTP0535A	T21	MS3	Male	23.6	ENSG00000141959.17	PFKL	61.4368
HTP0537A	T21	MS2	Female	51.9	ENSG00000141959.17	PFKL	93.979
HTP0538A	T21	MS3	Male	28.4	ENSG00000141959.17	PFKL	73.6444
HTP0539A	T21	MS2	Female	42.8	ENSG00000141959.17	PFKL	91.6672
HTP0540A	T21	MS1	Female	14.5	ENSG00000141959.17	PFKL	72.8315
HTP0541A	T21	MS2	Male	29.7	ENSG00000141959.17	PFKL	89.0735
HTP0542A	T21	MS2	Male	27.8	ENSG00000141959.17	PFKL	94.9655
HTP0543A	T21	MS2	Male	36.9	ENSG00000141959.17	PFKL	99.6326
HTP0544A	T21	MS2	Male	38.1	ENSG00000141959.17	PFKL	77.6779
HTP0545A	T21	MS1	Male	18.1	ENSG00000141959.17	PFKL	104.393
HTP0546A	T21	MS2	Female	51.4	ENSG00000141959.17	PFKL	92.4084
HTP0547A	T21	MS2	Female	26	ENSG00000141959.17	PFKL	79.0043
HTP0548A	T21	MS3	Female	46.2	ENSG00000141959.17	PFKL	76.9126
HTP0549A	T21	MS3	Female	20.6	ENSG00000141959.17	PFKL	72.2291
HTP0550A	T21	MS1	Female	15.2	ENSG00000141959.17	PFKL	121.975
HTP0551B	Control	D21	Female	18	ENSG00000141959.17	PFKL	47.4495
HTP0552A	T21	MS2	Male	17	ENSG00000141959.17	PFKL	114.849
HTP0553A	T21	MS2	Female	18.2	ENSG00000141959.17	PFKL	102.878
HTP0554A	T21	MS2	Male	23.1	ENSG00000141959.17	PFKL	75.8234
HTP0555B	Control	D21	Female	47.3	ENSG00000141959.17	PFKL	55.8168
HTP0556A	T21	MS2	Male	28.3	ENSG00000141959.17	PFKL	72.7508
HTP0557B	Control	D21	Female	40.1	ENSG00000141959.17	PFKL	45.149
HTP0559B	Control	D21	Male	10.8	ENSG00000141959.17	PFKL	54.3453
HTP0560A	T21	MS2	Male	50.1	ENSG00000141959.17	PFKL	92.1006
HTP0561A	T21	MS3	Male	13.7	ENSG00000141959.17	PFKL	89.8399
HTP0563A	T21	MS2	Female	8.7	ENSG00000141959.17	PFKL	103.473
HTP0564A	T21	MS1	Male	14.2	ENSG00000141959.17	PFKL	83.648
HTP0565A	T21	MS2	Male	22.5	ENSG00000141959.17	PFKL	94.9317
HTP0566A	T21	MS2	Male	13.7	ENSG00000141959.17	PFKL	107.313
HTP0567B	Control	D21	Female	23	ENSG00000141959.17	PFKL	51.6085
HTP0568A	T21	MS2	Male	28.3	ENSG00000141959.17	PFKL	83.8912
HTP0569A	T21	MS2	Male	22.9	ENSG00000141959.17	PFKL	101.756
HTP0570A	T21	MS3	Male	38.8	ENSG00000141959.17	PFKL	80.4921
HTP0571A	T21	MS3	Male	13.1	ENSG00000141959.17	PFKL	67.8061
HTP0572A	T21	MS3	Male	24.4	ENSG00000141959.17	PFKL	81.5378
HTP0573B	Control	D21	Male	19.1	ENSG00000141959.17	PFKL	44.0127
HTP0574A	T21	MS3	Male	42.4	ENSG00000141959.17	PFKL	83.8868
HTP0575A	T21	MS2	Female	17.2	ENSG00000141959.17	PFKL	89.4473
HTP0576B	Control	D21	Female	11.2	ENSG00000141959.17	PFKL	69.5834
HTP0577A	T21	MS2	Female	28.4	ENSG00000141959.17	PFKL	82.5617
HTP0578A	T21	MS1	Male	25.7	ENSG00000141959.17	PFKL	74.8355
HTP0580A	T21	MS1	Female	31.8	ENSG00000141959.17	PFKL	50.2217
HTP0581A	T21	MS2	Male	30.6	ENSG00000141959.17	PFKL	97.4038
HTP0582B	Control	D21	Female	33.1	ENSG00000141959.17	PFKL	57.5727
HTP0583A	T21	MS1	Female	6.2	ENSG00000141959.17	PFKL	88.3395
HTP0584A	T21	MS2	Male	29.3	ENSG00000141959.17	PFKL	97.2874
HTP0585A	T21	MS3	Female	16.5	ENSG00000141959.17	PFKL	74.8644
HTP0586A	T21	MS3	Male	31.9	ENSG00000141959.17	PFKL	50.6684
HTP0587A	T21	MS2	Male	4.3	ENSG00000141959.17	PFKL	109.081
HTP0588A	T21	MS1	Female	19.2	ENSG00000141959.17	PFKL	74.9361
HTP0589A	T21	MS3	Female	19	ENSG00000141959.17	PFKL	65.8547
HTP0590A	T21	MS3	Male	16.8	ENSG00000141959.17	PFKL	85.0812
HTP0591A	T21	MS2	Male	31.9	ENSG00000141959.17	PFKL	98.5556
HTP0592A	T21	MS2	Female	14.5	ENSG00000141959.17	PFKL	77.5226
HTP0593A	T21	MS2	Male	11.7	ENSG00000141959.17	PFKL	89.7014
HTP0594A	T21	MS1	Male	30.1	ENSG00000141959.17	PFKL	78.045
HTP0595B	Control	D21	Female	34.3	ENSG00000141959.17	PFKL	46.2967
HTP0596A	T21	MS2	Female	28.3	ENSG00000141959.17	PFKL	89.0195
HTP0597A	T21	MS2	Female	12.5	ENSG00000141959.17	PFKL	98.0947
HTP0598A	T21	MS3	Female	18	ENSG00000141959.17	PFKL	70.1902
HTP0599A	T21	MS3	Female	36.6	ENSG00000141959.17	PFKL	81.1877
HTP0600A	T21	MS3	Male	10.8	ENSG00000141959.17	PFKL	40.0635
HTP0602A	T21	MS3	Female	13.5	ENSG00000141959.17	PFKL	68.9013
HTP0603A	T21	MS1	Female	12.7	ENSG00000141959.17	PFKL	84.6027
HTP0604A	T21	MS3	Female	26.6	ENSG00000141959.17	PFKL	72.3002
HTP0605A	T21	MS3	Male	17.5	ENSG00000141959.17	PFKL	72.6269
HTP0607A	T21	MS2	Male	23.9	ENSG00000141959.17	PFKL	89.2394
HTP0608A	T21	MS1	Female	32.5	ENSG00000141959.17	PFKL	65.9726
HTP0609A	T21	MS1	Female	4	ENSG00000141959.17	PFKL	69.2063
HTP0610A	T21	MS3	Female	17	ENSG00000141959.17	PFKL	46.7881
HTP0611A	T21	MS1	Female	23.9	ENSG00000141959.17	PFKL	88.704
HTP0612A	T21	MS1	Male	11.4	ENSG00000141959.17	PFKL	61.1186
HTP0613A	T21	MS3	Female	10.3	ENSG00000141959.17	PFKL	72.0982
HTP0615B	Control	D21	Male	9.2	ENSG00000141959.17	PFKL	67.1696
HTP0616A	T21	MS3	Male	19	ENSG00000141959.17	PFKL	67.054
HTP0617A	T21	MS3	Male	30.5	ENSG00000141959.17	PFKL	60.4561
HTP0618A	T21	MS3	Female	37	ENSG00000141959.17	PFKL	75.5042
HTP0619A	T21	MS3	Female	37	ENSG00000141959.17	PFKL	76.5716
HTP0620A	T21	MS3	Female	19.6	ENSG00000141959.17	PFKL	73.9772
HTP0621A	T21	MS2	Female	21.4	ENSG00000141959.17	PFKL	80.0999
HTP0622A	T21	MS2	Female	26	ENSG00000141959.17	PFKL	92.3128
HTP0623A	T21	MS2	Female	28.1	ENSG00000141959.17	PFKL	78.9232
HTP0624A	T21	MS2	Female	28.1	ENSG00000141959.17	PFKL	80.0142
HTP0625A	T21	MS1	Male	40.1	ENSG00000141959.17	PFKL	99.2528
HTP0626A	T21	MS2	Male	14.2	ENSG00000141959.17	PFKL	92.5292
HTP0627A	T21	MS3	Female	21.1	ENSG00000141959.17	PFKL	54.572
HTP0628B	Control	D21	Female	4.8	ENSG00000141959.17	PFKL	62.165
HTP0629A	T21	MS1	Female	7	ENSG00000141959.17	PFKL	87.7455
HTP0630A	T21	MS2	Male	39.9	ENSG00000141959.17	PFKL	99.9753
HTP0631A	T21	MS1	Female	33	ENSG00000141959.17	PFKL	79.8191
HTP0632A	T21	MS2	Female	26.4	ENSG00000141959.17	PFKL	72.1798
HTP0633A	T21	MS1	Male	33.1	ENSG00000141959.17	PFKL	92.0207
HTP0634A	T21	MS2	Male	20.4	ENSG00000141959.17	PFKL	75.759
HTP0637A	T21	MS3	Female	20.1	ENSG00000141959.17	PFKL	77.8836
HTP0638A	T21	MS3	Female	32.7	ENSG00000141959.17	PFKL	43.6048
HTP0639A	T21	MS1	Male	27.3	ENSG00000141959.17	PFKL	68.2169
HTP0641A	T21	MS1	Male	46.6	ENSG00000141959.17	PFKL	67.8933
HTP0642A	T21	MS3	Female	25.2	ENSG00000141959.17	PFKL	66.734
HTP0643A	T21	MS3	Male	29.7	ENSG00000141959.17	PFKL	68.3034
HTP0644A	T21	MS3	Male	28.7	ENSG00000141959.17	PFKL	79.4793
HTP0645A	T21	MS1	Male	28.4	ENSG00000141959.17	PFKL	53.6138
HTP0646A	T21	MS3	Male	17.1	ENSG00000141959.17	PFKL	84.1884
HTP0647A	T21	MS1	Male	7	ENSG00000141959.17	PFKL	77.2589
HTP0648B	Control	D21	Male	11.9	ENSG00000141959.17	PFKL	59.1107
HTP0649B	Control	D21	Female	44.6	ENSG00000141959.17	PFKL	66.7132
HTP0650A	T21	MS1	Female	45.7	ENSG00000141959.17	PFKL	60.2052
HTP0651A	T21	MS3	Male	31.2	ENSG00000141959.17	PFKL	92.8177
HTP0652A	T21	MS1	Female	35.1	ENSG00000141959.17	PFKL	73.1614
HTP0653B	Control	D21	Male	13.9	ENSG00000141959.17	PFKL	52.5182
HTP0654A	T21	MS1	Female	26.9	ENSG00000141959.17	PFKL	63.1061
HTP0655B	Control	D21	Male	15.8	ENSG00000141959.17	PFKL	51.2373
HTP0657A	T21	MS3	Male	16.9	ENSG00000141959.17	PFKL	67.4181
HTP0658A	T21	MS1	Male	15.3	ENSG00000141959.17	PFKL	75.5866
HTP0659A	T21	MS1	Female	36.5	ENSG00000141959.17	PFKL	76.7106
HTP0660A	T21	MS1	Male	13	ENSG00000141959.17	PFKL	90.1564
HTP0661A	T21	MS1	Male	28.4	ENSG00000141959.17	PFKL	83.3037
HTP0662A	T21	MS1	Female	26.1	ENSG00000141959.17	PFKL	59.4328
HTP0663A	T21	MS3	Female	20.5	ENSG00000141959.17	PFKL	56.9361
HTP0664A	T21	MS2	Female	29.4	ENSG00000141959.17	PFKL	89.3212
HTP0665A	T21	MS1	Female	23.4	ENSG00000141959.17	PFKL	77.3874
HTP0666A	T21	MS3	Male	17.4	ENSG00000141959.17	PFKL	75.0304
HTP0667A	T21	MS2	Male	24.1	ENSG00000141959.17	PFKL	95.038
HTP0668A	T21	MS1	Female	29.7	ENSG00000141959.17	PFKL	75.579
HTP0669B	Control	D21	Female	14.6	ENSG00000141959.17	PFKL	48.3496
HTP0672A	T21	MS1	Male	17.2	ENSG00000141959.17	PFKL	40.2081
HTP0676A	T21	MS1	Female	19.3	ENSG00000141959.17	PFKL	64.1308
HTP0706A	T21	MS3	Female	22.8	ENSG00000141959.17	PFKL	55.6439
HTP0708A	T21	MS1	Male	17	ENSG00000141959.17	PFKL	77.848
HTP0204A	T21	MS2	Male	13.1	ENSG00000141959.17	PFKL	126.612
HTP0206B	Control	D21	Male	15.8	ENSG00000141959.17	PFKL	85.4805
HTP0288B	Control	D21	Male	9.2	ENSG00000141959.17	PFKL	68.6713
HTP0302B	Control	D21	Female	41.6	ENSG00000141959.17	PFKL	57.0844
HTP0310A	T21	MS2	Male	10.8	ENSG00000141959.17	PFKL	109.5
HTP0322B	Control	D21	Male	29	ENSG00000141959.17	PFKL	60.1746
HTP0326A	T21	MS2	Female	30.2	ENSG00000141959.17	PFKL	78.6977
HTP0328A	T21	MS2	Female	41.2	ENSG00000141959.17	PFKL	75.0863
HTP0332A	T21	MS2	Male	24.4	ENSG00000141959.17	PFKL	99.8292
HTP0338B	Control	D21	Male	27.5	ENSG00000141959.17	PFKL	82.0019
HTP0348A	T21	MS2	Female	17.2	ENSG00000141959.17	PFKL	72.0674
HTP0351A	T21	MS2	Male	27	ENSG00000141959.17	PFKL	106.977
HTP0084A2	T21	MS2	Male	35	ENSG00000141959.17	PFKL	81.5049
HTP0085B2	Control	D21	Male	33.7	ENSG00000141959.17	PFKL	61.4018
HTP0001B2	Control	D21	Female	25.8	ENSG00000142166.13	IFNAR1	22.4518
HTP0005A3	T21	MS1	Male	36.5	ENSG00000142166.13	IFNAR1	29.9659
HTP0012A2	T21	MS1	Female	44	ENSG00000142166.13	IFNAR1	42.2223
HTP0015A4	T21	MS2	Male	31.2	ENSG00000142166.13	IFNAR1	33.8021
HTP0017A4	T21	MS3	Female	23.6	ENSG00000142166.13	IFNAR1	41.7349
HTP0018B3	Control	D21	Female	57	ENSG00000142166.13	IFNAR1	25.1939
HTP0019B2	Control	D21	Female	56.9	ENSG00000142166.13	IFNAR1	25.9003
HTP0022B2	Control	D21	Female	43.2	ENSG00000142166.13	IFNAR1	24.3166
HTP0023A2	T21	MS2	Female	36.2	ENSG00000142166.13	IFNAR1	38.5151
HTP0025A3	T21	MS2	Female	25.7	ENSG00000142166.13	IFNAR1	38.3395
HTP0026B2	Control	D21	Female	55.6	ENSG00000142166.13	IFNAR1	23.4816
HTP0034B3	Control	D21	Female	25.1	ENSG00000142166.13	IFNAR1	30.4251
HTP0035B3	Control	D21	Female	28.6	ENSG00000142166.13	IFNAR1	35.821
HTP0036A2	T21	MS1	Female	32.1	ENSG00000142166.13	IFNAR1	34.9245
HTP0040B3	Control	D21	Female	28.9	ENSG00000142166.13	IFNAR1	26.1632
HTP0042B2	Control	D21	Male	36.2	ENSG00000142166.13	IFNAR1	20.5859
HTP0043B2	Control	D21	Male	38.2	ENSG00000142166.13	IFNAR1	21.1863
HTP0044B2	Control	D21	Male	35.8	ENSG00000142166.13	IFNAR1	28.5077
HTP0047B2	Control	D21	Male	38.7	ENSG00000142166.13	IFNAR1	28.8405
HTP0048B2	Control	D21	Female	39.4	ENSG00000142166.13	IFNAR1	24.9256
HTP0050A3	T21	MS3	Female	22.8	ENSG00000142166.13	IFNAR1	31.8252
HTP0052A2	T21	MS1	Female	29.9	ENSG00000142166.13	IFNAR1	42.6195
HTP0053A2	T21	MS1	Female	26.3	ENSG00000142166.13	IFNAR1	36.0379
HTP0054A2	T21	MS3	Male	21.7	ENSG00000142166.13	IFNAR1	26.2619
HTP0055B2	Control	D21	Male	37	ENSG00000142166.13	IFNAR1	22.02
HTP0057B2	Control	D21	Female	34.8	ENSG00000142166.13	IFNAR1	26.7856
HTP0058B2	Control	D21	Male	33.8	ENSG00000142166.13	IFNAR1	24.3753
HTP0059B2	Control	D21	Male	24.7	ENSG00000142166.13	IFNAR1	23.7342
HTP0061B2	Control	D21	Female	22.2	ENSG00000142166.13	IFNAR1	19.8644
HTP0062B2	Control	D21	Female	20.5	ENSG00000142166.13	IFNAR1	30.1137
HTP0066A2	T21	MS1	Male	14.7	ENSG00000142166.13	IFNAR1	28.0513
HTP0067B2	Control	D21	Male	20.5	ENSG00000142166.13	IFNAR1	22.735
HTP0070A3	T21	MS3	Male	24.9	ENSG00000142166.13	IFNAR1	39.7051
HTP0073A2	T21	MS3	Male	54.7	ENSG00000142166.13	IFNAR1	37.9813
HTP0077B2	Control	D21	Male	43.3	ENSG00000142166.13	IFNAR1	24.935
HTP0078B2	Control	D21	Male	27.7	ENSG00000142166.13	IFNAR1	34.8572
HTP0079B2	Control	D21	Male	28.4	ENSG00000142166.13	IFNAR1	22.9383
HTP0080A2	T21	MS1	Female	34.8	ENSG00000142166.13	IFNAR1	31.5366
HTP0087B2	Control	D21	Male	55.4	ENSG00000142166.13	IFNAR1	22.483
HTP0090B2	Control	D21	Male	24.8	ENSG00000142166.13	IFNAR1	28.3164
HTP0092B2	Control	D21	Female	25.2	ENSG00000142166.13	IFNAR1	31.1548
HTP0095B2	Control	D21	Female	37.7	ENSG00000142166.13	IFNAR1	29.0807
HTP0096B2	Control	D21	Male	25.6	ENSG00000142166.13	IFNAR1	26.0236
HTP0098B2	Control	D21	Female	54.9	ENSG00000142166.13	IFNAR1	30.2933
HTP0100B2	Control	D21	Female	33.5	ENSG00000142166.13	IFNAR1	29.468
HTP0101A2	T21	MS3	Female	31.3	ENSG00000142166.13	IFNAR1	62.5009
HTP0103A2	T21	MS1	Female	1.6	ENSG00000142166.13	IFNAR1	29.2607
HTP0104B2	Control	D21	Female	36.6	ENSG00000142166.13	IFNAR1	23.7838
HTP0105B3	Control	D21	Female	30	ENSG00000142166.13	IFNAR1	23.7822
HTP0107A3	T21	MS2	Female	33.7	ENSG00000142166.13	IFNAR1	32.1629
HTP0109A3	T21	MS1	Female	49	ENSG00000142166.13	IFNAR1	34.5346
HTP0111B2	Control	D21	Female	44.5	ENSG00000142166.13	IFNAR1	21.3959
HTP0112A3	T21	MS3	Female	36	ENSG00000142166.13	IFNAR1	37.049
HTP0116A2	T21	MS1	Male	10.9	ENSG00000142166.13	IFNAR1	32.2354
HTP0118B	Control	D21	Male	44.3	ENSG00000142166.13	IFNAR1	22.6557
HTP0119A	T21	MS1	Female	50.9	ENSG00000142166.13	IFNAR1	36.2436
HTP0126B2	Control	D21	Female	48	ENSG00000142166.13	IFNAR1	27.4246
HTP0127B2	Control	D21	Female	8.2	ENSG00000142166.13	IFNAR1	28.2475
HTP0146B	Control	D21	Male	47.4	ENSG00000142166.13	IFNAR1	24.3211
HTP0147B	Control	D21	Female	38.6	ENSG00000142166.13	IFNAR1	27.2601
HTP0148B2	Control	D21	Male	41.7	ENSG00000142166.13	IFNAR1	21.2924
HTP0149B	Control	D21	Female	53.2	ENSG00000142166.13	IFNAR1	22.5793
HTP0151A	T21	MS3	Male	27.4	ENSG00000142166.13	IFNAR1	56.8619
HTP0198A3	T21	MS2	Male	36.3	ENSG00000142166.13	IFNAR1	30.6657
HTP0202B	Control	D21	Male	61.3	ENSG00000142166.13	IFNAR1	34.0787
HTP0205B	Control	D21	Female	42.6	ENSG00000142166.13	IFNAR1	28.1851
HTP0207A4	T21	MS1	Female	25.2	ENSG00000142166.13	IFNAR1	32.1019
HTP0211A3	T21	MS2	Male	29.7	ENSG00000142166.13	IFNAR1	24.868
HTP0213A3	T21	MS2	Male	46.3	ENSG00000142166.13	IFNAR1	31.9258
HTP0214B2	Control	D21	Female	21.6	ENSG00000142166.13	IFNAR1	27.8174
HTP0216B2	Control	D21	Female	17.2	ENSG00000142166.13	IFNAR1	24.4904
HTP0219A2	T21	MS2	Female	19.5	ENSG00000142166.13	IFNAR1	36.0143
HTP0226A3	T21	MS1	Male	52.4	ENSG00000142166.13	IFNAR1	40.5609
HTP0230A2	T21	MS3	Female	39.6	ENSG00000142166.13	IFNAR1	41.3369
HTP0236A2	T21	MS1	Male	11.3	ENSG00000142166.13	IFNAR1	44.1029
HTP0238A3	T21	MS2	Male	41.5	ENSG00000142166.13	IFNAR1	39.7761
HTP0241A2	T21	MS3	Female	17.9	ENSG00000142166.13	IFNAR1	54.2304
HTP0242B3	Control	D21	Female	20.3	ENSG00000142166.13	IFNAR1	32.0991
HTP0243A3	T21	MS3	Female	15.1	ENSG00000142166.13	IFNAR1	40.8597
HTP0247A2	T21	MS3	Male	22.5	ENSG00000142166.13	IFNAR1	38.964
HTP0249A2	T21	MS2	Female	34	ENSG00000142166.13	IFNAR1	29.9971
HTP0251A2	T21	MS3	Female	34.3	ENSG00000142166.13	IFNAR1	45.0143
HTP0254A2	T21	MS2	Male	33.8	ENSG00000142166.13	IFNAR1	30.7697
HTP0259A2	T21	MS3	Female	32.6	ENSG00000142166.13	IFNAR1	55.0198
HTP0261A2	T21	MS1	Male	22.9	ENSG00000142166.13	IFNAR1	29.2207
HTP0262A2	T21	MS3	Female	14.3	ENSG00000142166.13	IFNAR1	41.7845
HTP0263A2	T21	MS2	Female	12.4	ENSG00000142166.13	IFNAR1	31.7581
HTP0277A3	T21	MS1	Female	37.2	ENSG00000142166.13	IFNAR1	41.3374
HTP0289B	Control	D21	Male	7.1	ENSG00000142166.13	IFNAR1	24.4618
HTP0290B	Control	D21	Female	43.3	ENSG00000142166.13	IFNAR1	29.9493
HTP0293A	T21	MS3	Male	6.2	ENSG00000142166.13	IFNAR1	49.1062
HTP0294B	Control	D21	Male	4.2	ENSG00000142166.13	IFNAR1	28.3931
HTP0295A	T21	MS3	Male	51.2	ENSG00000142166.13	IFNAR1	41.4146
HTP0296A	T21	MS3	Male	55.1	ENSG00000142166.13	IFNAR1	47.6028
HTP0298A	T21	MS1	Female	25.8	ENSG00000142166.13	IFNAR1	33.981
HTP0300A	T21	MS1	Female	30.8	ENSG00000142166.13	IFNAR1	40.6279
HTP0301A3	T21	MS2	Female	24	ENSG00000142166.13	IFNAR1	28.4691
HTP0306A	T21	MS3	Male	23.2	ENSG00000142166.13	IFNAR1	49.7406
HTP0312A2	T21	MS1	Female	35.7	ENSG00000142166.13	IFNAR1	31.5264
HTP0316B	Control	D21	Female	29.6	ENSG00000142166.13	IFNAR1	17.7383
HTP0318A3	T21	MS1	Male	30.5	ENSG00000142166.13	IFNAR1	24.5254
HTP0320A2	T21	MS3	Female	33.7	ENSG00000142166.13	IFNAR1	41.6682
HTP0321A	T21	MS3	Female	14	ENSG00000142166.13	IFNAR1	35.1052
HTP0323A	T21	MS3	Male	3.8	ENSG00000142166.13	IFNAR1	41.3561
HTP0324A2	T21	MS1	Male	22	ENSG00000142166.13	IFNAR1	21.7487
HTP0325A	T21	MS3	Male	13.4	ENSG00000142166.13	IFNAR1	40.7263
HTP0327A	T21	MS1	Male	6.5	ENSG00000142166.13	IFNAR1	36.1343
HTP0329A2	T21	MS3	Female	19.5	ENSG00000142166.13	IFNAR1	36.9966
HTP0330A	T21	MS1	Male	6.1	ENSG00000142166.13	IFNAR1	34.9787
HTP0331A	T21	MS3	Male	23.1	ENSG00000142166.13	IFNAR1	42.359
HTP0333A2	T21	MS3	Female	30.3	ENSG00000142166.13	IFNAR1	38.8418
HTP0334A2	T21	MS1	Male	44.1	ENSG00000142166.13	IFNAR1	34.1787
HTP0335A2	T21	MS2	Female	57.6	ENSG00000142166.13	IFNAR1	25.2382
HTP0336A	T21	MS1	Female	8.7	ENSG00000142166.13	IFNAR1	30.0103
HTP0337A	T21	MS3	Male	22.2	ENSG00000142166.13	IFNAR1	35.0075
HTP0339A	T21	MS1	Male	16.1	ENSG00000142166.13	IFNAR1	33.9027
HTP0340A	T21	MS3	Female	18.6	ENSG00000142166.13	IFNAR1	34.045
HTP0341A	T21	MS1	Male	2.6	ENSG00000142166.13	IFNAR1	30.4529
HTP0342A	T21	MS1	Female	13.6	ENSG00000142166.13	IFNAR1	23.5648
HTP0343B	Control	D21	Male	46.2	ENSG00000142166.13	IFNAR1	26.0054
HTP0345A	T21	MS3	Female	52.7	ENSG00000142166.13	IFNAR1	52.7991
HTP0346B	Control	D21	Female	37.1	ENSG00000142166.13	IFNAR1	29.2726
HTP0347B	Control	D21	Female	14	ENSG00000142166.13	IFNAR1	23.5617
HTP0349B	Control	D21	Female	10	ENSG00000142166.13	IFNAR1	23.1691
HTP0352B	Control	D21	Male	43.2	ENSG00000142166.13	IFNAR1	29.9623
HTP0354A	T21	MS1	Male	6	ENSG00000142166.13	IFNAR1	42.3383
HTP0355B	Control	D21	Male	12.3	ENSG00000142166.13	IFNAR1	40.4833
HTP0357A	T21	MS1	Male	3.8	ENSG00000142166.13	IFNAR1	35.6609
HTP0361B2	Control	D21	Male	11.5	ENSG00000142166.13	IFNAR1	19.7
HTP0364A	T21	MS3	Male	13.7	ENSG00000142166.13	IFNAR1	46.2979
HTP0367A	T21	MS1	Male	13.6	ENSG00000142166.13	IFNAR1	30.4671
HTP0368A	T21	MS1	Male	15.2	ENSG00000142166.13	IFNAR1	28.8455
HTP0370A	T21	MS1	Male	20.2	ENSG00000142166.13	IFNAR1	42.5755
HTP0373A	T21	MS1	Male	56.7	ENSG00000142166.13	IFNAR1	31.1319
HTP0374A	T21	MS2	Male	25.5	ENSG00000142166.13	IFNAR1	23.7634
HTP0375A	T21	MS1	Female	10.9	ENSG00000142166.13	IFNAR1	30.4076
HTP0376B	Control	D21	Female	24	ENSG00000142166.13	IFNAR1	19.065
HTP0378A	T21	MS3	Female	31.4	ENSG00000142166.13	IFNAR1	38.6115
HTP0379A	T21	MS1	Female	35.4	ENSG00000142166.13	IFNAR1	40.1884
HTP0380A	T21	MS2	Male	25.8	ENSG00000142166.13	IFNAR1	35.4967
HTP0381A	T21	MS2	Male	25.4	ENSG00000142166.13	IFNAR1	30.0553
HTP0382A	T21	MS3	Male	39.5	ENSG00000142166.13	IFNAR1	26.8892
HTP0384A	T21	MS3	Female	27.8	ENSG00000142166.13	IFNAR1	49.0921
HTP0385A	T21	MS3	Male	25.6	ENSG00000142166.13	IFNAR1	36.5855
HTP0386A	T21	MS2	Male	6.8	ENSG00000142166.13	IFNAR1	37.5925
HTP0387A	T21	MS1	Female	33.3	ENSG00000142166.13	IFNAR1	39.3172
HTP0388A	T21	MS1	Female	37.5	ENSG00000142166.13	IFNAR1	36.0409
HTP0389A	T21	MS1	Female	20.1	ENSG00000142166.13	IFNAR1	39.524
HTP0390A	T21	MS3	Female	15.5	ENSG00000142166.13	IFNAR1	40.9918
HTP0391A	T21	MS1	Male	26.8	ENSG00000142166.13	IFNAR1	36.3941
HTP0392A	T21	MS3	Male	32.4	ENSG00000142166.13	IFNAR1	40.2906
HTP0393A	T21	MS2	Female	39.8	ENSG00000142166.13	IFNAR1	50.4249
HTP0394A	T21	MS2	Female	23.6	ENSG00000142166.13	IFNAR1	34.8525
HTP0395A	T21	MS2	Male	35.2	ENSG00000142166.13	IFNAR1	24.3816
HTP0396A	T21	MS3	Male	15.9	ENSG00000142166.13	IFNAR1	56.7822
HTP0397A	T21	MS1	Male	38.7	ENSG00000142166.13	IFNAR1	48.7591
HTP0398A	T21	MS2	Female	17.5	ENSG00000142166.13	IFNAR1	29.0023
HTP0399A2	T21	MS3	Male	33.1	ENSG00000142166.13	IFNAR1	36.0683
HTP0400A	T21	MS1	Male	14.9	ENSG00000142166.13	IFNAR1	25.4653
HTP0401A	T21	MS3	Female	34.6	ENSG00000142166.13	IFNAR1	38.6015
HTP0402A	T21	MS1	Male	35.9	ENSG00000142166.13	IFNAR1	35.2617
HTP0403A	T21	MS3	Male	13.4	ENSG00000142166.13	IFNAR1	32.9125
HTP0404A	T21	MS3	Female	12.5	ENSG00000142166.13	IFNAR1	31.3201
HTP0405A	T21	MS3	Male	26.1	ENSG00000142166.13	IFNAR1	36.0456
HTP0406A	T21	MS2	Female	9.2	ENSG00000142166.13	IFNAR1	29.3683
HTP0407A	T21	MS3	Male	43.5	ENSG00000142166.13	IFNAR1	43.5837
HTP0408A	T21	MS1	Male	40.6	ENSG00000142166.13	IFNAR1	36.519
HTP0409A	T21	MS2	Female	21.2	ENSG00000142166.13	IFNAR1	30.9652
HTP0410A	T21	MS2	Male	24	ENSG00000142166.13	IFNAR1	29.3333
HTP0411A	T21	MS3	Female	18.7	ENSG00000142166.13	IFNAR1	34.4736
HTP0412A	T21	MS3	Male	20.7	ENSG00000142166.13	IFNAR1	37.233
HTP0413A	T21	MS2	Female	22.5	ENSG00000142166.13	IFNAR1	25.7208
HTP0414A	T21	MS3	Female	21.8	ENSG00000142166.13	IFNAR1	46.9404
HTP0415A	T21	MS3	Female	8.3	ENSG00000142166.13	IFNAR1	56.0543
HTP0418A	T21	MS1	Male	3.8	ENSG00000142166.13	IFNAR1	28.7203
HTP0419A	T21	MS1	Male	20.8	ENSG00000142166.13	IFNAR1	31.8391
HTP0420A	T21	MS1	Male	6.4	ENSG00000142166.13	IFNAR1	32.8543
HTP0421A	T21	MS3	Male	13.7	ENSG00000142166.13	IFNAR1	34.3908
HTP0423A	T21	MS2	Male	23.9	ENSG00000142166.13	IFNAR1	35.4145
HTP0424A	T21	MS2	Female	4	ENSG00000142166.13	IFNAR1	31.4149
HTP0425A	T21	MS2	Male	19.1	ENSG00000142166.13	IFNAR1	31.2156
HTP0426A	T21	MS3	Male	17.5	ENSG00000142166.13	IFNAR1	41.5373
HTP0428A	T21	MS2	Male	27.5	ENSG00000142166.13	IFNAR1	30.7555
HTP0429B	Control	D21	Female	11.5	ENSG00000142166.13	IFNAR1	25.5258
HTP0430A	T21	MS2	Male	13.9	ENSG00000142166.13	IFNAR1	30.7699
HTP0431A2	T21	MS2	Female	20.9	ENSG00000142166.13	IFNAR1	33.6595
HTP0434A	T21	MS3	Female	25.9	ENSG00000142166.13	IFNAR1	61.4299
HTP0435A2	T21	MS1	Male	36.2	ENSG00000142166.13	IFNAR1	28.1463
HTP0436A	T21	MS3	Female	32.8	ENSG00000142166.13	IFNAR1	45.153
HTP0437A	T21	MS2	Male	24.9	ENSG00000142166.13	IFNAR1	36.399
HTP0438A	T21	MS1	Female	19.9	ENSG00000142166.13	IFNAR1	44.8612
HTP0439A2	T21	MS3	Male	40.8	ENSG00000142166.13	IFNAR1	44.1787
HTP0440A	T21	MS2	Male	20.9	ENSG00000142166.13	IFNAR1	30.3904
HTP0442A2	T21	MS1	Female	9.5	ENSG00000142166.13	IFNAR1	29.3341
HTP0443A2	T21	MS3	Male	17.9	ENSG00000142166.13	IFNAR1	41.4674
HTP0444B2	Control	D21	Female	9.9	ENSG00000142166.13	IFNAR1	23.9495
HTP0445A	T21	MS2	Female	38.8	ENSG00000142166.13	IFNAR1	53.427
HTP0446A	T21	MS1	Female	31.7	ENSG00000142166.13	IFNAR1	42.7867
HTP0447B2	Control	D21	Female	16.5	ENSG00000142166.13	IFNAR1	26.6046
HTP0448A	T21	MS2	Male	21.5	ENSG00000142166.13	IFNAR1	31.2671
HTP0449A	T21	MS2	Male	20.8	ENSG00000142166.13	IFNAR1	29.9286
HTP0450A	T21	MS1	Male	15.4	ENSG00000142166.13	IFNAR1	31.411
HTP0451A	T21	MS1	Male	32.5	ENSG00000142166.13	IFNAR1	31.1709
HTP0452A	T21	MS2	Female	16.6	ENSG00000142166.13	IFNAR1	38.7016
HTP0454A	T21	MS3	Male	21.7	ENSG00000142166.13	IFNAR1	34.5613
HTP0455B	Control	D21	Female	7.3	ENSG00000142166.13	IFNAR1	24.8949
HTP0456A	T21	MS2	Male	7.3	ENSG00000142166.13	IFNAR1	32.9543
HTP0457B	Control	D21	Female	7.3	ENSG00000142166.13	IFNAR1	19.309
HTP0458A	T21	MS3	Male	20	ENSG00000142166.13	IFNAR1	47.1339
HTP0459A	T21	MS1	Male	13.7	ENSG00000142166.13	IFNAR1	39.5176
HTP0460A	T21	MS1	Male	20.3	ENSG00000142166.13	IFNAR1	35.4372
HTP0461A	T21	MS1	Female	12.5	ENSG00000142166.13	IFNAR1	27.3622
HTP0462A	T21	MS1	Male	38.6	ENSG00000142166.13	IFNAR1	29.8214
HTP0463A	T21	MS1	Female	28.3	ENSG00000142166.13	IFNAR1	27.7977
HTP0464A	T21	MS3	Male	22.7	ENSG00000142166.13	IFNAR1	33.2835
HTP0465A	T21	MS3	Female	6.8	ENSG00000142166.13	IFNAR1	47.8965
HTP0466B	Control	D21	Female	10.9	ENSG00000142166.13	IFNAR1	18.9977
HTP0467A	T21	MS2	Female	32.5	ENSG00000142166.13	IFNAR1	36.6423
HTP0468A2	T21	MS2	Male	29.7	ENSG00000142166.13	IFNAR1	31.2735
HTP0469A	T21	MS2	Female	16.7	ENSG00000142166.13	IFNAR1	28.0632
HTP0471A	T21	MS1	Female	9	ENSG00000142166.13	IFNAR1	28.0785
HTP0473A	T21	MS1	Male	17.1	ENSG00000142166.13	IFNAR1	26.753
HTP0475A	T21	MS1	Female	22	ENSG00000142166.13	IFNAR1	33.2245
HTP0476A	T21	MS2	Female	11.1	ENSG00000142166.13	IFNAR1	28.2238
HTP0477A	T21	MS1	Male	3.4	ENSG00000142166.13	IFNAR1	25.72
HTP0478A	T21	MS1	Female	40.3	ENSG00000142166.13	IFNAR1	37.9258
HTP0479A	T21	MS1	Male	3.7	ENSG00000142166.13	IFNAR1	39.1763
HTP0480A	T21	MS1	Female	21.9	ENSG00000142166.13	IFNAR1	38.6748
HTP0482A	T21	MS2	Male	19.3	ENSG00000142166.13	IFNAR1	27.6499
HTP0484A	T21	MS3	Male	5.6	ENSG00000142166.13	IFNAR1	30.8594
HTP0485A	T21	MS2	Female	5.7	ENSG00000142166.13	IFNAR1	34.8108
HTP0487A	T21	MS2	Male	4.6	ENSG00000142166.13	IFNAR1	42.1205
HTP0488A	T21	MS1	Male	5.4	ENSG00000142166.13	IFNAR1	39.6084
HTP0491A	T21	MS1	Male	6.5	ENSG00000142166.13	IFNAR1	29.5703
HTP0492B	Control	D21	Male	4.8	ENSG00000142166.13	IFNAR1	22.8459
HTP0493B	Control	D21	Male	8.7	ENSG00000142166.13	IFNAR1	21.0076
HTP0494A	T21	MS2	Female	7.1	ENSG00000142166.13	IFNAR1	31.1471
HTP0495B	Control	D21	Female	4.5	ENSG00000142166.13	IFNAR1	26.5966
HTP0497B	Control	D21	Male	54.4	ENSG00000142166.13	IFNAR1	27.4007
HTP0498B	Control	D21	Male	11.9	ENSG00000142166.13	IFNAR1	20.257
HTP0501A	T21	MS3	Male	4	ENSG00000142166.13	IFNAR1	50.2991
HTP0502B	Control	D21	Male	27.1	ENSG00000142166.13	IFNAR1	19.3079
HTP0506B	Control	D21	Male	31.2	ENSG00000142166.13	IFNAR1	37.3533
HTP0507A	T21	MS3	Male	8.2	ENSG00000142166.13	IFNAR1	46.3016
HTP0508B2	Control	D21	Male	29.9	ENSG00000142166.13	IFNAR1	23.5254
HTP0510A	T21	MS1	Female	23	ENSG00000142166.13	IFNAR1	29.176
HTP0512A	T21	MS3	Male	30	ENSG00000142166.13	IFNAR1	38.3254
HTP0515A	T21	MS3	Male	13.1	ENSG00000142166.13	IFNAR1	39.6201
HTP0516A	T21	MS1	Male	39.1	ENSG00000142166.13	IFNAR1	38.423
HTP0517A	T21	MS2	Male	2.7	ENSG00000142166.13	IFNAR1	37.6614
HTP0519A	T21	MS1	Male	2	ENSG00000142166.13	IFNAR1	26.2613
HTP0523B	Control	D21	Female	23.3	ENSG00000142166.13	IFNAR1	22.0206
HTP0524B	Control	D21	Male	24.5	ENSG00000142166.13	IFNAR1	25.7892
HTP0525A	T21	MS1	Female	34.2	ENSG00000142166.13	IFNAR1	36.5863
HTP0527B	Control	D21	Male	7.4	ENSG00000142166.13	IFNAR1	22.8575
HTP0530A	T21	MS3	Female	39.6	ENSG00000142166.13	IFNAR1	28.9106
HTP0531A	T21	MS3	Female	3.5	ENSG00000142166.13	IFNAR1	28.591
HTP0534A	T21	MS1	Male	36.9	ENSG00000142166.13	IFNAR1	40.3581
HTP0535A	T21	MS3	Male	23.6	ENSG00000142166.13	IFNAR1	36.6525
HTP0537A	T21	MS2	Female	51.9	ENSG00000142166.13	IFNAR1	35.9731
HTP0538A	T21	MS3	Male	28.4	ENSG00000142166.13	IFNAR1	40.5757
HTP0539A	T21	MS2	Female	42.8	ENSG00000142166.13	IFNAR1	34.0991
HTP0540A	T21	MS1	Female	14.5	ENSG00000142166.13	IFNAR1	33.4395
HTP0541A	T21	MS2	Male	29.7	ENSG00000142166.13	IFNAR1	24.8905
HTP0542A	T21	MS2	Male	27.8	ENSG00000142166.13	IFNAR1	33.7108
HTP0543A	T21	MS2	Male	36.9	ENSG00000142166.13	IFNAR1	37.6354
HTP0544A	T21	MS2	Male	38.1	ENSG00000142166.13	IFNAR1	35.2988
HTP0545A	T21	MS1	Male	18.1	ENSG00000142166.13	IFNAR1	32.7155
HTP0546A	T21	MS2	Female	51.4	ENSG00000142166.13	IFNAR1	29.3287
HTP0547A	T21	MS2	Female	26	ENSG00000142166.13	IFNAR1	37.1903
HTP0548A	T21	MS3	Female	46.2	ENSG00000142166.13	IFNAR1	46.9795
HTP0549A	T21	MS3	Female	20.6	ENSG00000142166.13	IFNAR1	55.0692
HTP0550A	T21	MS1	Female	15.2	ENSG00000142166.13	IFNAR1	34.9263
HTP0551B	Control	D21	Female	18	ENSG00000142166.13	IFNAR1	29.1336
HTP0552A	T21	MS2	Male	17	ENSG00000142166.13	IFNAR1	28.9753
HTP0553A	T21	MS2	Female	18.2	ENSG00000142166.13	IFNAR1	36.6474
HTP0554A	T21	MS2	Male	23.1	ENSG00000142166.13	IFNAR1	35.8202
HTP0555B	Control	D21	Female	47.3	ENSG00000142166.13	IFNAR1	21.7536
HTP0556A	T21	MS2	Male	28.3	ENSG00000142166.13	IFNAR1	44.9916
HTP0557B	Control	D21	Female	40.1	ENSG00000142166.13	IFNAR1	33.5038
HTP0559B	Control	D21	Male	10.8	ENSG00000142166.13	IFNAR1	27.7957
HTP0560A	T21	MS2	Male	50.1	ENSG00000142166.13	IFNAR1	36.1663
HTP0561A	T21	MS3	Male	13.7	ENSG00000142166.13	IFNAR1	35.1225
HTP0563A	T21	MS2	Female	8.7	ENSG00000142166.13	IFNAR1	28.0511
HTP0564A	T21	MS1	Male	14.2	ENSG00000142166.13	IFNAR1	33.2912
HTP0565A	T21	MS2	Male	22.5	ENSG00000142166.13	IFNAR1	30.082
HTP0566A	T21	MS2	Male	13.7	ENSG00000142166.13	IFNAR1	29.0366
HTP0567B	Control	D21	Female	23	ENSG00000142166.13	IFNAR1	21.6223
HTP0568A	T21	MS2	Male	28.3	ENSG00000142166.13	IFNAR1	28.2333
HTP0569A	T21	MS2	Male	22.9	ENSG00000142166.13	IFNAR1	28.8497
HTP0570A	T21	MS3	Male	38.8	ENSG00000142166.13	IFNAR1	47.7018
HTP0571A	T21	MS3	Male	13.1	ENSG00000142166.13	IFNAR1	55.2602
HTP0572A	T21	MS3	Male	24.4	ENSG00000142166.13	IFNAR1	40.5174
HTP0573B	Control	D21	Male	19.1	ENSG00000142166.13	IFNAR1	28.4946
HTP0574A	T21	MS3	Male	42.4	ENSG00000142166.13	IFNAR1	38.7113
HTP0575A	T21	MS2	Female	17.2	ENSG00000142166.13	IFNAR1	35.1696
HTP0576B	Control	D21	Female	11.2	ENSG00000142166.13	IFNAR1	26.3608
HTP0577A	T21	MS2	Female	28.4	ENSG00000142166.13	IFNAR1	41.0952
HTP0578A	T21	MS1	Male	25.7	ENSG00000142166.13	IFNAR1	33.0883
HTP0580A	T21	MS1	Female	31.8	ENSG00000142166.13	IFNAR1	43.2247
HTP0581A	T21	MS2	Male	30.6	ENSG00000142166.13	IFNAR1	31.7065
HTP0582B	Control	D21	Female	33.1	ENSG00000142166.13	IFNAR1	23.548
HTP0583A	T21	MS1	Female	6.2	ENSG00000142166.13	IFNAR1	35.8414
HTP0584A	T21	MS2	Male	29.3	ENSG00000142166.13	IFNAR1	37.2811
HTP0585A	T21	MS3	Female	16.5	ENSG00000142166.13	IFNAR1	46.6064
HTP0586A	T21	MS3	Male	31.9	ENSG00000142166.13	IFNAR1	55.1095
HTP0587A	T21	MS2	Male	4.3	ENSG00000142166.13	IFNAR1	27.0571
HTP0588A	T21	MS1	Female	19.2	ENSG00000142166.13	IFNAR1	37.4512
HTP0589A	T21	MS3	Female	19	ENSG00000142166.13	IFNAR1	44.3854
HTP0590A	T21	MS3	Male	16.8	ENSG00000142166.13	IFNAR1	34.3374
HTP0591A	T21	MS2	Male	31.9	ENSG00000142166.13	IFNAR1	38.3066
HTP0592A	T21	MS2	Female	14.5	ENSG00000142166.13	IFNAR1	43.1307
HTP0593A	T21	MS2	Male	11.7	ENSG00000142166.13	IFNAR1	33.0579
HTP0594A	T21	MS1	Male	30.1	ENSG00000142166.13	IFNAR1	38.2997
HTP0595B	Control	D21	Female	34.3	ENSG00000142166.13	IFNAR1	25.2661
HTP0596A	T21	MS2	Female	28.3	ENSG00000142166.13	IFNAR1	32.0615
HTP0597A	T21	MS2	Female	12.5	ENSG00000142166.13	IFNAR1	31.5205
HTP0598A	T21	MS3	Female	18	ENSG00000142166.13	IFNAR1	50.0487
HTP0599A	T21	MS3	Female	36.6	ENSG00000142166.13	IFNAR1	41.9535
HTP0600A	T21	MS3	Male	10.8	ENSG00000142166.13	IFNAR1	68.3631
HTP0602A	T21	MS3	Female	13.5	ENSG00000142166.13	IFNAR1	37.3023
HTP0603A	T21	MS1	Female	12.7	ENSG00000142166.13	IFNAR1	31.7083
HTP0604A	T21	MS3	Female	26.6	ENSG00000142166.13	IFNAR1	33.3723
HTP0605A	T21	MS3	Male	17.5	ENSG00000142166.13	IFNAR1	36.0121
HTP0607A	T21	MS2	Male	23.9	ENSG00000142166.13	IFNAR1	23.9179
HTP0608A	T21	MS1	Female	32.5	ENSG00000142166.13	IFNAR1	47.9461
HTP0609A	T21	MS1	Female	4	ENSG00000142166.13	IFNAR1	32.3759
HTP0610A	T21	MS3	Female	17	ENSG00000142166.13	IFNAR1	42.1843
HTP0611A	T21	MS1	Female	23.9	ENSG00000142166.13	IFNAR1	33.1573
HTP0612A	T21	MS1	Male	11.4	ENSG00000142166.13	IFNAR1	29.9812
HTP0613A	T21	MS3	Female	10.3	ENSG00000142166.13	IFNAR1	37.8508
HTP0615B	Control	D21	Male	9.2	ENSG00000142166.13	IFNAR1	20.8278
HTP0616A	T21	MS3	Male	19	ENSG00000142166.13	IFNAR1	49.8527
HTP0617A	T21	MS3	Male	30.5	ENSG00000142166.13	IFNAR1	40.4931
HTP0618A	T21	MS3	Female	37	ENSG00000142166.13	IFNAR1	47.498
HTP0619A	T21	MS3	Female	37	ENSG00000142166.13	IFNAR1	43.5507
HTP0620A	T21	MS3	Female	19.6	ENSG00000142166.13	IFNAR1	39.2375
HTP0621A	T21	MS2	Female	21.4	ENSG00000142166.13	IFNAR1	32.1613
HTP0622A	T21	MS2	Female	26	ENSG00000142166.13	IFNAR1	28.2424
HTP0623A	T21	MS2	Female	28.1	ENSG00000142166.13	IFNAR1	36.5177
HTP0624A	T21	MS2	Female	28.1	ENSG00000142166.13	IFNAR1	40.2905
HTP0625A	T21	MS1	Male	40.1	ENSG00000142166.13	IFNAR1	35.1531
HTP0626A	T21	MS2	Male	14.2	ENSG00000142166.13	IFNAR1	32.4579
HTP0627A	T21	MS3	Female	21.1	ENSG00000142166.13	IFNAR1	54.6043
HTP0628B	Control	D21	Female	4.8	ENSG00000142166.13	IFNAR1	20.6957
HTP0629A	T21	MS1	Female	7	ENSG00000142166.13	IFNAR1	33.9478
HTP0630A	T21	MS2	Male	39.9	ENSG00000142166.13	IFNAR1	32.6049
HTP0631A	T21	MS1	Female	33	ENSG00000142166.13	IFNAR1	45.8667
HTP0632A	T21	MS2	Female	26.4	ENSG00000142166.13	IFNAR1	36.8175
HTP0633A	T21	MS1	Male	33.1	ENSG00000142166.13	IFNAR1	28.4836
HTP0634A	T21	MS2	Male	20.4	ENSG00000142166.13	IFNAR1	32.6362
HTP0637A	T21	MS3	Female	20.1	ENSG00000142166.13	IFNAR1	35.1503
HTP0638A	T21	MS3	Female	32.7	ENSG00000142166.13	IFNAR1	75.6927
HTP0639A	T21	MS1	Male	27.3	ENSG00000142166.13	IFNAR1	32.7941
HTP0641A	T21	MS1	Male	46.6	ENSG00000142166.13	IFNAR1	37.7049
HTP0642A	T21	MS3	Female	25.2	ENSG00000142166.13	IFNAR1	37.6833
HTP0643A	T21	MS3	Male	29.7	ENSG00000142166.13	IFNAR1	44.3842
HTP0644A	T21	MS3	Male	28.7	ENSG00000142166.13	IFNAR1	37.0812
HTP0645A	T21	MS1	Male	28.4	ENSG00000142166.13	IFNAR1	37.3801
HTP0646A	T21	MS3	Male	17.1	ENSG00000142166.13	IFNAR1	44.8493
HTP0647A	T21	MS1	Male	7	ENSG00000142166.13	IFNAR1	44.8897
HTP0648B	Control	D21	Male	11.9	ENSG00000142166.13	IFNAR1	22.9078
HTP0649B	Control	D21	Female	44.6	ENSG00000142166.13	IFNAR1	23.1107
HTP0650A	T21	MS1	Female	45.7	ENSG00000142166.13	IFNAR1	40.1833
HTP0651A	T21	MS3	Male	31.2	ENSG00000142166.13	IFNAR1	29.8666
HTP0652A	T21	MS1	Female	35.1	ENSG00000142166.13	IFNAR1	44.4091
HTP0653B	Control	D21	Male	13.9	ENSG00000142166.13	IFNAR1	29.7081
HTP0654A	T21	MS1	Female	26.9	ENSG00000142166.13	IFNAR1	38.0657
HTP0655B	Control	D21	Male	15.8	ENSG00000142166.13	IFNAR1	22.0482
HTP0657A	T21	MS3	Male	16.9	ENSG00000142166.13	IFNAR1	42.7075
HTP0658A	T21	MS1	Male	15.3	ENSG00000142166.13	IFNAR1	34.9926
HTP0659A	T21	MS1	Female	36.5	ENSG00000142166.13	IFNAR1	42.8723
HTP0660A	T21	MS1	Male	13	ENSG00000142166.13	IFNAR1	33.1977
HTP0661A	T21	MS1	Male	28.4	ENSG00000142166.13	IFNAR1	27.1057
HTP0662A	T21	MS1	Female	26.1	ENSG00000142166.13	IFNAR1	35.6865
HTP0663A	T21	MS3	Female	20.5	ENSG00000142166.13	IFNAR1	46.7786
HTP0664A	T21	MS2	Female	29.4	ENSG00000142166.13	IFNAR1	35.3553
HTP0665A	T21	MS1	Female	23.4	ENSG00000142166.13	IFNAR1	33.6644
HTP0666A	T21	MS3	Male	17.4	ENSG00000142166.13	IFNAR1	40.0277
HTP0667A	T21	MS2	Male	24.1	ENSG00000142166.13	IFNAR1	28.2749
HTP0668A	T21	MS1	Female	29.7	ENSG00000142166.13	IFNAR1	26.0616
HTP0669B	Control	D21	Female	14.6	ENSG00000142166.13	IFNAR1	26.3012
HTP0672A	T21	MS1	Male	17.2	ENSG00000142166.13	IFNAR1	20.8428
HTP0676A	T21	MS1	Female	19.3	ENSG00000142166.13	IFNAR1	27.2182
HTP0706A	T21	MS3	Female	22.8	ENSG00000142166.13	IFNAR1	41.3985
HTP0708A	T21	MS1	Male	17	ENSG00000142166.13	IFNAR1	32.9708
HTP0204A	T21	MS2	Male	13.1	ENSG00000142166.13	IFNAR1	18.1736
HTP0206B	Control	D21	Male	15.8	ENSG00000142166.13	IFNAR1	11.8704
HTP0288B	Control	D21	Male	9.2	ENSG00000142166.13	IFNAR1	12.5019
HTP0302B	Control	D21	Female	41.6	ENSG00000142166.13	IFNAR1	14.9259
HTP0310A	T21	MS2	Male	10.8	ENSG00000142166.13	IFNAR1	22.2671
HTP0322B	Control	D21	Male	29	ENSG00000142166.13	IFNAR1	14.0345
HTP0326A	T21	MS2	Female	30.2	ENSG00000142166.13	IFNAR1	23.4163
HTP0328A	T21	MS2	Female	41.2	ENSG00000142166.13	IFNAR1	25.0632
HTP0332A	T21	MS2	Male	24.4	ENSG00000142166.13	IFNAR1	17.844
HTP0338B	Control	D21	Male	27.5	ENSG00000142166.13	IFNAR1	10.5002
HTP0348A	T21	MS2	Female	17.2	ENSG00000142166.13	IFNAR1	23.0145
HTP0351A	T21	MS2	Male	27	ENSG00000142166.13	IFNAR1	23.9773
HTP0084A2	T21	MS2	Male	35	ENSG00000142166.13	IFNAR1	21.9698
HTP0085B2	Control	D21	Male	33.7	ENSG00000142166.13	IFNAR1	14.5465
HTP0001B2	Control	D21	Female	25.8	ENSG00000154723.12	ATP5PF	7.45327
HTP0005A3	T21	MS1	Male	36.5	ENSG00000154723.12	ATP5PF	13.4027
HTP0012A2	T21	MS1	Female	44	ENSG00000154723.12	ATP5PF	10.5532
HTP0015A4	T21	MS2	Male	31.2	ENSG00000154723.12	ATP5PF	19.2104
HTP0017A4	T21	MS3	Female	23.6	ENSG00000154723.12	ATP5PF	12.5804
HTP0018B3	Control	D21	Female	57	ENSG00000154723.12	ATP5PF	6.62189
HTP0019B2	Control	D21	Female	56.9	ENSG00000154723.12	ATP5PF	6.37404
HTP0022B2	Control	D21	Female	43.2	ENSG00000154723.12	ATP5PF	5.73238
HTP0023A2	T21	MS2	Female	36.2	ENSG00000154723.12	ATP5PF	12.6186
HTP0025A3	T21	MS2	Female	25.7	ENSG00000154723.12	ATP5PF	13.9795
HTP0026B2	Control	D21	Female	55.6	ENSG00000154723.12	ATP5PF	6.18143
HTP0034B3	Control	D21	Female	25.1	ENSG00000154723.12	ATP5PF	4.55655
HTP0035B3	Control	D21	Female	28.6	ENSG00000154723.12	ATP5PF	8.18947
HTP0036A2	T21	MS1	Female	32.1	ENSG00000154723.12	ATP5PF	18.8575
HTP0040B3	Control	D21	Female	28.9	ENSG00000154723.12	ATP5PF	5.38972
HTP0042B2	Control	D21	Male	36.2	ENSG00000154723.12	ATP5PF	14.4366
HTP0043B2	Control	D21	Male	38.2	ENSG00000154723.12	ATP5PF	5.45978
HTP0044B2	Control	D21	Male	35.8	ENSG00000154723.12	ATP5PF	6.62471
HTP0047B2	Control	D21	Male	38.7	ENSG00000154723.12	ATP5PF	7.11596
HTP0048B2	Control	D21	Female	39.4	ENSG00000154723.12	ATP5PF	5.89767
HTP0050A3	T21	MS3	Female	22.8	ENSG00000154723.12	ATP5PF	22.5116
HTP0052A2	T21	MS1	Female	29.9	ENSG00000154723.12	ATP5PF	13.5774
HTP0053A2	T21	MS1	Female	26.3	ENSG00000154723.12	ATP5PF	14.3641
HTP0054A2	T21	MS3	Male	21.7	ENSG00000154723.12	ATP5PF	10.6083
HTP0055B2	Control	D21	Male	37	ENSG00000154723.12	ATP5PF	7.2839
HTP0057B2	Control	D21	Female	34.8	ENSG00000154723.12	ATP5PF	8.9027
HTP0058B2	Control	D21	Male	33.8	ENSG00000154723.12	ATP5PF	9.99943
HTP0059B2	Control	D21	Male	24.7	ENSG00000154723.12	ATP5PF	7.96699
HTP0061B2	Control	D21	Female	22.2	ENSG00000154723.12	ATP5PF	7.77588
HTP0062B2	Control	D21	Female	20.5	ENSG00000154723.12	ATP5PF	7.81699
HTP0066A2	T21	MS1	Male	14.7	ENSG00000154723.12	ATP5PF	12.2767
HTP0067B2	Control	D21	Male	20.5	ENSG00000154723.12	ATP5PF	13.6167
HTP0070A3	T21	MS3	Male	24.9	ENSG00000154723.12	ATP5PF	7.54247
HTP0073A2	T21	MS3	Male	54.7	ENSG00000154723.12	ATP5PF	9.02041
HTP0077B2	Control	D21	Male	43.3	ENSG00000154723.12	ATP5PF	8.82575
HTP0078B2	Control	D21	Male	27.7	ENSG00000154723.12	ATP5PF	3.93539
HTP0079B2	Control	D21	Male	28.4	ENSG00000154723.12	ATP5PF	6.57486
HTP0080A2	T21	MS1	Female	34.8	ENSG00000154723.12	ATP5PF	25.6543
HTP0087B2	Control	D21	Male	55.4	ENSG00000154723.12	ATP5PF	14.5104
HTP0090B2	Control	D21	Male	24.8	ENSG00000154723.12	ATP5PF	6.0857
HTP0092B2	Control	D21	Female	25.2	ENSG00000154723.12	ATP5PF	7.14289
HTP0095B2	Control	D21	Female	37.7	ENSG00000154723.12	ATP5PF	3.53145
HTP0096B2	Control	D21	Male	25.6	ENSG00000154723.12	ATP5PF	7.34502
HTP0098B2	Control	D21	Female	54.9	ENSG00000154723.12	ATP5PF	6.93699
HTP0100B2	Control	D21	Female	33.5	ENSG00000154723.12	ATP5PF	8.73643
HTP0101A2	T21	MS3	Female	31.3	ENSG00000154723.12	ATP5PF	13.5175
HTP0103A2	T21	MS1	Female	1.6	ENSG00000154723.12	ATP5PF	31.9765
HTP0104B2	Control	D21	Female	36.6	ENSG00000154723.12	ATP5PF	19.4062
HTP0105B3	Control	D21	Female	30	ENSG00000154723.12	ATP5PF	7.63277
HTP0107A3	T21	MS2	Female	33.7	ENSG00000154723.12	ATP5PF	13.047
HTP0109A3	T21	MS1	Female	49	ENSG00000154723.12	ATP5PF	20.2462
HTP0111B2	Control	D21	Female	44.5	ENSG00000154723.12	ATP5PF	12.8973
HTP0112A3	T21	MS3	Female	36	ENSG00000154723.12	ATP5PF	14.0373
HTP0116A2	T21	MS1	Male	10.9	ENSG00000154723.12	ATP5PF	32.6659
HTP0118B	Control	D21	Male	44.3	ENSG00000154723.12	ATP5PF	7.88928
HTP0119A	T21	MS1	Female	50.9	ENSG00000154723.12	ATP5PF	11.7645
HTP0126B2	Control	D21	Female	48	ENSG00000154723.12	ATP5PF	8.3758
HTP0127B2	Control	D21	Female	8.2	ENSG00000154723.12	ATP5PF	6.90714
HTP0146B	Control	D21	Male	47.4	ENSG00000154723.12	ATP5PF	13.9866
HTP0147B	Control	D21	Female	38.6	ENSG00000154723.12	ATP5PF	5.73497
HTP0148B2	Control	D21	Male	41.7	ENSG00000154723.12	ATP5PF	13.772
HTP0149B	Control	D21	Female	53.2	ENSG00000154723.12	ATP5PF	5.6949
HTP0151A	T21	MS3	Male	27.4	ENSG00000154723.12	ATP5PF	12.3727
HTP0198A3	T21	MS2	Male	36.3	ENSG00000154723.12	ATP5PF	11.3028
HTP0202B	Control	D21	Male	61.3	ENSG00000154723.12	ATP5PF	5.01924
HTP0205B	Control	D21	Female	42.6	ENSG00000154723.12	ATP5PF	10.5967
HTP0207A4	T21	MS1	Female	25.2	ENSG00000154723.12	ATP5PF	14.4095
HTP0211A3	T21	MS2	Male	29.7	ENSG00000154723.12	ATP5PF	19.3272
HTP0213A3	T21	MS2	Male	46.3	ENSG00000154723.12	ATP5PF	12.6419
HTP0214B2	Control	D21	Female	21.6	ENSG00000154723.12	ATP5PF	5.24001
HTP0216B2	Control	D21	Female	17.2	ENSG00000154723.12	ATP5PF	4.12627
HTP0219A2	T21	MS2	Female	19.5	ENSG00000154723.12	ATP5PF	10.0604
HTP0226A3	T21	MS1	Male	52.4	ENSG00000154723.12	ATP5PF	30.0466
HTP0230A2	T21	MS3	Female	39.6	ENSG00000154723.12	ATP5PF	9.06238
HTP0236A2	T21	MS1	Male	11.3	ENSG00000154723.12	ATP5PF	11.6127
HTP0238A3	T21	MS2	Male	41.5	ENSG00000154723.12	ATP5PF	14.3441
HTP0241A2	T21	MS3	Female	17.9	ENSG00000154723.12	ATP5PF	8.0203
HTP0242B3	Control	D21	Female	20.3	ENSG00000154723.12	ATP5PF	7.59852
HTP0243A3	T21	MS3	Female	15.1	ENSG00000154723.12	ATP5PF	6.83477
HTP0247A2	T21	MS3	Male	22.5	ENSG00000154723.12	ATP5PF	13.0658
HTP0249A2	T21	MS2	Female	34	ENSG00000154723.12	ATP5PF	9.76387
HTP0251A2	T21	MS3	Female	34.3	ENSG00000154723.12	ATP5PF	13.3568
HTP0254A2	T21	MS2	Male	33.8	ENSG00000154723.12	ATP5PF	9.2771
HTP0259A2	T21	MS3	Female	32.6	ENSG00000154723.12	ATP5PF	16.2918
HTP0261A2	T21	MS1	Male	22.9	ENSG00000154723.12	ATP5PF	17.0601
HTP0262A2	T21	MS3	Female	14.3	ENSG00000154723.12	ATP5PF	14.1798
HTP0263A2	T21	MS2	Female	12.4	ENSG00000154723.12	ATP5PF	16.0896
HTP0277A3	T21	MS1	Female	37.2	ENSG00000154723.12	ATP5PF	9.93433
HTP0289B	Control	D21	Male	7.1	ENSG00000154723.12	ATP5PF	6.07172
HTP0290B	Control	D21	Female	43.3	ENSG00000154723.12	ATP5PF	7.42864
HTP0293A	T21	MS3	Male	6.2	ENSG00000154723.12	ATP5PF	7.78803
HTP0294B	Control	D21	Male	4.2	ENSG00000154723.12	ATP5PF	6.18763
HTP0295A	T21	MS3	Male	51.2	ENSG00000154723.12	ATP5PF	25.0728
HTP0296A	T21	MS3	Male	55.1	ENSG00000154723.12	ATP5PF	21.513
HTP0298A	T21	MS1	Female	25.8	ENSG00000154723.12	ATP5PF	12.911
HTP0300A	T21	MS1	Female	30.8	ENSG00000154723.12	ATP5PF	21.2429
HTP0301A3	T21	MS2	Female	24	ENSG00000154723.12	ATP5PF	35.2091
HTP0306A	T21	MS3	Male	23.2	ENSG00000154723.12	ATP5PF	9.16582
HTP0312A2	T21	MS1	Female	35.7	ENSG00000154723.12	ATP5PF	21.1621
HTP0316B	Control	D21	Female	29.6	ENSG00000154723.12	ATP5PF	10.3622
HTP0318A3	T21	MS1	Male	30.5	ENSG00000154723.12	ATP5PF	26.4324
HTP0320A2	T21	MS3	Female	33.7	ENSG00000154723.12	ATP5PF	7.67772
HTP0321A	T21	MS3	Female	14	ENSG00000154723.12	ATP5PF	14.8345
HTP0323A	T21	MS3	Male	3.8	ENSG00000154723.12	ATP5PF	9.31377
HTP0324A2	T21	MS1	Male	22	ENSG00000154723.12	ATP5PF	25.5459
HTP0325A	T21	MS3	Male	13.4	ENSG00000154723.12	ATP5PF	17.2806
HTP0327A	T21	MS1	Male	6.5	ENSG00000154723.12	ATP5PF	19.3438
HTP0329A2	T21	MS3	Female	19.5	ENSG00000154723.12	ATP5PF	21.4432
HTP0330A	T21	MS1	Male	6.1	ENSG00000154723.12	ATP5PF	16.3592
HTP0331A	T21	MS3	Male	23.1	ENSG00000154723.12	ATP5PF	16.052
HTP0333A2	T21	MS3	Female	30.3	ENSG00000154723.12	ATP5PF	8.93192
HTP0334A2	T21	MS1	Male	44.1	ENSG00000154723.12	ATP5PF	18.962
HTP0335A2	T21	MS2	Female	57.6	ENSG00000154723.12	ATP5PF	17.2557
HTP0336A	T21	MS1	Female	8.7	ENSG00000154723.12	ATP5PF	24.1227
HTP0337A	T21	MS3	Male	22.2	ENSG00000154723.12	ATP5PF	13.2841
HTP0339A	T21	MS1	Male	16.1	ENSG00000154723.12	ATP5PF	28.368
HTP0340A	T21	MS3	Female	18.6	ENSG00000154723.12	ATP5PF	14.668
HTP0341A	T21	MS1	Male	2.6	ENSG00000154723.12	ATP5PF	17.3329
HTP0342A	T21	MS1	Female	13.6	ENSG00000154723.12	ATP5PF	19.3307
HTP0343B	Control	D21	Male	46.2	ENSG00000154723.12	ATP5PF	7.4008
HTP0345A	T21	MS3	Female	52.7	ENSG00000154723.12	ATP5PF	8.73545
HTP0346B	Control	D21	Female	37.1	ENSG00000154723.12	ATP5PF	7.43453
HTP0347B	Control	D21	Female	14	ENSG00000154723.12	ATP5PF	10.722
HTP0349B	Control	D21	Female	10	ENSG00000154723.12	ATP5PF	10.8658
HTP0352B	Control	D21	Male	43.2	ENSG00000154723.12	ATP5PF	16.6836
HTP0354A	T21	MS1	Male	6	ENSG00000154723.12	ATP5PF	25.1729
HTP0355B	Control	D21	Male	12.3	ENSG00000154723.12	ATP5PF	8.99181
HTP0357A	T21	MS1	Male	3.8	ENSG00000154723.12	ATP5PF	26.9102
HTP0361B2	Control	D21	Male	11.5	ENSG00000154723.12	ATP5PF	11.6741
HTP0364A	T21	MS3	Male	13.7	ENSG00000154723.12	ATP5PF	11.4279
HTP0367A	T21	MS1	Male	13.6	ENSG00000154723.12	ATP5PF	19.8118
HTP0368A	T21	MS1	Male	15.2	ENSG00000154723.12	ATP5PF	17.798
HTP0370A	T21	MS1	Male	20.2	ENSG00000154723.12	ATP5PF	26.2278
HTP0373A	T21	MS1	Male	56.7	ENSG00000154723.12	ATP5PF	19.255
HTP0374A	T21	MS2	Male	25.5	ENSG00000154723.12	ATP5PF	12.1451
HTP0375A	T21	MS1	Female	10.9	ENSG00000154723.12	ATP5PF	14.1827
HTP0376B	Control	D21	Female	24	ENSG00000154723.12	ATP5PF	8.95369
HTP0378A	T21	MS3	Female	31.4	ENSG00000154723.12	ATP5PF	11.2627
HTP0379A	T21	MS1	Female	35.4	ENSG00000154723.12	ATP5PF	15.3585
HTP0380A	T21	MS2	Male	25.8	ENSG00000154723.12	ATP5PF	8.57299
HTP0381A	T21	MS2	Male	25.4	ENSG00000154723.12	ATP5PF	11.6364
HTP0382A	T21	MS3	Male	39.5	ENSG00000154723.12	ATP5PF	7.6959
HTP0384A	T21	MS3	Female	27.8	ENSG00000154723.12	ATP5PF	8.61816
HTP0385A	T21	MS3	Male	25.6	ENSG00000154723.12	ATP5PF	9.09442
HTP0386A	T21	MS2	Male	6.8	ENSG00000154723.12	ATP5PF	9.63147
HTP0387A	T21	MS1	Female	33.3	ENSG00000154723.12	ATP5PF	21.9928
HTP0388A	T21	MS1	Female	37.5	ENSG00000154723.12	ATP5PF	31.6284
HTP0389A	T21	MS1	Female	20.1	ENSG00000154723.12	ATP5PF	12.036
HTP0390A	T21	MS3	Female	15.5	ENSG00000154723.12	ATP5PF	7.99952
HTP0391A	T21	MS1	Male	26.8	ENSG00000154723.12	ATP5PF	13.5973
HTP0392A	T21	MS3	Male	32.4	ENSG00000154723.12	ATP5PF	7.91693
HTP0393A	T21	MS2	Female	39.8	ENSG00000154723.12	ATP5PF	7.18243
HTP0394A	T21	MS2	Female	23.6	ENSG00000154723.12	ATP5PF	12.9449
HTP0395A	T21	MS2	Male	35.2	ENSG00000154723.12	ATP5PF	13.894
HTP0396A	T21	MS3	Male	15.9	ENSG00000154723.12	ATP5PF	9.11969
HTP0397A	T21	MS1	Male	38.7	ENSG00000154723.12	ATP5PF	34.5473
HTP0398A	T21	MS2	Female	17.5	ENSG00000154723.12	ATP5PF	23.6352
HTP0399A2	T21	MS3	Male	33.1	ENSG00000154723.12	ATP5PF	7.71785
HTP0400A	T21	MS1	Male	14.9	ENSG00000154723.12	ATP5PF	34.1616
HTP0401A	T21	MS3	Female	34.6	ENSG00000154723.12	ATP5PF	9.09812
HTP0402A	T21	MS1	Male	35.9	ENSG00000154723.12	ATP5PF	12.5841
HTP0403A	T21	MS3	Male	13.4	ENSG00000154723.12	ATP5PF	9.9761
HTP0404A	T21	MS3	Female	12.5	ENSG00000154723.12	ATP5PF	8.2807
HTP0405A	T21	MS3	Male	26.1	ENSG00000154723.12	ATP5PF	12.7654
HTP0406A	T21	MS2	Female	9.2	ENSG00000154723.12	ATP5PF	14.4052
HTP0407A	T21	MS3	Male	43.5	ENSG00000154723.12	ATP5PF	12.1825
HTP0408A	T21	MS1	Male	40.6	ENSG00000154723.12	ATP5PF	27.8698
HTP0409A	T21	MS2	Female	21.2	ENSG00000154723.12	ATP5PF	9.58998
HTP0410A	T21	MS2	Male	24	ENSG00000154723.12	ATP5PF	13.9759
HTP0411A	T21	MS3	Female	18.7	ENSG00000154723.12	ATP5PF	19.7345
HTP0412A	T21	MS3	Male	20.7	ENSG00000154723.12	ATP5PF	13.4228
HTP0413A	T21	MS2	Female	22.5	ENSG00000154723.12	ATP5PF	11.5818
HTP0414A	T21	MS3	Female	21.8	ENSG00000154723.12	ATP5PF	8.251
HTP0415A	T21	MS3	Female	8.3	ENSG00000154723.12	ATP5PF	9.58318
HTP0418A	T21	MS1	Male	3.8	ENSG00000154723.12	ATP5PF	52.2688
HTP0419A	T21	MS1	Male	20.8	ENSG00000154723.12	ATP5PF	32.286
HTP0420A	T21	MS1	Male	6.4	ENSG00000154723.12	ATP5PF	34.918
HTP0421A	T21	MS3	Male	13.7	ENSG00000154723.12	ATP5PF	8.26474
HTP0423A	T21	MS2	Male	23.9	ENSG00000154723.12	ATP5PF	23.1223
HTP0424A	T21	MS2	Female	4	ENSG00000154723.12	ATP5PF	15.2861
HTP0425A	T21	MS2	Male	19.1	ENSG00000154723.12	ATP5PF	13.273
HTP0426A	T21	MS3	Male	17.5	ENSG00000154723.12	ATP5PF	10.956
HTP0428A	T21	MS2	Male	27.5	ENSG00000154723.12	ATP5PF	31.8585
HTP0429B	Control	D21	Female	11.5	ENSG00000154723.12	ATP5PF	25.4171
HTP0430A	T21	MS2	Male	13.9	ENSG00000154723.12	ATP5PF	12.5754
HTP0431A2	T21	MS2	Female	20.9	ENSG00000154723.12	ATP5PF	18.4102
HTP0434A	T21	MS3	Female	25.9	ENSG00000154723.12	ATP5PF	9.76562
HTP0435A2	T21	MS1	Male	36.2	ENSG00000154723.12	ATP5PF	13.0887
HTP0436A	T21	MS3	Female	32.8	ENSG00000154723.12	ATP5PF	10.385
HTP0437A	T21	MS2	Male	24.9	ENSG00000154723.12	ATP5PF	17.828
HTP0438A	T21	MS1	Female	19.9	ENSG00000154723.12	ATP5PF	16.7394
HTP0439A2	T21	MS3	Male	40.8	ENSG00000154723.12	ATP5PF	9.20231
HTP0440A	T21	MS2	Male	20.9	ENSG00000154723.12	ATP5PF	21.8805
HTP0442A2	T21	MS1	Female	9.5	ENSG00000154723.12	ATP5PF	11.0346
HTP0443A2	T21	MS3	Male	17.9	ENSG00000154723.12	ATP5PF	8.8659
HTP0444B2	Control	D21	Female	9.9	ENSG00000154723.12	ATP5PF	5.30143
HTP0445A	T21	MS2	Female	38.8	ENSG00000154723.12	ATP5PF	8.88127
HTP0446A	T21	MS1	Female	31.7	ENSG00000154723.12	ATP5PF	16.3023
HTP0447B2	Control	D21	Female	16.5	ENSG00000154723.12	ATP5PF	5.49001
HTP0448A	T21	MS2	Male	21.5	ENSG00000154723.12	ATP5PF	20.506
HTP0449A	T21	MS2	Male	20.8	ENSG00000154723.12	ATP5PF	11.017
HTP0450A	T21	MS1	Male	15.4	ENSG00000154723.12	ATP5PF	30.0115
HTP0451A	T21	MS1	Male	32.5	ENSG00000154723.12	ATP5PF	44.9784
HTP0452A	T21	MS2	Female	16.6	ENSG00000154723.12	ATP5PF	24.2741
HTP0454A	T21	MS3	Male	21.7	ENSG00000154723.12	ATP5PF	14.7225
HTP0455B	Control	D21	Female	7.3	ENSG00000154723.12	ATP5PF	7.82305
HTP0456A	T21	MS2	Male	7.3	ENSG00000154723.12	ATP5PF	26.7105
HTP0457B	Control	D21	Female	7.3	ENSG00000154723.12	ATP5PF	10.5403
HTP0458A	T21	MS3	Male	20	ENSG00000154723.12	ATP5PF	8.54888
HTP0459A	T21	MS1	Male	13.7	ENSG00000154723.12	ATP5PF	18.8457
HTP0460A	T21	MS1	Male	20.3	ENSG00000154723.12	ATP5PF	13.9847
HTP0461A	T21	MS1	Female	12.5	ENSG00000154723.12	ATP5PF	13.7873
HTP0462A	T21	MS1	Male	38.6	ENSG00000154723.12	ATP5PF	33.0862
HTP0463A	T21	MS1	Female	28.3	ENSG00000154723.12	ATP5PF	16.3541
HTP0464A	T21	MS3	Male	22.7	ENSG00000154723.12	ATP5PF	12.764
HTP0465A	T21	MS3	Female	6.8	ENSG00000154723.12	ATP5PF	11.6858
HTP0466B	Control	D21	Female	10.9	ENSG00000154723.12	ATP5PF	7.17125
HTP0467A	T21	MS2	Female	32.5	ENSG00000154723.12	ATP5PF	8.45488
HTP0468A2	T21	MS2	Male	29.7	ENSG00000154723.12	ATP5PF	14.976
HTP0469A	T21	MS2	Female	16.7	ENSG00000154723.12	ATP5PF	31.3969
HTP0471A	T21	MS1	Female	9	ENSG00000154723.12	ATP5PF	30.2306
HTP0473A	T21	MS1	Male	17.1	ENSG00000154723.12	ATP5PF	26.0643
HTP0475A	T21	MS1	Female	22	ENSG00000154723.12	ATP5PF	33.0813
HTP0476A	T21	MS2	Female	11.1	ENSG00000154723.12	ATP5PF	18.9424
HTP0477A	T21	MS1	Male	3.4	ENSG00000154723.12	ATP5PF	34.3018
HTP0478A	T21	MS1	Female	40.3	ENSG00000154723.12	ATP5PF	14.0012
HTP0479A	T21	MS1	Male	3.7	ENSG00000154723.12	ATP5PF	14.2522
HTP0480A	T21	MS1	Female	21.9	ENSG00000154723.12	ATP5PF	13.6244
HTP0482A	T21	MS2	Male	19.3	ENSG00000154723.12	ATP5PF	22.8816
HTP0484A	T21	MS3	Male	5.6	ENSG00000154723.12	ATP5PF	15.7522
HTP0485A	T21	MS2	Female	5.7	ENSG00000154723.12	ATP5PF	9.26986
HTP0487A	T21	MS2	Male	4.6	ENSG00000154723.12	ATP5PF	13.0242
HTP0488A	T21	MS1	Male	5.4	ENSG00000154723.12	ATP5PF	16.0765
HTP0491A	T21	MS1	Male	6.5	ENSG00000154723.12	ATP5PF	16.8422
HTP0492B	Control	D21	Male	4.8	ENSG00000154723.12	ATP5PF	10.583
HTP0493B	Control	D21	Male	8.7	ENSG00000154723.12	ATP5PF	19.5555
HTP0494A	T21	MS2	Female	7.1	ENSG00000154723.12	ATP5PF	19.7799
HTP0495B	Control	D21	Female	4.5	ENSG00000154723.12	ATP5PF	9.1495
HTP0497B	Control	D21	Male	54.4	ENSG00000154723.12	ATP5PF	13.6955
HTP0498B	Control	D21	Male	11.9	ENSG00000154723.12	ATP5PF	9.43513
HTP0501A	T21	MS3	Male	4	ENSG00000154723.12	ATP5PF	17.134
HTP0502B	Control	D21	Male	27.1	ENSG00000154723.12	ATP5PF	14.2787
HTP0506B	Control	D21	Male	31.2	ENSG00000154723.12	ATP5PF	5.43372
HTP0507A	T21	MS3	Male	8.2	ENSG00000154723.12	ATP5PF	10.3898
HTP0508B2	Control	D21	Male	29.9	ENSG00000154723.12	ATP5PF	11.9912
HTP0510A	T21	MS1	Female	23	ENSG00000154723.12	ATP5PF	25.4741
HTP0512A	T21	MS3	Male	30	ENSG00000154723.12	ATP5PF	17.7696
HTP0515A	T21	MS3	Male	13.1	ENSG00000154723.12	ATP5PF	28.9758
HTP0516A	T21	MS1	Male	39.1	ENSG00000154723.12	ATP5PF	33.9329
HTP0517A	T21	MS2	Male	2.7	ENSG00000154723.12	ATP5PF	17.4017
HTP0519A	T21	MS1	Male	2	ENSG00000154723.12	ATP5PF	34.3647
HTP0523B	Control	D21	Female	23.3	ENSG00000154723.12	ATP5PF	9.77942
HTP0524B	Control	D21	Male	24.5	ENSG00000154723.12	ATP5PF	12.3238
HTP0525A	T21	MS1	Female	34.2	ENSG00000154723.12	ATP5PF	29.925
HTP0527B	Control	D21	Male	7.4	ENSG00000154723.12	ATP5PF	6.79124
HTP0530A	T21	MS3	Female	39.6	ENSG00000154723.12	ATP5PF	11.3712
HTP0531A	T21	MS3	Female	3.5	ENSG00000154723.12	ATP5PF	12.2171
HTP0534A	T21	MS1	Male	36.9	ENSG00000154723.12	ATP5PF	18.0398
HTP0535A	T21	MS3	Male	23.6	ENSG00000154723.12	ATP5PF	15.7627
HTP0537A	T21	MS2	Female	51.9	ENSG00000154723.12	ATP5PF	9.39057
HTP0538A	T21	MS3	Male	28.4	ENSG00000154723.12	ATP5PF	10.31
HTP0539A	T21	MS2	Female	42.8	ENSG00000154723.12	ATP5PF	9.00766
HTP0540A	T21	MS1	Female	14.5	ENSG00000154723.12	ATP5PF	12.4861
HTP0541A	T21	MS2	Male	29.7	ENSG00000154723.12	ATP5PF	18.4648
HTP0542A	T21	MS2	Male	27.8	ENSG00000154723.12	ATP5PF	15.5356
HTP0543A	T21	MS2	Male	36.9	ENSG00000154723.12	ATP5PF	14.9187
HTP0544A	T21	MS2	Male	38.1	ENSG00000154723.12	ATP5PF	16.2646
HTP0545A	T21	MS1	Male	18.1	ENSG00000154723.12	ATP5PF	8.75378
HTP0546A	T21	MS2	Female	51.4	ENSG00000154723.12	ATP5PF	10.2063
HTP0547A	T21	MS2	Female	26	ENSG00000154723.12	ATP5PF	10.1605
HTP0548A	T21	MS3	Female	46.2	ENSG00000154723.12	ATP5PF	5.50241
HTP0549A	T21	MS3	Female	20.6	ENSG00000154723.12	ATP5PF	10.5477
HTP0550A	T21	MS1	Female	15.2	ENSG00000154723.12	ATP5PF	13.314
HTP0551B	Control	D21	Female	18	ENSG00000154723.12	ATP5PF	6.12131
HTP0552A	T21	MS2	Male	17	ENSG00000154723.12	ATP5PF	12.0884
HTP0553A	T21	MS2	Female	18.2	ENSG00000154723.12	ATP5PF	15.9958
HTP0554A	T21	MS2	Male	23.1	ENSG00000154723.12	ATP5PF	14.2915
HTP0555B	Control	D21	Female	47.3	ENSG00000154723.12	ATP5PF	7.51126
HTP0556A	T21	MS2	Male	28.3	ENSG00000154723.12	ATP5PF	17.285
HTP0557B	Control	D21	Female	40.1	ENSG00000154723.12	ATP5PF	7.26465
HTP0559B	Control	D21	Male	10.8	ENSG00000154723.12	ATP5PF	11.1457
HTP0560A	T21	MS2	Male	50.1	ENSG00000154723.12	ATP5PF	12.2997
HTP0561A	T21	MS3	Male	13.7	ENSG00000154723.12	ATP5PF	8.6472
HTP0563A	T21	MS2	Female	8.7	ENSG00000154723.12	ATP5PF	20.1397
HTP0564A	T21	MS1	Male	14.2	ENSG00000154723.12	ATP5PF	10.4422
HTP0565A	T21	MS2	Male	22.5	ENSG00000154723.12	ATP5PF	14.8852
HTP0566A	T21	MS2	Male	13.7	ENSG00000154723.12	ATP5PF	12.1296
HTP0567B	Control	D21	Female	23	ENSG00000154723.12	ATP5PF	8.9318
HTP0568A	T21	MS2	Male	28.3	ENSG00000154723.12	ATP5PF	12.5804
HTP0569A	T21	MS2	Male	22.9	ENSG00000154723.12	ATP5PF	16.864
HTP0570A	T21	MS3	Male	38.8	ENSG00000154723.12	ATP5PF	8.50924
HTP0571A	T21	MS3	Male	13.1	ENSG00000154723.12	ATP5PF	10.5885
HTP0572A	T21	MS3	Male	24.4	ENSG00000154723.12	ATP5PF	7.0361
HTP0573B	Control	D21	Male	19.1	ENSG00000154723.12	ATP5PF	6.03017
HTP0574A	T21	MS3	Male	42.4	ENSG00000154723.12	ATP5PF	12.5913
HTP0575A	T21	MS2	Female	17.2	ENSG00000154723.12	ATP5PF	11.6906
HTP0576B	Control	D21	Female	11.2	ENSG00000154723.12	ATP5PF	6.48541
HTP0577A	T21	MS2	Female	28.4	ENSG00000154723.12	ATP5PF	10.5419
HTP0578A	T21	MS1	Male	25.7	ENSG00000154723.12	ATP5PF	10.1631
HTP0580A	T21	MS1	Female	31.8	ENSG00000154723.12	ATP5PF	20.7968
HTP0581A	T21	MS2	Male	30.6	ENSG00000154723.12	ATP5PF	12.7332
HTP0582B	Control	D21	Female	33.1	ENSG00000154723.12	ATP5PF	5.12677
HTP0583A	T21	MS1	Female	6.2	ENSG00000154723.12	ATP5PF	21.7468
HTP0584A	T21	MS2	Male	29.3	ENSG00000154723.12	ATP5PF	8.39523
HTP0585A	T21	MS3	Female	16.5	ENSG00000154723.12	ATP5PF	9.41216
HTP0586A	T21	MS3	Male	31.9	ENSG00000154723.12	ATP5PF	11.63
HTP0587A	T21	MS2	Male	4.3	ENSG00000154723.12	ATP5PF	11.7405
HTP0588A	T21	MS1	Female	19.2	ENSG00000154723.12	ATP5PF	18.6856
HTP0589A	T21	MS3	Female	19	ENSG00000154723.12	ATP5PF	15.0561
HTP0590A	T21	MS3	Male	16.8	ENSG00000154723.12	ATP5PF	10.1701
HTP0591A	T21	MS2	Male	31.9	ENSG00000154723.12	ATP5PF	13.4675
HTP0592A	T21	MS2	Female	14.5	ENSG00000154723.12	ATP5PF	13.7259
HTP0593A	T21	MS2	Male	11.7	ENSG00000154723.12	ATP5PF	7.52313
HTP0594A	T21	MS1	Male	30.1	ENSG00000154723.12	ATP5PF	10.5199
HTP0595B	Control	D21	Female	34.3	ENSG00000154723.12	ATP5PF	6.19758
HTP0596A	T21	MS2	Female	28.3	ENSG00000154723.12	ATP5PF	13.0691
HTP0597A	T21	MS2	Female	12.5	ENSG00000154723.12	ATP5PF	11.3778
HTP0598A	T21	MS3	Female	18	ENSG00000154723.12	ATP5PF	7.52644
HTP0599A	T21	MS3	Female	36.6	ENSG00000154723.12	ATP5PF	9.0362
HTP0600A	T21	MS3	Male	10.8	ENSG00000154723.12	ATP5PF	9.60607
HTP0602A	T21	MS3	Female	13.5	ENSG00000154723.12	ATP5PF	9.95397
HTP0603A	T21	MS1	Female	12.7	ENSG00000154723.12	ATP5PF	13.6521
HTP0604A	T21	MS3	Female	26.6	ENSG00000154723.12	ATP5PF	8.45197
HTP0605A	T21	MS3	Male	17.5	ENSG00000154723.12	ATP5PF	9.40058
HTP0607A	T21	MS2	Male	23.9	ENSG00000154723.12	ATP5PF	8.19152
HTP0608A	T21	MS1	Female	32.5	ENSG00000154723.12	ATP5PF	13.0977
HTP0609A	T21	MS1	Female	4	ENSG00000154723.12	ATP5PF	19.9554
HTP0610A	T21	MS3	Female	17	ENSG00000154723.12	ATP5PF	7.33481
HTP0611A	T21	MS1	Female	23.9	ENSG00000154723.12	ATP5PF	11.1355
HTP0612A	T21	MS1	Male	11.4	ENSG00000154723.12	ATP5PF	23.0735
HTP0613A	T21	MS3	Female	10.3	ENSG00000154723.12	ATP5PF	15.5808
HTP0615B	Control	D21	Male	9.2	ENSG00000154723.12	ATP5PF	8.51167
HTP0616A	T21	MS3	Male	19	ENSG00000154723.12	ATP5PF	9.00769
HTP0617A	T21	MS3	Male	30.5	ENSG00000154723.12	ATP5PF	9.4347
HTP0618A	T21	MS3	Female	37	ENSG00000154723.12	ATP5PF	9.2288
HTP0619A	T21	MS3	Female	37	ENSG00000154723.12	ATP5PF	12.8454
HTP0620A	T21	MS3	Female	19.6	ENSG00000154723.12	ATP5PF	9.15259
HTP0621A	T21	MS2	Female	21.4	ENSG00000154723.12	ATP5PF	10.4235
HTP0622A	T21	MS2	Female	26	ENSG00000154723.12	ATP5PF	11.8173
HTP0623A	T21	MS2	Female	28.1	ENSG00000154723.12	ATP5PF	10.2048
HTP0624A	T21	MS2	Female	28.1	ENSG00000154723.12	ATP5PF	9.84782
HTP0625A	T21	MS1	Male	40.1	ENSG00000154723.12	ATP5PF	7.06135
HTP0626A	T21	MS2	Male	14.2	ENSG00000154723.12	ATP5PF	8.64974
HTP0627A	T21	MS3	Female	21.1	ENSG00000154723.12	ATP5PF	8.95704
HTP0628B	Control	D21	Female	4.8	ENSG00000154723.12	ATP5PF	6.21118
HTP0629A	T21	MS1	Female	7	ENSG00000154723.12	ATP5PF	12.9944
HTP0630A	T21	MS2	Male	39.9	ENSG00000154723.12	ATP5PF	10.2379
HTP0631A	T21	MS1	Female	33	ENSG00000154723.12	ATP5PF	11.0022
HTP0632A	T21	MS2	Female	26.4	ENSG00000154723.12	ATP5PF	8.45322
HTP0633A	T21	MS1	Male	33.1	ENSG00000154723.12	ATP5PF	10.3192
HTP0634A	T21	MS2	Male	20.4	ENSG00000154723.12	ATP5PF	17.1263
HTP0637A	T21	MS3	Female	20.1	ENSG00000154723.12	ATP5PF	8.33528
HTP0638A	T21	MS3	Female	32.7	ENSG00000154723.12	ATP5PF	6.84031
HTP0639A	T21	MS1	Male	27.3	ENSG00000154723.12	ATP5PF	9.69325
HTP0641A	T21	MS1	Male	46.6	ENSG00000154723.12	ATP5PF	12.1018
HTP0642A	T21	MS3	Female	25.2	ENSG00000154723.12	ATP5PF	7.82768
HTP0643A	T21	MS3	Male	29.7	ENSG00000154723.12	ATP5PF	7.01893
HTP0644A	T21	MS3	Male	28.7	ENSG00000154723.12	ATP5PF	6.61993
HTP0645A	T21	MS1	Male	28.4	ENSG00000154723.12	ATP5PF	14.9716
HTP0646A	T21	MS3	Male	17.1	ENSG00000154723.12	ATP5PF	8.39901
HTP0647A	T21	MS1	Male	7	ENSG00000154723.12	ATP5PF	15.7023
HTP0648B	Control	D21	Male	11.9	ENSG00000154723.12	ATP5PF	8.3579
HTP0649B	Control	D21	Female	44.6	ENSG00000154723.12	ATP5PF	8.80452
HTP0650A	T21	MS1	Female	45.7	ENSG00000154723.12	ATP5PF	21.5474
HTP0651A	T21	MS3	Male	31.2	ENSG00000154723.12	ATP5PF	8.65418
HTP0652A	T21	MS1	Female	35.1	ENSG00000154723.12	ATP5PF	13.9621
HTP0653B	Control	D21	Male	13.9	ENSG00000154723.12	ATP5PF	6.43575
HTP0654A	T21	MS1	Female	26.9	ENSG00000154723.12	ATP5PF	8.00228
HTP0655B	Control	D21	Male	15.8	ENSG00000154723.12	ATP5PF	10.2454
HTP0657A	T21	MS3	Male	16.9	ENSG00000154723.12	ATP5PF	7.12218
HTP0658A	T21	MS1	Male	15.3	ENSG00000154723.12	ATP5PF	10.9342
HTP0659A	T21	MS1	Female	36.5	ENSG00000154723.12	ATP5PF	8.46222
HTP0660A	T21	MS1	Male	13	ENSG00000154723.12	ATP5PF	8.0936
HTP0661A	T21	MS1	Male	28.4	ENSG00000154723.12	ATP5PF	12.2749
HTP0662A	T21	MS1	Female	26.1	ENSG00000154723.12	ATP5PF	26.2735
HTP0663A	T21	MS3	Female	20.5	ENSG00000154723.12	ATP5PF	7.2431
HTP0664A	T21	MS2	Female	29.4	ENSG00000154723.12	ATP5PF	11.5802
HTP0665A	T21	MS1	Female	23.4	ENSG00000154723.12	ATP5PF	11.6469
HTP0666A	T21	MS3	Male	17.4	ENSG00000154723.12	ATP5PF	8.8793
HTP0667A	T21	MS2	Male	24.1	ENSG00000154723.12	ATP5PF	8.11099
HTP0668A	T21	MS1	Female	29.7	ENSG00000154723.12	ATP5PF	15.3263
HTP0669B	Control	D21	Female	14.6	ENSG00000154723.12	ATP5PF	5.76143
HTP0672A	T21	MS1	Male	17.2	ENSG00000154723.12	ATP5PF	27.275
HTP0676A	T21	MS1	Female	19.3	ENSG00000154723.12	ATP5PF	29.3203
HTP0706A	T21	MS3	Female	22.8	ENSG00000154723.12	ATP5PF	10.9065
HTP0708A	T21	MS1	Male	17	ENSG00000154723.12	ATP5PF	14.4597
HTP0204A	T21	MS2	Male	13.1	ENSG00000154723.12	ATP5PF	56.2531
HTP0206B	Control	D21	Male	15.8	ENSG00000154723.12	ATP5PF	20.4596
HTP0288B	Control	D21	Male	9.2	ENSG00000154723.12	ATP5PF	19.8068
HTP0302B	Control	D21	Female	41.6	ENSG00000154723.12	ATP5PF	21.3722
HTP0310A	T21	MS2	Male	10.8	ENSG00000154723.12	ATP5PF	20.0542
HTP0322B	Control	D21	Male	29	ENSG00000154723.12	ATP5PF	13.282
HTP0326A	T21	MS2	Female	30.2	ENSG00000154723.12	ATP5PF	42.6404
HTP0328A	T21	MS2	Female	41.2	ENSG00000154723.12	ATP5PF	30.4034
HTP0332A	T21	MS2	Male	24.4	ENSG00000154723.12	ATP5PF	43.4327
HTP0338B	Control	D21	Male	27.5	ENSG00000154723.12	ATP5PF	24.1344
HTP0348A	T21	MS2	Female	17.2	ENSG00000154723.12	ATP5PF	34.288
HTP0351A	T21	MS2	Male	27	ENSG00000154723.12	ATP5PF	16.8238
HTP0084A2	T21	MS2	Male	35	ENSG00000154723.12	ATP5PF	47.8636
HTP0085B2	Control	D21	Male	33.7	ENSG00000154723.12	ATP5PF	19.4247
HTP0001B2	Control	D21	Female	25.8	ENSG00000154727.10	GABPA	15.3993
HTP0005A3	T21	MS1	Male	36.5	ENSG00000154727.10	GABPA	15.552
HTP0012A2	T21	MS1	Female	44	ENSG00000154727.10	GABPA	15.3448
HTP0015A4	T21	MS2	Male	31.2	ENSG00000154727.10	GABPA	13.5572
HTP0017A4	T21	MS3	Female	23.6	ENSG00000154727.10	GABPA	16.4966
HTP0018B3	Control	D21	Female	57	ENSG00000154727.10	GABPA	17.3679
HTP0019B2	Control	D21	Female	56.9	ENSG00000154727.10	GABPA	11.3797
HTP0022B2	Control	D21	Female	43.2	ENSG00000154727.10	GABPA	9.6857
HTP0023A2	T21	MS2	Female	36.2	ENSG00000154727.10	GABPA	11.1672
HTP0025A3	T21	MS2	Female	25.7	ENSG00000154727.10	GABPA	13.8553
HTP0026B2	Control	D21	Female	55.6	ENSG00000154727.10	GABPA	12.4069
HTP0034B3	Control	D21	Female	25.1	ENSG00000154727.10	GABPA	9.50063
HTP0035B3	Control	D21	Female	28.6	ENSG00000154727.10	GABPA	13.12
HTP0036A2	T21	MS1	Female	32.1	ENSG00000154727.10	GABPA	18.8617
HTP0040B3	Control	D21	Female	28.9	ENSG00000154727.10	GABPA	10.0742
HTP0042B2	Control	D21	Male	36.2	ENSG00000154727.10	GABPA	16.0799
HTP0043B2	Control	D21	Male	38.2	ENSG00000154727.10	GABPA	10.7653
HTP0044B2	Control	D21	Male	35.8	ENSG00000154727.10	GABPA	8.51576
HTP0047B2	Control	D21	Male	38.7	ENSG00000154727.10	GABPA	12.272
HTP0048B2	Control	D21	Female	39.4	ENSG00000154727.10	GABPA	8.89007
HTP0050A3	T21	MS3	Female	22.8	ENSG00000154727.10	GABPA	9.52061
HTP0052A2	T21	MS1	Female	29.9	ENSG00000154727.10	GABPA	19.0849
HTP0053A2	T21	MS1	Female	26.3	ENSG00000154727.10	GABPA	21.346
HTP0054A2	T21	MS3	Male	21.7	ENSG00000154727.10	GABPA	11.5089
HTP0055B2	Control	D21	Male	37	ENSG00000154727.10	GABPA	8.27009
HTP0057B2	Control	D21	Female	34.8	ENSG00000154727.10	GABPA	10.9453
HTP0058B2	Control	D21	Male	33.8	ENSG00000154727.10	GABPA	12.9068
HTP0059B2	Control	D21	Male	24.7	ENSG00000154727.10	GABPA	14.6426
HTP0061B2	Control	D21	Female	22.2	ENSG00000154727.10	GABPA	10.434
HTP0062B2	Control	D21	Female	20.5	ENSG00000154727.10	GABPA	8.82628
HTP0066A2	T21	MS1	Male	14.7	ENSG00000154727.10	GABPA	16.9264
HTP0067B2	Control	D21	Male	20.5	ENSG00000154727.10	GABPA	8.59974
HTP0070A3	T21	MS3	Male	24.9	ENSG00000154727.10	GABPA	8.97575
HTP0073A2	T21	MS3	Male	54.7	ENSG00000154727.10	GABPA	8.40609
HTP0077B2	Control	D21	Male	43.3	ENSG00000154727.10	GABPA	11.6623
HTP0078B2	Control	D21	Male	27.7	ENSG00000154727.10	GABPA	10.0295
HTP0079B2	Control	D21	Male	28.4	ENSG00000154727.10	GABPA	15.3538
HTP0080A2	T21	MS1	Female	34.8	ENSG00000154727.10	GABPA	19.4232
HTP0087B2	Control	D21	Male	55.4	ENSG00000154727.10	GABPA	12.8397
HTP0090B2	Control	D21	Male	24.8	ENSG00000154727.10	GABPA	10.4989
HTP0092B2	Control	D21	Female	25.2	ENSG00000154727.10	GABPA	14.7125
HTP0095B2	Control	D21	Female	37.7	ENSG00000154727.10	GABPA	6.13001
HTP0096B2	Control	D21	Male	25.6	ENSG00000154727.10	GABPA	10.4882
HTP0098B2	Control	D21	Female	54.9	ENSG00000154727.10	GABPA	10.9859
HTP0100B2	Control	D21	Female	33.5	ENSG00000154727.10	GABPA	13.9535
HTP0101A2	T21	MS3	Female	31.3	ENSG00000154727.10	GABPA	10.7298
HTP0103A2	T21	MS1	Female	1.6	ENSG00000154727.10	GABPA	23.7525
HTP0104B2	Control	D21	Female	36.6	ENSG00000154727.10	GABPA	15.6498
HTP0105B3	Control	D21	Female	30	ENSG00000154727.10	GABPA	11.8532
HTP0107A3	T21	MS2	Female	33.7	ENSG00000154727.10	GABPA	6.423
HTP0109A3	T21	MS1	Female	49	ENSG00000154727.10	GABPA	17.1397
HTP0111B2	Control	D21	Female	44.5	ENSG00000154727.10	GABPA	9.6794
HTP0112A3	T21	MS3	Female	36	ENSG00000154727.10	GABPA	16.574
HTP0116A2	T21	MS1	Male	10.9	ENSG00000154727.10	GABPA	21.4685
HTP0118B	Control	D21	Male	44.3	ENSG00000154727.10	GABPA	8.73389
HTP0119A	T21	MS1	Female	50.9	ENSG00000154727.10	GABPA	17.231
HTP0126B2	Control	D21	Female	48	ENSG00000154727.10	GABPA	11.943
HTP0127B2	Control	D21	Female	8.2	ENSG00000154727.10	GABPA	10.9086
HTP0146B	Control	D21	Male	47.4	ENSG00000154727.10	GABPA	12.6897
HTP0147B	Control	D21	Female	38.6	ENSG00000154727.10	GABPA	13.9835
HTP0148B2	Control	D21	Male	41.7	ENSG00000154727.10	GABPA	5.37559
HTP0149B	Control	D21	Female	53.2	ENSG00000154727.10	GABPA	8.94452
HTP0151A	T21	MS3	Male	27.4	ENSG00000154727.10	GABPA	13.3072
HTP0198A3	T21	MS2	Male	36.3	ENSG00000154727.10	GABPA	6.8947
HTP0202B	Control	D21	Male	61.3	ENSG00000154727.10	GABPA	7.86291
HTP0205B	Control	D21	Female	42.6	ENSG00000154727.10	GABPA	8.81328
HTP0207A4	T21	MS1	Female	25.2	ENSG00000154727.10	GABPA	18.483
HTP0211A3	T21	MS2	Male	29.7	ENSG00000154727.10	GABPA	8.16743
HTP0213A3	T21	MS2	Male	46.3	ENSG00000154727.10	GABPA	5.38359
HTP0214B2	Control	D21	Female	21.6	ENSG00000154727.10	GABPA	9.4975
HTP0216B2	Control	D21	Female	17.2	ENSG00000154727.10	GABPA	6.50192
HTP0219A2	T21	MS2	Female	19.5	ENSG00000154727.10	GABPA	8.90117
HTP0226A3	T21	MS1	Male	52.4	ENSG00000154727.10	GABPA	18.6451
HTP0230A2	T21	MS3	Female	39.6	ENSG00000154727.10	GABPA	9.16395
HTP0236A2	T21	MS1	Male	11.3	ENSG00000154727.10	GABPA	18.4348
HTP0238A3	T21	MS2	Male	41.5	ENSG00000154727.10	GABPA	7.56189
HTP0241A2	T21	MS3	Female	17.9	ENSG00000154727.10	GABPA	11.9715
HTP0242B3	Control	D21	Female	20.3	ENSG00000154727.10	GABPA	6.01571
HTP0243A3	T21	MS3	Female	15.1	ENSG00000154727.10	GABPA	10.3078
HTP0247A2	T21	MS3	Male	22.5	ENSG00000154727.10	GABPA	11.705
HTP0249A2	T21	MS2	Female	34	ENSG00000154727.10	GABPA	8.14453
HTP0251A2	T21	MS3	Female	34.3	ENSG00000154727.10	GABPA	16.1337
HTP0254A2	T21	MS2	Male	33.8	ENSG00000154727.10	GABPA	5.5046
HTP0259A2	T21	MS3	Female	32.6	ENSG00000154727.10	GABPA	20.4686
HTP0261A2	T21	MS1	Male	22.9	ENSG00000154727.10	GABPA	16.9514
HTP0262A2	T21	MS3	Female	14.3	ENSG00000154727.10	GABPA	14.1069
HTP0263A2	T21	MS2	Female	12.4	ENSG00000154727.10	GABPA	9.93958
HTP0277A3	T21	MS1	Female	37.2	ENSG00000154727.10	GABPA	13.0542
HTP0289B	Control	D21	Male	7.1	ENSG00000154727.10	GABPA	17.8612
HTP0290B	Control	D21	Female	43.3	ENSG00000154727.10	GABPA	15.1693
HTP0293A	T21	MS3	Male	6.2	ENSG00000154727.10	GABPA	13.8001
HTP0294B	Control	D21	Male	4.2	ENSG00000154727.10	GABPA	12.3348
HTP0295A	T21	MS3	Male	51.2	ENSG00000154727.10	GABPA	13.9978
HTP0296A	T21	MS3	Male	55.1	ENSG00000154727.10	GABPA	15.3242
HTP0298A	T21	MS1	Female	25.8	ENSG00000154727.10	GABPA	17.0936
HTP0300A	T21	MS1	Female	30.8	ENSG00000154727.10	GABPA	17.6696
HTP0301A3	T21	MS2	Female	24	ENSG00000154727.10	GABPA	11.5608
HTP0306A	T21	MS3	Male	23.2	ENSG00000154727.10	GABPA	10.156
HTP0312A2	T21	MS1	Female	35.7	ENSG00000154727.10	GABPA	20.4611
HTP0316B	Control	D21	Female	29.6	ENSG00000154727.10	GABPA	11.6652
HTP0318A3	T21	MS1	Male	30.5	ENSG00000154727.10	GABPA	25.4352
HTP0320A2	T21	MS3	Female	33.7	ENSG00000154727.10	GABPA	13.9085
HTP0321A	T21	MS3	Female	14	ENSG00000154727.10	GABPA	14.7294
HTP0323A	T21	MS3	Male	3.8	ENSG00000154727.10	GABPA	12.6262
HTP0324A2	T21	MS1	Male	22	ENSG00000154727.10	GABPA	12.3788
HTP0325A	T21	MS3	Male	13.4	ENSG00000154727.10	GABPA	18.5982
HTP0327A	T21	MS1	Male	6.5	ENSG00000154727.10	GABPA	21.9163
HTP0329A2	T21	MS3	Female	19.5	ENSG00000154727.10	GABPA	9.44251
HTP0330A	T21	MS1	Male	6.1	ENSG00000154727.10	GABPA	23.8152
HTP0331A	T21	MS3	Male	23.1	ENSG00000154727.10	GABPA	17.0789
HTP0333A2	T21	MS3	Female	30.3	ENSG00000154727.10	GABPA	14.4846
HTP0334A2	T21	MS1	Male	44.1	ENSG00000154727.10	GABPA	19.3178
HTP0335A2	T21	MS2	Female	57.6	ENSG00000154727.10	GABPA	12.0156
HTP0336A	T21	MS1	Female	8.7	ENSG00000154727.10	GABPA	22.986
HTP0337A	T21	MS3	Male	22.2	ENSG00000154727.10	GABPA	14.6668
HTP0339A	T21	MS1	Male	16.1	ENSG00000154727.10	GABPA	24.6614
HTP0340A	T21	MS3	Female	18.6	ENSG00000154727.10	GABPA	14.8937
HTP0341A	T21	MS1	Male	2.6	ENSG00000154727.10	GABPA	17.9081
HTP0342A	T21	MS1	Female	13.6	ENSG00000154727.10	GABPA	18.3946
HTP0343B	Control	D21	Male	46.2	ENSG00000154727.10	GABPA	9.12606
HTP0345A	T21	MS3	Female	52.7	ENSG00000154727.10	GABPA	10.5379
HTP0346B	Control	D21	Female	37.1	ENSG00000154727.10	GABPA	10.757
HTP0347B	Control	D21	Female	14	ENSG00000154727.10	GABPA	13.7948
HTP0349B	Control	D21	Female	10	ENSG00000154727.10	GABPA	16.867
HTP0352B	Control	D21	Male	43.2	ENSG00000154727.10	GABPA	14.3928
HTP0354A	T21	MS1	Male	6	ENSG00000154727.10	GABPA	19.2615
HTP0355B	Control	D21	Male	12.3	ENSG00000154727.10	GABPA	10.5885
HTP0357A	T21	MS1	Male	3.8	ENSG00000154727.10	GABPA	27.7024
HTP0361B2	Control	D21	Male	11.5	ENSG00000154727.10	GABPA	12.2572
HTP0364A	T21	MS3	Male	13.7	ENSG00000154727.10	GABPA	14.4802
HTP0367A	T21	MS1	Male	13.6	ENSG00000154727.10	GABPA	12.3098
HTP0368A	T21	MS1	Male	15.2	ENSG00000154727.10	GABPA	18.7935
HTP0370A	T21	MS1	Male	20.2	ENSG00000154727.10	GABPA	19.4576
HTP0373A	T21	MS1	Male	56.7	ENSG00000154727.10	GABPA	17.4872
HTP0374A	T21	MS2	Male	25.5	ENSG00000154727.10	GABPA	8.7658
HTP0375A	T21	MS1	Female	10.9	ENSG00000154727.10	GABPA	20.737
HTP0376B	Control	D21	Female	24	ENSG00000154727.10	GABPA	8.72797
HTP0378A	T21	MS3	Female	31.4	ENSG00000154727.10	GABPA	7.15407
HTP0379A	T21	MS1	Female	35.4	ENSG00000154727.10	GABPA	15.1657
HTP0380A	T21	MS2	Male	25.8	ENSG00000154727.10	GABPA	6.4266
HTP0381A	T21	MS2	Male	25.4	ENSG00000154727.10	GABPA	15.943
HTP0382A	T21	MS3	Male	39.5	ENSG00000154727.10	GABPA	6.7875
HTP0384A	T21	MS3	Female	27.8	ENSG00000154727.10	GABPA	8.2411
HTP0385A	T21	MS3	Male	25.6	ENSG00000154727.10	GABPA	8.76787
HTP0386A	T21	MS2	Male	6.8	ENSG00000154727.10	GABPA	13.0549
HTP0387A	T21	MS1	Female	33.3	ENSG00000154727.10	GABPA	17.0576
HTP0388A	T21	MS1	Female	37.5	ENSG00000154727.10	GABPA	11.312
HTP0389A	T21	MS1	Female	20.1	ENSG00000154727.10	GABPA	16.8256
HTP0390A	T21	MS3	Female	15.5	ENSG00000154727.10	GABPA	9.03543
HTP0391A	T21	MS1	Male	26.8	ENSG00000154727.10	GABPA	16.972
HTP0392A	T21	MS3	Male	32.4	ENSG00000154727.10	GABPA	9.61588
HTP0393A	T21	MS2	Female	39.8	ENSG00000154727.10	GABPA	10.121
HTP0394A	T21	MS2	Female	23.6	ENSG00000154727.10	GABPA	12.7672
HTP0395A	T21	MS2	Male	35.2	ENSG00000154727.10	GABPA	10.9925
HTP0396A	T21	MS3	Male	15.9	ENSG00000154727.10	GABPA	7.47418
HTP0397A	T21	MS1	Male	38.7	ENSG00000154727.10	GABPA	19.6402
HTP0398A	T21	MS2	Female	17.5	ENSG00000154727.10	GABPA	9.1444
HTP0399A2	T21	MS3	Male	33.1	ENSG00000154727.10	GABPA	9.84092
HTP0400A	T21	MS1	Male	14.9	ENSG00000154727.10	GABPA	13.595
HTP0401A	T21	MS3	Female	34.6	ENSG00000154727.10	GABPA	11.9599
HTP0402A	T21	MS1	Male	35.9	ENSG00000154727.10	GABPA	13.7856
HTP0403A	T21	MS3	Male	13.4	ENSG00000154727.10	GABPA	10.4827
HTP0404A	T21	MS3	Female	12.5	ENSG00000154727.10	GABPA	6.17777
HTP0405A	T21	MS3	Male	26.1	ENSG00000154727.10	GABPA	15.2197
HTP0406A	T21	MS2	Female	9.2	ENSG00000154727.10	GABPA	16.8775
HTP0407A	T21	MS3	Male	43.5	ENSG00000154727.10	GABPA	11.7741
HTP0408A	T21	MS1	Male	40.6	ENSG00000154727.10	GABPA	11.707
HTP0409A	T21	MS2	Female	21.2	ENSG00000154727.10	GABPA	8.761
HTP0410A	T21	MS2	Male	24	ENSG00000154727.10	GABPA	9.34287
HTP0411A	T21	MS3	Female	18.7	ENSG00000154727.10	GABPA	9.21297
HTP0412A	T21	MS3	Male	20.7	ENSG00000154727.10	GABPA	15.8367
HTP0413A	T21	MS2	Female	22.5	ENSG00000154727.10	GABPA	11.2778
HTP0414A	T21	MS3	Female	21.8	ENSG00000154727.10	GABPA	15.6393
HTP0415A	T21	MS3	Female	8.3	ENSG00000154727.10	GABPA	9.31137
HTP0418A	T21	MS1	Male	3.8	ENSG00000154727.10	GABPA	14.6626
HTP0419A	T21	MS1	Male	20.8	ENSG00000154727.10	GABPA	13.6962
HTP0420A	T21	MS1	Male	6.4	ENSG00000154727.10	GABPA	13.5196
HTP0421A	T21	MS3	Male	13.7	ENSG00000154727.10	GABPA	11.9059
HTP0423A	T21	MS2	Male	23.9	ENSG00000154727.10	GABPA	11.2715
HTP0424A	T21	MS2	Female	4	ENSG00000154727.10	GABPA	11.2265
HTP0425A	T21	MS2	Male	19.1	ENSG00000154727.10	GABPA	12.169
HTP0426A	T21	MS3	Male	17.5	ENSG00000154727.10	GABPA	10.9102
HTP0428A	T21	MS2	Male	27.5	ENSG00000154727.10	GABPA	8.65155
HTP0429B	Control	D21	Female	11.5	ENSG00000154727.10	GABPA	7.57371
HTP0430A	T21	MS2	Male	13.9	ENSG00000154727.10	GABPA	11.0074
HTP0431A2	T21	MS2	Female	20.9	ENSG00000154727.10	GABPA	8.77884
HTP0434A	T21	MS3	Female	25.9	ENSG00000154727.10	GABPA	6.78406
HTP0435A2	T21	MS1	Male	36.2	ENSG00000154727.10	GABPA	11.792
HTP0436A	T21	MS3	Female	32.8	ENSG00000154727.10	GABPA	13.6652
HTP0437A	T21	MS2	Male	24.9	ENSG00000154727.10	GABPA	8.61605
HTP0438A	T21	MS1	Female	19.9	ENSG00000154727.10	GABPA	17.465
HTP0439A2	T21	MS3	Male	40.8	ENSG00000154727.10	GABPA	14.2703
HTP0440A	T21	MS2	Male	20.9	ENSG00000154727.10	GABPA	12.0479
HTP0442A2	T21	MS1	Female	9.5	ENSG00000154727.10	GABPA	11.6689
HTP0443A2	T21	MS3	Male	17.9	ENSG00000154727.10	GABPA	6.01677
HTP0444B2	Control	D21	Female	9.9	ENSG00000154727.10	GABPA	8.89442
HTP0445A	T21	MS2	Female	38.8	ENSG00000154727.10	GABPA	8.96215
HTP0446A	T21	MS1	Female	31.7	ENSG00000154727.10	GABPA	16.2378
HTP0447B2	Control	D21	Female	16.5	ENSG00000154727.10	GABPA	5.45878
HTP0448A	T21	MS2	Male	21.5	ENSG00000154727.10	GABPA	9.4378
HTP0449A	T21	MS2	Male	20.8	ENSG00000154727.10	GABPA	6.91089
HTP0450A	T21	MS1	Male	15.4	ENSG00000154727.10	GABPA	25.0576
HTP0451A	T21	MS1	Male	32.5	ENSG00000154727.10	GABPA	20.4959
HTP0452A	T21	MS2	Female	16.6	ENSG00000154727.10	GABPA	9.25834
HTP0454A	T21	MS3	Male	21.7	ENSG00000154727.10	GABPA	15.0813
HTP0455B	Control	D21	Female	7.3	ENSG00000154727.10	GABPA	14.3808
HTP0456A	T21	MS2	Male	7.3	ENSG00000154727.10	GABPA	8.22464
HTP0457B	Control	D21	Female	7.3	ENSG00000154727.10	GABPA	11.3317
HTP0458A	T21	MS3	Male	20	ENSG00000154727.10	GABPA	11.7082
HTP0459A	T21	MS1	Male	13.7	ENSG00000154727.10	GABPA	20.2241
HTP0460A	T21	MS1	Male	20.3	ENSG00000154727.10	GABPA	18.5231
HTP0461A	T21	MS1	Female	12.5	ENSG00000154727.10	GABPA	16.6116
HTP0462A	T21	MS1	Male	38.6	ENSG00000154727.10	GABPA	21.4616
HTP0463A	T21	MS1	Female	28.3	ENSG00000154727.10	GABPA	16.8522
HTP0464A	T21	MS3	Male	22.7	ENSG00000154727.10	GABPA	10.4494
HTP0465A	T21	MS3	Female	6.8	ENSG00000154727.10	GABPA	13.6901
HTP0466B	Control	D21	Female	10.9	ENSG00000154727.10	GABPA	9.24596
HTP0467A	T21	MS2	Female	32.5	ENSG00000154727.10	GABPA	6.67384
HTP0468A2	T21	MS2	Male	29.7	ENSG00000154727.10	GABPA	8.84098
HTP0469A	T21	MS2	Female	16.7	ENSG00000154727.10	GABPA	10.1427
HTP0471A	T21	MS1	Female	9	ENSG00000154727.10	GABPA	19.3421
HTP0473A	T21	MS1	Male	17.1	ENSG00000154727.10	GABPA	15.0854
HTP0475A	T21	MS1	Female	22	ENSG00000154727.10	GABPA	20.1679
HTP0476A	T21	MS2	Female	11.1	ENSG00000154727.10	GABPA	8.31983
HTP0477A	T21	MS1	Male	3.4	ENSG00000154727.10	GABPA	21.0357
HTP0478A	T21	MS1	Female	40.3	ENSG00000154727.10	GABPA	18.7028
HTP0479A	T21	MS1	Male	3.7	ENSG00000154727.10	GABPA	18.981
HTP0480A	T21	MS1	Female	21.9	ENSG00000154727.10	GABPA	16.4513
HTP0482A	T21	MS2	Male	19.3	ENSG00000154727.10	GABPA	14.3217
HTP0484A	T21	MS3	Male	5.6	ENSG00000154727.10	GABPA	10.4749
HTP0485A	T21	MS2	Female	5.7	ENSG00000154727.10	GABPA	12.6042
HTP0487A	T21	MS2	Male	4.6	ENSG00000154727.10	GABPA	13.8632
HTP0488A	T21	MS1	Male	5.4	ENSG00000154727.10	GABPA	19.701
HTP0491A	T21	MS1	Male	6.5	ENSG00000154727.10	GABPA	20.6538
HTP0492B	Control	D21	Male	4.8	ENSG00000154727.10	GABPA	15.0763
HTP0493B	Control	D21	Male	8.7	ENSG00000154727.10	GABPA	15.6044
HTP0494A	T21	MS2	Female	7.1	ENSG00000154727.10	GABPA	19.6509
HTP0495B	Control	D21	Female	4.5	ENSG00000154727.10	GABPA	14.3497
HTP0497B	Control	D21	Male	54.4	ENSG00000154727.10	GABPA	14.4743
HTP0498B	Control	D21	Male	11.9	ENSG00000154727.10	GABPA	12.2873
HTP0501A	T21	MS3	Male	4	ENSG00000154727.10	GABPA	17.9749
HTP0502B	Control	D21	Male	27.1	ENSG00000154727.10	GABPA	15.627
HTP0506B	Control	D21	Male	31.2	ENSG00000154727.10	GABPA	8.78784
HTP0507A	T21	MS3	Male	8.2	ENSG00000154727.10	GABPA	16.3
HTP0508B2	Control	D21	Male	29.9	ENSG00000154727.10	GABPA	12.398
HTP0510A	T21	MS1	Female	23	ENSG00000154727.10	GABPA	20.1792
HTP0512A	T21	MS3	Male	30	ENSG00000154727.10	GABPA	20.7548
HTP0515A	T21	MS3	Male	13.1	ENSG00000154727.10	GABPA	15.9203
HTP0516A	T21	MS1	Male	39.1	ENSG00000154727.10	GABPA	16.0806
HTP0517A	T21	MS2	Male	2.7	ENSG00000154727.10	GABPA	13.3284
HTP0519A	T21	MS1	Male	2	ENSG00000154727.10	GABPA	15.5088
HTP0523B	Control	D21	Female	23.3	ENSG00000154727.10	GABPA	4.68924
HTP0524B	Control	D21	Male	24.5	ENSG00000154727.10	GABPA	10.3449
HTP0525A	T21	MS1	Female	34.2	ENSG00000154727.10	GABPA	15.8223
HTP0527B	Control	D21	Male	7.4	ENSG00000154727.10	GABPA	15.4565
HTP0530A	T21	MS3	Female	39.6	ENSG00000154727.10	GABPA	9.15555
HTP0531A	T21	MS3	Female	3.5	ENSG00000154727.10	GABPA	15.1306
HTP0534A	T21	MS1	Male	36.9	ENSG00000154727.10	GABPA	18.736
HTP0535A	T21	MS3	Male	23.6	ENSG00000154727.10	GABPA	18.4557
HTP0537A	T21	MS2	Female	51.9	ENSG00000154727.10	GABPA	5.37572
HTP0538A	T21	MS3	Male	28.4	ENSG00000154727.10	GABPA	5.23279
HTP0539A	T21	MS2	Female	42.8	ENSG00000154727.10	GABPA	6.26886
HTP0540A	T21	MS1	Female	14.5	ENSG00000154727.10	GABPA	16.1837
HTP0541A	T21	MS2	Male	29.7	ENSG00000154727.10	GABPA	7.33819
HTP0542A	T21	MS2	Male	27.8	ENSG00000154727.10	GABPA	5.95428
HTP0543A	T21	MS2	Male	36.9	ENSG00000154727.10	GABPA	6.9306
HTP0544A	T21	MS2	Male	38.1	ENSG00000154727.10	GABPA	7.7284
HTP0545A	T21	MS1	Male	18.1	ENSG00000154727.10	GABPA	8.96028
HTP0546A	T21	MS2	Female	51.4	ENSG00000154727.10	GABPA	5.67847
HTP0547A	T21	MS2	Female	26	ENSG00000154727.10	GABPA	9.13499
HTP0548A	T21	MS3	Female	46.2	ENSG00000154727.10	GABPA	6.90564
HTP0549A	T21	MS3	Female	20.6	ENSG00000154727.10	GABPA	8.33874
HTP0550A	T21	MS1	Female	15.2	ENSG00000154727.10	GABPA	13.1621
HTP0551B	Control	D21	Female	18	ENSG00000154727.10	GABPA	5.27431
HTP0552A	T21	MS2	Male	17	ENSG00000154727.10	GABPA	4.82999
HTP0553A	T21	MS2	Female	18.2	ENSG00000154727.10	GABPA	6.81652
HTP0554A	T21	MS2	Male	23.1	ENSG00000154727.10	GABPA	6.49224
HTP0555B	Control	D21	Female	47.3	ENSG00000154727.10	GABPA	6.46875
HTP0556A	T21	MS2	Male	28.3	ENSG00000154727.10	GABPA	7.36701
HTP0557B	Control	D21	Female	40.1	ENSG00000154727.10	GABPA	6.61625
HTP0559B	Control	D21	Male	10.8	ENSG00000154727.10	GABPA	14.0523
HTP0560A	T21	MS2	Male	50.1	ENSG00000154727.10	GABPA	6.79664
HTP0561A	T21	MS3	Male	13.7	ENSG00000154727.10	GABPA	5.39267
HTP0563A	T21	MS2	Female	8.7	ENSG00000154727.10	GABPA	5.61748
HTP0564A	T21	MS1	Male	14.2	ENSG00000154727.10	GABPA	12.305
HTP0565A	T21	MS2	Male	22.5	ENSG00000154727.10	GABPA	5.48387
HTP0566A	T21	MS2	Male	13.7	ENSG00000154727.10	GABPA	9.58302
HTP0567B	Control	D21	Female	23	ENSG00000154727.10	GABPA	5.40263
HTP0568A	T21	MS2	Male	28.3	ENSG00000154727.10	GABPA	7.32344
HTP0569A	T21	MS2	Male	22.9	ENSG00000154727.10	GABPA	8.4385
HTP0570A	T21	MS3	Male	38.8	ENSG00000154727.10	GABPA	4.37065
HTP0571A	T21	MS3	Male	13.1	ENSG00000154727.10	GABPA	8.34905
HTP0572A	T21	MS3	Male	24.4	ENSG00000154727.10	GABPA	6.70711
HTP0573B	Control	D21	Male	19.1	ENSG00000154727.10	GABPA	11.0778
HTP0574A	T21	MS3	Male	42.4	ENSG00000154727.10	GABPA	6.16988
HTP0575A	T21	MS2	Female	17.2	ENSG00000154727.10	GABPA	6.61514
HTP0576B	Control	D21	Female	11.2	ENSG00000154727.10	GABPA	5.64891
HTP0577A	T21	MS2	Female	28.4	ENSG00000154727.10	GABPA	4.46442
HTP0578A	T21	MS1	Male	25.7	ENSG00000154727.10	GABPA	7.99514
HTP0580A	T21	MS1	Female	31.8	ENSG00000154727.10	GABPA	20.2065
HTP0581A	T21	MS2	Male	30.6	ENSG00000154727.10	GABPA	5.14179
HTP0582B	Control	D21	Female	33.1	ENSG00000154727.10	GABPA	5.21755
HTP0583A	T21	MS1	Female	6.2	ENSG00000154727.10	GABPA	15.1574
HTP0584A	T21	MS2	Male	29.3	ENSG00000154727.10	GABPA	6.49391
HTP0585A	T21	MS3	Female	16.5	ENSG00000154727.10	GABPA	6.00019
HTP0586A	T21	MS3	Male	31.9	ENSG00000154727.10	GABPA	7.08799
HTP0587A	T21	MS2	Male	4.3	ENSG00000154727.10	GABPA	7.86981
HTP0588A	T21	MS1	Female	19.2	ENSG00000154727.10	GABPA	15.9657
HTP0589A	T21	MS3	Female	19	ENSG00000154727.10	GABPA	5.29439
HTP0590A	T21	MS3	Male	16.8	ENSG00000154727.10	GABPA	8.73117
HTP0591A	T21	MS2	Male	31.9	ENSG00000154727.10	GABPA	9.69302
HTP0592A	T21	MS2	Female	14.5	ENSG00000154727.10	GABPA	6.70494
HTP0593A	T21	MS2	Male	11.7	ENSG00000154727.10	GABPA	5.86505
HTP0594A	T21	MS1	Male	30.1	ENSG00000154727.10	GABPA	8.77698
HTP0595B	Control	D21	Female	34.3	ENSG00000154727.10	GABPA	5.25491
HTP0596A	T21	MS2	Female	28.3	ENSG00000154727.10	GABPA	9.04872
HTP0597A	T21	MS2	Female	12.5	ENSG00000154727.10	GABPA	10.0243
HTP0598A	T21	MS3	Female	18	ENSG00000154727.10	GABPA	8.81026
HTP0599A	T21	MS3	Female	36.6	ENSG00000154727.10	GABPA	6.32819
HTP0600A	T21	MS3	Male	10.8	ENSG00000154727.10	GABPA	10.3528
HTP0602A	T21	MS3	Female	13.5	ENSG00000154727.10	GABPA	6.81914
HTP0603A	T21	MS1	Female	12.7	ENSG00000154727.10	GABPA	13.0062
HTP0604A	T21	MS3	Female	26.6	ENSG00000154727.10	GABPA	3.53426
HTP0605A	T21	MS3	Male	17.5	ENSG00000154727.10	GABPA	6.64606
HTP0607A	T21	MS2	Male	23.9	ENSG00000154727.10	GABPA	3.67229
HTP0608A	T21	MS1	Female	32.5	ENSG00000154727.10	GABPA	11.7664
HTP0609A	T21	MS1	Female	4	ENSG00000154727.10	GABPA	23.3662
HTP0610A	T21	MS3	Female	17	ENSG00000154727.10	GABPA	6.59595
HTP0611A	T21	MS1	Female	23.9	ENSG00000154727.10	GABPA	12.0476
HTP0612A	T21	MS1	Male	11.4	ENSG00000154727.10	GABPA	23.4048
HTP0613A	T21	MS3	Female	10.3	ENSG00000154727.10	GABPA	10.3091
HTP0615B	Control	D21	Male	9.2	ENSG00000154727.10	GABPA	5.85751
HTP0616A	T21	MS3	Male	19	ENSG00000154727.10	GABPA	12.3755
HTP0617A	T21	MS3	Male	30.5	ENSG00000154727.10	GABPA	5.75978
HTP0618A	T21	MS3	Female	37	ENSG00000154727.10	GABPA	6.52155
HTP0619A	T21	MS3	Female	37	ENSG00000154727.10	GABPA	7.83258
HTP0620A	T21	MS3	Female	19.6	ENSG00000154727.10	GABPA	9.3068
HTP0621A	T21	MS2	Female	21.4	ENSG00000154727.10	GABPA	9.73698
HTP0622A	T21	MS2	Female	26	ENSG00000154727.10	GABPA	10.0773
HTP0623A	T21	MS2	Female	28.1	ENSG00000154727.10	GABPA	8.88908
HTP0624A	T21	MS2	Female	28.1	ENSG00000154727.10	GABPA	9.49988
HTP0625A	T21	MS1	Male	40.1	ENSG00000154727.10	GABPA	11.5008
HTP0626A	T21	MS2	Male	14.2	ENSG00000154727.10	GABPA	8.68163
HTP0627A	T21	MS3	Female	21.1	ENSG00000154727.10	GABPA	6.52412
HTP0628B	Control	D21	Female	4.8	ENSG00000154727.10	GABPA	6.81202
HTP0629A	T21	MS1	Female	7	ENSG00000154727.10	GABPA	13.9684
HTP0630A	T21	MS2	Male	39.9	ENSG00000154727.10	GABPA	7.84944
HTP0631A	T21	MS1	Female	33	ENSG00000154727.10	GABPA	10.6627
HTP0632A	T21	MS2	Female	26.4	ENSG00000154727.10	GABPA	7.2112
HTP0633A	T21	MS1	Male	33.1	ENSG00000154727.10	GABPA	10.2448
HTP0634A	T21	MS2	Male	20.4	ENSG00000154727.10	GABPA	6.11329
HTP0637A	T21	MS3	Female	20.1	ENSG00000154727.10	GABPA	7.63239
HTP0638A	T21	MS3	Female	32.7	ENSG00000154727.10	GABPA	6.86719
HTP0639A	T21	MS1	Male	27.3	ENSG00000154727.10	GABPA	14.7397
HTP0641A	T21	MS1	Male	46.6	ENSG00000154727.10	GABPA	13.6576
HTP0642A	T21	MS3	Female	25.2	ENSG00000154727.10	GABPA	7.54568
HTP0643A	T21	MS3	Male	29.7	ENSG00000154727.10	GABPA	9.26932
HTP0644A	T21	MS3	Male	28.7	ENSG00000154727.10	GABPA	9.1004
HTP0645A	T21	MS1	Male	28.4	ENSG00000154727.10	GABPA	12.2638
HTP0646A	T21	MS3	Male	17.1	ENSG00000154727.10	GABPA	6.90433
HTP0647A	T21	MS1	Male	7	ENSG00000154727.10	GABPA	9.13469
HTP0648B	Control	D21	Male	11.9	ENSG00000154727.10	GABPA	5.8195
HTP0649B	Control	D21	Female	44.6	ENSG00000154727.10	GABPA	4.44056
HTP0650A	T21	MS1	Female	45.7	ENSG00000154727.10	GABPA	20.6361
HTP0651A	T21	MS3	Male	31.2	ENSG00000154727.10	GABPA	9.69016
HTP0652A	T21	MS1	Female	35.1	ENSG00000154727.10	GABPA	11.9908
HTP0653B	Control	D21	Male	13.9	ENSG00000154727.10	GABPA	12.0725
HTP0654A	T21	MS1	Female	26.9	ENSG00000154727.10	GABPA	10.2233
HTP0655B	Control	D21	Male	15.8	ENSG00000154727.10	GABPA	6.12895
HTP0657A	T21	MS3	Male	16.9	ENSG00000154727.10	GABPA	10.0504
HTP0658A	T21	MS1	Male	15.3	ENSG00000154727.10	GABPA	14.8139
HTP0659A	T21	MS1	Female	36.5	ENSG00000154727.10	GABPA	15.1834
HTP0660A	T21	MS1	Male	13	ENSG00000154727.10	GABPA	10.9072
HTP0661A	T21	MS1	Male	28.4	ENSG00000154727.10	GABPA	13.0487
HTP0662A	T21	MS1	Female	26.1	ENSG00000154727.10	GABPA	15.0631
HTP0663A	T21	MS3	Female	20.5	ENSG00000154727.10	GABPA	5.82473
HTP0664A	T21	MS2	Female	29.4	ENSG00000154727.10	GABPA	8.99834
HTP0665A	T21	MS1	Female	23.4	ENSG00000154727.10	GABPA	12.7175
HTP0666A	T21	MS3	Male	17.4	ENSG00000154727.10	GABPA	6.77777
HTP0667A	T21	MS2	Male	24.1	ENSG00000154727.10	GABPA	7.22924
HTP0668A	T21	MS1	Female	29.7	ENSG00000154727.10	GABPA	10.7789
HTP0669B	Control	D21	Female	14.6	ENSG00000154727.10	GABPA	11.0165
HTP0672A	T21	MS1	Male	17.2	ENSG00000154727.10	GABPA	15.4426
HTP0676A	T21	MS1	Female	19.3	ENSG00000154727.10	GABPA	21.6859
HTP0706A	T21	MS3	Female	22.8	ENSG00000154727.10	GABPA	10.6418
HTP0708A	T21	MS1	Male	17	ENSG00000154727.10	GABPA	17.6351
HTP0204A	T21	MS2	Male	13.1	ENSG00000154727.10	GABPA	6.62238
HTP0206B	Control	D21	Male	15.8	ENSG00000154727.10	GABPA	3.2501
HTP0288B	Control	D21	Male	9.2	ENSG00000154727.10	GABPA	12.2596
HTP0302B	Control	D21	Female	41.6	ENSG00000154727.10	GABPA	7.07694
HTP0310A	T21	MS2	Male	10.8	ENSG00000154727.10	GABPA	3.61434
HTP0322B	Control	D21	Male	29	ENSG00000154727.10	GABPA	4.78078
HTP0326A	T21	MS2	Female	30.2	ENSG00000154727.10	GABPA	9.77201
HTP0328A	T21	MS2	Female	41.2	ENSG00000154727.10	GABPA	6.20361
HTP0332A	T21	MS2	Male	24.4	ENSG00000154727.10	GABPA	9.48229
HTP0338B	Control	D21	Male	27.5	ENSG00000154727.10	GABPA	6.14952
HTP0348A	T21	MS2	Female	17.2	ENSG00000154727.10	GABPA	16.3416
HTP0351A	T21	MS2	Male	27	ENSG00000154727.10	GABPA	8.19116
HTP0084A2	T21	MS2	Male	35	ENSG00000154727.10	GABPA	11.976
HTP0085B2	Control	D21	Male	33.7	ENSG00000154727.10	GABPA	7.62672
HTP0001B2	Control	D21	Female	25.8	ENSG00000159086.15	PAXBP1	12.5399
HTP0005A3	T21	MS1	Male	36.5	ENSG00000159086.15	PAXBP1	14.0331
HTP0012A2	T21	MS1	Female	44	ENSG00000159086.15	PAXBP1	13.6585
HTP0015A4	T21	MS2	Male	31.2	ENSG00000159086.15	PAXBP1	12.0837
HTP0017A4	T21	MS3	Female	23.6	ENSG00000159086.15	PAXBP1	12.0235
HTP0018B3	Control	D21	Female	57	ENSG00000159086.15	PAXBP1	16.2025
HTP0019B2	Control	D21	Female	56.9	ENSG00000159086.15	PAXBP1	8.33635
HTP0022B2	Control	D21	Female	43.2	ENSG00000159086.15	PAXBP1	8.2329
HTP0023A2	T21	MS2	Female	36.2	ENSG00000159086.15	PAXBP1	10.4655
HTP0025A3	T21	MS2	Female	25.7	ENSG00000159086.15	PAXBP1	11.7128
HTP0026B2	Control	D21	Female	55.6	ENSG00000159086.15	PAXBP1	13.1514
HTP0034B3	Control	D21	Female	25.1	ENSG00000159086.15	PAXBP1	7.16245
HTP0035B3	Control	D21	Female	28.6	ENSG00000159086.15	PAXBP1	12.5914
HTP0036A2	T21	MS1	Female	32.1	ENSG00000159086.15	PAXBP1	15.5665
HTP0040B3	Control	D21	Female	28.9	ENSG00000159086.15	PAXBP1	8.30308
HTP0042B2	Control	D21	Male	36.2	ENSG00000159086.15	PAXBP1	17.1439
HTP0043B2	Control	D21	Male	38.2	ENSG00000159086.15	PAXBP1	9.40324
HTP0044B2	Control	D21	Male	35.8	ENSG00000159086.15	PAXBP1	7.89133
HTP0047B2	Control	D21	Male	38.7	ENSG00000159086.15	PAXBP1	9.89646
HTP0048B2	Control	D21	Female	39.4	ENSG00000159086.15	PAXBP1	8.22138
HTP0050A3	T21	MS3	Female	22.8	ENSG00000159086.15	PAXBP1	7.5274
HTP0052A2	T21	MS1	Female	29.9	ENSG00000159086.15	PAXBP1	16.3237
HTP0053A2	T21	MS1	Female	26.3	ENSG00000159086.15	PAXBP1	20.2555
HTP0054A2	T21	MS3	Male	21.7	ENSG00000159086.15	PAXBP1	11.6204
HTP0055B2	Control	D21	Male	37	ENSG00000159086.15	PAXBP1	7.61261
HTP0057B2	Control	D21	Female	34.8	ENSG00000159086.15	PAXBP1	9.68145
HTP0058B2	Control	D21	Male	33.8	ENSG00000159086.15	PAXBP1	10.101
HTP0059B2	Control	D21	Male	24.7	ENSG00000159086.15	PAXBP1	10.5281
HTP0061B2	Control	D21	Female	22.2	ENSG00000159086.15	PAXBP1	10.5836
HTP0062B2	Control	D21	Female	20.5	ENSG00000159086.15	PAXBP1	8.651
HTP0066A2	T21	MS1	Male	14.7	ENSG00000159086.15	PAXBP1	16.324
HTP0067B2	Control	D21	Male	20.5	ENSG00000159086.15	PAXBP1	8.30296
HTP0070A3	T21	MS3	Male	24.9	ENSG00000159086.15	PAXBP1	8.43542
HTP0073A2	T21	MS3	Male	54.7	ENSG00000159086.15	PAXBP1	7.35001
HTP0077B2	Control	D21	Male	43.3	ENSG00000159086.15	PAXBP1	9.01439
HTP0078B2	Control	D21	Male	27.7	ENSG00000159086.15	PAXBP1	6.19328
HTP0079B2	Control	D21	Male	28.4	ENSG00000159086.15	PAXBP1	10.4825
HTP0080A2	T21	MS1	Female	34.8	ENSG00000159086.15	PAXBP1	15.7123
HTP0087B2	Control	D21	Male	55.4	ENSG00000159086.15	PAXBP1	12.7978
HTP0090B2	Control	D21	Male	24.8	ENSG00000159086.15	PAXBP1	7.77007
HTP0092B2	Control	D21	Female	25.2	ENSG00000159086.15	PAXBP1	11.8252
HTP0095B2	Control	D21	Female	37.7	ENSG00000159086.15	PAXBP1	4.48458
HTP0096B2	Control	D21	Male	25.6	ENSG00000159086.15	PAXBP1	7.3164
HTP0098B2	Control	D21	Female	54.9	ENSG00000159086.15	PAXBP1	7.9508
HTP0100B2	Control	D21	Female	33.5	ENSG00000159086.15	PAXBP1	10.6015
HTP0101A2	T21	MS3	Female	31.3	ENSG00000159086.15	PAXBP1	7.49972
HTP0103A2	T21	MS1	Female	1.6	ENSG00000159086.15	PAXBP1	22.8539
HTP0104B2	Control	D21	Female	36.6	ENSG00000159086.15	PAXBP1	15.6248
HTP0105B3	Control	D21	Female	30	ENSG00000159086.15	PAXBP1	9.97272
HTP0107A3	T21	MS2	Female	33.7	ENSG00000159086.15	PAXBP1	5.57317
HTP0109A3	T21	MS1	Female	49	ENSG00000159086.15	PAXBP1	16.6042
HTP0111B2	Control	D21	Female	44.5	ENSG00000159086.15	PAXBP1	9.30184
HTP0112A3	T21	MS3	Female	36	ENSG00000159086.15	PAXBP1	12.6743
HTP0116A2	T21	MS1	Male	10.9	ENSG00000159086.15	PAXBP1	18.7807
HTP0118B	Control	D21	Male	44.3	ENSG00000159086.15	PAXBP1	7.21245
HTP0119A	T21	MS1	Female	50.9	ENSG00000159086.15	PAXBP1	13.5622
HTP0126B2	Control	D21	Female	48	ENSG00000159086.15	PAXBP1	9.49125
HTP0127B2	Control	D21	Female	8.2	ENSG00000159086.15	PAXBP1	9.1418
HTP0146B	Control	D21	Male	47.4	ENSG00000159086.15	PAXBP1	10.3874
HTP0147B	Control	D21	Female	38.6	ENSG00000159086.15	PAXBP1	10.4116
HTP0148B2	Control	D21	Male	41.7	ENSG00000159086.15	PAXBP1	5.07885
HTP0149B	Control	D21	Female	53.2	ENSG00000159086.15	PAXBP1	9.82997
HTP0151A	T21	MS3	Male	27.4	ENSG00000159086.15	PAXBP1	13.2958
HTP0198A3	T21	MS2	Male	36.3	ENSG00000159086.15	PAXBP1	7.89114
HTP0202B	Control	D21	Male	61.3	ENSG00000159086.15	PAXBP1	6.64728
HTP0205B	Control	D21	Female	42.6	ENSG00000159086.15	PAXBP1	7.67384
HTP0207A4	T21	MS1	Female	25.2	ENSG00000159086.15	PAXBP1	14.9946
HTP0211A3	T21	MS2	Male	29.7	ENSG00000159086.15	PAXBP1	6.45707
HTP0213A3	T21	MS2	Male	46.3	ENSG00000159086.15	PAXBP1	6.2085
HTP0214B2	Control	D21	Female	21.6	ENSG00000159086.15	PAXBP1	6.48949
HTP0216B2	Control	D21	Female	17.2	ENSG00000159086.15	PAXBP1	5.12055
HTP0219A2	T21	MS2	Female	19.5	ENSG00000159086.15	PAXBP1	7.51663
HTP0226A3	T21	MS1	Male	52.4	ENSG00000159086.15	PAXBP1	17.1679
HTP0230A2	T21	MS3	Female	39.6	ENSG00000159086.15	PAXBP1	6.68098
HTP0236A2	T21	MS1	Male	11.3	ENSG00000159086.15	PAXBP1	13.3297
HTP0238A3	T21	MS2	Male	41.5	ENSG00000159086.15	PAXBP1	6.21938
HTP0241A2	T21	MS3	Female	17.9	ENSG00000159086.15	PAXBP1	9.44728
HTP0242B3	Control	D21	Female	20.3	ENSG00000159086.15	PAXBP1	5.56979
HTP0243A3	T21	MS3	Female	15.1	ENSG00000159086.15	PAXBP1	8.50834
HTP0247A2	T21	MS3	Male	22.5	ENSG00000159086.15	PAXBP1	8.98273
HTP0249A2	T21	MS2	Female	34	ENSG00000159086.15	PAXBP1	7.09178
HTP0251A2	T21	MS3	Female	34.3	ENSG00000159086.15	PAXBP1	11.7233
HTP0254A2	T21	MS2	Male	33.8	ENSG00000159086.15	PAXBP1	5.86509
HTP0259A2	T21	MS3	Female	32.6	ENSG00000159086.15	PAXBP1	16.5168
HTP0261A2	T21	MS1	Male	22.9	ENSG00000159086.15	PAXBP1	14.309
HTP0262A2	T21	MS3	Female	14.3	ENSG00000159086.15	PAXBP1	10.9513
HTP0263A2	T21	MS2	Female	12.4	ENSG00000159086.15	PAXBP1	8.19298
HTP0277A3	T21	MS1	Female	37.2	ENSG00000159086.15	PAXBP1	10.1822
HTP0289B	Control	D21	Male	7.1	ENSG00000159086.15	PAXBP1	18.1372
HTP0290B	Control	D21	Female	43.3	ENSG00000159086.15	PAXBP1	11.8046
HTP0293A	T21	MS3	Male	6.2	ENSG00000159086.15	PAXBP1	10.8031
HTP0294B	Control	D21	Male	4.2	ENSG00000159086.15	PAXBP1	11.3123
HTP0295A	T21	MS3	Male	51.2	ENSG00000159086.15	PAXBP1	13.2414
HTP0296A	T21	MS3	Male	55.1	ENSG00000159086.15	PAXBP1	13.4168
HTP0298A	T21	MS1	Female	25.8	ENSG00000159086.15	PAXBP1	12.5909
HTP0300A	T21	MS1	Female	30.8	ENSG00000159086.15	PAXBP1	16.0031
HTP0301A3	T21	MS2	Female	24	ENSG00000159086.15	PAXBP1	12.1253
HTP0306A	T21	MS3	Male	23.2	ENSG00000159086.15	PAXBP1	7.76976
HTP0312A2	T21	MS1	Female	35.7	ENSG00000159086.15	PAXBP1	22.5288
HTP0316B	Control	D21	Female	29.6	ENSG00000159086.15	PAXBP1	12.9027
HTP0318A3	T21	MS1	Male	30.5	ENSG00000159086.15	PAXBP1	24.2453
HTP0320A2	T21	MS3	Female	33.7	ENSG00000159086.15	PAXBP1	8.84519
HTP0321A	T21	MS3	Female	14	ENSG00000159086.15	PAXBP1	14.5285
HTP0323A	T21	MS3	Male	3.8	ENSG00000159086.15	PAXBP1	9.95712
HTP0324A2	T21	MS1	Male	22	ENSG00000159086.15	PAXBP1	14.656
HTP0325A	T21	MS3	Male	13.4	ENSG00000159086.15	PAXBP1	11.7835
HTP0327A	T21	MS1	Male	6.5	ENSG00000159086.15	PAXBP1	18.0894
HTP0329A2	T21	MS3	Female	19.5	ENSG00000159086.15	PAXBP1	8.71354
HTP0330A	T21	MS1	Male	6.1	ENSG00000159086.15	PAXBP1	18.4475
HTP0331A	T21	MS3	Male	23.1	ENSG00000159086.15	PAXBP1	14.7902
HTP0333A2	T21	MS3	Female	30.3	ENSG00000159086.15	PAXBP1	11.4726
HTP0334A2	T21	MS1	Male	44.1	ENSG00000159086.15	PAXBP1	18.2345
HTP0335A2	T21	MS2	Female	57.6	ENSG00000159086.15	PAXBP1	10.9312
HTP0336A	T21	MS1	Female	8.7	ENSG00000159086.15	PAXBP1	20.0742
HTP0337A	T21	MS3	Male	22.2	ENSG00000159086.15	PAXBP1	10.7429
HTP0339A	T21	MS1	Male	16.1	ENSG00000159086.15	PAXBP1	23.0457
HTP0340A	T21	MS3	Female	18.6	ENSG00000159086.15	PAXBP1	12.3213
HTP0341A	T21	MS1	Male	2.6	ENSG00000159086.15	PAXBP1	18.5875
HTP0342A	T21	MS1	Female	13.6	ENSG00000159086.15	PAXBP1	16.0044
HTP0343B	Control	D21	Male	46.2	ENSG00000159086.15	PAXBP1	9.93424
HTP0345A	T21	MS3	Female	52.7	ENSG00000159086.15	PAXBP1	6.8881
HTP0346B	Control	D21	Female	37.1	ENSG00000159086.15	PAXBP1	9.95724
HTP0347B	Control	D21	Female	14	ENSG00000159086.15	PAXBP1	11.7147
HTP0349B	Control	D21	Female	10	ENSG00000159086.15	PAXBP1	13.6369
HTP0352B	Control	D21	Male	43.2	ENSG00000159086.15	PAXBP1	10.7384
HTP0354A	T21	MS1	Male	6	ENSG00000159086.15	PAXBP1	17.8867
HTP0355B	Control	D21	Male	12.3	ENSG00000159086.15	PAXBP1	7.71131
HTP0357A	T21	MS1	Male	3.8	ENSG00000159086.15	PAXBP1	22.0749
HTP0361B2	Control	D21	Male	11.5	ENSG00000159086.15	PAXBP1	10.4932
HTP0364A	T21	MS3	Male	13.7	ENSG00000159086.15	PAXBP1	10.4688
HTP0367A	T21	MS1	Male	13.6	ENSG00000159086.15	PAXBP1	14.8865
HTP0368A	T21	MS1	Male	15.2	ENSG00000159086.15	PAXBP1	15.6964
HTP0370A	T21	MS1	Male	20.2	ENSG00000159086.15	PAXBP1	17.8549
HTP0373A	T21	MS1	Male	56.7	ENSG00000159086.15	PAXBP1	12.9126
HTP0374A	T21	MS2	Male	25.5	ENSG00000159086.15	PAXBP1	6.86162
HTP0375A	T21	MS1	Female	10.9	ENSG00000159086.15	PAXBP1	16.3761
HTP0376B	Control	D21	Female	24	ENSG00000159086.15	PAXBP1	7.76917
HTP0378A	T21	MS3	Female	31.4	ENSG00000159086.15	PAXBP1	5.46203
HTP0379A	T21	MS1	Female	35.4	ENSG00000159086.15	PAXBP1	12.8728
HTP0380A	T21	MS2	Male	25.8	ENSG00000159086.15	PAXBP1	5.79985
HTP0381A	T21	MS2	Male	25.4	ENSG00000159086.15	PAXBP1	12.7219
HTP0382A	T21	MS3	Male	39.5	ENSG00000159086.15	PAXBP1	5.32602
HTP0384A	T21	MS3	Female	27.8	ENSG00000159086.15	PAXBP1	5.97303
HTP0385A	T21	MS3	Male	25.6	ENSG00000159086.15	PAXBP1	6.615
HTP0386A	T21	MS2	Male	6.8	ENSG00000159086.15	PAXBP1	8.84247
HTP0387A	T21	MS1	Female	33.3	ENSG00000159086.15	PAXBP1	14.0268
HTP0388A	T21	MS1	Female	37.5	ENSG00000159086.15	PAXBP1	12.9401
HTP0389A	T21	MS1	Female	20.1	ENSG00000159086.15	PAXBP1	17.3795
HTP0390A	T21	MS3	Female	15.5	ENSG00000159086.15	PAXBP1	6.61856
HTP0391A	T21	MS1	Male	26.8	ENSG00000159086.15	PAXBP1	15.0085
HTP0392A	T21	MS3	Male	32.4	ENSG00000159086.15	PAXBP1	7.98576
HTP0393A	T21	MS2	Female	39.8	ENSG00000159086.15	PAXBP1	7.49983
HTP0394A	T21	MS2	Female	23.6	ENSG00000159086.15	PAXBP1	12.0101
HTP0395A	T21	MS2	Male	35.2	ENSG00000159086.15	PAXBP1	9.7124
HTP0396A	T21	MS3	Male	15.9	ENSG00000159086.15	PAXBP1	4.56778
HTP0397A	T21	MS1	Male	38.7	ENSG00000159086.15	PAXBP1	15.9666
HTP0398A	T21	MS2	Female	17.5	ENSG00000159086.15	PAXBP1	7.52091
HTP0399A2	T21	MS3	Male	33.1	ENSG00000159086.15	PAXBP1	8.08864
HTP0400A	T21	MS1	Male	14.9	ENSG00000159086.15	PAXBP1	13.154
HTP0401A	T21	MS3	Female	34.6	ENSG00000159086.15	PAXBP1	9.22922
HTP0402A	T21	MS1	Male	35.9	ENSG00000159086.15	PAXBP1	11.2406
HTP0403A	T21	MS3	Male	13.4	ENSG00000159086.15	PAXBP1	7.88286
HTP0404A	T21	MS3	Female	12.5	ENSG00000159086.15	PAXBP1	5.85819
HTP0405A	T21	MS3	Male	26.1	ENSG00000159086.15	PAXBP1	12.6597
HTP0406A	T21	MS2	Female	9.2	ENSG00000159086.15	PAXBP1	14.2445
HTP0407A	T21	MS3	Male	43.5	ENSG00000159086.15	PAXBP1	9.0074
HTP0408A	T21	MS1	Male	40.6	ENSG00000159086.15	PAXBP1	15.6628
HTP0409A	T21	MS2	Female	21.2	ENSG00000159086.15	PAXBP1	9.4746
HTP0410A	T21	MS2	Male	24	ENSG00000159086.15	PAXBP1	11.5916
HTP0411A	T21	MS3	Female	18.7	ENSG00000159086.15	PAXBP1	8.23476
HTP0412A	T21	MS3	Male	20.7	ENSG00000159086.15	PAXBP1	11.3437
HTP0413A	T21	MS2	Female	22.5	ENSG00000159086.15	PAXBP1	10.1067
HTP0414A	T21	MS3	Female	21.8	ENSG00000159086.15	PAXBP1	11.4993
HTP0415A	T21	MS3	Female	8.3	ENSG00000159086.15	PAXBP1	6.55558
HTP0418A	T21	MS1	Male	3.8	ENSG00000159086.15	PAXBP1	15.6376
HTP0419A	T21	MS1	Male	20.8	ENSG00000159086.15	PAXBP1	14.2369
HTP0420A	T21	MS1	Male	6.4	ENSG00000159086.15	PAXBP1	14.0238
HTP0421A	T21	MS3	Male	13.7	ENSG00000159086.15	PAXBP1	10.3902
HTP0423A	T21	MS2	Male	23.9	ENSG00000159086.15	PAXBP1	9.72992
HTP0424A	T21	MS2	Female	4	ENSG00000159086.15	PAXBP1	10.5914
HTP0425A	T21	MS2	Male	19.1	ENSG00000159086.15	PAXBP1	8.82712
HTP0426A	T21	MS3	Male	17.5	ENSG00000159086.15	PAXBP1	8.23823
HTP0428A	T21	MS2	Male	27.5	ENSG00000159086.15	PAXBP1	10.1202
HTP0429B	Control	D21	Female	11.5	ENSG00000159086.15	PAXBP1	5.83863
HTP0430A	T21	MS2	Male	13.9	ENSG00000159086.15	PAXBP1	7.98268
HTP0431A2	T21	MS2	Female	20.9	ENSG00000159086.15	PAXBP1	7.99963
HTP0434A	T21	MS3	Female	25.9	ENSG00000159086.15	PAXBP1	5.67894
HTP0435A2	T21	MS1	Male	36.2	ENSG00000159086.15	PAXBP1	10.1385
HTP0436A	T21	MS3	Female	32.8	ENSG00000159086.15	PAXBP1	9.4312
HTP0437A	T21	MS2	Male	24.9	ENSG00000159086.15	PAXBP1	7.81352
HTP0438A	T21	MS1	Female	19.9	ENSG00000159086.15	PAXBP1	12.8272
HTP0439A2	T21	MS3	Male	40.8	ENSG00000159086.15	PAXBP1	12.1558
HTP0440A	T21	MS2	Male	20.9	ENSG00000159086.15	PAXBP1	12.8864
HTP0442A2	T21	MS1	Female	9.5	ENSG00000159086.15	PAXBP1	10.7185
HTP0443A2	T21	MS3	Male	17.9	ENSG00000159086.15	PAXBP1	5.50837
HTP0444B2	Control	D21	Female	9.9	ENSG00000159086.15	PAXBP1	7.44574
HTP0445A	T21	MS2	Female	38.8	ENSG00000159086.15	PAXBP1	6.35621
HTP0446A	T21	MS1	Female	31.7	ENSG00000159086.15	PAXBP1	12.3886
HTP0447B2	Control	D21	Female	16.5	ENSG00000159086.15	PAXBP1	5.31781
HTP0448A	T21	MS2	Male	21.5	ENSG00000159086.15	PAXBP1	11.2695
HTP0449A	T21	MS2	Male	20.8	ENSG00000159086.15	PAXBP1	7.59935
HTP0450A	T21	MS1	Male	15.4	ENSG00000159086.15	PAXBP1	20.7541
HTP0451A	T21	MS1	Male	32.5	ENSG00000159086.15	PAXBP1	16.3714
HTP0452A	T21	MS2	Female	16.6	ENSG00000159086.15	PAXBP1	8.44389
HTP0454A	T21	MS3	Male	21.7	ENSG00000159086.15	PAXBP1	11.8445
HTP0455B	Control	D21	Female	7.3	ENSG00000159086.15	PAXBP1	11.0057
HTP0456A	T21	MS2	Male	7.3	ENSG00000159086.15	PAXBP1	9.04703
HTP0457B	Control	D21	Female	7.3	ENSG00000159086.15	PAXBP1	10.2798
HTP0458A	T21	MS3	Male	20	ENSG00000159086.15	PAXBP1	7.65202
HTP0459A	T21	MS1	Male	13.7	ENSG00000159086.15	PAXBP1	14.2647
HTP0460A	T21	MS1	Male	20.3	ENSG00000159086.15	PAXBP1	12.9989
HTP0461A	T21	MS1	Female	12.5	ENSG00000159086.15	PAXBP1	15.1286
HTP0462A	T21	MS1	Male	38.6	ENSG00000159086.15	PAXBP1	19.3848
HTP0463A	T21	MS1	Female	28.3	ENSG00000159086.15	PAXBP1	14.1917
HTP0464A	T21	MS3	Male	22.7	ENSG00000159086.15	PAXBP1	9.77582
HTP0465A	T21	MS3	Female	6.8	ENSG00000159086.15	PAXBP1	10.4453
HTP0466B	Control	D21	Female	10.9	ENSG00000159086.15	PAXBP1	8.43758
HTP0467A	T21	MS2	Female	32.5	ENSG00000159086.15	PAXBP1	6.33091
HTP0468A2	T21	MS2	Male	29.7	ENSG00000159086.15	PAXBP1	9.12726
HTP0469A	T21	MS2	Female	16.7	ENSG00000159086.15	PAXBP1	10.2419
HTP0471A	T21	MS1	Female	9	ENSG00000159086.15	PAXBP1	16.3573
HTP0473A	T21	MS1	Male	17.1	ENSG00000159086.15	PAXBP1	16.3138
HTP0475A	T21	MS1	Female	22	ENSG00000159086.15	PAXBP1	18.1966
HTP0476A	T21	MS2	Female	11.1	ENSG00000159086.15	PAXBP1	6.92778
HTP0477A	T21	MS1	Male	3.4	ENSG00000159086.15	PAXBP1	21.8311
HTP0478A	T21	MS1	Female	40.3	ENSG00000159086.15	PAXBP1	14.8027
HTP0479A	T21	MS1	Male	3.7	ENSG00000159086.15	PAXBP1	14.1184
HTP0480A	T21	MS1	Female	21.9	ENSG00000159086.15	PAXBP1	14.7876
HTP0482A	T21	MS2	Male	19.3	ENSG00000159086.15	PAXBP1	12.1173
HTP0484A	T21	MS3	Male	5.6	ENSG00000159086.15	PAXBP1	6.47998
HTP0485A	T21	MS2	Female	5.7	ENSG00000159086.15	PAXBP1	11.5206
HTP0487A	T21	MS2	Male	4.6	ENSG00000159086.15	PAXBP1	10.5524
HTP0488A	T21	MS1	Male	5.4	ENSG00000159086.15	PAXBP1	16.1496
HTP0491A	T21	MS1	Male	6.5	ENSG00000159086.15	PAXBP1	16.9507
HTP0492B	Control	D21	Male	4.8	ENSG00000159086.15	PAXBP1	12.1323
HTP0493B	Control	D21	Male	8.7	ENSG00000159086.15	PAXBP1	11.9104
HTP0494A	T21	MS2	Female	7.1	ENSG00000159086.15	PAXBP1	16.4673
HTP0495B	Control	D21	Female	4.5	ENSG00000159086.15	PAXBP1	11.6076
HTP0497B	Control	D21	Male	54.4	ENSG00000159086.15	PAXBP1	10.9527
HTP0498B	Control	D21	Male	11.9	ENSG00000159086.15	PAXBP1	9.74861
HTP0501A	T21	MS3	Male	4	ENSG00000159086.15	PAXBP1	11.6499
HTP0502B	Control	D21	Male	27.1	ENSG00000159086.15	PAXBP1	12.2597
HTP0506B	Control	D21	Male	31.2	ENSG00000159086.15	PAXBP1	7.14845
HTP0507A	T21	MS3	Male	8.2	ENSG00000159086.15	PAXBP1	10.938
HTP0508B2	Control	D21	Male	29.9	ENSG00000159086.15	PAXBP1	12.925
HTP0510A	T21	MS1	Female	23	ENSG00000159086.15	PAXBP1	19.6156
HTP0512A	T21	MS3	Male	30	ENSG00000159086.15	PAXBP1	17.9905
HTP0515A	T21	MS3	Male	13.1	ENSG00000159086.15	PAXBP1	15.3887
HTP0516A	T21	MS1	Male	39.1	ENSG00000159086.15	PAXBP1	16.6375
HTP0517A	T21	MS2	Male	2.7	ENSG00000159086.15	PAXBP1	13.9497
HTP0519A	T21	MS1	Male	2	ENSG00000159086.15	PAXBP1	14.3358
HTP0523B	Control	D21	Female	23.3	ENSG00000159086.15	PAXBP1	7.03346
HTP0524B	Control	D21	Male	24.5	ENSG00000159086.15	PAXBP1	9.05139
HTP0525A	T21	MS1	Female	34.2	ENSG00000159086.15	PAXBP1	13.3708
HTP0527B	Control	D21	Male	7.4	ENSG00000159086.15	PAXBP1	11.7176
HTP0530A	T21	MS3	Female	39.6	ENSG00000159086.15	PAXBP1	6.77112
HTP0531A	T21	MS3	Female	3.5	ENSG00000159086.15	PAXBP1	10.1843
HTP0534A	T21	MS1	Male	36.9	ENSG00000159086.15	PAXBP1	16.5558
HTP0535A	T21	MS3	Male	23.6	ENSG00000159086.15	PAXBP1	11.1155
HTP0537A	T21	MS2	Female	51.9	ENSG00000159086.15	PAXBP1	5.11959
HTP0538A	T21	MS3	Male	28.4	ENSG00000159086.15	PAXBP1	5.45218
HTP0539A	T21	MS2	Female	42.8	ENSG00000159086.15	PAXBP1	6.26305
HTP0540A	T21	MS1	Female	14.5	ENSG00000159086.15	PAXBP1	12.1146
HTP0541A	T21	MS2	Male	29.7	ENSG00000159086.15	PAXBP1	7.52612
HTP0542A	T21	MS2	Male	27.8	ENSG00000159086.15	PAXBP1	4.52939
HTP0543A	T21	MS2	Male	36.9	ENSG00000159086.15	PAXBP1	8.60203
HTP0544A	T21	MS2	Male	38.1	ENSG00000159086.15	PAXBP1	7.24465
HTP0545A	T21	MS1	Male	18.1	ENSG00000159086.15	PAXBP1	8.14101
HTP0546A	T21	MS2	Female	51.4	ENSG00000159086.15	PAXBP1	6.18402
HTP0547A	T21	MS2	Female	26	ENSG00000159086.15	PAXBP1	8.83026
HTP0548A	T21	MS3	Female	46.2	ENSG00000159086.15	PAXBP1	6.53376
HTP0549A	T21	MS3	Female	20.6	ENSG00000159086.15	PAXBP1	6.80556
HTP0550A	T21	MS1	Female	15.2	ENSG00000159086.15	PAXBP1	11.107
HTP0551B	Control	D21	Female	18	ENSG00000159086.15	PAXBP1	6.33031
HTP0552A	T21	MS2	Male	17	ENSG00000159086.15	PAXBP1	5.66383
HTP0553A	T21	MS2	Female	18.2	ENSG00000159086.15	PAXBP1	8.39632
HTP0554A	T21	MS2	Male	23.1	ENSG00000159086.15	PAXBP1	7.74123
HTP0555B	Control	D21	Female	47.3	ENSG00000159086.15	PAXBP1	6.43424
HTP0556A	T21	MS2	Male	28.3	ENSG00000159086.15	PAXBP1	5.04762
HTP0557B	Control	D21	Female	40.1	ENSG00000159086.15	PAXBP1	5.12302
HTP0559B	Control	D21	Male	10.8	ENSG00000159086.15	PAXBP1	13.0885
HTP0560A	T21	MS2	Male	50.1	ENSG00000159086.15	PAXBP1	5.38527
HTP0561A	T21	MS3	Male	13.7	ENSG00000159086.15	PAXBP1	5.13215
HTP0563A	T21	MS2	Female	8.7	ENSG00000159086.15	PAXBP1	7.01643
HTP0564A	T21	MS1	Male	14.2	ENSG00000159086.15	PAXBP1	9.80802
HTP0565A	T21	MS2	Male	22.5	ENSG00000159086.15	PAXBP1	4.765
HTP0566A	T21	MS2	Male	13.7	ENSG00000159086.15	PAXBP1	8.75854
HTP0567B	Control	D21	Female	23	ENSG00000159086.15	PAXBP1	5.35651
HTP0568A	T21	MS2	Male	28.3	ENSG00000159086.15	PAXBP1	7.18537
HTP0569A	T21	MS2	Male	22.9	ENSG00000159086.15	PAXBP1	9.91567
HTP0570A	T21	MS3	Male	38.8	ENSG00000159086.15	PAXBP1	4.34169
HTP0571A	T21	MS3	Male	13.1	ENSG00000159086.15	PAXBP1	6.90539
HTP0572A	T21	MS3	Male	24.4	ENSG00000159086.15	PAXBP1	6.24642
HTP0573B	Control	D21	Male	19.1	ENSG00000159086.15	PAXBP1	7.26826
HTP0574A	T21	MS3	Male	42.4	ENSG00000159086.15	PAXBP1	4.93891
HTP0575A	T21	MS2	Female	17.2	ENSG00000159086.15	PAXBP1	6.90349
HTP0576B	Control	D21	Female	11.2	ENSG00000159086.15	PAXBP1	6.3204
HTP0577A	T21	MS2	Female	28.4	ENSG00000159086.15	PAXBP1	5.55884
HTP0578A	T21	MS1	Male	25.7	ENSG00000159086.15	PAXBP1	6.50479
HTP0580A	T21	MS1	Female	31.8	ENSG00000159086.15	PAXBP1	16.4153
HTP0581A	T21	MS2	Male	30.6	ENSG00000159086.15	PAXBP1	4.49889
HTP0582B	Control	D21	Female	33.1	ENSG00000159086.15	PAXBP1	4.78052
HTP0583A	T21	MS1	Female	6.2	ENSG00000159086.15	PAXBP1	12.8789
HTP0584A	T21	MS2	Male	29.3	ENSG00000159086.15	PAXBP1	6.36133
HTP0585A	T21	MS3	Female	16.5	ENSG00000159086.15	PAXBP1	4.78387
HTP0586A	T21	MS3	Male	31.9	ENSG00000159086.15	PAXBP1	6.09294
HTP0587A	T21	MS2	Male	4.3	ENSG00000159086.15	PAXBP1	7.87595
HTP0588A	T21	MS1	Female	19.2	ENSG00000159086.15	PAXBP1	14.0589
HTP0589A	T21	MS3	Female	19	ENSG00000159086.15	PAXBP1	5.29648
HTP0590A	T21	MS3	Male	16.8	ENSG00000159086.15	PAXBP1	7.39967
HTP0591A	T21	MS2	Male	31.9	ENSG00000159086.15	PAXBP1	7.62861
HTP0592A	T21	MS2	Female	14.5	ENSG00000159086.15	PAXBP1	6.72212
HTP0593A	T21	MS2	Male	11.7	ENSG00000159086.15	PAXBP1	7.60192
HTP0594A	T21	MS1	Male	30.1	ENSG00000159086.15	PAXBP1	8.3962
HTP0595B	Control	D21	Female	34.3	ENSG00000159086.15	PAXBP1	4.94361
HTP0596A	T21	MS2	Female	28.3	ENSG00000159086.15	PAXBP1	7.36781
HTP0597A	T21	MS2	Female	12.5	ENSG00000159086.15	PAXBP1	10.3832
HTP0598A	T21	MS3	Female	18	ENSG00000159086.15	PAXBP1	6.96362
HTP0599A	T21	MS3	Female	36.6	ENSG00000159086.15	PAXBP1	5.7831
HTP0600A	T21	MS3	Male	10.8	ENSG00000159086.15	PAXBP1	5.83729
HTP0602A	T21	MS3	Female	13.5	ENSG00000159086.15	PAXBP1	6.88911
HTP0603A	T21	MS1	Female	12.7	ENSG00000159086.15	PAXBP1	11.6103
HTP0604A	T21	MS3	Female	26.6	ENSG00000159086.15	PAXBP1	5.10906
HTP0605A	T21	MS3	Male	17.5	ENSG00000159086.15	PAXBP1	5.04234
HTP0607A	T21	MS2	Male	23.9	ENSG00000159086.15	PAXBP1	4.28577
HTP0608A	T21	MS1	Female	32.5	ENSG00000159086.15	PAXBP1	7.76849
HTP0609A	T21	MS1	Female	4	ENSG00000159086.15	PAXBP1	21.8681
HTP0610A	T21	MS3	Female	17	ENSG00000159086.15	PAXBP1	4.23833
HTP0611A	T21	MS1	Female	23.9	ENSG00000159086.15	PAXBP1	12.1886
HTP0612A	T21	MS1	Male	11.4	ENSG00000159086.15	PAXBP1	19.4423
HTP0613A	T21	MS3	Female	10.3	ENSG00000159086.15	PAXBP1	9.53659
HTP0615B	Control	D21	Male	9.2	ENSG00000159086.15	PAXBP1	7.93587
HTP0616A	T21	MS3	Male	19	ENSG00000159086.15	PAXBP1	8.19826
HTP0617A	T21	MS3	Male	30.5	ENSG00000159086.15	PAXBP1	4.82775
HTP0618A	T21	MS3	Female	37	ENSG00000159086.15	PAXBP1	5.45046
HTP0619A	T21	MS3	Female	37	ENSG00000159086.15	PAXBP1	7.89247
HTP0620A	T21	MS3	Female	19.6	ENSG00000159086.15	PAXBP1	8.54071
HTP0621A	T21	MS2	Female	21.4	ENSG00000159086.15	PAXBP1	8.19978
HTP0622A	T21	MS2	Female	26	ENSG00000159086.15	PAXBP1	8.85984
HTP0623A	T21	MS2	Female	28.1	ENSG00000159086.15	PAXBP1	9.18716
HTP0624A	T21	MS2	Female	28.1	ENSG00000159086.15	PAXBP1	8.27841
HTP0625A	T21	MS1	Male	40.1	ENSG00000159086.15	PAXBP1	9.15867
HTP0626A	T21	MS2	Male	14.2	ENSG00000159086.15	PAXBP1	7.09241
HTP0627A	T21	MS3	Female	21.1	ENSG00000159086.15	PAXBP1	4.86003
HTP0628B	Control	D21	Female	4.8	ENSG00000159086.15	PAXBP1	6.21807
HTP0629A	T21	MS1	Female	7	ENSG00000159086.15	PAXBP1	10.717
HTP0630A	T21	MS2	Male	39.9	ENSG00000159086.15	PAXBP1	9.21498
HTP0631A	T21	MS1	Female	33	ENSG00000159086.15	PAXBP1	8.40612
HTP0632A	T21	MS2	Female	26.4	ENSG00000159086.15	PAXBP1	8.00623
HTP0633A	T21	MS1	Male	33.1	ENSG00000159086.15	PAXBP1	9.72353
HTP0634A	T21	MS2	Male	20.4	ENSG00000159086.15	PAXBP1	6.4886
HTP0637A	T21	MS3	Female	20.1	ENSG00000159086.15	PAXBP1	6.22946
HTP0638A	T21	MS3	Female	32.7	ENSG00000159086.15	PAXBP1	4.03959
HTP0639A	T21	MS1	Male	27.3	ENSG00000159086.15	PAXBP1	9.79367
HTP0641A	T21	MS1	Male	46.6	ENSG00000159086.15	PAXBP1	13.9615
HTP0642A	T21	MS3	Female	25.2	ENSG00000159086.15	PAXBP1	5.34199
HTP0643A	T21	MS3	Male	29.7	ENSG00000159086.15	PAXBP1	6.12056
HTP0644A	T21	MS3	Male	28.7	ENSG00000159086.15	PAXBP1	6.5832
HTP0645A	T21	MS1	Male	28.4	ENSG00000159086.15	PAXBP1	9.70354
HTP0646A	T21	MS3	Male	17.1	ENSG00000159086.15	PAXBP1	5.09212
HTP0647A	T21	MS1	Male	7	ENSG00000159086.15	PAXBP1	8.69344
HTP0648B	Control	D21	Male	11.9	ENSG00000159086.15	PAXBP1	7.49597
HTP0649B	Control	D21	Female	44.6	ENSG00000159086.15	PAXBP1	6.12201
HTP0650A	T21	MS1	Female	45.7	ENSG00000159086.15	PAXBP1	18.5801
HTP0651A	T21	MS3	Male	31.2	ENSG00000159086.15	PAXBP1	8.41641
HTP0652A	T21	MS1	Female	35.1	ENSG00000159086.15	PAXBP1	9.92516
HTP0653B	Control	D21	Male	13.9	ENSG00000159086.15	PAXBP1	8.62056
HTP0654A	T21	MS1	Female	26.9	ENSG00000159086.15	PAXBP1	11.1885
HTP0655B	Control	D21	Male	15.8	ENSG00000159086.15	PAXBP1	4.27759
HTP0657A	T21	MS3	Male	16.9	ENSG00000159086.15	PAXBP1	7.8369
HTP0658A	T21	MS1	Male	15.3	ENSG00000159086.15	PAXBP1	11.802
HTP0659A	T21	MS1	Female	36.5	ENSG00000159086.15	PAXBP1	11.3519
HTP0660A	T21	MS1	Male	13	ENSG00000159086.15	PAXBP1	9.61387
HTP0661A	T21	MS1	Male	28.4	ENSG00000159086.15	PAXBP1	14.3776
HTP0662A	T21	MS1	Female	26.1	ENSG00000159086.15	PAXBP1	13.4476
HTP0663A	T21	MS3	Female	20.5	ENSG00000159086.15	PAXBP1	5.15064
HTP0664A	T21	MS2	Female	29.4	ENSG00000159086.15	PAXBP1	6.72363
HTP0665A	T21	MS1	Female	23.4	ENSG00000159086.15	PAXBP1	13.6266
HTP0666A	T21	MS3	Male	17.4	ENSG00000159086.15	PAXBP1	4.66004
HTP0667A	T21	MS2	Male	24.1	ENSG00000159086.15	PAXBP1	5.91773
HTP0668A	T21	MS1	Female	29.7	ENSG00000159086.15	PAXBP1	11.6623
HTP0669B	Control	D21	Female	14.6	ENSG00000159086.15	PAXBP1	7.51444
HTP0672A	T21	MS1	Male	17.2	ENSG00000159086.15	PAXBP1	12.0448
HTP0676A	T21	MS1	Female	19.3	ENSG00000159086.15	PAXBP1	20.0891
HTP0706A	T21	MS3	Female	22.8	ENSG00000159086.15	PAXBP1	7.62807
HTP0708A	T21	MS1	Male	17	ENSG00000159086.15	PAXBP1	16.414
HTP0204A	T21	MS2	Male	13.1	ENSG00000159086.15	PAXBP1	6.20258
HTP0206B	Control	D21	Male	15.8	ENSG00000159086.15	PAXBP1	4.69246
HTP0288B	Control	D21	Male	9.2	ENSG00000159086.15	PAXBP1	10.4848
HTP0302B	Control	D21	Female	41.6	ENSG00000159086.15	PAXBP1	8.42925
HTP0310A	T21	MS2	Male	10.8	ENSG00000159086.15	PAXBP1	3.75146
HTP0322B	Control	D21	Male	29	ENSG00000159086.15	PAXBP1	6.02904
HTP0326A	T21	MS2	Female	30.2	ENSG00000159086.15	PAXBP1	9.44837
HTP0328A	T21	MS2	Female	41.2	ENSG00000159086.15	PAXBP1	5.41351
HTP0332A	T21	MS2	Male	24.4	ENSG00000159086.15	PAXBP1	10.4262
HTP0338B	Control	D21	Male	27.5	ENSG00000159086.15	PAXBP1	7.48967
HTP0348A	T21	MS2	Female	17.2	ENSG00000159086.15	PAXBP1	16.2854
HTP0351A	T21	MS2	Male	27	ENSG00000159086.15	PAXBP1	8.41614
HTP0084A2	T21	MS2	Male	35	ENSG00000159086.15	PAXBP1	12.9058
[truncated: 1,601 more rows]

## Sheet: S2D
SampleID	Karyotype	subtype	Sex	Age	EnsemblID	Gene_name	RPKM
HTP0001B2	Control	D21	Female	25.8	ENSG00000141959.17	PFKL	49.9333
HTP0005A3	T21	MS1	Male	36.5	ENSG00000141959.17	PFKL	71.1323
HTP0012A2	T21	MS1	Female	44	ENSG00000141959.17	PFKL	70.0842
HTP0015A4	T21	MS2	Male	31.2	ENSG00000141959.17	PFKL	61.3231
HTP0017A4	T21	MS3	Female	23.6	ENSG00000141959.17	PFKL	69.726
HTP0018B3	Control	D21	Female	57	ENSG00000141959.17	PFKL	44.2787
HTP0019B2	Control	D21	Female	56.9	ENSG00000141959.17	PFKL	44.3871
HTP0022B2	Control	D21	Female	43.2	ENSG00000141959.17	PFKL	52.5234
HTP0023A2	T21	MS2	Female	36.2	ENSG00000141959.17	PFKL	80.2485
HTP0025A3	T21	MS2	Female	25.7	ENSG00000141959.17	PFKL	73.8889
HTP0026B2	Control	D21	Female	55.6	ENSG00000141959.17	PFKL	54.2482
HTP0034B3	Control	D21	Female	25.1	ENSG00000141959.17	PFKL	48.8332
HTP0035B3	Control	D21	Female	28.6	ENSG00000141959.17	PFKL	36.0122
HTP0036A2	T21	MS1	Female	32.1	ENSG00000141959.17	PFKL	90.3116
HTP0040B3	Control	D21	Female	28.9	ENSG00000141959.17	PFKL	62.0633
HTP0042B2	Control	D21	Male	36.2	ENSG00000141959.17	PFKL	48.3829
HTP0043B2	Control	D21	Male	38.2	ENSG00000141959.17	PFKL	58.7002
HTP0044B2	Control	D21	Male	35.8	ENSG00000141959.17	PFKL	47.0397
HTP0047B2	Control	D21	Male	38.7	ENSG00000141959.17	PFKL	46.0141
HTP0048B2	Control	D21	Female	39.4	ENSG00000141959.17	PFKL	48.9627
HTP0050A3	T21	MS3	Female	22.8	ENSG00000141959.17	PFKL	68.2518
HTP0052A2	T21	MS1	Female	29.9	ENSG00000141959.17	PFKL	74.1222
HTP0053A2	T21	MS1	Female	26.3	ENSG00000141959.17	PFKL	62.2474
HTP0054A2	T21	MS3	Male	21.7	ENSG00000141959.17	PFKL	59.6938
HTP0055B2	Control	D21	Male	37	ENSG00000141959.17	PFKL	56.5618
HTP0057B2	Control	D21	Female	34.8	ENSG00000141959.17	PFKL	48.6559
HTP0058B2	Control	D21	Male	33.8	ENSG00000141959.17	PFKL	45.0074
HTP0059B2	Control	D21	Male	24.7	ENSG00000141959.17	PFKL	48.7486
HTP0061B2	Control	D21	Female	22.2	ENSG00000141959.17	PFKL	55.4162
HTP0062B2	Control	D21	Female	20.5	ENSG00000141959.17	PFKL	43.0216
HTP0066A2	T21	MS1	Male	14.7	ENSG00000141959.17	PFKL	89.7333
HTP0067B2	Control	D21	Male	20.5	ENSG00000141959.17	PFKL	49.8271
HTP0070A3	T21	MS3	Male	24.9	ENSG00000141959.17	PFKL	83.4119
HTP0073A2	T21	MS3	Male	54.7	ENSG00000141959.17	PFKL	73.5061
HTP0077B2	Control	D21	Male	43.3	ENSG00000141959.17	PFKL	54.0001
HTP0078B2	Control	D21	Male	27.7	ENSG00000141959.17	PFKL	41.8033
HTP0079B2	Control	D21	Male	28.4	ENSG00000141959.17	PFKL	50.3008
HTP0080A2	T21	MS1	Female	34.8	ENSG00000141959.17	PFKL	74.236
HTP0087B2	Control	D21	Male	55.4	ENSG00000141959.17	PFKL	43.8475
HTP0090B2	Control	D21	Male	24.8	ENSG00000141959.17	PFKL	44.031
HTP0092B2	Control	D21	Female	25.2	ENSG00000141959.17	PFKL	47.948
HTP0095B2	Control	D21	Female	37.7	ENSG00000141959.17	PFKL	49.6946
HTP0096B2	Control	D21	Male	25.6	ENSG00000141959.17	PFKL	51.2184
HTP0098B2	Control	D21	Female	54.9	ENSG00000141959.17	PFKL	46.7896
HTP0100B2	Control	D21	Female	33.5	ENSG00000141959.17	PFKL	41.6949
HTP0101A2	T21	MS3	Female	31.3	ENSG00000141959.17	PFKL	50.8375
HTP0103A2	T21	MS1	Female	1.6	ENSG00000141959.17	PFKL	71.2337
HTP0104B2	Control	D21	Female	36.6	ENSG00000141959.17	PFKL	40.7544
HTP0105B3	Control	D21	Female	30	ENSG00000141959.17	PFKL	44.5227
HTP0107A3	T21	MS2	Female	33.7	ENSG00000141959.17	PFKL	71.302
HTP0109A3	T21	MS1	Female	49	ENSG00000141959.17	PFKL	63.2316
HTP0111B2	Control	D21	Female	44.5	ENSG00000141959.17	PFKL	38.2563
HTP0112A3	T21	MS3	Female	36	ENSG00000141959.17	PFKL	58.3904
HTP0116A2	T21	MS1	Male	10.9	ENSG00000141959.17	PFKL	64.1868
HTP0118B	Control	D21	Male	44.3	ENSG00000141959.17	PFKL	52.5202
HTP0119A	T21	MS1	Female	50.9	ENSG00000141959.17	PFKL	71.6411
HTP0126B2	Control	D21	Female	48	ENSG00000141959.17	PFKL	46.4932
HTP0127B2	Control	D21	Female	8.2	ENSG00000141959.17	PFKL	47.3175
HTP0146B	Control	D21	Male	47.4	ENSG00000141959.17	PFKL	41.1177
HTP0147B	Control	D21	Female	38.6	ENSG00000141959.17	PFKL	49.1334
HTP0148B2	Control	D21	Male	41.7	ENSG00000141959.17	PFKL	71.5074
HTP0149B	Control	D21	Female	53.2	ENSG00000141959.17	PFKL	43.7605
HTP0151A	T21	MS3	Male	27.4	ENSG00000141959.17	PFKL	53.968
HTP0198A3	T21	MS2	Male	36.3	ENSG00000141959.17	PFKL	74.6312
HTP0202B	Control	D21	Male	61.3	ENSG00000141959.17	PFKL	46.2121
HTP0205B	Control	D21	Female	42.6	ENSG00000141959.17	PFKL	61.2457
HTP0207A4	T21	MS1	Female	25.2	ENSG00000141959.17	PFKL	65.9376
HTP0211A3	T21	MS2	Male	29.7	ENSG00000141959.17	PFKL	102.457
HTP0213A3	T21	MS2	Male	46.3	ENSG00000141959.17	PFKL	86.365
HTP0214B2	Control	D21	Female	21.6	ENSG00000141959.17	PFKL	45.1086
HTP0216B2	Control	D21	Female	17.2	ENSG00000141959.17	PFKL	43.3908
HTP0219A2	T21	MS2	Female	19.5	ENSG00000141959.17	PFKL	83.1371
HTP0226A3	T21	MS1	Male	52.4	ENSG00000141959.17	PFKL	46.897
HTP0230A2	T21	MS3	Female	39.6	ENSG00000141959.17	PFKL	54.4929
HTP0236A2	T21	MS1	Male	11.3	ENSG00000141959.17	PFKL	75.371
HTP0238A3	T21	MS2	Male	41.5	ENSG00000141959.17	PFKL	80.3342
HTP0241A2	T21	MS3	Female	17.9	ENSG00000141959.17	PFKL	55.2649
HTP0242B3	Control	D21	Female	20.3	ENSG00000141959.17	PFKL	38.9877
HTP0243A3	T21	MS3	Female	15.1	ENSG00000141959.17	PFKL	72.7348
HTP0247A2	T21	MS3	Male	22.5	ENSG00000141959.17	PFKL	71.1707
HTP0249A2	T21	MS2	Female	34	ENSG00000141959.17	PFKL	87.6559
HTP0251A2	T21	MS3	Female	34.3	ENSG00000141959.17	PFKL	57.5771
HTP0254A2	T21	MS2	Male	33.8	ENSG00000141959.17	PFKL	95.6433
HTP0259A2	T21	MS3	Female	32.6	ENSG00000141959.17	PFKL	55.4904
HTP0261A2	T21	MS1	Male	22.9	ENSG00000141959.17	PFKL	88.6618
HTP0262A2	T21	MS3	Female	14.3	ENSG00000141959.17	PFKL	76.663
HTP0263A2	T21	MS2	Female	12.4	ENSG00000141959.17	PFKL	86.1159
HTP0277A3	T21	MS1	Female	37.2	ENSG00000141959.17	PFKL	69.3241
HTP0289B	Control	D21	Male	7.1	ENSG00000141959.17	PFKL	63.6465
HTP0290B	Control	D21	Female	43.3	ENSG00000141959.17	PFKL	52.0465
HTP0293A	T21	MS3	Male	6.2	ENSG00000141959.17	PFKL	79.2126
HTP0294B	Control	D21	Male	4.2	ENSG00000141959.17	PFKL	63.0512
HTP0295A	T21	MS3	Male	51.2	ENSG00000141959.17	PFKL	65.7048
HTP0296A	T21	MS3	Male	55.1	ENSG00000141959.17	PFKL	68.3321
HTP0298A	T21	MS1	Female	25.8	ENSG00000141959.17	PFKL	85.695
HTP0300A	T21	MS1	Female	30.8	ENSG00000141959.17	PFKL	55.8032
HTP0301A3	T21	MS2	Female	24	ENSG00000141959.17	PFKL	60.7496
HTP0306A	T21	MS3	Male	23.2	ENSG00000141959.17	PFKL	68.111
HTP0312A2	T21	MS1	Female	35.7	ENSG00000141959.17	PFKL	75.3582
HTP0316B	Control	D21	Female	29.6	ENSG00000141959.17	PFKL	50.2106
HTP0318A3	T21	MS1	Male	30.5	ENSG00000141959.17	PFKL	62.5462
HTP0320A2	T21	MS3	Female	33.7	ENSG00000141959.17	PFKL	57.1936
HTP0321A	T21	MS3	Female	14	ENSG00000141959.17	PFKL	68.3815
HTP0323A	T21	MS3	Male	3.8	ENSG00000141959.17	PFKL	89.4739
HTP0324A2	T21	MS1	Male	22	ENSG00000141959.17	PFKL	59.0296
HTP0325A	T21	MS3	Male	13.4	ENSG00000141959.17	PFKL	83.5921
HTP0327A	T21	MS1	Male	6.5	ENSG00000141959.17	PFKL	61.2043
HTP0329A2	T21	MS3	Female	19.5	ENSG00000141959.17	PFKL	68.3151
HTP0330A	T21	MS1	Male	6.1	ENSG00000141959.17	PFKL	72.1453
HTP0331A	T21	MS3	Male	23.1	ENSG00000141959.17	PFKL	72.0447
HTP0333A2	T21	MS3	Female	30.3	ENSG00000141959.17	PFKL	60.7266
HTP0334A2	T21	MS1	Male	44.1	ENSG00000141959.17	PFKL	64.8473
HTP0335A2	T21	MS2	Female	57.6	ENSG00000141959.17	PFKL	78.3489
HTP0336A	T21	MS1	Female	8.7	ENSG00000141959.17	PFKL	65.4781
HTP0337A	T21	MS3	Male	22.2	ENSG00000141959.17	PFKL	66.155
HTP0339A	T21	MS1	Male	16.1	ENSG00000141959.17	PFKL	75.1687
HTP0340A	T21	MS3	Female	18.6	ENSG00000141959.17	PFKL	71.1357
HTP0341A	T21	MS1	Male	2.6	ENSG00000141959.17	PFKL	80.1889
HTP0342A	T21	MS1	Female	13.6	ENSG00000141959.17	PFKL	71.3777
HTP0343B	Control	D21	Male	46.2	ENSG00000141959.17	PFKL	46.7591
HTP0345A	T21	MS3	Female	52.7	ENSG00000141959.17	PFKL	75.1179
HTP0346B	Control	D21	Female	37.1	ENSG00000141959.17	PFKL	49.9811
HTP0347B	Control	D21	Female	14	ENSG00000141959.17	PFKL	45.2292
HTP0349B	Control	D21	Female	10	ENSG00000141959.17	PFKL	43.3371
HTP0352B	Control	D21	Male	43.2	ENSG00000141959.17	PFKL	32.2434
HTP0354A	T21	MS1	Male	6	ENSG00000141959.17	PFKL	89.6712
HTP0355B	Control	D21	Male	12.3	ENSG00000141959.17	PFKL	45.787
HTP0357A	T21	MS1	Male	3.8	ENSG00000141959.17	PFKL	72.362
HTP0361B2	Control	D21	Male	11.5	ENSG00000141959.17	PFKL	45.9891
HTP0364A	T21	MS3	Male	13.7	ENSG00000141959.17	PFKL	60.4845
HTP0367A	T21	MS1	Male	13.6	ENSG00000141959.17	PFKL	69.8994
HTP0368A	T21	MS1	Male	15.2	ENSG00000141959.17	PFKL	84.8486
HTP0370A	T21	MS1	Male	20.2	ENSG00000141959.17	PFKL	51.0835
HTP0373A	T21	MS1	Male	56.7	ENSG00000141959.17	PFKL	67.2386
HTP0374A	T21	MS2	Male	25.5	ENSG00000141959.17	PFKL	102.206
HTP0375A	T21	MS1	Female	10.9	ENSG00000141959.17	PFKL	65.2567
HTP0376B	Control	D21	Female	24	ENSG00000141959.17	PFKL	56.9057
HTP0378A	T21	MS3	Female	31.4	ENSG00000141959.17	PFKL	74.521
HTP0379A	T21	MS1	Female	35.4	ENSG00000141959.17	PFKL	51.7314
HTP0380A	T21	MS2	Male	25.8	ENSG00000141959.17	PFKL	89.341
HTP0381A	T21	MS2	Male	25.4	ENSG00000141959.17	PFKL	88.1624
HTP0382A	T21	MS3	Male	39.5	ENSG00000141959.17	PFKL	55.5145
HTP0384A	T21	MS3	Female	27.8	ENSG00000141959.17	PFKL	66.4087
HTP0385A	T21	MS3	Male	25.6	ENSG00000141959.17	PFKL	88.2963
HTP0386A	T21	MS2	Male	6.8	ENSG00000141959.17	PFKL	92.2727
HTP0387A	T21	MS1	Female	33.3	ENSG00000141959.17	PFKL	67.0045
HTP0388A	T21	MS1	Female	37.5	ENSG00000141959.17	PFKL	47.5391
HTP0389A	T21	MS1	Female	20.1	ENSG00000141959.17	PFKL	59.7393
HTP0390A	T21	MS3	Female	15.5	ENSG00000141959.17	PFKL	79.622
HTP0391A	T21	MS1	Male	26.8	ENSG00000141959.17	PFKL	83.5453
HTP0392A	T21	MS3	Male	32.4	ENSG00000141959.17	PFKL	85.4435
HTP0393A	T21	MS2	Female	39.8	ENSG00000141959.17	PFKL	83.7408
HTP0394A	T21	MS2	Female	23.6	ENSG00000141959.17	PFKL	81.5142
HTP0395A	T21	MS2	Male	35.2	ENSG00000141959.17	PFKL	74.202
HTP0396A	T21	MS3	Male	15.9	ENSG00000141959.17	PFKL	60.5953
HTP0397A	T21	MS1	Male	38.7	ENSG00000141959.17	PFKL	41.5647
HTP0398A	T21	MS2	Female	17.5	ENSG00000141959.17	PFKL	78.3261
HTP0399A2	T21	MS3	Male	33.1	ENSG00000141959.17	PFKL	83.7493
HTP0400A	T21	MS1	Male	14.9	ENSG00000141959.17	PFKL	74.3115
HTP0401A	T21	MS3	Female	34.6	ENSG00000141959.17	PFKL	68.7438
HTP0402A	T21	MS1	Male	35.9	ENSG00000141959.17	PFKL	67.7451
HTP0403A	T21	MS3	Male	13.4	ENSG00000141959.17	PFKL	105.27
HTP0404A	T21	MS3	Female	12.5	ENSG00000141959.17	PFKL	69.1811
HTP0405A	T21	MS3	Male	26.1	ENSG00000141959.17	PFKL	78.8573
HTP0406A	T21	MS2	Female	9.2	ENSG00000141959.17	PFKL	103.904
HTP0407A	T21	MS3	Male	43.5	ENSG00000141959.17	PFKL	68.9747
HTP0408A	T21	MS1	Male	40.6	ENSG00000141959.17	PFKL	54.1601
HTP0409A	T21	MS2	Female	21.2	ENSG00000141959.17	PFKL	70.963
HTP0410A	T21	MS2	Male	24	ENSG00000141959.17	PFKL	80.1082
HTP0411A	T21	MS3	Female	18.7	ENSG00000141959.17	PFKL	63.218
HTP0412A	T21	MS3	Male	20.7	ENSG00000141959.17	PFKL	81.4553
HTP0413A	T21	MS2	Female	22.5	ENSG00000141959.17	PFKL	80.3213
HTP0414A	T21	MS3	Female	21.8	ENSG00000141959.17	PFKL	59.1952
HTP0415A	T21	MS3	Female	8.3	ENSG00000141959.17	PFKL	69.8508
HTP0418A	T21	MS1	Male	3.8	ENSG00000141959.17	PFKL	52.9106
HTP0419A	T21	MS1	Male	20.8	ENSG00000141959.17	PFKL	67.518
HTP0420A	T21	MS1	Male	6.4	ENSG00000141959.17	PFKL	78.4267
HTP0421A	T21	MS3	Male	13.7	ENSG00000141959.17	PFKL	76.4283
HTP0423A	T21	MS2	Male	23.9	ENSG00000141959.17	PFKL	69.0595
HTP0424A	T21	MS2	Female	4	ENSG00000141959.17	PFKL	73.6129
HTP0425A	T21	MS2	Male	19.1	ENSG00000141959.17	PFKL	86.8595
HTP0426A	T21	MS3	Male	17.5	ENSG00000141959.17	PFKL	68.4038
HTP0428A	T21	MS2	Male	27.5	ENSG00000141959.17	PFKL	73.2362
HTP0429B	Control	D21	Female	11.5	ENSG00000141959.17	PFKL	46.4527
HTP0430A	T21	MS2	Male	13.9	ENSG00000141959.17	PFKL	83.8169
HTP0431A2	T21	MS2	Female	20.9	ENSG00000141959.17	PFKL	60.9491
HTP0434A	T21	MS3	Female	25.9	ENSG00000141959.17	PFKL	57.1465
HTP0435A2	T21	MS1	Male	36.2	ENSG00000141959.17	PFKL	68.5472
HTP0436A	T21	MS3	Female	32.8	ENSG00000141959.17	PFKL	58.9857
HTP0437A	T21	MS2	Male	24.9	ENSG00000141959.17	PFKL	88.6501
HTP0438A	T21	MS1	Female	19.9	ENSG00000141959.17	PFKL	56.9648
HTP0439A2	T21	MS3	Male	40.8	ENSG00000141959.17	PFKL	83.4126
HTP0440A	T21	MS2	Male	20.9	ENSG00000141959.17	PFKL	73.8453
HTP0442A2	T21	MS1	Female	9.5	ENSG00000141959.17	PFKL	97.6674
HTP0443A2	T21	MS3	Male	17.9	ENSG00000141959.17	PFKL	77.0532
HTP0444B2	Control	D21	Female	9.9	ENSG00000141959.17	PFKL	55.3235
HTP0445A	T21	MS2	Female	38.8	ENSG00000141959.17	PFKL	74.2009
HTP0446A	T21	MS1	Female	31.7	ENSG00000141959.17	PFKL	71.5049
HTP0447B2	Control	D21	Female	16.5	ENSG00000141959.17	PFKL	53.7398
HTP0448A	T21	MS2	Male	21.5	ENSG00000141959.17	PFKL	80.2005
HTP0449A	T21	MS2	Male	20.8	ENSG00000141959.17	PFKL	101.887
HTP0450A	T21	MS1	Male	15.4	ENSG00000141959.17	PFKL	51.4924
HTP0451A	T21	MS1	Male	32.5	ENSG00000141959.17	PFKL	54.7312
HTP0452A	T21	MS2	Female	16.6	ENSG00000141959.17	PFKL	55.9798
HTP0454A	T21	MS3	Male	21.7	ENSG00000141959.17	PFKL	83.4638
HTP0455B	Control	D21	Female	7.3	ENSG00000141959.17	PFKL	53.5009
HTP0456A	T21	MS2	Male	7.3	ENSG00000141959.17	PFKL	77.3925
HTP0457B	Control	D21	Female	7.3	ENSG00000141959.17	PFKL	54.9113
HTP0458A	T21	MS3	Male	20	ENSG00000141959.17	PFKL	65.3698
HTP0459A	T21	MS1	Male	13.7	ENSG00000141959.17	PFKL	49.6599
HTP0460A	T21	MS1	Male	20.3	ENSG00000141959.17	PFKL	75.5178
HTP0461A	T21	MS1	Female	12.5	ENSG00000141959.17	PFKL	77.1877
HTP0462A	T21	MS1	Male	38.6	ENSG00000141959.17	PFKL	45.9179
HTP0463A	T21	MS1	Female	28.3	ENSG00000141959.17	PFKL	76.7346
HTP0464A	T21	MS3	Male	22.7	ENSG00000141959.17	PFKL	78.7692
HTP0465A	T21	MS3	Female	6.8	ENSG00000141959.17	PFKL	49.2461
HTP0466B	Control	D21	Female	10.9	ENSG00000141959.17	PFKL	56.1703
HTP0467A	T21	MS2	Female	32.5	ENSG00000141959.17	PFKL	64.5223
HTP0468A2	T21	MS2	Male	29.7	ENSG00000141959.17	PFKL	113.337
HTP0469A	T21	MS2	Female	16.7	ENSG00000141959.17	PFKL	86.6287
HTP0471A	T21	MS1	Female	9	ENSG00000141959.17	PFKL	67.5925
HTP0473A	T21	MS1	Male	17.1	ENSG00000141959.17	PFKL	73.5492
HTP0475A	T21	MS1	Female	22	ENSG00000141959.17	PFKL	55.288
HTP0476A	T21	MS2	Female	11.1	ENSG00000141959.17	PFKL	64.4994
HTP0477A	T21	MS1	Male	3.4	ENSG00000141959.17	PFKL	73.6366
HTP0478A	T21	MS1	Female	40.3	ENSG00000141959.17	PFKL	73.5194
HTP0479A	T21	MS1	Male	3.7	ENSG00000141959.17	PFKL	75.3088
HTP0480A	T21	MS1	Female	21.9	ENSG00000141959.17	PFKL	62.5057
HTP0482A	T21	MS2	Male	19.3	ENSG00000141959.17	PFKL	86.6838
HTP0484A	T21	MS3	Male	5.6	ENSG00000141959.17	PFKL	56.1665
HTP0485A	T21	MS2	Female	5.7	ENSG00000141959.17	PFKL	92.2945
HTP0487A	T21	MS2	Male	4.6	ENSG00000141959.17	PFKL	91.6966
HTP0488A	T21	MS1	Male	5.4	ENSG00000141959.17	PFKL	76.6727
HTP0491A	T21	MS1	Male	6.5	ENSG00000141959.17	PFKL	73.6123
HTP0492B	Control	D21	Male	4.8	ENSG00000141959.17	PFKL	55.8456
HTP0493B	Control	D21	Male	8.7	ENSG00000141959.17	PFKL	43.8689
HTP0494A	T21	MS2	Female	7.1	ENSG00000141959.17	PFKL	83.3999
HTP0495B	Control	D21	Female	4.5	ENSG00000141959.17	PFKL	44.4691
HTP0497B	Control	D21	Male	54.4	ENSG00000141959.17	PFKL	39.7421
HTP0498B	Control	D21	Male	11.9	ENSG00000141959.17	PFKL	51.442
HTP0501A	T21	MS3	Male	4	ENSG00000141959.17	PFKL	56.7179
HTP0502B	Control	D21	Male	27.1	ENSG00000141959.17	PFKL	41.1674
HTP0506B	Control	D21	Male	31.2	ENSG00000141959.17	PFKL	39.605
HTP0507A	T21	MS3	Male	8.2	ENSG00000141959.17	PFKL	63.0879
HTP0508B2	Control	D21	Male	29.9	ENSG00000141959.17	PFKL	46.4286
HTP0510A	T21	MS1	Female	23	ENSG00000141959.17	PFKL	63.4216
HTP0512A	T21	MS3	Male	30	ENSG00000141959.17	PFKL	56.7095
HTP0515A	T21	MS3	Male	13.1	ENSG00000141959.17	PFKL	64.8921
HTP0516A	T21	MS1	Male	39.1	ENSG00000141959.17	PFKL	68.1141
HTP0517A	T21	MS2	Male	2.7	ENSG00000141959.17	PFKL	83.3178
HTP0519A	T21	MS1	Male	2	ENSG00000141959.17	PFKL	81.3191
HTP0523B	Control	D21	Female	23.3	ENSG00000141959.17	PFKL	55.0706
HTP0524B	Control	D21	Male	24.5	ENSG00000141959.17	PFKL	49.4211
HTP0525A	T21	MS1	Female	34.2	ENSG00000141959.17	PFKL	58.7459
HTP0527B	Control	D21	Male	7.4	ENSG00000141959.17	PFKL	48.2518
HTP0530A	T21	MS3	Female	39.6	ENSG00000141959.17	PFKL	36.4768
HTP0531A	T21	MS3	Female	3.5	ENSG00000141959.17	PFKL	58.6593
HTP0534A	T21	MS1	Male	36.9	ENSG00000141959.17	PFKL	62.8426
HTP0535A	T21	MS3	Male	23.6	ENSG00000141959.17	PFKL	61.4368
HTP0537A	T21	MS2	Female	51.9	ENSG00000141959.17	PFKL	93.979
HTP0538A	T21	MS3	Male	28.4	ENSG00000141959.17	PFKL	73.6444
HTP0539A	T21	MS2	Female	42.8	ENSG00000141959.17	PFKL	91.6672
HTP0540A	T21	MS1	Female	14.5	ENSG00000141959.17	PFKL	72.8315
HTP0541A	T21	MS2	Male	29.7	ENSG00000141959.17	PFKL	89.0735
HTP0542A	T21	MS2	Male	27.8	ENSG00000141959.17	PFKL	94.9655
HTP0543A	T21	MS2	Male	36.9	ENSG00000141959.17	PFKL	99.6326
HTP0544A	T21	MS2	Male	38.1	ENSG00000141959.17	PFKL	77.6779
HTP0545A	T21	MS1	Male	18.1	ENSG00000141959.17	PFKL	104.393
HTP0546A	T21	MS2	Female	51.4	ENSG00000141959.17	PFKL	92.4084
HTP0547A	T21	MS2	Female	26	ENSG00000141959.17	PFKL	79.0043
HTP0548A	T21	MS3	Female	46.2	ENSG00000141959.17	PFKL	76.9126
HTP0549A	T21	MS3	Female	20.6	ENSG00000141959.17	PFKL	72.2291
HTP0550A	T21	MS1	Female	15.2	ENSG00000141959.17	PFKL	121.975
HTP0551B	Control	D21	Female	18	ENSG00000141959.17	PFKL	47.4495
HTP0552A	T21	MS2	Male	17	ENSG00000141959.17	PFKL	114.849
HTP0553A	T21	MS2	Female	18.2	ENSG00000141959.17	PFKL	102.878
HTP0554A	T21	MS2	Male	23.1	ENSG00000141959.17	PFKL	75.8234
HTP0555B	Control	D21	Female	47.3	ENSG00000141959.17	PFKL	55.8168
HTP0556A	T21	MS2	Male	28.3	ENSG00000141959.17	PFKL	72.7508
HTP0557B	Control	D21	Female	40.1	ENSG00000141959.17	PFKL	45.149
HTP0559B	Control	D21	Male	10.8	ENSG00000141959.17	PFKL	54.3453
HTP0560A	T21	MS2	Male	50.1	ENSG00000141959.17	PFKL	92.1006
HTP0561A	T21	MS3	Male	13.7	ENSG00000141959.17	PFKL	89.8399
HTP0563A	T21	MS2	Female	8.7	ENSG00000141959.17	PFKL	103.473
HTP0564A	T21	MS1	Male	14.2	ENSG00000141959.17	PFKL	83.648
HTP0565A	T21	MS2	Male	22.5	ENSG00000141959.17	PFKL	94.9317
HTP0566A	T21	MS2	Male	13.7	ENSG00000141959.17	PFKL	107.313
HTP0567B	Control	D21	Female	23	ENSG00000141959.17	PFKL	51.6085
HTP0568A	T21	MS2	Male	28.3	ENSG00000141959.17	PFKL	83.8912
HTP0569A	T21	MS2	Male	22.9	ENSG00000141959.17	PFKL	101.756
HTP0570A	T21	MS3	Male	38.8	ENSG00000141959.17	PFKL	80.4921
HTP0571A	T21	MS3	Male	13.1	ENSG00000141959.17	PFKL	67.8061
HTP0572A	T21	MS3	Male	24.4	ENSG00000141959.17	PFKL	81.5378
HTP0573B	Control	D21	Male	19.1	ENSG00000141959.17	PFKL	44.0127
HTP0574A	T21	MS3	Male	42.4	ENSG00000141959.17	PFKL	83.8868
HTP0575A	T21	MS2	Female	17.2	ENSG00000141959.17	PFKL	89.4473
HTP0576B	Control	D21	Female	11.2	ENSG00000141959.17	PFKL	69.5834
HTP0577A	T21	MS2	Female	28.4	ENSG00000141959.17	PFKL	82.5617
HTP0578A	T21	MS1	Male	25.7	ENSG00000141959.17	PFKL	74.8355
HTP0580A	T21	MS1	Female	31.8	ENSG00000141959.17	PFKL	50.2217
HTP0581A	T21	MS2	Male	30.6	ENSG00000141959.17	PFKL	97.4038
HTP0582B	Control	D21	Female	33.1	ENSG00000141959.17	PFKL	57.5727
HTP0583A	T21	MS1	Female	6.2	ENSG00000141959.17	PFKL	88.3395
HTP0584A	T21	MS2	Male	29.3	ENSG00000141959.17	PFKL	97.2874
HTP0585A	T21	MS3	Female	16.5	ENSG00000141959.17	PFKL	74.8644
HTP0586A	T21	MS3	Male	31.9	ENSG00000141959.17	PFKL	50.6684
HTP0587A	T21	MS2	Male	4.3	ENSG00000141959.17	PFKL	109.081
HTP0588A	T21	MS1	Female	19.2	ENSG00000141959.17	PFKL	74.9361
HTP0589A	T21	MS3	Female	19	ENSG00000141959.17	PFKL	65.8547
HTP0590A	T21	MS3	Male	16.8	ENSG00000141959.17	PFKL	85.0812
HTP0591A	T21	MS2	Male	31.9	ENSG00000141959.17	PFKL	98.5556
HTP0592A	T21	MS2	Female	14.5	ENSG00000141959.17	PFKL	77.5226
HTP0593A	T21	MS2	Male	11.7	ENSG00000141959.17	PFKL	89.7014
HTP0594A	T21	MS1	Male	30.1	ENSG00000141959.17	PFKL	78.045
HTP0595B	Control	D21	Female	34.3	ENSG00000141959.17	PFKL	46.2967
HTP0596A	T21	MS2	Female	28.3	ENSG00000141959.17	PFKL	89.0195
HTP0597A	T21	MS2	Female	12.5	ENSG00000141959.17	PFKL	98.0947
HTP0598A	T21	MS3	Female	18	ENSG00000141959.17	PFKL	70.1902
HTP0599A	T21	MS3	Female	36.6	ENSG00000141959.17	PFKL	81.1877
HTP0600A	T21	MS3	Male	10.8	ENSG00000141959.17	PFKL	40.0635
HTP0602A	T21	MS3	Female	13.5	ENSG00000141959.17	PFKL	68.9013
HTP0603A	T21	MS1	Female	12.7	ENSG00000141959.17	PFKL	84.6027
HTP0604A	T21	MS3	Female	26.6	ENSG00000141959.17	PFKL	72.3002
HTP0605A	T21	MS3	Male	17.5	ENSG00000141959.17	PFKL	72.6269
HTP0607A	T21	MS2	Male	23.9	ENSG00000141959.17	PFKL	89.2394
HTP0608A	T21	MS1	Female	32.5	ENSG00000141959.17	PFKL	65.9726
HTP0609A	T21	MS1	Female	4	ENSG00000141959.17	PFKL	69.2063
HTP0610A	T21	MS3	Female	17	ENSG00000141959.17	PFKL	46.7881
HTP0611A	T21	MS1	Female	23.9	ENSG00000141959.17	PFKL	88.704
HTP0612A	T21	MS1	Male	11.4	ENSG00000141959.17	PFKL	61.1186
HTP0613A	T21	MS3	Female	10.3	ENSG00000141959.17	PFKL	72.0982
HTP0615B	Control	D21	Male	9.2	ENSG00000141959.17	PFKL	67.1696
HTP0616A	T21	MS3	Male	19	ENSG00000141959.17	PFKL	67.054
HTP0617A	T21	MS3	Male	30.5	ENSG00000141959.17	PFKL	60.4561
HTP0618A	T21	MS3	Female	37	ENSG00000141959.17	PFKL	75.5042
HTP0619A	T21	MS3	Female	37	ENSG00000141959.17	PFKL	76.5716
HTP0620A	T21	MS3	Female	19.6	ENSG00000141959.17	PFKL	73.9772
HTP0621A	T21	MS2	Female	21.4	ENSG00000141959.17	PFKL	80.0999
HTP0622A	T21	MS2	Female	26	ENSG00000141959.17	PFKL	92.3128
HTP0623A	T21	MS2	Female	28.1	ENSG00000141959.17	PFKL	78.9232
HTP0624A	T21	MS2	Female	28.1	ENSG00000141959.17	PFKL	80.0142
HTP0625A	T21	MS1	Male	40.1	ENSG00000141959.17	PFKL	99.2528
HTP0626A	T21	MS2	Male	14.2	ENSG00000141959.17	PFKL	92.5292
HTP0627A	T21	MS3	Female	21.1	ENSG00000141959.17	PFKL	54.572
HTP0628B	Control	D21	Female	4.8	ENSG00000141959.17	PFKL	62.165
HTP0629A	T21	MS1	Female	7	ENSG00000141959.17	PFKL	87.7455
HTP0630A	T21	MS2	Male	39.9	ENSG00000141959.17	PFKL	99.9753
HTP0631A	T21	MS1	Female	33	ENSG00000141959.17	PFKL	79.8191
HTP0632A	T21	MS2	Female	26.4	ENSG00000141959.17	PFKL	72.1798
HTP0633A	T21	MS1	Male	33.1	ENSG00000141959.17	PFKL	92.0207
HTP0634A	T21	MS2	Male	20.4	ENSG00000141959.17	PFKL	75.759
HTP0637A	T21	MS3	Female	20.1	ENSG00000141959.17	PFKL	77.8836
HTP0638A	T21	MS3	Female	32.7	ENSG00000141959.17	PFKL	43.6048
HTP0639A	T21	MS1	Male	27.3	ENSG00000141959.17	PFKL	68.2169
HTP0641A	T21	MS1	Male	46.6	ENSG00000141959.17	PFKL	67.8933
HTP0642A	T21	MS3	Female	25.2	ENSG00000141959.17	PFKL	66.734
HTP0643A	T21	MS3	Male	29.7	ENSG00000141959.17	PFKL	68.3034
HTP0644A	T21	MS3	Male	28.7	ENSG00000141959.17	PFKL	79.4793
HTP0645A	T21	MS1	Male	28.4	ENSG00000141959.17	PFKL	53.6138
HTP0646A	T21	MS3	Male	17.1	ENSG00000141959.17	PFKL	84.1884
HTP0647A	T21	MS1	Male	7	ENSG00000141959.17	PFKL	77.2589
HTP0648B	Control	D21	Male	11.9	ENSG00000141959.17	PFKL	59.1107
HTP0649B	Control	D21	Female	44.6	ENSG00000141959.17	PFKL	66.7132
HTP0650A	T21	MS1	Female	45.7	ENSG00000141959.17	PFKL	60.2052
HTP0651A	T21	MS3	Male	31.2	ENSG00000141959.17	PFKL	92.8177
HTP0652A	T21	MS1	Female	35.1	ENSG00000141959.17	PFKL	73.1614
HTP0653B	Control	D21	Male	13.9	ENSG00000141959.17	PFKL	52.5182
HTP0654A	T21	MS1	Female	26.9	ENSG00000141959.17	PFKL	63.1061
HTP0655B	Control	D21	Male	15.8	ENSG00000141959.17	PFKL	51.2373
HTP0657A	T21	MS3	Male	16.9	ENSG00000141959.17	PFKL	67.4181
HTP0658A	T21	MS1	Male	15.3	ENSG00000141959.17	PFKL	75.5866
HTP0659A	T21	MS1	Female	36.5	ENSG00000141959.17	PFKL	76.7106
HTP0660A	T21	MS1	Male	13	ENSG00000141959.17	PFKL	90.1564
HTP0661A	T21	MS1	Male	28.4	ENSG00000141959.17	PFKL	83.3037
HTP0662A	T21	MS1	Female	26.1	ENSG00000141959.17	PFKL	59.4328
HTP0663A	T21	MS3	Female	20.5	ENSG00000141959.17	PFKL	56.9361
HTP0664A	T21	MS2	Female	29.4	ENSG00000141959.17	PFKL	89.3212
HTP0665A	T21	MS1	Female	23.4	ENSG00000141959.17	PFKL	77.3874
HTP0666A	T21	MS3	Male	17.4	ENSG00000141959.17	PFKL	75.0304
HTP0667A	T21	MS2	Male	24.1	ENSG00000141959.17	PFKL	95.038
HTP0668A	T21	MS1	Female	29.7	ENSG00000141959.17	PFKL	75.579
HTP0669B	Control	D21	Female	14.6	ENSG00000141959.17	PFKL	48.3496
HTP0672A	T21	MS1	Male	17.2	ENSG00000141959.17	PFKL	40.2081
HTP0676A	T21	MS1	Female	19.3	ENSG00000141959.17	PFKL	64.1308
HTP0706A	T21	MS3	Female	22.8	ENSG00000141959.17	PFKL	55.6439
HTP0708A	T21	MS1	Male	17	ENSG00000141959.17	PFKL	77.848
HTP0204A	T21	MS2	Male	13.1	ENSG00000141959.17	PFKL	126.612
HTP0206B	Control	D21	Male	15.8	ENSG00000141959.17	PFKL	85.4805
HTP0288B	Control	D21	Male	9.2	ENSG00000141959.17	PFKL	68.6713
HTP0302B	Control	D21	Female	41.6	ENSG00000141959.17	PFKL	57.0844
HTP0310A	T21	MS2	Male	10.8	ENSG00000141959.17	PFKL	109.5
HTP0322B	Control	D21	Male	29	ENSG00000141959.17	PFKL	60.1746
HTP0326A	T21	MS2	Female	30.2	ENSG00000141959.17	PFKL	78.6977
HTP0328A	T21	MS2	Female	41.2	ENSG00000141959.17	PFKL	75.0863
HTP0332A	T21	MS2	Male	24.4	ENSG00000141959.17	PFKL	99.8292
HTP0338B	Control	D21	Male	27.5	ENSG00000141959.17	PFKL	82.0019
HTP0348A	T21	MS2	Female	17.2	ENSG00000141959.17	PFKL	72.0674
HTP0351A	T21	MS2	Male	27	ENSG00000141959.17	PFKL	106.977
HTP0084A2	T21	MS2	Male	35	ENSG00000141959.17	PFKL	81.5049
HTP0085B2	Control	D21	Male	33.7	ENSG00000141959.17	PFKL	61.4018
HTP0001B2	Control	D21	Female	25.8	ENSG00000142166.13	IFNAR1	22.4518
HTP0005A3	T21	MS1	Male	36.5	ENSG00000142166.13	IFNAR1	29.9659
HTP0012A2	T21	MS1	Female	44	ENSG00000142166.13	IFNAR1	42.2223
HTP0015A4	T21	MS2	Male	31.2	ENSG00000142166.13	IFNAR1	33.8021
HTP0017A4	T21	MS3	Female	23.6	ENSG00000142166.13	IFNAR1	41.7349
HTP0018B3	Control	D21	Female	57	ENSG00000142166.13	IFNAR1	25.1939
HTP0019B2	Control	D21	Female	56.9	ENSG00000142166.13	IFNAR1	25.9003
HTP0022B2	Control	D21	Female	43.2	ENSG00000142166.13	IFNAR1	24.3166
HTP0023A2	T21	MS2	Female	36.2	ENSG00000142166.13	IFNAR1	38.5151
HTP0025A3	T21	MS2	Female	25.7	ENSG00000142166.13	IFNAR1	38.3395
HTP0026B2	Control	D21	Female	55.6	ENSG00000142166.13	IFNAR1	23.4816
HTP0034B3	Control	D21	Female	25.1	ENSG00000142166.13	IFNAR1	30.4251
HTP0035B3	Control	D21	Female	28.6	ENSG00000142166.13	IFNAR1	35.821
HTP0036A2	T21	MS1	Female	32.1	ENSG00000142166.13	IFNAR1	34.9245
HTP0040B3	Control	D21	Female	28.9	ENSG00000142166.13	IFNAR1	26.1632
HTP0042B2	Control	D21	Male	36.2	ENSG00000142166.13	IFNAR1	20.5859
HTP0043B2	Control	D21	Male	38.2	ENSG00000142166.13	IFNAR1	21.1863
HTP0044B2	Control	D21	Male	35.8	ENSG00000142166.13	IFNAR1	28.5077
HTP0047B2	Control	D21	Male	38.7	ENSG00000142166.13	IFNAR1	28.8405
HTP0048B2	Control	D21	Female	39.4	ENSG00000142166.13	IFNAR1	24.9256
HTP0050A3	T21	MS3	Female	22.8	ENSG00000142166.13	IFNAR1	31.8252
HTP0052A2	T21	MS1	Female	29.9	ENSG00000142166.13	IFNAR1	42.6195
HTP0053A2	T21	MS1	Female	26.3	ENSG00000142166.13	IFNAR1	36.0379
HTP0054A2	T21	MS3	Male	21.7	ENSG00000142166.13	IFNAR1	26.2619
HTP0055B2	Control	D21	Male	37	ENSG00000142166.13	IFNAR1	22.02
HTP0057B2	Control	D21	Female	34.8	ENSG00000142166.13	IFNAR1	26.7856
HTP0058B2	Control	D21	Male	33.8	ENSG00000142166.13	IFNAR1	24.3753
HTP0059B2	Control	D21	Male	24.7	ENSG00000142166.13	IFNAR1	23.7342
HTP0061B2	Control	D21	Female	22.2	ENSG00000142166.13	IFNAR1	19.8644
HTP0062B2	Control	D21	Female	20.5	ENSG00000142166.13	IFNAR1	30.1137
HTP0066A2	T21	MS1	Male	14.7	ENSG00000142166.13	IFNAR1	28.0513
HTP0067B2	Control	D21	Male	20.5	ENSG00000142166.13	IFNAR1	22.735
HTP0070A3	T21	MS3	Male	24.9	ENSG00000142166.13	IFNAR1	39.7051
HTP0073A2	T21	MS3	Male	54.7	ENSG00000142166.13	IFNAR1	37.9813
HTP0077B2	Control	D21	Male	43.3	ENSG00000142166.13	IFNAR1	24.935
HTP0078B2	Control	D21	Male	27.7	ENSG00000142166.13	IFNAR1	34.8572
HTP0079B2	Control	D21	Male	28.4	ENSG00000142166.13	IFNAR1	22.9383
HTP0080A2	T21	MS1	Female	34.8	ENSG00000142166.13	IFNAR1	31.5366
HTP0087B2	Control	D21	Male	55.4	ENSG00000142166.13	IFNAR1	22.483
HTP0090B2	Control	D21	Male	24.8	ENSG00000142166.13	IFNAR1	28.3164
HTP0092B2	Control	D21	Female	25.2	ENSG00000142166.13	IFNAR1	31.1548
HTP0095B2	Control	D21	Female	37.7	ENSG00000142166.13	IFNAR1	29.0807
HTP0096B2	Control	D21	Male	25.6	ENSG00000142166.13	IFNAR1	26.0236
HTP0098B2	Control	D21	Female	54.9	ENSG00000142166.13	IFNAR1	30.2933
HTP0100B2	Control	D21	Female	33.5	ENSG00000142166.13	IFNAR1	29.468
HTP0101A2	T21	MS3	Female	31.3	ENSG00000142166.13	IFNAR1	62.5009
HTP0103A2	T21	MS1	Female	1.6	ENSG00000142166.13	IFNAR1	29.2607
HTP0104B2	Control	D21	Female	36.6	ENSG00000142166.13	IFNAR1	23.7838
HTP0105B3	Control	D21	Female	30	ENSG00000142166.13	IFNAR1	23.7822
HTP0107A3	T21	MS2	Female	33.7	ENSG00000142166.13	IFNAR1	32.1629
HTP0109A3	T21	MS1	Female	49	ENSG00000142166.13	IFNAR1	34.5346
HTP0111B2	Control	D21	Female	44.5	ENSG00000142166.13	IFNAR1	21.3959
HTP0112A3	T21	MS3	Female	36	ENSG00000142166.13	IFNAR1	37.049
HTP0116A2	T21	MS1	Male	10.9	ENSG00000142166.13	IFNAR1	32.2354
HTP0118B	Control	D21	Male	44.3	ENSG00000142166.13	IFNAR1	22.6557
HTP0119A	T21	MS1	Female	50.9	ENSG00000142166.13	IFNAR1	36.2436
HTP0126B2	Control	D21	Female	48	ENSG00000142166.13	IFNAR1	27.4246
HTP0127B2	Control	D21	Female	8.2	ENSG00000142166.13	IFNAR1	28.2475
HTP0146B	Control	D21	Male	47.4	ENSG00000142166.13	IFNAR1	24.3211
HTP0147B	Control	D21	Female	38.6	ENSG00000142166.13	IFNAR1	27.2601
HTP0148B2	Control	D21	Male	41.7	ENSG00000142166.13	IFNAR1	21.2924
HTP0149B	Control	D21	Female	53.2	ENSG00000142166.13	IFNAR1	22.5793
HTP0151A	T21	MS3	Male	27.4	ENSG00000142166.13	IFNAR1	56.8619
HTP0198A3	T21	MS2	Male	36.3	ENSG00000142166.13	IFNAR1	30.6657
HTP0202B	Control	D21	Male	61.3	ENSG00000142166.13	IFNAR1	34.0787
HTP0205B	Control	D21	Female	42.6	ENSG00000142166.13	IFNAR1	28.1851
HTP0207A4	T21	MS1	Female	25.2	ENSG00000142166.13	IFNAR1	32.1019
HTP0211A3	T21	MS2	Male	29.7	ENSG00000142166.13	IFNAR1	24.868
HTP0213A3	T21	MS2	Male	46.3	ENSG00000142166.13	IFNAR1	31.9258
HTP0214B2	Control	D21	Female	21.6	ENSG00000142166.13	IFNAR1	27.8174
HTP0216B2	Control	D21	Female	17.2	ENSG00000142166.13	IFNAR1	24.4904
HTP0219A2	T21	MS2	Female	19.5	ENSG00000142166.13	IFNAR1	36.0143
HTP0226A3	T21	MS1	Male	52.4	ENSG00000142166.13	IFNAR1	40.5609
HTP0230A2	T21	MS3	Female	39.6	ENSG00000142166.13	IFNAR1	41.3369
HTP0236A2	T21	MS1	Male	11.3	ENSG00000142166.13	IFNAR1	44.1029
HTP0238A3	T21	MS2	Male	41.5	ENSG00000142166.13	IFNAR1	39.7761
HTP0241A2	T21	MS3	Female	17.9	ENSG00000142166.13	IFNAR1	54.2304
HTP0242B3	Control	D21	Female	20.3	ENSG00000142166.13	IFNAR1	32.0991
HTP0243A3	T21	MS3	Female	15.1	ENSG00000142166.13	IFNAR1	40.8597
HTP0247A2	T21	MS3	Male	22.5	ENSG00000142166.13	IFNAR1	38.964
HTP0249A2	T21	MS2	Female	34	ENSG00000142166.13	IFNAR1	29.9971
HTP0251A2	T21	MS3	Female	34.3	ENSG00000142166.13	IFNAR1	45.0143
HTP0254A2	T21	MS2	Male	33.8	ENSG00000142166.13	IFNAR1	30.7697
HTP0259A2	T21	MS3	Female	32.6	ENSG00000142166.13	IFNAR1	55.0198
HTP0261A2	T21	MS1	Male	22.9	ENSG00000142166.13	IFNAR1	29.2207
HTP0262A2	T21	MS3	Female	14.3	ENSG00000142166.13	IFNAR1	41.7845
HTP0263A2	T21	MS2	Female	12.4	ENSG00000142166.13	IFNAR1	31.7581
HTP0277A3	T21	MS1	Female	37.2	ENSG00000142166.13	IFNAR1	41.3374
HTP0289B	Control	D21	Male	7.1	ENSG00000142166.13	IFNAR1	24.4618
HTP0290B	Control	D21	Female	43.3	ENSG00000142166.13	IFNAR1	29.9493
HTP0293A	T21	MS3	Male	6.2	ENSG00000142166.13	IFNAR1	49.1062
HTP0294B	Control	D21	Male	4.2	ENSG00000142166.13	IFNAR1	28.3931
HTP0295A	T21	MS3	Male	51.2	ENSG00000142166.13	IFNAR1	41.4146
HTP0296A	T21	MS3	Male	55.1	ENSG00000142166.13	IFNAR1	47.6028
HTP0298A	T21	MS1	Female	25.8	ENSG00000142166.13	IFNAR1	33.981
HTP0300A	T21	MS1	Female	30.8	ENSG00000142166.13	IFNAR1	40.6279
HTP0301A3	T21	MS2	Female	24	ENSG00000142166.13	IFNAR1	28.4691
HTP0306A	T21	MS3	Male	23.2	ENSG00000142166.13	IFNAR1	49.7406
HTP0312A2	T21	MS1	Female	35.7	ENSG00000142166.13	IFNAR1	31.5264
HTP0316B	Control	D21	Female	29.6	ENSG00000142166.13	IFNAR1	17.7383
HTP0318A3	T21	MS1	Male	30.5	ENSG00000142166.13	IFNAR1	24.5254
HTP0320A2	T21	MS3	Female	33.7	ENSG00000142166.13	IFNAR1	41.6682
HTP0321A	T21	MS3	Female	14	ENSG00000142166.13	IFNAR1	35.1052
HTP0323A	T21	MS3	Male	3.8	ENSG00000142166.13	IFNAR1	41.3561
HTP0324A2	T21	MS1	Male	22	ENSG00000142166.13	IFNAR1	21.7487
HTP0325A	T21	MS3	Male	13.4	ENSG00000142166.13	IFNAR1	40.7263
HTP0327A	T21	MS1	Male	6.5	ENSG00000142166.13	IFNAR1	36.1343
HTP0329A2	T21	MS3	Female	19.5	ENSG00000142166.13	IFNAR1	36.9966
HTP0330A	T21	MS1	Male	6.1	ENSG00000142166.13	IFNAR1	34.9787
HTP0331A	T21	MS3	Male	23.1	ENSG00000142166.13	IFNAR1	42.359
HTP0333A2	T21	MS3	Female	30.3	ENSG00000142166.13	IFNAR1	38.8418
HTP0334A2	T21	MS1	Male	44.1	ENSG00000142166.13	IFNAR1	34.1787
HTP0335A2	T21	MS2	Female	57.6	ENSG00000142166.13	IFNAR1	25.2382
HTP0336A	T21	MS1	Female	8.7	ENSG00000142166.13	IFNAR1	30.0103
HTP0337A	T21	MS3	Male	22.2	ENSG00000142166.13	IFNAR1	35.0075
HTP0339A	T21	MS1	Male	16.1	ENSG00000142166.13	IFNAR1	33.9027
HTP0340A	T21	MS3	Female	18.6	ENSG00000142166.13	IFNAR1	34.045
HTP0341A	T21	MS1	Male	2.6	ENSG00000142166.13	IFNAR1	30.4529
HTP0342A	T21	MS1	Female	13.6	ENSG00000142166.13	IFNAR1	23.5648
HTP0343B	Control	D21	Male	46.2	ENSG00000142166.13	IFNAR1	26.0054
HTP0345A	T21	MS3	Female	52.7	ENSG00000142166.13	IFNAR1	52.7991
HTP0346B	Control	D21	Female	37.1	ENSG00000142166.13	IFNAR1	29.2726
HTP0347B	Control	D21	Female	14	ENSG00000142166.13	IFNAR1	23.5617
HTP0349B	Control	D21	Female	10	ENSG00000142166.13	IFNAR1	23.1691
HTP0352B	Control	D21	Male	43.2	ENSG00000142166.13	IFNAR1	29.9623
HTP0354A	T21	MS1	Male	6	ENSG00000142166.13	IFNAR1	42.3383
HTP0355B	Control	D21	Male	12.3	ENSG00000142166.13	IFNAR1	40.4833
HTP0357A	T21	MS1	Male	3.8	ENSG00000142166.13	IFNAR1	35.6609
HTP0361B2	Control	D21	Male	11.5	ENSG00000142166.13	IFNAR1	19.7
HTP0364A	T21	MS3	Male	13.7	ENSG00000142166.13	IFNAR1	46.2979
HTP0367A	T21	MS1	Male	13.6	ENSG00000142166.13	IFNAR1	30.4671
HTP0368A	T21	MS1	Male	15.2	ENSG00000142166.13	IFNAR1	28.8455
HTP0370A	T21	MS1	Male	20.2	ENSG00000142166.13	IFNAR1	42.5755
HTP0373A	T21	MS1	Male	56.7	ENSG00000142166.13	IFNAR1	31.1319
HTP0374A	T21	MS2	Male	25.5	ENSG00000142166.13	IFNAR1	23.7634
HTP0375A	T21	MS1	Female	10.9	ENSG00000142166.13	IFNAR1	30.4076
HTP0376B	Control	D21	Female	24	ENSG00000142166.13	IFNAR1	19.065
HTP0378A	T21	MS3	Female	31.4	ENSG00000142166.13	IFNAR1	38.6115
HTP0379A	T21	MS1	Female	35.4	ENSG00000142166.13	IFNAR1	40.1884
HTP0380A	T21	MS2	Male	25.8	ENSG00000142166.13	IFNAR1	35.4967
HTP0381A	T21	MS2	Male	25.4	ENSG00000142166.13	IFNAR1	30.0553
HTP0382A	T21	MS3	Male	39.5	ENSG00000142166.13	IFNAR1	26.8892
HTP0384A	T21	MS3	Female	27.8	ENSG00000142166.13	IFNAR1	49.0921
HTP0385A	T21	MS3	Male	25.6	ENSG00000142166.13	IFNAR1	36.5855
HTP0386A	T21	MS2	Male	6.8	ENSG00000142166.13	IFNAR1	37.5925
HTP0387A	T21	MS1	Female	33.3	ENSG00000142166.13	IFNAR1	39.3172
HTP0388A	T21	MS1	Female	37.5	ENSG00000142166.13	IFNAR1	36.0409
HTP0389A	T21	MS1	Female	20.1	ENSG00000142166.13	IFNAR1	39.524
HTP0390A	T21	MS3	Female	15.5	ENSG00000142166.13	IFNAR1	40.9918
HTP0391A	T21	MS1	Male	26.8	ENSG00000142166.13	IFNAR1	36.3941
HTP0392A	T21	MS3	Male	32.4	ENSG00000142166.13	IFNAR1	40.2906
HTP0393A	T21	MS2	Female	39.8	ENSG00000142166.13	IFNAR1	50.4249
HTP0394A	T21	MS2	Female	23.6	ENSG00000142166.13	IFNAR1	34.8525
HTP0395A	T21	MS2	Male	35.2	ENSG00000142166.13	IFNAR1	24.3816
HTP0396A	T21	MS3	Male	15.9	ENSG00000142166.13	IFNAR1	56.7822
HTP0397A	T21	MS1	Male	38.7	ENSG00000142166.13	IFNAR1	48.7591
HTP0398A	T21	MS2	Female	17.5	ENSG00000142166.13	IFNAR1	29.0023
HTP0399A2	T21	MS3	Male	33.1	ENSG00000142166.13	IFNAR1	36.0683
HTP0400A	T21	MS1	Male	14.9	ENSG00000142166.13	IFNAR1	25.4653
HTP0401A	T21	MS3	Female	34.6	ENSG00000142166.13	IFNAR1	38.6015
HTP0402A	T21	MS1	Male	35.9	ENSG00000142166.13	IFNAR1	35.2617
HTP0403A	T21	MS3	Male	13.4	ENSG00000142166.13	IFNAR1	32.9125
HTP0404A	T21	MS3	Female	12.5	ENSG00000142166.13	IFNAR1	31.3201
HTP0405A	T21	MS3	Male	26.1	ENSG00000142166.13	IFNAR1	36.0456
HTP0406A	T21	MS2	Female	9.2	ENSG00000142166.13	IFNAR1	29.3683
HTP0407A	T21	MS3	Male	43.5	ENSG00000142166.13	IFNAR1	43.5837
HTP0408A	T21	MS1	Male	40.6	ENSG00000142166.13	IFNAR1	36.519
HTP0409A	T21	MS2	Female	21.2	ENSG00000142166.13	IFNAR1	30.9652
HTP0410A	T21	MS2	Male	24	ENSG00000142166.13	IFNAR1	29.3333
HTP0411A	T21	MS3	Female	18.7	ENSG00000142166.13	IFNAR1	34.4736
HTP0412A	T21	MS3	Male	20.7	ENSG00000142166.13	IFNAR1	37.233
HTP0413A	T21	MS2	Female	22.5	ENSG00000142166.13	IFNAR1	25.7208
HTP0414A	T21	MS3	Female	21.8	ENSG00000142166.13	IFNAR1	46.9404
HTP0415A	T21	MS3	Female	8.3	ENSG00000142166.13	IFNAR1	56.0543
HTP0418A	T21	MS1	Male	3.8	ENSG00000142166.13	IFNAR1	28.7203
HTP0419A	T21	MS1	Male	20.8	ENSG00000142166.13	IFNAR1	31.8391
HTP0420A	T21	MS1	Male	6.4	ENSG00000142166.13	IFNAR1	32.8543
HTP0421A	T21	MS3	Male	13.7	ENSG00000142166.13	IFNAR1	34.3908
HTP0423A	T21	MS2	Male	23.9	ENSG00000142166.13	IFNAR1	35.4145
HTP0424A	T21	MS2	Female	4	ENSG00000142166.13	IFNAR1	31.4149
HTP0425A	T21	MS2	Male	19.1	ENSG00000142166.13	IFNAR1	31.2156
HTP0426A	T21	MS3	Male	17.5	ENSG00000142166.13	IFNAR1	41.5373
HTP0428A	T21	MS2	Male	27.5	ENSG00000142166.13	IFNAR1	30.7555
HTP0429B	Control	D21	Female	11.5	ENSG00000142166.13	IFNAR1	25.5258
HTP0430A	T21	MS2	Male	13.9	ENSG00000142166.13	IFNAR1	30.7699
HTP0431A2	T21	MS2	Female	20.9	ENSG00000142166.13	IFNAR1	33.6595
HTP0434A	T21	MS3	Female	25.9	ENSG00000142166.13	IFNAR1	61.4299
HTP0435A2	T21	MS1	Male	36.2	ENSG00000142166.13	IFNAR1	28.1463
HTP0436A	T21	MS3	Female	32.8	ENSG00000142166.13	IFNAR1	45.153
HTP0437A	T21	MS2	Male	24.9	ENSG00000142166.13	IFNAR1	36.399
HTP0438A	T21	MS1	Female	19.9	ENSG00000142166.13	IFNAR1	44.8612
HTP0439A2	T21	MS3	Male	40.8	ENSG00000142166.13	IFNAR1	44.1787
HTP0440A	T21	MS2	Male	20.9	ENSG00000142166.13	IFNAR1	30.3904
HTP0442A2	T21	MS1	Female	9.5	ENSG00000142166.13	IFNAR1	29.3341
HTP0443A2	T21	MS3	Male	17.9	ENSG00000142166.13	IFNAR1	41.4674
HTP0444B2	Control	D21	Female	9.9	ENSG00000142166.13	IFNAR1	23.9495
HTP0445A	T21	MS2	Female	38.8	ENSG00000142166.13	IFNAR1	53.427
HTP0446A	T21	MS1	Female	31.7	ENSG00000142166.13	IFNAR1	42.7867
HTP0447B2	Control	D21	Female	16.5	ENSG00000142166.13	IFNAR1	26.6046
HTP0448A	T21	MS2	Male	21.5	ENSG00000142166.13	IFNAR1	31.2671
HTP0449A	T21	MS2	Male	20.8	ENSG00000142166.13	IFNAR1	29.9286
HTP0450A	T21	MS1	Male	15.4	ENSG00000142166.13	IFNAR1	31.411
HTP0451A	T21	MS1	Male	32.5	ENSG00000142166.13	IFNAR1	31.1709
HTP0452A	T21	MS2	Female	16.6	ENSG00000142166.13	IFNAR1	38.7016
HTP0454A	T21	MS3	Male	21.7	ENSG00000142166.13	IFNAR1	34.5613
HTP0455B	Control	D21	Female	7.3	ENSG00000142166.13	IFNAR1	24.8949
HTP0456A	T21	MS2	Male	7.3	ENSG00000142166.13	IFNAR1	32.9543
HTP0457B	Control	D21	Female	7.3	ENSG00000142166.13	IFNAR1	19.309
HTP0458A	T21	MS3	Male	20	ENSG00000142166.13	IFNAR1	47.1339
HTP0459A	T21	MS1	Male	13.7	ENSG00000142166.13	IFNAR1	39.5176
HTP0460A	T21	MS1	Male	20.3	ENSG00000142166.13	IFNAR1	35.4372
HTP0461A	T21	MS1	Female	12.5	ENSG00000142166.13	IFNAR1	27.3622
HTP0462A	T21	MS1	Male	38.6	ENSG00000142166.13	IFNAR1	29.8214
HTP0463A	T21	MS1	Female	28.3	ENSG00000142166.13	IFNAR1	27.7977
HTP0464A	T21	MS3	Male	22.7	ENSG00000142166.13	IFNAR1	33.2835
HTP0465A	T21	MS3	Female	6.8	ENSG00000142166.13	IFNAR1	47.8965
HTP0466B	Control	D21	Female	10.9	ENSG00000142166.13	IFNAR1	18.9977
HTP0467A	T21	MS2	Female	32.5	ENSG00000142166.13	IFNAR1	36.6423
HTP0468A2	T21	MS2	Male	29.7	ENSG00000142166.13	IFNAR1	31.2735
HTP0469A	T21	MS2	Female	16.7	ENSG00000142166.13	IFNAR1	28.0632
HTP0471A	T21	MS1	Female	9	ENSG00000142166.13	IFNAR1	28.0785
HTP0473A	T21	MS1	Male	17.1	ENSG00000142166.13	IFNAR1	26.753
HTP0475A	T21	MS1	Female	22	ENSG00000142166.13	IFNAR1	33.2245
HTP0476A	T21	MS2	Female	11.1	ENSG00000142166.13	IFNAR1	28.2238
HTP0477A	T21	MS1	Male	3.4	ENSG00000142166.13	IFNAR1	25.72
HTP0478A	T21	MS1	Female	40.3	ENSG00000142166.13	IFNAR1	37.9258
HTP0479A	T21	MS1	Male	3.7	ENSG00000142166.13	IFNAR1	39.1763
HTP0480A	T21	MS1	Female	21.9	ENSG00000142166.13	IFNAR1	38.6748
HTP0482A	T21	MS2	Male	19.3	ENSG00000142166.13	IFNAR1	27.6499
HTP0484A	T21	MS3	Male	5.6	ENSG00000142166.13	IFNAR1	30.8594
HTP0485A	T21	MS2	Female	5.7	ENSG00000142166.13	IFNAR1	34.8108
HTP0487A	T21	MS2	Male	4.6	ENSG00000142166.13	IFNAR1	42.1205
HTP0488A	T21	MS1	Male	5.4	ENSG00000142166.13	IFNAR1	39.6084
HTP0491A	T21	MS1	Male	6.5	ENSG00000142166.13	IFNAR1	29.5703
HTP0492B	Control	D21	Male	4.8	ENSG00000142166.13	IFNAR1	22.8459
HTP0493B	Control	D21	Male	8.7	ENSG00000142166.13	IFNAR1	21.0076
HTP0494A	T21	MS2	Female	7.1	ENSG00000142166.13	IFNAR1	31.1471
HTP0495B	Control	D21	Female	4.5	ENSG00000142166.13	IFNAR1	26.5966
HTP0497B	Control	D21	Male	54.4	ENSG00000142166.13	IFNAR1	27.4007
HTP0498B	Control	D21	Male	11.9	ENSG00000142166.13	IFNAR1	20.257
HTP0501A	T21	MS3	Male	4	ENSG00000142166.13	IFNAR1	50.2991
HTP0502B	Control	D21	Male	27.1	ENSG00000142166.13	IFNAR1	19.3079
HTP0506B	Control	D21	Male	31.2	ENSG00000142166.13	IFNAR1	37.3533
HTP0507A	T21	MS3	Male	8.2	ENSG00000142166.13	IFNAR1	46.3016
HTP0508B2	Control	D21	Male	29.9	ENSG00000142166.13	IFNAR1	23.5254
HTP0510A	T21	MS1	Female	23	ENSG00000142166.13	IFNAR1	29.176
HTP0512A	T21	MS3	Male	30	ENSG00000142166.13	IFNAR1	38.3254
HTP0515A	T21	MS3	Male	13.1	ENSG00000142166.13	IFNAR1	39.6201
HTP0516A	T21	MS1	Male	39.1	ENSG00000142166.13	IFNAR1	38.423
HTP0517A	T21	MS2	Male	2.7	ENSG00000142166.13	IFNAR1	37.6614
HTP0519A	T21	MS1	Male	2	ENSG00000142166.13	IFNAR1	26.2613
HTP0523B	Control	D21	Female	23.3	ENSG00000142166.13	IFNAR1	22.0206
HTP0524B	Control	D21	Male	24.5	ENSG00000142166.13	IFNAR1	25.7892
HTP0525A	T21	MS1	Female	34.2	ENSG00000142166.13	IFNAR1	36.5863
HTP0527B	Control	D21	Male	7.4	ENSG00000142166.13	IFNAR1	22.8575
HTP0530A	T21	MS3	Female	39.6	ENSG00000142166.13	IFNAR1	28.9106
HTP0531A	T21	MS3	Female	3.5	ENSG00000142166.13	IFNAR1	28.591
HTP0534A	T21	MS1	Male	36.9	ENSG00000142166.13	IFNAR1	40.3581
HTP0535A	T21	MS3	Male	23.6	ENSG00000142166.13	IFNAR1	36.6525
HTP0537A	T21	MS2	Female	51.9	ENSG00000142166.13	IFNAR1	35.9731
HTP0538A	T21	MS3	Male	28.4	ENSG00000142166.13	IFNAR1	40.5757
HTP0539A	T21	MS2	Female	42.8	ENSG00000142166.13	IFNAR1	34.0991
HTP0540A	T21	MS1	Female	14.5	ENSG00000142166.13	IFNAR1	33.4395
HTP0541A	T21	MS2	Male	29.7	ENSG00000142166.13	IFNAR1	24.8905
HTP0542A	T21	MS2	Male	27.8	ENSG00000142166.13	IFNAR1	33.7108
HTP0543A	T21	MS2	Male	36.9	ENSG00000142166.13	IFNAR1	37.6354
HTP0544A	T21	MS2	Male	38.1	ENSG00000142166.13	IFNAR1	35.2988
HTP0545A	T21	MS1	Male	18.1	ENSG00000142166.13	IFNAR1	32.7155
HTP0546A	T21	MS2	Female	51.4	ENSG00000142166.13	IFNAR1	29.3287
HTP0547A	T21	MS2	Female	26	ENSG00000142166.13	IFNAR1	37.1903
HTP0548A	T21	MS3	Female	46.2	ENSG00000142166.13	IFNAR1	46.9795
HTP0549A	T21	MS3	Female	20.6	ENSG00000142166.13	IFNAR1	55.0692
HTP0550A	T21	MS1	Female	15.2	ENSG00000142166.13	IFNAR1	34.9263
HTP0551B	Control	D21	Female	18	ENSG00000142166.13	IFNAR1	29.1336
HTP0552A	T21	MS2	Male	17	ENSG00000142166.13	IFNAR1	28.9753
HTP0553A	T21	MS2	Female	18.2	ENSG00000142166.13	IFNAR1	36.6474
HTP0554A	T21	MS2	Male	23.1	ENSG00000142166.13	IFNAR1	35.8202
HTP0555B	Control	D21	Female	47.3	ENSG00000142166.13	IFNAR1	21.7536
HTP0556A	T21	MS2	Male	28.3	ENSG00000142166.13	IFNAR1	44.9916
HTP0557B	Control	D21	Female	40.1	ENSG00000142166.13	IFNAR1	33.5038
HTP0559B	Control	D21	Male	10.8	ENSG00000142166.13	IFNAR1	27.7957
HTP0560A	T21	MS2	Male	50.1	ENSG00000142166.13	IFNAR1	36.1663
HTP0561A	T21	MS3	Male	13.7	ENSG00000142166.13	IFNAR1	35.1225
HTP0563A	T21	MS2	Female	8.7	ENSG00000142166.13	IFNAR1	28.0511
HTP0564A	T21	MS1	Male	14.2	ENSG00000142166.13	IFNAR1	33.2912
HTP0565A	T21	MS2	Male	22.5	ENSG00000142166.13	IFNAR1	30.082
HTP0566A	T21	MS2	Male	13.7	ENSG00000142166.13	IFNAR1	29.0366
HTP0567B	Control	D21	Female	23	ENSG00000142166.13	IFNAR1	21.6223
HTP0568A	T21	MS2	Male	28.3	ENSG00000142166.13	IFNAR1	28.2333
HTP0569A	T21	MS2	Male	22.9	ENSG00000142166.13	IFNAR1	28.8497
HTP0570A	T21	MS3	Male	38.8	ENSG00000142166.13	IFNAR1	47.7018
HTP0571A	T21	MS3	Male	13.1	ENSG00000142166.13	IFNAR1	55.2602
HTP0572A	T21	MS3	Male	24.4	ENSG00000142166.13	IFNAR1	40.5174
HTP0573B	Control	D21	Male	19.1	ENSG00000142166.13	IFNAR1	28.4946
HTP0574A	T21	MS3	Male	42.4	ENSG00000142166.13	IFNAR1	38.7113
HTP0575A	T21	MS2	Female	17.2	ENSG00000142166.13	IFNAR1	35.1696
HTP0576B	Control	D21	Female	11.2	ENSG00000142166.13	IFNAR1	26.3608
HTP0577A	T21	MS2	Female	28.4	ENSG00000142166.13	IFNAR1	41.0952
HTP0578A	T21	MS1	Male	25.7	ENSG00000142166.13	IFNAR1	33.0883
HTP0580A	T21	MS1	Female	31.8	ENSG00000142166.13	IFNAR1	43.2247
HTP0581A	T21	MS2	Male	30.6	ENSG00000142166.13	IFNAR1	31.7065
HTP0582B	Control	D21	Female	33.1	ENSG00000142166.13	IFNAR1	23.548
HTP0583A	T21	MS1	Female	6.2	ENSG00000142166.13	IFNAR1	35.8414
HTP0584A	T21	MS2	Male	29.3	ENSG00000142166.13	IFNAR1	37.2811
HTP0585A	T21	MS3	Female	16.5	ENSG00000142166.13	IFNAR1	46.6064
HTP0586A	T21	MS3	Male	31.9	ENSG00000142166.13	IFNAR1	55.1095
HTP0587A	T21	MS2	Male	4.3	ENSG00000142166.13	IFNAR1	27.0571
HTP0588A	T21	MS1	Female	19.2	ENSG00000142166.13	IFNAR1	37.4512
HTP0589A	T21	MS3	Female	19	ENSG00000142166.13	IFNAR1	44.3854
HTP0590A	T21	MS3	Male	16.8	ENSG00000142166.13	IFNAR1	34.3374
HTP0591A	T21	MS2	Male	31.9	ENSG00000142166.13	IFNAR1	38.3066
HTP0592A	T21	MS2	Female	14.5	ENSG00000142166.13	IFNAR1	43.1307
HTP0593A	T21	MS2	Male	11.7	ENSG00000142166.13	IFNAR1	33.0579
HTP0594A	T21	MS1	Male	30.1	ENSG00000142166.13	IFNAR1	38.2997
HTP0595B	Control	D21	Female	34.3	ENSG00000142166.13	IFNAR1	25.2661
HTP0596A	T21	MS2	Female	28.3	ENSG00000142166.13	IFNAR1	32.0615
HTP0597A	T21	MS2	Female	12.5	ENSG00000142166.13	IFNAR1	31.5205
HTP0598A	T21	MS3	Female	18	ENSG00000142166.13	IFNAR1	50.0487
HTP0599A	T21	MS3	Female	36.6	ENSG00000142166.13	IFNAR1	41.9535
HTP0600A	T21	MS3	Male	10.8	ENSG00000142166.13	IFNAR1	68.3631
HTP0602A	T21	MS3	Female	13.5	ENSG00000142166.13	IFNAR1	37.3023
HTP0603A	T21	MS1	Female	12.7	ENSG00000142166.13	IFNAR1	31.7083
HTP0604A	T21	MS3	Female	26.6	ENSG00000142166.13	IFNAR1	33.3723
HTP0605A	T21	MS3	Male	17.5	ENSG00000142166.13	IFNAR1	36.0121
HTP0607A	T21	MS2	Male	23.9	ENSG00000142166.13	IFNAR1	23.9179
HTP0608A	T21	MS1	Female	32.5	ENSG00000142166.13	IFNAR1	47.9461
HTP0609A	T21	MS1	Female	4	ENSG00000142166.13	IFNAR1	32.3759
HTP0610A	T21	MS3	Female	17	ENSG00000142166.13	IFNAR1	42.1843
HTP0611A	T21	MS1	Female	23.9	ENSG00000142166.13	IFNAR1	33.1573
HTP0612A	T21	MS1	Male	11.4	ENSG00000142166.13	IFNAR1	29.9812
HTP0613A	T21	MS3	Female	10.3	ENSG00000142166.13	IFNAR1	37.8508
HTP0615B	Control	D21	Male	9.2	ENSG00000142166.13	IFNAR1	20.8278
HTP0616A	T21	MS3	Male	19	ENSG00000142166.13	IFNAR1	49.8527
HTP0617A	T21	MS3	Male	30.5	ENSG00000142166.13	IFNAR1	40.4931
HTP0618A	T21	MS3	Female	37	ENSG00000142166.13	IFNAR1	47.498
HTP0619A	T21	MS3	Female	37	ENSG00000142166.13	IFNAR1	43.5507
HTP0620A	T21	MS3	Female	19.6	ENSG00000142166.13	IFNAR1	39.2375
HTP0621A	T21	MS2	Female	21.4	ENSG00000142166.13	IFNAR1	32.1613
HTP0622A	T21	MS2	Female	26	ENSG00000142166.13	IFNAR1	28.2424
HTP0623A	T21	MS2	Female	28.1	ENSG00000142166.13	IFNAR1	36.5177
HTP0624A	T21	MS2	Female	28.1	ENSG00000142166.13	IFNAR1	40.2905
HTP0625A	T21	MS1	Male	40.1	ENSG00000142166.13	IFNAR1	35.1531
HTP0626A	T21	MS2	Male	14.2	ENSG00000142166.13	IFNAR1	32.4579
HTP0627A	T21	MS3	Female	21.1	ENSG00000142166.13	IFNAR1	54.6043
HTP0628B	Control	D21	Female	4.8	ENSG00000142166.13	IFNAR1	20.6957
HTP0629A	T21	MS1	Female	7	ENSG00000142166.13	IFNAR1	33.9478
HTP0630A	T21	MS2	Male	39.9	ENSG00000142166.13	IFNAR1	32.6049
HTP0631A	T21	MS1	Female	33	ENSG00000142166.13	IFNAR1	45.8667
HTP0632A	T21	MS2	Female	26.4	ENSG00000142166.13	IFNAR1	36.8175
HTP0633A	T21	MS1	Male	33.1	ENSG00000142166.13	IFNAR1	28.4836
HTP0634A	T21	MS2	Male	20.4	ENSG00000142166.13	IFNAR1	32.6362
HTP0637A	T21	MS3	Female	20.1	ENSG00000142166.13	IFNAR1	35.1503
HTP0638A	T21	MS3	Female	32.7	ENSG00000142166.13	IFNAR1	75.6927
HTP0639A	T21	MS1	Male	27.3	ENSG00000142166.13	IFNAR1	32.7941
HTP0641A	T21	MS1	Male	46.6	ENSG00000142166.13	IFNAR1	37.7049
HTP0642A	T21	MS3	Female	25.2	ENSG00000142166.13	IFNAR1	37.6833
HTP0643A	T21	MS3	Male	29.7	ENSG00000142166.13	IFNAR1	44.3842
HTP0644A	T21	MS3	Male	28.7	ENSG00000142166.13	IFNAR1	37.0812
HTP0645A	T21	MS1	Male	28.4	ENSG00000142166.13	IFNAR1	37.3801
HTP0646A	T21	MS3	Male	17.1	ENSG00000142166.13	IFNAR1	44.8493
HTP0647A	T21	MS1	Male	7	ENSG00000142166.13	IFNAR1	44.8897
HTP0648B	Control	D21	Male	11.9	ENSG00000142166.13	IFNAR1	22.9078
HTP0649B	Control	D21	Female	44.6	ENSG00000142166.13	IFNAR1	23.1107
HTP0650A	T21	MS1	Female	45.7	ENSG00000142166.13	IFNAR1	40.1833
HTP0651A	T21	MS3	Male	31.2	ENSG00000142166.13	IFNAR1	29.8666
HTP0652A	T21	MS1	Female	35.1	ENSG00000142166.13	IFNAR1	44.4091
HTP0653B	Control	D21	Male	13.9	ENSG00000142166.13	IFNAR1	29.7081
HTP0654A	T21	MS1	Female	26.9	ENSG00000142166.13	IFNAR1	38.0657
HTP0655B	Control	D21	Male	15.8	ENSG00000142166.13	IFNAR1	22.0482
HTP0657A	T21	MS3	Male	16.9	ENSG00000142166.13	IFNAR1	42.7075
HTP0658A	T21	MS1	Male	15.3	ENSG00000142166.13	IFNAR1	34.9926
HTP0659A	T21	MS1	Female	36.5	ENSG00000142166.13	IFNAR1	42.8723
HTP0660A	T21	MS1	Male	13	ENSG00000142166.13	IFNAR1	33.1977
HTP0661A	T21	MS1	Male	28.4	ENSG00000142166.13	IFNAR1	27.1057
HTP0662A	T21	MS1	Female	26.1	ENSG00000142166.13	IFNAR1	35.6865
HTP0663A	T21	MS3	Female	20.5	ENSG00000142166.13	IFNAR1	46.7786
HTP0664A	T21	MS2	Female	29.4	ENSG00000142166.13	IFNAR1	35.3553
HTP0665A	T21	MS1	Female	23.4	ENSG00000142166.13	IFNAR1	33.6644
HTP0666A	T21	MS3	Male	17.4	ENSG00000142166.13	IFNAR1	40.0277
HTP0667A	T21	MS2	Male	24.1	ENSG00000142166.13	IFNAR1	28.2749
HTP0668A	T21	MS1	Female	29.7	ENSG00000142166.13	IFNAR1	26.0616
HTP0669B	Control	D21	Female	14.6	ENSG00000142166.13	IFNAR1	26.3012
HTP0672A	T21	MS1	Male	17.2	ENSG00000142166.13	IFNAR1	20.8428
HTP0676A	T21	MS1	Female	19.3	ENSG00000142166.13	IFNAR1	27.2182
HTP0706A	T21	MS3	Female	22.8	ENSG00000142166.13	IFNAR1	41.3985
HTP0708A	T21	MS1	Male	17	ENSG00000142166.13	IFNAR1	32.9708
HTP0204A	T21	MS2	Male	13.1	ENSG00000142166.13	IFNAR1	18.1736
HTP0206B	Control	D21	Male	15.8	ENSG00000142166.13	IFNAR1	11.8704
HTP0288B	Control	D21	Male	9.2	ENSG00000142166.13	IFNAR1	12.5019
HTP0302B	Control	D21	Female	41.6	ENSG00000142166.13	IFNAR1	14.9259
HTP0310A	T21	MS2	Male	10.8	ENSG00000142166.13	IFNAR1	22.2671
HTP0322B	Control	D21	Male	29	ENSG00000142166.13	IFNAR1	14.0345
HTP0326A	T21	MS2	Female	30.2	ENSG00000142166.13	IFNAR1	23.4163
HTP0328A	T21	MS2	Female	41.2	ENSG00000142166.13	IFNAR1	25.0632
HTP0332A	T21	MS2	Male	24.4	ENSG00000142166.13	IFNAR1	17.844
HTP0338B	Control	D21	Male	27.5	ENSG00000142166.13	IFNAR1	10.5002
HTP0348A	T21	MS2	Female	17.2	ENSG00000142166.13	IFNAR1	23.0145
HTP0351A	T21	MS2	Male	27	ENSG00000142166.13	IFNAR1	23.9773
HTP0084A2	T21	MS2	Male	35	ENSG00000142166.13	IFNAR1	21.9698
HTP0085B2	Control	D21	Male	33.7	ENSG00000142166.13	IFNAR1	14.5465
HTP0001B2	Control	D21	Female	25.8	ENSG00000154723.12	ATP5PF	7.45327
HTP0005A3	T21	MS1	Male	36.5	ENSG00000154723.12	ATP5PF	13.4027
HTP0012A2	T21	MS1	Female	44	ENSG00000154723.12	ATP5PF	10.5532
HTP0015A4	T21	MS2	Male	31.2	ENSG00000154723.12	ATP5PF	19.2104
HTP0017A4	T21	MS3	Female	23.6	ENSG00000154723.12	ATP5PF	12.5804
HTP0018B3	Control	D21	Female	57	ENSG00000154723.12	ATP5PF	6.62189
HTP0019B2	Control	D21	Female	56.9	ENSG00000154723.12	ATP5PF	6.37404
HTP0022B2	Control	D21	Female	43.2	ENSG00000154723.12	ATP5PF	5.73238
HTP0023A2	T21	MS2	Female	36.2	ENSG00000154723.12	ATP5PF	12.6186
HTP0025A3	T21	MS2	Female	25.7	ENSG00000154723.12	ATP5PF	13.9795
HTP0026B2	Control	D21	Female	55.6	ENSG00000154723.12	ATP5PF	6.18143
HTP0034B3	Control	D21	Female	25.1	ENSG00000154723.12	ATP5PF	4.55655
HTP0035B3	Control	D21	Female	28.6	ENSG00000154723.12	ATP5PF	8.18947
HTP0036A2	T21	MS1	Female	32.1	ENSG00000154723.12	ATP5PF	18.8575
HTP0040B3	Control	D21	Female	28.9	ENSG00000154723.12	ATP5PF	5.38972
HTP0042B2	Control	D21	Male	36.2	ENSG00000154723.12	ATP5PF	14.4366
HTP0043B2	Control	D21	Male	38.2	ENSG00000154723.12	ATP5PF	5.45978
HTP0044B2	Control	D21	Male	35.8	ENSG00000154723.12	ATP5PF	6.62471
HTP0047B2	Control	D21	Male	38.7	ENSG00000154723.12	ATP5PF	7.11596
HTP0048B2	Control	D21	Female	39.4	ENSG00000154723.12	ATP5PF	5.89767
HTP0050A3	T21	MS3	Female	22.8	ENSG00000154723.12	ATP5PF	22.5116
HTP0052A2	T21	MS1	Female	29.9	ENSG00000154723.12	ATP5PF	13.5774
HTP0053A2	T21	MS1	Female	26.3	ENSG00000154723.12	ATP5PF	14.3641
HTP0054A2	T21	MS3	Male	21.7	ENSG00000154723.12	ATP5PF	10.6083
HTP0055B2	Control	D21	Male	37	ENSG00000154723.12	ATP5PF	7.2839
HTP0057B2	Control	D21	Female	34.8	ENSG00000154723.12	ATP5PF	8.9027
HTP0058B2	Control	D21	Male	33.8	ENSG00000154723.12	ATP5PF	9.99943
HTP0059B2	Control	D21	Male	24.7	ENSG00000154723.12	ATP5PF	7.96699
HTP0061B2	Control	D21	Female	22.2	ENSG00000154723.12	ATP5PF	7.77588
HTP0062B2	Control	D21	Female	20.5	ENSG00000154723.12	ATP5PF	7.81699
HTP0066A2	T21	MS1	Male	14.7	ENSG00000154723.12	ATP5PF	12.2767
HTP0067B2	Control	D21	Male	20.5	ENSG00000154723.12	ATP5PF	13.6167
HTP0070A3	T21	MS3	Male	24.9	ENSG00000154723.12	ATP5PF	7.54247
HTP0073A2	T21	MS3	Male	54.7	ENSG00000154723.12	ATP5PF	9.02041
HTP0077B2	Control	D21	Male	43.3	ENSG00000154723.12	ATP5PF	8.82575
HTP0078B2	Control	D21	Male	27.7	ENSG00000154723.12	ATP5PF	3.93539
HTP0079B2	Control	D21	Male	28.4	ENSG00000154723.12	ATP5PF	6.57486
HTP0080A2	T21	MS1	Female	34.8	ENSG00000154723.12	ATP5PF	25.6543
HTP0087B2	Control	D21	Male	55.4	ENSG00000154723.12	ATP5PF	14.5104
HTP0090B2	Control	D21	Male	24.8	ENSG00000154723.12	ATP5PF	6.0857
HTP0092B2	Control	D21	Female	25.2	ENSG00000154723.12	ATP5PF	7.14289
HTP0095B2	Control	D21	Female	37.7	ENSG00000154723.12	ATP5PF	3.53145
HTP0096B2	Control	D21	Male	25.6	ENSG00000154723.12	ATP5PF	7.34502
HTP0098B2	Control	D21	Female	54.9	ENSG00000154723.12	ATP5PF	6.93699
HTP0100B2	Control	D21	Female	33.5	ENSG00000154723.12	ATP5PF	8.73643
HTP0101A2	T21	MS3	Female	31.3	ENSG00000154723.12	ATP5PF	13.5175
HTP0103A2	T21	MS1	Female	1.6	ENSG00000154723.12	ATP5PF	31.9765
HTP0104B2	Control	D21	Female	36.6	ENSG00000154723.12	ATP5PF	19.4062
HTP0105B3	Control	D21	Female	30	ENSG00000154723.12	ATP5PF	7.63277
HTP0107A3	T21	MS2	Female	33.7	ENSG00000154723.12	ATP5PF	13.047
HTP0109A3	T21	MS1	Female	49	ENSG00000154723.12	ATP5PF	20.2462
HTP0111B2	Control	D21	Female	44.5	ENSG00000154723.12	ATP5PF	12.8973
HTP0112A3	T21	MS3	Female	36	ENSG00000154723.12	ATP5PF	14.0373
HTP0116A2	T21	MS1	Male	10.9	ENSG00000154723.12	ATP5PF	32.6659
HTP0118B	Control	D21	Male	44.3	ENSG00000154723.12	ATP5PF	7.88928
HTP0119A	T21	MS1	Female	50.9	ENSG00000154723.12	ATP5PF	11.7645
HTP0126B2	Control	D21	Female	48	ENSG00000154723.12	ATP5PF	8.3758
HTP0127B2	Control	D21	Female	8.2	ENSG00000154723.12	ATP5PF	6.90714
HTP0146B	Control	D21	Male	47.4	ENSG00000154723.12	ATP5PF	13.9866
HTP0147B	Control	D21	Female	38.6	ENSG00000154723.12	ATP5PF	5.73497
HTP0148B2	Control	D21	Male	41.7	ENSG00000154723.12	ATP5PF	13.772
HTP0149B	Control	D21	Female	53.2	ENSG00000154723.12	ATP5PF	5.6949
HTP0151A	T21	MS3	Male	27.4	ENSG00000154723.12	ATP5PF	12.3727
HTP0198A3	T21	MS2	Male	36.3	ENSG00000154723.12	ATP5PF	11.3028
HTP0202B	Control	D21	Male	61.3	ENSG00000154723.12	ATP5PF	5.01924
HTP0205B	Control	D21	Female	42.6	ENSG00000154723.12	ATP5PF	10.5967
HTP0207A4	T21	MS1	Female	25.2	ENSG00000154723.12	ATP5PF	14.4095
HTP0211A3	T21	MS2	Male	29.7	ENSG00000154723.12	ATP5PF	19.3272
HTP0213A3	T21	MS2	Male	46.3	ENSG00000154723.12	ATP5PF	12.6419
HTP0214B2	Control	D21	Female	21.6	ENSG00000154723.12	ATP5PF	5.24001
HTP0216B2	Control	D21	Female	17.2	ENSG00000154723.12	ATP5PF	4.12627
HTP0219A2	T21	MS2	Female	19.5	ENSG00000154723.12	ATP5PF	10.0604
HTP0226A3	T21	MS1	Male	52.4	ENSG00000154723.12	ATP5PF	30.0466
HTP0230A2	T21	MS3	Female	39.6	ENSG00000154723.12	ATP5PF	9.06238
HTP0236A2	T21	MS1	Male	11.3	ENSG00000154723.12	ATP5PF	11.6127
HTP0238A3	T21	MS2	Male	41.5	ENSG00000154723.12	ATP5PF	14.3441
HTP0241A2	T21	MS3	Female	17.9	ENSG00000154723.12	ATP5PF	8.0203
HTP0242B3	Control	D21	Female	20.3	ENSG00000154723.12	ATP5PF	7.59852
HTP0243A3	T21	MS3	Female	15.1	ENSG00000154723.12	ATP5PF	6.83477
HTP0247A2	T21	MS3	Male	22.5	ENSG00000154723.12	ATP5PF	13.0658
HTP0249A2	T21	MS2	Female	34	ENSG00000154723.12	ATP5PF	9.76387
HTP0251A2	T21	MS3	Female	34.3	ENSG00000154723.12	ATP5PF	13.3568
HTP0254A2	T21	MS2	Male	33.8	ENSG00000154723.12	ATP5PF	9.2771
HTP0259A2	T21	MS3	Female	32.6	ENSG00000154723.12	ATP5PF	16.2918
HTP0261A2	T21	MS1	Male	22.9	ENSG00000154723.12	ATP5PF	17.0601
HTP0262A2	T21	MS3	Female	14.3	ENSG00000154723.12	ATP5PF	14.1798
HTP0263A2	T21	MS2	Female	12.4	ENSG00000154723.12	ATP5PF	16.0896
HTP0277A3	T21	MS1	Female	37.2	ENSG00000154723.12	ATP5PF	9.93433
HTP0289B	Control	D21	Male	7.1	ENSG00000154723.12	ATP5PF	6.07172
HTP0290B	Control	D21	Female	43.3	ENSG00000154723.12	ATP5PF	7.42864
HTP0293A	T21	MS3	Male	6.2	ENSG00000154723.12	ATP5PF	7.78803
HTP0294B	Control	D21	Male	4.2	ENSG00000154723.12	ATP5PF	6.18763
HTP0295A	T21	MS3	Male	51.2	ENSG00000154723.12	ATP5PF	25.0728
HTP0296A	T21	MS3	Male	55.1	ENSG00000154723.12	ATP5PF	21.513
HTP0298A	T21	MS1	Female	25.8	ENSG00000154723.12	ATP5PF	12.911
HTP0300A	T21	MS1	Female	30.8	ENSG00000154723.12	ATP5PF	21.2429
HTP0301A3	T21	MS2	Female	24	ENSG00000154723.12	ATP5PF	35.2091
HTP0306A	T21	MS3	Male	23.2	ENSG00000154723.12	ATP5PF	9.16582
HTP0312A2	T21	MS1	Female	35.7	ENSG00000154723.12	ATP5PF	21.1621
HTP0316B	Control	D21	Female	29.6	ENSG00000154723.12	ATP5PF	10.3622
HTP0318A3	T21	MS1	Male	30.5	ENSG00000154723.12	ATP5PF	26.4324
HTP0320A2	T21	MS3	Female	33.7	ENSG00000154723.12	ATP5PF	7.67772
HTP0321A	T21	MS3	Female	14	ENSG00000154723.12	ATP5PF	14.8345
HTP0323A	T21	MS3	Male	3.8	ENSG00000154723.12	ATP5PF	9.31377
HTP0324A2	T21	MS1	Male	22	ENSG00000154723.12	ATP5PF	25.5459
HTP0325A	T21	MS3	Male	13.4	ENSG00000154723.12	ATP5PF	17.2806
HTP0327A	T21	MS1	Male	6.5	ENSG00000154723.12	ATP5PF	19.3438
HTP0329A2	T21	MS3	Female	19.5	ENSG00000154723.12	ATP5PF	21.4432
HTP0330A	T21	MS1	Male	6.1	ENSG00000154723.12	ATP5PF	16.3592
HTP0331A	T21	MS3	Male	23.1	ENSG00000154723.12	ATP5PF	16.052
HTP0333A2	T21	MS3	Female	30.3	ENSG00000154723.12	ATP5PF	8.93192
HTP0334A2	T21	MS1	Male	44.1	ENSG00000154723.12	ATP5PF	18.962
HTP0335A2	T21	MS2	Female	57.6	ENSG00000154723.12	ATP5PF	17.2557
HTP0336A	T21	MS1	Female	8.7	ENSG00000154723.12	ATP5PF	24.1227
HTP0337A	T21	MS3	Male	22.2	ENSG00000154723.12	ATP5PF	13.2841
HTP0339A	T21	MS1	Male	16.1	ENSG00000154723.12	ATP5PF	28.368
HTP0340A	T21	MS3	Female	18.6	ENSG00000154723.12	ATP5PF	14.668
HTP0341A	T21	MS1	Male	2.6	ENSG00000154723.12	ATP5PF	17.3329
HTP0342A	T21	MS1	Female	13.6	ENSG00000154723.12	ATP5PF	19.3307
HTP0343B	Control	D21	Male	46.2	ENSG00000154723.12	ATP5PF	7.4008
HTP0345A	T21	MS3	Female	52.7	ENSG00000154723.12	ATP5PF	8.73545
HTP0346B	Control	D21	Female	37.1	ENSG00000154723.12	ATP5PF	7.43453
HTP0347B	Control	D21	Female	14	ENSG00000154723.12	ATP5PF	10.722
HTP0349B	Control	D21	Female	10	ENSG00000154723.12	ATP5PF	10.8658
HTP0352B	Control	D21	Male	43.2	ENSG00000154723.12	ATP5PF	16.6836
HTP0354A	T21	MS1	Male	6	ENSG00000154723.12	ATP5PF	25.1729
HTP0355B	Control	D21	Male	12.3	ENSG00000154723.12	ATP5PF	8.99181
HTP0357A	T21	MS1	Male	3.8	ENSG00000154723.12	ATP5PF	26.9102
HTP0361B2	Control	D21	Male	11.5	ENSG00000154723.12	ATP5PF	11.6741
HTP0364A	T21	MS3	Male	13.7	ENSG00000154723.12	ATP5PF	11.4279
HTP0367A	T21	MS1	Male	13.6	ENSG00000154723.12	ATP5PF	19.8118
HTP0368A	T21	MS1	Male	15.2	ENSG00000154723.12	ATP5PF	17.798
HTP0370A	T21	MS1	Male	20.2	ENSG00000154723.12	ATP5PF	26.2278
HTP0373A	T21	MS1	Male	56.7	ENSG00000154723.12	ATP5PF	19.255
HTP0374A	T21	MS2	Male	25.5	ENSG00000154723.12	ATP5PF	12.1451
HTP0375A	T21	MS1	Female	10.9	ENSG00000154723.12	ATP5PF	14.1827
HTP0376B	Control	D21	Female	24	ENSG00000154723.12	ATP5PF	8.95369
HTP0378A	T21	MS3	Female	31.4	ENSG00000154723.12	ATP5PF	11.2627
HTP0379A	T21	MS1	Female	35.4	ENSG00000154723.12	ATP5PF	15.3585
HTP0380A	T21	MS2	Male	25.8	ENSG00000154723.12	ATP5PF	8.57299
HTP0381A	T21	MS2	Male	25.4	ENSG00000154723.12	ATP5PF	11.6364
HTP0382A	T21	MS3	Male	39.5	ENSG00000154723.12	ATP5PF	7.6959
HTP0384A	T21	MS3	Female	27.8	ENSG00000154723.12	ATP5PF	8.61816
HTP0385A	T21	MS3	Male	25.6	ENSG00000154723.12	ATP5PF	9.09442
HTP0386A	T21	MS2	Male	6.8	ENSG00000154723.12	ATP5PF	9.63147
HTP0387A	T21	MS1	Female	33.3	ENSG00000154723.12	ATP5PF	21.9928
HTP0388A	T21	MS1	Female	37.5	ENSG00000154723.12	ATP5PF	31.6284
HTP0389A	T21	MS1	Female	20.1	ENSG00000154723.12	ATP5PF	12.036
HTP0390A	T21	MS3	Female	15.5	ENSG00000154723.12	ATP5PF	7.99952
HTP0391A	T21	MS1	Male	26.8	ENSG00000154723.12	ATP5PF	13.5973
HTP0392A	T21	MS3	Male	32.4	ENSG00000154723.12	ATP5PF	7.91693
HTP0393A	T21	MS2	Female	39.8	ENSG00000154723.12	ATP5PF	7.18243
HTP0394A	T21	MS2	Female	23.6	ENSG00000154723.12	ATP5PF	12.9449
HTP0395A	T21	MS2	Male	35.2	ENSG00000154723.12	ATP5PF	13.894
HTP0396A	T21	MS3	Male	15.9	ENSG00000154723.12	ATP5PF	9.11969
HTP0397A	T21	MS1	Male	38.7	ENSG00000154723.12	ATP5PF	34.5473
HTP0398A	T21	MS2	Female	17.5	ENSG00000154723.12	ATP5PF	23.6352
HTP0399A2	T21	MS3	Male	33.1	ENSG00000154723.12	ATP5PF	7.71785
HTP0400A	T21	MS1	Male	14.9	ENSG00000154723.12	ATP5PF	34.1616
HTP0401A	T21	MS3	Female	34.6	ENSG00000154723.12	ATP5PF	9.09812
HTP0402A	T21	MS1	Male	35.9	ENSG00000154723.12	ATP5PF	12.5841
HTP0403A	T21	MS3	Male	13.4	ENSG00000154723.12	ATP5PF	9.9761
HTP0404A	T21	MS3	Female	12.5	ENSG00000154723.12	ATP5PF	8.2807
HTP0405A	T21	MS3	Male	26.1	ENSG00000154723.12	ATP5PF	12.7654
HTP0406A	T21	MS2	Female	9.2	ENSG00000154723.12	ATP5PF	14.4052
HTP0407A	T21	MS3	Male	43.5	ENSG00000154723.12	ATP5PF	12.1825
HTP0408A	T21	MS1	Male	40.6	ENSG00000154723.12	ATP5PF	27.8698
HTP0409A	T21	MS2	Female	21.2	ENSG00000154723.12	ATP5PF	9.58998
HTP0410A	T21	MS2	Male	24	ENSG00000154723.12	ATP5PF	13.9759
HTP0411A	T21	MS3	Female	18.7	ENSG00000154723.12	ATP5PF	19.7345
HTP0412A	T21	MS3	Male	20.7	ENSG00000154723.12	ATP5PF	13.4228
HTP0413A	T21	MS2	Female	22.5	ENSG00000154723.12	ATP5PF	11.5818
HTP0414A	T21	MS3	Female	21.8	ENSG00000154723.12	ATP5PF	8.251
HTP0415A	T21	MS3	Female	8.3	ENSG00000154723.12	ATP5PF	9.58318
HTP0418A	T21	MS1	Male	3.8	ENSG00000154723.12	ATP5PF	52.2688
HTP0419A	T21	MS1	Male	20.8	ENSG00000154723.12	ATP5PF	32.286
HTP0420A	T21	MS1	Male	6.4	ENSG00000154723.12	ATP5PF	34.918
HTP0421A	T21	MS3	Male	13.7	ENSG00000154723.12	ATP5PF	8.26474
HTP0423A	T21	MS2	Male	23.9	ENSG00000154723.12	ATP5PF	23.1223
HTP0424A	T21	MS2	Female	4	ENSG00000154723.12	ATP5PF	15.2861
HTP0425A	T21	MS2	Male	19.1	ENSG00000154723.12	ATP5PF	13.273
HTP0426A	T21	MS3	Male	17.5	ENSG00000154723.12	ATP5PF	10.956
HTP0428A	T21	MS2	Male	27.5	ENSG00000154723.12	ATP5PF	31.8585
HTP0429B	Control	D21	Female	11.5	ENSG00000154723.12	ATP5PF	25.4171
HTP0430A	T21	MS2	Male	13.9	ENSG00000154723.12	ATP5PF	12.5754
HTP0431A2	T21	MS2	Female	20.9	ENSG00000154723.12	ATP5PF	18.4102
HTP0434A	T21	MS3	Female	25.9	ENSG00000154723.12	ATP5PF	9.76562
HTP0435A2	T21	MS1	Male	36.2	ENSG00000154723.12	ATP5PF	13.0887
HTP0436A	T21	MS3	Female	32.8	ENSG00000154723.12	ATP5PF	10.385
HTP0437A	T21	MS2	Male	24.9	ENSG00000154723.12	ATP5PF	17.828
HTP0438A	T21	MS1	Female	19.9	ENSG00000154723.12	ATP5PF	16.7394
HTP0439A2	T21	MS3	Male	40.8	ENSG00000154723.12	ATP5PF	9.20231
HTP0440A	T21	MS2	Male	20.9	ENSG00000154723.12	ATP5PF	21.8805
HTP0442A2	T21	MS1	Female	9.5	ENSG00000154723.12	ATP5PF	11.0346
HTP0443A2	T21	MS3	Male	17.9	ENSG00000154723.12	ATP5PF	8.8659
HTP0444B2	Control	D21	Female	9.9	ENSG00000154723.12	ATP5PF	5.30143
HTP0445A	T21	MS2	Female	38.8	ENSG00000154723.12	ATP5PF	8.88127
HTP0446A	T21	MS1	Female	31.7	ENSG00000154723.12	ATP5PF	16.3023
HTP0447B2	Control	D21	Female	16.5	ENSG00000154723.12	ATP5PF	5.49001
HTP0448A	T21	MS2	Male	21.5	ENSG00000154723.12	ATP5PF	20.506
HTP0449A	T21	MS2	Male	20.8	ENSG00000154723.12	ATP5PF	11.017
HTP0450A	T21	MS1	Male	15.4	ENSG00000154723.12	ATP5PF	30.0115
HTP0451A	T21	MS1	Male	32.5	ENSG00000154723.12	ATP5PF	44.9784
HTP0452A	T21	MS2	Female	16.6	ENSG00000154723.12	ATP5PF	24.2741
HTP0454A	T21	MS3	Male	21.7	ENSG00000154723.12	ATP5PF	14.7225
HTP0455B	Control	D21	Female	7.3	ENSG00000154723.12	ATP5PF	7.82305
HTP0456A	T21	MS2	Male	7.3	ENSG00000154723.12	ATP5PF	26.7105
HTP0457B	Control	D21	Female	7.3	ENSG00000154723.12	ATP5PF	10.5403
HTP0458A	T21	MS3	Male	20	ENSG00000154723.12	ATP5PF	8.54888
HTP0459A	T21	MS1	Male	13.7	ENSG00000154723.12	ATP5PF	18.8457
HTP0460A	T21	MS1	Male	20.3	ENSG00000154723.12	ATP5PF	13.9847
HTP0461A	T21	MS1	Female	12.5	ENSG00000154723.12	ATP5PF	13.7873
HTP0462A	T21	MS1	Male	38.6	ENSG00000154723.12	ATP5PF	33.0862
HTP0463A	T21	MS1	Female	28.3	ENSG00000154723.12	ATP5PF	16.3541
HTP0464A	T21	MS3	Male	22.7	ENSG00000154723.12	ATP5PF	12.764
HTP0465A	T21	MS3	Female	6.8	ENSG00000154723.12	ATP5PF	11.6858
HTP0466B	Control	D21	Female	10.9	ENSG00000154723.12	ATP5PF	7.17125
HTP0467A	T21	MS2	Female	32.5	ENSG00000154723.12	ATP5PF	8.45488
HTP0468A2	T21	MS2	Male	29.7	ENSG00000154723.12	ATP5PF	14.976
HTP0469A	T21	MS2	Female	16.7	ENSG00000154723.12	ATP5PF	31.3969
HTP0471A	T21	MS1	Female	9	ENSG00000154723.12	ATP5PF	30.2306
HTP0473A	T21	MS1	Male	17.1	ENSG00000154723.12	ATP5PF	26.0643
HTP0475A	T21	MS1	Female	22	ENSG00000154723.12	ATP5PF	33.0813
HTP0476A	T21	MS2	Female	11.1	ENSG00000154723.12	ATP5PF	18.9424
HTP0477A	T21	MS1	Male	3.4	ENSG00000154723.12	ATP5PF	34.3018
HTP0478A	T21	MS1	Female	40.3	ENSG00000154723.12	ATP5PF	14.0012
HTP0479A	T21	MS1	Male	3.7	ENSG00000154723.12	ATP5PF	14.2522
HTP0480A	T21	MS1	Female	21.9	ENSG00000154723.12	ATP5PF	13.6244
HTP0482A	T21	MS2	Male	19.3	ENSG00000154723.12	ATP5PF	22.8816
HTP0484A	T21	MS3	Male	5.6	ENSG00000154723.12	ATP5PF	15.7522
HTP0485A	T21	MS2	Female	5.7	ENSG00000154723.12	ATP5PF	9.26986
HTP0487A	T21	MS2	Male	4.6	ENSG00000154723.12	ATP5PF	13.0242
HTP0488A	T21	MS1	Male	5.4	ENSG00000154723.12	ATP5PF	16.0765
HTP0491A	T21	MS1	Male	6.5	ENSG00000154723.12	ATP5PF	16.8422
HTP0492B	Control	D21	Male	4.8	ENSG00000154723.12	ATP5PF	10.583
HTP0493B	Control	D21	Male	8.7	ENSG00000154723.12	ATP5PF	19.5555
HTP0494A	T21	MS2	Female	7.1	ENSG00000154723.12	ATP5PF	19.7799
HTP0495B	Control	D21	Female	4.5	ENSG00000154723.12	ATP5PF	9.1495
HTP0497B	Control	D21	Male	54.4	ENSG00000154723.12	ATP5PF	13.6955
HTP0498B	Control	D21	Male	11.9	ENSG00000154723.12	ATP5PF	9.43513
HTP0501A	T21	MS3	Male	4	ENSG00000154723.12	ATP5PF	17.134
HTP0502B	Control	D21	Male	27.1	ENSG00000154723.12	ATP5PF	14.2787
HTP0506B	Control	D21	Male	31.2	ENSG00000154723.12	ATP5PF	5.43372
HTP0507A	T21	MS3	Male	8.2	ENSG00000154723.12	ATP5PF	10.3898
HTP0508B2	Control	D21	Male	29.9	ENSG00000154723.12	ATP5PF	11.9912
HTP0510A	T21	MS1	Female	23	ENSG00000154723.12	ATP5PF	25.4741
HTP0512A	T21	MS3	Male	30	ENSG00000154723.12	ATP5PF	17.7696
HTP0515A	T21	MS3	Male	13.1	ENSG00000154723.12	ATP5PF	28.9758
HTP0516A	T21	MS1	Male	39.1	ENSG00000154723.12	ATP5PF	33.9329
HTP0517A	T21	MS2	Male	2.7	ENSG00000154723.12	ATP5PF	17.4017
HTP0519A	T21	MS1	Male	2	ENSG00000154723.12	ATP5PF	34.3647
HTP0523B	Control	D21	Female	23.3	ENSG00000154723.12	ATP5PF	9.77942
HTP0524B	Control	D21	Male	24.5	ENSG00000154723.12	ATP5PF	12.3238
HTP0525A	T21	MS1	Female	34.2	ENSG00000154723.12	ATP5PF	29.925
HTP0527B	Control	D21	Male	7.4	ENSG00000154723.12	ATP5PF	6.79124
HTP0530A	T21	MS3	Female	39.6	ENSG00000154723.12	ATP5PF	11.3712
HTP0531A	T21	MS3	Female	3.5	ENSG00000154723.12	ATP5PF	12.2171
HTP0534A	T21	MS1	Male	36.9	ENSG00000154723.12	ATP5PF	18.0398
HTP0535A	T21	MS3	Male	23.6	ENSG00000154723.12	ATP5PF	15.7627
HTP0537A	T21	MS2	Female	51.9	ENSG00000154723.12	ATP5PF	9.39057
HTP0538A	T21	MS3	Male	28.4	ENSG00000154723.12	ATP5PF	10.31
HTP0539A	T21	MS2	Female	42.8	ENSG00000154723.12	ATP5PF	9.00766
HTP0540A	T21	MS1	Female	14.5	ENSG00000154723.12	ATP5PF	12.4861
HTP0541A	T21	MS2	Male	29.7	ENSG00000154723.12	ATP5PF	18.4648
HTP0542A	T21	MS2	Male	27.8	ENSG00000154723.12	ATP5PF	15.5356
HTP0543A	T21	MS2	Male	36.9	ENSG00000154723.12	ATP5PF	14.9187
HTP0544A	T21	MS2	Male	38.1	ENSG00000154723.12	ATP5PF	16.2646
HTP0545A	T21	MS1	Male	18.1	ENSG00000154723.12	ATP5PF	8.75378
HTP0546A	T21	MS2	Female	51.4	ENSG00000154723.12	ATP5PF	10.2063
HTP0547A	T21	MS2	Female	26	ENSG00000154723.12	ATP5PF	10.1605
HTP0548A	T21	MS3	Female	46.2	ENSG00000154723.12	ATP5PF	5.50241
HTP0549A	T21	MS3	Female	20.6	ENSG00000154723.12	ATP5PF	10.5477
HTP0550A	T21	MS1	Female	15.2	ENSG00000154723.12	ATP5PF	13.314
HTP0551B	Control	D21	Female	18	ENSG00000154723.12	ATP5PF	6.12131
HTP0552A	T21	MS2	Male	17	ENSG00000154723.12	ATP5PF	12.0884
HTP0553A	T21	MS2	Female	18.2	ENSG00000154723.12	ATP5PF	15.9958
HTP0554A	T21	MS2	Male	23.1	ENSG00000154723.12	ATP5PF	14.2915
HTP0555B	Control	D21	Female	47.3	ENSG00000154723.12	ATP5PF	7.51126
HTP0556A	T21	MS2	Male	28.3	ENSG00000154723.12	ATP5PF	17.285
HTP0557B	Control	D21	Female	40.1	ENSG00000154723.12	ATP5PF	7.26465
HTP0559B	Control	D21	Male	10.8	ENSG00000154723.12	ATP5PF	11.1457
HTP0560A	T21	MS2	Male	50.1	ENSG00000154723.12	ATP5PF	12.2997
HTP0561A	T21	MS3	Male	13.7	ENSG00000154723.12	ATP5PF	8.6472
HTP0563A	T21	MS2	Female	8.7	ENSG00000154723.12	ATP5PF	20.1397
HTP0564A	T21	MS1	Male	14.2	ENSG00000154723.12	ATP5PF	10.4422
HTP0565A	T21	MS2	Male	22.5	ENSG00000154723.12	ATP5PF	14.8852
HTP0566A	T21	MS2	Male	13.7	ENSG00000154723.12	ATP5PF	12.1296
HTP0567B	Control	D21	Female	23	ENSG00000154723.12	ATP5PF	8.9318
HTP0568A	T21	MS2	Male	28.3	ENSG00000154723.12	ATP5PF	12.5804
HTP0569A	T21	MS2	Male	22.9	ENSG00000154723.12	ATP5PF	16.864
HTP0570A	T21	MS3	Male	38.8	ENSG00000154723.12	ATP5PF	8.50924
HTP0571A	T21	MS3	Male	13.1	ENSG00000154723.12	ATP5PF	10.5885
HTP0572A	T21	MS3	Male	24.4	ENSG00000154723.12	ATP5PF	7.0361
HTP0573B	Control	D21	Male	19.1	ENSG00000154723.12	ATP5PF	6.03017
HTP0574A	T21	MS3	Male	42.4	ENSG00000154723.12	ATP5PF	12.5913
HTP0575A	T21	MS2	Female	17.2	ENSG00000154723.12	ATP5PF	11.6906
HTP0576B	Control	D21	Female	11.2	ENSG00000154723.12	ATP5PF	6.48541
HTP0577A	T21	MS2	Female	28.4	ENSG00000154723.12	ATP5PF	10.5419
HTP0578A	T21	MS1	Male	25.7	ENSG00000154723.12	ATP5PF	10.1631
HTP0580A	T21	MS1	Female	31.8	ENSG00000154723.12	ATP5PF	20.7968
HTP0581A	T21	MS2	Male	30.6	ENSG00000154723.12	ATP5PF	12.7332
HTP0582B	Control	D21	Female	33.1	ENSG00000154723.12	ATP5PF	5.12677
HTP0583A	T21	MS1	Female	6.2	ENSG00000154723.12	ATP5PF	21.7468
HTP0584A	T21	MS2	Male	29.3	ENSG00000154723.12	ATP5PF	8.39523
HTP0585A	T21	MS3	Female	16.5	ENSG00000154723.12	ATP5PF	9.41216
HTP0586A	T21	MS3	Male	31.9	ENSG00000154723.12	ATP5PF	11.63
HTP0587A	T21	MS2	Male	4.3	ENSG00000154723.12	ATP5PF	11.7405
HTP0588A	T21	MS1	Female	19.2	ENSG00000154723.12	ATP5PF	18.6856
HTP0589A	T21	MS3	Female	19	ENSG00000154723.12	ATP5PF	15.0561
HTP0590A	T21	MS3	Male	16.8	ENSG00000154723.12	ATP5PF	10.1701
HTP0591A	T21	MS2	Male	31.9	ENSG00000154723.12	ATP5PF	13.4675
HTP0592A	T21	MS2	Female	14.5	ENSG00000154723.12	ATP5PF	13.7259
HTP0593A	T21	MS2	Male	11.7	ENSG00000154723.12	ATP5PF	7.52313
HTP0594A	T21	MS1	Male	30.1	ENSG00000154723.12	ATP5PF	10.5199
HTP0595B	Control	D21	Female	34.3	ENSG00000154723.12	ATP5PF	6.19758
HTP0596A	T21	MS2	Female	28.3	ENSG00000154723.12	ATP5PF	13.0691
HTP0597A	T21	MS2	Female	12.5	ENSG00000154723.12	ATP5PF	11.3778
HTP0598A	T21	MS3	Female	18	ENSG00000154723.12	ATP5PF	7.52644
HTP0599A	T21	MS3	Female	36.6	ENSG00000154723.12	ATP5PF	9.0362
HTP0600A	T21	MS3	Male	10.8	ENSG00000154723.12	ATP5PF	9.60607
HTP0602A	T21	MS3	Female	13.5	ENSG00000154723.12	ATP5PF	9.95397
HTP0603A	T21	MS1	Female	12.7	ENSG00000154723.12	ATP5PF	13.6521
HTP0604A	T21	MS3	Female	26.6	ENSG00000154723.12	ATP5PF	8.45197
HTP0605A	T21	MS3	Male	17.5	ENSG00000154723.12	ATP5PF	9.40058
HTP0607A	T21	MS2	Male	23.9	ENSG00000154723.12	ATP5PF	8.19152
HTP0608A	T21	MS1	Female	32.5	ENSG00000154723.12	ATP5PF	13.0977
HTP0609A	T21	MS1	Female	4	ENSG00000154723.12	ATP5PF	19.9554
HTP0610A	T21	MS3	Female	17	ENSG00000154723.12	ATP5PF	7.33481
HTP0611A	T21	MS1	Female	23.9	ENSG00000154723.12	ATP5PF	11.1355
HTP0612A	T21	MS1	Male	11.4	ENSG00000154723.12	ATP5PF	23.0735
HTP0613A	T21	MS3	Female	10.3	ENSG00000154723.12	ATP5PF	15.5808
HTP0615B	Control	D21	Male	9.2	ENSG00000154723.12	ATP5PF	8.51167
HTP0616A	T21	MS3	Male	19	ENSG00000154723.12	ATP5PF	9.00769
HTP0617A	T21	MS3	Male	30.5	ENSG00000154723.12	ATP5PF	9.4347
HTP0618A	T21	MS3	Female	37	ENSG00000154723.12	ATP5PF	9.2288
HTP0619A	T21	MS3	Female	37	ENSG00000154723.12	ATP5PF	12.8454
HTP0620A	T21	MS3	Female	19.6	ENSG00000154723.12	ATP5PF	9.15259
HTP0621A	T21	MS2	Female	21.4	ENSG00000154723.12	ATP5PF	10.4235
HTP0622A	T21	MS2	Female	26	ENSG00000154723.12	ATP5PF	11.8173
HTP0623A	T21	MS2	Female	28.1	ENSG00000154723.12	ATP5PF	10.2048
HTP0624A	T21	MS2	Female	28.1	ENSG00000154723.12	ATP5PF	9.84782
HTP0625A	T21	MS1	Male	40.1	ENSG00000154723.12	ATP5PF	7.06135
HTP0626A	T21	MS2	Male	14.2	ENSG00000154723.12	ATP5PF	8.64974
HTP0627A	T21	MS3	Female	21.1	ENSG00000154723.12	ATP5PF	8.95704
HTP0628B	Control	D21	Female	4.8	ENSG00000154723.12	ATP5PF	6.21118
HTP0629A	T21	MS1	Female	7	ENSG00000154723.12	ATP5PF	12.9944
HTP0630A	T21	MS2	Male	39.9	ENSG00000154723.12	ATP5PF	10.2379
HTP0631A	T21	MS1	Female	33	ENSG00000154723.12	ATP5PF	11.0022
HTP0632A	T21	MS2	Female	26.4	ENSG00000154723.12	ATP5PF	8.45322
HTP0633A	T21	MS1	Male	33.1	ENSG00000154723.12	ATP5PF	10.3192
HTP0634A	T21	MS2	Male	20.4	ENSG00000154723.12	ATP5PF	17.1263
HTP0637A	T21	MS3	Female	20.1	ENSG00000154723.12	ATP5PF	8.33528
HTP0638A	T21	MS3	Female	32.7	ENSG00000154723.12	ATP5PF	6.84031
HTP0639A	T21	MS1	Male	27.3	ENSG00000154723.12	ATP5PF	9.69325
HTP0641A	T21	MS1	Male	46.6	ENSG00000154723.12	ATP5PF	12.1018
HTP0642A	T21	MS3	Female	25.2	ENSG00000154723.12	ATP5PF	7.82768
HTP0643A	T21	MS3	Male	29.7	ENSG00000154723.12	ATP5PF	7.01893
HTP0644A	T21	MS3	Male	28.7	ENSG00000154723.12	ATP5PF	6.61993
HTP0645A	T21	MS1	Male	28.4	ENSG00000154723.12	ATP5PF	14.9716
HTP0646A	T21	MS3	Male	17.1	ENSG00000154723.12	ATP5PF	8.39901
HTP0647A	T21	MS1	Male	7	ENSG00000154723.12	ATP5PF	15.7023
HTP0648B	Control	D21	Male	11.9	ENSG00000154723.12	ATP5PF	8.3579
HTP0649B	Control	D21	Female	44.6	ENSG00000154723.12	ATP5PF	8.80452
HTP0650A	T21	MS1	Female	45.7	ENSG00000154723.12	ATP5PF	21.5474
HTP0651A	T21	MS3	Male	31.2	ENSG00000154723.12	ATP5PF	8.65418
HTP0652A	T21	MS1	Female	35.1	ENSG00000154723.12	ATP5PF	13.9621
HTP0653B	Control	D21	Male	13.9	ENSG00000154723.12	ATP5PF	6.43575
HTP0654A	T21	MS1	Female	26.9	ENSG00000154723.12	ATP5PF	8.00228
HTP0655B	Control	D21	Male	15.8	ENSG00000154723.12	ATP5PF	10.2454
HTP0657A	T21	MS3	Male	16.9	ENSG00000154723.12	ATP5PF	7.12218
HTP0658A	T21	MS1	Male	15.3	ENSG00000154723.12	ATP5PF	10.9342
HTP0659A	T21	MS1	Female	36.5	ENSG00000154723.12	ATP5PF	8.46222
HTP0660A	T21	MS1	Male	13	ENSG00000154723.12	ATP5PF	8.0936
HTP0661A	T21	MS1	Male	28.4	ENSG00000154723.12	ATP5PF	12.2749
HTP0662A	T21	MS1	Female	26.1	ENSG00000154723.12	ATP5PF	26.2735
HTP0663A	T21	MS3	Female	20.5	ENSG00000154723.12	ATP5PF	7.2431
HTP0664A	T21	MS2	Female	29.4	ENSG00000154723.12	ATP5PF	11.5802
HTP0665A	T21	MS1	Female	23.4	ENSG00000154723.12	ATP5PF	11.6469
HTP0666A	T21	MS3	Male	17.4	ENSG00000154723.12	ATP5PF	8.8793
HTP0667A	T21	MS2	Male	24.1	ENSG00000154723.12	ATP5PF	8.11099
HTP0668A	T21	MS1	Female	29.7	ENSG00000154723.12	ATP5PF	15.3263
HTP0669B	Control	D21	Female	14.6	ENSG00000154723.12	ATP5PF	5.76143
HTP0672A	T21	MS1	Male	17.2	ENSG00000154723.12	ATP5PF	27.275
HTP0676A	T21	MS1	Female	19.3	ENSG00000154723.12	ATP5PF	29.3203
HTP0706A	T21	MS3	Female	22.8	ENSG00000154723.12	ATP5PF	10.9065
HTP0708A	T21	MS1	Male	17	ENSG00000154723.12	ATP5PF	14.4597
HTP0204A	T21	MS2	Male	13.1	ENSG00000154723.12	ATP5PF	56.2531
HTP0206B	Control	D21	Male	15.8	ENSG00000154723.12	ATP5PF	20.4596
HTP0288B	Control	D21	Male	9.2	ENSG00000154723.12	ATP5PF	19.8068
HTP0302B	Control	D21	Female	41.6	ENSG00000154723.12	ATP5PF	21.3722
HTP0310A	T21	MS2	Male	10.8	ENSG00000154723.12	ATP5PF	20.0542
HTP0322B	Control	D21	Male	29	ENSG00000154723.12	ATP5PF	13.282
HTP0326A	T21	MS2	Female	30.2	ENSG00000154723.12	ATP5PF	42.6404
HTP0328A	T21	MS2	Female	41.2	ENSG00000154723.12	ATP5PF	30.4034
HTP0332A	T21	MS2	Male	24.4	ENSG00000154723.12	ATP5PF	43.4327
HTP0338B	Control	D21	Male	27.5	ENSG00000154723.12	ATP5PF	24.1344
HTP0348A	T21	MS2	Female	17.2	ENSG00000154723.12	ATP5PF	34.288
HTP0351A	T21	MS2	Male	27	ENSG00000154723.12	ATP5PF	16.8238
HTP0084A2	T21	MS2	Male	35	ENSG00000154723.12	ATP5PF	47.8636
HTP0085B2	Control	D21	Male	33.7	ENSG00000154723.12	ATP5PF	19.4247
HTP0001B2	Control	D21	Female	25.8	ENSG00000154727.10	GABPA	15.3993
HTP0005A3	T21	MS1	Male	36.5	ENSG00000154727.10	GABPA	15.552
HTP0012A2	T21	MS1	Female	44	ENSG00000154727.10	GABPA	15.3448
HTP0015A4	T21	MS2	Male	31.2	ENSG00000154727.10	GABPA	13.5572
HTP0017A4	T21	MS3	Female	23.6	ENSG00000154727.10	GABPA	16.4966
HTP0018B3	Control	D21	Female	57	ENSG00000154727.10	GABPA	17.3679
HTP0019B2	Control	D21	Female	56.9	ENSG00000154727.10	GABPA	11.3797
HTP0022B2	Control	D21	Female	43.2	ENSG00000154727.10	GABPA	9.6857
HTP0023A2	T21	MS2	Female	36.2	ENSG00000154727.10	GABPA	11.1672
HTP0025A3	T21	MS2	Female	25.7	ENSG00000154727.10	GABPA	13.8553
HTP0026B2	Control	D21	Female	55.6	ENSG00000154727.10	GABPA	12.4069
HTP0034B3	Control	D21	Female	25.1	ENSG00000154727.10	GABPA	9.50063
HTP0035B3	Control	D21	Female	28.6	ENSG00000154727.10	GABPA	13.12
HTP0036A2	T21	MS1	Female	32.1	ENSG00000154727.10	GABPA	18.8617
HTP0040B3	Control	D21	Female	28.9	ENSG00000154727.10	GABPA	10.0742
HTP0042B2	Control	D21	Male	36.2	ENSG00000154727.10	GABPA	16.0799
HTP0043B2	Control	D21	Male	38.2	ENSG00000154727.10	GABPA	10.7653
HTP0044B2	Control	D21	Male	35.8	ENSG00000154727.10	GABPA	8.51576
HTP0047B2	Control	D21	Male	38.7	ENSG00000154727.10	GABPA	12.272
HTP0048B2	Control	D21	Female	39.4	ENSG00000154727.10	GABPA	8.89007
HTP0050A3	T21	MS3	Female	22.8	ENSG00000154727.10	GABPA	9.52061
HTP0052A2	T21	MS1	Female	29.9	ENSG00000154727.10	GABPA	19.0849
HTP0053A2	T21	MS1	Female	26.3	ENSG00000154727.10	GABPA	21.346
HTP0054A2	T21	MS3	Male	21.7	ENSG00000154727.10	GABPA	11.5089
HTP0055B2	Control	D21	Male	37	ENSG00000154727.10	GABPA	8.27009
HTP0057B2	Control	D21	Female	34.8	ENSG00000154727.10	GABPA	10.9453
HTP0058B2	Control	D21	Male	33.8	ENSG00000154727.10	GABPA	12.9068
HTP0059B2	Control	D21	Male	24.7	ENSG00000154727.10	GABPA	14.6426
HTP0061B2	Control	D21	Female	22.2	ENSG00000154727.10	GABPA	10.434
HTP0062B2	Control	D21	Female	20.5	ENSG00000154727.10	GABPA	8.82628
HTP0066A2	T21	MS1	Male	14.7	ENSG00000154727.10	GABPA	16.9264
HTP0067B2	Control	D21	Male	20.5	ENSG00000154727.10	GABPA	8.59974
HTP0070A3	T21	MS3	Male	24.9	ENSG00000154727.10	GABPA	8.97575
HTP0073A2	T21	MS3	Male	54.7	ENSG00000154727.10	GABPA	8.40609
HTP0077B2	Control	D21	Male	43.3	ENSG00000154727.10	GABPA	11.6623
HTP0078B2	Control	D21	Male	27.7	ENSG00000154727.10	GABPA	10.0295
HTP0079B2	Control	D21	Male	28.4	ENSG00000154727.10	GABPA	15.3538
HTP0080A2	T21	MS1	Female	34.8	ENSG00000154727.10	GABPA	19.4232
HTP0087B2	Control	D21	Male	55.4	ENSG00000154727.10	GABPA	12.8397
HTP0090B2	Control	D21	Male	24.8	ENSG00000154727.10	GABPA	10.4989
HTP0092B2	Control	D21	Female	25.2	ENSG00000154727.10	GABPA	14.7125
HTP0095B2	Control	D21	Female	37.7	ENSG00000154727.10	GABPA	6.13001
HTP0096B2	Control	D21	Male	25.6	ENSG00000154727.10	GABPA	10.4882
HTP0098B2	Control	D21	Female	54.9	ENSG00000154727.10	GABPA	10.9859
HTP0100B2	Control	D21	Female	33.5	ENSG00000154727.10	GABPA	13.9535
HTP0101A2	T21	MS3	Female	31.3	ENSG00000154727.10	GABPA	10.7298
HTP0103A2	T21	MS1	Female	1.6	ENSG00000154727.10	GABPA	23.7525
HTP0104B2	Control	D21	Female	36.6	ENSG00000154727.10	GABPA	15.6498
HTP0105B3	Control	D21	Female	30	ENSG00000154727.10	GABPA	11.8532
HTP0107A3	T21	MS2	Female	33.7	ENSG00000154727.10	GABPA	6.423
HTP0109A3	T21	MS1	Female	49	ENSG00000154727.10	GABPA	17.1397
HTP0111B2	Control	D21	Female	44.5	ENSG00000154727.10	GABPA	9.6794
HTP0112A3	T21	MS3	Female	36	ENSG00000154727.10	GABPA	16.574
HTP0116A2	T21	MS1	Male	10.9	ENSG00000154727.10	GABPA	21.4685
HTP0118B	Control	D21	Male	44.3	ENSG00000154727.10	GABPA	8.73389
HTP0119A	T21	MS1	Female	50.9	ENSG00000154727.10	GABPA	17.231
HTP0126B2	Control	D21	Female	48	ENSG00000154727.10	GABPA	11.943
HTP0127B2	Control	D21	Female	8.2	ENSG00000154727.10	GABPA	10.9086
HTP0146B	Control	D21	Male	47.4	ENSG00000154727.10	GABPA	12.6897
HTP0147B	Control	D21	Female	38.6	ENSG00000154727.10	GABPA	13.9835
HTP0148B2	Control	D21	Male	41.7	ENSG00000154727.10	GABPA	5.37559
HTP0149B	Control	D21	Female	53.2	ENSG00000154727.10	GABPA	8.94452
HTP0151A	T21	MS3	Male	27.4	ENSG00000154727.10	GABPA	13.3072
HTP0198A3	T21	MS2	Male	36.3	ENSG00000154727.10	GABPA	6.8947
HTP0202B	Control	D21	Male	61.3	ENSG00000154727.10	GABPA	7.86291
HTP0205B	Control	D21	Female	42.6	ENSG00000154727.10	GABPA	8.81328
HTP0207A4	T21	MS1	Female	25.2	ENSG00000154727.10	GABPA	18.483
HTP0211A3	T21	MS2	Male	29.7	ENSG00000154727.10	GABPA	8.16743
HTP0213A3	T21	MS2	Male	46.3	ENSG00000154727.10	GABPA	5.38359
HTP0214B2	Control	D21	Female	21.6	ENSG00000154727.10	GABPA	9.4975
HTP0216B2	Control	D21	Female	17.2	ENSG00000154727.10	GABPA	6.50192
HTP0219A2	T21	MS2	Female	19.5	ENSG00000154727.10	GABPA	8.90117
HTP0226A3	T21	MS1	Male	52.4	ENSG00000154727.10	GABPA	18.6451
HTP0230A2	T21	MS3	Female	39.6	ENSG00000154727.10	GABPA	9.16395
HTP0236A2	T21	MS1	Male	11.3	ENSG00000154727.10	GABPA	18.4348
HTP0238A3	T21	MS2	Male	41.5	ENSG00000154727.10	GABPA	7.56189
HTP0241A2	T21	MS3	Female	17.9	ENSG00000154727.10	GABPA	11.9715
HTP0242B3	Control	D21	Female	20.3	ENSG00000154727.10	GABPA	6.01571
HTP0243A3	T21	MS3	Female	15.1	ENSG00000154727.10	GABPA	10.3078
HTP0247A2	T21	MS3	Male	22.5	ENSG00000154727.10	GABPA	11.705
HTP0249A2	T21	MS2	Female	34	ENSG00000154727.10	GABPA	8.14453
HTP0251A2	T21	MS3	Female	34.3	ENSG00000154727.10	GABPA	16.1337
HTP0254A2	T21	MS2	Male	33.8	ENSG00000154727.10	GABPA	5.5046
HTP0259A2	T21	MS3	Female	32.6	ENSG00000154727.10	GABPA	20.4686
HTP0261A2	T21	MS1	Male	22.9	ENSG00000154727.10	GABPA	16.9514
HTP0262A2	T21	MS3	Female	14.3	ENSG00000154727.10	GABPA	14.1069
HTP0263A2	T21	MS2	Female	12.4	ENSG00000154727.10	GABPA	9.93958
HTP0277A3	T21	MS1	Female	37.2	ENSG00000154727.10	GABPA	13.0542
HTP0289B	Control	D21	Male	7.1	ENSG00000154727.10	GABPA	17.8612
HTP0290B	Control	D21	Female	43.3	ENSG00000154727.10	GABPA	15.1693
HTP0293A	T21	MS3	Male	6.2	ENSG00000154727.10	GABPA	13.8001
HTP0294B	Control	D21	Male	4.2	ENSG00000154727.10	GABPA	12.3348
HTP0295A	T21	MS3	Male	51.2	ENSG00000154727.10	GABPA	13.9978
HTP0296A	T21	MS3	Male	55.1	ENSG00000154727.10	GABPA	15.3242
HTP0298A	T21	MS1	Female	25.8	ENSG00000154727.10	GABPA	17.0936
HTP0300A	T21	MS1	Female	30.8	ENSG00000154727.10	GABPA	17.6696
HTP0301A3	T21	MS2	Female	24	ENSG00000154727.10	GABPA	11.5608
HTP0306A	T21	MS3	Male	23.2	ENSG00000154727.10	GABPA	10.156
HTP0312A2	T21	MS1	Female	35.7	ENSG00000154727.10	GABPA	20.4611
HTP0316B	Control	D21	Female	29.6	ENSG00000154727.10	GABPA	11.6652
HTP0318A3	T21	MS1	Male	30.5	ENSG00000154727.10	GABPA	25.4352
HTP0320A2	T21	MS3	Female	33.7	ENSG00000154727.10	GABPA	13.9085
HTP0321A	T21	MS3	Female	14	ENSG00000154727.10	GABPA	14.7294
HTP0323A	T21	MS3	Male	3.8	ENSG00000154727.10	GABPA	12.6262
HTP0324A2	T21	MS1	Male	22	ENSG00000154727.10	GABPA	12.3788
HTP0325A	T21	MS3	Male	13.4	ENSG00000154727.10	GABPA	18.5982
HTP0327A	T21	MS1	Male	6.5	ENSG00000154727.10	GABPA	21.9163
HTP0329A2	T21	MS3	Female	19.5	ENSG00000154727.10	GABPA	9.44251
HTP0330A	T21	MS1	Male	6.1	ENSG00000154727.10	GABPA	23.8152
HTP0331A	T21	MS3	Male	23.1	ENSG00000154727.10	GABPA	17.0789
HTP0333A2	T21	MS3	Female	30.3	ENSG00000154727.10	GABPA	14.4846
HTP0334A2	T21	MS1	Male	44.1	ENSG00000154727.10	GABPA	19.3178
HTP0335A2	T21	MS2	Female	57.6	ENSG00000154727.10	GABPA	12.0156
HTP0336A	T21	MS1	Female	8.7	ENSG00000154727.10	GABPA	22.986
HTP0337A	T21	MS3	Male	22.2	ENSG00000154727.10	GABPA	14.6668
HTP0339A	T21	MS1	Male	16.1	ENSG00000154727.10	GABPA	24.6614
HTP0340A	T21	MS3	Female	18.6	ENSG00000154727.10	GABPA	14.8937
HTP0341A	T21	MS1	Male	2.6	ENSG00000154727.10	GABPA	17.9081
HTP0342A	T21	MS1	Female	13.6	ENSG00000154727.10	GABPA	18.3946
HTP0343B	Control	D21	Male	46.2	ENSG00000154727.10	GABPA	9.12606
HTP0345A	T21	MS3	Female	52.7	ENSG00000154727.10	GABPA	10.5379
HTP0346B	Control	D21	Female	37.1	ENSG00000154727.10	GABPA	10.757
HTP0347B	Control	D21	Female	14	ENSG00000154727.10	GABPA	13.7948
HTP0349B	Control	D21	Female	10	ENSG00000154727.10	GABPA	16.867
HTP0352B	Control	D21	Male	43.2	ENSG00000154727.10	GABPA	14.3928
HTP0354A	T21	MS1	Male	6	ENSG00000154727.10	GABPA	19.2615
HTP0355B	Control	D21	Male	12.3	ENSG00000154727.10	GABPA	10.5885
HTP0357A	T21	MS1	Male	3.8	ENSG00000154727.10	GABPA	27.7024
HTP0361B2	Control	D21	Male	11.5	ENSG00000154727.10	GABPA	12.2572
HTP0364A	T21	MS3	Male	13.7	ENSG00000154727.10	GABPA	14.4802
HTP0367A	T21	MS1	Male	13.6	ENSG00000154727.10	GABPA	12.3098
HTP0368A	T21	MS1	Male	15.2	ENSG00000154727.10	GABPA	18.7935
HTP0370A	T21	MS1	Male	20.2	ENSG00000154727.10	GABPA	19.4576
HTP0373A	T21	MS1	Male	56.7	ENSG00000154727.10	GABPA	17.4872
HTP0374A	T21	MS2	Male	25.5	ENSG00000154727.10	GABPA	8.7658
HTP0375A	T21	MS1	Female	10.9	ENSG00000154727.10	GABPA	20.737
HTP0376B	Control	D21	Female	24	ENSG00000154727.10	GABPA	8.72797
HTP0378A	T21	MS3	Female	31.4	ENSG00000154727.10	GABPA	7.15407
HTP0379A	T21	MS1	Female	35.4	ENSG00000154727.10	GABPA	15.1657
HTP0380A	T21	MS2	Male	25.8	ENSG00000154727.10	GABPA	6.4266
HTP0381A	T21	MS2	Male	25.4	ENSG00000154727.10	GABPA	15.943
HTP0382A	T21	MS3	Male	39.5	ENSG00000154727.10	GABPA	6.7875
HTP0384A	T21	MS3	Female	27.8	ENSG00000154727.10	GABPA	8.2411
HTP0385A	T21	MS3	Male	25.6	ENSG00000154727.10	GABPA	8.76787
HTP0386A	T21	MS2	Male	6.8	ENSG00000154727.10	GABPA	13.0549
HTP0387A	T21	MS1	Female	33.3	ENSG00000154727.10	GABPA	17.0576
HTP0388A	T21	MS1	Female	37.5	ENSG00000154727.10	GABPA	11.312
HTP0389A	T21	MS1	Female	20.1	ENSG00000154727.10	GABPA	16.8256
HTP0390A	T21	MS3	Female	15.5	ENSG00000154727.10	GABPA	9.03543
HTP0391A	T21	MS1	Male	26.8	ENSG00000154727.10	GABPA	16.972
HTP0392A	T21	MS3	Male	32.4	ENSG00000154727.10	GABPA	9.61588
HTP0393A	T21	MS2	Female	39.8	ENSG00000154727.10	GABPA	10.121
HTP0394A	T21	MS2	Female	23.6	ENSG00000154727.10	GABPA	12.7672
HTP0395A	T21	MS2	Male	35.2	ENSG00000154727.10	GABPA	10.9925
HTP0396A	T21	MS3	Male	15.9	ENSG00000154727.10	GABPA	7.47418
HTP0397A	T21	MS1	Male	38.7	ENSG00000154727.10	GABPA	19.6402
HTP0398A	T21	MS2	Female	17.5	ENSG00000154727.10	GABPA	9.1444
HTP0399A2	T21	MS3	Male	33.1	ENSG00000154727.10	GABPA	9.84092
HTP0400A	T21	MS1	Male	14.9	ENSG00000154727.10	GABPA	13.595
HTP0401A	T21	MS3	Female	34.6	ENSG00000154727.10	GABPA	11.9599
HTP0402A	T21	MS1	Male	35.9	ENSG00000154727.10	GABPA	13.7856
HTP0403A	T21	MS3	Male	13.4	ENSG00000154727.10	GABPA	10.4827
HTP0404A	T21	MS3	Female	12.5	ENSG00000154727.10	GABPA	6.17777
HTP0405A	T21	MS3	Male	26.1	ENSG00000154727.10	GABPA	15.2197
HTP0406A	T21	MS2	Female	9.2	ENSG00000154727.10	GABPA	16.8775
HTP0407A	T21	MS3	Male	43.5	ENSG00000154727.10	GABPA	11.7741
HTP0408A	T21	MS1	Male	40.6	ENSG00000154727.10	GABPA	11.707
HTP0409A	T21	MS2	Female	21.2	ENSG00000154727.10	GABPA	8.761
HTP0410A	T21	MS2	Male	24	ENSG00000154727.10	GABPA	9.34287
HTP0411A	T21	MS3	Female	18.7	ENSG00000154727.10	GABPA	9.21297
HTP0412A	T21	MS3	Male	20.7	ENSG00000154727.10	GABPA	15.8367
HTP0413A	T21	MS2	Female	22.5	ENSG00000154727.10	GABPA	11.2778
HTP0414A	T21	MS3	Female	21.8	ENSG00000154727.10	GABPA	15.6393
HTP0415A	T21	MS3	Female	8.3	ENSG00000154727.10	GABPA	9.31137
HTP0418A	T21	MS1	Male	3.8	ENSG00000154727.10	GABPA	14.6626
HTP0419A	T21	MS1	Male	20.8	ENSG00000154727.10	GABPA	13.6962
HTP0420A	T21	MS1	Male	6.4	ENSG00000154727.10	GABPA	13.5196
HTP0421A	T21	MS3	Male	13.7	ENSG00000154727.10	GABPA	11.9059
HTP0423A	T21	MS2	Male	23.9	ENSG00000154727.10	GABPA	11.2715
HTP0424A	T21	MS2	Female	4	ENSG00000154727.10	GABPA	11.2265
HTP0425A	T21	MS2	Male	19.1	ENSG00000154727.10	GABPA	12.169
HTP0426A	T21	MS3	Male	17.5	ENSG00000154727.10	GABPA	10.9102
HTP0428A	T21	MS2	Male	27.5	ENSG00000154727.10	GABPA	8.65155
HTP0429B	Control	D21	Female	11.5	ENSG00000154727.10	GABPA	7.57371
HTP0430A	T21	MS2	Male	13.9	ENSG00000154727.10	GABPA	11.0074
HTP0431A2	T21	MS2	Female	20.9	ENSG00000154727.10	GABPA	8.77884
HTP0434A	T21	MS3	Female	25.9	ENSG00000154727.10	GABPA	6.78406
HTP0435A2	T21	MS1	Male	36.2	ENSG00000154727.10	GABPA	11.792
HTP0436A	T21	MS3	Female	32.8	ENSG00000154727.10	GABPA	13.6652
HTP0437A	T21	MS2	Male	24.9	ENSG00000154727.10	GABPA	8.61605
HTP0438A	T21	MS1	Female	19.9	ENSG00000154727.10	GABPA	17.465
HTP0439A2	T21	MS3	Male	40.8	ENSG00000154727.10	GABPA	14.2703
HTP0440A	T21	MS2	Male	20.9	ENSG00000154727.10	GABPA	12.0479
HTP0442A2	T21	MS1	Female	9.5	ENSG00000154727.10	GABPA	11.6689
HTP0443A2	T21	MS3	Male	17.9	ENSG00000154727.10	GABPA	6.01677
HTP0444B2	Control	D21	Female	9.9	ENSG00000154727.10	GABPA	8.89442
HTP0445A	T21	MS2	Female	38.8	ENSG00000154727.10	GABPA	8.96215
HTP0446A	T21	MS1	Female	31.7	ENSG00000154727.10	GABPA	16.2378
HTP0447B2	Control	D21	Female	16.5	ENSG00000154727.10	GABPA	5.45878
HTP0448A	T21	MS2	Male	21.5	ENSG00000154727.10	GABPA	9.4378
HTP0449A	T21	MS2	Male	20.8	ENSG00000154727.10	GABPA	6.91089
HTP0450A	T21	MS1	Male	15.4	ENSG00000154727.10	GABPA	25.0576
HTP0451A	T21	MS1	Male	32.5	ENSG00000154727.10	GABPA	20.4959
HTP0452A	T21	MS2	Female	16.6	ENSG00000154727.10	GABPA	9.25834
HTP0454A	T21	MS3	Male	21.7	ENSG00000154727.10	GABPA	15.0813
HTP0455B	Control	D21	Female	7.3	ENSG00000154727.10	GABPA	14.3808
HTP0456A	T21	MS2	Male	7.3	ENSG00000154727.10	GABPA	8.22464
HTP0457B	Control	D21	Female	7.3	ENSG00000154727.10	GABPA	11.3317
HTP0458A	T21	MS3	Male	20	ENSG00000154727.10	GABPA	11.7082
HTP0459A	T21	MS1	Male	13.7	ENSG00000154727.10	GABPA	20.2241
HTP0460A	T21	MS1	Male	20.3	ENSG00000154727.10	GABPA	18.5231
HTP0461A	T21	MS1	Female	12.5	ENSG00000154727.10	GABPA	16.6116
HTP0462A	T21	MS1	Male	38.6	ENSG00000154727.10	GABPA	21.4616
HTP0463A	T21	MS1	Female	28.3	ENSG00000154727.10	GABPA	16.8522
HTP0464A	T21	MS3	Male	22.7	ENSG00000154727.10	GABPA	10.4494
HTP0465A	T21	MS3	Female	6.8	ENSG00000154727.10	GABPA	13.6901
HTP0466B	Control	D21	Female	10.9	ENSG00000154727.10	GABPA	9.24596
HTP0467A	T21	MS2	Female	32.5	ENSG00000154727.10	GABPA	6.67384
HTP0468A2	T21	MS2	Male	29.7	ENSG00000154727.10	GABPA	8.84098
HTP0469A	T21	MS2	Female	16.7	ENSG00000154727.10	GABPA	10.1427
HTP0471A	T21	MS1	Female	9	ENSG00000154727.10	GABPA	19.3421
HTP0473A	T21	MS1	Male	17.1	ENSG00000154727.10	GABPA	15.0854
HTP0475A	T21	MS1	Female	22	ENSG00000154727.10	GABPA	20.1679
HTP0476A	T21	MS2	Female	11.1	ENSG00000154727.10	GABPA	8.31983
HTP0477A	T21	MS1	Male	3.4	ENSG00000154727.10	GABPA	21.0357
HTP0478A	T21	MS1	Female	40.3	ENSG00000154727.10	GABPA	18.7028
HTP0479A	T21	MS1	Male	3.7	ENSG00000154727.10	GABPA	18.981
HTP0480A	T21	MS1	Female	21.9	ENSG00000154727.10	GABPA	16.4513
HTP0482A	T21	MS2	Male	19.3	ENSG00000154727.10	GABPA	14.3217
HTP0484A	T21	MS3	Male	5.6	ENSG00000154727.10	GABPA	10.4749
HTP0485A	T21	MS2	Female	5.7	ENSG00000154727.10	GABPA	12.6042
HTP0487A	T21	MS2	Male	4.6	ENSG00000154727.10	GABPA	13.8632
HTP0488A	T21	MS1	Male	5.4	ENSG00000154727.10	GABPA	19.701
HTP0491A	T21	MS1	Male	6.5	ENSG00000154727.10	GABPA	20.6538
HTP0492B	Control	D21	Male	4.8	ENSG00000154727.10	GABPA	15.0763
HTP0493B	Control	D21	Male	8.7	ENSG00000154727.10	GABPA	15.6044
HTP0494A	T21	MS2	Female	7.1	ENSG00000154727.10	GABPA	19.6509
HTP0495B	Control	D21	Female	4.5	ENSG00000154727.10	GABPA	14.3497
HTP0497B	Control	D21	Male	54.4	ENSG00000154727.10	GABPA	14.4743
HTP0498B	Control	D21	Male	11.9	ENSG00000154727.10	GABPA	12.2873
HTP0501A	T21	MS3	Male	4	ENSG00000154727.10	GABPA	17.9749
HTP0502B	Control	D21	Male	27.1	ENSG00000154727.10	GABPA	15.627
HTP0506B	Control	D21	Male	31.2	ENSG00000154727.10	GABPA	8.78784
HTP0507A	T21	MS3	Male	8.2	ENSG00000154727.10	GABPA	16.3
HTP0508B2	Control	D21	Male	29.9	ENSG00000154727.10	GABPA	12.398
HTP0510A	T21	MS1	Female	23	ENSG00000154727.10	GABPA	20.1792
HTP0512A	T21	MS3	Male	30	ENSG00000154727.10	GABPA	20.7548
HTP0515A	T21	MS3	Male	13.1	ENSG00000154727.10	GABPA	15.9203
HTP0516A	T21	MS1	Male	39.1	ENSG00000154727.10	GABPA	16.0806
HTP0517A	T21	MS2	Male	2.7	ENSG00000154727.10	GABPA	13.3284
HTP0519A	T21	MS1	Male	2	ENSG00000154727.10	GABPA	15.5088
HTP0523B	Control	D21	Female	23.3	ENSG00000154727.10	GABPA	4.68924
HTP0524B	Control	D21	Male	24.5	ENSG00000154727.10	GABPA	10.3449
HTP0525A	T21	MS1	Female	34.2	ENSG00000154727.10	GABPA	15.8223
HTP0527B	Control	D21	Male	7.4	ENSG00000154727.10	GABPA	15.4565
HTP0530A	T21	MS3	Female	39.6	ENSG00000154727.10	GABPA	9.15555
HTP0531A	T21	MS3	Female	3.5	ENSG00000154727.10	GABPA	15.1306
HTP0534A	T21	MS1	Male	36.9	ENSG00000154727.10	GABPA	18.736
HTP0535A	T21	MS3	Male	23.6	ENSG00000154727.10	GABPA	18.4557
HTP0537A	T21	MS2	Female	51.9	ENSG00000154727.10	GABPA	5.37572
HTP0538A	T21	MS3	Male	28.4	ENSG00000154727.10	GABPA	5.23279
HTP0539A	T21	MS2	Female	42.8	ENSG00000154727.10	GABPA	6.26886
HTP0540A	T21	MS1	Female	14.5	ENSG00000154727.10	GABPA	16.1837
HTP0541A	T21	MS2	Male	29.7	ENSG00000154727.10	GABPA	7.33819
HTP0542A	T21	MS2	Male	27.8	ENSG00000154727.10	GABPA	5.95428
HTP0543A	T21	MS2	Male	36.9	ENSG00000154727.10	GABPA	6.9306
HTP0544A	T21	MS2	Male	38.1	ENSG00000154727.10	GABPA	7.7284
HTP0545A	T21	MS1	Male	18.1	ENSG00000154727.10	GABPA	8.96028
HTP0546A	T21	MS2	Female	51.4	ENSG00000154727.10	GABPA	5.67847
HTP0547A	T21	MS2	Female	26	ENSG00000154727.10	GABPA	9.13499
HTP0548A	T21	MS3	Female	46.2	ENSG00000154727.10	GABPA	6.90564
HTP0549A	T21	MS3	Female	20.6	ENSG00000154727.10	GABPA	8.33874
HTP0550A	T21	MS1	Female	15.2	ENSG00000154727.10	GABPA	13.1621
HTP0551B	Control	D21	Female	18	ENSG00000154727.10	GABPA	5.27431
HTP0552A	T21	MS2	Male	17	ENSG00000154727.10	GABPA	4.82999
HTP0553A	T21	MS2	Female	18.2	ENSG00000154727.10	GABPA	6.81652
HTP0554A	T21	MS2	Male	23.1	ENSG00000154727.10	GABPA	6.49224
HTP0555B	Control	D21	Female	47.3	ENSG00000154727.10	GABPA	6.46875
HTP0556A	T21	MS2	Male	28.3	ENSG00000154727.10	GABPA	7.36701
HTP0557B	Control	D21	Female	40.1	ENSG00000154727.10	GABPA	6.61625
HTP0559B	Control	D21	Male	10.8	ENSG00000154727.10	GABPA	14.0523
HTP0560A	T21	MS2	Male	50.1	ENSG00000154727.10	GABPA	6.79664
HTP0561A	T21	MS3	Male	13.7	ENSG00000154727.10	GABPA	5.39267
HTP0563A	T21	MS2	Female	8.7	ENSG00000154727.10	GABPA	5.61748
HTP0564A	T21	MS1	Male	14.2	ENSG00000154727.10	GABPA	12.305
HTP0565A	T21	MS2	Male	22.5	ENSG00000154727.10	GABPA	5.48387
HTP0566A	T21	MS2	Male	13.7	ENSG00000154727.10	GABPA	9.58302
HTP0567B	Control	D21	Female	23	ENSG00000154727.10	GABPA	5.40263
HTP0568A	T21	MS2	Male	28.3	ENSG00000154727.10	GABPA	7.32344
HTP0569A	T21	MS2	Male	22.9	ENSG00000154727.10	GABPA	8.4385
HTP0570A	T21	MS3	Male	38.8	ENSG00000154727.10	GABPA	4.37065
HTP0571A	T21	MS3	Male	13.1	ENSG00000154727.10	GABPA	8.34905
HTP0572A	T21	MS3	Male	24.4	ENSG00000154727.10	GABPA	6.70711
HTP0573B	Control	D21	Male	19.1	ENSG00000154727.10	GABPA	11.0778
HTP0574A	T21	MS3	Male	42.4	ENSG00000154727.10	GABPA	6.16988
HTP0575A	T21	MS2	Female	17.2	ENSG00000154727.10	GABPA	6.61514
HTP0576B	Control	D21	Female	11.2	ENSG00000154727.10	GABPA	5.64891
HTP0577A	T21	MS2	Female	28.4	ENSG00000154727.10	GABPA	4.46442
HTP0578A	T21	MS1	Male	25.7	ENSG00000154727.10	GABPA	7.99514
HTP0580A	T21	MS1	Female	31.8	ENSG00000154727.10	GABPA	20.2065
HTP0581A	T21	MS2	Male	30.6	ENSG00000154727.10	GABPA	5.14179
HTP0582B	Control	D21	Female	33.1	ENSG00000154727.10	GABPA	5.21755
HTP0583A	T21	MS1	Female	6.2	ENSG00000154727.10	GABPA	15.1574
HTP0584A	T21	MS2	Male	29.3	ENSG00000154727.10	GABPA	6.49391
HTP0585A	T21	MS3	Female	16.5	ENSG00000154727.10	GABPA	6.00019
HTP0586A	T21	MS3	Male	31.9	ENSG00000154727.10	GABPA	7.08799
HTP0587A	T21	MS2	Male	4.3	ENSG00000154727.10	GABPA	7.86981
HTP0588A	T21	MS1	Female	19.2	ENSG00000154727.10	GABPA	15.9657
HTP0589A	T21	MS3	Female	19	ENSG00000154727.10	GABPA	5.29439
HTP0590A	T21	MS3	Male	16.8	ENSG00000154727.10	GABPA	8.73117
HTP0591A	T21	MS2	Male	31.9	ENSG00000154727.10	GABPA	9.69302
HTP0592A	T21	MS2	Female	14.5	ENSG00000154727.10	GABPA	6.70494
HTP0593A	T21	MS2	Male	11.7	ENSG00000154727.10	GABPA	5.86505
HTP0594A	T21	MS1	Male	30.1	ENSG00000154727.10	GABPA	8.77698
HTP0595B	Control	D21	Female	34.3	ENSG00000154727.10	GABPA	5.25491
HTP0596A	T21	MS2	Female	28.3	ENSG00000154727.10	GABPA	9.04872
HTP0597A	T21	MS2	Female	12.5	ENSG00000154727.10	GABPA	10.0243
HTP0598A	T21	MS3	Female	18	ENSG00000154727.10	GABPA	8.81026
HTP0599A	T21	MS3	Female	36.6	ENSG00000154727.10	GABPA	6.32819
HTP0600A	T21	MS3	Male	10.8	ENSG00000154727.10	GABPA	10.3528
HTP0602A	T21	MS3	Female	13.5	ENSG00000154727.10	GABPA	6.81914
HTP0603A	T21	MS1	Female	12.7	ENSG00000154727.10	GABPA	13.0062
HTP0604A	T21	MS3	Female	26.6	ENSG00000154727.10	GABPA	3.53426
HTP0605A	T21	MS3	Male	17.5	ENSG00000154727.10	GABPA	6.64606
HTP0607A	T21	MS2	Male	23.9	ENSG00000154727.10	GABPA	3.67229
HTP0608A	T21	MS1	Female	32.5	ENSG00000154727.10	GABPA	11.7664
HTP0609A	T21	MS1	Female	4	ENSG00000154727.10	GABPA	23.3662
HTP0610A	T21	MS3	Female	17	ENSG00000154727.10	GABPA	6.59595
HTP0611A	T21	MS1	Female	23.9	ENSG00000154727.10	GABPA	12.0476
HTP0612A	T21	MS1	Male	11.4	ENSG00000154727.10	GABPA	23.4048
HTP0613A	T21	MS3	Female	10.3	ENSG00000154727.10	GABPA	10.3091
[truncated: 2,069 more rows]
