# Supplementary material for: Variegated overexpression of chromosome 21 genes reveals molecular and immune subtypes of Down syndrome
Source: Nat Commun. 2024 Jun 28;15:5473. doi: 10.1038/s41467-024-49781-1 (PMC11213896; doi:10.1038/s41467-024-49781-1)
Supplement: Supplementary file 13 — Source Data [file 41467_2024_49781_MOESM13_ESM.zip › Source Data/SourceData_Fig5.xlsx]

## Sheet: 5B
SampleID	Karyotype	subtype	Sex	Age	Analyte	units	value
HTP0591A	T21	MS2	Male	31.9	IL-6	pg/mL	0.733586
HTP0591A	T21	MS2	Male	31.9	CRP	pg/mL	829630
HTP0591A	T21	MS2	Male	31.9	SAA	pg/mL	2.74729e+06
HTP0330A	T21	MS1	Male	6.1	IL-6	pg/mL	0.229463
HTP0330A	T21	MS1	Male	6.1	CRP	pg/mL	183637
HTP0330A	T21	MS1	Male	6.1	SAA	pg/mL	410039
HTP0236A2	T21	MS1	Male	11.3	IL-6	pg/mL	0.428187
HTP0236A2	T21	MS1	Male	11.3	CRP	pg/mL	226008
HTP0236A2	T21	MS1	Male	11.3	SAA	pg/mL	332593
HTP0491A	T21	MS1	Male	6.5	IL-6	pg/mL	0.475164
HTP0491A	T21	MS1	Male	6.5	CRP	pg/mL	604965
HTP0491A	T21	MS1	Male	6.5	SAA	pg/mL	1.32466e+06
HTP0279B	Control	D21	Male	11.5	IL-6	pg/mL	0.250408
HTP0279B	Control	D21	Male	11.5	CRP	pg/mL	649868
HTP0279B	Control	D21	Male	11.5	SAA	pg/mL	1.83932e+06
HTP0599A	T21	MS3	Female	36.6	IL-6	pg/mL	0.87048
HTP0599A	T21	MS3	Female	36.6	CRP	pg/mL	1.41858e+07
HTP0599A	T21	MS3	Female	36.6	SAA	pg/mL	4.41644e+07
HTP0464A	T21	MS3	Male	22.7	IL-6	pg/mL	0.594249
HTP0464A	T21	MS3	Male	22.7	CRP	pg/mL	1.20606e+07
HTP0464A	T21	MS3	Male	22.7	SAA	pg/mL	6.08035e+06
HTP0544A	T21	MS2	Male	38.1	IL-6	pg/mL	0.716112
HTP0544A	T21	MS2	Male	38.1	CRP	pg/mL	5.84889e+06
HTP0544A	T21	MS2	Male	38.1	SAA	pg/mL	168152795
HTP0541A	T21	MS2	Male	29.7	IL-6	pg/mL	0.503579
HTP0541A	T21	MS2	Male	29.7	CRP	pg/mL	979631
HTP0541A	T21	MS2	Male	29.7	SAA	pg/mL	3.23172e+06
HTP0467A	T21	MS2	Female	32.5	IL-6	pg/mL	1.12458
HTP0467A	T21	MS2	Female	32.5	CRP	pg/mL	3.41245e+07
HTP0467A	T21	MS2	Female	32.5	SAA	pg/mL	5.63944e+07
HTP0241A2	T21	MS3	Female	17.9	IL-6	pg/mL	0.466834
HTP0241A2	T21	MS3	Female	17.9	CRP	pg/mL	312133
HTP0241A2	T21	MS3	Female	17.9	SAA	pg/mL	459408
HTP0504B	Control	D21	Female	29.1	IL-6	pg/mL	1.15638
HTP0504B	Control	D21	Female	29.1	CRP	pg/mL	4.37044e+06
HTP0504B	Control	D21	Female	29.1	SAA	pg/mL	5.23763e+06
HTP0657A	T21	MS3	Male	16.9	IL-6	pg/mL	1.20649
HTP0657A	T21	MS3	Male	16.9	CRP	pg/mL	3.72957e+06
HTP0657A	T21	MS3	Male	16.9	SAA	pg/mL	1.43558e+07
HTP0471A	T21	MS1	Female	9	IL-6	pg/mL	0.30251
HTP0471A	T21	MS1	Female	9	CRP	pg/mL	964416
HTP0471A	T21	MS1	Female	9	SAA	pg/mL	711035
HTP0358B	Control	D21	Female	35.9	IL-6	pg/mL	0.479535
HTP0358B	Control	D21	Female	35.9	CRP	pg/mL	9.81924e+06
HTP0358B	Control	D21	Female	35.9	SAA	pg/mL	3.49591e+06
HTP0438A	T21	MS1	Female	19.9	IL-6	pg/mL	0.914149
HTP0438A	T21	MS1	Female	19.9	CRP	pg/mL	1.64117e+07
HTP0438A	T21	MS1	Female	19.9	SAA	pg/mL	1.23787e+07
HTP0566A	T21	MS2	Male	13.7	IL-6	pg/mL	0.654252
HTP0566A	T21	MS2	Male	13.7	CRP	pg/mL	264405
HTP0566A	T21	MS2	Male	13.7	SAA	pg/mL	775299
HTP0361B2	Control	D21	Male	11.5	IL-6	pg/mL	0.196464
HTP0361B2	Control	D21	Male	11.5	CRP	pg/mL	125985
HTP0361B2	Control	D21	Male	11.5	SAA	pg/mL	1.05371e+06
HTP0092B	Control	D21	Female	24.1	IL-6	pg/mL	0.986973
HTP0092B	Control	D21	Female	24.1	CRP	pg/mL	2.10744e+06
HTP0092B	Control	D21	Female	24.1	SAA	pg/mL	1.06523e+06
HTP0492B	Control	D21	Male	4.8	IL-6	pg/mL	0.55028
HTP0492B	Control	D21	Male	4.8	CRP	pg/mL	384272
HTP0492B	Control	D21	Male	4.8	SAA	pg/mL	974519
HTP0651A	T21	MS3	Male	31.2	IL-6	pg/mL	1.87823
HTP0651A	T21	MS3	Male	31.2	CRP	pg/mL	2.76669e+07
HTP0651A	T21	MS3	Male	31.2	SAA	pg/mL	4.19924e+07
HTP0280B	Control	D21	Male	9.5	IL-6	pg/mL	0.457558
HTP0280B	Control	D21	Male	9.5	CRP	pg/mL	2.4689e+06
HTP0280B	Control	D21	Male	9.5	SAA	pg/mL	1.93426e+07
HTP0152B	Control	D21	Female	56.1	IL-6	pg/mL	1.10496
HTP0152B	Control	D21	Female	56.1	CRP	pg/mL	825539
HTP0152B	Control	D21	Female	56.1	SAA	pg/mL	8.25271e+06
HTP0596A	T21	MS2	Female	28.3	IL-6	pg/mL	0.457755
HTP0596A	T21	MS2	Female	28.3	CRP	pg/mL	105248
HTP0596A	T21	MS2	Female	28.3	SAA	pg/mL	1.83536e+06
HTP0503B	Control	D21	Female	29.6	IL-6	pg/mL	0.41595
HTP0503B	Control	D21	Female	29.6	CRP	pg/mL	193179
HTP0503B	Control	D21	Female	29.6	SAA	pg/mL	2.1895e+06
HTP0355B	Control	D21	Male	12.3	IL-6	pg/mL	1.32185
HTP0355B	Control	D21	Male	12.3	CRP	pg/mL	135009
HTP0355B	Control	D21	Male	12.3	SAA	pg/mL	1.67123e+06
HTP0044B	Control	D21	Male	34.7	IL-6	pg/mL	0.414486
HTP0044B	Control	D21	Male	34.7	CRP	pg/mL	323336
HTP0044B	Control	D21	Male	34.7	SAA	pg/mL	529483
HTP0584A	T21	MS2	Male	29.3	IL-6	pg/mL	0.90227
HTP0584A	T21	MS2	Male	29.3	CRP	pg/mL	6.18904e+06
HTP0584A	T21	MS2	Male	29.3	SAA	pg/mL	1.01561e+07
HTP0643A	T21	MS3	Male	29.7	IL-6	pg/mL	0.65958
HTP0643A	T21	MS3	Male	29.7	CRP	pg/mL	4.34109e+06
HTP0643A	T21	MS3	Male	29.7	SAA	pg/mL	3.26341e+06
HTP0096B	Control	D21	Male	24.5	IL-6	pg/mL	1.10031
HTP0096B	Control	D21	Male	24.5	CRP	pg/mL	804078
HTP0096B	Control	D21	Male	24.5	SAA	pg/mL	1.3436e+06
HTP0110B	Control	D21	Female	2.3	IL-6	pg/mL	0.404898
HTP0110B	Control	D21	Female	2.3	CRP	pg/mL	90198.9
HTP0110B	Control	D21	Female	2.3	SAA	pg/mL	553243
HTP0060B	Control	D21	Female	18.7	IL-6	pg/mL	0.282751
HTP0060B	Control	D21	Female	18.7	CRP	pg/mL	379005
HTP0060B	Control	D21	Female	18.7	SAA	pg/mL	2.01869e+06
HTP0090B	Control	D21	Male	23.8	IL-6	pg/mL	0.417822
HTP0090B	Control	D21	Male	23.8	CRP	pg/mL	331108
HTP0090B	Control	D21	Male	23.8	SAA	pg/mL	2.6268e+06
HTP0094B	Control	D21	Female	44.6	IL-6	pg/mL	0.591527
HTP0094B	Control	D21	Female	44.6	CRP	pg/mL	2.4946e+06
HTP0094B	Control	D21	Female	44.6	SAA	pg/mL	2.7501e+06
HTP0382A	T21	MS3	Male	39.5	IL-6	pg/mL	0.969532
HTP0382A	T21	MS3	Male	39.5	CRP	pg/mL	1.09387e+06
HTP0382A	T21	MS3	Male	39.5	SAA	pg/mL	2.68717e+06
HTP0463A	T21	MS1	Female	28.3	IL-6	pg/mL	0.766701
HTP0463A	T21	MS1	Female	28.3	CRP	pg/mL	2.97086e+06
HTP0463A	T21	MS1	Female	28.3	SAA	pg/mL	4.68734e+06
HTP0404A	T21	MS3	Female	12.5	IL-6	pg/mL	2.89167
HTP0404A	T21	MS3	Female	12.5	CRP	pg/mL	2.81624e+07
HTP0404A	T21	MS3	Female	12.5	SAA	pg/mL	165259129
HTP0564A	T21	MS1	Male	14.2	IL-6	pg/mL	1.03297
HTP0564A	T21	MS1	Male	14.2	CRP	pg/mL	1.12788e+06
HTP0564A	T21	MS1	Male	14.2	SAA	pg/mL	1.48536e+06
HTP0608A	T21	MS1	Female	32.5	IL-6	pg/mL	2.28869
HTP0608A	T21	MS1	Female	32.5	CRP	pg/mL	1.46912e+07
HTP0608A	T21	MS1	Female	32.5	SAA	pg/mL	20737332
HTP0511B	Control	D21	Female	37.1	IL-6	pg/mL	1.11497
HTP0511B	Control	D21	Female	37.1	CRP	pg/mL	2.28006e+06
HTP0511B	Control	D21	Female	37.1	SAA	pg/mL	1.10897e+06
HTP0039B	Control	D21	Female	29.8	IL-6	pg/mL	0.281627
HTP0039B	Control	D21	Female	29.8	CRP	pg/mL	400373
HTP0039B	Control	D21	Female	29.8	SAA	pg/mL	3.60795e+06
HTP0618A	T21	MS3	Female	37	IL-6	pg/mL	1.59657
HTP0618A	T21	MS3	Female	37	CRP	pg/mL	1.52576e+07
HTP0618A	T21	MS3	Female	37	SAA	pg/mL	8.79108e+06
HTP0482A	T21	MS2	Male	19.3	IL-6	pg/mL	0.312614
HTP0482A	T21	MS2	Male	19.3	CRP	pg/mL	270615
HTP0482A	T21	MS2	Male	19.3	SAA	pg/mL	140685
HTP0402A	T21	MS1	Male	35.9	IL-6	pg/mL	0.609693
HTP0402A	T21	MS1	Male	35.9	CRP	pg/mL	5.58609e+06
HTP0402A	T21	MS1	Male	35.9	SAA	pg/mL	3.46607e+06
HTP0457B	Control	D21	Female	7.3	IL-6	pg/mL	0.153093
HTP0457B	Control	D21	Female	7.3	CRP	pg/mL	51190.7
HTP0457B	Control	D21	Female	7.3	SAA	pg/mL	367846
HTP0476A	T21	MS2	Female	11.1	IL-6	pg/mL	1.60227
HTP0476A	T21	MS2	Female	11.1	CRP	pg/mL	1.75346e+06
HTP0476A	T21	MS2	Female	11.1	SAA	pg/mL	951609
HTP0669B	Control	D21	Female	14.6	IL-6	pg/mL	0.559662
HTP0669B	Control	D21	Female	14.6	CRP	pg/mL	3.62727e+06
HTP0669B	Control	D21	Female	14.6	SAA	pg/mL	3.18492e+06
HTP0089B	Control	D21	Female	46.6	IL-6	pg/mL	0.920397
HTP0089B	Control	D21	Female	46.6	CRP	pg/mL	1.49424e+07
HTP0089B	Control	D21	Female	46.6	SAA	pg/mL	5.6869e+06
HTP0531A	T21	MS3	Female	3.5	IL-6	pg/mL	0.285693
HTP0531A	T21	MS3	Female	3.5	CRP	pg/mL	177865
HTP0531A	T21	MS3	Female	3.5	SAA	pg/mL	868663
HTP0445A	T21	MS2	Female	38.8	IL-6	pg/mL	2.53455
HTP0445A	T21	MS2	Female	38.8	CRP	pg/mL	1.80206e+07
HTP0445A	T21	MS2	Female	38.8	SAA	pg/mL	9.07822e+06
HTP0552A	T21	MS2	Male	17	IL-6	pg/mL	0.842976
HTP0552A	T21	MS2	Male	17	CRP	pg/mL	1.0159e+06
HTP0552A	T21	MS2	Male	17	SAA	pg/mL	1.513e+06
HTP0336A	T21	MS1	Female	8.7	IL-6	pg/mL	0.309153
HTP0336A	T21	MS1	Female	8.7	CRP	pg/mL	2.87517e+06
HTP0336A	T21	MS1	Female	8.7	SAA	pg/mL	3.31043e+06
HTP0049B	Control	D21	Female	12.3	IL-6	pg/mL	0.177856
HTP0049B	Control	D21	Female	12.3	CRP	pg/mL	173218
HTP0049B	Control	D21	Female	12.3	SAA	pg/mL	1.58027e+06
HTP0126B	Control	D21	Female	46.8	IL-6	pg/mL	0.89622
HTP0126B	Control	D21	Female	46.8	CRP	pg/mL	934747
HTP0126B	Control	D21	Female	46.8	SAA	pg/mL	1.33166e+06
HTP0516A	T21	MS1	Male	39.1	IL-6	pg/mL	0.662269
HTP0516A	T21	MS1	Male	39.1	CRP	pg/mL	1.16906e+06
HTP0516A	T21	MS1	Male	39.1	SAA	pg/mL	2.57595e+06
HTP0019B2	Control	D21	Female	56.9	IL-6	pg/mL	0.693431
HTP0019B2	Control	D21	Female	56.9	CRP	pg/mL	3.25311e+06
HTP0019B2	Control	D21	Female	56.9	SAA	pg/mL	3.50729e+06
HTP0515A	T21	MS3	Male	13.1	IL-6	pg/mL	0.833267
HTP0515A	T21	MS3	Male	13.1	CRP	pg/mL	2.97132e+06
HTP0515A	T21	MS3	Male	13.1	SAA	pg/mL	2.42422e+07
HTP0540A	T21	MS1	Female	14.5	IL-6	pg/mL	0.631516
HTP0540A	T21	MS1	Female	14.5	CRP	pg/mL	8.17962e+06
HTP0540A	T21	MS1	Female	14.5	SAA	pg/mL	7.03933e+06
HTP0339A	T21	MS1	Male	16.1	IL-6	pg/mL	1.56364
HTP0339A	T21	MS1	Male	16.1	CRP	pg/mL	4.79647e+06
HTP0339A	T21	MS1	Male	16.1	SAA	pg/mL	6.82914e+06
HTP0650A	T21	MS1	Female	45.7	IL-6	pg/mL	0.583149
HTP0650A	T21	MS1	Female	45.7	CRP	pg/mL	9.98911e+06
HTP0650A	T21	MS1	Female	45.7	SAA	pg/mL	6.02359e+06
HTP0576B	Control	D21	Female	11.2	IL-6	pg/mL	0.490697
HTP0576B	Control	D21	Female	11.2	CRP	pg/mL	502959
HTP0576B	Control	D21	Female	11.2	SAA	pg/mL	2.0538e+06
HTP0559B	Control	D21	Male	10.8	IL-6	pg/mL	0.375906
HTP0559B	Control	D21	Male	10.8	CRP	pg/mL	127888
HTP0559B	Control	D21	Male	10.8	SAA	pg/mL	385793
HTP0674B	Control	D21	Female	29.3	IL-6	pg/mL	0.0812889
HTP0674B	Control	D21	Female	29.3	CRP	pg/mL	4.14222e+06
HTP0674B	Control	D21	Female	29.3	SAA	pg/mL	2.28293e+06
HTP0502B	Control	D21	Male	27.1	IL-6	pg/mL	0.380997
HTP0502B	Control	D21	Male	27.1	CRP	pg/mL	312482
HTP0502B	Control	D21	Male	27.1	SAA	pg/mL	1.4749e+06
HTP0061B	Control	D21	Female	20.6	IL-6	pg/mL	0.156045
HTP0061B	Control	D21	Female	20.6	CRP	pg/mL	748381
HTP0061B	Control	D21	Female	20.6	SAA	pg/mL	3.22423e+06
HTP0321A	T21	MS3	Female	14	IL-6	pg/mL	0.842848
HTP0321A	T21	MS3	Female	14	CRP	pg/mL	7.26781e+06
HTP0321A	T21	MS3	Female	14	SAA	pg/mL	1.77412e+06
HTP0661A	T21	MS1	Male	28.4	IL-6	pg/mL	0.535721
HTP0661A	T21	MS1	Male	28.4	CRP	pg/mL	6.39052e+06
HTP0661A	T21	MS1	Male	28.4	SAA	pg/mL	2.3338e+06
HTP0655B	Control	D21	Male	15.8	IL-6	pg/mL	0.224891
HTP0655B	Control	D21	Male	15.8	CRP	pg/mL	282126
HTP0655B	Control	D21	Male	15.8	SAA	pg/mL	1.17185e+06
HTP0578A	T21	MS1	Male	25.7	IL-6	pg/mL	1.3074
HTP0578A	T21	MS1	Male	25.7	CRP	pg/mL	2.51059e+06
HTP0578A	T21	MS1	Male	25.7	SAA	pg/mL	1.88949e+06
HTP0458A	T21	MS3	Male	20	IL-6	pg/mL	0.908813
HTP0458A	T21	MS3	Male	20	CRP	pg/mL	7.04712e+06
HTP0458A	T21	MS3	Male	20	SAA	pg/mL	4.76673e+06
HTP0119A	T21	MS1	Female	50.9	IL-6	pg/mL	0.915189
HTP0119A	T21	MS1	Female	50.9	CRP	pg/mL	573650
HTP0119A	T21	MS1	Female	50.9	SAA	pg/mL	159571
HTP0496B	Control	D21	Female	53	IL-6	pg/mL	0.664028
HTP0496B	Control	D21	Female	53	CRP	pg/mL	3.4875e+06
HTP0496B	Control	D21	Female	53	SAA	pg/mL	3.59324e+06
HTP0423A	T21	MS2	Male	23.9	IL-6	pg/mL	0.407992
HTP0423A	T21	MS2	Male	23.9	CRP	pg/mL	3.02043e+06
HTP0423A	T21	MS2	Male	23.9	SAA	pg/mL	1.69455e+06
HTP0100B	Control	D21	Female	32.5	IL-6	pg/mL	0.38759
HTP0100B	Control	D21	Female	32.5	CRP	pg/mL	8.21041e+06
HTP0100B	Control	D21	Female	32.5	SAA	pg/mL	2.48757e+06
HTP0530A	T21	MS3	Female	39.6	IL-6	pg/mL	0.36565
HTP0530A	T21	MS3	Female	39.6	CRP	pg/mL	5.51725e+06
HTP0530A	T21	MS3	Female	39.6	SAA	pg/mL	4.02648e+06
HTP0127B	Control	D21	Female	6.3	IL-6	pg/mL	0.261042
HTP0127B	Control	D21	Female	6.3	CRP	pg/mL	986518
HTP0127B	Control	D21	Female	6.3	SAA	pg/mL	8.27374e+06
HTP0450A	T21	MS1	Male	15.4	IL-6	pg/mL	0.668795
HTP0450A	T21	MS1	Male	15.4	CRP	pg/mL	1.6479e+06
HTP0450A	T21	MS1	Male	15.4	SAA	pg/mL	2.68255e+06
HTP0652A	T21	MS1	Female	35.1	IL-6	pg/mL	1.00467
HTP0652A	T21	MS1	Female	35.1	CRP	pg/mL	5.27224e+06
HTP0652A	T21	MS1	Female	35.1	SAA	pg/mL	3.93422e+06
HTP0371B	Control	D21	Female	36	IL-6	pg/mL	1.35756
HTP0371B	Control	D21	Female	36	CRP	pg/mL	906979
HTP0371B	Control	D21	Female	36	SAA	pg/mL	6.96771e+06
HTP0459A	T21	MS1	Male	13.7	IL-6	pg/mL	1.06381
HTP0459A	T21	MS1	Male	13.7	CRP	pg/mL	3.31125e+06
HTP0459A	T21	MS1	Male	13.7	SAA	pg/mL	862110
HTP0293A	T21	MS3	Male	6.2	IL-6	pg/mL	0.939614
HTP0293A	T21	MS3	Male	6.2	CRP	pg/mL	332678
HTP0293A	T21	MS3	Male	6.2	SAA	pg/mL	791866
HTP0147B	Control	D21	Female	38.6	IL-6	pg/mL	0.244367
HTP0147B	Control	D21	Female	38.6	CRP	pg/mL	2.36316e+06
HTP0147B	Control	D21	Female	38.6	SAA	pg/mL	2.81095e+06
HTP0249A2	T21	MS2	Female	34	IL-6	pg/mL	0.130051
HTP0249A2	T21	MS2	Female	34	CRP	pg/mL	61251.6
HTP0249A2	T21	MS2	Female	34	SAA	pg/mL	1.18545e+06
HTP0034B	Control	D21	Female	23.8	IL-6	pg/mL	1.88542
HTP0034B	Control	D21	Female	23.8	CRP	pg/mL	4.5929e+07
HTP0034B	Control	D21	Female	23.8	SAA	pg/mL	2.11063e+08
HTP0372B	Control	D21	Female	26.9	IL-6	pg/mL	0.550195
HTP0372B	Control	D21	Female	26.9	CRP	pg/mL	3.12432e+06
HTP0372B	Control	D21	Female	26.9	SAA	pg/mL	2.68123e+06
HTP0610A	T21	MS3	Female	17	IL-6	pg/mL	22.0039
HTP0610A	T21	MS3	Female	17	CRP	pg/mL	4.20895e+07
HTP0610A	T21	MS3	Female	17	SAA	pg/mL	3.10848e+08
HTP0582B	Control	D21	Female	33.1	IL-6	pg/mL	1.51919
HTP0582B	Control	D21	Female	33.1	CRP	pg/mL	8.75517e+06
HTP0582B	Control	D21	Female	33.1	SAA	pg/mL	7.81538e+06
HTP0261A2	T21	MS1	Male	22.9	IL-6	pg/mL	0.332408
HTP0261A2	T21	MS1	Male	22.9	CRP	pg/mL	2.43607e+06
HTP0261A2	T21	MS1	Male	22.9	SAA	pg/mL	1.30652e+06
HTP0430A	T21	MS2	Male	13.9	IL-6	pg/mL	0.511817
HTP0430A	T21	MS2	Male	13.9	CRP	pg/mL	1.67354e+06
HTP0430A	T21	MS2	Male	13.9	SAA	pg/mL	1.61821e+06
HTP0644A	T21	MS3	Male	28.7	IL-6	pg/mL	0.491633
HTP0644A	T21	MS3	Male	28.7	CRP	pg/mL	672337
HTP0644A	T21	MS3	Male	28.7	SAA	pg/mL	4.53092e+06
HTP0638A	T21	MS3	Female	32.7	IL-6	pg/mL	5.40961
HTP0638A	T21	MS3	Female	32.7	CRP	pg/mL	1.8212e+07
HTP0638A	T21	MS3	Female	32.7	SAA	pg/mL	5.89556e+07
HTP0395A	T21	MS2	Male	35.2	IL-6	pg/mL	0.542228
HTP0395A	T21	MS2	Male	35.2	CRP	pg/mL	1.81083e+06
HTP0395A	T21	MS2	Male	35.2	SAA	pg/mL	916722
HTP0306A	T21	MS3	Male	23.2	IL-6	pg/mL	2.40731
HTP0306A	T21	MS3	Male	23.2	CRP	pg/mL	1.41128e+07
HTP0306A	T21	MS3	Male	23.2	SAA	pg/mL	3.24613e+07
HTP0627A	T21	MS3	Female	21.1	IL-6	pg/mL	2.51085
HTP0627A	T21	MS3	Female	21.1	CRP	pg/mL	1.85397e+07
HTP0627A	T21	MS3	Female	21.1	SAA	pg/mL	3.17567e+07
HTP0418A	T21	MS1	Male	3.8	IL-6	pg/mL	0.311313
HTP0418A	T21	MS1	Male	3.8	CRP	pg/mL	127613
HTP0418A	T21	MS1	Male	3.8	SAA	pg/mL	482626
HTP0624A	T21	MS2	Female	28.1	IL-6	pg/mL	1.04332
HTP0624A	T21	MS2	Female	28.1	CRP	pg/mL	2.37472e+06
HTP0624A	T21	MS2	Female	28.1	SAA	pg/mL	1.71789e+06
HTP0621A	T21	MS2	Female	21.4	IL-6	pg/mL	0.296685
HTP0621A	T21	MS2	Female	21.4	CRP	pg/mL	1.24177e+06
HTP0621A	T21	MS2	Female	21.4	SAA	pg/mL	1.51362e+06
HTP0340A	T21	MS3	Female	18.6	IL-6	pg/mL	0.683807
HTP0340A	T21	MS3	Female	18.6	CRP	pg/mL	5.01848e+06
HTP0340A	T21	MS3	Female	18.6	SAA	pg/mL	1.4421e+06
HTP0529B	Control	D21	Female	33.4	IL-6	pg/mL	0.795289
HTP0529B	Control	D21	Female	33.4	CRP	pg/mL	1.31364e+06
HTP0529B	Control	D21	Female	33.4	SAA	pg/mL	2.25534e+06
HTP0374A	T21	MS2	Male	25.5	IL-6	pg/mL	0.349415
HTP0374A	T21	MS2	Male	25.5	CRP	pg/mL	2.41802e+06
HTP0374A	T21	MS2	Male	25.5	SAA	pg/mL	2.46645e+06
HTP0667A	T21	MS2	Male	24.1	IL-6	pg/mL	0.460347
HTP0667A	T21	MS2	Male	24.1	CRP	pg/mL	600732
HTP0667A	T21	MS2	Male	24.1	SAA	pg/mL	843402
HTP0477A	T21	MS1	Male	3.4	IL-6	pg/mL	0.299802
HTP0477A	T21	MS1	Male	3.4	CRP	pg/mL	27695.5
HTP0477A	T21	MS1	Male	3.4	SAA	pg/mL	458118
HTP0554A	T21	MS2	Male	23.1	IL-6	pg/mL	24.2101
HTP0554A	T21	MS2	Male	23.1	CRP	pg/mL	5.53966e+06
HTP0554A	T21	MS2	Male	23.1	SAA	pg/mL	9.87528e+06
HTP0535A	T21	MS3	Male	23.6	IL-6	pg/mL	0.300466
HTP0535A	T21	MS3	Male	23.6	CRP	pg/mL	2.21837e+06
HTP0535A	T21	MS3	Male	23.6	SAA	pg/mL	1.91074e+06
HTP0406A	T21	MS2	Female	9.2	IL-6	pg/mL	0.371459
HTP0406A	T21	MS2	Female	9.2	CRP	pg/mL	271916
HTP0406A	T21	MS2	Female	9.2	SAA	pg/mL	678654
HTP0462A	T21	MS1	Male	38.6	IL-6	pg/mL	1.20441
HTP0462A	T21	MS1	Male	38.6	CRP	pg/mL	3.33577e+06
HTP0462A	T21	MS1	Male	38.6	SAA	pg/mL	9.29629e+06
HTP0590A	T21	MS3	Male	16.8	IL-6	pg/mL	0.949443
HTP0590A	T21	MS3	Male	16.8	CRP	pg/mL	4.14703e+06
HTP0590A	T21	MS3	Male	16.8	SAA	pg/mL	4.96196e+06
HTP0520B	Control	D21	Female	7.6	IL-6	pg/mL	0.853616
HTP0520B	Control	D21	Female	7.6	CRP	pg/mL	913829
HTP0520B	Control	D21	Female	7.6	SAA	pg/mL	1.24185e+06
HTP0626A	T21	MS2	Male	14.2	IL-6	pg/mL	0.165359
HTP0626A	T21	MS2	Male	14.2	CRP	pg/mL	246445
HTP0626A	T21	MS2	Male	14.2	SAA	pg/mL	634906
HTP0545A	T21	MS1	Male	18.1	IL-6	pg/mL	1.11226
HTP0545A	T21	MS1	Male	18.1	CRP	pg/mL	7.62948e+06
HTP0545A	T21	MS1	Male	18.1	SAA	pg/mL	4.10148e+07
HTP0098B	Control	D21	Female	53.5	IL-6	pg/mL	0.280559
HTP0098B	Control	D21	Female	53.5	CRP	pg/mL	782949
HTP0098B	Control	D21	Female	53.5	SAA	pg/mL	3.77478e+06
HTP0294B	Control	D21	Male	4.2	IL-6	pg/mL	1.29215
HTP0294B	Control	D21	Male	4.2	CRP	pg/mL	2.74655e+06
HTP0294B	Control	D21	Male	4.2	SAA	pg/mL	1.72758e+07
HTP0673B	Control	D21	Female	22.8	IL-6	pg/mL	0.816026
HTP0673B	Control	D21	Female	22.8	CRP	pg/mL	472120
HTP0673B	Control	D21	Female	22.8	SAA	pg/mL	1.74836e+06
HTP0572A	T21	MS3	Male	24.4	IL-6	pg/mL	0.619416
HTP0572A	T21	MS3	Male	24.4	CRP	pg/mL	6.72748e+06
HTP0572A	T21	MS3	Male	24.4	SAA	pg/mL	5.48109e+06
HTP0466B	Control	D21	Female	10.9	IL-6	pg/mL	0.260026
HTP0466B	Control	D21	Female	10.9	CRP	pg/mL	146398
HTP0466B	Control	D21	Female	10.9	SAA	pg/mL	276429
HTP0347B	Control	D21	Female	14	IL-6	pg/mL	1.44608
HTP0347B	Control	D21	Female	14	CRP	pg/mL	6.57616e+06
HTP0347B	Control	D21	Female	14	SAA	pg/mL	7.04284e+06
HTP0446A	T21	MS1	Female	31.7	IL-6	pg/mL	2.36687
HTP0446A	T21	MS1	Female	31.7	CRP	pg/mL	1.13128e+07
HTP0446A	T21	MS1	Female	31.7	SAA	pg/mL	8.64562e+06
HTP0568A	T21	MS2	Male	28.3	IL-6	pg/mL	0.996974
HTP0568A	T21	MS2	Male	28.3	CRP	pg/mL	1.81289e+06
HTP0568A	T21	MS2	Male	28.3	SAA	pg/mL	2.05962e+06
HTP0381A	T21	MS2	Male	25.4	IL-6	pg/mL	0.183697
HTP0381A	T21	MS2	Male	25.4	CRP	pg/mL	82421
HTP0381A	T21	MS2	Male	25.4	SAA	pg/mL	298976
HTP0042B	Control	D21	Male	35.1	IL-6	pg/mL	0.334433
HTP0042B	Control	D21	Male	35.1	CRP	pg/mL	2.08289e+06
HTP0042B	Control	D21	Male	35.1	SAA	pg/mL	1.98993e+06
HTP0555B	Control	D21	Female	47.3	IL-6	pg/mL	0.795667
HTP0555B	Control	D21	Female	47.3	CRP	pg/mL	4.67973e+06
HTP0555B	Control	D21	Female	47.3	SAA	pg/mL	2.55269e+07
HTP0407A	T21	MS3	Male	43.5	IL-6	pg/mL	0.330342
HTP0407A	T21	MS3	Male	43.5	CRP	pg/mL	749379
HTP0407A	T21	MS3	Male	43.5	SAA	pg/mL	4.99054e+06
HTP0062B	Control	D21	Female	17.9	IL-6	pg/mL	0.304367
HTP0062B	Control	D21	Female	17.9	CRP	pg/mL	929300
HTP0062B	Control	D21	Female	17.9	SAA	pg/mL	5.55631e+06
HTP0629A	T21	MS1	Female	7	IL-6	pg/mL	0.233229
HTP0629A	T21	MS1	Female	7	CRP	pg/mL	296354
HTP0629A	T21	MS1	Female	7	SAA	pg/mL	1.75241e+06
HTP0357A	T21	MS1	Male	3.8	IL-6	pg/mL	0.170591
HTP0357A	T21	MS1	Male	3.8	CRP	pg/mL	59136.3
HTP0357A	T21	MS1	Male	3.8	SAA	pg/mL	231460
HTP0479A	T21	MS1	Male	3.7	IL-6	pg/mL	0.544685
HTP0479A	T21	MS1	Male	3.7	CRP	pg/mL	119635
HTP0479A	T21	MS1	Male	3.7	SAA	pg/mL	340680
HTP0373A	T21	MS1	Male	56.7	IL-6	pg/mL	1.15207
HTP0373A	T21	MS1	Male	56.7	CRP	pg/mL	4.05872e+06
HTP0373A	T21	MS1	Male	56.7	SAA	pg/mL	4.07182e+06
HTP0617A	T21	MS3	Male	30.5	IL-6	pg/mL	0.516562
HTP0617A	T21	MS3	Male	30.5	CRP	pg/mL	1.90812e+07
HTP0617A	T21	MS3	Male	30.5	SAA	pg/mL	1.43384e+07
HTP0417B	Control	D21	Female	15.9	IL-6	pg/mL	0.0481887
HTP0417B	Control	D21	Female	15.9	CRP	pg/mL	315998
HTP0417B	Control	D21	Female	15.9	SAA	pg/mL	1.01547e+06
HTP0600A	T21	MS3	Male	10.8	IL-6	pg/mL	4.14098
HTP0600A	T21	MS3	Male	10.8	CRP	pg/mL	2.4599e+07
HTP0600A	T21	MS3	Male	10.8	SAA	pg/mL	1.66838e+08
HTP0323A	T21	MS3	Male	3.8	IL-6	pg/mL	0.667026
HTP0323A	T21	MS3	Male	3.8	CRP	pg/mL	153654
HTP0323A	T21	MS3	Male	3.8	SAA	pg/mL	352303
HTP0091B	Control	D21	Female	39	IL-6	pg/mL	0.249252
HTP0091B	Control	D21	Female	39	CRP	pg/mL	59877.5
HTP0091B	Control	D21	Female	39	SAA	pg/mL	939857
HTP0125B2	Control	D21	Female	28.1	IL-6	pg/mL	1.44898
HTP0125B2	Control	D21	Female	28.1	CRP	pg/mL	106530
HTP0125B2	Control	D21	Female	28.1	SAA	pg/mL	683558
HTP0672A	T21	MS1	Male	17.2	IL-6	pg/mL	0.470091
HTP0672A	T21	MS1	Male	17.2	CRP	pg/mL	2.54289e+06
HTP0672A	T21	MS1	Male	17.2	SAA	pg/mL	1.52826e+06
HTP0079B	Control	D21	Male	27.3	IL-6	pg/mL	0.306239
HTP0079B	Control	D21	Male	27.3	CRP	pg/mL	364057
HTP0079B	Control	D21	Male	27.3	SAA	pg/mL	1.11892e+06
HTP0676A	T21	MS1	Female	19.3	IL-6	pg/mL	0.878211
HTP0676A	T21	MS1	Female	19.3	CRP	pg/mL	7.3213e+06
HTP0676A	T21	MS1	Female	19.3	SAA	pg/mL	4.82603e+06
HTP0114B	Control	D21	Male	30.2	IL-6	pg/mL	0.277085
HTP0114B	Control	D21	Male	30.2	CRP	pg/mL	943265
HTP0114B	Control	D21	Male	30.2	SAA	pg/mL	2.41612e+06
HTP0393A	T21	MS2	Female	39.8	IL-6	pg/mL	0.501215
HTP0393A	T21	MS2	Female	39.8	CRP	pg/mL	1.07387e+07
HTP0393A	T21	MS2	Female	39.8	SAA	pg/mL	2.47258e+06
HTP0307B	Control	D21	Female	28.9	IL-6	pg/mL	0.935898
HTP0307B	Control	D21	Female	28.9	CRP	pg/mL	2.23843e+06
HTP0307B	Control	D21	Female	28.9	SAA	pg/mL	1.53941e+06
HTP0380A	T21	MS2	Male	25.8	IL-6	pg/mL	0.417841
HTP0380A	T21	MS2	Male	25.8	CRP	pg/mL	1.20362e+06
HTP0380A	T21	MS2	Male	25.8	SAA	pg/mL	1.19301e+06
HTP0325A	T21	MS3	Male	13.4	IL-6	pg/mL	0.448581
HTP0325A	T21	MS3	Male	13.4	CRP	pg/mL	1.46427e+06
HTP0325A	T21	MS3	Male	13.4	SAA	pg/mL	128185
HTP0461A	T21	MS1	Female	12.5	IL-6	pg/mL	1.37227
HTP0461A	T21	MS1	Female	12.5	CRP	pg/mL	232092
HTP0461A	T21	MS1	Female	12.5	SAA	pg/mL	9.26446e+06
HTP0631A	T21	MS1	Female	33	IL-6	pg/mL	0.505324
HTP0631A	T21	MS1	Female	33	CRP	pg/mL	2.21567e+06
HTP0631A	T21	MS1	Female	33	SAA	pg/mL	3.58317e+06
HTP0542A	T21	MS2	Male	27.8	IL-6	pg/mL	1.52271
HTP0542A	T21	MS2	Male	27.8	CRP	pg/mL	1.37369e+07
HTP0542A	T21	MS2	Male	27.8	SAA	pg/mL	1.29983e+07
HTP0400A	T21	MS1	Male	14.9	IL-6	pg/mL	0.370675
HTP0400A	T21	MS1	Male	14.9	CRP	pg/mL	1.11677e+06
HTP0400A	T21	MS1	Male	14.9	SAA	pg/mL	518103
HTP0573B	Control	D21	Male	19.1	IL-6	pg/mL	0.492869
HTP0573B	Control	D21	Male	19.1	CRP	pg/mL	946831
HTP0573B	Control	D21	Male	19.1	SAA	pg/mL	1.22458e+06
HTP0247A2	T21	MS3	Male	22.5	IL-6	pg/mL	0.379415
HTP0247A2	T21	MS3	Male	22.5	CRP	pg/mL	2.98376e+06
HTP0247A2	T21	MS3	Male	22.5	SAA	pg/mL	1.7132e+06
HTP0484A	T21	MS3	Male	5.6	IL-6	pg/mL	0.851592
HTP0484A	T21	MS3	Male	5.6	CRP	pg/mL	271989
HTP0484A	T21	MS3	Male	5.6	SAA	pg/mL	270810
HTP0589A	T21	MS3	Female	19	IL-6	pg/mL	2.76342
HTP0589A	T21	MS3	Female	19	CRP	pg/mL	8.99285e+06
HTP0589A	T21	MS3	Female	19	SAA	pg/mL	1.23656e+07
HTP0605A	T21	MS3	Male	17.5	IL-6	pg/mL	0.248024
HTP0605A	T21	MS3	Male	17.5	CRP	pg/mL	297260
HTP0605A	T21	MS3	Male	17.5	SAA	pg/mL	2.00438e+06
HTP0616A	T21	MS3	Male	19	IL-6	pg/mL	1.32993
HTP0616A	T21	MS3	Male	19	CRP	pg/mL	4.27574e+06
HTP0616A	T21	MS3	Male	19	SAA	pg/mL	4.28776e+06
HTP0547A	T21	MS2	Female	26	IL-6	pg/mL	1.72699
HTP0547A	T21	MS2	Female	26	CRP	pg/mL	9.76925e+06
HTP0547A	T21	MS2	Female	26	SAA	pg/mL	5.98645e+06
HTP0385A	T21	MS3	Male	25.6	IL-6	pg/mL	0.764662
HTP0385A	T21	MS3	Male	25.6	CRP	pg/mL	4.65364e+06
HTP0385A	T21	MS3	Male	25.6	SAA	pg/mL	3.54423e+06
HTP0642A	T21	MS3	Female	25.2	IL-6	pg/mL	0.440202
HTP0642A	T21	MS3	Female	25.2	CRP	pg/mL	8.8205e+06
HTP0642A	T21	MS3	Female	25.2	SAA	pg/mL	6.39882e+06
HTP0104B	Control	D21	Female	35.6	IL-6	pg/mL	0.293848
HTP0104B	Control	D21	Female	35.6	CRP	pg/mL	1.44203e+06
HTP0104B	Control	D21	Female	35.6	SAA	pg/mL	445104
HTP0263A2	T21	MS2	Female	12.4	IL-6	pg/mL	2.21361
HTP0263A2	T21	MS2	Female	12.4	CRP	pg/mL	413055
HTP0263A2	T21	MS2	Female	12.4	SAA	pg/mL	695611
HTP0574A	T21	MS3	Male	42.4	IL-6	pg/mL	0.841861
HTP0574A	T21	MS3	Male	42.4	CRP	pg/mL	1.38526e+06
HTP0574A	T21	MS3	Male	42.4	SAA	pg/mL	5.56798e+06
HTP0387A	T21	MS1	Female	33.3	IL-6	pg/mL	0.505096
HTP0387A	T21	MS1	Female	33.3	CRP	pg/mL	2.6856e+06
HTP0387A	T21	MS1	Female	33.3	SAA	pg/mL	4.30207e+06
HTP0419A	T21	MS1	Male	20.8	IL-6	pg/mL	0.893214
HTP0419A	T21	MS1	Male	20.8	CRP	pg/mL	3.63576e+06
HTP0419A	T21	MS1	Male	20.8	SAA	pg/mL	4.47295e+06
HTP0480A	T21	MS1	Female	21.9	IL-6	pg/mL	1.44386
HTP0480A	T21	MS1	Female	21.9	CRP	pg/mL	8.37736e+06
HTP0480A	T21	MS1	Female	21.9	SAA	pg/mL	5.02935e+06
HTP0646A	T21	MS3	Male	17.1	IL-6	pg/mL	0.598561
HTP0646A	T21	MS3	Male	17.1	CRP	pg/mL	3.98194e+06
HTP0646A	T21	MS3	Male	17.1	SAA	pg/mL	1.15926e+06
HTP0314B2	Control	D21	Female	30.3	IL-6	pg/mL	1.17164
HTP0314B2	Control	D21	Female	30.3	CRP	pg/mL	3.08345e+06
HTP0314B2	Control	D21	Female	30.3	SAA	pg/mL	2.4662e+07
HTP0429B	Control	D21	Female	11.5	IL-6	pg/mL	0.76913
HTP0429B	Control	D21	Female	11.5	CRP	pg/mL	6.69419e+06
HTP0429B	Control	D21	Female	11.5	SAA	pg/mL	3.35803e+07
HTP0501A	T21	MS3	Male	4	IL-6	pg/mL	6.12028
HTP0501A	T21	MS3	Male	4	CRP	pg/mL	1.14251e+08
HTP0501A	T21	MS3	Male	4	SAA	pg/mL	2.03281e+08
HTP0633A	T21	MS1	Male	33.1	IL-6	pg/mL	0.494577
HTP0633A	T21	MS1	Male	33.1	CRP	pg/mL	3.63729e+06
HTP0633A	T21	MS1	Male	33.1	SAA	pg/mL	1.6077e+06
HTP0296A	T21	MS3	Male	55.1	IL-6	pg/mL	1.40529
HTP0296A	T21	MS3	Male	55.1	CRP	pg/mL	1.05368e+07
HTP0296A	T21	MS3	Male	55.1	SAA	pg/mL	1.86975e+07
HTP0549A	T21	MS3	Female	20.6	IL-6	pg/mL	5.81859
HTP0549A	T21	MS3	Female	20.6	CRP	pg/mL	6.83812e+07
HTP0549A	T21	MS3	Female	20.6	SAA	pg/mL	2.10739e+08
HTP0563A	T21	MS2	Female	8.7	IL-6	pg/mL	0.567211
HTP0563A	T21	MS2	Female	8.7	CRP	pg/mL	2.43323e+06
HTP0563A	T21	MS2	Female	8.7	SAA	pg/mL	6.70712e+06
HTP0493B	Control	D21	Male	8.7	IL-6	pg/mL	0.288667
HTP0493B	Control	D21	Male	8.7	CRP	pg/mL	92348
HTP0493B	Control	D21	Male	8.7	SAA	pg/mL	616414
HTP0390A	T21	MS3	Female	15.5	IL-6	pg/mL	0.470633
HTP0390A	T21	MS3	Female	15.5	CRP	pg/mL	210838
HTP0390A	T21	MS3	Female	15.5	SAA	pg/mL	642406
HTP0077B	Control	D21	Male	42.2	IL-6	pg/mL	0.816032
HTP0077B	Control	D21	Male	42.2	CRP	pg/mL	1.22791e+06
HTP0077B	Control	D21	Male	42.2	SAA	pg/mL	1.38032e+06
HTP0560A	T21	MS2	Male	50.1	IL-6	pg/mL	1.57468
HTP0560A	T21	MS2	Male	50.1	CRP	pg/mL	2.26992e+06
HTP0560A	T21	MS2	Male	50.1	SAA	pg/mL	2.63369e+06
HTP0556A	T21	MS2	Male	28.3	IL-6	pg/mL	6.97391
HTP0556A	T21	MS2	Male	28.3	CRP	pg/mL	1.74277e+07
HTP0556A	T21	MS2	Male	28.3	SAA	pg/mL	1.43916e+07
HTP0300A	T21	MS1	Female	30.8	IL-6	pg/mL	3.86042
HTP0300A	T21	MS1	Female	30.8	CRP	pg/mL	2.91367e+07
HTP0300A	T21	MS1	Female	30.8	SAA	pg/mL	3.6234e+07
HTP0078B	Control	D21	Male	26.5	IL-6	pg/mL	0.452458
HTP0078B	Control	D21	Male	26.5	CRP	pg/mL	560865
HTP0078B	Control	D21	Male	26.5	SAA	pg/mL	739941
HTP0525A	T21	MS1	Female	34.2	IL-6	pg/mL	0.416341
HTP0525A	T21	MS1	Female	34.2	CRP	pg/mL	1.62894e+07
HTP0525A	T21	MS1	Female	34.2	SAA	pg/mL	1.89168e+07
HTP0533B	Control	D21	Male	37.1	IL-6	pg/mL	1.5884
HTP0533B	Control	D21	Male	37.1	CRP	pg/mL	1.29985e+07
HTP0533B	Control	D21	Male	37.1	SAA	pg/mL	8.75951e+06
HTP0675B	Control	D21	Female	26.1	IL-6	pg/mL	0.188487
HTP0675B	Control	D21	Female	26.1	CRP	pg/mL	357996
HTP0675B	Control	D21	Female	26.1	SAA	pg/mL	1.77761e+06
HTP0413A	T21	MS2	Female	22.5	IL-6	pg/mL	0.312124
HTP0413A	T21	MS2	Female	22.5	CRP	pg/mL	1.37736e+06
HTP0413A	T21	MS2	Female	22.5	SAA	pg/mL	6.37656e+06
HTP0565A	T21	MS2	Male	22.5	IL-6	pg/mL	0.629889
HTP0565A	T21	MS2	Male	22.5	CRP	pg/mL	9.82822e+06
HTP0565A	T21	MS2	Male	22.5	SAA	pg/mL	4.20733e+06
HTP0534A	T21	MS1	Male	36.9	IL-6	pg/mL	0.582475
HTP0534A	T21	MS1	Male	36.9	CRP	pg/mL	5.41399e+06
HTP0534A	T21	MS1	Male	36.9	SAA	pg/mL	693740
HTP0666A	T21	MS3	Male	17.4	IL-6	pg/mL	0.423243
HTP0666A	T21	MS3	Male	17.4	CRP	pg/mL	1.88475e+06
HTP0666A	T21	MS3	Male	17.4	SAA	pg/mL	4.64854e+06
HTP0452A	T21	MS2	Female	16.6	IL-6	pg/mL	0.388737
HTP0452A	T21	MS2	Female	16.6	CRP	pg/mL	4.08395e+06
HTP0452A	T21	MS2	Female	16.6	SAA	pg/mL	4.72534e+06
HTP0567B	Control	D21	Female	23	IL-6	pg/mL	0.429489
HTP0567B	Control	D21	Female	23	CRP	pg/mL	782753
HTP0567B	Control	D21	Female	23	SAA	pg/mL	3.92005e+06
HTP0607A	T21	MS2	Male	23.9	IL-6	pg/mL	0.669913
HTP0607A	T21	MS2	Male	23.9	CRP	pg/mL	2.13808e+06
HTP0607A	T21	MS2	Male	23.9	SAA	pg/mL	1.86673e+06
HTP0403A	T21	MS3	Male	13.4	IL-6	pg/mL	0.415619
HTP0403A	T21	MS3	Male	13.4	CRP	pg/mL	742369
HTP0403A	T21	MS3	Male	13.4	SAA	pg/mL	1.23556e+06
HTP0454A	T21	MS3	Male	21.7	IL-6	pg/mL	0.286802
HTP0454A	T21	MS3	Male	21.7	CRP	pg/mL	560636
HTP0454A	T21	MS3	Male	21.7	SAA	pg/mL	1.6678e+06
HTP0488A	T21	MS1	Male	5.4	IL-6	pg/mL	0.306928
HTP0488A	T21	MS1	Male	5.4	CRP	pg/mL	152076
HTP0488A	T21	MS1	Male	5.4	SAA	pg/mL	447155
HTP0376B	Control	D21	Female	24	IL-6	pg/mL	0.207449
HTP0376B	Control	D21	Female	24	CRP	pg/mL	8.60676e+06
HTP0376B	Control	D21	Female	24	SAA	pg/mL	4.71576e+06
HTP0557B	Control	D21	Female	40.1	IL-6	pg/mL	0.804001
HTP0557B	Control	D21	Female	40.1	CRP	pg/mL	1.36306e+06
HTP0557B	Control	D21	Female	40.1	SAA	pg/mL	2.00504e+06
HTP0447B	Control	D21	Female	15.6	IL-6	pg/mL	0.345168
HTP0447B	Control	D21	Female	15.6	CRP	pg/mL	90003.1
HTP0447B	Control	D21	Female	15.6	SAA	pg/mL	853762
HTP0421A	T21	MS3	Male	13.7	IL-6	pg/mL	0.522395
HTP0421A	T21	MS3	Male	13.7	CRP	pg/mL	268108
HTP0421A	T21	MS3	Male	13.7	SAA	pg/mL	273679
HTP0444B2	Control	D21	Female	9.9	IL-6	pg/mL	0.266359
HTP0444B2	Control	D21	Female	9.9	CRP	pg/mL	307076
HTP0444B2	Control	D21	Female	9.9	SAA	pg/mL	1.1969e+06
HTP0397A	T21	MS1	Male	38.7	IL-6	pg/mL	2.94898
HTP0397A	T21	MS1	Male	38.7	CRP	pg/mL	1.96546e+07
HTP0397A	T21	MS1	Male	38.7	SAA	pg/mL	5.21777e+06
HTP0035B	Control	D21	Female	26.1	IL-6	pg/mL	0.272986
HTP0035B	Control	D21	Female	26.1	CRP	pg/mL	6.24817e+06
HTP0035B	Control	D21	Female	26.1	SAA	pg/mL	2.92286e+07
HTP0388A	T21	MS1	Female	37.5	IL-6	pg/mL	1.11821
HTP0388A	T21	MS1	Female	37.5	CRP	pg/mL	1.41213e+07
HTP0388A	T21	MS1	Female	37.5	SAA	pg/mL	5.3032e+06
HTP0663A	T21	MS3	Female	20.5	IL-6	pg/mL	4.89908
HTP0663A	T21	MS3	Female	20.5	CRP	pg/mL	3.8784e+07
HTP0663A	T21	MS3	Female	20.5	SAA	pg/mL	2.20095e+07
HTP0528B	Control	D21	Female	24.7	IL-6	pg/mL	0.565974
HTP0528B	Control	D21	Female	24.7	CRP	pg/mL	202980
HTP0528B	Control	D21	Female	24.7	SAA	pg/mL	1.09985e+06
HTP0145B	Control	D21	Female	48.5	IL-6	pg/mL	0.976981
HTP0145B	Control	D21	Female	48.5	CRP	pg/mL	964610
HTP0145B	Control	D21	Female	48.5	SAA	pg/mL	3.10139e+06
HTP0059B	Control	D21	Male	23.5	IL-6	pg/mL	0.561691
HTP0059B	Control	D21	Male	23.5	CRP	pg/mL	1.08545e+07
HTP0059B	Control	D21	Male	23.5	SAA	pg/mL	342954
HTP0346B	Control	D21	Female	37.1	IL-6	pg/mL	0.334514
HTP0346B	Control	D21	Female	37.1	CRP	pg/mL	478296
HTP0346B	Control	D21	Female	37.1	SAA	pg/mL	1.07286e+06
HTP0031B	Control	D21	Female	46.3	IL-6	pg/mL	0.82203
HTP0031B	Control	D21	Female	46.3	CRP	pg/mL	1.17536e+06
HTP0031B	Control	D21	Female	46.3	SAA	pg/mL	100282
HTP0105B	Control	D21	Female	27.9	IL-6	pg/mL	0.38758
HTP0105B	Control	D21	Female	27.9	CRP	pg/mL	1.00471e+06
HTP0105B	Control	D21	Female	27.9	SAA	pg/mL	1.40212e+06
HTP0677B	Control	D21	Male	28.7	IL-6	pg/mL	0.661157
HTP0677B	Control	D21	Male	28.7	CRP	pg/mL	3.85633e+06
HTP0677B	Control	D21	Male	28.7	SAA	pg/mL	1.29972e+06
HTP0658A	T21	MS1	Male	15.3	IL-6	pg/mL	1.07966
HTP0658A	T21	MS1	Male	15.3	CRP	pg/mL	1.61679e+07
HTP0658A	T21	MS1	Male	15.3	SAA	pg/mL	2.61525e+07
HTP0349B	Control	D21	Female	10	IL-6	pg/mL	6.77161
HTP0349B	Control	D21	Female	10	CRP	pg/mL	7.66014e+06
HTP0349B	Control	D21	Female	10	SAA	pg/mL	5.40963e+06
HTP0401A	T21	MS3	Female	34.6	IL-6	pg/mL	1.0582
HTP0401A	T21	MS3	Female	34.6	CRP	pg/mL	1.20001e+07
HTP0401A	T21	MS3	Female	34.6	SAA	pg/mL	4.11885e+06
HTP0146B	Control	D21	Male	47.4	IL-6	pg/mL	0.2153
HTP0146B	Control	D21	Male	47.4	CRP	pg/mL	738341
HTP0146B	Control	D21	Male	47.4	SAA	pg/mL	2.46358e+06
HTP0148B	Control	D21	Male	40.4	IL-6	pg/mL	0.743888
HTP0148B	Control	D21	Male	40.4	CRP	pg/mL	1.32134e+06
HTP0148B	Control	D21	Male	40.4	SAA	pg/mL	749756
HTP0364A	T21	MS3	Male	13.7	IL-6	pg/mL	2.6791
HTP0364A	T21	MS3	Male	13.7	CRP	pg/mL	1.34256e+08
HTP0364A	T21	MS3	Male	13.7	SAA	pg/mL	2.14143e+08
HTP0612A	T21	MS1	Male	11.4	IL-6	pg/mL	0.193817
HTP0612A	T21	MS1	Male	11.4	CRP	pg/mL	199722
HTP0612A	T21	MS1	Male	11.4	SAA	pg/mL	131139
HTP0436A	T21	MS3	Female	32.8	IL-6	pg/mL	0.411641
HTP0436A	T21	MS3	Female	32.8	CRP	pg/mL	2.39788e+06
HTP0436A	T21	MS3	Female	32.8	SAA	pg/mL	2.47142e+06
HTP0398A	T21	MS2	Female	17.5	IL-6	pg/mL	0.345363
HTP0398A	T21	MS2	Female	17.5	CRP	pg/mL	687320
HTP0398A	T21	MS2	Female	17.5	SAA	pg/mL	2.547e+06
HTP0639A	T21	MS1	Male	27.3	IL-6	pg/mL	0.283748
HTP0639A	T21	MS1	Male	27.3	CRP	pg/mL	1.53749e+06
HTP0639A	T21	MS1	Male	27.3	SAA	pg/mL	2.06857e+06
HTP0595B	Control	D21	Female	34.3	IL-6	pg/mL	1.02693
HTP0595B	Control	D21	Female	34.3	CRP	pg/mL	5.7438e+06
HTP0595B	Control	D21	Female	34.3	SAA	pg/mL	4.86777e+06
HTP0424A	T21	MS2	Female	4	IL-6	pg/mL	0.393182
HTP0424A	T21	MS2	Female	4	CRP	pg/mL	1.53792e+06
HTP0424A	T21	MS2	Female	4	SAA	pg/mL	1.37326e+06
HTP0414A	T21	MS3	Female	21.8	IL-6	pg/mL	1.53535
HTP0414A	T21	MS3	Female	21.8	CRP	pg/mL	3.18468e+06
HTP0414A	T21	MS3	Female	21.8	SAA	pg/mL	1.92999e+06
HTP0118B	Control	D21	Male	44.3	IL-6	pg/mL	0.563703
HTP0118B	Control	D21	Male	44.3	CRP	pg/mL	638632
HTP0118B	Control	D21	Male	44.3	SAA	pg/mL	1.13103e+06
HTP0316B3	Control	D21	Female	30.5	IL-6	pg/mL	0.606423
HTP0316B3	Control	D21	Female	30.5	CRP	pg/mL	92189.1
HTP0316B3	Control	D21	Female	30.5	SAA	pg/mL	756195
HTP0521B	Control	D21	Female	38.4	IL-6	pg/mL	0.714239
HTP0521B	Control	D21	Female	38.4	CRP	pg/mL	2.09373e+06
HTP0521B	Control	D21	Female	38.4	SAA	pg/mL	772501
HTP0396A	T21	MS3	Male	15.9	IL-6	pg/mL	0.304117
HTP0396A	T21	MS3	Male	15.9	CRP	pg/mL	770243
HTP0396A	T21	MS3	Male	15.9	SAA	pg/mL	1.99465e+06
HTP0428A	T21	MS2	Male	27.5	IL-6	pg/mL	0.970614
HTP0428A	T21	MS2	Male	27.5	CRP	pg/mL	3.7244e+06
HTP0428A	T21	MS2	Male	27.5	SAA	pg/mL	972006
HTP0526B	Control	D21	Female	26.9	IL-6	pg/mL	0.686425
HTP0526B	Control	D21	Female	26.9	CRP	pg/mL	1.18054e+06
HTP0526B	Control	D21	Female	26.9	SAA	pg/mL	3.72857e+06
HTP0586A	T21	MS3	Male	31.9	IL-6	pg/mL	6.20136
HTP0586A	T21	MS3	Male	31.9	CRP	pg/mL	1.81087e+07
HTP0586A	T21	MS3	Male	31.9	SAA	pg/mL	9.11473e+06
HTP0408A	T21	MS1	Male	40.6	IL-6	pg/mL	0.414038
HTP0408A	T21	MS1	Male	40.6	CRP	pg/mL	1.39238e+06
HTP0408A	T21	MS1	Male	40.6	SAA	pg/mL	2.22516e+06
HTP0645A	T21	MS1	Male	28.4	IL-6	pg/mL	0.764523
HTP0645A	T21	MS1	Male	28.4	CRP	pg/mL	2.75428e+07
HTP0645A	T21	MS1	Male	28.4	SAA	pg/mL	2.01266e+07
HTP0524B	Control	D21	Male	24.5	IL-6	pg/mL	0.260045
HTP0524B	Control	D21	Male	24.5	CRP	pg/mL	226650
HTP0524B	Control	D21	Male	24.5	SAA	pg/mL	1.03478e+06
HTP0583A	T21	MS1	Female	6.2	IL-6	pg/mL	0.35353
HTP0583A	T21	MS1	Female	6.2	CRP	pg/mL	678546
HTP0583A	T21	MS1	Female	6.2	SAA	pg/mL	1.36488e+06
HTP0047B	Control	D21	Male	37.4	IL-6	pg/mL	0.135783
HTP0047B	Control	D21	Male	37.4	CRP	pg/mL	577406
HTP0047B	Control	D21	Male	37.4	SAA	pg/mL	1.25406e+06
HTP0001B	Control	D21	Female	24.5	IL-6	pg/mL	0.386453
HTP0001B	Control	D21	Female	24.5	CRP	pg/mL	3.22187e+06
HTP0001B	Control	D21	Female	24.5	SAA	pg/mL	1.55887e+06
HTP0469A	T21	MS2	Female	16.7	IL-6	pg/mL	1.15886
HTP0469A	T21	MS2	Female	16.7	CRP	pg/mL	1.02455e+07
HTP0469A	T21	MS2	Female	16.7	SAA	pg/mL	6.74723e+06
HTP0575A	T21	MS2	Female	17.2	IL-6	pg/mL	0.63103
HTP0575A	T21	MS2	Female	17.2	CRP	pg/mL	758897
HTP0575A	T21	MS2	Female	17.2	SAA	pg/mL	1.39043e+06
HTP0653B	Control	D21	Male	13.9	IL-6	pg/mL	0.37945
HTP0653B	Control	D21	Male	13.9	CRP	pg/mL	3.4167e+06
HTP0653B	Control	D21	Male	13.9	SAA	pg/mL	807456
HTP0451A	T21	MS1	Male	32.5	IL-6	pg/mL	0.250821
HTP0451A	T21	MS1	Male	32.5	CRP	pg/mL	6.42307e+06
HTP0451A	T21	MS1	Male	32.5	SAA	pg/mL	7.0699e+06
HTP0048B	Control	D21	Female	38.1	IL-6	pg/mL	1.4191
HTP0048B	Control	D21	Female	38.1	CRP	pg/mL	666857
HTP0048B	Control	D21	Female	38.1	SAA	pg/mL	1.67343e+06
HTP0481B	Control	D21	Male	2.8	IL-6	pg/mL	1.90474
HTP0481B	Control	D21	Male	2.8	CRP	pg/mL	9.76887e+06
HTP0481B	Control	D21	Male	2.8	SAA	pg/mL	5.41512e+07
HTP0581A	T21	MS2	Male	30.6	IL-6	pg/mL	0.246214
HTP0581A	T21	MS2	Male	30.6	CRP	pg/mL	5.64849e+06
HTP0581A	T21	MS2	Male	30.6	SAA	pg/mL	3.92479e+06
HTP0327A	T21	MS1	Male	6.5	IL-6	pg/mL	0.783724
HTP0327A	T21	MS1	Male	6.5	CRP	pg/mL	2.45773e+06
HTP0327A	T21	MS1	Male	6.5	SAA	pg/mL	4.48188e+06
HTP0498B	Control	D21	Male	11.9	IL-6	pg/mL	0.699384
HTP0498B	Control	D21	Male	11.9	CRP	pg/mL	2.86227e+06
HTP0498B	Control	D21	Male	11.9	SAA	pg/mL	4.07886e+06
HTP0018B	Control	D21	Female	55.6	IL-6	pg/mL	0.3273
HTP0018B	Control	D21	Female	55.6	CRP	pg/mL	256696
HTP0018B	Control	D21	Female	55.6	SAA	pg/mL	2.43328e+06
HTP0475A	T21	MS1	Female	22	IL-6	pg/mL	0.607583
HTP0475A	T21	MS1	Female	22	CRP	pg/mL	2.43792e+06
HTP0475A	T21	MS1	Female	22	SAA	pg/mL	6121496
HTP0386A	T21	MS2	Male	6.8	IL-6	pg/mL	0.519262
HTP0386A	T21	MS2	Male	6.8	CRP	pg/mL	427490
HTP0386A	T21	MS2	Male	6.8	SAA	pg/mL	970947
HTP0295A	T21	MS3	Male	51.2	IL-6	pg/mL	1.2069
HTP0295A	T21	MS3	Male	51.2	CRP	pg/mL	8.10681e+06
HTP0295A	T21	MS3	Male	51.2	SAA	pg/mL	4.74557e+06
HTP0512A	T21	MS3	Male	30	IL-6	pg/mL	1.48796
HTP0512A	T21	MS3	Male	30	CRP	pg/mL	2.52237e+06
HTP0512A	T21	MS3	Male	30	SAA	pg/mL	4.89554e+06
HTP0008B	Control	D21	Female	40.9	IL-6	pg/mL	0.449375
HTP0008B	Control	D21	Female	40.9	CRP	pg/mL	774865
HTP0008B	Control	D21	Female	40.9	SAA	pg/mL	1.50033e+06
HTP0058B	Control	D21	Male	32.7	IL-6	pg/mL	0.205544
HTP0058B	Control	D21	Male	32.7	CRP	pg/mL	398458
HTP0058B	Control	D21	Male	32.7	SAA	pg/mL	1.70824e+06
HTP0342A	T21	MS1	Female	13.6	IL-6	pg/mL	0.635576
HTP0342A	T21	MS1	Female	13.6	CRP	pg/mL	4.11847e+07
HTP0342A	T21	MS1	Female	13.6	SAA	pg/mL	2.13871e+08
HTP0425A	T21	MS2	Male	19.1	IL-6	pg/mL	0.306246
HTP0425A	T21	MS2	Male	19.1	CRP	pg/mL	887798
HTP0425A	T21	MS2	Male	19.1	SAA	pg/mL	2.19165e+06
HTP0615B	Control	D21	Male	9.2	IL-6	pg/mL	0.355378
HTP0615B	Control	D21	Male	9.2	CRP	pg/mL	1.30501e+06
HTP0615B	Control	D21	Male	9.2	SAA	pg/mL	756029
HTP0664A	T21	MS2	Female	29.4	IL-6	pg/mL	0.437763
HTP0664A	T21	MS2	Female	29.4	CRP	pg/mL	6.63051e+06
HTP0664A	T21	MS2	Female	29.4	SAA	pg/mL	9.17263e+06
HTP0603A	T21	MS1	Female	12.7	IL-6	pg/mL	0.170286
HTP0603A	T21	MS1	Female	12.7	CRP	pg/mL	158025
HTP0603A	T21	MS1	Female	12.7	SAA	pg/mL	907234
HTP0420A	T21	MS1	Male	6.4	IL-6	pg/mL	1.47354
HTP0420A	T21	MS1	Male	6.4	CRP	pg/mL	2.19525e+06
HTP0420A	T21	MS1	Male	6.4	SAA	pg/mL	1.68436e+06
HTP0298A	T21	MS1	Female	25.8	IL-6	pg/mL	0.0952267
HTP0298A	T21	MS1	Female	25.8	CRP	pg/mL	3.82976e+06
HTP0298A	T21	MS1	Female	25.8	SAA	pg/mL	1.81308e+06
HTP0117B	Control	D21	Female	50	IL-6	pg/mL	0.252251
HTP0117B	Control	D21	Female	50	CRP	pg/mL	1.5825e+06
HTP0117B	Control	D21	Female	50	SAA	pg/mL	1.51579e+07
HTP0546A	T21	MS2	Female	51.4	IL-6	pg/mL	0.771765
HTP0546A	T21	MS2	Female	51.4	CRP	pg/mL	3.62716e+06
HTP0546A	T21	MS2	Female	51.4	SAA	pg/mL	5.48496e+06
HTP0478A	T21	MS1	Female	40.3	IL-6	pg/mL	0.564728
HTP0478A	T21	MS1	Female	40.3	CRP	pg/mL	1.16561e+06
HTP0478A	T21	MS1	Female	40.3	SAA	pg/mL	4.63036e+06
HTP0620A	T21	MS3	Female	19.6	IL-6	pg/mL	0.781002
HTP0620A	T21	MS3	Female	19.6	CRP	pg/mL	1.93176e+06
HTP0620A	T21	MS3	Female	19.6	SAA	pg/mL	9.98144e+06
HTP0289B	Control	D21	Male	7.1	IL-6	pg/mL	0.232984
HTP0289B	Control	D21	Male	7.1	CRP	pg/mL	62456.7
HTP0289B	Control	D21	Male	7.1	SAA	pg/mL	251980
HTP0095B	Control	D21	Female	36.8	IL-6	pg/mL	0.726793
HTP0095B	Control	D21	Female	36.8	CRP	pg/mL	4.02161e+06
HTP0095B	Control	D21	Female	36.8	SAA	pg/mL	8.7903e+06
HTP0230A2	T21	MS3	Female	39.6	IL-6	pg/mL	3.12121
HTP0230A2	T21	MS3	Female	39.6	CRP	pg/mL	1.90998e+07
HTP0230A2	T21	MS3	Female	39.6	SAA	pg/mL	2.03671e+07
HTP0622A	T21	MS2	Female	26	IL-6	pg/mL	0.550235
HTP0622A	T21	MS2	Female	26	CRP	pg/mL	1.4443e+06
HTP0622A	T21	MS2	Female	26	SAA	pg/mL	1.90843e+06
HTP0637A	T21	MS3	Female	20.1	IL-6	pg/mL	0.420813
HTP0637A	T21	MS3	Female	20.1	CRP	pg/mL	2.84582e+07
HTP0637A	T21	MS3	Female	20.1	SAA	pg/mL	1.1108e+07
HTP0513B	Control	D21	Female	32.4	IL-6	pg/mL	0.978211
HTP0513B	Control	D21	Female	32.4	CRP	pg/mL	988368
HTP0513B	Control	D21	Female	32.4	SAA	pg/mL	1.57359e+06
HTP0539A	T21	MS2	Female	42.8	IL-6	pg/mL	0.735577
HTP0539A	T21	MS2	Female	42.8	CRP	pg/mL	4.63631e+06
HTP0539A	T21	MS2	Female	42.8	SAA	pg/mL	3.60792e+07
HTP0523B	Control	D21	Female	23.3	IL-6	pg/mL	0.654753
HTP0523B	Control	D21	Female	23.3	CRP	pg/mL	7.75616e+06
HTP0523B	Control	D21	Female	23.3	SAA	pg/mL	6.48675e+06
HTP0659A	T21	MS1	Female	36.5	IL-6	pg/mL	0.748025
HTP0659A	T21	MS1	Female	36.5	CRP	pg/mL	5.06623e+06
HTP0659A	T21	MS1	Female	36.5	SAA	pg/mL	9.71939e+06
HTP0337A	T21	MS3	Male	22.2	IL-6	pg/mL	0.841901
HTP0337A	T21	MS3	Male	22.2	CRP	pg/mL	3.87702e+06
HTP0337A	T21	MS3	Male	22.2	SAA	pg/mL	1.83632e+06
HTP0377B	Control	D21	Female	7.8	IL-6	pg/mL	0.143121
HTP0377B	Control	D21	Female	7.8	CRP	pg/mL	108836
HTP0377B	Control	D21	Female	7.8	SAA	pg/mL	353927
HTP0588A	T21	MS1	Female	19.2	IL-6	pg/mL	0.891215
HTP0588A	T21	MS1	Female	19.2	CRP	pg/mL	635920
HTP0588A	T21	MS1	Female	19.2	SAA	pg/mL	3.34673e+06
HTP0259A2	T21	MS3	Female	32.6	IL-6	pg/mL	1.09791
HTP0259A2	T21	MS3	Female	32.6	CRP	pg/mL	4.28316e+06
HTP0259A2	T21	MS3	Female	32.6	SAA	pg/mL	4.23505e+06
HTP0354A	T21	MS1	Male	6	IL-6	pg/mL	0.54972
HTP0354A	T21	MS1	Male	6	CRP	pg/mL	261824
HTP0354A	T21	MS1	Male	6	SAA	pg/mL	1.3121e+06
HTP0040B	Control	D21	Female	27	IL-6	pg/mL	0.527569
HTP0040B	Control	D21	Female	27	CRP	pg/mL	4.53148e+06
HTP0040B	Control	D21	Female	27	SAA	pg/mL	1.85514e+07
HTP0465A	T21	MS3	Female	6.8	IL-6	pg/mL	1.64386
HTP0465A	T21	MS3	Female	6.8	CRP	pg/mL	646515
HTP0465A	T21	MS3	Female	6.8	SAA	pg/mL	5.63958e+06
HTP0341A	T21	MS1	Male	2.6	IL-6	pg/mL	0.181016
HTP0341A	T21	MS1	Male	2.6	CRP	pg/mL	147261
HTP0341A	T21	MS1	Male	2.6	SAA	pg/mL	295737
HTP0628B	Control	D21	Female	4.8	IL-6	pg/mL	0.274654
HTP0628B	Control	D21	Female	4.8	CRP	pg/mL	192165
HTP0628B	Control	D21	Female	4.8	SAA	pg/mL	848577
HTP0580A	T21	MS1	Female	31.8	IL-6	pg/mL	1.061
HTP0580A	T21	MS1	Female	31.8	CRP	pg/mL	7.9597e+06
HTP0580A	T21	MS1	Female	31.8	SAA	pg/mL	2.12844e+07
HTP0510A	T21	MS1	Female	23	IL-6	pg/mL	0.724073
HTP0510A	T21	MS1	Female	23	CRP	pg/mL	364825
HTP0510A	T21	MS1	Female	23	SAA	pg/mL	1.4321e+06
HTP0538A	T21	MS3	Male	28.4	IL-6	pg/mL	0.976338
HTP0538A	T21	MS3	Male	28.4	CRP	pg/mL	3.35995e+06
HTP0538A	T21	MS3	Male	28.4	SAA	pg/mL	2.64996e+06
HTP0378A	T21	MS3	Female	31.4	IL-6	pg/mL	1.20191
HTP0378A	T21	MS3	Female	31.4	CRP	pg/mL	2.75209e+07
HTP0378A	T21	MS3	Female	31.4	SAA	pg/mL	1.28048e+07
HTP0648B	Control	D21	Male	11.9	IL-6	pg/mL	0.275928
HTP0648B	Control	D21	Male	11.9	CRP	pg/mL	1.47521e+06
HTP0648B	Control	D21	Male	11.9	SAA	pg/mL	830361
HTP0082B	Control	D21	Male	14.3	IL-6	pg/mL	0.487877
HTP0082B	Control	D21	Male	14.3	CRP	pg/mL	100445
HTP0082B	Control	D21	Male	14.3	SAA	pg/mL	313608
HTP0345A	T21	MS3	Female	52.7	IL-6	pg/mL	7.96165
HTP0345A	T21	MS3	Female	52.7	CRP	pg/mL	1.04748e+08
HTP0345A	T21	MS3	Female	52.7	SAA	pg/mL	1.79083e+08
HTP0561A	T21	MS3	Male	13.7	IL-6	pg/mL	0.793618
HTP0561A	T21	MS3	Male	13.7	CRP	pg/mL	534172
HTP0561A	T21	MS3	Male	13.7	SAA	pg/mL	1.05348e+06
HTP0593A	T21	MS2	Male	11.7	IL-6	pg/mL	0.963375
HTP0593A	T21	MS2	Male	11.7	CRP	pg/mL	685790
HTP0593A	T21	MS2	Male	11.7	SAA	pg/mL	2.75234e+06
HTP0604A	T21	MS3	Female	26.6	IL-6	pg/mL	0.608522
HTP0604A	T21	MS3	Female	26.6	CRP	pg/mL	4.04542e+06
HTP0604A	T21	MS3	Female	26.6	SAA	pg/mL	5.461e+06
HTP0368A	T21	MS1	Male	15.2	IL-6	pg/mL	0.273549
HTP0368A	T21	MS1	Male	15.2	CRP	pg/mL	441496
HTP0368A	T21	MS1	Male	15.2	SAA	pg/mL	626398
HTP0647A	T21	MS1	Male	7	IL-6	pg/mL	2.11803
HTP0647A	T21	MS1	Male	7	CRP	pg/mL	1.09904e+06
HTP0647A	T21	MS1	Male	7	SAA	pg/mL	3.72559e+06
HTP0411A	T21	MS3	Female	18.7	IL-6	pg/mL	0.920253
HTP0411A	T21	MS3	Female	18.7	CRP	pg/mL	9.93995e+06
HTP0411A	T21	MS3	Female	18.7	SAA	pg/mL	4.98062e+06
HTP0649B	Control	D21	Female	44.6	IL-6	pg/mL	1.16291
HTP0649B	Control	D21	Female	44.6	CRP	pg/mL	2.44901e+07
HTP0649B	Control	D21	Female	44.6	SAA	pg/mL	1.003e+07
HTP0494A	T21	MS2	Female	7.1	IL-6	pg/mL	0.260477
HTP0494A	T21	MS2	Female	7.1	CRP	pg/mL	436935
HTP0494A	T21	MS2	Female	7.1	SAA	pg/mL	1.56035e+06
HTP0394A	T21	MS2	Female	23.6	IL-6	pg/mL	0.310535
HTP0394A	T21	MS2	Female	23.6	CRP	pg/mL	2.50162e+06
HTP0394A	T21	MS2	Female	23.6	SAA	pg/mL	6.97783e+06
HTP0410A	T21	MS2	Male	24	IL-6	pg/mL	0.49497
HTP0410A	T21	MS2	Male	24	CRP	pg/mL	3.0506e+06
HTP0410A	T21	MS2	Male	24	SAA	pg/mL	2.9558e+06
HTP0623A	T21	MS2	Female	28.1	IL-6	pg/mL	0.692089
HTP0623A	T21	MS2	Female	28.1	CRP	pg/mL	1.84096e+06
HTP0623A	T21	MS2	Female	28.1	SAA	pg/mL	1.65609e+06
HTP0654A	T21	MS1	Female	26.9	IL-6	pg/mL	0.467544
HTP0654A	T21	MS1	Female	26.9	CRP	pg/mL	295684
HTP0654A	T21	MS1	Female	26.9	SAA	pg/mL	2.58041e+06
HTP0379A	T21	MS1	Female	35.4	IL-6	pg/mL	0.620025
HTP0379A	T21	MS1	Female	35.4	CRP	pg/mL	1.61345e+06
HTP0379A	T21	MS1	Female	35.4	SAA	pg/mL	5.48163e+06
HTP0057B	Control	D21	Female	33.7	IL-6	pg/mL	0.0213542
HTP0057B	Control	D21	Female	33.7	CRP	pg/mL	943025
HTP0057B	Control	D21	Female	33.7	SAA	pg/mL	695843
HTP0043B	Control	D21	Male	37	IL-6	pg/mL	0.306624
HTP0043B	Control	D21	Male	37	CRP	pg/mL	282832
HTP0043B	Control	D21	Male	37	SAA	pg/mL	462896
HTP0102B	Control	D21	Female	51.8	IL-6	pg/mL	1.43431
HTP0102B	Control	D21	Female	51.8	CRP	pg/mL	7.32377e+06
HTP0102B	Control	D21	Female	51.8	SAA	pg/mL	9.9811e+06
HTP0151A	T21	MS3	Male	27.4	IL-6	pg/mL	7.51504
HTP0151A	T21	MS3	Male	27.4	CRP	pg/mL	3.88552e+07
HTP0151A	T21	MS3	Male	27.4	SAA	pg/mL	7.65453e+06
HTP0083B	Control	D21	Male	45	IL-6	pg/mL	0.753134
HTP0083B	Control	D21	Male	45	CRP	pg/mL	2.50111e+06
HTP0083B	Control	D21	Male	45	SAA	pg/mL	7.4592e+06
HTP0086B	Control	D21	Male	52.5	IL-6	pg/mL	0.458176
HTP0086B	Control	D21	Male	52.5	CRP	pg/mL	543100
HTP0086B	Control	D21	Male	52.5	SAA	pg/mL	972562
HTP0149B	Control	D21	Female	53.2	IL-6	pg/mL	0.425646
HTP0149B	Control	D21	Female	53.2	CRP	pg/mL	5.26505e+06
HTP0149B	Control	D21	Female	53.2	SAA	pg/mL	5.89863e+06
HTP0343B	Control	D21	Male	46.2	IL-6	pg/mL	0.588004
HTP0343B	Control	D21	Male	46.2	CRP	pg/mL	1.79386e+06
HTP0343B	Control	D21	Male	46.2	SAA	pg/mL	3.15128e+06
HTP0434A	T21	MS3	Female	25.9	IL-6	pg/mL	1.27866
HTP0434A	T21	MS3	Female	25.9	CRP	pg/mL	908691
HTP0434A	T21	MS3	Female	25.9	SAA	pg/mL	6.06511e+06
HTP0551B	Control	D21	Female	18	IL-6	pg/mL	1.32454
HTP0551B	Control	D21	Female	18	CRP	pg/mL	1.38099e+06
HTP0551B	Control	D21	Female	18	SAA	pg/mL	1.75017e+06
HTP0026B	Control	D21	Female	53.8	IL-6	pg/mL	0.754999
HTP0026B	Control	D21	Female	53.8	CRP	pg/mL	1.20646e+06
HTP0026B	Control	D21	Female	53.8	SAA	pg/mL	3.67453e+06
HTP0668A	T21	MS1	Female	29.7	IL-6	pg/mL	1.73906
HTP0668A	T21	MS1	Female	29.7	CRP	pg/mL	7.75945e+06
HTP0668A	T21	MS1	Female	29.7	SAA	pg/mL	1.79429e+07
HTP0322B2	Control	D21	Male	30.1	IL-6	pg/mL	0.286582
HTP0322B2	Control	D21	Male	30.1	CRP	pg/mL	211653
HTP0322B2	Control	D21	Male	30.1	SAA	pg/mL	1.79724e+06
HTP0602A	T21	MS3	Female	13.5	IL-6	pg/mL	0.893402
HTP0602A	T21	MS3	Female	13.5	CRP	pg/mL	3.23293e+06
HTP0602A	T21	MS3	Female	13.5	SAA	pg/mL	8.85052e+06
HTP0613A	T21	MS3	Female	10.3	IL-6	pg/mL	0.432808
HTP0613A	T21	MS3	Female	10.3	CRP	pg/mL	195194
HTP0613A	T21	MS3	Female	10.3	SAA	pg/mL	1.84749e+06
HTP0495B	Control	D21	Female	4.5	IL-6	pg/mL	0.425707
HTP0495B	Control	D21	Female	4.5	CRP	pg/mL	1.02283e+06
HTP0495B	Control	D21	Female	4.5	SAA	pg/mL	3.44754e+06
HTP0391A	T21	MS1	Male	26.8	IL-6	pg/mL	0.507504
HTP0391A	T21	MS1	Male	26.8	CRP	pg/mL	1.57602e+06
HTP0391A	T21	MS1	Male	26.8	SAA	pg/mL	903625
HTP0370A	T21	MS1	Male	20.2	IL-6	pg/mL	1.20295
HTP0370A	T21	MS1	Male	20.2	CRP	pg/mL	2.102e+06
HTP0370A	T21	MS1	Male	20.2	SAA	pg/mL	1.70526e+06
HTP0571A	T21	MS3	Male	13.1	IL-6	pg/mL	0.803999
HTP0571A	T21	MS3	Male	13.1	CRP	pg/mL	3.40398e+06
HTP0571A	T21	MS3	Male	13.1	SAA	pg/mL	1.84742e+06
HTP0662A	T21	MS1	Female	26.1	IL-6	pg/mL	1.1952
HTP0662A	T21	MS1	Female	26.1	CRP	pg/mL	3.30167e+07
HTP0662A	T21	MS1	Female	26.1	SAA	pg/mL	7.55956e+07
HTP0290B	Control	D21	Female	43.3	IL-6	pg/mL	0.305442
HTP0290B	Control	D21	Female	43.3	CRP	pg/mL	2.01801e+06
HTP0290B	Control	D21	Female	43.3	SAA	pg/mL	3.28303e+06
HTP0611A	T21	MS1	Female	23.9	IL-6	pg/mL	0.45112
HTP0611A	T21	MS1	Female	23.9	CRP	pg/mL	801816
HTP0611A	T21	MS1	Female	23.9	SAA	pg/mL	2.68951e+06
HTP0055B	Control	D21	Male	35.9	IL-6	pg/mL	0.311697
HTP0055B	Control	D21	Male	35.9	CRP	pg/mL	1.97124e+06
HTP0055B	Control	D21	Male	35.9	SAA	pg/mL	3.67272e+06
HTP0570A	T21	MS3	Male	38.8	IL-6	pg/mL	0.639499
HTP0570A	T21	MS3	Male	38.8	CRP	pg/mL	4.23872e+06
HTP0570A	T21	MS3	Male	38.8	SAA	pg/mL	7.85741e+06
HTP0409A	T21	MS2	Female	21.2	IL-6	pg/mL	0.634856
HTP0409A	T21	MS2	Female	21.2	CRP	pg/mL	2.66063e+06
HTP0409A	T21	MS2	Female	21.2	SAA	pg/mL	1.13759e+07
HTP0440A	T21	MS2	Male	20.9	IL-6	pg/mL	1.74312
HTP0440A	T21	MS2	Male	20.9	CRP	pg/mL	9.30508e+06
HTP0440A	T21	MS2	Male	20.9	SAA	pg/mL	3.02078e+06
HTP0449A	T21	MS2	Male	20.8	IL-6	pg/mL	0.941191
HTP0449A	T21	MS2	Male	20.8	CRP	pg/mL	1.50797e+06
HTP0449A	T21	MS2	Male	20.8	SAA	pg/mL	3.01185e+06
HTP0367A	T21	MS1	Male	13.6	IL-6	pg/mL	0.853428
HTP0367A	T21	MS1	Male	13.6	CRP	pg/mL	3.31818e+07
HTP0367A	T21	MS1	Male	13.6	SAA	pg/mL	6.77903e+07
HTP0352B	Control	D21	Male	43.2	IL-6	pg/mL	0.555746
HTP0352B	Control	D21	Male	43.2	CRP	pg/mL	243347
HTP0352B	Control	D21	Male	43.2	SAA	pg/mL	1.45355e+06
HTP0519A	T21	MS1	Male	2	IL-6	pg/mL	0.524595
HTP0519A	T21	MS1	Male	2	CRP	pg/mL	865373
HTP0519A	T21	MS1	Male	2	SAA	pg/mL	643616
HTP0353B	Control	D21	Female	41.2	IL-6	pg/mL	2.44258
HTP0353B	Control	D21	Female	41.2	CRP	pg/mL	1.00519e+07
HTP0353B	Control	D21	Female	41.2	SAA	pg/mL	2.47413e+06
HTP0022B	Control	D21	Female	40.9	IL-6	pg/mL	0.627027
HTP0022B	Control	D21	Female	40.9	CRP	pg/mL	496307
HTP0022B	Control	D21	Female	40.9	SAA	pg/mL	1.4423e+06
HTP0569A	T21	MS2	Male	22.9	IL-6	pg/mL	1.30243
HTP0569A	T21	MS2	Male	22.9	CRP	pg/mL	3.88009e+06
HTP0569A	T21	MS2	Male	22.9	SAA	pg/mL	4.26538e+06
HTP0543A	T21	MS2	Male	36.9	IL-6	pg/mL	2.23438
HTP0543A	T21	MS2	Male	36.9	CRP	pg/mL	2.80245e+07
HTP0543A	T21	MS2	Male	36.9	SAA	pg/mL	2.97831e+07
HTP0587A	T21	MS2	Male	4.3	IL-6	pg/mL	0.241405
HTP0587A	T21	MS2	Male	4.3	CRP	pg/mL	60945.1
HTP0587A	T21	MS2	Male	4.3	SAA	pg/mL	614228
HTP0619A	T21	MS3	Female	37	IL-6	pg/mL	1.33245
HTP0619A	T21	MS3	Female	37	CRP	pg/mL	2.56783e+07
HTP0619A	T21	MS3	Female	37	SAA	pg/mL	1.91584e+08
HTP0641A	T21	MS1	Male	46.6	IL-6	pg/mL	1.3583
HTP0641A	T21	MS1	Male	46.6	CRP	pg/mL	1.15648e+07
HTP0641A	T21	MS1	Male	46.6	SAA	pg/mL	6.38114e+06
HTP0527B	Control	D21	Male	7.4	IL-6	pg/mL	0.19902
HTP0527B	Control	D21	Male	7.4	CRP	pg/mL	47684.4
HTP0527B	Control	D21	Male	7.4	SAA	pg/mL	765737
HTP0634A	T21	MS2	Male	20.4	IL-6	pg/mL	0.626445
HTP0634A	T21	MS2	Male	20.4	CRP	pg/mL	3.65767e+06
HTP0634A	T21	MS2	Male	20.4	SAA	pg/mL	8.49421e+06
HTP0553A	T21	MS2	Female	18.2	IL-6	pg/mL	0.715861
HTP0553A	T21	MS2	Female	18.2	CRP	pg/mL	4.40561e+06
HTP0553A	T21	MS2	Female	18.2	SAA	pg/mL	4.64357e+06
HTP0597A	T21	MS2	Female	12.5	IL-6	pg/mL	0.515583
HTP0597A	T21	MS2	Female	12.5	CRP	pg/mL	853795
HTP0597A	T21	MS2	Female	12.5	SAA	pg/mL	3.87061e+06
HTP0389A	T21	MS1	Female	20.1	IL-6	pg/mL	1.29519
HTP0389A	T21	MS1	Female	20.1	CRP	pg/mL	2.75881e+07
HTP0389A	T21	MS1	Female	20.1	SAA	pg/mL	9.34255e+06
HTP0056B	Control	D21	Female	52.5	IL-6	pg/mL	1.03205
HTP0056B	Control	D21	Female	52.5	CRP	pg/mL	1.97011e+07
HTP0056B	Control	D21	Female	52.5	SAA	pg/mL	6.79659e+06
HTP0660A	T21	MS1	Male	13	IL-6	pg/mL	0.555688
HTP0660A	T21	MS1	Male	13	CRP	pg/mL	78402.8
HTP0660A	T21	MS1	Male	13	SAA	pg/mL	390866
HTP0550A	T21	MS1	Female	15.2	IL-6	pg/mL	0.81512
HTP0550A	T21	MS1	Female	15.2	CRP	pg/mL	2.75761e+06
HTP0550A	T21	MS1	Female	15.2	SAA	pg/mL	2.5844e+06
HTP0205B	Control	D21	Female	42.6	IL-6	pg/mL	1.02275
HTP0205B	Control	D21	Female	42.6	CRP	pg/mL	4.57849e+06
HTP0205B	Control	D21	Female	42.6	SAA	pg/mL	5.49898e+06
HTP0632A	T21	MS2	Female	26.4	IL-6	pg/mL	0.284496
HTP0632A	T21	MS2	Female	26.4	CRP	pg/mL	604338
HTP0632A	T21	MS2	Female	26.4	SAA	pg/mL	3.80141e+06
HTP0665A	T21	MS1	Female	23.4	IL-6	pg/mL	1.50751
HTP0665A	T21	MS1	Female	23.4	CRP	pg/mL	2.13684e+07
HTP0665A	T21	MS1	Female	23.4	SAA	pg/mL	2.52109e+07
HTP0473A	T21	MS1	Male	17.1	IL-6	pg/mL	0.431096
HTP0473A	T21	MS1	Male	17.1	CRP	pg/mL	2.84554e+06
HTP0473A	T21	MS1	Male	17.1	SAA	pg/mL	401943
HTP0405A	T21	MS3	Male	26.1	IL-6	pg/mL	0.626274
HTP0405A	T21	MS3	Male	26.1	CRP	pg/mL	1.05392e+06
HTP0405A	T21	MS3	Male	26.1	SAA	pg/mL	4.75386e+06
HTP0448A	T21	MS2	Male	21.5	IL-6	pg/mL	0.71237
HTP0448A	T21	MS2	Male	21.5	CRP	pg/mL	3.68568e+06
HTP0448A	T21	MS2	Male	21.5	SAA	pg/mL	2.76755e+06
HTP0087B	Control	D21	Male	53	IL-6	pg/mL	0.850786
HTP0087B	Control	D21	Male	53	CRP	pg/mL	5.41694e+06
HTP0087B	Control	D21	Male	53	SAA	pg/mL	6.58563e+06
HTP0455B	Control	D21	Female	7.3	IL-6	pg/mL	0.162007
HTP0455B	Control	D21	Female	7.3	CRP	pg/mL	284288
HTP0455B	Control	D21	Female	7.3	SAA	pg/mL	1.17836e+06
HTP0412A	T21	MS3	Male	20.7	IL-6	pg/mL	0.327115
HTP0412A	T21	MS3	Male	20.7	CRP	pg/mL	529955
HTP0412A	T21	MS3	Male	20.7	SAA	pg/mL	672521
HTP0375A	T21	MS1	Female	10.9	IL-6	pg/mL	0.19654
HTP0375A	T21	MS1	Female	10.9	CRP	pg/mL	42134.1
HTP0375A	T21	MS1	Female	10.9	SAA	pg/mL	122693
HTP0426A	T21	MS3	Male	17.5	IL-6	pg/mL	0.377646
HTP0426A	T21	MS3	Male	17.5	CRP	pg/mL	2.08405e+06
HTP0426A	T21	MS3	Male	17.5	SAA	pg/mL	1.33695e+06
HTP0577A	T21	MS2	Female	28.4	IL-6	pg/mL	1.12658
HTP0577A	T21	MS2	Female	28.4	CRP	pg/mL	2.53413e+07
HTP0577A	T21	MS2	Female	28.4	SAA	pg/mL	1.46268e+07
HTP0041B	Control	D21	Female	30.6	IL-6	pg/mL	0.221713
HTP0041B	Control	D21	Female	30.6	CRP	pg/mL	3.80281e+06
HTP0041B	Control	D21	Female	30.6	SAA	pg/mL	3.78402e+06
HTP0517A	T21	MS2	Male	2.7	IL-6	pg/mL	0.695527
HTP0517A	T21	MS2	Male	2.7	CRP	pg/mL	156771
HTP0517A	T21	MS2	Male	2.7	SAA	pg/mL	92822.6
HTP0594A	T21	MS1	Male	30.1	IL-6	pg/mL	1.76439
HTP0594A	T21	MS1	Male	30.1	CRP	pg/mL	1.70653e+06
HTP0594A	T21	MS1	Male	30.1	SAA	pg/mL	5.65112e+06
HTP0392A	T21	MS3	Male	32.4	IL-6	pg/mL	1.16096
HTP0392A	T21	MS3	Male	32.4	CRP	pg/mL	6.01276e+06
HTP0392A	T21	MS3	Male	32.4	SAA	pg/mL	1.80649e+06
HTP0487A	T21	MS2	Male	4.6	IL-6	pg/mL	0.497493
HTP0487A	T21	MS2	Male	4.6	CRP	pg/mL	115931
HTP0487A	T21	MS2	Male	4.6	SAA	pg/mL	471351
HTP0251A2	T21	MS3	Female	34.3	IL-6	pg/mL	1.82997
HTP0251A2	T21	MS3	Female	34.3	CRP	pg/mL	3.40799e+07
HTP0251A2	T21	MS3	Female	34.3	SAA	pg/mL	1.96084e+07
HTP0351A	T21	MS2	Male	27	IL-6	pg/mL	0.740646
HTP0351A	T21	MS2	Male	27	CRP	pg/mL	405210
HTP0351A	T21	MS2	Male	27	SAA	pg/mL	3.84347e+06
HTP0415A	T21	MS3	Female	8.3	IL-6	pg/mL	0.766232
HTP0415A	T21	MS3	Female	8.3	CRP	pg/mL	2.34853e+06
HTP0415A	T21	MS3	Female	8.3	SAA	pg/mL	1.115e+06
HTP0598A	T21	MS3	Female	18	IL-6	pg/mL	1.14959
HTP0598A	T21	MS3	Female	18	CRP	pg/mL	1.35823e+07
HTP0598A	T21	MS3	Female	18	SAA	pg/mL	2.06761e+07
HTP0625A	T21	MS1	Male	40.1	IL-6	pg/mL	0.72442
HTP0625A	T21	MS1	Male	40.1	CRP	pg/mL	643064
HTP0625A	T21	MS1	Male	40.1	SAA	pg/mL	1.46418e+06
HTP0111B	Control	D21	Female	42.5	IL-6	pg/mL	0.182337
HTP0111B	Control	D21	Female	42.5	CRP	pg/mL	1.70232e+06
HTP0111B	Control	D21	Female	42.5	SAA	pg/mL	4.1498e+06
HTP0456A	T21	MS2	Male	7.3	IL-6	pg/mL	0.328493
HTP0456A	T21	MS2	Male	7.3	CRP	pg/mL	136471
HTP0456A	T21	MS2	Male	7.3	SAA	pg/mL	1.29766e+06
HTP0262A2	T21	MS3	Female	14.3	IL-6	pg/mL	0.335133
HTP0262A2	T21	MS3	Female	14.3	CRP	pg/mL	2.34879e+06
HTP0262A2	T21	MS3	Female	14.3	SAA	pg/mL	2.51119e+06
HTP0592A	T21	MS2	Female	14.5	IL-6	pg/mL	1.28018
HTP0592A	T21	MS2	Female	14.5	CRP	pg/mL	1.04908e+07
HTP0592A	T21	MS2	Female	14.5	SAA	pg/mL	1.37656e+07
HTP0331A	T21	MS3	Male	23.1	IL-6	pg/mL	1.73844
HTP0331A	T21	MS3	Male	23.1	CRP	pg/mL	1.18596e+07
HTP0331A	T21	MS3	Male	23.1	SAA	pg/mL	1.69065e+07
HTP0506B	Control	D21	Male	31.2	IL-6	pg/mL	1.09853
HTP0506B	Control	D21	Male	31.2	CRP	pg/mL	3.0091e+07
HTP0506B	Control	D21	Male	31.2	SAA	pg/mL	1.06072e+07
HTP0219A2	T21	MS2	Female	19.5	IL-6	pg/mL	0.355601
HTP0219A2	T21	MS2	Female	19.5	CRP	pg/mL	7.70885e+06
HTP0219A2	T21	MS2	Female	19.5	SAA	pg/mL	1.78925e+07
HTP0460A	T21	MS1	Male	20.3	IL-6	pg/mL	0.387278
HTP0460A	T21	MS1	Male	20.3	CRP	pg/mL	1.36949e+06
HTP0460A	T21	MS1	Male	20.3	SAA	pg/mL	2.92892e+06
HTP0507A	T21	MS3	Male	8.2	IL-6	pg/mL	1.36746
HTP0507A	T21	MS3	Male	8.2	CRP	pg/mL	1.23433e+07
HTP0507A	T21	MS3	Male	8.2	SAA	pg/mL	9.2428e+06
HTP0630A	T21	MS2	Male	39.9	IL-6	pg/mL	0.37883
HTP0630A	T21	MS2	Male	39.9	CRP	pg/mL	658154
HTP0630A	T21	MS2	Male	39.9	SAA	pg/mL	2.11186e+06
HTP0485A	T21	MS2	Female	5.7	IL-6	pg/mL	0.253301
HTP0485A	T21	MS2	Female	5.7	CRP	pg/mL	152489
HTP0485A	T21	MS2	Female	5.7	SAA	pg/mL	847286
HTP0548A	T21	MS3	Female	46.2	IL-6	pg/mL	1.62585
HTP0548A	T21	MS3	Female	46.2	CRP	pg/mL	4.46993e+06
HTP0548A	T21	MS3	Female	46.2	SAA	pg/mL	8.66426e+06
HTP0509B	Control	D21	Female	32.8	IL-6	pg/mL	0.289424
HTP0509B	Control	D21	Female	32.8	CRP	pg/mL	682314
HTP0509B	Control	D21	Female	32.8	SAA	pg/mL	564333
HTP0609A	T21	MS1	Female	4	IL-6	pg/mL	0.286402
HTP0609A	T21	MS1	Female	4	CRP	pg/mL	210442
HTP0609A	T21	MS1	Female	4	SAA	pg/mL	630345
HTP0537A	T21	MS2	Female	51.9	IL-6	pg/mL	1.04671
HTP0537A	T21	MS2	Female	51.9	CRP	pg/mL	6.59209e+06
HTP0537A	T21	MS2	Female	51.9	SAA	pg/mL	3.63133e+06
HTP0585A	T21	MS3	Female	16.5	IL-6	pg/mL	2.07655
HTP0585A	T21	MS3	Female	16.5	CRP	pg/mL	3.79413e+06
HTP0585A	T21	MS3	Female	16.5	SAA	pg/mL	8.26542e+06
HTP0437A	T21	MS2	Male	24.9	IL-6	pg/mL	2.51132
HTP0437A	T21	MS2	Male	24.9	CRP	pg/mL	1.71877e+07
HTP0437A	T21	MS2	Male	24.9	SAA	pg/mL	1.26114e+07
HTP0384A	T21	MS3	Female	27.8	IL-6	pg/mL	1.89052
HTP0384A	T21	MS3	Female	27.8	CRP	pg/mL	2.03129e+07
HTP0384A	T21	MS3	Female	27.8	SAA	pg/mL	2.32219e+07

## Sheet: 5D
KCNJ15 mRNA									Protein values
SampleID	Karyotype	subtype	Sex	Age	HSA21_gene	EnsemblID	RPKM		SampleID	Karyotype	subtype	Sex	Age	Analyte	units	value
HTP0119A	T21	MS1	Female	50.9	KCNJ15	ENSG00000157551.19	34.7058		HTP0591A	T21	MS2	Male	31.9	IL-6	pg/mL	0.733586
HTP0151A	T21	MS3	Male	27.4	KCNJ15	ENSG00000157551.19	56.5749		HTP0591A	T21	MS2	Male	31.9	CRP	pg/mL	829630
HTP0219A2	T21	MS2	Female	19.5	KCNJ15	ENSG00000157551.19	31.9142		HTP0591A	T21	MS2	Male	31.9	SAA	pg/mL	2.74729e+06
HTP0230A2	T21	MS3	Female	39.6	KCNJ15	ENSG00000157551.19	43.3818		HTP0330A	T21	MS1	Male	6.1	IL-6	pg/mL	0.229463
HTP0236A2	T21	MS1	Male	11.3	KCNJ15	ENSG00000157551.19	30.4164		HTP0330A	T21	MS1	Male	6.1	CRP	pg/mL	183637
HTP0241A2	T21	MS3	Female	17.9	KCNJ15	ENSG00000157551.19	57.8464		HTP0330A	T21	MS1	Male	6.1	SAA	pg/mL	410039
HTP0247A2	T21	MS3	Male	22.5	KCNJ15	ENSG00000157551.19	32.1717		HTP0236A2	T21	MS1	Male	11.3	IL-6	pg/mL	0.428187
HTP0249A2	T21	MS2	Female	34	KCNJ15	ENSG00000157551.19	23.0073		HTP0236A2	T21	MS1	Male	11.3	CRP	pg/mL	226008
HTP0251A2	T21	MS3	Female	34.3	KCNJ15	ENSG00000157551.19	63.4071		HTP0236A2	T21	MS1	Male	11.3	SAA	pg/mL	332593
HTP0259A2	T21	MS3	Female	32.6	KCNJ15	ENSG00000157551.19	61.8856		HTP0491A	T21	MS1	Male	6.5	IL-6	pg/mL	0.475164
HTP0261A2	T21	MS1	Male	22.9	KCNJ15	ENSG00000157551.19	23.1724		HTP0491A	T21	MS1	Male	6.5	CRP	pg/mL	604965
HTP0262A2	T21	MS3	Female	14.3	KCNJ15	ENSG00000157551.19	34.6207		HTP0491A	T21	MS1	Male	6.5	SAA	pg/mL	1.32466e+06
HTP0263A2	T21	MS2	Female	12.4	KCNJ15	ENSG00000157551.19	26.9965		HTP0599A	T21	MS3	Female	36.6	IL-6	pg/mL	0.87048
HTP0293A	T21	MS3	Male	6.2	KCNJ15	ENSG00000157551.19	60.5665		HTP0599A	T21	MS3	Female	36.6	CRP	pg/mL	1.41858e+07
HTP0295A	T21	MS3	Male	51.2	KCNJ15	ENSG00000157551.19	48.5704		HTP0599A	T21	MS3	Female	36.6	SAA	pg/mL	4.41644e+07
HTP0296A	T21	MS3	Male	55.1	KCNJ15	ENSG00000157551.19	52.3757		HTP0464A	T21	MS3	Male	22.7	IL-6	pg/mL	0.594249
HTP0298A	T21	MS1	Female	25.8	KCNJ15	ENSG00000157551.19	18.4381		HTP0464A	T21	MS3	Male	22.7	CRP	pg/mL	1.20606e+07
HTP0300A	T21	MS1	Female	30.8	KCNJ15	ENSG00000157551.19	51.6523		HTP0464A	T21	MS3	Male	22.7	SAA	pg/mL	6.08035e+06
HTP0306A	T21	MS3	Male	23.2	KCNJ15	ENSG00000157551.19	53.5793		HTP0544A	T21	MS2	Male	38.1	IL-6	pg/mL	0.716112
HTP0321A	T21	MS3	Female	14	KCNJ15	ENSG00000157551.19	28.3113		HTP0544A	T21	MS2	Male	38.1	CRP	pg/mL	5.84889e+06
HTP0323A	T21	MS3	Male	3.8	KCNJ15	ENSG00000157551.19	59.7837		HTP0544A	T21	MS2	Male	38.1	SAA	pg/mL	168152795
HTP0325A	T21	MS3	Male	13.4	KCNJ15	ENSG00000157551.19	33.3605		HTP0541A	T21	MS2	Male	29.7	IL-6	pg/mL	0.503579
HTP0327A	T21	MS1	Male	6.5	KCNJ15	ENSG00000157551.19	49.5172		HTP0541A	T21	MS2	Male	29.7	CRP	pg/mL	979631
HTP0330A	T21	MS1	Male	6.1	KCNJ15	ENSG00000157551.19	24.9105		HTP0541A	T21	MS2	Male	29.7	SAA	pg/mL	3.23172e+06
HTP0331A	T21	MS3	Male	23.1	KCNJ15	ENSG00000157551.19	39.8406		HTP0467A	T21	MS2	Female	32.5	IL-6	pg/mL	1.12458
HTP0336A	T21	MS1	Female	8.7	KCNJ15	ENSG00000157551.19	25.5438		HTP0467A	T21	MS2	Female	32.5	CRP	pg/mL	3.41245e+07
HTP0337A	T21	MS3	Male	22.2	KCNJ15	ENSG00000157551.19	38.7667		HTP0467A	T21	MS2	Female	32.5	SAA	pg/mL	5.63944e+07
HTP0339A	T21	MS1	Male	16.1	KCNJ15	ENSG00000157551.19	17.4912		HTP0241A2	T21	MS3	Female	17.9	IL-6	pg/mL	0.466834
HTP0340A	T21	MS3	Female	18.6	KCNJ15	ENSG00000157551.19	28.2657		HTP0241A2	T21	MS3	Female	17.9	CRP	pg/mL	312133
HTP0341A	T21	MS1	Male	2.6	KCNJ15	ENSG00000157551.19	17.6126		HTP0241A2	T21	MS3	Female	17.9	SAA	pg/mL	459408
HTP0342A	T21	MS1	Female	13.6	KCNJ15	ENSG00000157551.19	17.4274		HTP0657A	T21	MS3	Male	16.9	IL-6	pg/mL	1.20649
HTP0345A	T21	MS3	Female	52.7	KCNJ15	ENSG00000157551.19	68.293		HTP0657A	T21	MS3	Male	16.9	CRP	pg/mL	3.72957e+06
HTP0354A	T21	MS1	Male	6	KCNJ15	ENSG00000157551.19	28.8424		HTP0657A	T21	MS3	Male	16.9	SAA	pg/mL	1.43558e+07
HTP0357A	T21	MS1	Male	3.8	KCNJ15	ENSG00000157551.19	8.95863		HTP0471A	T21	MS1	Female	9	IL-6	pg/mL	0.30251
HTP0364A	T21	MS3	Male	13.7	KCNJ15	ENSG00000157551.19	69.3004		HTP0471A	T21	MS1	Female	9	CRP	pg/mL	964416
HTP0367A	T21	MS1	Male	13.6	KCNJ15	ENSG00000157551.19	22.1651		HTP0471A	T21	MS1	Female	9	SAA	pg/mL	711035
HTP0368A	T21	MS1	Male	15.2	KCNJ15	ENSG00000157551.19	23.9709		HTP0438A	T21	MS1	Female	19.9	IL-6	pg/mL	0.914149
HTP0370A	T21	MS1	Male	20.2	KCNJ15	ENSG00000157551.19	32.0489		HTP0438A	T21	MS1	Female	19.9	CRP	pg/mL	1.64117e+07
HTP0373A	T21	MS1	Male	56.7	KCNJ15	ENSG00000157551.19	37.8565		HTP0438A	T21	MS1	Female	19.9	SAA	pg/mL	1.23787e+07
HTP0374A	T21	MS2	Male	25.5	KCNJ15	ENSG00000157551.19	17.4532		HTP0566A	T21	MS2	Male	13.7	IL-6	pg/mL	0.654252
HTP0375A	T21	MS1	Female	10.9	KCNJ15	ENSG00000157551.19	24.253		HTP0566A	T21	MS2	Male	13.7	CRP	pg/mL	264405
HTP0378A	T21	MS3	Female	31.4	KCNJ15	ENSG00000157551.19	57.6529		HTP0566A	T21	MS2	Male	13.7	SAA	pg/mL	775299
HTP0379A	T21	MS1	Female	35.4	KCNJ15	ENSG00000157551.19	47.0236		HTP0651A	T21	MS3	Male	31.2	IL-6	pg/mL	1.87823
HTP0380A	T21	MS2	Male	25.8	KCNJ15	ENSG00000157551.19	21.1011		HTP0651A	T21	MS3	Male	31.2	CRP	pg/mL	2.76669e+07
HTP0381A	T21	MS2	Male	25.4	KCNJ15	ENSG00000157551.19	14.8347		HTP0651A	T21	MS3	Male	31.2	SAA	pg/mL	4.19924e+07
HTP0382A	T21	MS3	Male	39.5	KCNJ15	ENSG00000157551.19	16.2236		HTP0596A	T21	MS2	Female	28.3	IL-6	pg/mL	0.457755
HTP0384A	T21	MS3	Female	27.8	KCNJ15	ENSG00000157551.19	43.3539		HTP0596A	T21	MS2	Female	28.3	CRP	pg/mL	105248
HTP0385A	T21	MS3	Male	25.6	KCNJ15	ENSG00000157551.19	30.8444		HTP0596A	T21	MS2	Female	28.3	SAA	pg/mL	1.83536e+06
HTP0386A	T21	MS2	Male	6.8	KCNJ15	ENSG00000157551.19	24.9787		HTP0584A	T21	MS2	Male	29.3	IL-6	pg/mL	0.90227
HTP0387A	T21	MS1	Female	33.3	KCNJ15	ENSG00000157551.19	43.0942		HTP0584A	T21	MS2	Male	29.3	CRP	pg/mL	6.18904e+06
HTP0388A	T21	MS1	Female	37.5	KCNJ15	ENSG00000157551.19	60.6229		HTP0584A	T21	MS2	Male	29.3	SAA	pg/mL	1.01561e+07
HTP0389A	T21	MS1	Female	20.1	KCNJ15	ENSG00000157551.19	36.0244		HTP0643A	T21	MS3	Male	29.7	IL-6	pg/mL	0.65958
HTP0390A	T21	MS3	Female	15.5	KCNJ15	ENSG00000157551.19	37.3647		HTP0643A	T21	MS3	Male	29.7	CRP	pg/mL	4.34109e+06
HTP0391A	T21	MS1	Male	26.8	KCNJ15	ENSG00000157551.19	25.6628		HTP0643A	T21	MS3	Male	29.7	SAA	pg/mL	3.26341e+06
HTP0392A	T21	MS3	Male	32.4	KCNJ15	ENSG00000157551.19	45.7136		HTP0382A	T21	MS3	Male	39.5	IL-6	pg/mL	0.969532
HTP0393A	T21	MS2	Female	39.8	KCNJ15	ENSG00000157551.19	49.6382		HTP0382A	T21	MS3	Male	39.5	CRP	pg/mL	1.09387e+06
HTP0394A	T21	MS2	Female	23.6	KCNJ15	ENSG00000157551.19	23.6842		HTP0382A	T21	MS3	Male	39.5	SAA	pg/mL	2.68717e+06
HTP0395A	T21	MS2	Male	35.2	KCNJ15	ENSG00000157551.19	17.9888		HTP0463A	T21	MS1	Female	28.3	IL-6	pg/mL	0.766701
HTP0396A	T21	MS3	Male	15.9	KCNJ15	ENSG00000157551.19	50.1835		HTP0463A	T21	MS1	Female	28.3	CRP	pg/mL	2.97086e+06
HTP0397A	T21	MS1	Male	38.7	KCNJ15	ENSG00000157551.19	54.3062		HTP0463A	T21	MS1	Female	28.3	SAA	pg/mL	4.68734e+06
HTP0398A	T21	MS2	Female	17.5	KCNJ15	ENSG00000157551.19	13.2663		HTP0404A	T21	MS3	Female	12.5	IL-6	pg/mL	2.89167
HTP0400A	T21	MS1	Male	14.9	KCNJ15	ENSG00000157551.19	14.0294		HTP0404A	T21	MS3	Female	12.5	CRP	pg/mL	2.81624e+07
HTP0401A	T21	MS3	Female	34.6	KCNJ15	ENSG00000157551.19	50.1499		HTP0404A	T21	MS3	Female	12.5	SAA	pg/mL	165259129
HTP0402A	T21	MS1	Male	35.9	KCNJ15	ENSG00000157551.19	33.0262		HTP0564A	T21	MS1	Male	14.2	IL-6	pg/mL	1.03297
HTP0403A	T21	MS3	Male	13.4	KCNJ15	ENSG00000157551.19	18.8159		HTP0564A	T21	MS1	Male	14.2	CRP	pg/mL	1.12788e+06
HTP0404A	T21	MS3	Female	12.5	KCNJ15	ENSG00000157551.19	48.2377		HTP0564A	T21	MS1	Male	14.2	SAA	pg/mL	1.48536e+06
HTP0405A	T21	MS3	Male	26.1	KCNJ15	ENSG00000157551.19	34.9515		HTP0608A	T21	MS1	Female	32.5	IL-6	pg/mL	2.28869
HTP0406A	T21	MS2	Female	9.2	KCNJ15	ENSG00000157551.19	20.6686		HTP0608A	T21	MS1	Female	32.5	CRP	pg/mL	1.46912e+07
HTP0407A	T21	MS3	Male	43.5	KCNJ15	ENSG00000157551.19	39.9661		HTP0608A	T21	MS1	Female	32.5	SAA	pg/mL	20737332
HTP0408A	T21	MS1	Male	40.6	KCNJ15	ENSG00000157551.19	34.6433		HTP0618A	T21	MS3	Female	37	IL-6	pg/mL	1.59657
HTP0409A	T21	MS2	Female	21.2	KCNJ15	ENSG00000157551.19	48.741		HTP0618A	T21	MS3	Female	37	CRP	pg/mL	1.52576e+07
HTP0410A	T21	MS2	Male	24	KCNJ15	ENSG00000157551.19	24.0636		HTP0618A	T21	MS3	Female	37	SAA	pg/mL	8.79108e+06
HTP0411A	T21	MS3	Female	18.7	KCNJ15	ENSG00000157551.19	40.1705		HTP0482A	T21	MS2	Male	19.3	IL-6	pg/mL	0.312614
HTP0412A	T21	MS3	Male	20.7	KCNJ15	ENSG00000157551.19	27.423		HTP0482A	T21	MS2	Male	19.3	CRP	pg/mL	270615
HTP0413A	T21	MS2	Female	22.5	KCNJ15	ENSG00000157551.19	21.3328		HTP0482A	T21	MS2	Male	19.3	SAA	pg/mL	140685
HTP0414A	T21	MS3	Female	21.8	KCNJ15	ENSG00000157551.19	67.0442		HTP0402A	T21	MS1	Male	35.9	IL-6	pg/mL	0.609693
HTP0415A	T21	MS3	Female	8.3	KCNJ15	ENSG00000157551.19	50.4335		HTP0402A	T21	MS1	Male	35.9	CRP	pg/mL	5.58609e+06
HTP0418A	T21	MS1	Male	3.8	KCNJ15	ENSG00000157551.19	18.1616		HTP0402A	T21	MS1	Male	35.9	SAA	pg/mL	3.46607e+06
HTP0419A	T21	MS1	Male	20.8	KCNJ15	ENSG00000157551.19	29.6739		HTP0476A	T21	MS2	Female	11.1	IL-6	pg/mL	1.60227
HTP0420A	T21	MS1	Male	6.4	KCNJ15	ENSG00000157551.19	11.8929		HTP0476A	T21	MS2	Female	11.1	CRP	pg/mL	1.75346e+06
HTP0421A	T21	MS3	Male	13.7	KCNJ15	ENSG00000157551.19	35.5992		HTP0476A	T21	MS2	Female	11.1	SAA	pg/mL	951609
HTP0423A	T21	MS2	Male	23.9	KCNJ15	ENSG00000157551.19	41.3708		HTP0531A	T21	MS3	Female	3.5	IL-6	pg/mL	0.285693
HTP0424A	T21	MS2	Female	4	KCNJ15	ENSG00000157551.19	38.9236		HTP0531A	T21	MS3	Female	3.5	CRP	pg/mL	177865
HTP0425A	T21	MS2	Male	19.1	KCNJ15	ENSG00000157551.19	27.7277		HTP0531A	T21	MS3	Female	3.5	SAA	pg/mL	868663
HTP0426A	T21	MS3	Male	17.5	KCNJ15	ENSG00000157551.19	43.2324		HTP0445A	T21	MS2	Female	38.8	IL-6	pg/mL	2.53455
HTP0428A	T21	MS2	Male	27.5	KCNJ15	ENSG00000157551.19	31.6845		HTP0445A	T21	MS2	Female	38.8	CRP	pg/mL	1.80206e+07
HTP0430A	T21	MS2	Male	13.9	KCNJ15	ENSG00000157551.19	37.7495		HTP0445A	T21	MS2	Female	38.8	SAA	pg/mL	9.07822e+06
HTP0434A	T21	MS3	Female	25.9	KCNJ15	ENSG00000157551.19	38.651		HTP0552A	T21	MS2	Male	17	IL-6	pg/mL	0.842976
HTP0436A	T21	MS3	Female	32.8	KCNJ15	ENSG00000157551.19	61.9312		HTP0552A	T21	MS2	Male	17	CRP	pg/mL	1.0159e+06
HTP0437A	T21	MS2	Male	24.9	KCNJ15	ENSG00000157551.19	42.7974		HTP0552A	T21	MS2	Male	17	SAA	pg/mL	1.513e+06
HTP0438A	T21	MS1	Female	19.9	KCNJ15	ENSG00000157551.19	52.7027		HTP0336A	T21	MS1	Female	8.7	IL-6	pg/mL	0.309153
HTP0440A	T21	MS2	Male	20.9	KCNJ15	ENSG00000157551.19	38.9297		HTP0336A	T21	MS1	Female	8.7	CRP	pg/mL	2.87517e+06
HTP0445A	T21	MS2	Female	38.8	KCNJ15	ENSG00000157551.19	56.3815		HTP0336A	T21	MS1	Female	8.7	SAA	pg/mL	3.31043e+06
HTP0446A	T21	MS1	Female	31.7	KCNJ15	ENSG00000157551.19	34.5171		HTP0516A	T21	MS1	Male	39.1	IL-6	pg/mL	0.662269
HTP0448A	T21	MS2	Male	21.5	KCNJ15	ENSG00000157551.19	13.5074		HTP0516A	T21	MS1	Male	39.1	CRP	pg/mL	1.16906e+06
HTP0449A	T21	MS2	Male	20.8	KCNJ15	ENSG00000157551.19	22.4905		HTP0516A	T21	MS1	Male	39.1	SAA	pg/mL	2.57595e+06
HTP0450A	T21	MS1	Male	15.4	KCNJ15	ENSG00000157551.19	15.9733		HTP0515A	T21	MS3	Male	13.1	IL-6	pg/mL	0.833267
HTP0451A	T21	MS1	Male	32.5	KCNJ15	ENSG00000157551.19	24.646		HTP0515A	T21	MS3	Male	13.1	CRP	pg/mL	2.97132e+06
HTP0452A	T21	MS2	Female	16.6	KCNJ15	ENSG00000157551.19	34.3645		HTP0515A	T21	MS3	Male	13.1	SAA	pg/mL	2.42422e+07
HTP0454A	T21	MS3	Male	21.7	KCNJ15	ENSG00000157551.19	34.6617		HTP0540A	T21	MS1	Female	14.5	IL-6	pg/mL	0.631516
HTP0456A	T21	MS2	Male	7.3	KCNJ15	ENSG00000157551.19	25.8192		HTP0540A	T21	MS1	Female	14.5	CRP	pg/mL	8.17962e+06
HTP0458A	T21	MS3	Male	20	KCNJ15	ENSG00000157551.19	42.8566		HTP0540A	T21	MS1	Female	14.5	SAA	pg/mL	7.03933e+06
HTP0459A	T21	MS1	Male	13.7	KCNJ15	ENSG00000157551.19	29.7356		HTP0339A	T21	MS1	Male	16.1	IL-6	pg/mL	1.56364
HTP0460A	T21	MS1	Male	20.3	KCNJ15	ENSG00000157551.19	28.122		HTP0339A	T21	MS1	Male	16.1	CRP	pg/mL	4.79647e+06
HTP0461A	T21	MS1	Female	12.5	KCNJ15	ENSG00000157551.19	17.6902		HTP0339A	T21	MS1	Male	16.1	SAA	pg/mL	6.82914e+06
HTP0462A	T21	MS1	Male	38.6	KCNJ15	ENSG00000157551.19	36.663		HTP0650A	T21	MS1	Female	45.7	IL-6	pg/mL	0.583149
HTP0463A	T21	MS1	Female	28.3	KCNJ15	ENSG00000157551.19	35.0625		HTP0650A	T21	MS1	Female	45.7	CRP	pg/mL	9.98911e+06
HTP0464A	T21	MS3	Male	22.7	KCNJ15	ENSG00000157551.19	34.3917		HTP0650A	T21	MS1	Female	45.7	SAA	pg/mL	6.02359e+06
HTP0465A	T21	MS3	Female	6.8	KCNJ15	ENSG00000157551.19	34.826		HTP0321A	T21	MS3	Female	14	IL-6	pg/mL	0.842848
HTP0467A	T21	MS2	Female	32.5	KCNJ15	ENSG00000157551.19	47.2031		HTP0321A	T21	MS3	Female	14	CRP	pg/mL	7.26781e+06
HTP0469A	T21	MS2	Female	16.7	KCNJ15	ENSG00000157551.19	29.7585		HTP0321A	T21	MS3	Female	14	SAA	pg/mL	1.77412e+06
HTP0471A	T21	MS1	Female	9	KCNJ15	ENSG00000157551.19	20.9		HTP0661A	T21	MS1	Male	28.4	IL-6	pg/mL	0.535721
HTP0473A	T21	MS1	Male	17.1	KCNJ15	ENSG00000157551.19	25.0499		HTP0661A	T21	MS1	Male	28.4	CRP	pg/mL	6.39052e+06
HTP0475A	T21	MS1	Female	22	KCNJ15	ENSG00000157551.19	28.9026		HTP0661A	T21	MS1	Male	28.4	SAA	pg/mL	2.3338e+06
HTP0476A	T21	MS2	Female	11.1	KCNJ15	ENSG00000157551.19	34.6243		HTP0578A	T21	MS1	Male	25.7	IL-6	pg/mL	1.3074
HTP0477A	T21	MS1	Male	3.4	KCNJ15	ENSG00000157551.19	13.5244		HTP0578A	T21	MS1	Male	25.7	CRP	pg/mL	2.51059e+06
HTP0478A	T21	MS1	Female	40.3	KCNJ15	ENSG00000157551.19	38.968		HTP0578A	T21	MS1	Male	25.7	SAA	pg/mL	1.88949e+06
HTP0479A	T21	MS1	Male	3.7	KCNJ15	ENSG00000157551.19	30.9177		HTP0458A	T21	MS3	Male	20	IL-6	pg/mL	0.908813
HTP0480A	T21	MS1	Female	21.9	KCNJ15	ENSG00000157551.19	62.3686		HTP0458A	T21	MS3	Male	20	CRP	pg/mL	7.04712e+06
HTP0482A	T21	MS2	Male	19.3	KCNJ15	ENSG00000157551.19	22.151		HTP0458A	T21	MS3	Male	20	SAA	pg/mL	4.76673e+06
HTP0484A	T21	MS3	Male	5.6	KCNJ15	ENSG00000157551.19	44.8665		HTP0119A	T21	MS1	Female	50.9	IL-6	pg/mL	0.915189
HTP0485A	T21	MS2	Female	5.7	KCNJ15	ENSG00000157551.19	20.3616		HTP0119A	T21	MS1	Female	50.9	CRP	pg/mL	573650
HTP0487A	T21	MS2	Male	4.6	KCNJ15	ENSG00000157551.19	33.5377		HTP0119A	T21	MS1	Female	50.9	SAA	pg/mL	159571
HTP0488A	T21	MS1	Male	5.4	KCNJ15	ENSG00000157551.19	35.486		HTP0423A	T21	MS2	Male	23.9	IL-6	pg/mL	0.407992
HTP0491A	T21	MS1	Male	6.5	KCNJ15	ENSG00000157551.19	14.9448		HTP0423A	T21	MS2	Male	23.9	CRP	pg/mL	3.02043e+06
HTP0494A	T21	MS2	Female	7.1	KCNJ15	ENSG00000157551.19	11.7203		HTP0423A	T21	MS2	Male	23.9	SAA	pg/mL	1.69455e+06
HTP0501A	T21	MS3	Male	4	KCNJ15	ENSG00000157551.19	62.5977		HTP0530A	T21	MS3	Female	39.6	IL-6	pg/mL	0.36565
HTP0507A	T21	MS3	Male	8.2	KCNJ15	ENSG00000157551.19	57.9227		HTP0530A	T21	MS3	Female	39.6	CRP	pg/mL	5.51725e+06
HTP0510A	T21	MS1	Female	23	KCNJ15	ENSG00000157551.19	21.5395		HTP0530A	T21	MS3	Female	39.6	SAA	pg/mL	4.02648e+06
HTP0512A	T21	MS3	Male	30	KCNJ15	ENSG00000157551.19	44.1965		HTP0450A	T21	MS1	Male	15.4	IL-6	pg/mL	0.668795
HTP0515A	T21	MS3	Male	13.1	KCNJ15	ENSG00000157551.19	25.2023		HTP0450A	T21	MS1	Male	15.4	CRP	pg/mL	1.6479e+06
HTP0516A	T21	MS1	Male	39.1	KCNJ15	ENSG00000157551.19	30.8296		HTP0450A	T21	MS1	Male	15.4	SAA	pg/mL	2.68255e+06
HTP0517A	T21	MS2	Male	2.7	KCNJ15	ENSG00000157551.19	38.2848		HTP0652A	T21	MS1	Female	35.1	IL-6	pg/mL	1.00467
HTP0519A	T21	MS1	Male	2	KCNJ15	ENSG00000157551.19	21.1252		HTP0652A	T21	MS1	Female	35.1	CRP	pg/mL	5.27224e+06
HTP0525A	T21	MS1	Female	34.2	KCNJ15	ENSG00000157551.19	34.4565		HTP0652A	T21	MS1	Female	35.1	SAA	pg/mL	3.93422e+06
HTP0530A	T21	MS3	Female	39.6	KCNJ15	ENSG00000157551.19	30.7969		HTP0459A	T21	MS1	Male	13.7	IL-6	pg/mL	1.06381
HTP0531A	T21	MS3	Female	3.5	KCNJ15	ENSG00000157551.19	19.7664		HTP0459A	T21	MS1	Male	13.7	CRP	pg/mL	3.31125e+06
HTP0534A	T21	MS1	Male	36.9	KCNJ15	ENSG00000157551.19	25.5424		HTP0459A	T21	MS1	Male	13.7	SAA	pg/mL	862110
HTP0535A	T21	MS3	Male	23.6	KCNJ15	ENSG00000157551.19	28.4503		HTP0293A	T21	MS3	Male	6.2	IL-6	pg/mL	0.939614
HTP0537A	T21	MS2	Female	51.9	KCNJ15	ENSG00000157551.19	44.4214		HTP0293A	T21	MS3	Male	6.2	CRP	pg/mL	332678
HTP0538A	T21	MS3	Male	28.4	KCNJ15	ENSG00000157551.19	30.6686		HTP0293A	T21	MS3	Male	6.2	SAA	pg/mL	791866
HTP0539A	T21	MS2	Female	42.8	KCNJ15	ENSG00000157551.19	37.8219		HTP0249A2	T21	MS2	Female	34	IL-6	pg/mL	0.130051
HTP0540A	T21	MS1	Female	14.5	KCNJ15	ENSG00000157551.19	37.1266		HTP0249A2	T21	MS2	Female	34	CRP	pg/mL	61251.6
HTP0541A	T21	MS2	Male	29.7	KCNJ15	ENSG00000157551.19	21.6875		HTP0249A2	T21	MS2	Female	34	SAA	pg/mL	1.18545e+06
HTP0542A	T21	MS2	Male	27.8	KCNJ15	ENSG00000157551.19	33.1213		HTP0610A	T21	MS3	Female	17	IL-6	pg/mL	22.0039
HTP0543A	T21	MS2	Male	36.9	KCNJ15	ENSG00000157551.19	26.9481		HTP0610A	T21	MS3	Female	17	CRP	pg/mL	4.20895e+07
HTP0544A	T21	MS2	Male	38.1	KCNJ15	ENSG00000157551.19	32.425		HTP0610A	T21	MS3	Female	17	SAA	pg/mL	310848032
HTP0545A	T21	MS1	Male	18.1	KCNJ15	ENSG00000157551.19	53.3773		HTP0261A2	T21	MS1	Male	22.9	IL-6	pg/mL	0.332408
HTP0546A	T21	MS2	Female	51.4	KCNJ15	ENSG00000157551.19	33.6791		HTP0261A2	T21	MS1	Male	22.9	CRP	pg/mL	2.43607e+06
HTP0547A	T21	MS2	Female	26	KCNJ15	ENSG00000157551.19	37.7995		HTP0261A2	T21	MS1	Male	22.9	SAA	pg/mL	1.30652e+06
HTP0548A	T21	MS3	Female	46.2	KCNJ15	ENSG00000157551.19	56.9335		HTP0430A	T21	MS2	Male	13.9	IL-6	pg/mL	0.511817
HTP0549A	T21	MS3	Female	20.6	KCNJ15	ENSG00000157551.19	60.1019		HTP0430A	T21	MS2	Male	13.9	CRP	pg/mL	1.67354e+06
HTP0550A	T21	MS1	Female	15.2	KCNJ15	ENSG00000157551.19	22.8495		HTP0430A	T21	MS2	Male	13.9	SAA	pg/mL	1.61821e+06
HTP0552A	T21	MS2	Male	17	KCNJ15	ENSG00000157551.19	18.3706		HTP0644A	T21	MS3	Male	28.7	IL-6	pg/mL	0.491633
HTP0553A	T21	MS2	Female	18.2	KCNJ15	ENSG00000157551.19	24.6881		HTP0644A	T21	MS3	Male	28.7	CRP	pg/mL	672337
HTP0554A	T21	MS2	Male	23.1	KCNJ15	ENSG00000157551.19	30.6066		HTP0644A	T21	MS3	Male	28.7	SAA	pg/mL	4.53092e+06
HTP0556A	T21	MS2	Male	28.3	KCNJ15	ENSG00000157551.19	47.9455		HTP0638A	T21	MS3	Female	32.7	IL-6	pg/mL	5.40961
HTP0560A	T21	MS2	Male	50.1	KCNJ15	ENSG00000157551.19	22.6058		HTP0638A	T21	MS3	Female	32.7	CRP	pg/mL	1.8212e+07
HTP0561A	T21	MS3	Male	13.7	KCNJ15	ENSG00000157551.19	45.7514		HTP0638A	T21	MS3	Female	32.7	SAA	pg/mL	5.89556e+07
HTP0563A	T21	MS2	Female	8.7	KCNJ15	ENSG00000157551.19	12.0859		HTP0395A	T21	MS2	Male	35.2	IL-6	pg/mL	0.542228
HTP0564A	T21	MS1	Male	14.2	KCNJ15	ENSG00000157551.19	22.4304		HTP0395A	T21	MS2	Male	35.2	CRP	pg/mL	1.81083e+06
HTP0565A	T21	MS2	Male	22.5	KCNJ15	ENSG00000157551.19	32.4106		HTP0395A	T21	MS2	Male	35.2	SAA	pg/mL	916722
HTP0566A	T21	MS2	Male	13.7	KCNJ15	ENSG00000157551.19	18.4356		HTP0306A	T21	MS3	Male	23.2	IL-6	pg/mL	2.40731
HTP0568A	T21	MS2	Male	28.3	KCNJ15	ENSG00000157551.19	24.4419		HTP0306A	T21	MS3	Male	23.2	CRP	pg/mL	1.41128e+07
HTP0569A	T21	MS2	Male	22.9	KCNJ15	ENSG00000157551.19	15.2745		HTP0306A	T21	MS3	Male	23.2	SAA	pg/mL	3.24613e+07
HTP0570A	T21	MS3	Male	38.8	KCNJ15	ENSG00000157551.19	54.9343		HTP0627A	T21	MS3	Female	21.1	IL-6	pg/mL	2.51085
HTP0571A	T21	MS3	Male	13.1	KCNJ15	ENSG00000157551.19	53.7914		HTP0627A	T21	MS3	Female	21.1	CRP	pg/mL	1.85397e+07
HTP0572A	T21	MS3	Male	24.4	KCNJ15	ENSG00000157551.19	44.2953		HTP0627A	T21	MS3	Female	21.1	SAA	pg/mL	3.17567e+07
HTP0574A	T21	MS3	Male	42.4	KCNJ15	ENSG00000157551.19	26.718		HTP0418A	T21	MS1	Male	3.8	IL-6	pg/mL	0.311313
HTP0575A	T21	MS2	Female	17.2	KCNJ15	ENSG00000157551.19	28.9115		HTP0418A	T21	MS1	Male	3.8	CRP	pg/mL	127613
HTP0577A	T21	MS2	Female	28.4	KCNJ15	ENSG00000157551.19	37.4534		HTP0418A	T21	MS1	Male	3.8	SAA	pg/mL	482626
HTP0578A	T21	MS1	Male	25.7	KCNJ15	ENSG00000157551.19	33.4588		HTP0624A	T21	MS2	Female	28.1	IL-6	pg/mL	1.04332
HTP0580A	T21	MS1	Female	31.8	KCNJ15	ENSG00000157551.19	31.4465		HTP0624A	T21	MS2	Female	28.1	CRP	pg/mL	2.37472e+06
HTP0581A	T21	MS2	Male	30.6	KCNJ15	ENSG00000157551.19	21.8368		HTP0624A	T21	MS2	Female	28.1	SAA	pg/mL	1.71789e+06
HTP0583A	T21	MS1	Female	6.2	KCNJ15	ENSG00000157551.19	21.9844		HTP0621A	T21	MS2	Female	21.4	IL-6	pg/mL	0.296685
HTP0584A	T21	MS2	Male	29.3	KCNJ15	ENSG00000157551.19	28.0458		HTP0621A	T21	MS2	Female	21.4	CRP	pg/mL	1.24177e+06
HTP0585A	T21	MS3	Female	16.5	KCNJ15	ENSG00000157551.19	66.8599		HTP0621A	T21	MS2	Female	21.4	SAA	pg/mL	1.51362e+06
HTP0586A	T21	MS3	Male	31.9	KCNJ15	ENSG00000157551.19	66.9133		HTP0340A	T21	MS3	Female	18.6	IL-6	pg/mL	0.683807
HTP0587A	T21	MS2	Male	4.3	KCNJ15	ENSG00000157551.19	18.7311		HTP0340A	T21	MS3	Female	18.6	CRP	pg/mL	5.01848e+06
HTP0588A	T21	MS1	Female	19.2	KCNJ15	ENSG00000157551.19	33.3261		HTP0340A	T21	MS3	Female	18.6	SAA	pg/mL	1.4421e+06
HTP0589A	T21	MS3	Female	19	KCNJ15	ENSG00000157551.19	70.8724		HTP0374A	T21	MS2	Male	25.5	IL-6	pg/mL	0.349415
HTP0590A	T21	MS3	Male	16.8	KCNJ15	ENSG00000157551.19	50.8236		HTP0374A	T21	MS2	Male	25.5	CRP	pg/mL	2.41802e+06
HTP0591A	T21	MS2	Male	31.9	KCNJ15	ENSG00000157551.19	21.8514		HTP0374A	T21	MS2	Male	25.5	SAA	pg/mL	2.46645e+06
HTP0592A	T21	MS2	Female	14.5	KCNJ15	ENSG00000157551.19	51.32		HTP0667A	T21	MS2	Male	24.1	IL-6	pg/mL	0.460347
HTP0593A	T21	MS2	Male	11.7	KCNJ15	ENSG00000157551.19	35.4329		HTP0667A	T21	MS2	Male	24.1	CRP	pg/mL	600732
HTP0594A	T21	MS1	Male	30.1	KCNJ15	ENSG00000157551.19	33.0776		HTP0667A	T21	MS2	Male	24.1	SAA	pg/mL	843402
HTP0596A	T21	MS2	Female	28.3	KCNJ15	ENSG00000157551.19	27.125		HTP0477A	T21	MS1	Male	3.4	IL-6	pg/mL	0.299802
HTP0597A	T21	MS2	Female	12.5	KCNJ15	ENSG00000157551.19	19.5475		HTP0477A	T21	MS1	Male	3.4	CRP	pg/mL	27695.5
HTP0598A	T21	MS3	Female	18	KCNJ15	ENSG00000157551.19	52.0745		HTP0477A	T21	MS1	Male	3.4	SAA	pg/mL	458118
HTP0599A	T21	MS3	Female	36.6	KCNJ15	ENSG00000157551.19	65.7046		HTP0554A	T21	MS2	Male	23.1	IL-6	pg/mL	24.2101
HTP0600A	T21	MS3	Male	10.8	KCNJ15	ENSG00000157551.19	122.692		HTP0554A	T21	MS2	Male	23.1	CRP	pg/mL	5.53966e+06
HTP0602A	T21	MS3	Female	13.5	KCNJ15	ENSG00000157551.19	39.2005		HTP0554A	T21	MS2	Male	23.1	SAA	pg/mL	9.87528e+06
HTP0603A	T21	MS1	Female	12.7	KCNJ15	ENSG00000157551.19	31.6714		HTP0535A	T21	MS3	Male	23.6	IL-6	pg/mL	0.300466
HTP0604A	T21	MS3	Female	26.6	KCNJ15	ENSG00000157551.19	46.9717		HTP0535A	T21	MS3	Male	23.6	CRP	pg/mL	2.21837e+06
HTP0605A	T21	MS3	Male	17.5	KCNJ15	ENSG00000157551.19	53.9798		HTP0535A	T21	MS3	Male	23.6	SAA	pg/mL	1.91074e+06
HTP0607A	T21	MS2	Male	23.9	KCNJ15	ENSG00000157551.19	30.2084		HTP0406A	T21	MS2	Female	9.2	IL-6	pg/mL	0.371459
HTP0608A	T21	MS1	Female	32.5	KCNJ15	ENSG00000157551.19	43.6532		HTP0406A	T21	MS2	Female	9.2	CRP	pg/mL	271916
HTP0609A	T21	MS1	Female	4	KCNJ15	ENSG00000157551.19	12.7663		HTP0406A	T21	MS2	Female	9.2	SAA	pg/mL	678654
HTP0610A	T21	MS3	Female	17	KCNJ15	ENSG00000157551.19	102.362		HTP0462A	T21	MS1	Male	38.6	IL-6	pg/mL	1.20441
HTP0611A	T21	MS1	Female	23.9	KCNJ15	ENSG00000157551.19	26.6007		HTP0462A	T21	MS1	Male	38.6	CRP	pg/mL	3.33577e+06
HTP0612A	T21	MS1	Male	11.4	KCNJ15	ENSG00000157551.19	16.8095		HTP0462A	T21	MS1	Male	38.6	SAA	pg/mL	9.29629e+06
HTP0613A	T21	MS3	Female	10.3	KCNJ15	ENSG00000157551.19	44.8958		HTP0590A	T21	MS3	Male	16.8	IL-6	pg/mL	0.949443
HTP0616A	T21	MS3	Male	19	KCNJ15	ENSG00000157551.19	60.0941		HTP0590A	T21	MS3	Male	16.8	CRP	pg/mL	4.14703e+06
HTP0617A	T21	MS3	Male	30.5	KCNJ15	ENSG00000157551.19	54.5334		HTP0590A	T21	MS3	Male	16.8	SAA	pg/mL	4.96196e+06
HTP0618A	T21	MS3	Female	37	KCNJ15	ENSG00000157551.19	49.5947		HTP0626A	T21	MS2	Male	14.2	IL-6	pg/mL	0.165359
HTP0619A	T21	MS3	Female	37	KCNJ15	ENSG00000157551.19	51.5297		HTP0626A	T21	MS2	Male	14.2	CRP	pg/mL	246445
HTP0620A	T21	MS3	Female	19.6	KCNJ15	ENSG00000157551.19	45.8082		HTP0626A	T21	MS2	Male	14.2	SAA	pg/mL	634906
HTP0621A	T21	MS2	Female	21.4	KCNJ15	ENSG00000157551.19	58.8732		HTP0545A	T21	MS1	Male	18.1	IL-6	pg/mL	1.11226
HTP0622A	T21	MS2	Female	26	KCNJ15	ENSG00000157551.19	20.2439		HTP0545A	T21	MS1	Male	18.1	CRP	pg/mL	7.62948e+06
HTP0623A	T21	MS2	Female	28.1	KCNJ15	ENSG00000157551.19	34.6989		HTP0545A	T21	MS1	Male	18.1	SAA	pg/mL	41014760
HTP0624A	T21	MS2	Female	28.1	KCNJ15	ENSG00000157551.19	40.7616		HTP0572A	T21	MS3	Male	24.4	IL-6	pg/mL	0.619416
HTP0625A	T21	MS1	Male	40.1	KCNJ15	ENSG00000157551.19	26.4236		HTP0572A	T21	MS3	Male	24.4	CRP	pg/mL	6.72748e+06
HTP0626A	T21	MS2	Male	14.2	KCNJ15	ENSG00000157551.19	32.5674		HTP0572A	T21	MS3	Male	24.4	SAA	pg/mL	5.48109e+06
HTP0627A	T21	MS3	Female	21.1	KCNJ15	ENSG00000157551.19	102.43		HTP0446A	T21	MS1	Female	31.7	IL-6	pg/mL	2.36687
HTP0629A	T21	MS1	Female	7	KCNJ15	ENSG00000157551.19	15.5389		HTP0446A	T21	MS1	Female	31.7	CRP	pg/mL	1.13128e+07
HTP0630A	T21	MS2	Male	39.9	KCNJ15	ENSG00000157551.19	28.2396		HTP0446A	T21	MS1	Female	31.7	SAA	pg/mL	8.64562e+06
HTP0631A	T21	MS1	Female	33	KCNJ15	ENSG00000157551.19	47.6501		HTP0568A	T21	MS2	Male	28.3	IL-6	pg/mL	0.996974
HTP0632A	T21	MS2	Female	26.4	KCNJ15	ENSG00000157551.19	49.4258		HTP0568A	T21	MS2	Male	28.3	CRP	pg/mL	1.81289e+06
HTP0633A	T21	MS1	Male	33.1	KCNJ15	ENSG00000157551.19	24.5396		HTP0568A	T21	MS2	Male	28.3	SAA	pg/mL	2.05962e+06
HTP0634A	T21	MS2	Male	20.4	KCNJ15	ENSG00000157551.19	47.0605		HTP0381A	T21	MS2	Male	25.4	IL-6	pg/mL	0.183697
HTP0637A	T21	MS3	Female	20.1	KCNJ15	ENSG00000157551.19	47.623		HTP0381A	T21	MS2	Male	25.4	CRP	pg/mL	82421
HTP0638A	T21	MS3	Female	32.7	KCNJ15	ENSG00000157551.19	121.696		HTP0381A	T21	MS2	Male	25.4	SAA	pg/mL	298976
HTP0639A	T21	MS1	Male	27.3	KCNJ15	ENSG00000157551.19	28.0359		HTP0407A	T21	MS3	Male	43.5	IL-6	pg/mL	0.330342
HTP0641A	T21	MS1	Male	46.6	KCNJ15	ENSG00000157551.19	33.4794		HTP0407A	T21	MS3	Male	43.5	CRP	pg/mL	749379
HTP0642A	T21	MS3	Female	25.2	KCNJ15	ENSG00000157551.19	50.5443		HTP0407A	T21	MS3	Male	43.5	SAA	pg/mL	4.99054e+06
HTP0643A	T21	MS3	Male	29.7	KCNJ15	ENSG00000157551.19	44.9759		HTP0629A	T21	MS1	Female	7	IL-6	pg/mL	0.233229
HTP0644A	T21	MS3	Male	28.7	KCNJ15	ENSG00000157551.19	26.3153		HTP0629A	T21	MS1	Female	7	CRP	pg/mL	296354
HTP0645A	T21	MS1	Male	28.4	KCNJ15	ENSG00000157551.19	44.1157		HTP0629A	T21	MS1	Female	7	SAA	pg/mL	1.75241e+06
HTP0646A	T21	MS3	Male	17.1	KCNJ15	ENSG00000157551.19	43.0572		HTP0357A	T21	MS1	Male	3.8	IL-6	pg/mL	0.170591
HTP0647A	T21	MS1	Male	7	KCNJ15	ENSG00000157551.19	41.2317		HTP0357A	T21	MS1	Male	3.8	CRP	pg/mL	59136.3
HTP0650A	T21	MS1	Female	45.7	KCNJ15	ENSG00000157551.19	33.0138		HTP0357A	T21	MS1	Male	3.8	SAA	pg/mL	231460
HTP0651A	T21	MS3	Male	31.2	KCNJ15	ENSG00000157551.19	32.8805		HTP0479A	T21	MS1	Male	3.7	IL-6	pg/mL	0.544685
HTP0652A	T21	MS1	Female	35.1	KCNJ15	ENSG00000157551.19	36.2037		HTP0479A	T21	MS1	Male	3.7	CRP	pg/mL	119635
HTP0654A	T21	MS1	Female	26.9	KCNJ15	ENSG00000157551.19	44.3374		HTP0479A	T21	MS1	Male	3.7	SAA	pg/mL	340680
HTP0657A	T21	MS3	Male	16.9	KCNJ15	ENSG00000157551.19	40.707		HTP0373A	T21	MS1	Male	56.7	IL-6	pg/mL	1.15207
HTP0658A	T21	MS1	Male	15.3	KCNJ15	ENSG00000157551.19	34.3989		HTP0373A	T21	MS1	Male	56.7	CRP	pg/mL	4.05872e+06
HTP0659A	T21	MS1	Female	36.5	KCNJ15	ENSG00000157551.19	32.5037		HTP0373A	T21	MS1	Male	56.7	SAA	pg/mL	4.07182e+06
HTP0660A	T21	MS1	Male	13	KCNJ15	ENSG00000157551.19	20.1156		HTP0617A	T21	MS3	Male	30.5	IL-6	pg/mL	0.516562
HTP0661A	T21	MS1	Male	28.4	KCNJ15	ENSG00000157551.19	13.937		HTP0617A	T21	MS3	Male	30.5	CRP	pg/mL	1.90812e+07
HTP0662A	T21	MS1	Female	26.1	KCNJ15	ENSG00000157551.19	29.3163		HTP0617A	T21	MS3	Male	30.5	SAA	pg/mL	14338391
HTP0663A	T21	MS3	Female	20.5	KCNJ15	ENSG00000157551.19	70.6006		HTP0600A	T21	MS3	Male	10.8	IL-6	pg/mL	4.14098
HTP0664A	T21	MS2	Female	29.4	KCNJ15	ENSG00000157551.19	27.9042		HTP0600A	T21	MS3	Male	10.8	CRP	pg/mL	2.4599e+07
HTP0665A	T21	MS1	Female	23.4	KCNJ15	ENSG00000157551.19	41.1026		HTP0600A	T21	MS3	Male	10.8	SAA	pg/mL	166837816
HTP0666A	T21	MS3	Male	17.4	KCNJ15	ENSG00000157551.19	37.8217		HTP0323A	T21	MS3	Male	3.8	IL-6	pg/mL	0.667026
HTP0667A	T21	MS2	Male	24.1	KCNJ15	ENSG00000157551.19	25.4547		HTP0323A	T21	MS3	Male	3.8	CRP	pg/mL	153654
HTP0668A	T21	MS1	Female	29.7	KCNJ15	ENSG00000157551.19	39.4107		HTP0323A	T21	MS3	Male	3.8	SAA	pg/mL	352303
HTP0672A	T21	MS1	Male	17.2	KCNJ15	ENSG00000157551.19	15.2004		HTP0672A	T21	MS1	Male	17.2	IL-6	pg/mL	0.470091
HTP0676A	T21	MS1	Female	19.3	KCNJ15	ENSG00000157551.19	27.6696		HTP0672A	T21	MS1	Male	17.2	CRP	pg/mL	2.54289e+06
HTP0351A	T21	MS2	Male	27	KCNJ15	ENSG00000157551.19	28.1636		HTP0672A	T21	MS1	Male	17.2	SAA	pg/mL	1.52826e+06
									HTP0676A	T21	MS1	Female	19.3	IL-6	pg/mL	0.878211
									HTP0676A	T21	MS1	Female	19.3	CRP	pg/mL	7.3213e+06
									HTP0676A	T21	MS1	Female	19.3	SAA	pg/mL	4.82603e+06
									HTP0393A	T21	MS2	Female	39.8	IL-6	pg/mL	0.501215
									HTP0393A	T21	MS2	Female	39.8	CRP	pg/mL	1.07387e+07
									HTP0393A	T21	MS2	Female	39.8	SAA	pg/mL	2.47258e+06
									HTP0380A	T21	MS2	Male	25.8	IL-6	pg/mL	0.417841
									HTP0380A	T21	MS2	Male	25.8	CRP	pg/mL	1203624
									HTP0380A	T21	MS2	Male	25.8	SAA	pg/mL	1.19301e+06
									HTP0325A	T21	MS3	Male	13.4	IL-6	pg/mL	0.448581
									HTP0325A	T21	MS3	Male	13.4	CRP	pg/mL	1.46427e+06
									HTP0325A	T21	MS3	Male	13.4	SAA	pg/mL	128185
									HTP0461A	T21	MS1	Female	12.5	IL-6	pg/mL	1.37227
									HTP0461A	T21	MS1	Female	12.5	CRP	pg/mL	232092
									HTP0461A	T21	MS1	Female	12.5	SAA	pg/mL	9.26446e+06
									HTP0631A	T21	MS1	Female	33	IL-6	pg/mL	0.505324
									HTP0631A	T21	MS1	Female	33	CRP	pg/mL	2.21567e+06
									HTP0631A	T21	MS1	Female	33	SAA	pg/mL	3.58317e+06
									HTP0542A	T21	MS2	Male	27.8	IL-6	pg/mL	1.52271
									HTP0542A	T21	MS2	Male	27.8	CRP	pg/mL	1.37369e+07
									HTP0542A	T21	MS2	Male	27.8	SAA	pg/mL	1.29983e+07
									HTP0400A	T21	MS1	Male	14.9	IL-6	pg/mL	0.370675
									HTP0400A	T21	MS1	Male	14.9	CRP	pg/mL	1.11677e+06
									HTP0400A	T21	MS1	Male	14.9	SAA	pg/mL	518103
									HTP0247A2	T21	MS3	Male	22.5	IL-6	pg/mL	0.379415
									HTP0247A2	T21	MS3	Male	22.5	CRP	pg/mL	2.98376e+06
									HTP0247A2	T21	MS3	Male	22.5	SAA	pg/mL	1.7132e+06
									HTP0484A	T21	MS3	Male	5.6	IL-6	pg/mL	0.851592
									HTP0484A	T21	MS3	Male	5.6	CRP	pg/mL	271989
									HTP0484A	T21	MS3	Male	5.6	SAA	pg/mL	270810
									HTP0589A	T21	MS3	Female	19	IL-6	pg/mL	2.76342
									HTP0589A	T21	MS3	Female	19	CRP	pg/mL	8.99285e+06
									HTP0589A	T21	MS3	Female	19	SAA	pg/mL	1.23656e+07
									HTP0605A	T21	MS3	Male	17.5	IL-6	pg/mL	0.248024
									HTP0605A	T21	MS3	Male	17.5	CRP	pg/mL	297260
									HTP0605A	T21	MS3	Male	17.5	SAA	pg/mL	2.00438e+06
									HTP0616A	T21	MS3	Male	19	IL-6	pg/mL	1.32993
									HTP0616A	T21	MS3	Male	19	CRP	pg/mL	4.27574e+06
									HTP0616A	T21	MS3	Male	19	SAA	pg/mL	4.28776e+06
									HTP0547A	T21	MS2	Female	26	IL-6	pg/mL	1.72699
									HTP0547A	T21	MS2	Female	26	CRP	pg/mL	9.76925e+06
									HTP0547A	T21	MS2	Female	26	SAA	pg/mL	5.98645e+06
									HTP0385A	T21	MS3	Male	25.6	IL-6	pg/mL	0.764662
									HTP0385A	T21	MS3	Male	25.6	CRP	pg/mL	4.65364e+06
									HTP0385A	T21	MS3	Male	25.6	SAA	pg/mL	3.54423e+06
									HTP0642A	T21	MS3	Female	25.2	IL-6	pg/mL	0.440202
									HTP0642A	T21	MS3	Female	25.2	CRP	pg/mL	8.8205e+06
									HTP0642A	T21	MS3	Female	25.2	SAA	pg/mL	6.39882e+06
									HTP0263A2	T21	MS2	Female	12.4	IL-6	pg/mL	2.21361
									HTP0263A2	T21	MS2	Female	12.4	CRP	pg/mL	413055
									HTP0263A2	T21	MS2	Female	12.4	SAA	pg/mL	695611
									HTP0574A	T21	MS3	Male	42.4	IL-6	pg/mL	0.841861
									HTP0574A	T21	MS3	Male	42.4	CRP	pg/mL	1.38526e+06
									HTP0574A	T21	MS3	Male	42.4	SAA	pg/mL	5.56798e+06
									HTP0387A	T21	MS1	Female	33.3	IL-6	pg/mL	0.505096
									HTP0387A	T21	MS1	Female	33.3	CRP	pg/mL	2.6856e+06
									HTP0387A	T21	MS1	Female	33.3	SAA	pg/mL	4.30207e+06
									HTP0419A	T21	MS1	Male	20.8	IL-6	pg/mL	0.893214
									HTP0419A	T21	MS1	Male	20.8	CRP	pg/mL	3.63576e+06
									HTP0419A	T21	MS1	Male	20.8	SAA	pg/mL	4.47295e+06
									HTP0480A	T21	MS1	Female	21.9	IL-6	pg/mL	1.44386
									HTP0480A	T21	MS1	Female	21.9	CRP	pg/mL	8.37736e+06
									HTP0480A	T21	MS1	Female	21.9	SAA	pg/mL	5.02935e+06
									HTP0646A	T21	MS3	Male	17.1	IL-6	pg/mL	0.598561
									HTP0646A	T21	MS3	Male	17.1	CRP	pg/mL	3.98194e+06
									HTP0646A	T21	MS3	Male	17.1	SAA	pg/mL	1.15926e+06
									HTP0501A	T21	MS3	Male	4	IL-6	pg/mL	6.12028
									HTP0501A	T21	MS3	Male	4	CRP	pg/mL	114251390
									HTP0501A	T21	MS3	Male	4	SAA	pg/mL	203281237
									HTP0633A	T21	MS1	Male	33.1	IL-6	pg/mL	0.494577
									HTP0633A	T21	MS1	Male	33.1	CRP	pg/mL	3.63729e+06
									HTP0633A	T21	MS1	Male	33.1	SAA	pg/mL	1.6077e+06
									HTP0296A	T21	MS3	Male	55.1	IL-6	pg/mL	1.40529
									HTP0296A	T21	MS3	Male	55.1	CRP	pg/mL	1.05368e+07
									HTP0296A	T21	MS3	Male	55.1	SAA	pg/mL	1.86975e+07
									HTP0549A	T21	MS3	Female	20.6	IL-6	pg/mL	5.81859
									HTP0549A	T21	MS3	Female	20.6	CRP	pg/mL	6.83812e+07
									HTP0549A	T21	MS3	Female	20.6	SAA	pg/mL	210739090
									HTP0563A	T21	MS2	Female	8.7	IL-6	pg/mL	0.567211
									HTP0563A	T21	MS2	Female	8.7	CRP	pg/mL	2.43323e+06
									HTP0563A	T21	MS2	Female	8.7	SAA	pg/mL	6.70712e+06
									HTP0390A	T21	MS3	Female	15.5	IL-6	pg/mL	0.470633
									HTP0390A	T21	MS3	Female	15.5	CRP	pg/mL	210838
									HTP0390A	T21	MS3	Female	15.5	SAA	pg/mL	642406
									HTP0560A	T21	MS2	Male	50.1	IL-6	pg/mL	1.57468
									HTP0560A	T21	MS2	Male	50.1	CRP	pg/mL	2.26992e+06
									HTP0560A	T21	MS2	Male	50.1	SAA	pg/mL	2.63369e+06
									HTP0556A	T21	MS2	Male	28.3	IL-6	pg/mL	6.97391
									HTP0556A	T21	MS2	Male	28.3	CRP	pg/mL	1.74277e+07
									HTP0556A	T21	MS2	Male	28.3	SAA	pg/mL	1.43916e+07
									HTP0300A	T21	MS1	Female	30.8	IL-6	pg/mL	3.86042
									HTP0300A	T21	MS1	Female	30.8	CRP	pg/mL	2.91367e+07
									HTP0300A	T21	MS1	Female	30.8	SAA	pg/mL	3.6234e+07
									HTP0525A	T21	MS1	Female	34.2	IL-6	pg/mL	0.416341
									HTP0525A	T21	MS1	Female	34.2	CRP	pg/mL	1.62894e+07
									HTP0525A	T21	MS1	Female	34.2	SAA	pg/mL	18916800
									HTP0413A	T21	MS2	Female	22.5	IL-6	pg/mL	0.312124
									HTP0413A	T21	MS2	Female	22.5	CRP	pg/mL	1.37736e+06
									HTP0413A	T21	MS2	Female	22.5	SAA	pg/mL	6.37656e+06
									HTP0565A	T21	MS2	Male	22.5	IL-6	pg/mL	0.629889
									HTP0565A	T21	MS2	Male	22.5	CRP	pg/mL	9.82822e+06
									HTP0565A	T21	MS2	Male	22.5	SAA	pg/mL	4.20733e+06
									HTP0534A	T21	MS1	Male	36.9	IL-6	pg/mL	0.582475
									HTP0534A	T21	MS1	Male	36.9	CRP	pg/mL	5.41399e+06
									HTP0534A	T21	MS1	Male	36.9	SAA	pg/mL	693740
									HTP0666A	T21	MS3	Male	17.4	IL-6	pg/mL	0.423243
									HTP0666A	T21	MS3	Male	17.4	CRP	pg/mL	1.88475e+06
									HTP0666A	T21	MS3	Male	17.4	SAA	pg/mL	4.64854e+06
									HTP0452A	T21	MS2	Female	16.6	IL-6	pg/mL	0.388737
									HTP0452A	T21	MS2	Female	16.6	CRP	pg/mL	4.08395e+06
									HTP0452A	T21	MS2	Female	16.6	SAA	pg/mL	4.72534e+06
									HTP0607A	T21	MS2	Male	23.9	IL-6	pg/mL	0.669913
									HTP0607A	T21	MS2	Male	23.9	CRP	pg/mL	2.13808e+06
									HTP0607A	T21	MS2	Male	23.9	SAA	pg/mL	1.86673e+06
									HTP0403A	T21	MS3	Male	13.4	IL-6	pg/mL	0.415619
									HTP0403A	T21	MS3	Male	13.4	CRP	pg/mL	742369
									HTP0403A	T21	MS3	Male	13.4	SAA	pg/mL	1.23556e+06
									HTP0454A	T21	MS3	Male	21.7	IL-6	pg/mL	0.286802
									HTP0454A	T21	MS3	Male	21.7	CRP	pg/mL	560636
									HTP0454A	T21	MS3	Male	21.7	SAA	pg/mL	1.6678e+06
									HTP0488A	T21	MS1	Male	5.4	IL-6	pg/mL	0.306928
									HTP0488A	T21	MS1	Male	5.4	CRP	pg/mL	152076
									HTP0488A	T21	MS1	Male	5.4	SAA	pg/mL	447155
									HTP0421A	T21	MS3	Male	13.7	IL-6	pg/mL	0.522395
									HTP0421A	T21	MS3	Male	13.7	CRP	pg/mL	268108
									HTP0421A	T21	MS3	Male	13.7	SAA	pg/mL	273679
									HTP0397A	T21	MS1	Male	38.7	IL-6	pg/mL	2.94898
									HTP0397A	T21	MS1	Male	38.7	CRP	pg/mL	1.96546e+07
									HTP0397A	T21	MS1	Male	38.7	SAA	pg/mL	5217773
									HTP0388A	T21	MS1	Female	37.5	IL-6	pg/mL	1.11821
									HTP0388A	T21	MS1	Female	37.5	CRP	pg/mL	14121341
									HTP0388A	T21	MS1	Female	37.5	SAA	pg/mL	5.3032e+06
									HTP0663A	T21	MS3	Female	20.5	IL-6	pg/mL	4.89908
									HTP0663A	T21	MS3	Female	20.5	CRP	pg/mL	3.8784e+07
									HTP0663A	T21	MS3	Female	20.5	SAA	pg/mL	2.20095e+07
									HTP0658A	T21	MS1	Male	15.3	IL-6	pg/mL	1.07966
									HTP0658A	T21	MS1	Male	15.3	CRP	pg/mL	1.61679e+07
									HTP0658A	T21	MS1	Male	15.3	SAA	pg/mL	2.61525e+07
									HTP0401A	T21	MS3	Female	34.6	IL-6	pg/mL	1.0582
									HTP0401A	T21	MS3	Female	34.6	CRP	pg/mL	1.20001e+07
									HTP0401A	T21	MS3	Female	34.6	SAA	pg/mL	4.11885e+06
									HTP0364A	T21	MS3	Male	13.7	IL-6	pg/mL	2.6791
									HTP0364A	T21	MS3	Male	13.7	CRP	pg/mL	134255827
									HTP0364A	T21	MS3	Male	13.7	SAA	pg/mL	214143419
									HTP0612A	T21	MS1	Male	11.4	IL-6	pg/mL	0.193817
									HTP0612A	T21	MS1	Male	11.4	CRP	pg/mL	199722
									HTP0612A	T21	MS1	Male	11.4	SAA	pg/mL	131139
									HTP0436A	T21	MS3	Female	32.8	IL-6	pg/mL	0.411641
									HTP0436A	T21	MS3	Female	32.8	CRP	pg/mL	2.39788e+06
									HTP0436A	T21	MS3	Female	32.8	SAA	pg/mL	2.47142e+06
									HTP0398A	T21	MS2	Female	17.5	IL-6	pg/mL	0.345363
									HTP0398A	T21	MS2	Female	17.5	CRP	pg/mL	687320
									HTP0398A	T21	MS2	Female	17.5	SAA	pg/mL	2.547e+06
									HTP0639A	T21	MS1	Male	27.3	IL-6	pg/mL	0.283748
									HTP0639A	T21	MS1	Male	27.3	CRP	pg/mL	1.53749e+06
									HTP0639A	T21	MS1	Male	27.3	SAA	pg/mL	2.06857e+06
									HTP0424A	T21	MS2	Female	4	IL-6	pg/mL	0.393182
									HTP0424A	T21	MS2	Female	4	CRP	pg/mL	1.53792e+06
									HTP0424A	T21	MS2	Female	4	SAA	pg/mL	1.37326e+06
									HTP0414A	T21	MS3	Female	21.8	IL-6	pg/mL	1.53535
									HTP0414A	T21	MS3	Female	21.8	CRP	pg/mL	3.18468e+06
									HTP0414A	T21	MS3	Female	21.8	SAA	pg/mL	1.92999e+06
									HTP0396A	T21	MS3	Male	15.9	IL-6	pg/mL	0.304117
									HTP0396A	T21	MS3	Male	15.9	CRP	pg/mL	770243
									HTP0396A	T21	MS3	Male	15.9	SAA	pg/mL	1.99465e+06
									HTP0428A	T21	MS2	Male	27.5	IL-6	pg/mL	0.970614
									HTP0428A	T21	MS2	Male	27.5	CRP	pg/mL	3.7244e+06
									HTP0428A	T21	MS2	Male	27.5	SAA	pg/mL	972006
									HTP0586A	T21	MS3	Male	31.9	IL-6	pg/mL	6.20136
									HTP0586A	T21	MS3	Male	31.9	CRP	pg/mL	1.81087e+07
									HTP0586A	T21	MS3	Male	31.9	SAA	pg/mL	9.11473e+06
									HTP0408A	T21	MS1	Male	40.6	IL-6	pg/mL	0.414038
									HTP0408A	T21	MS1	Male	40.6	CRP	pg/mL	1.39238e+06
									HTP0408A	T21	MS1	Male	40.6	SAA	pg/mL	2.22516e+06
									HTP0645A	T21	MS1	Male	28.4	IL-6	pg/mL	0.764523
									HTP0645A	T21	MS1	Male	28.4	CRP	pg/mL	2.75428e+07
									HTP0645A	T21	MS1	Male	28.4	SAA	pg/mL	2.01266e+07
									HTP0583A	T21	MS1	Female	6.2	IL-6	pg/mL	0.35353
									HTP0583A	T21	MS1	Female	6.2	CRP	pg/mL	678546
									HTP0583A	T21	MS1	Female	6.2	SAA	pg/mL	1.36488e+06
									HTP0469A	T21	MS2	Female	16.7	IL-6	pg/mL	1.15886
									HTP0469A	T21	MS2	Female	16.7	CRP	pg/mL	1.02455e+07
									HTP0469A	T21	MS2	Female	16.7	SAA	pg/mL	6.74723e+06
									HTP0575A	T21	MS2	Female	17.2	IL-6	pg/mL	0.63103
									HTP0575A	T21	MS2	Female	17.2	CRP	pg/mL	758897
									HTP0575A	T21	MS2	Female	17.2	SAA	pg/mL	1.39043e+06
									HTP0451A	T21	MS1	Male	32.5	IL-6	pg/mL	0.250821
									HTP0451A	T21	MS1	Male	32.5	CRP	pg/mL	6.42307e+06
									HTP0451A	T21	MS1	Male	32.5	SAA	pg/mL	7.0699e+06
									HTP0581A	T21	MS2	Male	30.6	IL-6	pg/mL	0.246214
									HTP0581A	T21	MS2	Male	30.6	CRP	pg/mL	5.64849e+06
									HTP0581A	T21	MS2	Male	30.6	SAA	pg/mL	3.92479e+06
									HTP0327A	T21	MS1	Male	6.5	IL-6	pg/mL	0.783724
									HTP0327A	T21	MS1	Male	6.5	CRP	pg/mL	2.45773e+06
									HTP0327A	T21	MS1	Male	6.5	SAA	pg/mL	4.48188e+06
									HTP0475A	T21	MS1	Female	22	IL-6	pg/mL	0.607583
									HTP0475A	T21	MS1	Female	22	CRP	pg/mL	2.43792e+06
									HTP0475A	T21	MS1	Female	22	SAA	pg/mL	6121496
									HTP0386A	T21	MS2	Male	6.8	IL-6	pg/mL	0.519262
									HTP0386A	T21	MS2	Male	6.8	CRP	pg/mL	427490
									HTP0386A	T21	MS2	Male	6.8	SAA	pg/mL	970947
									HTP0295A	T21	MS3	Male	51.2	IL-6	pg/mL	1.2069
									HTP0295A	T21	MS3	Male	51.2	CRP	pg/mL	8.10681e+06
									HTP0295A	T21	MS3	Male	51.2	SAA	pg/mL	4.74557e+06
									HTP0512A	T21	MS3	Male	30	IL-6	pg/mL	1.48796
									HTP0512A	T21	MS3	Male	30	CRP	pg/mL	2.52237e+06
									HTP0512A	T21	MS3	Male	30	SAA	pg/mL	4.89554e+06
									HTP0342A	T21	MS1	Female	13.6	IL-6	pg/mL	0.635576
									HTP0342A	T21	MS1	Female	13.6	CRP	pg/mL	4.11847e+07
									HTP0342A	T21	MS1	Female	13.6	SAA	pg/mL	213870676
									HTP0425A	T21	MS2	Male	19.1	IL-6	pg/mL	0.306246
									HTP0425A	T21	MS2	Male	19.1	CRP	pg/mL	887798
									HTP0425A	T21	MS2	Male	19.1	SAA	pg/mL	2.19165e+06
									HTP0664A	T21	MS2	Female	29.4	IL-6	pg/mL	0.437763
									HTP0664A	T21	MS2	Female	29.4	CRP	pg/mL	6.63051e+06
									HTP0664A	T21	MS2	Female	29.4	SAA	pg/mL	9.17263e+06
									HTP0603A	T21	MS1	Female	12.7	IL-6	pg/mL	0.170286
									HTP0603A	T21	MS1	Female	12.7	CRP	pg/mL	158025
									HTP0603A	T21	MS1	Female	12.7	SAA	pg/mL	907234
									HTP0420A	T21	MS1	Male	6.4	IL-6	pg/mL	1.47354
									HTP0420A	T21	MS1	Male	6.4	CRP	pg/mL	2.19525e+06
									HTP0420A	T21	MS1	Male	6.4	SAA	pg/mL	1.68436e+06
									HTP0298A	T21	MS1	Female	25.8	IL-6	pg/mL	0.0952267
									HTP0298A	T21	MS1	Female	25.8	CRP	pg/mL	3.82976e+06
									HTP0298A	T21	MS1	Female	25.8	SAA	pg/mL	1.81308e+06
									HTP0546A	T21	MS2	Female	51.4	IL-6	pg/mL	0.771765
									HTP0546A	T21	MS2	Female	51.4	CRP	pg/mL	3.62716e+06
									HTP0546A	T21	MS2	Female	51.4	SAA	pg/mL	5.48496e+06
									HTP0478A	T21	MS1	Female	40.3	IL-6	pg/mL	0.564728
									HTP0478A	T21	MS1	Female	40.3	CRP	pg/mL	1.16561e+06
									HTP0478A	T21	MS1	Female	40.3	SAA	pg/mL	4.63036e+06
									HTP0620A	T21	MS3	Female	19.6	IL-6	pg/mL	0.781002
									HTP0620A	T21	MS3	Female	19.6	CRP	pg/mL	1.93176e+06
									HTP0620A	T21	MS3	Female	19.6	SAA	pg/mL	9.98144e+06
									HTP0230A2	T21	MS3	Female	39.6	IL-6	pg/mL	3.12121
									HTP0230A2	T21	MS3	Female	39.6	CRP	pg/mL	1.90998e+07
									HTP0230A2	T21	MS3	Female	39.6	SAA	pg/mL	2.03671e+07
									HTP0622A	T21	MS2	Female	26	IL-6	pg/mL	0.550235
									HTP0622A	T21	MS2	Female	26	CRP	pg/mL	1.4443e+06
									HTP0622A	T21	MS2	Female	26	SAA	pg/mL	1.90843e+06
									HTP0637A	T21	MS3	Female	20.1	IL-6	pg/mL	0.420813
									HTP0637A	T21	MS3	Female	20.1	CRP	pg/mL	2.84582e+07
									HTP0637A	T21	MS3	Female	20.1	SAA	pg/mL	1.1108e+07
									HTP0539A	T21	MS2	Female	42.8	IL-6	pg/mL	0.735577
									HTP0539A	T21	MS2	Female	42.8	CRP	pg/mL	4.63631e+06
									HTP0539A	T21	MS2	Female	42.8	SAA	pg/mL	3.60792e+07
									HTP0659A	T21	MS1	Female	36.5	IL-6	pg/mL	0.748025
									HTP0659A	T21	MS1	Female	36.5	CRP	pg/mL	5.06623e+06
									HTP0659A	T21	MS1	Female	36.5	SAA	pg/mL	9.71939e+06
									HTP0337A	T21	MS3	Male	22.2	IL-6	pg/mL	0.841901
									HTP0337A	T21	MS3	Male	22.2	CRP	pg/mL	3.87702e+06
									HTP0337A	T21	MS3	Male	22.2	SAA	pg/mL	1.83632e+06
									HTP0588A	T21	MS1	Female	19.2	IL-6	pg/mL	0.891215
									HTP0588A	T21	MS1	Female	19.2	CRP	pg/mL	635920
									HTP0588A	T21	MS1	Female	19.2	SAA	pg/mL	3.34673e+06
									HTP0259A2	T21	MS3	Female	32.6	IL-6	pg/mL	1.09791
									HTP0259A2	T21	MS3	Female	32.6	CRP	pg/mL	4.28316e+06
									HTP0259A2	T21	MS3	Female	32.6	SAA	pg/mL	4.23505e+06
									HTP0354A	T21	MS1	Male	6	IL-6	pg/mL	0.54972
									HTP0354A	T21	MS1	Male	6	CRP	pg/mL	261824
									HTP0354A	T21	MS1	Male	6	SAA	pg/mL	1.3121e+06
									HTP0465A	T21	MS3	Female	6.8	IL-6	pg/mL	1.64386
									HTP0465A	T21	MS3	Female	6.8	CRP	pg/mL	646515
									HTP0465A	T21	MS3	Female	6.8	SAA	pg/mL	5.63958e+06
									HTP0341A	T21	MS1	Male	2.6	IL-6	pg/mL	0.181016
									HTP0341A	T21	MS1	Male	2.6	CRP	pg/mL	147261
									HTP0341A	T21	MS1	Male	2.6	SAA	pg/mL	295737
									HTP0580A	T21	MS1	Female	31.8	IL-6	pg/mL	1.061
									HTP0580A	T21	MS1	Female	31.8	CRP	pg/mL	7.9597e+06
									HTP0580A	T21	MS1	Female	31.8	SAA	pg/mL	2.12844e+07
									HTP0510A	T21	MS1	Female	23	IL-6	pg/mL	0.724073
									HTP0510A	T21	MS1	Female	23	CRP	pg/mL	364825
									HTP0510A	T21	MS1	Female	23	SAA	pg/mL	1.4321e+06
									HTP0538A	T21	MS3	Male	28.4	IL-6	pg/mL	0.976338
									HTP0538A	T21	MS3	Male	28.4	CRP	pg/mL	3.35995e+06
									HTP0538A	T21	MS3	Male	28.4	SAA	pg/mL	2.64996e+06
									HTP0378A	T21	MS3	Female	31.4	IL-6	pg/mL	1.20191
									HTP0378A	T21	MS3	Female	31.4	CRP	pg/mL	2.75209e+07
									HTP0378A	T21	MS3	Female	31.4	SAA	pg/mL	1.28048e+07
									HTP0345A	T21	MS3	Female	52.7	IL-6	pg/mL	7.96165
									HTP0345A	T21	MS3	Female	52.7	CRP	pg/mL	104747919
									HTP0345A	T21	MS3	Female	52.7	SAA	pg/mL	179082837
									HTP0561A	T21	MS3	Male	13.7	IL-6	pg/mL	0.793618
									HTP0561A	T21	MS3	Male	13.7	CRP	pg/mL	534172
									HTP0561A	T21	MS3	Male	13.7	SAA	pg/mL	1.05348e+06
									HTP0593A	T21	MS2	Male	11.7	IL-6	pg/mL	0.963375
									HTP0593A	T21	MS2	Male	11.7	CRP	pg/mL	685790
									HTP0593A	T21	MS2	Male	11.7	SAA	pg/mL	2.75234e+06
									HTP0604A	T21	MS3	Female	26.6	IL-6	pg/mL	0.608522
									HTP0604A	T21	MS3	Female	26.6	CRP	pg/mL	4.04542e+06
									HTP0604A	T21	MS3	Female	26.6	SAA	pg/mL	5.461e+06
									HTP0368A	T21	MS1	Male	15.2	IL-6	pg/mL	0.273549
									HTP0368A	T21	MS1	Male	15.2	CRP	pg/mL	441496
									HTP0368A	T21	MS1	Male	15.2	SAA	pg/mL	626398
									HTP0647A	T21	MS1	Male	7	IL-6	pg/mL	2.11803
									HTP0647A	T21	MS1	Male	7	CRP	pg/mL	1.09904e+06
									HTP0647A	T21	MS1	Male	7	SAA	pg/mL	3.72559e+06
									HTP0411A	T21	MS3	Female	18.7	IL-6	pg/mL	0.920253
									HTP0411A	T21	MS3	Female	18.7	CRP	pg/mL	9.93995e+06
									HTP0411A	T21	MS3	Female	18.7	SAA	pg/mL	4.98062e+06
									HTP0494A	T21	MS2	Female	7.1	IL-6	pg/mL	0.260477
									HTP0494A	T21	MS2	Female	7.1	CRP	pg/mL	436935
									HTP0494A	T21	MS2	Female	7.1	SAA	pg/mL	1.56035e+06
									HTP0394A	T21	MS2	Female	23.6	IL-6	pg/mL	0.310535
									HTP0394A	T21	MS2	Female	23.6	CRP	pg/mL	2.50162e+06
									HTP0394A	T21	MS2	Female	23.6	SAA	pg/mL	6.97783e+06
									HTP0410A	T21	MS2	Male	24	IL-6	pg/mL	0.49497
									HTP0410A	T21	MS2	Male	24	CRP	pg/mL	3.0506e+06
									HTP0410A	T21	MS2	Male	24	SAA	pg/mL	2.9558e+06
									HTP0623A	T21	MS2	Female	28.1	IL-6	pg/mL	0.692089
									HTP0623A	T21	MS2	Female	28.1	CRP	pg/mL	1.84096e+06
									HTP0623A	T21	MS2	Female	28.1	SAA	pg/mL	1.65609e+06
									HTP0654A	T21	MS1	Female	26.9	IL-6	pg/mL	0.467544
									HTP0654A	T21	MS1	Female	26.9	CRP	pg/mL	295684
									HTP0654A	T21	MS1	Female	26.9	SAA	pg/mL	2.58041e+06
									HTP0379A	T21	MS1	Female	35.4	IL-6	pg/mL	0.620025
									HTP0379A	T21	MS1	Female	35.4	CRP	pg/mL	1.61345e+06
									HTP0379A	T21	MS1	Female	35.4	SAA	pg/mL	5.48163e+06
									HTP0151A	T21	MS3	Male	27.4	IL-6	pg/mL	7.51504
									HTP0151A	T21	MS3	Male	27.4	CRP	pg/mL	3.88552e+07
									HTP0151A	T21	MS3	Male	27.4	SAA	pg/mL	7.65453e+06
									HTP0434A	T21	MS3	Female	25.9	IL-6	pg/mL	1.27866
									HTP0434A	T21	MS3	Female	25.9	CRP	pg/mL	908691
									HTP0434A	T21	MS3	Female	25.9	SAA	pg/mL	6.06511e+06
									HTP0668A	T21	MS1	Female	29.7	IL-6	pg/mL	1.73906
									HTP0668A	T21	MS1	Female	29.7	CRP	pg/mL	7.75945e+06
									HTP0668A	T21	MS1	Female	29.7	SAA	pg/mL	1.79429e+07
									HTP0602A	T21	MS3	Female	13.5	IL-6	pg/mL	0.893402
									HTP0602A	T21	MS3	Female	13.5	CRP	pg/mL	3.23293e+06
									HTP0602A	T21	MS3	Female	13.5	SAA	pg/mL	8.85052e+06
									HTP0613A	T21	MS3	Female	10.3	IL-6	pg/mL	0.432808
									HTP0613A	T21	MS3	Female	10.3	CRP	pg/mL	195194
									HTP0613A	T21	MS3	Female	10.3	SAA	pg/mL	1.84749e+06
									HTP0391A	T21	MS1	Male	26.8	IL-6	pg/mL	0.507504
									HTP0391A	T21	MS1	Male	26.8	CRP	pg/mL	1.57602e+06
									HTP0391A	T21	MS1	Male	26.8	SAA	pg/mL	903625
									HTP0370A	T21	MS1	Male	20.2	IL-6	pg/mL	1.20295
									HTP0370A	T21	MS1	Male	20.2	CRP	pg/mL	2.102e+06
									HTP0370A	T21	MS1	Male	20.2	SAA	pg/mL	1.70526e+06
									HTP0571A	T21	MS3	Male	13.1	IL-6	pg/mL	0.803999
									HTP0571A	T21	MS3	Male	13.1	CRP	pg/mL	3.40398e+06
									HTP0571A	T21	MS3	Male	13.1	SAA	pg/mL	1.84742e+06
									HTP0662A	T21	MS1	Female	26.1	IL-6	pg/mL	1.1952
									HTP0662A	T21	MS1	Female	26.1	CRP	pg/mL	3.30167e+07
									HTP0662A	T21	MS1	Female	26.1	SAA	pg/mL	7.55956e+07
									HTP0611A	T21	MS1	Female	23.9	IL-6	pg/mL	0.45112
									HTP0611A	T21	MS1	Female	23.9	CRP	pg/mL	801816
									HTP0611A	T21	MS1	Female	23.9	SAA	pg/mL	2.68951e+06
									HTP0570A	T21	MS3	Male	38.8	IL-6	pg/mL	0.639499
									HTP0570A	T21	MS3	Male	38.8	CRP	pg/mL	4.23872e+06
									HTP0570A	T21	MS3	Male	38.8	SAA	pg/mL	7.85741e+06
									HTP0409A	T21	MS2	Female	21.2	IL-6	pg/mL	0.634856
									HTP0409A	T21	MS2	Female	21.2	CRP	pg/mL	2.66063e+06
									HTP0409A	T21	MS2	Female	21.2	SAA	pg/mL	1.13759e+07
									HTP0440A	T21	MS2	Male	20.9	IL-6	pg/mL	1.74312
									HTP0440A	T21	MS2	Male	20.9	CRP	pg/mL	9.30508e+06
									HTP0440A	T21	MS2	Male	20.9	SAA	pg/mL	3.02078e+06
									HTP0449A	T21	MS2	Male	20.8	IL-6	pg/mL	0.941191
									HTP0449A	T21	MS2	Male	20.8	CRP	pg/mL	1.50797e+06
									HTP0449A	T21	MS2	Male	20.8	SAA	pg/mL	3.01185e+06
									HTP0367A	T21	MS1	Male	13.6	IL-6	pg/mL	0.853428
									HTP0367A	T21	MS1	Male	13.6	CRP	pg/mL	3.31818e+07
									HTP0367A	T21	MS1	Male	13.6	SAA	pg/mL	6.77903e+07
									HTP0519A	T21	MS1	Male	2	IL-6	pg/mL	0.524595
									HTP0519A	T21	MS1	Male	2	CRP	pg/mL	865373
									HTP0519A	T21	MS1	Male	2	SAA	pg/mL	643616
									HTP0569A	T21	MS2	Male	22.9	IL-6	pg/mL	1.30243
									HTP0569A	T21	MS2	Male	22.9	CRP	pg/mL	3.88009e+06
									HTP0569A	T21	MS2	Male	22.9	SAA	pg/mL	4.26538e+06
									HTP0543A	T21	MS2	Male	36.9	IL-6	pg/mL	2.23438
									HTP0543A	T21	MS2	Male	36.9	CRP	pg/mL	2.80245e+07
									HTP0543A	T21	MS2	Male	36.9	SAA	pg/mL	2.97831e+07
									HTP0587A	T21	MS2	Male	4.3	IL-6	pg/mL	0.241405
									HTP0587A	T21	MS2	Male	4.3	CRP	pg/mL	60945.1
									HTP0587A	T21	MS2	Male	4.3	SAA	pg/mL	614228
									HTP0619A	T21	MS3	Female	37	IL-6	pg/mL	1.33245
									HTP0619A	T21	MS3	Female	37	CRP	pg/mL	2.56783e+07
									HTP0619A	T21	MS3	Female	37	SAA	pg/mL	191584171
									HTP0641A	T21	MS1	Male	46.6	IL-6	pg/mL	1.3583
									HTP0641A	T21	MS1	Male	46.6	CRP	pg/mL	11564751
									HTP0641A	T21	MS1	Male	46.6	SAA	pg/mL	6.38114e+06
									HTP0634A	T21	MS2	Male	20.4	IL-6	pg/mL	0.626445
									HTP0634A	T21	MS2	Male	20.4	CRP	pg/mL	3.65767e+06
									HTP0634A	T21	MS2	Male	20.4	SAA	pg/mL	8.49421e+06
									HTP0553A	T21	MS2	Female	18.2	IL-6	pg/mL	0.715861
									HTP0553A	T21	MS2	Female	18.2	CRP	pg/mL	4.40561e+06
									HTP0553A	T21	MS2	Female	18.2	SAA	pg/mL	4.64357e+06
									HTP0597A	T21	MS2	Female	12.5	IL-6	pg/mL	0.515583
									HTP0597A	T21	MS2	Female	12.5	CRP	pg/mL	853795
									HTP0597A	T21	MS2	Female	12.5	SAA	pg/mL	3.87061e+06
									HTP0389A	T21	MS1	Female	20.1	IL-6	pg/mL	1.29519
									HTP0389A	T21	MS1	Female	20.1	CRP	pg/mL	2.75881e+07
									HTP0389A	T21	MS1	Female	20.1	SAA	pg/mL	9.34255e+06
									HTP0660A	T21	MS1	Male	13	IL-6	pg/mL	0.555688
									HTP0660A	T21	MS1	Male	13	CRP	pg/mL	78402.8
									HTP0660A	T21	MS1	Male	13	SAA	pg/mL	390866
									HTP0550A	T21	MS1	Female	15.2	IL-6	pg/mL	0.81512
									HTP0550A	T21	MS1	Female	15.2	CRP	pg/mL	2.75761e+06
									HTP0550A	T21	MS1	Female	15.2	SAA	pg/mL	2.5844e+06
									HTP0632A	T21	MS2	Female	26.4	IL-6	pg/mL	0.284496
									HTP0632A	T21	MS2	Female	26.4	CRP	pg/mL	604338
									HTP0632A	T21	MS2	Female	26.4	SAA	pg/mL	3.80141e+06
									HTP0665A	T21	MS1	Female	23.4	IL-6	pg/mL	1.50751
									HTP0665A	T21	MS1	Female	23.4	CRP	pg/mL	2.13684e+07
									HTP0665A	T21	MS1	Female	23.4	SAA	pg/mL	2.52109e+07
									HTP0473A	T21	MS1	Male	17.1	IL-6	pg/mL	0.431096
									HTP0473A	T21	MS1	Male	17.1	CRP	pg/mL	2.84554e+06
									HTP0473A	T21	MS1	Male	17.1	SAA	pg/mL	401943
									HTP0405A	T21	MS3	Male	26.1	IL-6	pg/mL	0.626274
									HTP0405A	T21	MS3	Male	26.1	CRP	pg/mL	1.05392e+06
									HTP0405A	T21	MS3	Male	26.1	SAA	pg/mL	4.75386e+06
									HTP0448A	T21	MS2	Male	21.5	IL-6	pg/mL	0.71237
									HTP0448A	T21	MS2	Male	21.5	CRP	pg/mL	3.68568e+06
									HTP0448A	T21	MS2	Male	21.5	SAA	pg/mL	2.76755e+06
									HTP0412A	T21	MS3	Male	20.7	IL-6	pg/mL	0.327115
									HTP0412A	T21	MS3	Male	20.7	CRP	pg/mL	529955
									HTP0412A	T21	MS3	Male	20.7	SAA	pg/mL	672521
									HTP0375A	T21	MS1	Female	10.9	IL-6	pg/mL	0.19654
									HTP0375A	T21	MS1	Female	10.9	CRP	pg/mL	42134.1
									HTP0375A	T21	MS1	Female	10.9	SAA	pg/mL	122693
									HTP0426A	T21	MS3	Male	17.5	IL-6	pg/mL	0.377646
									HTP0426A	T21	MS3	Male	17.5	CRP	pg/mL	2.08405e+06
									HTP0426A	T21	MS3	Male	17.5	SAA	pg/mL	1.33695e+06
									HTP0577A	T21	MS2	Female	28.4	IL-6	pg/mL	1.12658
									HTP0577A	T21	MS2	Female	28.4	CRP	pg/mL	2.53413e+07
									HTP0577A	T21	MS2	Female	28.4	SAA	pg/mL	1.46268e+07
									HTP0517A	T21	MS2	Male	2.7	IL-6	pg/mL	0.695527
									HTP0517A	T21	MS2	Male	2.7	CRP	pg/mL	156771
									HTP0517A	T21	MS2	Male	2.7	SAA	pg/mL	92822.6
									HTP0594A	T21	MS1	Male	30.1	IL-6	pg/mL	1.76439
									HTP0594A	T21	MS1	Male	30.1	CRP	pg/mL	1.70653e+06
									HTP0594A	T21	MS1	Male	30.1	SAA	pg/mL	5.65112e+06
									HTP0392A	T21	MS3	Male	32.4	IL-6	pg/mL	1.16096
									HTP0392A	T21	MS3	Male	32.4	CRP	pg/mL	6.01276e+06
									HTP0392A	T21	MS3	Male	32.4	SAA	pg/mL	1.80649e+06
									HTP0487A	T21	MS2	Male	4.6	IL-6	pg/mL	0.497493
									HTP0487A	T21	MS2	Male	4.6	CRP	pg/mL	115931
									HTP0487A	T21	MS2	Male	4.6	SAA	pg/mL	471351
									HTP0251A2	T21	MS3	Female	34.3	IL-6	pg/mL	1.82997
									HTP0251A2	T21	MS3	Female	34.3	CRP	pg/mL	3.40799e+07
									HTP0251A2	T21	MS3	Female	34.3	SAA	pg/mL	1.96084e+07
									HTP0351A	T21	MS2	Male	27	IL-6	pg/mL	0.740646
									HTP0351A	T21	MS2	Male	27	CRP	pg/mL	405210
									HTP0351A	T21	MS2	Male	27	SAA	pg/mL	3.84347e+06
									HTP0415A	T21	MS3	Female	8.3	IL-6	pg/mL	0.766232
									HTP0415A	T21	MS3	Female	8.3	CRP	pg/mL	2.34853e+06
									HTP0415A	T21	MS3	Female	8.3	SAA	pg/mL	1.115e+06
									HTP0598A	T21	MS3	Female	18	IL-6	pg/mL	1.14959
									HTP0598A	T21	MS3	Female	18	CRP	pg/mL	1.35823e+07
									HTP0598A	T21	MS3	Female	18	SAA	pg/mL	2.06761e+07
									HTP0625A	T21	MS1	Male	40.1	IL-6	pg/mL	0.72442
									HTP0625A	T21	MS1	Male	40.1	CRP	pg/mL	643064
									HTP0625A	T21	MS1	Male	40.1	SAA	pg/mL	1.46418e+06
									HTP0456A	T21	MS2	Male	7.3	IL-6	pg/mL	0.328493
									HTP0456A	T21	MS2	Male	7.3	CRP	pg/mL	136471
									HTP0456A	T21	MS2	Male	7.3	SAA	pg/mL	1.29766e+06
									HTP0262A2	T21	MS3	Female	14.3	IL-6	pg/mL	0.335133
									HTP0262A2	T21	MS3	Female	14.3	CRP	pg/mL	2.34879e+06
									HTP0262A2	T21	MS3	Female	14.3	SAA	pg/mL	2.51119e+06
									HTP0592A	T21	MS2	Female	14.5	IL-6	pg/mL	1.28018
									HTP0592A	T21	MS2	Female	14.5	CRP	pg/mL	1.04908e+07
									HTP0592A	T21	MS2	Female	14.5	SAA	pg/mL	1.37656e+07
									HTP0331A	T21	MS3	Male	23.1	IL-6	pg/mL	1.73844
									HTP0331A	T21	MS3	Male	23.1	CRP	pg/mL	1.18596e+07
									HTP0331A	T21	MS3	Male	23.1	SAA	pg/mL	1.69065e+07
									HTP0219A2	T21	MS2	Female	19.5	IL-6	pg/mL	0.355601
									HTP0219A2	T21	MS2	Female	19.5	CRP	pg/mL	7.70885e+06
									HTP0219A2	T21	MS2	Female	19.5	SAA	pg/mL	17892454
									HTP0460A	T21	MS1	Male	20.3	IL-6	pg/mL	0.387278
									HTP0460A	T21	MS1	Male	20.3	CRP	pg/mL	1.36949e+06
									HTP0460A	T21	MS1	Male	20.3	SAA	pg/mL	2.92892e+06
									HTP0507A	T21	MS3	Male	8.2	IL-6	pg/mL	1.36746
									HTP0507A	T21	MS3	Male	8.2	CRP	pg/mL	12343330
									HTP0507A	T21	MS3	Male	8.2	SAA	pg/mL	9.2428e+06
									HTP0630A	T21	MS2	Male	39.9	IL-6	pg/mL	0.37883
									HTP0630A	T21	MS2	Male	39.9	CRP	pg/mL	658154
									HTP0630A	T21	MS2	Male	39.9	SAA	pg/mL	2.11186e+06
									HTP0485A	T21	MS2	Female	5.7	IL-6	pg/mL	0.253301
									HTP0485A	T21	MS2	Female	5.7	CRP	pg/mL	152489
									HTP0485A	T21	MS2	Female	5.7	SAA	pg/mL	847286
									HTP0548A	T21	MS3	Female	46.2	IL-6	pg/mL	1.62585
									HTP0548A	T21	MS3	Female	46.2	CRP	pg/mL	4.46993e+06
									HTP0548A	T21	MS3	Female	46.2	SAA	pg/mL	8.66426e+06
									HTP0609A	T21	MS1	Female	4	IL-6	pg/mL	0.286402
									HTP0609A	T21	MS1	Female	4	CRP	pg/mL	210442
									HTP0609A	T21	MS1	Female	4	SAA	pg/mL	630345
									HTP0537A	T21	MS2	Female	51.9	IL-6	pg/mL	1.04671
									HTP0537A	T21	MS2	Female	51.9	CRP	pg/mL	6.59209e+06
									HTP0537A	T21	MS2	Female	51.9	SAA	pg/mL	3.63133e+06
									HTP0585A	T21	MS3	Female	16.5	IL-6	pg/mL	2.07655
									HTP0585A	T21	MS3	Female	16.5	CRP	pg/mL	3.79413e+06
									HTP0585A	T21	MS3	Female	16.5	SAA	pg/mL	8.26542e+06
									HTP0437A	T21	MS2	Male	24.9	IL-6	pg/mL	2.51132
									HTP0437A	T21	MS2	Male	24.9	CRP	pg/mL	1.71877e+07
									HTP0437A	T21	MS2	Male	24.9	SAA	pg/mL	1.26114e+07
									HTP0384A	T21	MS3	Female	27.8	IL-6	pg/mL	1.89052
									HTP0384A	T21	MS3	Female	27.8	CRP	pg/mL	2.03129e+07
									HTP0384A	T21	MS3	Female	27.8	SAA	pg/mL	2.32219e+07

## Sheet: 5E
SampleID	Karyotype	subtype	Sex	Age	cytokine_score
HTP0019B2	Control	D21	Female	56.9	1.46356
HTP0118B	Control	D21	Male	44.3	-1.43938
HTP0119A	T21	MS1	Female	50.9	-4.16392
HTP0146B	Control	D21	Male	47.4	-7.51036
HTP0147B	Control	D21	Female	38.6	-1.81473
HTP0149B	Control	D21	Female	53.2	-1.17025
HTP0151A	T21	MS3	Male	27.4	12.6645
HTP0205B	Control	D21	Female	42.6	2.09969
HTP0219A2	T21	MS2	Female	19.5	6.49712
HTP0230A2	T21	MS3	Female	39.6	8.44631
HTP0236A2	T21	MS1	Male	11.3	-1.887
HTP0241A2	T21	MS3	Female	17.9	0.148882
HTP0247A2	T21	MS3	Male	22.5	1.72189
HTP0249A2	T21	MS2	Female	34	-4.75317
HTP0251A2	T21	MS3	Female	34.3	7.15613
HTP0259A2	T21	MS3	Female	32.6	2.35124
HTP0261A2	T21	MS1	Male	22.9	1.85934
HTP0262A2	T21	MS3	Female	14.3	3.67894
HTP0263A2	T21	MS2	Female	12.4	3.45082
HTP0289B	Control	D21	Male	7.1	-5.60421
HTP0290B	Control	D21	Female	43.3	-2.26602
HTP0293A	T21	MS3	Male	6.2	3.87548
HTP0294B	Control	D21	Male	4.2	6.53809
HTP0295A	T21	MS3	Male	51.2	6.84948
HTP0296A	T21	MS3	Male	55.1	3.70611
HTP0298A	T21	MS1	Female	25.8	-4.98283
HTP0300A	T21	MS1	Female	30.8	9.70424
HTP0306A	T21	MS3	Male	23.2	10.4076
HTP0321A	T21	MS3	Female	14	3.92757
HTP0323A	T21	MS3	Male	3.8	0.315063
HTP0325A	T21	MS3	Male	13.4	-0.832382
HTP0327A	T21	MS1	Male	6.5	6.12745
HTP0330A	T21	MS1	Male	6.1	-1.11696
HTP0331A	T21	MS3	Male	23.1	11.1458
HTP0336A	T21	MS1	Female	8.7	1.92166
HTP0337A	T21	MS3	Male	22.2	5.20071
HTP0339A	T21	MS1	Male	16.1	7.15093
HTP0340A	T21	MS3	Female	18.6	2.15392
HTP0341A	T21	MS1	Male	2.6	-2.66567
HTP0342A	T21	MS1	Female	13.6	10.9088
HTP0343B	Control	D21	Male	46.2	0.444627
HTP0345A	T21	MS3	Female	52.7	11.3494
HTP0346B	Control	D21	Female	37.1	-1.73891
HTP0347B	Control	D21	Female	14	5.1503
HTP0349B	Control	D21	Female	10	6.04851
HTP0351A	T21	MS2	Male	27	4.16631
HTP0352B	Control	D21	Male	43.2	-2.9139
HTP0354A	T21	MS1	Male	6	1.60142
HTP0355B	Control	D21	Male	12.3	6.40814
HTP0357A	T21	MS1	Male	3.8	-1.991
HTP0361B2	Control	D21	Male	11.5	-1.63272
HTP0364A	T21	MS3	Male	13.7	17.6645
HTP0367A	T21	MS1	Male	13.6	9.15753
HTP0368A	T21	MS1	Male	15.2	0.71193
HTP0370A	T21	MS1	Male	20.2	7.08896
HTP0373A	T21	MS1	Male	56.7	5.42216
HTP0374A	T21	MS2	Male	25.5	3.93216
HTP0375A	T21	MS1	Female	10.9	-5.85939
HTP0376B	Control	D21	Female	24	4.44895
HTP0378A	T21	MS3	Female	31.4	7.25539
HTP0379A	T21	MS1	Female	35.4	1.73578
HTP0380A	T21	MS2	Male	25.8	1.52529
HTP0381A	T21	MS2	Male	25.4	-5.69093
HTP0382A	T21	MS3	Male	39.5	2.77493
HTP0384A	T21	MS3	Female	27.8	5.62631
HTP0385A	T21	MS3	Male	25.6	6.6364
HTP0386A	T21	MS2	Male	6.8	1.43307
HTP0387A	T21	MS1	Female	33.3	0.658209
HTP0388A	T21	MS1	Female	37.5	6.19297
HTP0389A	T21	MS1	Female	20.1	6.94401
HTP0390A	T21	MS3	Female	15.5	1.43285
HTP0391A	T21	MS1	Male	26.8	0.239116
HTP0392A	T21	MS3	Male	32.4	5.8443
HTP0393A	T21	MS2	Female	39.8	1.98533
HTP0394A	T21	MS2	Female	23.6	3.73986
HTP0395A	T21	MS2	Male	35.2	2.00409
HTP0396A	T21	MS3	Male	15.9	2.16589
HTP0397A	T21	MS1	Male	38.7	9.46245
HTP0398A	T21	MS2	Female	17.5	0.0280805
HTP0400A	T21	MS1	Male	14.9	2.33264
HTP0401A	T21	MS3	Female	34.6	5.58272
HTP0402A	T21	MS1	Male	35.9	3.12707
HTP0403A	T21	MS3	Male	13.4	1.89305
HTP0404A	T21	MS3	Female	12.5	19.577
HTP0405A	T21	MS3	Male	26.1	3.52022
HTP0406A	T21	MS2	Female	9.2	-0.758297
HTP0407A	T21	MS3	Male	43.5	-0.777281
HTP0408A	T21	MS1	Male	40.6	-0.656376
HTP0409A	T21	MS2	Female	21.2	2.69774
HTP0410A	T21	MS2	Male	24	6.2806
HTP0411A	T21	MS3	Female	18.7	4.18414
HTP0412A	T21	MS3	Male	20.7	-0.141256
HTP0413A	T21	MS2	Female	22.5	1.16935
HTP0414A	T21	MS3	Female	21.8	5.44396
HTP0415A	T21	MS3	Female	8.3	2.25038
HTP0418A	T21	MS1	Male	3.8	-1.7314
HTP0419A	T21	MS1	Male	20.8	3.83069
HTP0420A	T21	MS1	Male	6.4	5.58076
HTP0421A	T21	MS3	Male	13.7	-0.0311702
HTP0423A	T21	MS2	Male	23.9	2.09953
HTP0424A	T21	MS2	Female	4	3.88127
HTP0425A	T21	MS2	Male	19.1	4.00347
HTP0426A	T21	MS3	Male	17.5	4.9887
HTP0428A	T21	MS2	Male	27.5	4.8699
HTP0429B	Control	D21	Female	11.5	10.0673
HTP0430A	T21	MS2	Male	13.9	4.48555
HTP0434A	T21	MS3	Female	25.9	10.9646
HTP0436A	T21	MS3	Female	32.8	3.13869
HTP0437A	T21	MS2	Male	24.9	7.14833
HTP0438A	T21	MS1	Female	19.9	7.42602
HTP0440A	T21	MS2	Male	20.9	7.0158
HTP0444B2	Control	D21	Female	9.9	-0.561693
HTP0445A	T21	MS2	Female	38.8	5.58484
HTP0446A	T21	MS1	Female	31.7	5.20355
HTP0448A	T21	MS2	Male	21.5	6.30843
HTP0449A	T21	MS2	Male	20.8	4.37225
HTP0450A	T21	MS1	Male	15.4	4.03094
HTP0451A	T21	MS1	Male	32.5	7.82676
HTP0452A	T21	MS2	Female	16.6	5.37715
HTP0454A	T21	MS3	Male	21.7	0.505471
HTP0455B	Control	D21	Female	7.3	-3.47353
HTP0456A	T21	MS2	Male	7.3	4.04116
HTP0457B	Control	D21	Female	7.3	-6.93991
HTP0458A	T21	MS3	Male	20	7.56184
HTP0459A	T21	MS1	Male	13.7	5.61278
HTP0460A	T21	MS1	Male	20.3	4.18967
HTP0461A	T21	MS1	Female	12.5	7.33648
HTP0462A	T21	MS1	Male	38.6	8.85004
HTP0463A	T21	MS1	Female	28.3	3.14533
HTP0464A	T21	MS3	Male	22.7	7.32052
HTP0465A	T21	MS3	Female	6.8	9.23911
HTP0466B	Control	D21	Female	10.9	-5.42007
HTP0467A	T21	MS2	Female	32.5	7.93184
HTP0469A	T21	MS2	Female	16.7	6.05724
HTP0471A	T21	MS1	Female	9	-0.298428
HTP0473A	T21	MS1	Male	17.1	-3.32745
HTP0475A	T21	MS1	Female	22	3.28601
HTP0476A	T21	MS2	Female	11.1	3.0065
HTP0477A	T21	MS1	Male	3.4	-4.40379
HTP0478A	T21	MS1	Female	40.3	3.39691
HTP0479A	T21	MS1	Male	3.7	1.18372
HTP0480A	T21	MS1	Female	21.9	1.68817
HTP0482A	T21	MS2	Male	19.3	-4.97132
HTP0484A	T21	MS3	Male	5.6	2.06696
HTP0485A	T21	MS2	Female	5.7	-0.627196
HTP0487A	T21	MS2	Male	4.6	0.586334
HTP0488A	T21	MS1	Male	5.4	-0.0766834
HTP0491A	T21	MS1	Male	6.5	2.21994
HTP0492B	Control	D21	Male	4.8	0.669916
HTP0493B	Control	D21	Male	8.7	-0.63217
HTP0494A	T21	MS2	Female	7.1	-3.25033
HTP0495B	Control	D21	Female	4.5	1.578
HTP0498B	Control	D21	Male	11.9	2.52609
HTP0501A	T21	MS3	Male	4	14.865
HTP0502B	Control	D21	Male	27.1	-5.19462
HTP0506B	Control	D21	Male	31.2	6.53664
HTP0507A	T21	MS3	Male	8.2	7.3108
HTP0510A	T21	MS1	Female	23	0.654681
HTP0512A	T21	MS3	Male	30	6.28789
HTP0515A	T21	MS3	Male	13.1	6.1974
HTP0516A	T21	MS1	Male	39.1	4.83634
HTP0517A	T21	MS2	Male	2.7	-2.67433
HTP0519A	T21	MS1	Male	2	-0.318034
HTP0523B	Control	D21	Female	23.3	2.26026
HTP0524B	Control	D21	Male	24.5	-2.8308
HTP0525A	T21	MS1	Female	34.2	2.03369
HTP0527B	Control	D21	Male	7.4	-3.85955
HTP0530A	T21	MS3	Female	39.6	-1.10052
HTP0531A	T21	MS3	Female	3.5	-0.249817
HTP0534A	T21	MS1	Male	36.9	0.380289
HTP0535A	T21	MS3	Male	23.6	0.0710733
HTP0537A	T21	MS2	Female	51.9	0.741255
HTP0538A	T21	MS3	Male	28.4	2.10317
HTP0539A	T21	MS2	Female	42.8	2.91535
HTP0540A	T21	MS1	Female	14.5	2.29619
HTP0541A	T21	MS2	Male	29.7	-2.81129
HTP0542A	T21	MS2	Male	27.8	5.92224
HTP0543A	T21	MS2	Male	36.9	8.63446
HTP0544A	T21	MS2	Male	38.1	4.06933
HTP0545A	T21	MS1	Male	18.1	11.7359
HTP0546A	T21	MS2	Female	51.4	1.10364
HTP0547A	T21	MS2	Female	26	5.39991
HTP0548A	T21	MS3	Female	46.2	3.86253
HTP0549A	T21	MS3	Female	20.6	12.8789
HTP0550A	T21	MS1	Female	15.2	-0.0204118
HTP0551B	Control	D21	Female	18	3.91893
HTP0552A	T21	MS2	Male	17	4.48995
HTP0553A	T21	MS2	Female	18.2	-0.150563
HTP0554A	T21	MS2	Male	23.1	11.7935
HTP0555B	Control	D21	Female	47.3	2.0229
HTP0556A	T21	MS2	Male	28.3	11.2876
HTP0557B	Control	D21	Female	40.1	1.13312
HTP0559B	Control	D21	Male	10.8	-5.26349
HTP0560A	T21	MS2	Male	50.1	1.81272
HTP0561A	T21	MS3	Male	13.7	4.38331
HTP0563A	T21	MS2	Female	8.7	6.17394
HTP0564A	T21	MS1	Male	14.2	4.85461
HTP0565A	T21	MS2	Male	22.5	4.77044
HTP0566A	T21	MS2	Male	13.7	2.38621
HTP0567B	Control	D21	Female	23	1.60695
HTP0568A	T21	MS2	Male	28.3	1.38656
HTP0569A	T21	MS2	Male	22.9	2.86971
HTP0570A	T21	MS3	Male	38.8	1.68137
HTP0571A	T21	MS3	Male	13.1	7.62254
HTP0572A	T21	MS3	Male	24.4	2.22416
HTP0573B	Control	D21	Male	19.1	-0.178715
HTP0574A	T21	MS3	Male	42.4	3.38153
HTP0575A	T21	MS2	Female	17.2	0.151457
HTP0576B	Control	D21	Female	11.2	0.656136
HTP0577A	T21	MS2	Female	28.4	5.73341
HTP0578A	T21	MS1	Male	25.7	-0.06262
HTP0580A	T21	MS1	Female	31.8	2.23632
HTP0581A	T21	MS2	Male	30.6	2.15575
HTP0582B	Control	D21	Female	33.1	4.24221
HTP0583A	T21	MS1	Female	6.2	2.14963
HTP0584A	T21	MS2	Male	29.3	2.9595
HTP0585A	T21	MS3	Female	16.5	7.49654
HTP0586A	T21	MS3	Male	31.9	13.6343
HTP0587A	T21	MS2	Male	4.3	-0.404753
HTP0588A	T21	MS1	Female	19.2	2.84052
HTP0589A	T21	MS3	Female	19	7.21409
HTP0590A	T21	MS3	Male	16.8	6.72323
HTP0591A	T21	MS2	Male	31.9	5.79255
HTP0592A	T21	MS2	Female	14.5	8.72836
HTP0593A	T21	MS2	Male	11.7	3.09272
HTP0594A	T21	MS1	Male	30.1	5.50966
HTP0595B	Control	D21	Female	34.3	2.51282
HTP0596A	T21	MS2	Female	28.3	-2.2711
HTP0597A	T21	MS2	Female	12.5	0.822869
HTP0598A	T21	MS3	Female	18	4.86819
HTP0599A	T21	MS3	Female	36.6	8.45802
HTP0600A	T21	MS3	Male	10.8	14.8338
HTP0602A	T21	MS3	Female	13.5	3.03368
HTP0603A	T21	MS1	Female	12.7	-3.17075
HTP0604A	T21	MS3	Female	26.6	3.68916
HTP0605A	T21	MS3	Male	17.5	-0.107011
HTP0607A	T21	MS2	Male	23.9	-0.056355
HTP0608A	T21	MS1	Female	32.5	1.99574
HTP0609A	T21	MS1	Female	4	-2.42921
HTP0610A	T21	MS3	Female	17	23.2961
HTP0611A	T21	MS1	Female	23.9	0.642289
HTP0612A	T21	MS1	Male	11.4	-5.30168
HTP0613A	T21	MS3	Female	10.3	-0.79791
HTP0615B	Control	D21	Male	9.2	-1.17206
HTP0616A	T21	MS3	Male	19	3.72758
HTP0617A	T21	MS3	Male	30.5	2.77829
HTP0618A	T21	MS3	Female	37	4.91228
HTP0619A	T21	MS3	Female	37	7.71168
HTP0620A	T21	MS3	Female	19.6	4.24607
HTP0621A	T21	MS2	Female	21.4	-0.991507
HTP0622A	T21	MS2	Female	26	-1.92998
HTP0623A	T21	MS2	Female	28.1	-2.70934
HTP0624A	T21	MS2	Female	28.1	-2.04678
HTP0625A	T21	MS1	Male	40.1	-2.797
HTP0626A	T21	MS2	Male	14.2	-3.93726
HTP0627A	T21	MS3	Female	21.1	11.0381
HTP0628B	Control	D21	Female	4.8	-0.638256
HTP0629A	T21	MS1	Female	7	-1.17148
HTP0630A	T21	MS2	Male	39.9	-1.27472
HTP0631A	T21	MS1	Female	33	-1.79463
HTP0632A	T21	MS2	Female	26.4	-2.61454
HTP0633A	T21	MS1	Male	33.1	0.357709
HTP0634A	T21	MS2	Male	20.4	4.1814
HTP0637A	T21	MS3	Female	20.1	3.79735
HTP0638A	T21	MS3	Female	32.7	13.1491
HTP0639A	T21	MS1	Male	27.3	-2.56567
HTP0641A	T21	MS1	Male	46.6	1.93158
HTP0642A	T21	MS3	Female	25.2	0.743838
HTP0643A	T21	MS3	Male	29.7	2.76354
HTP0644A	T21	MS3	Male	28.7	1.91694
HTP0645A	T21	MS1	Male	28.4	4.99247
HTP0646A	T21	MS3	Male	17.1	1.61526
HTP0647A	T21	MS1	Male	7	6.38739
HTP0648B	Control	D21	Male	11.9	1.59618
HTP0649B	Control	D21	Female	44.6	-3.97248
HTP0650A	T21	MS1	Female	45.7	2.74174
HTP0651A	T21	MS3	Male	31.2	6.46578
HTP0652A	T21	MS1	Female	35.1	0.192175
HTP0653B	Control	D21	Male	13.9	-0.53265
HTP0654A	T21	MS1	Female	26.9	-1.4087
HTP0655B	Control	D21	Male	15.8	-2.6306
HTP0657A	T21	MS3	Male	16.9	8.86432
HTP0658A	T21	MS1	Male	15.3	6.93375
HTP0659A	T21	MS1	Female	36.5	-0.806061
HTP0660A	T21	MS1	Male	13	-0.333895
HTP0661A	T21	MS1	Male	28.4	0.440148
HTP0662A	T21	MS1	Female	26.1	8.12511
HTP0663A	T21	MS3	Female	20.5	11.2252
HTP0664A	T21	MS2	Female	29.4	4.1335
HTP0665A	T21	MS1	Female	23.4	8.16319
HTP0666A	T21	MS3	Male	17.4	2.65914
HTP0667A	T21	MS2	Male	24.1	1.19845
HTP0668A	T21	MS1	Female	29.7	6.15589
HTP0669B	Control	D21	Female	14.6	1.59731
HTP0672A	T21	MS1	Male	17.2	0.581872
HTP0676A	T21	MS1	Female	19.3	2.22767

## Sheet: 5F
HSA21 genes mRNA									Cytokine scores
SampleID	Karyotype	subtype	Sex	Age	HSA21_gene	EnsemblID	RPKM		SampleID	Karyotype	subtype	Sex	Age	cytokine_score
HTP0119A	T21	MS1	Female	50.9	PRDM15	ENSG00000141956.13	2.35253		HTP0119A	T21	MS1	Female	50.9	-4.16392
HTP0151A	T21	MS3	Male	27.4	PRDM15	ENSG00000141956.13	2.27128		HTP0151A	T21	MS3	Male	27.4	12.6645
HTP0219A2	T21	MS2	Female	19.5	PRDM15	ENSG00000141956.13	2.56646		HTP0219A2	T21	MS2	Female	19.5	6.49712
HTP0230A2	T21	MS3	Female	39.6	PRDM15	ENSG00000141956.13	1.64806		HTP0230A2	T21	MS3	Female	39.6	8.44631
HTP0236A2	T21	MS1	Male	11.3	PRDM15	ENSG00000141956.13	2.91152		HTP0236A2	T21	MS1	Male	11.3	-1.887
HTP0241A2	T21	MS3	Female	17.9	PRDM15	ENSG00000141956.13	1.93195		HTP0241A2	T21	MS3	Female	17.9	0.148882
HTP0247A2	T21	MS3	Male	22.5	PRDM15	ENSG00000141956.13	1.82099		HTP0247A2	T21	MS3	Male	22.5	1.72189
HTP0249A2	T21	MS2	Female	34	PRDM15	ENSG00000141956.13	2.00423		HTP0249A2	T21	MS2	Female	34	-4.75317
HTP0251A2	T21	MS3	Female	34.3	PRDM15	ENSG00000141956.13	2.45668		HTP0251A2	T21	MS3	Female	34.3	7.15613
HTP0259A2	T21	MS3	Female	32.6	PRDM15	ENSG00000141956.13	2.57253		HTP0259A2	T21	MS3	Female	32.6	2.35124
HTP0261A2	T21	MS1	Male	22.9	PRDM15	ENSG00000141956.13	3.19077		HTP0261A2	T21	MS1	Male	22.9	1.85934
HTP0262A2	T21	MS3	Female	14.3	PRDM15	ENSG00000141956.13	2.60672		HTP0262A2	T21	MS3	Female	14.3	3.67894
HTP0263A2	T21	MS2	Female	12.4	PRDM15	ENSG00000141956.13	1.57764		HTP0263A2	T21	MS2	Female	12.4	3.45082
HTP0293A	T21	MS3	Male	6.2	PRDM15	ENSG00000141956.13	2.51139		HTP0293A	T21	MS3	Male	6.2	3.87548
HTP0295A	T21	MS3	Male	51.2	PRDM15	ENSG00000141956.13	2.25773		HTP0295A	T21	MS3	Male	51.2	6.84948
HTP0296A	T21	MS3	Male	55.1	PRDM15	ENSG00000141956.13	2.5402		HTP0296A	T21	MS3	Male	55.1	3.70611
HTP0298A	T21	MS1	Female	25.8	PRDM15	ENSG00000141956.13	3.53309		HTP0298A	T21	MS1	Female	25.8	-4.98283
HTP0300A	T21	MS1	Female	30.8	PRDM15	ENSG00000141956.13	2.76272		HTP0300A	T21	MS1	Female	30.8	9.70424
HTP0306A	T21	MS3	Male	23.2	PRDM15	ENSG00000141956.13	1.91837		HTP0306A	T21	MS3	Male	23.2	10.4076
HTP0321A	T21	MS3	Female	14	PRDM15	ENSG00000141956.13	1.71154		HTP0321A	T21	MS3	Female	14	3.92757
HTP0323A	T21	MS3	Male	3.8	PRDM15	ENSG00000141956.13	3.1422		HTP0323A	T21	MS3	Male	3.8	0.315063
HTP0325A	T21	MS3	Male	13.4	PRDM15	ENSG00000141956.13	3.03907		HTP0325A	T21	MS3	Male	13.4	-0.832382
HTP0327A	T21	MS1	Male	6.5	PRDM15	ENSG00000141956.13	3.26979		HTP0327A	T21	MS1	Male	6.5	6.12745
HTP0330A	T21	MS1	Male	6.1	PRDM15	ENSG00000141956.13	3.64951		HTP0330A	T21	MS1	Male	6.1	-1.11696
HTP0331A	T21	MS3	Male	23.1	PRDM15	ENSG00000141956.13	2.63226		HTP0331A	T21	MS3	Male	23.1	11.1458
HTP0336A	T21	MS1	Female	8.7	PRDM15	ENSG00000141956.13	5.14585		HTP0336A	T21	MS1	Female	8.7	1.92166
HTP0337A	T21	MS3	Male	22.2	PRDM15	ENSG00000141956.13	1.96457		HTP0337A	T21	MS3	Male	22.2	5.20071
HTP0339A	T21	MS1	Male	16.1	PRDM15	ENSG00000141956.13	4.67105		HTP0339A	T21	MS1	Male	16.1	7.15093
HTP0340A	T21	MS3	Female	18.6	PRDM15	ENSG00000141956.13	1.88907		HTP0340A	T21	MS3	Female	18.6	2.15392
HTP0341A	T21	MS1	Male	2.6	PRDM15	ENSG00000141956.13	3.99814		HTP0341A	T21	MS1	Male	2.6	-2.66567
HTP0342A	T21	MS1	Female	13.6	PRDM15	ENSG00000141956.13	2.8895		HTP0342A	T21	MS1	Female	13.6	10.9088
HTP0345A	T21	MS3	Female	52.7	PRDM15	ENSG00000141956.13	1.6014		HTP0345A	T21	MS3	Female	52.7	11.3494
HTP0354A	T21	MS1	Male	6	PRDM15	ENSG00000141956.13	4.4033		HTP0351A	T21	MS2	Male	27	4.16631
HTP0357A	T21	MS1	Male	3.8	PRDM15	ENSG00000141956.13	4.6164		HTP0354A	T21	MS1	Male	6	1.60142
HTP0364A	T21	MS3	Male	13.7	PRDM15	ENSG00000141956.13	1.73155		HTP0357A	T21	MS1	Male	3.8	-1.991
HTP0367A	T21	MS1	Male	13.6	PRDM15	ENSG00000141956.13	3.2553		HTP0364A	T21	MS3	Male	13.7	17.6645
HTP0368A	T21	MS1	Male	15.2	PRDM15	ENSG00000141956.13	3.06909		HTP0367A	T21	MS1	Male	13.6	9.15753
HTP0370A	T21	MS1	Male	20.2	PRDM15	ENSG00000141956.13	2.68423		HTP0368A	T21	MS1	Male	15.2	0.71193
HTP0373A	T21	MS1	Male	56.7	PRDM15	ENSG00000141956.13	2.34147		HTP0370A	T21	MS1	Male	20.2	7.08896
HTP0374A	T21	MS2	Male	25.5	PRDM15	ENSG00000141956.13	2.3081		HTP0373A	T21	MS1	Male	56.7	5.42216
HTP0375A	T21	MS1	Female	10.9	PRDM15	ENSG00000141956.13	3.25023		HTP0374A	T21	MS2	Male	25.5	3.93216
HTP0378A	T21	MS3	Female	31.4	PRDM15	ENSG00000141956.13	1.27172		HTP0375A	T21	MS1	Female	10.9	-5.85939
HTP0379A	T21	MS1	Female	35.4	PRDM15	ENSG00000141956.13	2.09075		HTP0378A	T21	MS3	Female	31.4	7.25539
HTP0380A	T21	MS2	Male	25.8	PRDM15	ENSG00000141956.13	2.76006		HTP0379A	T21	MS1	Female	35.4	1.73578
HTP0381A	T21	MS2	Male	25.4	PRDM15	ENSG00000141956.13	3.28433		HTP0380A	T21	MS2	Male	25.8	1.52529
HTP0382A	T21	MS3	Male	39.5	PRDM15	ENSG00000141956.13	1.64178		HTP0381A	T21	MS2	Male	25.4	-5.69093
HTP0384A	T21	MS3	Female	27.8	PRDM15	ENSG00000141956.13	1.78077		HTP0382A	T21	MS3	Male	39.5	2.77493
HTP0385A	T21	MS3	Male	25.6	PRDM15	ENSG00000141956.13	1.79813		HTP0384A	T21	MS3	Female	27.8	5.62631
HTP0386A	T21	MS2	Male	6.8	PRDM15	ENSG00000141956.13	2.71004		HTP0385A	T21	MS3	Male	25.6	6.6364
HTP0387A	T21	MS1	Female	33.3	PRDM15	ENSG00000141956.13	3.05175		HTP0386A	T21	MS2	Male	6.8	1.43307
HTP0388A	T21	MS1	Female	37.5	PRDM15	ENSG00000141956.13	2.88063		HTP0387A	T21	MS1	Female	33.3	0.658209
HTP0389A	T21	MS1	Female	20.1	PRDM15	ENSG00000141956.13	2.83764		HTP0388A	T21	MS1	Female	37.5	6.19297
HTP0390A	T21	MS3	Female	15.5	PRDM15	ENSG00000141956.13	1.88549		HTP0389A	T21	MS1	Female	20.1	6.94401
HTP0391A	T21	MS1	Male	26.8	PRDM15	ENSG00000141956.13	3.63903		HTP0390A	T21	MS3	Female	15.5	1.43285
HTP0392A	T21	MS3	Male	32.4	PRDM15	ENSG00000141956.13	2.55621		HTP0391A	T21	MS1	Male	26.8	0.239116
HTP0393A	T21	MS2	Female	39.8	PRDM15	ENSG00000141956.13	2.14067		HTP0392A	T21	MS3	Male	32.4	5.8443
HTP0394A	T21	MS2	Female	23.6	PRDM15	ENSG00000141956.13	3.12856		HTP0393A	T21	MS2	Female	39.8	1.98533
HTP0395A	T21	MS2	Male	35.2	PRDM15	ENSG00000141956.13	2.4767		HTP0394A	T21	MS2	Female	23.6	3.73986
HTP0396A	T21	MS3	Male	15.9	PRDM15	ENSG00000141956.13	1.39193		HTP0395A	T21	MS2	Male	35.2	2.00409
HTP0397A	T21	MS1	Male	38.7	PRDM15	ENSG00000141956.13	2.54664		HTP0396A	T21	MS3	Male	15.9	2.16589
HTP0398A	T21	MS2	Female	17.5	PRDM15	ENSG00000141956.13	2.32239		HTP0397A	T21	MS1	Male	38.7	9.46245
HTP0400A	T21	MS1	Male	14.9	PRDM15	ENSG00000141956.13	3.07366		HTP0398A	T21	MS2	Female	17.5	0.0280805
HTP0401A	T21	MS3	Female	34.6	PRDM15	ENSG00000141956.13	1.89145		HTP0400A	T21	MS1	Male	14.9	2.33264
HTP0402A	T21	MS1	Male	35.9	PRDM15	ENSG00000141956.13	2.92281		HTP0401A	T21	MS3	Female	34.6	5.58272
HTP0403A	T21	MS3	Male	13.4	PRDM15	ENSG00000141956.13	2.64645		HTP0402A	T21	MS1	Male	35.9	3.12707
HTP0404A	T21	MS3	Female	12.5	PRDM15	ENSG00000141956.13	1.10737		HTP0403A	T21	MS3	Male	13.4	1.89305
HTP0405A	T21	MS3	Male	26.1	PRDM15	ENSG00000141956.13	2.72681		HTP0404A	T21	MS3	Female	12.5	19.577
HTP0406A	T21	MS2	Female	9.2	PRDM15	ENSG00000141956.13	3.13674		HTP0405A	T21	MS3	Male	26.1	3.52022
HTP0407A	T21	MS3	Male	43.5	PRDM15	ENSG00000141956.13	2.40395		HTP0406A	T21	MS2	Female	9.2	-0.758297
HTP0408A	T21	MS1	Male	40.6	PRDM15	ENSG00000141956.13	3.07711		HTP0407A	T21	MS3	Male	43.5	-0.777281
HTP0409A	T21	MS2	Female	21.2	PRDM15	ENSG00000141956.13	2.1716		HTP0408A	T21	MS1	Male	40.6	-0.656376
HTP0410A	T21	MS2	Male	24	PRDM15	ENSG00000141956.13	2.53072		HTP0409A	T21	MS2	Female	21.2	2.69774
HTP0411A	T21	MS3	Female	18.7	PRDM15	ENSG00000141956.13	1.55377		HTP0410A	T21	MS2	Male	24	6.2806
HTP0412A	T21	MS3	Male	20.7	PRDM15	ENSG00000141956.13	2.61419		HTP0411A	T21	MS3	Female	18.7	4.18414
HTP0413A	T21	MS2	Female	22.5	PRDM15	ENSG00000141956.13	2.48434		HTP0412A	T21	MS3	Male	20.7	-0.141256
HTP0414A	T21	MS3	Female	21.8	PRDM15	ENSG00000141956.13	2.60033		HTP0413A	T21	MS2	Female	22.5	1.16935
HTP0415A	T21	MS3	Female	8.3	PRDM15	ENSG00000141956.13	1.97104		HTP0414A	T21	MS3	Female	21.8	5.44396
HTP0418A	T21	MS1	Male	3.8	PRDM15	ENSG00000141956.13	3.52013		HTP0415A	T21	MS3	Female	8.3	2.25038
HTP0419A	T21	MS1	Male	20.8	PRDM15	ENSG00000141956.13	3.51599		HTP0418A	T21	MS1	Male	3.8	-1.7314
HTP0420A	T21	MS1	Male	6.4	PRDM15	ENSG00000141956.13	3.68504		HTP0419A	T21	MS1	Male	20.8	3.83069
HTP0421A	T21	MS3	Male	13.7	PRDM15	ENSG00000141956.13	2.36754		HTP0420A	T21	MS1	Male	6.4	5.58076
HTP0423A	T21	MS2	Male	23.9	PRDM15	ENSG00000141956.13	2.47476		HTP0421A	T21	MS3	Male	13.7	-0.0311702
HTP0424A	T21	MS2	Female	4	PRDM15	ENSG00000141956.13	2.02684		HTP0423A	T21	MS2	Male	23.9	2.09953
HTP0425A	T21	MS2	Male	19.1	PRDM15	ENSG00000141956.13	1.94264		HTP0424A	T21	MS2	Female	4	3.88127
HTP0426A	T21	MS3	Male	17.5	PRDM15	ENSG00000141956.13	2.32483		HTP0425A	T21	MS2	Male	19.1	4.00347
HTP0428A	T21	MS2	Male	27.5	PRDM15	ENSG00000141956.13	2.31089		HTP0426A	T21	MS3	Male	17.5	4.9887
HTP0430A	T21	MS2	Male	13.9	PRDM15	ENSG00000141956.13	2.70367		HTP0428A	T21	MS2	Male	27.5	4.8699
HTP0434A	T21	MS3	Female	25.9	PRDM15	ENSG00000141956.13	1.39079		HTP0430A	T21	MS2	Male	13.9	4.48555
HTP0436A	T21	MS3	Female	32.8	PRDM15	ENSG00000141956.13	1.72392		HTP0434A	T21	MS3	Female	25.9	10.9646
HTP0437A	T21	MS2	Male	24.9	PRDM15	ENSG00000141956.13	1.876		HTP0436A	T21	MS3	Female	32.8	3.13869
HTP0438A	T21	MS1	Female	19.9	PRDM15	ENSG00000141956.13	2.51188		HTP0437A	T21	MS2	Male	24.9	7.14833
HTP0440A	T21	MS2	Male	20.9	PRDM15	ENSG00000141956.13	2.16257		HTP0438A	T21	MS1	Female	19.9	7.42602
HTP0445A	T21	MS2	Female	38.8	PRDM15	ENSG00000141956.13	1.89276		HTP0440A	T21	MS2	Male	20.9	7.0158
HTP0446A	T21	MS1	Female	31.7	PRDM15	ENSG00000141956.13	2.40742		HTP0445A	T21	MS2	Female	38.8	5.58484
HTP0448A	T21	MS2	Male	21.5	PRDM15	ENSG00000141956.13	2.21777		HTP0446A	T21	MS1	Female	31.7	5.20355
HTP0449A	T21	MS2	Male	20.8	PRDM15	ENSG00000141956.13	2.3764		HTP0448A	T21	MS2	Male	21.5	6.30843
HTP0450A	T21	MS1	Male	15.4	PRDM15	ENSG00000141956.13	3.49724		HTP0449A	T21	MS2	Male	20.8	4.37225
HTP0451A	T21	MS1	Male	32.5	PRDM15	ENSG00000141956.13	3.09485		HTP0450A	T21	MS1	Male	15.4	4.03094
HTP0452A	T21	MS2	Female	16.6	PRDM15	ENSG00000141956.13	1.79477		HTP0451A	T21	MS1	Male	32.5	7.82676
HTP0454A	T21	MS3	Male	21.7	PRDM15	ENSG00000141956.13	2.44314		HTP0452A	T21	MS2	Female	16.6	5.37715
HTP0456A	T21	MS2	Male	7.3	PRDM15	ENSG00000141956.13	2.42599		HTP0454A	T21	MS3	Male	21.7	0.505471
HTP0458A	T21	MS3	Male	20	PRDM15	ENSG00000141956.13	2.8566		HTP0456A	T21	MS2	Male	7.3	4.04116
HTP0459A	T21	MS1	Male	13.7	PRDM15	ENSG00000141956.13	2.60095		HTP0458A	T21	MS3	Male	20	7.56184
HTP0460A	T21	MS1	Male	20.3	PRDM15	ENSG00000141956.13	3.47452		HTP0459A	T21	MS1	Male	13.7	5.61278
HTP0461A	T21	MS1	Female	12.5	PRDM15	ENSG00000141956.13	4.61058		HTP0460A	T21	MS1	Male	20.3	4.18967
HTP0462A	T21	MS1	Male	38.6	PRDM15	ENSG00000141956.13	1.50013		HTP0461A	T21	MS1	Female	12.5	7.33648
HTP0463A	T21	MS1	Female	28.3	PRDM15	ENSG00000141956.13	2.96571		HTP0462A	T21	MS1	Male	38.6	8.85004
HTP0464A	T21	MS3	Male	22.7	PRDM15	ENSG00000141956.13	1.82802		HTP0463A	T21	MS1	Female	28.3	3.14533
HTP0465A	T21	MS3	Female	6.8	PRDM15	ENSG00000141956.13	2.06032		HTP0464A	T21	MS3	Male	22.7	7.32052
HTP0467A	T21	MS2	Female	32.5	PRDM15	ENSG00000141956.13	1.89225		HTP0465A	T21	MS3	Female	6.8	9.23911
HTP0469A	T21	MS2	Female	16.7	PRDM15	ENSG00000141956.13	1.88883		HTP0467A	T21	MS2	Female	32.5	7.93184
HTP0471A	T21	MS1	Female	9	PRDM15	ENSG00000141956.13	2.46401		HTP0469A	T21	MS2	Female	16.7	6.05724
HTP0473A	T21	MS1	Male	17.1	PRDM15	ENSG00000141956.13	2.60784		HTP0471A	T21	MS1	Female	9	-0.298428
HTP0475A	T21	MS1	Female	22	PRDM15	ENSG00000141956.13	3.32157		HTP0473A	T21	MS1	Male	17.1	-3.32745
HTP0476A	T21	MS2	Female	11.1	PRDM15	ENSG00000141956.13	1.31181		HTP0475A	T21	MS1	Female	22	3.28601
HTP0477A	T21	MS1	Male	3.4	PRDM15	ENSG00000141956.13	4.8375		HTP0476A	T21	MS2	Female	11.1	3.0065
HTP0478A	T21	MS1	Female	40.3	PRDM15	ENSG00000141956.13	2.81635		HTP0477A	T21	MS1	Male	3.4	-4.40379
HTP0479A	T21	MS1	Male	3.7	PRDM15	ENSG00000141956.13	3.55258		HTP0478A	T21	MS1	Female	40.3	3.39691
HTP0480A	T21	MS1	Female	21.9	PRDM15	ENSG00000141956.13	2.98426		HTP0479A	T21	MS1	Male	3.7	1.18372
HTP0482A	T21	MS2	Male	19.3	PRDM15	ENSG00000141956.13	2.37364		HTP0480A	T21	MS1	Female	21.9	1.68817
HTP0484A	T21	MS3	Male	5.6	PRDM15	ENSG00000141956.13	1.34472		HTP0482A	T21	MS2	Male	19.3	-4.97132
HTP0485A	T21	MS2	Female	5.7	PRDM15	ENSG00000141956.13	2.93707		HTP0484A	T21	MS3	Male	5.6	2.06696
HTP0487A	T21	MS2	Male	4.6	PRDM15	ENSG00000141956.13	2.77507		HTP0485A	T21	MS2	Female	5.7	-0.627196
HTP0488A	T21	MS1	Male	5.4	PRDM15	ENSG00000141956.13	2.7907		HTP0487A	T21	MS2	Male	4.6	0.586334
HTP0491A	T21	MS1	Male	6.5	PRDM15	ENSG00000141956.13	3.84313		HTP0488A	T21	MS1	Male	5.4	-0.0766834
HTP0494A	T21	MS2	Female	7.1	PRDM15	ENSG00000141956.13	3.16613		HTP0491A	T21	MS1	Male	6.5	2.21994
HTP0501A	T21	MS3	Male	4	PRDM15	ENSG00000141956.13	2.14645		HTP0494A	T21	MS2	Female	7.1	-3.25033
HTP0507A	T21	MS3	Male	8.2	PRDM15	ENSG00000141956.13	2.9493		HTP0501A	T21	MS3	Male	4	14.865
HTP0510A	T21	MS1	Female	23	PRDM15	ENSG00000141956.13	3.17011		HTP0507A	T21	MS3	Male	8.2	7.3108
HTP0512A	T21	MS3	Male	30	PRDM15	ENSG00000141956.13	3.31866		HTP0510A	T21	MS1	Female	23	0.654681
HTP0515A	T21	MS3	Male	13.1	PRDM15	ENSG00000141956.13	3.27434		HTP0512A	T21	MS3	Male	30	6.28789
HTP0516A	T21	MS1	Male	39.1	PRDM15	ENSG00000141956.13	3.02219		HTP0515A	T21	MS3	Male	13.1	6.1974
HTP0517A	T21	MS2	Male	2.7	PRDM15	ENSG00000141956.13	3.31433		HTP0516A	T21	MS1	Male	39.1	4.83634
HTP0519A	T21	MS1	Male	2	PRDM15	ENSG00000141956.13	4.4489		HTP0517A	T21	MS2	Male	2.7	-2.67433
HTP0525A	T21	MS1	Female	34.2	PRDM15	ENSG00000141956.13	3.58855		HTP0519A	T21	MS1	Male	2	-0.318034
HTP0530A	T21	MS3	Female	39.6	PRDM15	ENSG00000141956.13	1.57665		HTP0525A	T21	MS1	Female	34.2	2.03369
HTP0531A	T21	MS3	Female	3.5	PRDM15	ENSG00000141956.13	2.47464		HTP0530A	T21	MS3	Female	39.6	-1.10052
HTP0534A	T21	MS1	Male	36.9	PRDM15	ENSG00000141956.13	3.1084		HTP0531A	T21	MS3	Female	3.5	-0.249817
HTP0535A	T21	MS3	Male	23.6	PRDM15	ENSG00000141956.13	2.36671		HTP0534A	T21	MS1	Male	36.9	0.380289
HTP0537A	T21	MS2	Female	51.9	PRDM15	ENSG00000141956.13	2.27401		HTP0535A	T21	MS3	Male	23.6	0.0710733
HTP0538A	T21	MS3	Male	28.4	PRDM15	ENSG00000141956.13	1.63569		HTP0537A	T21	MS2	Female	51.9	0.741255
HTP0539A	T21	MS2	Female	42.8	PRDM15	ENSG00000141956.13	2.10932		HTP0538A	T21	MS3	Male	28.4	2.10317
HTP0540A	T21	MS1	Female	14.5	PRDM15	ENSG00000141956.13	3.35592		HTP0539A	T21	MS2	Female	42.8	2.91535
HTP0541A	T21	MS2	Male	29.7	PRDM15	ENSG00000141956.13	1.96767		HTP0540A	T21	MS1	Female	14.5	2.29619
HTP0542A	T21	MS2	Male	27.8	PRDM15	ENSG00000141956.13	1.68593		HTP0541A	T21	MS2	Male	29.7	-2.81129
HTP0543A	T21	MS2	Male	36.9	PRDM15	ENSG00000141956.13	1.80323		HTP0542A	T21	MS2	Male	27.8	5.92224
HTP0544A	T21	MS2	Male	38.1	PRDM15	ENSG00000141956.13	2.13651		HTP0543A	T21	MS2	Male	36.9	8.63446
HTP0545A	T21	MS1	Male	18.1	PRDM15	ENSG00000141956.13	2.32129		HTP0544A	T21	MS2	Male	38.1	4.06933
HTP0546A	T21	MS2	Female	51.4	PRDM15	ENSG00000141956.13	2.72086		HTP0545A	T21	MS1	Male	18.1	11.7359
HTP0547A	T21	MS2	Female	26	PRDM15	ENSG00000141956.13	2.10718		HTP0546A	T21	MS2	Female	51.4	1.10364
HTP0548A	T21	MS3	Female	46.2	PRDM15	ENSG00000141956.13	1.81249		HTP0547A	T21	MS2	Female	26	5.39991
HTP0549A	T21	MS3	Female	20.6	PRDM15	ENSG00000141956.13	1.40279		HTP0548A	T21	MS3	Female	46.2	3.86253
HTP0550A	T21	MS1	Female	15.2	PRDM15	ENSG00000141956.13	4.04484		HTP0549A	T21	MS3	Female	20.6	12.8789
HTP0552A	T21	MS2	Male	17	PRDM15	ENSG00000141956.13	1.69654		HTP0550A	T21	MS1	Female	15.2	-0.0204118
HTP0553A	T21	MS2	Female	18.2	PRDM15	ENSG00000141956.13	2.90392		HTP0552A	T21	MS2	Male	17	4.48995
HTP0554A	T21	MS2	Male	23.1	PRDM15	ENSG00000141956.13	1.89315		HTP0553A	T21	MS2	Female	18.2	-0.150563
HTP0556A	T21	MS2	Male	28.3	PRDM15	ENSG00000141956.13	3.03106		HTP0554A	T21	MS2	Male	23.1	11.7935
HTP0560A	T21	MS2	Male	50.1	PRDM15	ENSG00000141956.13	2.29239		HTP0556A	T21	MS2	Male	28.3	11.2876
HTP0561A	T21	MS3	Male	13.7	PRDM15	ENSG00000141956.13	2.11988		HTP0560A	T21	MS2	Male	50.1	1.81272
HTP0563A	T21	MS2	Female	8.7	PRDM15	ENSG00000141956.13	1.84232		HTP0561A	T21	MS3	Male	13.7	4.38331
HTP0564A	T21	MS1	Male	14.2	PRDM15	ENSG00000141956.13	2.95758		HTP0563A	T21	MS2	Female	8.7	6.17394
HTP0565A	T21	MS2	Male	22.5	PRDM15	ENSG00000141956.13	1.96414		HTP0564A	T21	MS1	Male	14.2	4.85461
HTP0566A	T21	MS2	Male	13.7	PRDM15	ENSG00000141956.13	3.28521		HTP0565A	T21	MS2	Male	22.5	4.77044
HTP0568A	T21	MS2	Male	28.3	PRDM15	ENSG00000141956.13	2.18792		HTP0566A	T21	MS2	Male	13.7	2.38621
HTP0569A	T21	MS2	Male	22.9	PRDM15	ENSG00000141956.13	3.57468		HTP0568A	T21	MS2	Male	28.3	1.38656
HTP0570A	T21	MS3	Male	38.8	PRDM15	ENSG00000141956.13	1.80179		HTP0569A	T21	MS2	Male	22.9	2.86971
HTP0571A	T21	MS3	Male	13.1	PRDM15	ENSG00000141956.13	1.54235		HTP0570A	T21	MS3	Male	38.8	1.68137
HTP0572A	T21	MS3	Male	24.4	PRDM15	ENSG00000141956.13	1.73815		HTP0571A	T21	MS3	Male	13.1	7.62254
HTP0574A	T21	MS3	Male	42.4	PRDM15	ENSG00000141956.13	1.69762		HTP0572A	T21	MS3	Male	24.4	2.22416
HTP0575A	T21	MS2	Female	17.2	PRDM15	ENSG00000141956.13	2.26557		HTP0574A	T21	MS3	Male	42.4	3.38153
HTP0577A	T21	MS2	Female	28.4	PRDM15	ENSG00000141956.13	1.77839		HTP0575A	T21	MS2	Female	17.2	0.151457
HTP0578A	T21	MS1	Male	25.7	PRDM15	ENSG00000141956.13	2.33243		HTP0577A	T21	MS2	Female	28.4	5.73341
HTP0580A	T21	MS1	Female	31.8	PRDM15	ENSG00000141956.13	2.75595		HTP0578A	T21	MS1	Male	25.7	-0.06262
HTP0581A	T21	MS2	Male	30.6	PRDM15	ENSG00000141956.13	2.1355		HTP0580A	T21	MS1	Female	31.8	2.23632
HTP0583A	T21	MS1	Female	6.2	PRDM15	ENSG00000141956.13	3.07039		HTP0581A	T21	MS2	Male	30.6	2.15575
HTP0584A	T21	MS2	Male	29.3	PRDM15	ENSG00000141956.13	1.96624		HTP0583A	T21	MS1	Female	6.2	2.14963
HTP0585A	T21	MS3	Female	16.5	PRDM15	ENSG00000141956.13	1.76063		HTP0584A	T21	MS2	Male	29.3	2.9595
HTP0586A	T21	MS3	Male	31.9	PRDM15	ENSG00000141956.13	1.66532		HTP0585A	T21	MS3	Female	16.5	7.49654
HTP0587A	T21	MS2	Male	4.3	PRDM15	ENSG00000141956.13	2.69408		HTP0586A	T21	MS3	Male	31.9	13.6343
HTP0588A	T21	MS1	Female	19.2	PRDM15	ENSG00000141956.13	2.68959		HTP0587A	T21	MS2	Male	4.3	-0.404753
HTP0589A	T21	MS3	Female	19	PRDM15	ENSG00000141956.13	1.83138		HTP0588A	T21	MS1	Female	19.2	2.84052
HTP0590A	T21	MS3	Male	16.8	PRDM15	ENSG00000141956.13	2.52912		HTP0589A	T21	MS3	Female	19	7.21409
HTP0591A	T21	MS2	Male	31.9	PRDM15	ENSG00000141956.13	2.13487		HTP0590A	T21	MS3	Male	16.8	6.72323
HTP0592A	T21	MS2	Female	14.5	PRDM15	ENSG00000141956.13	2.45977		HTP0591A	T21	MS2	Male	31.9	5.79255
HTP0593A	T21	MS2	Male	11.7	PRDM15	ENSG00000141956.13	2.14626		HTP0592A	T21	MS2	Female	14.5	8.72836
HTP0594A	T21	MS1	Male	30.1	PRDM15	ENSG00000141956.13	1.90346		HTP0593A	T21	MS2	Male	11.7	3.09272
HTP0596A	T21	MS2	Female	28.3	PRDM15	ENSG00000141956.13	2.31358		HTP0594A	T21	MS1	Male	30.1	5.50966
HTP0597A	T21	MS2	Female	12.5	PRDM15	ENSG00000141956.13	2.67824		HTP0596A	T21	MS2	Female	28.3	-2.2711
HTP0598A	T21	MS3	Female	18	PRDM15	ENSG00000141956.13	1.65906		HTP0597A	T21	MS2	Female	12.5	0.822869
HTP0599A	T21	MS3	Female	36.6	PRDM15	ENSG00000141956.13	1.2859		HTP0598A	T21	MS3	Female	18	4.86819
HTP0600A	T21	MS3	Male	10.8	PRDM15	ENSG00000141956.13	1.22866		HTP0599A	T21	MS3	Female	36.6	8.45802
HTP0602A	T21	MS3	Female	13.5	PRDM15	ENSG00000141956.13	1.92129		HTP0600A	T21	MS3	Male	10.8	14.8338
HTP0603A	T21	MS1	Female	12.7	PRDM15	ENSG00000141956.13	2.55791		HTP0602A	T21	MS3	Female	13.5	3.03368
HTP0604A	T21	MS3	Female	26.6	PRDM15	ENSG00000141956.13	1.39836		HTP0603A	T21	MS1	Female	12.7	-3.17075
HTP0605A	T21	MS3	Male	17.5	PRDM15	ENSG00000141956.13	2.03419		HTP0604A	T21	MS3	Female	26.6	3.68916
HTP0607A	T21	MS2	Male	23.9	PRDM15	ENSG00000141956.13	1.65038		HTP0605A	T21	MS3	Male	17.5	-0.107011
HTP0608A	T21	MS1	Female	32.5	PRDM15	ENSG00000141956.13	2.06368		HTP0607A	T21	MS2	Male	23.9	-0.056355
HTP0609A	T21	MS1	Female	4	PRDM15	ENSG00000141956.13	3.92845		HTP0608A	T21	MS1	Female	32.5	1.99574
HTP0610A	T21	MS3	Female	17	PRDM15	ENSG00000141956.13	0.929864		HTP0609A	T21	MS1	Female	4	-2.42921
HTP0611A	T21	MS1	Female	23.9	PRDM15	ENSG00000141956.13	2.85269		HTP0610A	T21	MS3	Female	17	23.2961
HTP0612A	T21	MS1	Male	11.4	PRDM15	ENSG00000141956.13	3.75374		HTP0611A	T21	MS1	Female	23.9	0.642289
HTP0613A	T21	MS3	Female	10.3	PRDM15	ENSG00000141956.13	2.67682		HTP0612A	T21	MS1	Male	11.4	-5.30168
HTP0616A	T21	MS3	Male	19	PRDM15	ENSG00000141956.13	2.25897		HTP0613A	T21	MS3	Female	10.3	-0.79791
HTP0617A	T21	MS3	Male	30.5	PRDM15	ENSG00000141956.13	1.43161		HTP0616A	T21	MS3	Male	19	3.72758
HTP0618A	T21	MS3	Female	37	PRDM15	ENSG00000141956.13	1.79422		HTP0617A	T21	MS3	Male	30.5	2.77829
HTP0619A	T21	MS3	Female	37	PRDM15	ENSG00000141956.13	1.94216		HTP0618A	T21	MS3	Female	37	4.91228
HTP0620A	T21	MS3	Female	19.6	PRDM15	ENSG00000141956.13	1.95052		HTP0619A	T21	MS3	Female	37	7.71168
HTP0621A	T21	MS2	Female	21.4	PRDM15	ENSG00000141956.13	1.78808		HTP0620A	T21	MS3	Female	19.6	4.24607
HTP0622A	T21	MS2	Female	26	PRDM15	ENSG00000141956.13	2.51685		HTP0621A	T21	MS2	Female	21.4	-0.991507
HTP0623A	T21	MS2	Female	28.1	PRDM15	ENSG00000141956.13	2.06831		HTP0622A	T21	MS2	Female	26	-1.92998
HTP0624A	T21	MS2	Female	28.1	PRDM15	ENSG00000141956.13	2.24119		HTP0623A	T21	MS2	Female	28.1	-2.70934
HTP0625A	T21	MS1	Male	40.1	PRDM15	ENSG00000141956.13	2.56055		HTP0624A	T21	MS2	Female	28.1	-2.04678
HTP0626A	T21	MS2	Male	14.2	PRDM15	ENSG00000141956.13	2.73461		HTP0625A	T21	MS1	Male	40.1	-2.797
HTP0627A	T21	MS3	Female	21.1	PRDM15	ENSG00000141956.13	1.13653		HTP0626A	T21	MS2	Male	14.2	-3.93726
HTP0629A	T21	MS1	Female	7	PRDM15	ENSG00000141956.13	2.79493		HTP0627A	T21	MS3	Female	21.1	11.0381
HTP0630A	T21	MS2	Male	39.9	PRDM15	ENSG00000141956.13	2.21932		HTP0629A	T21	MS1	Female	7	-1.17148
HTP0631A	T21	MS1	Female	33	PRDM15	ENSG00000141956.13	2.53119		HTP0630A	T21	MS2	Male	39.9	-1.27472
HTP0632A	T21	MS2	Female	26.4	PRDM15	ENSG00000141956.13	2.38988		HTP0631A	T21	MS1	Female	33	-1.79463
HTP0633A	T21	MS1	Male	33.1	PRDM15	ENSG00000141956.13	2.39716		HTP0632A	T21	MS2	Female	26.4	-2.61454
HTP0634A	T21	MS2	Male	20.4	PRDM15	ENSG00000141956.13	1.63911		HTP0633A	T21	MS1	Male	33.1	0.357709
HTP0637A	T21	MS3	Female	20.1	PRDM15	ENSG00000141956.13	1.9725		HTP0634A	T21	MS2	Male	20.4	4.1814
HTP0638A	T21	MS3	Female	32.7	PRDM15	ENSG00000141956.13	0.937868		HTP0637A	T21	MS3	Female	20.1	3.79735
HTP0639A	T21	MS1	Male	27.3	PRDM15	ENSG00000141956.13	2.447		HTP0638A	T21	MS3	Female	32.7	13.1491
HTP0641A	T21	MS1	Male	46.6	PRDM15	ENSG00000141956.13	2.31894		HTP0639A	T21	MS1	Male	27.3	-2.56567
HTP0642A	T21	MS3	Female	25.2	PRDM15	ENSG00000141956.13	1.54426		HTP0641A	T21	MS1	Male	46.6	1.93158
HTP0643A	T21	MS3	Male	29.7	PRDM15	ENSG00000141956.13	1.42446		HTP0642A	T21	MS3	Female	25.2	0.743838
HTP0644A	T21	MS3	Male	28.7	PRDM15	ENSG00000141956.13	1.60006		HTP0643A	T21	MS3	Male	29.7	2.76354
HTP0645A	T21	MS1	Male	28.4	PRDM15	ENSG00000141956.13	2.00098		HTP0644A	T21	MS3	Male	28.7	1.91694
HTP0646A	T21	MS3	Male	17.1	PRDM15	ENSG00000141956.13	1.82948		HTP0645A	T21	MS1	Male	28.4	4.99247
HTP0647A	T21	MS1	Male	7	PRDM15	ENSG00000141956.13	2.10031		HTP0646A	T21	MS3	Male	17.1	1.61526
HTP0650A	T21	MS1	Female	45.7	PRDM15	ENSG00000141956.13	3.016		HTP0647A	T21	MS1	Male	7	6.38739
HTP0651A	T21	MS3	Male	31.2	PRDM15	ENSG00000141956.13	1.84642		HTP0650A	T21	MS1	Female	45.7	2.74174
HTP0652A	T21	MS1	Female	35.1	PRDM15	ENSG00000141956.13	2.33763		HTP0651A	T21	MS3	Male	31.2	6.46578
HTP0654A	T21	MS1	Female	26.9	PRDM15	ENSG00000141956.13	1.82633		HTP0652A	T21	MS1	Female	35.1	0.192175
HTP0657A	T21	MS3	Male	16.9	PRDM15	ENSG00000141956.13	1.7998		HTP0654A	T21	MS1	Female	26.9	-1.4087
HTP0658A	T21	MS1	Male	15.3	PRDM15	ENSG00000141956.13	2.69454		HTP0657A	T21	MS3	Male	16.9	8.86432
HTP0659A	T21	MS1	Female	36.5	PRDM15	ENSG00000141956.13	2.69944		HTP0658A	T21	MS1	Male	15.3	6.93375
HTP0660A	T21	MS1	Male	13	PRDM15	ENSG00000141956.13	2.74575		HTP0659A	T21	MS1	Female	36.5	-0.806061
HTP0661A	T21	MS1	Male	28.4	PRDM15	ENSG00000141956.13	2.876		HTP0660A	T21	MS1	Male	13	-0.333895
HTP0662A	T21	MS1	Female	26.1	PRDM15	ENSG00000141956.13	1.9628		HTP0661A	T21	MS1	Male	28.4	0.440148
HTP0663A	T21	MS3	Female	20.5	PRDM15	ENSG00000141956.13	1.18169		HTP0662A	T21	MS1	Female	26.1	8.12511
HTP0664A	T21	MS2	Female	29.4	PRDM15	ENSG00000141956.13	1.71488		HTP0663A	T21	MS3	Female	20.5	11.2252
HTP0665A	T21	MS1	Female	23.4	PRDM15	ENSG00000141956.13	2.1631		HTP0664A	T21	MS2	Female	29.4	4.1335
HTP0666A	T21	MS3	Male	17.4	PRDM15	ENSG00000141956.13	1.22117		HTP0665A	T21	MS1	Female	23.4	8.16319
HTP0667A	T21	MS2	Male	24.1	PRDM15	ENSG00000141956.13	2.09568		HTP0666A	T21	MS3	Male	17.4	2.65914
HTP0668A	T21	MS1	Female	29.7	PRDM15	ENSG00000141956.13	2.74461		HTP0667A	T21	MS2	Male	24.1	1.19845
HTP0672A	T21	MS1	Male	17.2	PRDM15	ENSG00000141956.13	3.24577		HTP0668A	T21	MS1	Female	29.7	6.15589
HTP0676A	T21	MS1	Female	19.3	PRDM15	ENSG00000141956.13	3.14052		HTP0672A	T21	MS1	Male	17.2	0.581872
HTP0351A	T21	MS2	Male	27	PRDM15	ENSG00000141956.13	1.46382		HTP0676A	T21	MS1	Female	19.3	2.22767
HTP0119A	T21	MS1	Female	50.9	PFKL	ENSG00000141959.17	71.6411
HTP0151A	T21	MS3	Male	27.4	PFKL	ENSG00000141959.17	53.968
HTP0219A2	T21	MS2	Female	19.5	PFKL	ENSG00000141959.17	83.1371
HTP0230A2	T21	MS3	Female	39.6	PFKL	ENSG00000141959.17	54.4929
HTP0236A2	T21	MS1	Male	11.3	PFKL	ENSG00000141959.17	75.371
HTP0241A2	T21	MS3	Female	17.9	PFKL	ENSG00000141959.17	55.2649
HTP0247A2	T21	MS3	Male	22.5	PFKL	ENSG00000141959.17	71.1707
HTP0249A2	T21	MS2	Female	34	PFKL	ENSG00000141959.17	87.6559
HTP0251A2	T21	MS3	Female	34.3	PFKL	ENSG00000141959.17	57.5771
HTP0259A2	T21	MS3	Female	32.6	PFKL	ENSG00000141959.17	55.4904
HTP0261A2	T21	MS1	Male	22.9	PFKL	ENSG00000141959.17	88.6618
HTP0262A2	T21	MS3	Female	14.3	PFKL	ENSG00000141959.17	76.663
HTP0263A2	T21	MS2	Female	12.4	PFKL	ENSG00000141959.17	86.1159
HTP0293A	T21	MS3	Male	6.2	PFKL	ENSG00000141959.17	79.2126
HTP0295A	T21	MS3	Male	51.2	PFKL	ENSG00000141959.17	65.7048
HTP0296A	T21	MS3	Male	55.1	PFKL	ENSG00000141959.17	68.3321
HTP0298A	T21	MS1	Female	25.8	PFKL	ENSG00000141959.17	85.695
HTP0300A	T21	MS1	Female	30.8	PFKL	ENSG00000141959.17	55.8032
HTP0306A	T21	MS3	Male	23.2	PFKL	ENSG00000141959.17	68.111
HTP0321A	T21	MS3	Female	14	PFKL	ENSG00000141959.17	68.3815
HTP0323A	T21	MS3	Male	3.8	PFKL	ENSG00000141959.17	89.4739
HTP0325A	T21	MS3	Male	13.4	PFKL	ENSG00000141959.17	83.5921
HTP0327A	T21	MS1	Male	6.5	PFKL	ENSG00000141959.17	61.2043
HTP0330A	T21	MS1	Male	6.1	PFKL	ENSG00000141959.17	72.1453
HTP0331A	T21	MS3	Male	23.1	PFKL	ENSG00000141959.17	72.0447
HTP0336A	T21	MS1	Female	8.7	PFKL	ENSG00000141959.17	65.4781
HTP0337A	T21	MS3	Male	22.2	PFKL	ENSG00000141959.17	66.155
HTP0339A	T21	MS1	Male	16.1	PFKL	ENSG00000141959.17	75.1687
HTP0340A	T21	MS3	Female	18.6	PFKL	ENSG00000141959.17	71.1357
HTP0341A	T21	MS1	Male	2.6	PFKL	ENSG00000141959.17	80.1889
HTP0342A	T21	MS1	Female	13.6	PFKL	ENSG00000141959.17	71.3777
HTP0345A	T21	MS3	Female	52.7	PFKL	ENSG00000141959.17	75.1179
HTP0354A	T21	MS1	Male	6	PFKL	ENSG00000141959.17	89.6712
HTP0357A	T21	MS1	Male	3.8	PFKL	ENSG00000141959.17	72.362
HTP0364A	T21	MS3	Male	13.7	PFKL	ENSG00000141959.17	60.4845
HTP0367A	T21	MS1	Male	13.6	PFKL	ENSG00000141959.17	69.8994
HTP0368A	T21	MS1	Male	15.2	PFKL	ENSG00000141959.17	84.8486
HTP0370A	T21	MS1	Male	20.2	PFKL	ENSG00000141959.17	51.0835
HTP0373A	T21	MS1	Male	56.7	PFKL	ENSG00000141959.17	67.2386
HTP0374A	T21	MS2	Male	25.5	PFKL	ENSG00000141959.17	102.206
HTP0375A	T21	MS1	Female	10.9	PFKL	ENSG00000141959.17	65.2567
HTP0378A	T21	MS3	Female	31.4	PFKL	ENSG00000141959.17	74.521
HTP0379A	T21	MS1	Female	35.4	PFKL	ENSG00000141959.17	51.7314
HTP0380A	T21	MS2	Male	25.8	PFKL	ENSG00000141959.17	89.341
HTP0381A	T21	MS2	Male	25.4	PFKL	ENSG00000141959.17	88.1624
HTP0382A	T21	MS3	Male	39.5	PFKL	ENSG00000141959.17	55.5145
HTP0384A	T21	MS3	Female	27.8	PFKL	ENSG00000141959.17	66.4087
HTP0385A	T21	MS3	Male	25.6	PFKL	ENSG00000141959.17	88.2963
HTP0386A	T21	MS2	Male	6.8	PFKL	ENSG00000141959.17	92.2727
HTP0387A	T21	MS1	Female	33.3	PFKL	ENSG00000141959.17	67.0045
HTP0388A	T21	MS1	Female	37.5	PFKL	ENSG00000141959.17	47.5391
HTP0389A	T21	MS1	Female	20.1	PFKL	ENSG00000141959.17	59.7393
HTP0390A	T21	MS3	Female	15.5	PFKL	ENSG00000141959.17	79.622
HTP0391A	T21	MS1	Male	26.8	PFKL	ENSG00000141959.17	83.5453
HTP0392A	T21	MS3	Male	32.4	PFKL	ENSG00000141959.17	85.4435
HTP0393A	T21	MS2	Female	39.8	PFKL	ENSG00000141959.17	83.7408
HTP0394A	T21	MS2	Female	23.6	PFKL	ENSG00000141959.17	81.5142
HTP0395A	T21	MS2	Male	35.2	PFKL	ENSG00000141959.17	74.202
HTP0396A	T21	MS3	Male	15.9	PFKL	ENSG00000141959.17	60.5953
HTP0397A	T21	MS1	Male	38.7	PFKL	ENSG00000141959.17	41.5647
HTP0398A	T21	MS2	Female	17.5	PFKL	ENSG00000141959.17	78.3261
HTP0400A	T21	MS1	Male	14.9	PFKL	ENSG00000141959.17	74.3115
HTP0401A	T21	MS3	Female	34.6	PFKL	ENSG00000141959.17	68.7438
HTP0402A	T21	MS1	Male	35.9	PFKL	ENSG00000141959.17	67.7451
HTP0403A	T21	MS3	Male	13.4	PFKL	ENSG00000141959.17	105.27
HTP0404A	T21	MS3	Female	12.5	PFKL	ENSG00000141959.17	69.1811
HTP0405A	T21	MS3	Male	26.1	PFKL	ENSG00000141959.17	78.8573
HTP0406A	T21	MS2	Female	9.2	PFKL	ENSG00000141959.17	103.904
HTP0407A	T21	MS3	Male	43.5	PFKL	ENSG00000141959.17	68.9747
HTP0408A	T21	MS1	Male	40.6	PFKL	ENSG00000141959.17	54.1601
HTP0409A	T21	MS2	Female	21.2	PFKL	ENSG00000141959.17	70.963
HTP0410A	T21	MS2	Male	24	PFKL	ENSG00000141959.17	80.1082
HTP0411A	T21	MS3	Female	18.7	PFKL	ENSG00000141959.17	63.218
HTP0412A	T21	MS3	Male	20.7	PFKL	ENSG00000141959.17	81.4553
HTP0413A	T21	MS2	Female	22.5	PFKL	ENSG00000141959.17	80.3213
HTP0414A	T21	MS3	Female	21.8	PFKL	ENSG00000141959.17	59.1952
HTP0415A	T21	MS3	Female	8.3	PFKL	ENSG00000141959.17	69.8508
HTP0418A	T21	MS1	Male	3.8	PFKL	ENSG00000141959.17	52.9106
HTP0419A	T21	MS1	Male	20.8	PFKL	ENSG00000141959.17	67.518
HTP0420A	T21	MS1	Male	6.4	PFKL	ENSG00000141959.17	78.4267
HTP0421A	T21	MS3	Male	13.7	PFKL	ENSG00000141959.17	76.4283
HTP0423A	T21	MS2	Male	23.9	PFKL	ENSG00000141959.17	69.0595
HTP0424A	T21	MS2	Female	4	PFKL	ENSG00000141959.17	73.6129
HTP0425A	T21	MS2	Male	19.1	PFKL	ENSG00000141959.17	86.8595
HTP0426A	T21	MS3	Male	17.5	PFKL	ENSG00000141959.17	68.4038
HTP0428A	T21	MS2	Male	27.5	PFKL	ENSG00000141959.17	73.2362
HTP0430A	T21	MS2	Male	13.9	PFKL	ENSG00000141959.17	83.8169
HTP0434A	T21	MS3	Female	25.9	PFKL	ENSG00000141959.17	57.1465
HTP0436A	T21	MS3	Female	32.8	PFKL	ENSG00000141959.17	58.9857
HTP0437A	T21	MS2	Male	24.9	PFKL	ENSG00000141959.17	88.6501
HTP0438A	T21	MS1	Female	19.9	PFKL	ENSG00000141959.17	56.9648
HTP0440A	T21	MS2	Male	20.9	PFKL	ENSG00000141959.17	73.8453
HTP0445A	T21	MS2	Female	38.8	PFKL	ENSG00000141959.17	74.2009
HTP0446A	T21	MS1	Female	31.7	PFKL	ENSG00000141959.17	71.5049
HTP0448A	T21	MS2	Male	21.5	PFKL	ENSG00000141959.17	80.2005
HTP0449A	T21	MS2	Male	20.8	PFKL	ENSG00000141959.17	101.887
HTP0450A	T21	MS1	Male	15.4	PFKL	ENSG00000141959.17	51.4924
HTP0451A	T21	MS1	Male	32.5	PFKL	ENSG00000141959.17	54.7312
HTP0452A	T21	MS2	Female	16.6	PFKL	ENSG00000141959.17	55.9798
HTP0454A	T21	MS3	Male	21.7	PFKL	ENSG00000141959.17	83.4638
HTP0456A	T21	MS2	Male	7.3	PFKL	ENSG00000141959.17	77.3925
HTP0458A	T21	MS3	Male	20	PFKL	ENSG00000141959.17	65.3698
HTP0459A	T21	MS1	Male	13.7	PFKL	ENSG00000141959.17	49.6599
HTP0460A	T21	MS1	Male	20.3	PFKL	ENSG00000141959.17	75.5178
HTP0461A	T21	MS1	Female	12.5	PFKL	ENSG00000141959.17	77.1877
HTP0462A	T21	MS1	Male	38.6	PFKL	ENSG00000141959.17	45.9179
HTP0463A	T21	MS1	Female	28.3	PFKL	ENSG00000141959.17	76.7346
HTP0464A	T21	MS3	Male	22.7	PFKL	ENSG00000141959.17	78.7692
HTP0465A	T21	MS3	Female	6.8	PFKL	ENSG00000141959.17	49.2461
HTP0467A	T21	MS2	Female	32.5	PFKL	ENSG00000141959.17	64.5223
HTP0469A	T21	MS2	Female	16.7	PFKL	ENSG00000141959.17	86.6287
HTP0471A	T21	MS1	Female	9	PFKL	ENSG00000141959.17	67.5925
HTP0473A	T21	MS1	Male	17.1	PFKL	ENSG00000141959.17	73.5492
HTP0475A	T21	MS1	Female	22	PFKL	ENSG00000141959.17	55.288
HTP0476A	T21	MS2	Female	11.1	PFKL	ENSG00000141959.17	64.4994
HTP0477A	T21	MS1	Male	3.4	PFKL	ENSG00000141959.17	73.6366
HTP0478A	T21	MS1	Female	40.3	PFKL	ENSG00000141959.17	73.5194
HTP0479A	T21	MS1	Male	3.7	PFKL	ENSG00000141959.17	75.3088
HTP0480A	T21	MS1	Female	21.9	PFKL	ENSG00000141959.17	62.5057
HTP0482A	T21	MS2	Male	19.3	PFKL	ENSG00000141959.17	86.6838
HTP0484A	T21	MS3	Male	5.6	PFKL	ENSG00000141959.17	56.1665
HTP0485A	T21	MS2	Female	5.7	PFKL	ENSG00000141959.17	92.2945
HTP0487A	T21	MS2	Male	4.6	PFKL	ENSG00000141959.17	91.6966
HTP0488A	T21	MS1	Male	5.4	PFKL	ENSG00000141959.17	76.6727
HTP0491A	T21	MS1	Male	6.5	PFKL	ENSG00000141959.17	73.6123
HTP0494A	T21	MS2	Female	7.1	PFKL	ENSG00000141959.17	83.3999
HTP0501A	T21	MS3	Male	4	PFKL	ENSG00000141959.17	56.7179
HTP0507A	T21	MS3	Male	8.2	PFKL	ENSG00000141959.17	63.0879
HTP0510A	T21	MS1	Female	23	PFKL	ENSG00000141959.17	63.4216
HTP0512A	T21	MS3	Male	30	PFKL	ENSG00000141959.17	56.7095
HTP0515A	T21	MS3	Male	13.1	PFKL	ENSG00000141959.17	64.8921
HTP0516A	T21	MS1	Male	39.1	PFKL	ENSG00000141959.17	68.1141
HTP0517A	T21	MS2	Male	2.7	PFKL	ENSG00000141959.17	83.3178
HTP0519A	T21	MS1	Male	2	PFKL	ENSG00000141959.17	81.3191
HTP0525A	T21	MS1	Female	34.2	PFKL	ENSG00000141959.17	58.7459
HTP0530A	T21	MS3	Female	39.6	PFKL	ENSG00000141959.17	36.4768
HTP0531A	T21	MS3	Female	3.5	PFKL	ENSG00000141959.17	58.6593
HTP0534A	T21	MS1	Male	36.9	PFKL	ENSG00000141959.17	62.8426
HTP0535A	T21	MS3	Male	23.6	PFKL	ENSG00000141959.17	61.4368
HTP0537A	T21	MS2	Female	51.9	PFKL	ENSG00000141959.17	93.979
HTP0538A	T21	MS3	Male	28.4	PFKL	ENSG00000141959.17	73.6444
HTP0539A	T21	MS2	Female	42.8	PFKL	ENSG00000141959.17	91.6672
HTP0540A	T21	MS1	Female	14.5	PFKL	ENSG00000141959.17	72.8315
HTP0541A	T21	MS2	Male	29.7	PFKL	ENSG00000141959.17	89.0735
HTP0542A	T21	MS2	Male	27.8	PFKL	ENSG00000141959.17	94.9655
HTP0543A	T21	MS2	Male	36.9	PFKL	ENSG00000141959.17	99.6326
HTP0544A	T21	MS2	Male	38.1	PFKL	ENSG00000141959.17	77.6779
HTP0545A	T21	MS1	Male	18.1	PFKL	ENSG00000141959.17	104.393
HTP0546A	T21	MS2	Female	51.4	PFKL	ENSG00000141959.17	92.4084
HTP0547A	T21	MS2	Female	26	PFKL	ENSG00000141959.17	79.0043
HTP0548A	T21	MS3	Female	46.2	PFKL	ENSG00000141959.17	76.9126
HTP0549A	T21	MS3	Female	20.6	PFKL	ENSG00000141959.17	72.2291
HTP0550A	T21	MS1	Female	15.2	PFKL	ENSG00000141959.17	121.975
HTP0552A	T21	MS2	Male	17	PFKL	ENSG00000141959.17	114.849
HTP0553A	T21	MS2	Female	18.2	PFKL	ENSG00000141959.17	102.878
HTP0554A	T21	MS2	Male	23.1	PFKL	ENSG00000141959.17	75.8234
HTP0556A	T21	MS2	Male	28.3	PFKL	ENSG00000141959.17	72.7508
HTP0560A	T21	MS2	Male	50.1	PFKL	ENSG00000141959.17	92.1006
HTP0561A	T21	MS3	Male	13.7	PFKL	ENSG00000141959.17	89.8399
HTP0563A	T21	MS2	Female	8.7	PFKL	ENSG00000141959.17	103.473
HTP0564A	T21	MS1	Male	14.2	PFKL	ENSG00000141959.17	83.648
HTP0565A	T21	MS2	Male	22.5	PFKL	ENSG00000141959.17	94.9317
HTP0566A	T21	MS2	Male	13.7	PFKL	ENSG00000141959.17	107.313
HTP0568A	T21	MS2	Male	28.3	PFKL	ENSG00000141959.17	83.8912
HTP0569A	T21	MS2	Male	22.9	PFKL	ENSG00000141959.17	101.756
HTP0570A	T21	MS3	Male	38.8	PFKL	ENSG00000141959.17	80.4921
HTP0571A	T21	MS3	Male	13.1	PFKL	ENSG00000141959.17	67.8061
HTP0572A	T21	MS3	Male	24.4	PFKL	ENSG00000141959.17	81.5378
HTP0574A	T21	MS3	Male	42.4	PFKL	ENSG00000141959.17	83.8868
HTP0575A	T21	MS2	Female	17.2	PFKL	ENSG00000141959.17	89.4473
HTP0577A	T21	MS2	Female	28.4	PFKL	ENSG00000141959.17	82.5617
HTP0578A	T21	MS1	Male	25.7	PFKL	ENSG00000141959.17	74.8355
HTP0580A	T21	MS1	Female	31.8	PFKL	ENSG00000141959.17	50.2217
HTP0581A	T21	MS2	Male	30.6	PFKL	ENSG00000141959.17	97.4038
HTP0583A	T21	MS1	Female	6.2	PFKL	ENSG00000141959.17	88.3395
HTP0584A	T21	MS2	Male	29.3	PFKL	ENSG00000141959.17	97.2874
HTP0585A	T21	MS3	Female	16.5	PFKL	ENSG00000141959.17	74.8644
HTP0586A	T21	MS3	Male	31.9	PFKL	ENSG00000141959.17	50.6684
HTP0587A	T21	MS2	Male	4.3	PFKL	ENSG00000141959.17	109.081
HTP0588A	T21	MS1	Female	19.2	PFKL	ENSG00000141959.17	74.9361
HTP0589A	T21	MS3	Female	19	PFKL	ENSG00000141959.17	65.8547
HTP0590A	T21	MS3	Male	16.8	PFKL	ENSG00000141959.17	85.0812
HTP0591A	T21	MS2	Male	31.9	PFKL	ENSG00000141959.17	98.5556
HTP0592A	T21	MS2	Female	14.5	PFKL	ENSG00000141959.17	77.5226
HTP0593A	T21	MS2	Male	11.7	PFKL	ENSG00000141959.17	89.7014
HTP0594A	T21	MS1	Male	30.1	PFKL	ENSG00000141959.17	78.045
HTP0596A	T21	MS2	Female	28.3	PFKL	ENSG00000141959.17	89.0195
HTP0597A	T21	MS2	Female	12.5	PFKL	ENSG00000141959.17	98.0947
HTP0598A	T21	MS3	Female	18	PFKL	ENSG00000141959.17	70.1902
HTP0599A	T21	MS3	Female	36.6	PFKL	ENSG00000141959.17	81.1877
HTP0600A	T21	MS3	Male	10.8	PFKL	ENSG00000141959.17	40.0635
HTP0602A	T21	MS3	Female	13.5	PFKL	ENSG00000141959.17	68.9013
HTP0603A	T21	MS1	Female	12.7	PFKL	ENSG00000141959.17	84.6027
HTP0604A	T21	MS3	Female	26.6	PFKL	ENSG00000141959.17	72.3002
HTP0605A	T21	MS3	Male	17.5	PFKL	ENSG00000141959.17	72.6269
HTP0607A	T21	MS2	Male	23.9	PFKL	ENSG00000141959.17	89.2394
HTP0608A	T21	MS1	Female	32.5	PFKL	ENSG00000141959.17	65.9726
HTP0609A	T21	MS1	Female	4	PFKL	ENSG00000141959.17	69.2063
HTP0610A	T21	MS3	Female	17	PFKL	ENSG00000141959.17	46.7881
HTP0611A	T21	MS1	Female	23.9	PFKL	ENSG00000141959.17	88.704
HTP0612A	T21	MS1	Male	11.4	PFKL	ENSG00000141959.17	61.1186
HTP0613A	T21	MS3	Female	10.3	PFKL	ENSG00000141959.17	72.0982
HTP0616A	T21	MS3	Male	19	PFKL	ENSG00000141959.17	67.054
HTP0617A	T21	MS3	Male	30.5	PFKL	ENSG00000141959.17	60.4561
HTP0618A	T21	MS3	Female	37	PFKL	ENSG00000141959.17	75.5042
HTP0619A	T21	MS3	Female	37	PFKL	ENSG00000141959.17	76.5716
HTP0620A	T21	MS3	Female	19.6	PFKL	ENSG00000141959.17	73.9772
HTP0621A	T21	MS2	Female	21.4	PFKL	ENSG00000141959.17	80.0999
HTP0622A	T21	MS2	Female	26	PFKL	ENSG00000141959.17	92.3128
HTP0623A	T21	MS2	Female	28.1	PFKL	ENSG00000141959.17	78.9232
HTP0624A	T21	MS2	Female	28.1	PFKL	ENSG00000141959.17	80.0142
HTP0625A	T21	MS1	Male	40.1	PFKL	ENSG00000141959.17	99.2528
HTP0626A	T21	MS2	Male	14.2	PFKL	ENSG00000141959.17	92.5292
HTP0627A	T21	MS3	Female	21.1	PFKL	ENSG00000141959.17	54.572
HTP0629A	T21	MS1	Female	7	PFKL	ENSG00000141959.17	87.7455
HTP0630A	T21	MS2	Male	39.9	PFKL	ENSG00000141959.17	99.9753
HTP0631A	T21	MS1	Female	33	PFKL	ENSG00000141959.17	79.8191
HTP0632A	T21	MS2	Female	26.4	PFKL	ENSG00000141959.17	72.1798
HTP0633A	T21	MS1	Male	33.1	PFKL	ENSG00000141959.17	92.0207
HTP0634A	T21	MS2	Male	20.4	PFKL	ENSG00000141959.17	75.759
HTP0637A	T21	MS3	Female	20.1	PFKL	ENSG00000141959.17	77.8836
HTP0638A	T21	MS3	Female	32.7	PFKL	ENSG00000141959.17	43.6048
HTP0639A	T21	MS1	Male	27.3	PFKL	ENSG00000141959.17	68.2169
HTP0641A	T21	MS1	Male	46.6	PFKL	ENSG00000141959.17	67.8933
HTP0642A	T21	MS3	Female	25.2	PFKL	ENSG00000141959.17	66.734
HTP0643A	T21	MS3	Male	29.7	PFKL	ENSG00000141959.17	68.3034
HTP0644A	T21	MS3	Male	28.7	PFKL	ENSG00000141959.17	79.4793
HTP0645A	T21	MS1	Male	28.4	PFKL	ENSG00000141959.17	53.6138
HTP0646A	T21	MS3	Male	17.1	PFKL	ENSG00000141959.17	84.1884
HTP0647A	T21	MS1	Male	7	PFKL	ENSG00000141959.17	77.2589
HTP0650A	T21	MS1	Female	45.7	PFKL	ENSG00000141959.17	60.2052
HTP0651A	T21	MS3	Male	31.2	PFKL	ENSG00000141959.17	92.8177
HTP0652A	T21	MS1	Female	35.1	PFKL	ENSG00000141959.17	73.1614
HTP0654A	T21	MS1	Female	26.9	PFKL	ENSG00000141959.17	63.1061
HTP0657A	T21	MS3	Male	16.9	PFKL	ENSG00000141959.17	67.4181
HTP0658A	T21	MS1	Male	15.3	PFKL	ENSG00000141959.17	75.5866
HTP0659A	T21	MS1	Female	36.5	PFKL	ENSG00000141959.17	76.7106
HTP0660A	T21	MS1	Male	13	PFKL	ENSG00000141959.17	90.1564
HTP0661A	T21	MS1	Male	28.4	PFKL	ENSG00000141959.17	83.3037
HTP0662A	T21	MS1	Female	26.1	PFKL	ENSG00000141959.17	59.4328
HTP0663A	T21	MS3	Female	20.5	PFKL	ENSG00000141959.17	56.9361
HTP0664A	T21	MS2	Female	29.4	PFKL	ENSG00000141959.17	89.3212
HTP0665A	T21	MS1	Female	23.4	PFKL	ENSG00000141959.17	77.3874
HTP0666A	T21	MS3	Male	17.4	PFKL	ENSG00000141959.17	75.0304
HTP0667A	T21	MS2	Male	24.1	PFKL	ENSG00000141959.17	95.038
HTP0668A	T21	MS1	Female	29.7	PFKL	ENSG00000141959.17	75.579
HTP0672A	T21	MS1	Male	17.2	PFKL	ENSG00000141959.17	40.2081
HTP0676A	T21	MS1	Female	19.3	PFKL	ENSG00000141959.17	64.1308
HTP0351A	T21	MS2	Male	27	PFKL	ENSG00000141959.17	106.977
HTP0119A	T21	MS1	Female	50.9	COL6A1	ENSG00000142156.15	0.554976
HTP0151A	T21	MS3	Male	27.4	COL6A1	ENSG00000142156.15	0.886147
HTP0219A2	T21	MS2	Female	19.5	COL6A1	ENSG00000142156.15	1.22966
HTP0230A2	T21	MS3	Female	39.6	COL6A1	ENSG00000142156.15	0.291496
HTP0236A2	T21	MS1	Male	11.3	COL6A1	ENSG00000142156.15	0.369938
HTP0241A2	T21	MS3	Female	17.9	COL6A1	ENSG00000142156.15	0.394489
HTP0247A2	T21	MS3	Male	22.5	COL6A1	ENSG00000142156.15	0.686174
HTP0249A2	T21	MS2	Female	34	COL6A1	ENSG00000142156.15	1.10354
HTP0251A2	T21	MS3	Female	34.3	COL6A1	ENSG00000142156.15	0.246666
HTP0259A2	T21	MS3	Female	32.6	COL6A1	ENSG00000142156.15	0.414391
HTP0261A2	T21	MS1	Male	22.9	COL6A1	ENSG00000142156.15	0.669491
HTP0262A2	T21	MS3	Female	14.3	COL6A1	ENSG00000142156.15	0.659154
HTP0263A2	T21	MS2	Female	12.4	COL6A1	ENSG00000142156.15	0.273902
HTP0293A	T21	MS3	Male	6.2	COL6A1	ENSG00000142156.15	0.422337
HTP0295A	T21	MS3	Male	51.2	COL6A1	ENSG00000142156.15	0.22052
HTP0296A	T21	MS3	Male	55.1	COL6A1	ENSG00000142156.15	0.289755
HTP0298A	T21	MS1	Female	25.8	COL6A1	ENSG00000142156.15	0.842333
HTP0300A	T21	MS1	Female	30.8	COL6A1	ENSG00000142156.15	1.15417
HTP0306A	T21	MS3	Male	23.2	COL6A1	ENSG00000142156.15	1.3835
HTP0321A	T21	MS3	Female	14	COL6A1	ENSG00000142156.15	0.185603
HTP0323A	T21	MS3	Male	3.8	COL6A1	ENSG00000142156.15	0.51242
HTP0325A	T21	MS3	Male	13.4	COL6A1	ENSG00000142156.15	0.908703
HTP0327A	T21	MS1	Male	6.5	COL6A1	ENSG00000142156.15	1.42827
HTP0330A	T21	MS1	Male	6.1	COL6A1	ENSG00000142156.15	0.965769
HTP0331A	T21	MS3	Male	23.1	COL6A1	ENSG00000142156.15	0.36829
HTP0336A	T21	MS1	Female	8.7	COL6A1	ENSG00000142156.15	0.642547
HTP0337A	T21	MS3	Male	22.2	COL6A1	ENSG00000142156.15	0.56731
HTP0339A	T21	MS1	Male	16.1	COL6A1	ENSG00000142156.15	0.42604
HTP0340A	T21	MS3	Female	18.6	COL6A1	ENSG00000142156.15	0.703771
HTP0341A	T21	MS1	Male	2.6	COL6A1	ENSG00000142156.15	1.78911
HTP0342A	T21	MS1	Female	13.6	COL6A1	ENSG00000142156.15	0.959897
HTP0345A	T21	MS3	Female	52.7	COL6A1	ENSG00000142156.15	0.778414
HTP0354A	T21	MS1	Male	6	COL6A1	ENSG00000142156.15	0.547666
HTP0357A	T21	MS1	Male	3.8	COL6A1	ENSG00000142156.15	0.665613
HTP0364A	T21	MS3	Male	13.7	COL6A1	ENSG00000142156.15	0.551301
HTP0367A	T21	MS1	Male	13.6	COL6A1	ENSG00000142156.15	0.395922
HTP0368A	T21	MS1	Male	15.2	COL6A1	ENSG00000142156.15	0.083336
HTP0370A	T21	MS1	Male	20.2	COL6A1	ENSG00000142156.15	1.63825
HTP0373A	T21	MS1	Male	56.7	COL6A1	ENSG00000142156.15	0.397175
HTP0374A	T21	MS2	Male	25.5	COL6A1	ENSG00000142156.15	0.487601
HTP0375A	T21	MS1	Female	10.9	COL6A1	ENSG00000142156.15	1.86143
HTP0378A	T21	MS3	Female	31.4	COL6A1	ENSG00000142156.15	0.589591
HTP0379A	T21	MS1	Female	35.4	COL6A1	ENSG00000142156.15	0.937205
HTP0380A	T21	MS2	Male	25.8	COL6A1	ENSG00000142156.15	1.07449
HTP0381A	T21	MS2	Male	25.4	COL6A1	ENSG00000142156.15	1.12127
HTP0382A	T21	MS3	Male	39.5	COL6A1	ENSG00000142156.15	0.557101
HTP0384A	T21	MS3	Female	27.8	COL6A1	ENSG00000142156.15	1.44831
HTP0385A	T21	MS3	Male	25.6	COL6A1	ENSG00000142156.15	0.312998
HTP0386A	T21	MS2	Male	6.8	COL6A1	ENSG00000142156.15	0.529697
HTP0387A	T21	MS1	Female	33.3	COL6A1	ENSG00000142156.15	0.61895
HTP0388A	T21	MS1	Female	37.5	COL6A1	ENSG00000142156.15	1.30227
HTP0389A	T21	MS1	Female	20.1	COL6A1	ENSG00000142156.15	0.447259
HTP0390A	T21	MS3	Female	15.5	COL6A1	ENSG00000142156.15	0.710667
HTP0391A	T21	MS1	Male	26.8	COL6A1	ENSG00000142156.15	0.787505
HTP0392A	T21	MS3	Male	32.4	COL6A1	ENSG00000142156.15	0.2851
HTP0393A	T21	MS2	Female	39.8	COL6A1	ENSG00000142156.15	0.756053
HTP0394A	T21	MS2	Female	23.6	COL6A1	ENSG00000142156.15	1.27872
HTP0395A	T21	MS2	Male	35.2	COL6A1	ENSG00000142156.15	1.22669
HTP0396A	T21	MS3	Male	15.9	COL6A1	ENSG00000142156.15	0.170195
HTP0397A	T21	MS1	Male	38.7	COL6A1	ENSG00000142156.15	1.25187
HTP0398A	T21	MS2	Female	17.5	COL6A1	ENSG00000142156.15	1.5207
HTP0400A	T21	MS1	Male	14.9	COL6A1	ENSG00000142156.15	0.711255
HTP0401A	T21	MS3	Female	34.6	COL6A1	ENSG00000142156.15	0.562763
HTP0402A	T21	MS1	Male	35.9	COL6A1	ENSG00000142156.15	1.63426
HTP0403A	T21	MS3	Male	13.4	COL6A1	ENSG00000142156.15	0.850304
HTP0404A	T21	MS3	Female	12.5	COL6A1	ENSG00000142156.15	0.0883051
HTP0405A	T21	MS3	Male	26.1	COL6A1	ENSG00000142156.15	0.657845
HTP0406A	T21	MS2	Female	9.2	COL6A1	ENSG00000142156.15	0.37702
HTP0407A	T21	MS3	Male	43.5	COL6A1	ENSG00000142156.15	0.681132
HTP0408A	T21	MS1	Male	40.6	COL6A1	ENSG00000142156.15	2.09901
HTP0409A	T21	MS2	Female	21.2	COL6A1	ENSG00000142156.15	1.2435
HTP0410A	T21	MS2	Male	24	COL6A1	ENSG00000142156.15	1.47935
HTP0411A	T21	MS3	Female	18.7	COL6A1	ENSG00000142156.15	0.714204
HTP0412A	T21	MS3	Male	20.7	COL6A1	ENSG00000142156.15	0.265935
HTP0413A	T21	MS2	Female	22.5	COL6A1	ENSG00000142156.15	1.10899
HTP0414A	T21	MS3	Female	21.8	COL6A1	ENSG00000142156.15	0.649775
HTP0415A	T21	MS3	Female	8.3	COL6A1	ENSG00000142156.15	0.229632
HTP0418A	T21	MS1	Male	3.8	COL6A1	ENSG00000142156.15	0.487674
HTP0419A	T21	MS1	Male	20.8	COL6A1	ENSG00000142156.15	1.23644
HTP0420A	T21	MS1	Male	6.4	COL6A1	ENSG00000142156.15	1.64828
HTP0421A	T21	MS3	Male	13.7	COL6A1	ENSG00000142156.15	0.839455
HTP0423A	T21	MS2	Male	23.9	COL6A1	ENSG00000142156.15	0.495446
HTP0424A	T21	MS2	Female	4	COL6A1	ENSG00000142156.15	0.475718
HTP0425A	T21	MS2	Male	19.1	COL6A1	ENSG00000142156.15	0.626617
HTP0426A	T21	MS3	Male	17.5	COL6A1	ENSG00000142156.15	1.16552
HTP0428A	T21	MS2	Male	27.5	COL6A1	ENSG00000142156.15	1.80072
HTP0430A	T21	MS2	Male	13.9	COL6A1	ENSG00000142156.15	0.625711
HTP0434A	T21	MS3	Female	25.9	COL6A1	ENSG00000142156.15	0.204066
HTP0436A	T21	MS3	Female	32.8	COL6A1	ENSG00000142156.15	1.15593
HTP0437A	T21	MS2	Male	24.9	COL6A1	ENSG00000142156.15	0.375354
HTP0438A	T21	MS1	Female	19.9	COL6A1	ENSG00000142156.15	0.939738
HTP0440A	T21	MS2	Male	20.9	COL6A1	ENSG00000142156.15	0.425597
HTP0445A	T21	MS2	Female	38.8	COL6A1	ENSG00000142156.15	0.699119
HTP0446A	T21	MS1	Female	31.7	COL6A1	ENSG00000142156.15	0.826857
HTP0448A	T21	MS2	Male	21.5	COL6A1	ENSG00000142156.15	1.58863
HTP0449A	T21	MS2	Male	20.8	COL6A1	ENSG00000142156.15	0.915011
HTP0450A	T21	MS1	Male	15.4	COL6A1	ENSG00000142156.15	1.12971
HTP0451A	T21	MS1	Male	32.5	COL6A1	ENSG00000142156.15	2.50081
HTP0452A	T21	MS2	Female	16.6	COL6A1	ENSG00000142156.15	0.877802
HTP0454A	T21	MS3	Male	21.7	COL6A1	ENSG00000142156.15	0.23346
HTP0456A	T21	MS2	Male	7.3	COL6A1	ENSG00000142156.15	1.09285
HTP0458A	T21	MS3	Male	20	COL6A1	ENSG00000142156.15	0.852903
HTP0459A	T21	MS1	Male	13.7	COL6A1	ENSG00000142156.15	0.909457
HTP0460A	T21	MS1	Male	20.3	COL6A1	ENSG00000142156.15	1.12405
HTP0461A	T21	MS1	Female	12.5	COL6A1	ENSG00000142156.15	2.03054
HTP0462A	T21	MS1	Male	38.6	COL6A1	ENSG00000142156.15	1.67748
HTP0463A	T21	MS1	Female	28.3	COL6A1	ENSG00000142156.15	0.809998
HTP0464A	T21	MS3	Male	22.7	COL6A1	ENSG00000142156.15	0.608361
HTP0465A	T21	MS3	Female	6.8	COL6A1	ENSG00000142156.15	0.186078
HTP0467A	T21	MS2	Female	32.5	COL6A1	ENSG00000142156.15	1.11427
HTP0469A	T21	MS2	Female	16.7	COL6A1	ENSG00000142156.15	0.822289
HTP0471A	T21	MS1	Female	9	COL6A1	ENSG00000142156.15	0.877439
HTP0473A	T21	MS1	Male	17.1	COL6A1	ENSG00000142156.15	0.727671
HTP0475A	T21	MS1	Female	22	COL6A1	ENSG00000142156.15	0.867389
HTP0476A	T21	MS2	Female	11.1	COL6A1	ENSG00000142156.15	0.389795
HTP0477A	T21	MS1	Male	3.4	COL6A1	ENSG00000142156.15	0.639637
HTP0478A	T21	MS1	Female	40.3	COL6A1	ENSG00000142156.15	1.48625
HTP0479A	T21	MS1	Male	3.7	COL6A1	ENSG00000142156.15	1.17896
HTP0480A	T21	MS1	Female	21.9	COL6A1	ENSG00000142156.15	1.3478
HTP0482A	T21	MS2	Male	19.3	COL6A1	ENSG00000142156.15	1.03
HTP0484A	T21	MS3	Male	5.6	COL6A1	ENSG00000142156.15	0.0281867
HTP0485A	T21	MS2	Female	5.7	COL6A1	ENSG00000142156.15	0.375446
HTP0487A	T21	MS2	Male	4.6	COL6A1	ENSG00000142156.15	1.76582
HTP0488A	T21	MS1	Male	5.4	COL6A1	ENSG00000142156.15	0.460342
HTP0491A	T21	MS1	Male	6.5	COL6A1	ENSG00000142156.15	1.69883
HTP0494A	T21	MS2	Female	7.1	COL6A1	ENSG00000142156.15	1.03351
HTP0501A	T21	MS3	Male	4	COL6A1	ENSG00000142156.15	0.629036
HTP0507A	T21	MS3	Male	8.2	COL6A1	ENSG00000142156.15	0.14502
HTP0510A	T21	MS1	Female	23	COL6A1	ENSG00000142156.15	1.0821
HTP0512A	T21	MS3	Male	30	COL6A1	ENSG00000142156.15	0.447428
HTP0515A	T21	MS3	Male	13.1	COL6A1	ENSG00000142156.15	0.392278
HTP0516A	T21	MS1	Male	39.1	COL6A1	ENSG00000142156.15	1.30176
HTP0517A	T21	MS2	Male	2.7	COL6A1	ENSG00000142156.15	1.08952
HTP0519A	T21	MS1	Male	2	COL6A1	ENSG00000142156.15	0.695522
HTP0525A	T21	MS1	Female	34.2	COL6A1	ENSG00000142156.15	0.418773
HTP0530A	T21	MS3	Female	39.6	COL6A1	ENSG00000142156.15	1.24975
HTP0531A	T21	MS3	Female	3.5	COL6A1	ENSG00000142156.15	0.410803
HTP0534A	T21	MS1	Male	36.9	COL6A1	ENSG00000142156.15	1.26778
HTP0535A	T21	MS3	Male	23.6	COL6A1	ENSG00000142156.15	0.390738
HTP0537A	T21	MS2	Female	51.9	COL6A1	ENSG00000142156.15	0.324077
HTP0538A	T21	MS3	Male	28.4	COL6A1	ENSG00000142156.15	1.35509
HTP0539A	T21	MS2	Female	42.8	COL6A1	ENSG00000142156.15	1.14445
HTP0540A	T21	MS1	Female	14.5	COL6A1	ENSG00000142156.15	0.880415
HTP0541A	T21	MS2	Male	29.7	COL6A1	ENSG00000142156.15	0.547016
HTP0542A	T21	MS2	Male	27.8	COL6A1	ENSG00000142156.15	0.506538
HTP0543A	T21	MS2	Male	36.9	COL6A1	ENSG00000142156.15	2.01942
HTP0544A	T21	MS2	Male	38.1	COL6A1	ENSG00000142156.15	1.91494
HTP0545A	T21	MS1	Male	18.1	COL6A1	ENSG00000142156.15	1.38137
HTP0546A	T21	MS2	Female	51.4	COL6A1	ENSG00000142156.15	0.584378
HTP0547A	T21	MS2	Female	26	COL6A1	ENSG00000142156.15	1.52455
HTP0548A	T21	MS3	Female	46.2	COL6A1	ENSG00000142156.15	1.37906
HTP0549A	T21	MS3	Female	20.6	COL6A1	ENSG00000142156.15	1.00478
HTP0550A	T21	MS1	Female	15.2	COL6A1	ENSG00000142156.15	1.56846
HTP0552A	T21	MS2	Male	17	COL6A1	ENSG00000142156.15	0.976634
HTP0553A	T21	MS2	Female	18.2	COL6A1	ENSG00000142156.15	0.81939
HTP0554A	T21	MS2	Male	23.1	COL6A1	ENSG00000142156.15	0.54012
HTP0556A	T21	MS2	Male	28.3	COL6A1	ENSG00000142156.15	0.554444
HTP0560A	T21	MS2	Male	50.1	COL6A1	ENSG00000142156.15	1.04065
HTP0561A	T21	MS3	Male	13.7	COL6A1	ENSG00000142156.15	0.490437
HTP0563A	T21	MS2	Female	8.7	COL6A1	ENSG00000142156.15	0.761381
HTP0564A	T21	MS1	Male	14.2	COL6A1	ENSG00000142156.15	0.554692
HTP0565A	T21	MS2	Male	22.5	COL6A1	ENSG00000142156.15	0.368887
HTP0566A	T21	MS2	Male	13.7	COL6A1	ENSG00000142156.15	0.610963
HTP0568A	T21	MS2	Male	28.3	COL6A1	ENSG00000142156.15	0.155976
HTP0569A	T21	MS2	Male	22.9	COL6A1	ENSG00000142156.15	1.12073
HTP0570A	T21	MS3	Male	38.8	COL6A1	ENSG00000142156.15	0.636893
HTP0571A	T21	MS3	Male	13.1	COL6A1	ENSG00000142156.15	1.15477
HTP0572A	T21	MS3	Male	24.4	COL6A1	ENSG00000142156.15	0.390972
HTP0574A	T21	MS3	Male	42.4	COL6A1	ENSG00000142156.15	0.8165
HTP0575A	T21	MS2	Female	17.2	COL6A1	ENSG00000142156.15	1.54651
HTP0577A	T21	MS2	Female	28.4	COL6A1	ENSG00000142156.15	0.503591
HTP0578A	T21	MS1	Male	25.7	COL6A1	ENSG00000142156.15	0.637337
HTP0580A	T21	MS1	Female	31.8	COL6A1	ENSG00000142156.15	1.27526
HTP0581A	T21	MS2	Male	30.6	COL6A1	ENSG00000142156.15	0.689175
HTP0583A	T21	MS1	Female	6.2	COL6A1	ENSG00000142156.15	0.366661
HTP0584A	T21	MS2	Male	29.3	COL6A1	ENSG00000142156.15	0.72726
HTP0585A	T21	MS3	Female	16.5	COL6A1	ENSG00000142156.15	0.206115
HTP0586A	T21	MS3	Male	31.9	COL6A1	ENSG00000142156.15	0.586186
HTP0587A	T21	MS2	Male	4.3	COL6A1	ENSG00000142156.15	0.859334
HTP0588A	T21	MS1	Female	19.2	COL6A1	ENSG00000142156.15	2.308
HTP0589A	T21	MS3	Female	19	COL6A1	ENSG00000142156.15	0.505581
HTP0590A	T21	MS3	Male	16.8	COL6A1	ENSG00000142156.15	0.485003
HTP0591A	T21	MS2	Male	31.9	COL6A1	ENSG00000142156.15	0.627628
HTP0592A	T21	MS2	Female	14.5	COL6A1	ENSG00000142156.15	1.08503
HTP0593A	T21	MS2	Male	11.7	COL6A1	ENSG00000142156.15	1.49738
HTP0594A	T21	MS1	Male	30.1	COL6A1	ENSG00000142156.15	1.97023
HTP0596A	T21	MS2	Female	28.3	COL6A1	ENSG00000142156.15	1.19936
HTP0597A	T21	MS2	Female	12.5	COL6A1	ENSG00000142156.15	1.03209
HTP0598A	T21	MS3	Female	18	COL6A1	ENSG00000142156.15	0.657718
HTP0599A	T21	MS3	Female	36.6	COL6A1	ENSG00000142156.15	0.591105
HTP0600A	T21	MS3	Male	10.8	COL6A1	ENSG00000142156.15	0.494183
HTP0602A	T21	MS3	Female	13.5	COL6A1	ENSG00000142156.15	0.28555
HTP0603A	T21	MS1	Female	12.7	COL6A1	ENSG00000142156.15	1.04685
HTP0604A	T21	MS3	Female	26.6	COL6A1	ENSG00000142156.15	0.254927
HTP0605A	T21	MS3	Male	17.5	COL6A1	ENSG00000142156.15	1.62588
HTP0607A	T21	MS2	Male	23.9	COL6A1	ENSG00000142156.15	0.968618
HTP0608A	T21	MS1	Female	32.5	COL6A1	ENSG00000142156.15	1.32266
HTP0609A	T21	MS1	Female	4	COL6A1	ENSG00000142156.15	1.09684
HTP0610A	T21	MS3	Female	17	COL6A1	ENSG00000142156.15	0.173318
HTP0611A	T21	MS1	Female	23.9	COL6A1	ENSG00000142156.15	0.768346
HTP0612A	T21	MS1	Male	11.4	COL6A1	ENSG00000142156.15	1.11334
HTP0613A	T21	MS3	Female	10.3	COL6A1	ENSG00000142156.15	0.867272
HTP0616A	T21	MS3	Male	19	COL6A1	ENSG00000142156.15	0.614938
HTP0617A	T21	MS3	Male	30.5	COL6A1	ENSG00000142156.15	0.507986
HTP0618A	T21	MS3	Female	37	COL6A1	ENSG00000142156.15	0.547098
HTP0619A	T21	MS3	Female	37	COL6A1	ENSG00000142156.15	1.23868
HTP0620A	T21	MS3	Female	19.6	COL6A1	ENSG00000142156.15	1.70115
HTP0621A	T21	MS2	Female	21.4	COL6A1	ENSG00000142156.15	0.605851
HTP0622A	T21	MS2	Female	26	COL6A1	ENSG00000142156.15	0.593803
HTP0623A	T21	MS2	Female	28.1	COL6A1	ENSG00000142156.15	0.924654
HTP0624A	T21	MS2	Female	28.1	COL6A1	ENSG00000142156.15	0.835295
HTP0625A	T21	MS1	Male	40.1	COL6A1	ENSG00000142156.15	1.00687
HTP0626A	T21	MS2	Male	14.2	COL6A1	ENSG00000142156.15	0.60714
HTP0627A	T21	MS3	Female	21.1	COL6A1	ENSG00000142156.15	0.254985
HTP0629A	T21	MS1	Female	7	COL6A1	ENSG00000142156.15	0.808271
HTP0630A	T21	MS2	Male	39.9	COL6A1	ENSG00000142156.15	1.28577
HTP0631A	T21	MS1	Female	33	COL6A1	ENSG00000142156.15	1.1526
HTP0632A	T21	MS2	Female	26.4	COL6A1	ENSG00000142156.15	0.797619
HTP0633A	T21	MS1	Male	33.1	COL6A1	ENSG00000142156.15	1.22091
HTP0634A	T21	MS2	Male	20.4	COL6A1	ENSG00000142156.15	0.950458
HTP0637A	T21	MS3	Female	20.1	COL6A1	ENSG00000142156.15	0.623254
HTP0638A	T21	MS3	Female	32.7	COL6A1	ENSG00000142156.15	0.459258
HTP0639A	T21	MS1	Male	27.3	COL6A1	ENSG00000142156.15	1.96618
HTP0641A	T21	MS1	Male	46.6	COL6A1	ENSG00000142156.15	0.54072
HTP0642A	T21	MS3	Female	25.2	COL6A1	ENSG00000142156.15	0.840948
HTP0643A	T21	MS3	Male	29.7	COL6A1	ENSG00000142156.15	0.113283
HTP0644A	T21	MS3	Male	28.7	COL6A1	ENSG00000142156.15	0.958098
HTP0645A	T21	MS1	Male	28.4	COL6A1	ENSG00000142156.15	0.89206
HTP0646A	T21	MS3	Male	17.1	COL6A1	ENSG00000142156.15	0.20254
HTP0647A	T21	MS1	Male	7	COL6A1	ENSG00000142156.15	0.669939
HTP0650A	T21	MS1	Female	45.7	COL6A1	ENSG00000142156.15	1.03765
HTP0651A	T21	MS3	Male	31.2	COL6A1	ENSG00000142156.15	0.277707
HTP0652A	T21	MS1	Female	35.1	COL6A1	ENSG00000142156.15	1.9878
HTP0654A	T21	MS1	Female	26.9	COL6A1	ENSG00000142156.15	0.601599
HTP0657A	T21	MS3	Male	16.9	COL6A1	ENSG00000142156.15	0.182069
HTP0658A	T21	MS1	Male	15.3	COL6A1	ENSG00000142156.15	1.42234
HTP0659A	T21	MS1	Female	36.5	COL6A1	ENSG00000142156.15	1.65034
HTP0660A	T21	MS1	Male	13	COL6A1	ENSG00000142156.15	0.793294
HTP0661A	T21	MS1	Male	28.4	COL6A1	ENSG00000142156.15	0.632297
HTP0662A	T21	MS1	Female	26.1	COL6A1	ENSG00000142156.15	0.844518
HTP0663A	T21	MS3	Female	20.5	COL6A1	ENSG00000142156.15	0.478826
HTP0664A	T21	MS2	Female	29.4	COL6A1	ENSG00000142156.15	1.15795
HTP0665A	T21	MS1	Female	23.4	COL6A1	ENSG00000142156.15	0.212273
HTP0666A	T21	MS3	Male	17.4	COL6A1	ENSG00000142156.15	0.237656
HTP0667A	T21	MS2	Male	24.1	COL6A1	ENSG00000142156.15	0.283369
HTP0668A	T21	MS1	Female	29.7	COL6A1	ENSG00000142156.15	1.34513
HTP0672A	T21	MS1	Male	17.2	COL6A1	ENSG00000142156.15	0.365995
HTP0676A	T21	MS1	Female	19.3	COL6A1	ENSG00000142156.15	1.41045
HTP0351A	T21	MS2	Male	27	COL6A1	ENSG00000142156.15	0.767079
HTP0119A	T21	MS1	Female	50.9	IFNAR1	ENSG00000142166.13	36.2436
HTP0151A	T21	MS3	Male	27.4	IFNAR1	ENSG00000142166.13	56.8619
HTP0219A2	T21	MS2	Female	19.5	IFNAR1	ENSG00000142166.13	36.0143
HTP0230A2	T21	MS3	Female	39.6	IFNAR1	ENSG00000142166.13	41.3369
HTP0236A2	T21	MS1	Male	11.3	IFNAR1	ENSG00000142166.13	44.1029
HTP0241A2	T21	MS3	Female	17.9	IFNAR1	ENSG00000142166.13	54.2304
HTP0247A2	T21	MS3	Male	22.5	IFNAR1	ENSG00000142166.13	38.964
HTP0249A2	T21	MS2	Female	34	IFNAR1	ENSG00000142166.13	29.9971
HTP0251A2	T21	MS3	Female	34.3	IFNAR1	ENSG00000142166.13	45.0143
HTP0259A2	T21	MS3	Female	32.6	IFNAR1	ENSG00000142166.13	55.0198
HTP0261A2	T21	MS1	Male	22.9	IFNAR1	ENSG00000142166.13	29.2207
HTP0262A2	T21	MS3	Female	14.3	IFNAR1	ENSG00000142166.13	41.7845
HTP0263A2	T21	MS2	Female	12.4	IFNAR1	ENSG00000142166.13	31.7581
HTP0293A	T21	MS3	Male	6.2	IFNAR1	ENSG00000142166.13	49.1062
HTP0295A	T21	MS3	Male	51.2	IFNAR1	ENSG00000142166.13	41.4146
HTP0296A	T21	MS3	Male	55.1	IFNAR1	ENSG00000142166.13	47.6028
HTP0298A	T21	MS1	Female	25.8	IFNAR1	ENSG00000142166.13	33.981
HTP0300A	T21	MS1	Female	30.8	IFNAR1	ENSG00000142166.13	40.6279
HTP0306A	T21	MS3	Male	23.2	IFNAR1	ENSG00000142166.13	49.7406
HTP0321A	T21	MS3	Female	14	IFNAR1	ENSG00000142166.13	35.1052
HTP0323A	T21	MS3	Male	3.8	IFNAR1	ENSG00000142166.13	41.3561
HTP0325A	T21	MS3	Male	13.4	IFNAR1	ENSG00000142166.13	40.7263
HTP0327A	T21	MS1	Male	6.5	IFNAR1	ENSG00000142166.13	36.1343
HTP0330A	T21	MS1	Male	6.1	IFNAR1	ENSG00000142166.13	34.9787
HTP0331A	T21	MS3	Male	23.1	IFNAR1	ENSG00000142166.13	42.359
HTP0336A	T21	MS1	Female	8.7	IFNAR1	ENSG00000142166.13	30.0103
HTP0337A	T21	MS3	Male	22.2	IFNAR1	ENSG00000142166.13	35.0075
HTP0339A	T21	MS1	Male	16.1	IFNAR1	ENSG00000142166.13	33.9027
HTP0340A	T21	MS3	Female	18.6	IFNAR1	ENSG00000142166.13	34.045
HTP0341A	T21	MS1	Male	2.6	IFNAR1	ENSG00000142166.13	30.4529
HTP0342A	T21	MS1	Female	13.6	IFNAR1	ENSG00000142166.13	23.5648
HTP0345A	T21	MS3	Female	52.7	IFNAR1	ENSG00000142166.13	52.7991
HTP0354A	T21	MS1	Male	6	IFNAR1	ENSG00000142166.13	42.3383
HTP0357A	T21	MS1	Male	3.8	IFNAR1	ENSG00000142166.13	35.6609
HTP0364A	T21	MS3	Male	13.7	IFNAR1	ENSG00000142166.13	46.2979
HTP0367A	T21	MS1	Male	13.6	IFNAR1	ENSG00000142166.13	30.4671
HTP0368A	T21	MS1	Male	15.2	IFNAR1	ENSG00000142166.13	28.8455
HTP0370A	T21	MS1	Male	20.2	IFNAR1	ENSG00000142166.13	42.5755
HTP0373A	T21	MS1	Male	56.7	IFNAR1	ENSG00000142166.13	31.1319
HTP0374A	T21	MS2	Male	25.5	IFNAR1	ENSG00000142166.13	23.7634
HTP0375A	T21	MS1	Female	10.9	IFNAR1	ENSG00000142166.13	30.4076
HTP0378A	T21	MS3	Female	31.4	IFNAR1	ENSG00000142166.13	38.6115
HTP0379A	T21	MS1	Female	35.4	IFNAR1	ENSG00000142166.13	40.1884
HTP0380A	T21	MS2	Male	25.8	IFNAR1	ENSG00000142166.13	35.4967
HTP0381A	T21	MS2	Male	25.4	IFNAR1	ENSG00000142166.13	30.0553
HTP0382A	T21	MS3	Male	39.5	IFNAR1	ENSG00000142166.13	26.8892
HTP0384A	T21	MS3	Female	27.8	IFNAR1	ENSG00000142166.13	49.0921
HTP0385A	T21	MS3	Male	25.6	IFNAR1	ENSG00000142166.13	36.5855
HTP0386A	T21	MS2	Male	6.8	IFNAR1	ENSG00000142166.13	37.5925
HTP0387A	T21	MS1	Female	33.3	IFNAR1	ENSG00000142166.13	39.3172
HTP0388A	T21	MS1	Female	37.5	IFNAR1	ENSG00000142166.13	36.0409
HTP0389A	T21	MS1	Female	20.1	IFNAR1	ENSG00000142166.13	39.524
HTP0390A	T21	MS3	Female	15.5	IFNAR1	ENSG00000142166.13	40.9918
HTP0391A	T21	MS1	Male	26.8	IFNAR1	ENSG00000142166.13	36.3941
HTP0392A	T21	MS3	Male	32.4	IFNAR1	ENSG00000142166.13	40.2906
HTP0393A	T21	MS2	Female	39.8	IFNAR1	ENSG00000142166.13	50.4249
HTP0394A	T21	MS2	Female	23.6	IFNAR1	ENSG00000142166.13	34.8525
HTP0395A	T21	MS2	Male	35.2	IFNAR1	ENSG00000142166.13	24.3816
HTP0396A	T21	MS3	Male	15.9	IFNAR1	ENSG00000142166.13	56.7822
HTP0397A	T21	MS1	Male	38.7	IFNAR1	ENSG00000142166.13	48.7591
HTP0398A	T21	MS2	Female	17.5	IFNAR1	ENSG00000142166.13	29.0023
HTP0400A	T21	MS1	Male	14.9	IFNAR1	ENSG00000142166.13	25.4653
HTP0401A	T21	MS3	Female	34.6	IFNAR1	ENSG00000142166.13	38.6015
HTP0402A	T21	MS1	Male	35.9	IFNAR1	ENSG00000142166.13	35.2617
HTP0403A	T21	MS3	Male	13.4	IFNAR1	ENSG00000142166.13	32.9125
HTP0404A	T21	MS3	Female	12.5	IFNAR1	ENSG00000142166.13	31.3201
HTP0405A	T21	MS3	Male	26.1	IFNAR1	ENSG00000142166.13	36.0456
HTP0406A	T21	MS2	Female	9.2	IFNAR1	ENSG00000142166.13	29.3683
HTP0407A	T21	MS3	Male	43.5	IFNAR1	ENSG00000142166.13	43.5837
HTP0408A	T21	MS1	Male	40.6	IFNAR1	ENSG00000142166.13	36.519
HTP0409A	T21	MS2	Female	21.2	IFNAR1	ENSG00000142166.13	30.9652
HTP0410A	T21	MS2	Male	24	IFNAR1	ENSG00000142166.13	29.3333
HTP0411A	T21	MS3	Female	18.7	IFNAR1	ENSG00000142166.13	34.4736
HTP0412A	T21	MS3	Male	20.7	IFNAR1	ENSG00000142166.13	37.233
HTP0413A	T21	MS2	Female	22.5	IFNAR1	ENSG00000142166.13	25.7208
HTP0414A	T21	MS3	Female	21.8	IFNAR1	ENSG00000142166.13	46.9404
HTP0415A	T21	MS3	Female	8.3	IFNAR1	ENSG00000142166.13	56.0543
HTP0418A	T21	MS1	Male	3.8	IFNAR1	ENSG00000142166.13	28.7203
HTP0419A	T21	MS1	Male	20.8	IFNAR1	ENSG00000142166.13	31.8391
HTP0420A	T21	MS1	Male	6.4	IFNAR1	ENSG00000142166.13	32.8543
HTP0421A	T21	MS3	Male	13.7	IFNAR1	ENSG00000142166.13	34.3908
HTP0423A	T21	MS2	Male	23.9	IFNAR1	ENSG00000142166.13	35.4145
HTP0424A	T21	MS2	Female	4	IFNAR1	ENSG00000142166.13	31.4149
HTP0425A	T21	MS2	Male	19.1	IFNAR1	ENSG00000142166.13	31.2156
HTP0426A	T21	MS3	Male	17.5	IFNAR1	ENSG00000142166.13	41.5373
HTP0428A	T21	MS2	Male	27.5	IFNAR1	ENSG00000142166.13	30.7555
HTP0430A	T21	MS2	Male	13.9	IFNAR1	ENSG00000142166.13	30.7699
HTP0434A	T21	MS3	Female	25.9	IFNAR1	ENSG00000142166.13	61.4299
HTP0436A	T21	MS3	Female	32.8	IFNAR1	ENSG00000142166.13	45.153
HTP0437A	T21	MS2	Male	24.9	IFNAR1	ENSG00000142166.13	36.399
HTP0438A	T21	MS1	Female	19.9	IFNAR1	ENSG00000142166.13	44.8612
HTP0440A	T21	MS2	Male	20.9	IFNAR1	ENSG00000142166.13	30.3904
HTP0445A	T21	MS2	Female	38.8	IFNAR1	ENSG00000142166.13	53.427
HTP0446A	T21	MS1	Female	31.7	IFNAR1	ENSG00000142166.13	42.7867
HTP0448A	T21	MS2	Male	21.5	IFNAR1	ENSG00000142166.13	31.2671
HTP0449A	T21	MS2	Male	20.8	IFNAR1	ENSG00000142166.13	29.9286
HTP0450A	T21	MS1	Male	15.4	IFNAR1	ENSG00000142166.13	31.411
HTP0451A	T21	MS1	Male	32.5	IFNAR1	ENSG00000142166.13	31.1709
HTP0452A	T21	MS2	Female	16.6	IFNAR1	ENSG00000142166.13	38.7016
HTP0454A	T21	MS3	Male	21.7	IFNAR1	ENSG00000142166.13	34.5613
HTP0456A	T21	MS2	Male	7.3	IFNAR1	ENSG00000142166.13	32.9543
HTP0458A	T21	MS3	Male	20	IFNAR1	ENSG00000142166.13	47.1339
HTP0459A	T21	MS1	Male	13.7	IFNAR1	ENSG00000142166.13	39.5176
HTP0460A	T21	MS1	Male	20.3	IFNAR1	ENSG00000142166.13	35.4372
HTP0461A	T21	MS1	Female	12.5	IFNAR1	ENSG00000142166.13	27.3622
HTP0462A	T21	MS1	Male	38.6	IFNAR1	ENSG00000142166.13	29.8214
HTP0463A	T21	MS1	Female	28.3	IFNAR1	ENSG00000142166.13	27.7977
HTP0464A	T21	MS3	Male	22.7	IFNAR1	ENSG00000142166.13	33.2835
HTP0465A	T21	MS3	Female	6.8	IFNAR1	ENSG00000142166.13	47.8965
HTP0467A	T21	MS2	Female	32.5	IFNAR1	ENSG00000142166.13	36.6423
HTP0469A	T21	MS2	Female	16.7	IFNAR1	ENSG00000142166.13	28.0632
HTP0471A	T21	MS1	Female	9	IFNAR1	ENSG00000142166.13	28.0785
HTP0473A	T21	MS1	Male	17.1	IFNAR1	ENSG00000142166.13	26.753
HTP0475A	T21	MS1	Female	22	IFNAR1	ENSG00000142166.13	33.2245
HTP0476A	T21	MS2	Female	11.1	IFNAR1	ENSG00000142166.13	28.2238
HTP0477A	T21	MS1	Male	3.4	IFNAR1	ENSG00000142166.13	25.72
HTP0478A	T21	MS1	Female	40.3	IFNAR1	ENSG00000142166.13	37.9258
HTP0479A	T21	MS1	Male	3.7	IFNAR1	ENSG00000142166.13	39.1763
HTP0480A	T21	MS1	Female	21.9	IFNAR1	ENSG00000142166.13	38.6748
HTP0482A	T21	MS2	Male	19.3	IFNAR1	ENSG00000142166.13	27.6499
HTP0484A	T21	MS3	Male	5.6	IFNAR1	ENSG00000142166.13	30.8594
HTP0485A	T21	MS2	Female	5.7	IFNAR1	ENSG00000142166.13	34.8108
HTP0487A	T21	MS2	Male	4.6	IFNAR1	ENSG00000142166.13	42.1205
HTP0488A	T21	MS1	Male	5.4	IFNAR1	ENSG00000142166.13	39.6084
HTP0491A	T21	MS1	Male	6.5	IFNAR1	ENSG00000142166.13	29.5703
HTP0494A	T21	MS2	Female	7.1	IFNAR1	ENSG00000142166.13	31.1471
HTP0501A	T21	MS3	Male	4	IFNAR1	ENSG00000142166.13	50.2991
HTP0507A	T21	MS3	Male	8.2	IFNAR1	ENSG00000142166.13	46.3016
HTP0510A	T21	MS1	Female	23	IFNAR1	ENSG00000142166.13	29.176
HTP0512A	T21	MS3	Male	30	IFNAR1	ENSG00000142166.13	38.3254
HTP0515A	T21	MS3	Male	13.1	IFNAR1	ENSG00000142166.13	39.6201
HTP0516A	T21	MS1	Male	39.1	IFNAR1	ENSG00000142166.13	38.423
HTP0517A	T21	MS2	Male	2.7	IFNAR1	ENSG00000142166.13	37.6614
HTP0519A	T21	MS1	Male	2	IFNAR1	ENSG00000142166.13	26.2613
HTP0525A	T21	MS1	Female	34.2	IFNAR1	ENSG00000142166.13	36.5863
HTP0530A	T21	MS3	Female	39.6	IFNAR1	ENSG00000142166.13	28.9106
HTP0531A	T21	MS3	Female	3.5	IFNAR1	ENSG00000142166.13	28.591
HTP0534A	T21	MS1	Male	36.9	IFNAR1	ENSG00000142166.13	40.3581
HTP0535A	T21	MS3	Male	23.6	IFNAR1	ENSG00000142166.13	36.6525
HTP0537A	T21	MS2	Female	51.9	IFNAR1	ENSG00000142166.13	35.9731
HTP0538A	T21	MS3	Male	28.4	IFNAR1	ENSG00000142166.13	40.5757
HTP0539A	T21	MS2	Female	42.8	IFNAR1	ENSG00000142166.13	34.0991
HTP0540A	T21	MS1	Female	14.5	IFNAR1	ENSG00000142166.13	33.4395
HTP0541A	T21	MS2	Male	29.7	IFNAR1	ENSG00000142166.13	24.8905
HTP0542A	T21	MS2	Male	27.8	IFNAR1	ENSG00000142166.13	33.7108
HTP0543A	T21	MS2	Male	36.9	IFNAR1	ENSG00000142166.13	37.6354
HTP0544A	T21	MS2	Male	38.1	IFNAR1	ENSG00000142166.13	35.2988
HTP0545A	T21	MS1	Male	18.1	IFNAR1	ENSG00000142166.13	32.7155
HTP0546A	T21	MS2	Female	51.4	IFNAR1	ENSG00000142166.13	29.3287
HTP0547A	T21	MS2	Female	26	IFNAR1	ENSG00000142166.13	37.1903
HTP0548A	T21	MS3	Female	46.2	IFNAR1	ENSG00000142166.13	46.9795
HTP0549A	T21	MS3	Female	20.6	IFNAR1	ENSG00000142166.13	55.0692
HTP0550A	T21	MS1	Female	15.2	IFNAR1	ENSG00000142166.13	34.9263
HTP0552A	T21	MS2	Male	17	IFNAR1	ENSG00000142166.13	28.9753
HTP0553A	T21	MS2	Female	18.2	IFNAR1	ENSG00000142166.13	36.6474
HTP0554A	T21	MS2	Male	23.1	IFNAR1	ENSG00000142166.13	35.8202
HTP0556A	T21	MS2	Male	28.3	IFNAR1	ENSG00000142166.13	44.9916
HTP0560A	T21	MS2	Male	50.1	IFNAR1	ENSG00000142166.13	36.1663
HTP0561A	T21	MS3	Male	13.7	IFNAR1	ENSG00000142166.13	35.1225
HTP0563A	T21	MS2	Female	8.7	IFNAR1	ENSG00000142166.13	28.0511
HTP0564A	T21	MS1	Male	14.2	IFNAR1	ENSG00000142166.13	33.2912
HTP0565A	T21	MS2	Male	22.5	IFNAR1	ENSG00000142166.13	30.082
HTP0566A	T21	MS2	Male	13.7	IFNAR1	ENSG00000142166.13	29.0366
HTP0568A	T21	MS2	Male	28.3	IFNAR1	ENSG00000142166.13	28.2333
HTP0569A	T21	MS2	Male	22.9	IFNAR1	ENSG00000142166.13	28.8497
HTP0570A	T21	MS3	Male	38.8	IFNAR1	ENSG00000142166.13	47.7018
HTP0571A	T21	MS3	Male	13.1	IFNAR1	ENSG00000142166.13	55.2602
HTP0572A	T21	MS3	Male	24.4	IFNAR1	ENSG00000142166.13	40.5174
HTP0574A	T21	MS3	Male	42.4	IFNAR1	ENSG00000142166.13	38.7113
HTP0575A	T21	MS2	Female	17.2	IFNAR1	ENSG00000142166.13	35.1696
HTP0577A	T21	MS2	Female	28.4	IFNAR1	ENSG00000142166.13	41.0952
HTP0578A	T21	MS1	Male	25.7	IFNAR1	ENSG00000142166.13	33.0883
HTP0580A	T21	MS1	Female	31.8	IFNAR1	ENSG00000142166.13	43.2247
HTP0581A	T21	MS2	Male	30.6	IFNAR1	ENSG00000142166.13	31.7065
HTP0583A	T21	MS1	Female	6.2	IFNAR1	ENSG00000142166.13	35.8414
HTP0584A	T21	MS2	Male	29.3	IFNAR1	ENSG00000142166.13	37.2811
HTP0585A	T21	MS3	Female	16.5	IFNAR1	ENSG00000142166.13	46.6064
HTP0586A	T21	MS3	Male	31.9	IFNAR1	ENSG00000142166.13	55.1095
HTP0587A	T21	MS2	Male	4.3	IFNAR1	ENSG00000142166.13	27.0571
HTP0588A	T21	MS1	Female	19.2	IFNAR1	ENSG00000142166.13	37.4512
HTP0589A	T21	MS3	Female	19	IFNAR1	ENSG00000142166.13	44.3854
HTP0590A	T21	MS3	Male	16.8	IFNAR1	ENSG00000142166.13	34.3374
HTP0591A	T21	MS2	Male	31.9	IFNAR1	ENSG00000142166.13	38.3066
HTP0592A	T21	MS2	Female	14.5	IFNAR1	ENSG00000142166.13	43.1307
HTP0593A	T21	MS2	Male	11.7	IFNAR1	ENSG00000142166.13	33.0579
HTP0594A	T21	MS1	Male	30.1	IFNAR1	ENSG00000142166.13	38.2997
HTP0596A	T21	MS2	Female	28.3	IFNAR1	ENSG00000142166.13	32.0615
HTP0597A	T21	MS2	Female	12.5	IFNAR1	ENSG00000142166.13	31.5205
HTP0598A	T21	MS3	Female	18	IFNAR1	ENSG00000142166.13	50.0487
HTP0599A	T21	MS3	Female	36.6	IFNAR1	ENSG00000142166.13	41.9535
HTP0600A	T21	MS3	Male	10.8	IFNAR1	ENSG00000142166.13	68.3631
HTP0602A	T21	MS3	Female	13.5	IFNAR1	ENSG00000142166.13	37.3023
HTP0603A	T21	MS1	Female	12.7	IFNAR1	ENSG00000142166.13	31.7083
HTP0604A	T21	MS3	Female	26.6	IFNAR1	ENSG00000142166.13	33.3723
HTP0605A	T21	MS3	Male	17.5	IFNAR1	ENSG00000142166.13	36.0121
HTP0607A	T21	MS2	Male	23.9	IFNAR1	ENSG00000142166.13	23.9179
HTP0608A	T21	MS1	Female	32.5	IFNAR1	ENSG00000142166.13	47.9461
HTP0609A	T21	MS1	Female	4	IFNAR1	ENSG00000142166.13	32.3759
HTP0610A	T21	MS3	Female	17	IFNAR1	ENSG00000142166.13	42.1843
HTP0611A	T21	MS1	Female	23.9	IFNAR1	ENSG00000142166.13	33.1573
HTP0612A	T21	MS1	Male	11.4	IFNAR1	ENSG00000142166.13	29.9812
HTP0613A	T21	MS3	Female	10.3	IFNAR1	ENSG00000142166.13	37.8508
HTP0616A	T21	MS3	Male	19	IFNAR1	ENSG00000142166.13	49.8527
HTP0617A	T21	MS3	Male	30.5	IFNAR1	ENSG00000142166.13	40.4931
HTP0618A	T21	MS3	Female	37	IFNAR1	ENSG00000142166.13	47.498
HTP0619A	T21	MS3	Female	37	IFNAR1	ENSG00000142166.13	43.5507
HTP0620A	T21	MS3	Female	19.6	IFNAR1	ENSG00000142166.13	39.2375
HTP0621A	T21	MS2	Female	21.4	IFNAR1	ENSG00000142166.13	32.1613
HTP0622A	T21	MS2	Female	26	IFNAR1	ENSG00000142166.13	28.2424
HTP0623A	T21	MS2	Female	28.1	IFNAR1	ENSG00000142166.13	36.5177
HTP0624A	T21	MS2	Female	28.1	IFNAR1	ENSG00000142166.13	40.2905
HTP0625A	T21	MS1	Male	40.1	IFNAR1	ENSG00000142166.13	35.1531
HTP0626A	T21	MS2	Male	14.2	IFNAR1	ENSG00000142166.13	32.4579
HTP0627A	T21	MS3	Female	21.1	IFNAR1	ENSG00000142166.13	54.6043
HTP0629A	T21	MS1	Female	7	IFNAR1	ENSG00000142166.13	33.9478
HTP0630A	T21	MS2	Male	39.9	IFNAR1	ENSG00000142166.13	32.6049
HTP0631A	T21	MS1	Female	33	IFNAR1	ENSG00000142166.13	45.8667
HTP0632A	T21	MS2	Female	26.4	IFNAR1	ENSG00000142166.13	36.8175
HTP0633A	T21	MS1	Male	33.1	IFNAR1	ENSG00000142166.13	28.4836
HTP0634A	T21	MS2	Male	20.4	IFNAR1	ENSG00000142166.13	32.6362
HTP0637A	T21	MS3	Female	20.1	IFNAR1	ENSG00000142166.13	35.1503
HTP0638A	T21	MS3	Female	32.7	IFNAR1	ENSG00000142166.13	75.6927
HTP0639A	T21	MS1	Male	27.3	IFNAR1	ENSG00000142166.13	32.7941
HTP0641A	T21	MS1	Male	46.6	IFNAR1	ENSG00000142166.13	37.7049
HTP0642A	T21	MS3	Female	25.2	IFNAR1	ENSG00000142166.13	37.6833
HTP0643A	T21	MS3	Male	29.7	IFNAR1	ENSG00000142166.13	44.3842
HTP0644A	T21	MS3	Male	28.7	IFNAR1	ENSG00000142166.13	37.0812
HTP0645A	T21	MS1	Male	28.4	IFNAR1	ENSG00000142166.13	37.3801
HTP0646A	T21	MS3	Male	17.1	IFNAR1	ENSG00000142166.13	44.8493
HTP0647A	T21	MS1	Male	7	IFNAR1	ENSG00000142166.13	44.8897
HTP0650A	T21	MS1	Female	45.7	IFNAR1	ENSG00000142166.13	40.1833
HTP0651A	T21	MS3	Male	31.2	IFNAR1	ENSG00000142166.13	29.8666
HTP0652A	T21	MS1	Female	35.1	IFNAR1	ENSG00000142166.13	44.4091
HTP0654A	T21	MS1	Female	26.9	IFNAR1	ENSG00000142166.13	38.0657
HTP0657A	T21	MS3	Male	16.9	IFNAR1	ENSG00000142166.13	42.7075
HTP0658A	T21	MS1	Male	15.3	IFNAR1	ENSG00000142166.13	34.9926
HTP0659A	T21	MS1	Female	36.5	IFNAR1	ENSG00000142166.13	42.8723
HTP0660A	T21	MS1	Male	13	IFNAR1	ENSG00000142166.13	33.1977
HTP0661A	T21	MS1	Male	28.4	IFNAR1	ENSG00000142166.13	27.1057
HTP0662A	T21	MS1	Female	26.1	IFNAR1	ENSG00000142166.13	35.6865
HTP0663A	T21	MS3	Female	20.5	IFNAR1	ENSG00000142166.13	46.7786
HTP0664A	T21	MS2	Female	29.4	IFNAR1	ENSG00000142166.13	35.3553
HTP0665A	T21	MS1	Female	23.4	IFNAR1	ENSG00000142166.13	33.6644
HTP0666A	T21	MS3	Male	17.4	IFNAR1	ENSG00000142166.13	40.0277
HTP0667A	T21	MS2	Male	24.1	IFNAR1	ENSG00000142166.13	28.2749
HTP0668A	T21	MS1	Female	29.7	IFNAR1	ENSG00000142166.13	26.0616
HTP0672A	T21	MS1	Male	17.2	IFNAR1	ENSG00000142166.13	20.8428
HTP0676A	T21	MS1	Female	19.3	IFNAR1	ENSG00000142166.13	27.2182
HTP0351A	T21	MS2	Male	27	IFNAR1	ENSG00000142166.13	23.9773
HTP0119A	T21	MS1	Female	50.9	SOD1	ENSG00000142168.14	56.1007
HTP0151A	T21	MS3	Male	27.4	SOD1	ENSG00000142168.14	63.0462
HTP0219A2	T21	MS2	Female	19.5	SOD1	ENSG00000142168.14	60.6931
HTP0230A2	T21	MS3	Female	39.6	SOD1	ENSG00000142168.14	55.2779
HTP0236A2	T21	MS1	Male	11.3	SOD1	ENSG00000142168.14	82.6218
HTP0241A2	T21	MS3	Female	17.9	SOD1	ENSG00000142168.14	57.4005
HTP0247A2	T21	MS3	Male	22.5	SOD1	ENSG00000142168.14	56.565
HTP0249A2	T21	MS2	Female	34	SOD1	ENSG00000142168.14	56.5782
HTP0251A2	T21	MS3	Female	34.3	SOD1	ENSG00000142168.14	64.3475
HTP0259A2	T21	MS3	Female	32.6	SOD1	ENSG00000142168.14	59.302
HTP0261A2	T21	MS1	Male	22.9	SOD1	ENSG00000142168.14	100.437
HTP0262A2	T21	MS3	Female	14.3	SOD1	ENSG00000142168.14	61.0834
HTP0263A2	T21	MS2	Female	12.4	SOD1	ENSG00000142168.14	70.379
HTP0293A	T21	MS3	Male	6.2	SOD1	ENSG00000142168.14	46.9886
HTP0295A	T21	MS3	Male	51.2	SOD1	ENSG00000142168.14	61.0641
HTP0296A	T21	MS3	Male	55.1	SOD1	ENSG00000142168.14	72.2606
HTP0298A	T21	MS1	Female	25.8	SOD1	ENSG00000142168.14	69.6712
HTP0300A	T21	MS1	Female	30.8	SOD1	ENSG00000142168.14	99.8247
HTP0306A	T21	MS3	Male	23.2	SOD1	ENSG00000142168.14	48.569
HTP0321A	T21	MS3	Female	14	SOD1	ENSG00000142168.14	82.9048
HTP0323A	T21	MS3	Male	3.8	SOD1	ENSG00000142168.14	55.269
HTP0325A	T21	MS3	Male	13.4	SOD1	ENSG00000142168.14	72.3298
HTP0327A	T21	MS1	Male	6.5	SOD1	ENSG00000142168.14	82.9001
HTP0330A	T21	MS1	Male	6.1	SOD1	ENSG00000142168.14	94.4408
HTP0331A	T21	MS3	Male	23.1	SOD1	ENSG00000142168.14	63.2157
HTP0336A	T21	MS1	Female	8.7	SOD1	ENSG00000142168.14	102.303
HTP0337A	T21	MS3	Male	22.2	SOD1	ENSG00000142168.14	58.0609
HTP0339A	T21	MS1	Male	16.1	SOD1	ENSG00000142168.14	107.857
HTP0340A	T21	MS3	Female	18.6	SOD1	ENSG00000142168.14	69.9892
HTP0341A	T21	MS1	Male	2.6	SOD1	ENSG00000142168.14	90.6001
HTP0342A	T21	MS1	Female	13.6	SOD1	ENSG00000142168.14	107.532
HTP0345A	T21	MS3	Female	52.7	SOD1	ENSG00000142168.14	43.162
HTP0354A	T21	MS1	Male	6	SOD1	ENSG00000142168.14	102.133
HTP0357A	T21	MS1	Male	3.8	SOD1	ENSG00000142168.14	114.705
HTP0364A	T21	MS3	Male	13.7	SOD1	ENSG00000142168.14	45.9225
HTP0367A	T21	MS1	Male	13.6	SOD1	ENSG00000142168.14	88.1101
HTP0368A	T21	MS1	Male	15.2	SOD1	ENSG00000142168.14	68.3306
HTP0370A	T21	MS1	Male	20.2	SOD1	ENSG00000142168.14	96.0636
HTP0373A	T21	MS1	Male	56.7	SOD1	ENSG00000142168.14	78.7025
HTP0374A	T21	MS2	Male	25.5	SOD1	ENSG00000142168.14	80.8553
HTP0375A	T21	MS1	Female	10.9	SOD1	ENSG00000142168.14	100.462
HTP0378A	T21	MS3	Female	31.4	SOD1	ENSG00000142168.14	49.5484
HTP0379A	T21	MS1	Female	35.4	SOD1	ENSG00000142168.14	76.573
HTP0380A	T21	MS2	Male	25.8	SOD1	ENSG00000142168.14	63.667
HTP0381A	T21	MS2	Male	25.4	SOD1	ENSG00000142168.14	86.7926
HTP0382A	T21	MS3	Male	39.5	SOD1	ENSG00000142168.14	41.2764
HTP0384A	T21	MS3	Female	27.8	SOD1	ENSG00000142168.14	67.6446
HTP0385A	T21	MS3	Male	25.6	SOD1	ENSG00000142168.14	53.3283
HTP0386A	T21	MS2	Male	6.8	SOD1	ENSG00000142168.14	72.0186
HTP0387A	T21	MS1	Female	33.3	SOD1	ENSG00000142168.14	98.1421
HTP0388A	T21	MS1	Female	37.5	SOD1	ENSG00000142168.14	126.33
HTP0389A	T21	MS1	Female	20.1	SOD1	ENSG00000142168.14	74.9035
HTP0390A	T21	MS3	Female	15.5	SOD1	ENSG00000142168.14	53.8034
HTP0391A	T21	MS1	Male	26.8	SOD1	ENSG00000142168.14	81.1569
HTP0392A	T21	MS3	Male	32.4	SOD1	ENSG00000142168.14	59.1844
HTP0393A	T21	MS2	Female	39.8	SOD1	ENSG00000142168.14	44.6243
HTP0394A	T21	MS2	Female	23.6	SOD1	ENSG00000142168.14	74.6516
HTP0395A	T21	MS2	Male	35.2	SOD1	ENSG00000142168.14	89.0066
HTP0396A	T21	MS3	Male	15.9	SOD1	ENSG00000142168.14	35.7703
HTP0397A	T21	MS1	Male	38.7	SOD1	ENSG00000142168.14	87.8708
HTP0398A	T21	MS2	Female	17.5	SOD1	ENSG00000142168.14	132.949
HTP0400A	T21	MS1	Male	14.9	SOD1	ENSG00000142168.14	119.314
HTP0401A	T21	MS3	Female	34.6	SOD1	ENSG00000142168.14	57.9481
HTP0402A	T21	MS1	Male	35.9	SOD1	ENSG00000142168.14	79.0813
HTP0403A	T21	MS3	Male	13.4	SOD1	ENSG00000142168.14	61.9966
HTP0404A	T21	MS3	Female	12.5	SOD1	ENSG00000142168.14	42.5991
HTP0405A	T21	MS3	Male	26.1	SOD1	ENSG00000142168.14	64.5824
HTP0406A	T21	MS2	Female	9.2	SOD1	ENSG00000142168.14	97.6048
HTP0407A	T21	MS3	Male	43.5	SOD1	ENSG00000142168.14	68.8965
HTP0408A	T21	MS1	Male	40.6	SOD1	ENSG00000142168.14	93.1991
HTP0409A	T21	MS2	Female	21.2	SOD1	ENSG00000142168.14	69.5709
HTP0410A	T21	MS2	Male	24	SOD1	ENSG00000142168.14	74.4829
HTP0411A	T21	MS3	Female	18.7	SOD1	ENSG00000142168.14	76.8055
HTP0412A	T21	MS3	Male	20.7	SOD1	ENSG00000142168.14	63.9716
HTP0413A	T21	MS2	Female	22.5	SOD1	ENSG00000142168.14	95.7544
HTP0414A	T21	MS3	Female	21.8	SOD1	ENSG00000142168.14	63.767
HTP0415A	T21	MS3	Female	8.3	SOD1	ENSG00000142168.14	52.3462
HTP0418A	T21	MS1	Male	3.8	SOD1	ENSG00000142168.14	156.056
HTP0419A	T21	MS1	Male	20.8	SOD1	ENSG00000142168.14	130.068
HTP0420A	T21	MS1	Male	6.4	SOD1	ENSG00000142168.14	136.578
HTP0421A	T21	MS3	Male	13.7	SOD1	ENSG00000142168.14	68.2986
HTP0423A	T21	MS2	Male	23.9	SOD1	ENSG00000142168.14	103.117
HTP0424A	T21	MS2	Female	4	SOD1	ENSG00000142168.14	94.5031
HTP0425A	T21	MS2	Male	19.1	SOD1	ENSG00000142168.14	58.3871
HTP0426A	T21	MS3	Male	17.5	SOD1	ENSG00000142168.14	59.3664
HTP0428A	T21	MS2	Male	27.5	SOD1	ENSG00000142168.14	134.551
HTP0430A	T21	MS2	Male	13.9	SOD1	ENSG00000142168.14	81.0693
HTP0434A	T21	MS3	Female	25.9	SOD1	ENSG00000142168.14	48.5835
HTP0436A	T21	MS3	Female	32.8	SOD1	ENSG00000142168.14	58.1001
HTP0437A	T21	MS2	Male	24.9	SOD1	ENSG00000142168.14	96.3447
HTP0438A	T21	MS1	Female	19.9	SOD1	ENSG00000142168.14	80.7213
HTP0440A	T21	MS2	Male	20.9	SOD1	ENSG00000142168.14	92.1863
HTP0445A	T21	MS2	Female	38.8	SOD1	ENSG00000142168.14	54.6299
HTP0446A	T21	MS1	Female	31.7	SOD1	ENSG00000142168.14	91.8981
HTP0448A	T21	MS2	Male	21.5	SOD1	ENSG00000142168.14	87.0146
HTP0449A	T21	MS2	Male	20.8	SOD1	ENSG00000142168.14	67.6223
HTP0450A	T21	MS1	Male	15.4	SOD1	ENSG00000142168.14	97.5248
HTP0451A	T21	MS1	Male	32.5	SOD1	ENSG00000142168.14	137.936
HTP0452A	T21	MS2	Female	16.6	SOD1	ENSG00000142168.14	121.249
HTP0454A	T21	MS3	Male	21.7	SOD1	ENSG00000142168.14	65.2678
HTP0456A	T21	MS2	Male	7.3	SOD1	ENSG00000142168.14	108.41
HTP0458A	T21	MS3	Male	20	SOD1	ENSG00000142168.14	46.7313
HTP0459A	T21	MS1	Male	13.7	SOD1	ENSG00000142168.14	73.4234
HTP0460A	T21	MS1	Male	20.3	SOD1	ENSG00000142168.14	73.16
HTP0461A	T21	MS1	Female	12.5	SOD1	ENSG00000142168.14	102.181
HTP0462A	T21	MS1	Male	38.6	SOD1	ENSG00000142168.14	120.507
HTP0463A	T21	MS1	Female	28.3	SOD1	ENSG00000142168.14	95.9066
HTP0464A	T21	MS3	Male	22.7	SOD1	ENSG00000142168.14	69.0625
HTP0465A	T21	MS3	Female	6.8	SOD1	ENSG00000142168.14	53.9423
HTP0467A	T21	MS2	Female	32.5	SOD1	ENSG00000142168.14	67.1963
HTP0469A	T21	MS2	Female	16.7	SOD1	ENSG00000142168.14	130.545
HTP0471A	T21	MS1	Female	9	SOD1	ENSG00000142168.14	101.214
HTP0473A	T21	MS1	Male	17.1	SOD1	ENSG00000142168.14	108.389
HTP0475A	T21	MS1	Female	22	SOD1	ENSG00000142168.14	121.914
HTP0476A	T21	MS2	Female	11.1	SOD1	ENSG00000142168.14	98.46
HTP0477A	T21	MS1	Male	3.4	SOD1	ENSG00000142168.14	132.574
HTP0478A	T21	MS1	Female	40.3	SOD1	ENSG00000142168.14	81.2634
HTP0479A	T21	MS1	Male	3.7	SOD1	ENSG00000142168.14	81.9803
HTP0480A	T21	MS1	Female	21.9	SOD1	ENSG00000142168.14	73.7658
HTP0482A	T21	MS2	Male	19.3	SOD1	ENSG00000142168.14	91.9573
HTP0484A	T21	MS3	Male	5.6	SOD1	ENSG00000142168.14	69.1112
HTP0485A	T21	MS2	Female	5.7	SOD1	ENSG00000142168.14	63.8043
HTP0487A	T21	MS2	Male	4.6	SOD1	ENSG00000142168.14	63.2273
HTP0488A	T21	MS1	Male	5.4	SOD1	ENSG00000142168.14	74.0766
HTP0491A	T21	MS1	Male	6.5	SOD1	ENSG00000142168.14	97.4461
HTP0494A	T21	MS2	Female	7.1	SOD1	ENSG00000142168.14	92.1569
HTP0501A	T21	MS3	Male	4	SOD1	ENSG00000142168.14	68.8876
HTP0507A	T21	MS3	Male	8.2	SOD1	ENSG00000142168.14	56.4628
HTP0510A	T21	MS1	Female	23	SOD1	ENSG00000142168.14	96.2216
HTP0512A	T21	MS3	Male	30	SOD1	ENSG00000142168.14	66.6562
HTP0515A	T21	MS3	Male	13.1	SOD1	ENSG00000142168.14	98.1864
HTP0516A	T21	MS1	Male	39.1	SOD1	ENSG00000142168.14	124.906
HTP0517A	T21	MS2	Male	2.7	SOD1	ENSG00000142168.14	114.795
HTP0519A	T21	MS1	Male	2	SOD1	ENSG00000142168.14	119.13
HTP0525A	T21	MS1	Female	34.2	SOD1	ENSG00000142168.14	95.3233
HTP0530A	T21	MS3	Female	39.6	SOD1	ENSG00000142168.14	49.9112
HTP0531A	T21	MS3	Female	3.5	SOD1	ENSG00000142168.14	67.8406
HTP0534A	T21	MS1	Male	36.9	SOD1	ENSG00000142168.14	85.6998
HTP0535A	T21	MS3	Male	23.6	SOD1	ENSG00000142168.14	67.8511
HTP0537A	T21	MS2	Female	51.9	SOD1	ENSG00000142168.14	50.9324
HTP0538A	T21	MS3	Male	28.4	SOD1	ENSG00000142168.14	52.7383
HTP0539A	T21	MS2	Female	42.8	SOD1	ENSG00000142168.14	52.4102
HTP0540A	T21	MS1	Female	14.5	SOD1	ENSG00000142168.14	71.6871
HTP0541A	T21	MS2	Male	29.7	SOD1	ENSG00000142168.14	121.559
HTP0542A	T21	MS2	Male	27.8	SOD1	ENSG00000142168.14	87.7465
HTP0543A	T21	MS2	Male	36.9	SOD1	ENSG00000142168.14	116.19
HTP0544A	T21	MS2	Male	38.1	SOD1	ENSG00000142168.14	114.722
HTP0545A	T21	MS1	Male	18.1	SOD1	ENSG00000142168.14	65.9905
HTP0546A	T21	MS2	Female	51.4	SOD1	ENSG00000142168.14	66.8065
HTP0547A	T21	MS2	Female	26	SOD1	ENSG00000142168.14	73.1014
HTP0548A	T21	MS3	Female	46.2	SOD1	ENSG00000142168.14	38.6275
HTP0549A	T21	MS3	Female	20.6	SOD1	ENSG00000142168.14	55.9913
HTP0550A	T21	MS1	Female	15.2	SOD1	ENSG00000142168.14	76.595
HTP0552A	T21	MS2	Male	17	SOD1	ENSG00000142168.14	82.8571
HTP0553A	T21	MS2	Female	18.2	SOD1	ENSG00000142168.14	116.333
HTP0554A	T21	MS2	Male	23.1	SOD1	ENSG00000142168.14	90.7636
HTP0556A	T21	MS2	Male	28.3	SOD1	ENSG00000142168.14	71.0871
HTP0560A	T21	MS2	Male	50.1	SOD1	ENSG00000142168.14	82.2156
HTP0561A	T21	MS3	Male	13.7	SOD1	ENSG00000142168.14	53.5259
HTP0563A	T21	MS2	Female	8.7	SOD1	ENSG00000142168.14	140.501
HTP0564A	T21	MS1	Male	14.2	SOD1	ENSG00000142168.14	65.7265
HTP0565A	T21	MS2	Male	22.5	SOD1	ENSG00000142168.14	77.3142
HTP0566A	T21	MS2	Male	13.7	SOD1	ENSG00000142168.14	86.7356
HTP0568A	T21	MS2	Male	28.3	SOD1	ENSG00000142168.14	75.3082
HTP0569A	T21	MS2	Male	22.9	SOD1	ENSG00000142168.14	96.0005
HTP0570A	T21	MS3	Male	38.8	SOD1	ENSG00000142168.14	65.4964
HTP0571A	T21	MS3	Male	13.1	SOD1	ENSG00000142168.14	48.5022
HTP0572A	T21	MS3	Male	24.4	SOD1	ENSG00000142168.14	55.5346
HTP0574A	T21	MS3	Male	42.4	SOD1	ENSG00000142168.14	76.6418
HTP0575A	T21	MS2	Female	17.2	SOD1	ENSG00000142168.14	93.2035
HTP0577A	T21	MS2	Female	28.4	SOD1	ENSG00000142168.14	88.9754
HTP0578A	T21	MS1	Male	25.7	SOD1	ENSG00000142168.14	68.8865
HTP0580A	T21	MS1	Female	31.8	SOD1	ENSG00000142168.14	83.6441
HTP0581A	T21	MS2	Male	30.6	SOD1	ENSG00000142168.14	66.3282
HTP0583A	T21	MS1	Female	6.2	SOD1	ENSG00000142168.14	98.9435
HTP0584A	T21	MS2	Male	29.3	SOD1	ENSG00000142168.14	67.01
HTP0585A	T21	MS3	Female	16.5	SOD1	ENSG00000142168.14	75.7348
HTP0586A	T21	MS3	Male	31.9	SOD1	ENSG00000142168.14	77.4262
HTP0587A	T21	MS2	Male	4.3	SOD1	ENSG00000142168.14	93.2621
HTP0588A	T21	MS1	Female	19.2	SOD1	ENSG00000142168.14	99.0287
HTP0589A	T21	MS3	Female	19	SOD1	ENSG00000142168.14	79.1144
HTP0590A	T21	MS3	Male	16.8	SOD1	ENSG00000142168.14	69.2971
HTP0591A	T21	MS2	Male	31.9	SOD1	ENSG00000142168.14	78.6153
HTP0592A	T21	MS2	Female	14.5	SOD1	ENSG00000142168.14	87.9305
HTP0593A	T21	MS2	Male	11.7	SOD1	ENSG00000142168.14	77.3806
HTP0594A	T21	MS1	Male	30.1	SOD1	ENSG00000142168.14	72.1062
HTP0596A	T21	MS2	Female	28.3	SOD1	ENSG00000142168.14	78.0521
HTP0597A	T21	MS2	Female	12.5	SOD1	ENSG00000142168.14	87.0577
HTP0598A	T21	MS3	Female	18	SOD1	ENSG00000142168.14	43.7216
HTP0599A	T21	MS3	Female	36.6	SOD1	ENSG00000142168.14	57.5708
HTP0600A	T21	MS3	Male	10.8	SOD1	ENSG00000142168.14	43.5893
HTP0602A	T21	MS3	Female	13.5	SOD1	ENSG00000142168.14	60.1157
HTP0603A	T21	MS1	Female	12.7	SOD1	ENSG00000142168.14	84.1237
HTP0604A	T21	MS3	Female	26.6	SOD1	ENSG00000142168.14	52.6516
HTP0605A	T21	MS3	Male	17.5	SOD1	ENSG00000142168.14	57.1254
HTP0607A	T21	MS2	Male	23.9	SOD1	ENSG00000142168.14	53.7127
HTP0608A	T21	MS1	Female	32.5	SOD1	ENSG00000142168.14	74.7387
HTP0609A	T21	MS1	Female	4	SOD1	ENSG00000142168.14	104.39
HTP0610A	T21	MS3	Female	17	SOD1	ENSG00000142168.14	38.9785
HTP0611A	T21	MS1	Female	23.9	SOD1	ENSG00000142168.14	77.6
HTP0612A	T21	MS1	Male	11.4	SOD1	ENSG00000142168.14	100.075
HTP0613A	T21	MS3	Female	10.3	SOD1	ENSG00000142168.14	78.0696
HTP0616A	T21	MS3	Male	19	SOD1	ENSG00000142168.14	41.3766
HTP0617A	T21	MS3	Male	30.5	SOD1	ENSG00000142168.14	53.268
HTP0618A	T21	MS3	Female	37	SOD1	ENSG00000142168.14	61.3444
HTP0619A	T21	MS3	Female	37	SOD1	ENSG00000142168.14	64.4602
HTP0620A	T21	MS3	Female	19.6	SOD1	ENSG00000142168.14	71.3897
HTP0621A	T21	MS2	Female	21.4	SOD1	ENSG00000142168.14	65.8484
HTP0622A	T21	MS2	Female	26	SOD1	ENSG00000142168.14	76.2886
HTP0623A	T21	MS2	Female	28.1	SOD1	ENSG00000142168.14	79.9536
HTP0624A	T21	MS2	Female	28.1	SOD1	ENSG00000142168.14	71.6704
HTP0625A	T21	MS1	Male	40.1	SOD1	ENSG00000142168.14	53.8681
HTP0626A	T21	MS2	Male	14.2	SOD1	ENSG00000142168.14	63.4593
HTP0627A	T21	MS3	Female	21.1	SOD1	ENSG00000142168.14	42.3091
HTP0629A	T21	MS1	Female	7	SOD1	ENSG00000142168.14	100.168
HTP0630A	T21	MS2	Male	39.9	SOD1	ENSG00000142168.14	83.1899
HTP0631A	T21	MS1	Female	33	SOD1	ENSG00000142168.14	70.5191
HTP0632A	T21	MS2	Female	26.4	SOD1	ENSG00000142168.14	64.8847
HTP0633A	T21	MS1	Male	33.1	SOD1	ENSG00000142168.14	78.7401
HTP0634A	T21	MS2	Male	20.4	SOD1	ENSG00000142168.14	105.506
HTP0637A	T21	MS3	Female	20.1	SOD1	ENSG00000142168.14	56.1895
HTP0638A	T21	MS3	Female	32.7	SOD1	ENSG00000142168.14	34.2927
HTP0639A	T21	MS1	Male	27.3	SOD1	ENSG00000142168.14	60.7775
HTP0641A	T21	MS1	Male	46.6	SOD1	ENSG00000142168.14	58.7313
HTP0642A	T21	MS3	Female	25.2	SOD1	ENSG00000142168.14	53.2072
HTP0643A	T21	MS3	Male	29.7	SOD1	ENSG00000142168.14	39.53
HTP0644A	T21	MS3	Male	28.7	SOD1	ENSG00000142168.14	47.8369
HTP0645A	T21	MS1	Male	28.4	SOD1	ENSG00000142168.14	64.4772
HTP0646A	T21	MS3	Male	17.1	SOD1	ENSG00000142168.14	39.6935
HTP0647A	T21	MS1	Male	7	SOD1	ENSG00000142168.14	100.103
HTP0650A	T21	MS1	Female	45.7	SOD1	ENSG00000142168.14	93.4381
HTP0651A	T21	MS3	Male	31.2	SOD1	ENSG00000142168.14	52.9464
HTP0652A	T21	MS1	Female	35.1	SOD1	ENSG00000142168.14	84.2786
HTP0654A	T21	MS1	Female	26.9	SOD1	ENSG00000142168.14	61.1982
HTP0657A	T21	MS3	Male	16.9	SOD1	ENSG00000142168.14	58.1592
HTP0658A	T21	MS1	Male	15.3	SOD1	ENSG00000142168.14	77.0973
HTP0659A	T21	MS1	Female	36.5	SOD1	ENSG00000142168.14	59.705
HTP0660A	T21	MS1	Male	13	SOD1	ENSG00000142168.14	62.7504
HTP0661A	T21	MS1	Male	28.4	SOD1	ENSG00000142168.14	89.6317
HTP0662A	T21	MS1	Female	26.1	SOD1	ENSG00000142168.14	87.3043
HTP0663A	T21	MS3	Female	20.5	SOD1	ENSG00000142168.14	44.4777
HTP0664A	T21	MS2	Female	29.4	SOD1	ENSG00000142168.14	63.2413
HTP0665A	T21	MS1	Female	23.4	SOD1	ENSG00000142168.14	66.4977
HTP0666A	T21	MS3	Male	17.4	SOD1	ENSG00000142168.14	49.9942
HTP0667A	T21	MS2	Male	24.1	SOD1	ENSG00000142168.14	62.7173
HTP0668A	T21	MS1	Female	29.7	SOD1	ENSG00000142168.14	86.3021
HTP0672A	T21	MS1	Male	17.2	SOD1	ENSG00000142168.14	79.8593
HTP0676A	T21	MS1	Female	19.3	SOD1	ENSG00000142168.14	120.69
HTP0351A	T21	MS2	Male	27	SOD1	ENSG00000142168.14	83.7027
HTP0119A	T21	MS1	Female	50.9	COL6A2	ENSG00000142173.16	16.2872
HTP0151A	T21	MS3	Male	27.4	COL6A2	ENSG00000142173.16	9.24884
HTP0219A2	T21	MS2	Female	19.5	COL6A2	ENSG00000142173.16	16.8245
HTP0230A2	T21	MS3	Female	39.6	COL6A2	ENSG00000142173.16	14.6807
HTP0236A2	T21	MS1	Male	11.3	COL6A2	ENSG00000142173.16	10.5364
HTP0241A2	T21	MS3	Female	17.9	COL6A2	ENSG00000142173.16	8.68441
HTP0247A2	T21	MS3	Male	22.5	COL6A2	ENSG00000142173.16	16.6137
HTP0249A2	T21	MS2	Female	34	COL6A2	ENSG00000142173.16	27.3819
HTP0251A2	T21	MS3	Female	34.3	COL6A2	ENSG00000142173.16	14.4851
HTP0259A2	T21	MS3	Female	32.6	COL6A2	ENSG00000142173.16	8.4353
HTP0261A2	T21	MS1	Male	22.9	COL6A2	ENSG00000142173.16	28.0791
HTP0262A2	T21	MS3	Female	14.3	COL6A2	ENSG00000142173.16	12.6822
HTP0263A2	T21	MS2	Female	12.4	COL6A2	ENSG00000142173.16	16.5557
HTP0293A	T21	MS3	Male	6.2	COL6A2	ENSG00000142173.16	12.455
HTP0295A	T21	MS3	Male	51.2	COL6A2	ENSG00000142173.16	10.5485
HTP0296A	T21	MS3	Male	55.1	COL6A2	ENSG00000142173.16	9.68782
HTP0298A	T21	MS1	Female	25.8	COL6A2	ENSG00000142173.16	19.3994
HTP0300A	T21	MS1	Female	30.8	COL6A2	ENSG00000142173.16	16.3585
HTP0306A	T21	MS3	Male	23.2	COL6A2	ENSG00000142173.16	15
HTP0321A	T21	MS3	Female	14	COL6A2	ENSG00000142173.16	5.376
HTP0323A	T21	MS3	Male	3.8	COL6A2	ENSG00000142173.16	22.5016
HTP0325A	T21	MS3	Male	13.4	COL6A2	ENSG00000142173.16	19.1886
HTP0327A	T21	MS1	Male	6.5	COL6A2	ENSG00000142173.16	24.6804
HTP0330A	T21	MS1	Male	6.1	COL6A2	ENSG00000142173.16	19.5453
HTP0331A	T21	MS3	Male	23.1	COL6A2	ENSG00000142173.16	13.4234
HTP0336A	T21	MS1	Female	8.7	COL6A2	ENSG00000142173.16	14.4266
HTP0337A	T21	MS3	Male	22.2	COL6A2	ENSG00000142173.16	8.49487
HTP0339A	T21	MS1	Male	16.1	COL6A2	ENSG00000142173.16	13.6119
HTP0340A	T21	MS3	Female	18.6	COL6A2	ENSG00000142173.16	10.3867
HTP0341A	T21	MS1	Male	2.6	COL6A2	ENSG00000142173.16	28.9583
HTP0342A	T21	MS1	Female	13.6	COL6A2	ENSG00000142173.16	33.7558
HTP0345A	T21	MS3	Female	52.7	COL6A2	ENSG00000142173.16	5.99794
HTP0354A	T21	MS1	Male	6	COL6A2	ENSG00000142173.16	15.3962
HTP0357A	T21	MS1	Male	3.8	COL6A2	ENSG00000142173.16	19.3629
HTP0364A	T21	MS3	Male	13.7	COL6A2	ENSG00000142173.16	8.21355
HTP0367A	T21	MS1	Male	13.6	COL6A2	ENSG00000142173.16	21.4225
HTP0368A	T21	MS1	Male	15.2	COL6A2	ENSG00000142173.16	15.2439
HTP0370A	T21	MS1	Male	20.2	COL6A2	ENSG00000142173.16	36.8853
HTP0373A	T21	MS1	Male	56.7	COL6A2	ENSG00000142173.16	17.3453
HTP0374A	T21	MS2	Male	25.5	COL6A2	ENSG00000142173.16	73.5126
HTP0375A	T21	MS1	Female	10.9	COL6A2	ENSG00000142173.16	20.3931
HTP0378A	T21	MS3	Female	31.4	COL6A2	ENSG00000142173.16	13.3373
HTP0379A	T21	MS1	Female	35.4	COL6A2	ENSG00000142173.16	29.6744
HTP0380A	T21	MS2	Male	25.8	COL6A2	ENSG00000142173.16	17.6032
HTP0381A	T21	MS2	Male	25.4	COL6A2	ENSG00000142173.16	18.1458
HTP0382A	T21	MS3	Male	39.5	COL6A2	ENSG00000142173.16	4.24794
HTP0384A	T21	MS3	Female	27.8	COL6A2	ENSG00000142173.16	13.4393
HTP0385A	T21	MS3	Male	25.6	COL6A2	ENSG00000142173.16	6.92379
HTP0386A	T21	MS2	Male	6.8	COL6A2	ENSG00000142173.16	17.6943
HTP0387A	T21	MS1	Female	33.3	COL6A2	ENSG00000142173.16	13.3529
HTP0388A	T21	MS1	Female	37.5	COL6A2	ENSG00000142173.16	24.7268
HTP0389A	T21	MS1	Female	20.1	COL6A2	ENSG00000142173.16	19.9323
HTP0390A	T21	MS3	Female	15.5	COL6A2	ENSG00000142173.16	11.5343
HTP0391A	T21	MS1	Male	26.8	COL6A2	ENSG00000142173.16	16.1411
HTP0392A	T21	MS3	Male	32.4	COL6A2	ENSG00000142173.16	11.9225
HTP0393A	T21	MS2	Female	39.8	COL6A2	ENSG00000142173.16	12.9982
HTP0394A	T21	MS2	Female	23.6	COL6A2	ENSG00000142173.16	28.2728
HTP0395A	T21	MS2	Male	35.2	COL6A2	ENSG00000142173.16	22.6077
HTP0396A	T21	MS3	Male	15.9	COL6A2	ENSG00000142173.16	6.00346
HTP0397A	T21	MS1	Male	38.7	COL6A2	ENSG00000142173.16	24.2505
HTP0398A	T21	MS2	Female	17.5	COL6A2	ENSG00000142173.16	20.7242
HTP0400A	T21	MS1	Male	14.9	COL6A2	ENSG00000142173.16	16.3014
HTP0401A	T21	MS3	Female	34.6	COL6A2	ENSG00000142173.16	4.56181
HTP0402A	T21	MS1	Male	35.9	COL6A2	ENSG00000142173.16	27.3515
HTP0403A	T21	MS3	Male	13.4	COL6A2	ENSG00000142173.16	15.5252
HTP0404A	T21	MS3	Female	12.5	COL6A2	ENSG00000142173.16	4.60409
HTP0405A	T21	MS3	Male	26.1	COL6A2	ENSG00000142173.16	20.8525
HTP0406A	T21	MS2	Female	9.2	COL6A2	ENSG00000142173.16	20.6034
HTP0407A	T21	MS3	Male	43.5	COL6A2	ENSG00000142173.16	19.9489
HTP0408A	T21	MS1	Male	40.6	COL6A2	ENSG00000142173.16	22.8222
HTP0409A	T21	MS2	Female	21.2	COL6A2	ENSG00000142173.16	57.4448
HTP0410A	T21	MS2	Male	24	COL6A2	ENSG00000142173.16	25.6865
HTP0411A	T21	MS3	Female	18.7	COL6A2	ENSG00000142173.16	14.7002
HTP0412A	T21	MS3	Male	20.7	COL6A2	ENSG00000142173.16	16.6305
HTP0413A	T21	MS2	Female	22.5	COL6A2	ENSG00000142173.16	16.1192
HTP0414A	T21	MS3	Female	21.8	COL6A2	ENSG00000142173.16	16.4692
HTP0415A	T21	MS3	Female	8.3	COL6A2	ENSG00000142173.16	4.90373
HTP0418A	T21	MS1	Male	3.8	COL6A2	ENSG00000142173.16	9.72626
HTP0419A	T21	MS1	Male	20.8	COL6A2	ENSG00000142173.16	14.1547
HTP0420A	T21	MS1	Male	6.4	COL6A2	ENSG00000142173.16	26.9195
HTP0421A	T21	MS3	Male	13.7	COL6A2	ENSG00000142173.16	17.6059
HTP0423A	T21	MS2	Male	23.9	COL6A2	ENSG00000142173.16	25.5595
HTP0424A	T21	MS2	Female	4	COL6A2	ENSG00000142173.16	8.96949
HTP0425A	T21	MS2	Male	19.1	COL6A2	ENSG00000142173.16	31.5691
HTP0426A	T21	MS3	Male	17.5	COL6A2	ENSG00000142173.16	15.3013
HTP0428A	T21	MS2	Male	27.5	COL6A2	ENSG00000142173.16	12.971
HTP0430A	T21	MS2	Male	13.9	COL6A2	ENSG00000142173.16	36.7312
HTP0434A	T21	MS3	Female	25.9	COL6A2	ENSG00000142173.16	5.61683
HTP0436A	T21	MS3	Female	32.8	COL6A2	ENSG00000142173.16	9.64487
HTP0437A	T21	MS2	Male	24.9	COL6A2	ENSG00000142173.16	10.1318
HTP0438A	T21	MS1	Female	19.9	COL6A2	ENSG00000142173.16	20.5514
HTP0440A	T21	MS2	Male	20.9	COL6A2	ENSG00000142173.16	10.1335
HTP0445A	T21	MS2	Female	38.8	COL6A2	ENSG00000142173.16	13.473
HTP0446A	T21	MS1	Female	31.7	COL6A2	ENSG00000142173.16	5.90824
HTP0448A	T21	MS2	Male	21.5	COL6A2	ENSG00000142173.16	25.9019
HTP0449A	T21	MS2	Male	20.8	COL6A2	ENSG00000142173.16	32.8092
HTP0450A	T21	MS1	Male	15.4	COL6A2	ENSG00000142173.16	32.2478
HTP0451A	T21	MS1	Male	32.5	COL6A2	ENSG00000142173.16	29.1351
HTP0452A	T21	MS2	Female	16.6	COL6A2	ENSG00000142173.16	15.419
HTP0454A	T21	MS3	Male	21.7	COL6A2	ENSG00000142173.16	7.39094
HTP0456A	T21	MS2	Male	7.3	COL6A2	ENSG00000142173.16	12.7137
HTP0458A	T21	MS3	Male	20	COL6A2	ENSG00000142173.16	17.5145
HTP0459A	T21	MS1	Male	13.7	COL6A2	ENSG00000142173.16	15.6542
HTP0460A	T21	MS1	Male	20.3	COL6A2	ENSG00000142173.16	25.956
HTP0461A	T21	MS1	Female	12.5	COL6A2	ENSG00000142173.16	13.9904
HTP0462A	T21	MS1	Male	38.6	COL6A2	ENSG00000142173.16	16.7577
HTP0463A	T21	MS1	Female	28.3	COL6A2	ENSG00000142173.16	24.1157
HTP0464A	T21	MS3	Male	22.7	COL6A2	ENSG00000142173.16	9.78417
HTP0465A	T21	MS3	Female	6.8	COL6A2	ENSG00000142173.16	2.56039
HTP0467A	T21	MS2	Female	32.5	COL6A2	ENSG00000142173.16	16.9432
HTP0469A	T21	MS2	Female	16.7	COL6A2	ENSG00000142173.16	27.4816
HTP0471A	T21	MS1	Female	9	COL6A2	ENSG00000142173.16	16.6752
HTP0473A	T21	MS1	Male	17.1	COL6A2	ENSG00000142173.16	21.2737
HTP0475A	T21	MS1	Female	22	COL6A2	ENSG00000142173.16	15.4894
HTP0476A	T21	MS2	Female	11.1	COL6A2	ENSG00000142173.16	13.8801
HTP0477A	T21	MS1	Male	3.4	COL6A2	ENSG00000142173.16	21.6597
HTP0478A	T21	MS1	Female	40.3	COL6A2	ENSG00000142173.16	30.2326
HTP0479A	T21	MS1	Male	3.7	COL6A2	ENSG00000142173.16	15.4044
HTP0480A	T21	MS1	Female	21.9	COL6A2	ENSG00000142173.16	29.7271
HTP0482A	T21	MS2	Male	19.3	COL6A2	ENSG00000142173.16	39.7103
HTP0484A	T21	MS3	Male	5.6	COL6A2	ENSG00000142173.16	1.93502
HTP0485A	T21	MS2	Female	5.7	COL6A2	ENSG00000142173.16	13.9132
HTP0487A	T21	MS2	Male	4.6	COL6A2	ENSG00000142173.16	50.9046
HTP0488A	T21	MS1	Male	5.4	COL6A2	ENSG00000142173.16	16.2351
HTP0491A	T21	MS1	Male	6.5	COL6A2	ENSG00000142173.16	25.6116
HTP0494A	T21	MS2	Female	7.1	COL6A2	ENSG00000142173.16	17.4698
HTP0501A	T21	MS3	Male	4	COL6A2	ENSG00000142173.16	10.6404
HTP0507A	T21	MS3	Male	8.2	COL6A2	ENSG00000142173.16	13.8608
HTP0510A	T21	MS1	Female	23	COL6A2	ENSG00000142173.16	18.9736
HTP0512A	T21	MS3	Male	30	COL6A2	ENSG00000142173.16	4.76699
HTP0515A	T21	MS3	Male	13.1	COL6A2	ENSG00000142173.16	10.2065
HTP0516A	T21	MS1	Male	39.1	COL6A2	ENSG00000142173.16	12.8628
HTP0517A	T21	MS2	Male	2.7	COL6A2	ENSG00000142173.16	15.6639
HTP0519A	T21	MS1	Male	2	COL6A2	ENSG00000142173.16	30.3529
HTP0525A	T21	MS1	Female	34.2	COL6A2	ENSG00000142173.16	21.4874
HTP0530A	T21	MS3	Female	39.6	COL6A2	ENSG00000142173.16	8.3816
HTP0531A	T21	MS3	Female	3.5	COL6A2	ENSG00000142173.16	2.85092
HTP0534A	T21	MS1	Male	36.9	COL6A2	ENSG00000142173.16	14.4053
HTP0535A	T21	MS3	Male	23.6	COL6A2	ENSG00000142173.16	14.6932
HTP0537A	T21	MS2	Female	51.9	COL6A2	ENSG00000142173.16	14.7071
HTP0538A	T21	MS3	Male	28.4	COL6A2	ENSG00000142173.16	26.0988
HTP0539A	T21	MS2	Female	42.8	COL6A2	ENSG00000142173.16	26.9991
HTP0540A	T21	MS1	Female	14.5	COL6A2	ENSG00000142173.16	19.4805
HTP0541A	T21	MS2	Male	29.7	COL6A2	ENSG00000142173.16	37.8206
HTP0542A	T21	MS2	Male	27.8	COL6A2	ENSG00000142173.16	24.9785
HTP0543A	T21	MS2	Male	36.9	COL6A2	ENSG00000142173.16	19.128
HTP0544A	T21	MS2	Male	38.1	COL6A2	ENSG00000142173.16	23.7789
HTP0545A	T21	MS1	Male	18.1	COL6A2	ENSG00000142173.16	16.0552
HTP0546A	T21	MS2	Female	51.4	COL6A2	ENSG00000142173.16	41.9392
HTP0547A	T21	MS2	Female	26	COL6A2	ENSG00000142173.16	15.6328
HTP0548A	T21	MS3	Female	46.2	COL6A2	ENSG00000142173.16	8.13387
HTP0549A	T21	MS3	Female	20.6	COL6A2	ENSG00000142173.16	16.1552
HTP0550A	T21	MS1	Female	15.2	COL6A2	ENSG00000142173.16	17.7817
HTP0552A	T21	MS2	Male	17	COL6A2	ENSG00000142173.16	29.5884
HTP0553A	T21	MS2	Female	18.2	COL6A2	ENSG00000142173.16	9.38842
HTP0554A	T21	MS2	Male	23.1	COL6A2	ENSG00000142173.16	7.87096
HTP0556A	T21	MS2	Male	28.3	COL6A2	ENSG00000142173.16	5.80411
HTP0560A	T21	MS2	Male	50.1	COL6A2	ENSG00000142173.16	11.7762
HTP0561A	T21	MS3	Male	13.7	COL6A2	ENSG00000142173.16	16.3401
HTP0563A	T21	MS2	Female	8.7	COL6A2	ENSG00000142173.16	16.3357
HTP0564A	T21	MS1	Male	14.2	COL6A2	ENSG00000142173.16	9.83511
HTP0565A	T21	MS2	Male	22.5	COL6A2	ENSG00000142173.16	19.7288
HTP0566A	T21	MS2	Male	13.7	COL6A2	ENSG00000142173.16	18.7272
HTP0568A	T21	MS2	Male	28.3	COL6A2	ENSG00000142173.16	17.8097
HTP0569A	T21	MS2	Male	22.9	COL6A2	ENSG00000142173.16	20.8126
HTP0570A	T21	MS3	Male	38.8	COL6A2	ENSG00000142173.16	7.07025
HTP0571A	T21	MS3	Male	13.1	COL6A2	ENSG00000142173.16	12.2971
HTP0572A	T21	MS3	Male	24.4	COL6A2	ENSG00000142173.16	14.1108
HTP0574A	T21	MS3	Male	42.4	COL6A2	ENSG00000142173.16	5.27897
HTP0575A	T21	MS2	Female	17.2	COL6A2	ENSG00000142173.16	16.8715
HTP0577A	T21	MS2	Female	28.4	COL6A2	ENSG00000142173.16	13.0346
HTP0578A	T21	MS1	Male	25.7	COL6A2	ENSG00000142173.16	18.7021
HTP0580A	T21	MS1	Female	31.8	COL6A2	ENSG00000142173.16	28.547
HTP0581A	T21	MS2	Male	30.6	COL6A2	ENSG00000142173.16	23.4614
HTP0583A	T21	MS1	Female	6.2	COL6A2	ENSG00000142173.16	17.2313
HTP0584A	T21	MS2	Male	29.3	COL6A2	ENSG00000142173.16	20.8981
HTP0585A	T21	MS3	Female	16.5	COL6A2	ENSG00000142173.16	6.6136
HTP0586A	T21	MS3	Male	31.9	COL6A2	ENSG00000142173.16	7.09228
HTP0587A	T21	MS2	Male	4.3	COL6A2	ENSG00000142173.16	24.8022
HTP0588A	T21	MS1	Female	19.2	COL6A2	ENSG00000142173.16	22.159
HTP0589A	T21	MS3	Female	19	COL6A2	ENSG00000142173.16	16.4354
HTP0590A	T21	MS3	Male	16.8	COL6A2	ENSG00000142173.16	11.1286
HTP0591A	T21	MS2	Male	31.9	COL6A2	ENSG00000142173.16	10.2614
HTP0592A	T21	MS2	Female	14.5	COL6A2	ENSG00000142173.16	22.2585
HTP0593A	T21	MS2	Male	11.7	COL6A2	ENSG00000142173.16	18.5008
HTP0594A	T21	MS1	Male	30.1	COL6A2	ENSG00000142173.16	24.0768
HTP0596A	T21	MS2	Female	28.3	COL6A2	ENSG00000142173.16	14.7014
HTP0597A	T21	MS2	Female	12.5	COL6A2	ENSG00000142173.16	21.4518
HTP0598A	T21	MS3	Female	18	COL6A2	ENSG00000142173.16	18.9737
HTP0599A	T21	MS3	Female	36.6	COL6A2	ENSG00000142173.16	8.55004
HTP0600A	T21	MS3	Male	10.8	COL6A2	ENSG00000142173.16	9.65849
HTP0602A	T21	MS3	Female	13.5	COL6A2	ENSG00000142173.16	20.1553
HTP0603A	T21	MS1	Female	12.7	COL6A2	ENSG00000142173.16	17.6048
HTP0604A	T21	MS3	Female	26.6	COL6A2	ENSG00000142173.16	9.50853
HTP0605A	T21	MS3	Male	17.5	COL6A2	ENSG00000142173.16	18.2193
HTP0607A	T21	MS2	Male	23.9	COL6A2	ENSG00000142173.16	34.8656
HTP0608A	T21	MS1	Female	32.5	COL6A2	ENSG00000142173.16	16.2475
HTP0609A	T21	MS1	Female	4	COL6A2	ENSG00000142173.16	15.9356
HTP0610A	T21	MS3	Female	17	COL6A2	ENSG00000142173.16	3.90801
HTP0611A	T21	MS1	Female	23.9	COL6A2	ENSG00000142173.16	27.6011
HTP0612A	T21	MS1	Male	11.4	COL6A2	ENSG00000142173.16	14.9363
HTP0613A	T21	MS3	Female	10.3	COL6A2	ENSG00000142173.16	21.6715
HTP0616A	T21	MS3	Male	19	COL6A2	ENSG00000142173.16	9.69918
HTP0617A	T21	MS3	Male	30.5	COL6A2	ENSG00000142173.16	12.7195
HTP0618A	T21	MS3	Female	37	COL6A2	ENSG00000142173.16	9.87715
HTP0619A	T21	MS3	Female	37	COL6A2	ENSG00000142173.16	13.161
HTP0620A	T21	MS3	Female	19.6	COL6A2	ENSG00000142173.16	11.5925
HTP0621A	T21	MS2	Female	21.4	COL6A2	ENSG00000142173.16	16.2432
HTP0622A	T21	MS2	Female	26	COL6A2	ENSG00000142173.16	12.8774
HTP0623A	T21	MS2	Female	28.1	COL6A2	ENSG00000142173.16	14.6181
HTP0624A	T21	MS2	Female	28.1	COL6A2	ENSG00000142173.16	14.4598
HTP0625A	T21	MS1	Male	40.1	COL6A2	ENSG00000142173.16	16.0457
HTP0626A	T21	MS2	Male	14.2	COL6A2	ENSG00000142173.16	21.3889
HTP0627A	T21	MS3	Female	21.1	COL6A2	ENSG00000142173.16	7.29775
HTP0629A	T21	MS1	Female	7	COL6A2	ENSG00000142173.16	12.1547
HTP0630A	T21	MS2	Male	39.9	COL6A2	ENSG00000142173.16	21.011
HTP0631A	T21	MS1	Female	33	COL6A2	ENSG00000142173.16	25.6479
HTP0632A	T21	MS2	Female	26.4	COL6A2	ENSG00000142173.16	11.9079
HTP0633A	T21	MS1	Male	33.1	COL6A2	ENSG00000142173.16	22.8294
HTP0634A	T21	MS2	Male	20.4	COL6A2	ENSG00000142173.16	11.1097
HTP0637A	T21	MS3	Female	20.1	COL6A2	ENSG00000142173.16	9.10175
HTP0638A	T21	MS3	Female	32.7	COL6A2	ENSG00000142173.16	5.7001
HTP0639A	T21	MS1	Male	27.3	COL6A2	ENSG00000142173.16	24.2115
HTP0641A	T21	MS1	Male	46.6	COL6A2	ENSG00000142173.16	8.80998
HTP0642A	T21	MS3	Female	25.2	COL6A2	ENSG00000142173.16	13.4132
HTP0643A	T21	MS3	Male	29.7	COL6A2	ENSG00000142173.16	5.94219
HTP0644A	T21	MS3	Male	28.7	COL6A2	ENSG00000142173.16	9.58485
HTP0645A	T21	MS1	Male	28.4	COL6A2	ENSG00000142173.16	40.3274
HTP0646A	T21	MS3	Male	17.1	COL6A2	ENSG00000142173.16	13.3822
HTP0647A	T21	MS1	Male	7	COL6A2	ENSG00000142173.16	14.6827
HTP0650A	T21	MS1	Female	45.7	COL6A2	ENSG00000142173.16	24.3893
HTP0651A	T21	MS3	Male	31.2	COL6A2	ENSG00000142173.16	11.7401
HTP0652A	T21	MS1	Female	35.1	COL6A2	ENSG00000142173.16	22.5051
HTP0654A	T21	MS1	Female	26.9	COL6A2	ENSG00000142173.16	12.7181
HTP0657A	T21	MS3	Male	16.9	COL6A2	ENSG00000142173.16	10.8688
HTP0658A	T21	MS1	Male	15.3	COL6A2	ENSG00000142173.16	19.5567
HTP0659A	T21	MS1	Female	36.5	COL6A2	ENSG00000142173.16	16.588
HTP0660A	T21	MS1	Male	13	COL6A2	ENSG00000142173.16	15.301
HTP0661A	T21	MS1	Male	28.4	COL6A2	ENSG00000142173.16	24.4438
HTP0662A	T21	MS1	Female	26.1	COL6A2	ENSG00000142173.16	17.5147
HTP0663A	T21	MS3	Female	20.5	COL6A2	ENSG00000142173.16	12.3786
HTP0664A	T21	MS2	Female	29.4	COL6A2	ENSG00000142173.16	16
HTP0665A	T21	MS1	Female	23.4	COL6A2	ENSG00000142173.16	15.4927
HTP0666A	T21	MS3	Male	17.4	COL6A2	ENSG00000142173.16	13.7318
HTP0667A	T21	MS2	Male	24.1	COL6A2	ENSG00000142173.16	9.8988
HTP0668A	T21	MS1	Female	29.7	COL6A2	ENSG00000142173.16	11.5849
HTP0672A	T21	MS1	Male	17.2	COL6A2	ENSG00000142173.16	6.7382
HTP0676A	T21	MS1	Female	19.3	COL6A2	ENSG00000142173.16	22.7193
HTP0351A	T21	MS2	Male	27	COL6A2	ENSG00000142173.16	14.1265
HTP0119A	T21	MS1	Female	50.9	SIK1	ENSG00000142178.9	0.00692738
HTP0151A	T21	MS3	Male	27.4	SIK1	ENSG00000142178.9	0.293586
HTP0219A2	T21	MS2	Female	19.5	SIK1	ENSG00000142178.9	0.0937447
HTP0230A2	T21	MS3	Female	39.6	SIK1	ENSG00000142178.9	0.00561602
HTP0236A2	T21	MS1	Male	11.3	SIK1	ENSG00000142178.9	0.60582
HTP0241A2	T21	MS3	Female	17.9	SIK1	ENSG00000142178.9	0.124862
HTP0247A2	T21	MS3	Male	22.5	SIK1	ENSG00000142178.9	0.55227
HTP0249A2	T21	MS2	Female	34	SIK1	ENSG00000142178.9	0.0269795
HTP0251A2	T21	MS3	Female	34.3	SIK1	ENSG00000142178.9	0
HTP0259A2	T21	MS3	Female	32.6	SIK1	ENSG00000142178.9	0.972895
HTP0261A2	T21	MS1	Male	22.9	SIK1	ENSG00000142178.9	0.202431
HTP0262A2	T21	MS3	Female	14.3	SIK1	ENSG00000142178.9	0.0961294
HTP0263A2	T21	MS2	Female	12.4	SIK1	ENSG00000142178.9	0.0311211
HTP0293A	T21	MS3	Male	6.2	SIK1	ENSG00000142178.9	0.0233933
HTP0295A	T21	MS3	Male	51.2	SIK1	ENSG00000142178.9	0.059716
HTP0296A	T21	MS3	Male	55.1	SIK1	ENSG00000142178.9	0.074335
HTP0298A	T21	MS1	Female	25.8	SIK1	ENSG00000142178.9	0.0176342
HTP0300A	T21	MS1	Female	30.8	SIK1	ENSG00000142178.9	0.355511
HTP0306A	T21	MS3	Male	23.2	SIK1	ENSG00000142178.9	0.192943
HTP0321A	T21	MS3	Female	14	SIK1	ENSG00000142178.9	0.236006
HTP0323A	T21	MS3	Male	3.8	SIK1	ENSG00000142178.9	0.442333
HTP0325A	T21	MS3	Male	13.4	SIK1	ENSG00000142178.9	0.352333
HTP0327A	T21	MS1	Male	6.5	SIK1	ENSG00000142178.9	0.629198
HTP0330A	T21	MS1	Male	6.1	SIK1	ENSG00000142178.9	0.724229
HTP0331A	T21	MS3	Male	23.1	SIK1	ENSG00000142178.9	0.596025
HTP0336A	T21	MS1	Female	8.7	SIK1	ENSG00000142178.9	0.384566
HTP0337A	T21	MS3	Male	22.2	SIK1	ENSG00000142178.9	0.258182
HTP0339A	T21	MS1	Male	16.1	SIK1	ENSG00000142178.9	0.517114
HTP0340A	T21	MS3	Female	18.6	SIK1	ENSG00000142178.9	0.472925
HTP0341A	T21	MS1	Male	2.6	SIK1	ENSG00000142178.9	0.277299
HTP0342A	T21	MS1	Female	13.6	SIK1	ENSG00000142178.9	0.0214463
HTP0345A	T21	MS3	Female	52.7	SIK1	ENSG00000142178.9	0.014224
HTP0354A	T21	MS1	Male	6	SIK1	ENSG00000142178.9	1.20255
HTP0357A	T21	MS1	Male	3.8	SIK1	ENSG00000142178.9	0.304462
HTP0364A	T21	MS3	Male	13.7	SIK1	ENSG00000142178.9	0.178919
HTP0367A	T21	MS1	Male	13.6	SIK1	ENSG00000142178.9	0.0561413
HTP0368A	T21	MS1	Male	15.2	SIK1	ENSG00000142178.9	0.100713
HTP0370A	T21	MS1	Male	20.2	SIK1	ENSG00000142178.9	0.0444456
HTP0373A	T21	MS1	Male	56.7	SIK1	ENSG00000142178.9	0.109998
HTP0374A	T21	MS2	Male	25.5	SIK1	ENSG00000142178.9	0.576178
HTP0375A	T21	MS1	Female	10.9	SIK1	ENSG00000142178.9	0.163605
HTP0378A	T21	MS3	Female	31.4	SIK1	ENSG00000142178.9	0.02871
HTP0379A	T21	MS1	Female	35.4	SIK1	ENSG00000142178.9	0.608321
HTP0380A	T21	MS2	Male	25.8	SIK1	ENSG00000142178.9	0.375538
HTP0381A	T21	MS2	Male	25.4	SIK1	ENSG00000142178.9	0.471471
HTP0382A	T21	MS3	Male	39.5	SIK1	ENSG00000142178.9	0.143743
HTP0384A	T21	MS3	Female	27.8	SIK1	ENSG00000142178.9	0.0589388
HTP0385A	T21	MS3	Male	25.6	SIK1	ENSG00000142178.9	0.162376
HTP0386A	T21	MS2	Male	6.8	SIK1	ENSG00000142178.9	0.36655
HTP0387A	T21	MS1	Female	33.3	SIK1	ENSG00000142178.9	0.0353897
HTP0388A	T21	MS1	Female	37.5	SIK1	ENSG00000142178.9	0.322918
HTP0389A	T21	MS1	Female	20.1	SIK1	ENSG00000142178.9	0.194587
HTP0390A	T21	MS3	Female	15.5	SIK1	ENSG00000142178.9	0.494862
HTP0391A	T21	MS1	Male	26.8	SIK1	ENSG00000142178.9	0.393877
HTP0392A	T21	MS3	Male	32.4	SIK1	ENSG00000142178.9	0.119315
HTP0393A	T21	MS2	Female	39.8	SIK1	ENSG00000142178.9	0.00587761
HTP0394A	T21	MS2	Female	23.6	SIK1	ENSG00000142178.9	0.02869
HTP0395A	T21	MS2	Male	35.2	SIK1	ENSG00000142178.9	0.00658878
HTP0396A	T21	MS3	Male	15.9	SIK1	ENSG00000142178.9	0.0949696
HTP0397A	T21	MS1	Male	38.7	SIK1	ENSG00000142178.9	0.0994688
HTP0398A	T21	MS2	Female	17.5	SIK1	ENSG00000142178.9	0.207856
HTP0400A	T21	MS1	Male	14.9	SIK1	ENSG00000142178.9	0.00583653
HTP0401A	T21	MS3	Female	34.6	SIK1	ENSG00000142178.9	0.198132
HTP0402A	T21	MS1	Male	35.9	SIK1	ENSG00000142178.9	0.146934
HTP0403A	T21	MS3	Male	13.4	SIK1	ENSG00000142178.9	0.383068
HTP0404A	T21	MS3	Female	12.5	SIK1	ENSG00000142178.9	0.788619
HTP0405A	T21	MS3	Male	26.1	SIK1	ENSG00000142178.9	0.533841
HTP0406A	T21	MS2	Female	9.2	SIK1	ENSG00000142178.9	0.556886
HTP0407A	T21	MS3	Male	43.5	SIK1	ENSG00000142178.9	0.512777
HTP0408A	T21	MS1	Male	40.6	SIK1	ENSG00000142178.9	0.0184791
HTP0409A	T21	MS2	Female	21.2	SIK1	ENSG00000142178.9	0.703782
HTP0410A	T21	MS2	Male	24	SIK1	ENSG00000142178.9	0.208106
HTP0411A	T21	MS3	Female	18.7	SIK1	ENSG00000142178.9	0.513887
HTP0412A	T21	MS3	Male	20.7	SIK1	ENSG00000142178.9	0.194092
HTP0413A	T21	MS2	Female	22.5	SIK1	ENSG00000142178.9	0.0587563
HTP0414A	T21	MS3	Female	21.8	SIK1	ENSG00000142178.9	0.0111817
HTP0415A	T21	MS3	Female	8.3	SIK1	ENSG00000142178.9	0.12792
HTP0418A	T21	MS1	Male	3.8	SIK1	ENSG00000142178.9	0.148366
HTP0419A	T21	MS1	Male	20.8	SIK1	ENSG00000142178.9	0.405624
HTP0420A	T21	MS1	Male	6.4	SIK1	ENSG00000142178.9	0.0382738
HTP0421A	T21	MS3	Male	13.7	SIK1	ENSG00000142178.9	0.527537
HTP0423A	T21	MS2	Male	23.9	SIK1	ENSG00000142178.9	0.0141641
HTP0424A	T21	MS2	Female	4	SIK1	ENSG00000142178.9	0.385465
HTP0425A	T21	MS2	Male	19.1	SIK1	ENSG00000142178.9	0.0774887
HTP0426A	T21	MS3	Male	17.5	SIK1	ENSG00000142178.9	0.532508
HTP0428A	T21	MS2	Male	27.5	SIK1	ENSG00000142178.9	0.195129
HTP0430A	T21	MS2	Male	13.9	SIK1	ENSG00000142178.9	0.0485216
HTP0434A	T21	MS3	Female	25.9	SIK1	ENSG00000142178.9	0.0904262
HTP0436A	T21	MS3	Female	32.8	SIK1	ENSG00000142178.9	0.144626
HTP0437A	T21	MS2	Male	24.9	SIK1	ENSG00000142178.9	0.298004
HTP0438A	T21	MS1	Female	19.9	SIK1	ENSG00000142178.9	0.0541683
HTP0440A	T21	MS2	Male	20.9	SIK1	ENSG00000142178.9	0.277649
HTP0445A	T21	MS2	Female	38.8	SIK1	ENSG00000142178.9	0.484277
HTP0446A	T21	MS1	Female	31.7	SIK1	ENSG00000142178.9	0.197855
HTP0448A	T21	MS2	Male	21.5	SIK1	ENSG00000142178.9	0.0154716
HTP0449A	T21	MS2	Male	20.8	SIK1	ENSG00000142178.9	0.0680927
HTP0450A	T21	MS1	Male	15.4	SIK1	ENSG00000142178.9	0.0389355
HTP0451A	T21	MS1	Male	32.5	SIK1	ENSG00000142178.9	0.102664
HTP0452A	T21	MS2	Female	16.6	SIK1	ENSG00000142178.9	0.00648289
HTP0454A	T21	MS3	Male	21.7	SIK1	ENSG00000142178.9	0.0333713
HTP0456A	T21	MS2	Male	7.3	SIK1	ENSG00000142178.9	0.0538074
HTP0458A	T21	MS3	Male	20	SIK1	ENSG00000142178.9	0.143977
HTP0459A	T21	MS1	Male	13.7	SIK1	ENSG00000142178.9	0.0836416
HTP0460A	T21	MS1	Male	20.3	SIK1	ENSG00000142178.9	0.172567
HTP0461A	T21	MS1	Female	12.5	SIK1	ENSG00000142178.9	1.14359
HTP0462A	T21	MS1	Male	38.6	SIK1	ENSG00000142178.9	0.0208409
HTP0463A	T21	MS1	Female	28.3	SIK1	ENSG00000142178.9	0.0249255
HTP0464A	T21	MS3	Male	22.7	SIK1	ENSG00000142178.9	0.0239625
HTP0465A	T21	MS3	Female	6.8	SIK1	ENSG00000142178.9	0.630042
HTP0467A	T21	MS2	Female	32.5	SIK1	ENSG00000142178.9	0.213857
HTP0469A	T21	MS2	Female	16.7	SIK1	ENSG00000142178.9	0.0809721
HTP0471A	T21	MS1	Female	9	SIK1	ENSG00000142178.9	0.247739
HTP0473A	T21	MS1	Male	17.1	SIK1	ENSG00000142178.9	0.086952
HTP0475A	T21	MS1	Female	22	SIK1	ENSG00000142178.9	0.0720673
HTP0476A	T21	MS2	Female	11.1	SIK1	ENSG00000142178.9	0.0238244
HTP0477A	T21	MS1	Male	3.4	SIK1	ENSG00000142178.9	0.481538
HTP0478A	T21	MS1	Female	40.3	SIK1	ENSG00000142178.9	0.328053
HTP0479A	T21	MS1	Male	3.7	SIK1	ENSG00000142178.9	0.431871
HTP0480A	T21	MS1	Female	21.9	SIK1	ENSG00000142178.9	0.123818
HTP0482A	T21	MS2	Male	19.3	SIK1	ENSG00000142178.9	0.225165
HTP0484A	T21	MS3	Male	5.6	SIK1	ENSG00000142178.9	0.337234
HTP0485A	T21	MS2	Female	5.7	SIK1	ENSG00000142178.9	0.390604
HTP0487A	T21	MS2	Male	4.6	SIK1	ENSG00000142178.9	0.184111
HTP0488A	T21	MS1	Male	5.4	SIK1	ENSG00000142178.9	0.0553187
HTP0491A	T21	MS1	Male	6.5	SIK1	ENSG00000142178.9	0.0528271
HTP0494A	T21	MS2	Female	7.1	SIK1	ENSG00000142178.9	0.112021
HTP0501A	T21	MS3	Male	4	SIK1	ENSG00000142178.9	0.112749
HTP0507A	T21	MS3	Male	8.2	SIK1	ENSG00000142178.9	0.038557
HTP0510A	T21	MS1	Female	23	SIK1	ENSG00000142178.9	0.293426
HTP0512A	T21	MS3	Male	30	SIK1	ENSG00000142178.9	0.119707
HTP0515A	T21	MS3	Male	13.1	SIK1	ENSG00000142178.9	0.556247
HTP0516A	T21	MS1	Male	39.1	SIK1	ENSG00000142178.9	0.253064
HTP0517A	T21	MS2	Male	2.7	SIK1	ENSG00000142178.9	0.0599325
HTP0519A	T21	MS1	Male	2	SIK1	ENSG00000142178.9	0.834398
HTP0525A	T21	MS1	Female	34.2	SIK1	ENSG00000142178.9	0.377321
HTP0530A	T21	MS3	Female	39.6	SIK1	ENSG00000142178.9	0.0117828
HTP0531A	T21	MS3	Female	3.5	SIK1	ENSG00000142178.9	0.0411049
HTP0534A	T21	MS1	Male	36.9	SIK1	ENSG00000142178.9	0.300082
HTP0535A	T21	MS3	Male	23.6	SIK1	ENSG00000142178.9	0.327401
HTP0537A	T21	MS2	Female	51.9	SIK1	ENSG00000142178.9	0.424573
HTP0538A	T21	MS3	Male	28.4	SIK1	ENSG00000142178.9	0.0763603
HTP0539A	T21	MS2	Female	42.8	SIK1	ENSG00000142178.9	0.622248
HTP0540A	T21	MS1	Female	14.5	SIK1	ENSG00000142178.9	0.222932
HTP0541A	T21	MS2	Male	29.7	SIK1	ENSG00000142178.9	0.547749
HTP0542A	T21	MS2	Male	27.8	SIK1	ENSG00000142178.9	0.160806
HTP0543A	T21	MS2	Male	36.9	SIK1	ENSG00000142178.9	0.0202608
HTP0544A	T21	MS2	Male	38.1	SIK1	ENSG00000142178.9	0.303803
HTP0545A	T21	MS1	Male	18.1	SIK1	ENSG00000142178.9	0.163231
HTP0546A	T21	MS2	Female	51.4	SIK1	ENSG00000142178.9	0.0613305
HTP0547A	T21	MS2	Female	26	SIK1	ENSG00000142178.9	0.182402
HTP0548A	T21	MS3	Female	46.2	SIK1	ENSG00000142178.9	0.0707581
HTP0549A	T21	MS3	Female	20.6	SIK1	ENSG00000142178.9	0.0876985
HTP0550A	T21	MS1	Female	15.2	SIK1	ENSG00000142178.9	0.902536
HTP0552A	T21	MS2	Male	17	SIK1	ENSG00000142178.9	0.080515
HTP0553A	T21	MS2	Female	18.2	SIK1	ENSG00000142178.9	0.72618
HTP0554A	T21	MS2	Male	23.1	SIK1	ENSG00000142178.9	0.0478678
HTP0556A	T21	MS2	Male	28.3	SIK1	ENSG00000142178.9	0
HTP0560A	T21	MS2	Male	50.1	SIK1	ENSG00000142178.9	0.148305
HTP0561A	T21	MS3	Male	13.7	SIK1	ENSG00000142178.9	0.0209468
HTP0563A	T21	MS2	Female	8.7	SIK1	ENSG00000142178.9	0.206864
HTP0564A	T21	MS1	Male	14.2	SIK1	ENSG00000142178.9	0.114918
HTP0565A	T21	MS2	Male	22.5	SIK1	ENSG00000142178.9	0.0204327
HTP0566A	T21	MS2	Male	13.7	SIK1	ENSG00000142178.9	0.00622371
HTP0568A	T21	MS2	Male	28.3	SIK1	ENSG00000142178.9	0.0251332
HTP0569A	T21	MS2	Male	22.9	SIK1	ENSG00000142178.9	0.949786
HTP0570A	T21	MS3	Male	38.8	SIK1	ENSG00000142178.9	0.191698
HTP0571A	T21	MS3	Male	13.1	SIK1	ENSG00000142178.9	0.0274741
HTP0572A	T21	MS3	Male	24.4	SIK1	ENSG00000142178.9	0.119941
HTP0574A	T21	MS3	Male	42.4	SIK1	ENSG00000142178.9	0.00964824
HTP0575A	T21	MS2	Female	17.2	SIK1	ENSG00000142178.9	0.0207664
HTP0577A	T21	MS2	Female	28.4	SIK1	ENSG00000142178.9	0.0823946
HTP0578A	T21	MS1	Male	25.7	SIK1	ENSG00000142178.9	0.0513487
HTP0580A	T21	MS1	Female	31.8	SIK1	ENSG00000142178.9	0.0616466
HTP0581A	T21	MS2	Male	30.6	SIK1	ENSG00000142178.9	0.0302365
HTP0583A	T21	MS1	Female	6.2	SIK1	ENSG00000142178.9	0.208459
HTP0584A	T21	MS2	Male	29.3	SIK1	ENSG00000142178.9	0.101207
HTP0585A	T21	MS3	Female	16.5	SIK1	ENSG00000142178.9	0.081186
HTP0586A	T21	MS3	Male	31.9	SIK1	ENSG00000142178.9	0.0751913
HTP0587A	T21	MS2	Male	4.3	SIK1	ENSG00000142178.9	0.159932
HTP0588A	T21	MS1	Female	19.2	SIK1	ENSG00000142178.9	0.525768
HTP0589A	T21	MS3	Female	19	SIK1	ENSG00000142178.9	0.303862
HTP0590A	T21	MS3	Male	16.8	SIK1	ENSG00000142178.9	0.655767
HTP0591A	T21	MS2	Male	31.9	SIK1	ENSG00000142178.9	0.733214
HTP0592A	T21	MS2	Female	14.5	SIK1	ENSG00000142178.9	0.0618572
HTP0593A	T21	MS2	Male	11.7	SIK1	ENSG00000142178.9	0.253097
HTP0594A	T21	MS1	Male	30.1	SIK1	ENSG00000142178.9	0.624921
HTP0596A	T21	MS2	Female	28.3	SIK1	ENSG00000142178.9	0
HTP0597A	T21	MS2	Female	12.5	SIK1	ENSG00000142178.9	0.130669
HTP0598A	T21	MS3	Female	18	SIK1	ENSG00000142178.9	0.108893
HTP0599A	T21	MS3	Female	36.6	SIK1	ENSG00000142178.9	0.608528
HTP0600A	T21	MS3	Male	10.8	SIK1	ENSG00000142178.9	0.181026
HTP0602A	T21	MS3	Female	13.5	SIK1	ENSG00000142178.9	0.0107688
HTP0603A	T21	MS1	Female	12.7	SIK1	ENSG00000142178.9	0.240531
HTP0604A	T21	MS3	Female	26.6	SIK1	ENSG00000142178.9	0.650397
HTP0605A	T21	MS3	Male	17.5	SIK1	ENSG00000142178.9	0.104415
HTP0607A	T21	MS2	Male	23.9	SIK1	ENSG00000142178.9	0.0341422
HTP0608A	T21	MS1	Female	32.5	SIK1	ENSG00000142178.9	0.0589786
HTP0609A	T21	MS1	Female	4	SIK1	ENSG00000142178.9	0.251397
HTP0610A	T21	MS3	Female	17	SIK1	ENSG00000142178.9	0.159746
HTP0611A	T21	MS1	Female	23.9	SIK1	ENSG00000142178.9	0.544754
HTP0612A	T21	MS1	Male	11.4	SIK1	ENSG00000142178.9	0.217652
HTP0613A	T21	MS3	Female	10.3	SIK1	ENSG00000142178.9	0.187141
HTP0616A	T21	MS3	Male	19	SIK1	ENSG00000142178.9	0.197557
HTP0617A	T21	MS3	Male	30.5	SIK1	ENSG00000142178.9	0.26895
HTP0618A	T21	MS3	Female	37	SIK1	ENSG00000142178.9	0.0651308
HTP0619A	T21	MS3	Female	37	SIK1	ENSG00000142178.9	0.266691
HTP0620A	T21	MS3	Female	19.6	SIK1	ENSG00000142178.9	0.121941
HTP0621A	T21	MS2	Female	21.4	SIK1	ENSG00000142178.9	0.081707
HTP0622A	T21	MS2	Female	26	SIK1	ENSG00000142178.9	0.645288
HTP0623A	T21	MS2	Female	28.1	SIK1	ENSG00000142178.9	0.168096
HTP0624A	T21	MS2	Female	28.1	SIK1	ENSG00000142178.9	0.194809
HTP0625A	T21	MS1	Male	40.1	SIK1	ENSG00000142178.9	0.403829
HTP0626A	T21	MS2	Male	14.2	SIK1	ENSG00000142178.9	0.0467891
HTP0627A	T21	MS3	Female	21.1	SIK1	ENSG00000142178.9	0.0112989
HTP0629A	T21	MS1	Female	7	SIK1	ENSG00000142178.9	0.578087
HTP0630A	T21	MS2	Male	39.9	SIK1	ENSG00000142178.9	0.245529
HTP0631A	T21	MS1	Female	33	SIK1	ENSG00000142178.9	0.0141873
HTP0632A	T21	MS2	Female	26.4	SIK1	ENSG00000142178.9	0.207526
HTP0633A	T21	MS1	Male	33.1	SIK1	ENSG00000142178.9	0.0886903
HTP0634A	T21	MS2	Male	20.4	SIK1	ENSG00000142178.9	0.461726
HTP0637A	T21	MS3	Female	20.1	SIK1	ENSG00000142178.9	0.00634891
HTP0638A	T21	MS3	Female	32.7	SIK1	ENSG00000142178.9	0.00740027
HTP0639A	T21	MS1	Male	27.3	SIK1	ENSG00000142178.9	0.625031
HTP0641A	T21	MS1	Male	46.6	SIK1	ENSG00000142178.9	0.200267
HTP0642A	T21	MS3	Female	25.2	SIK1	ENSG00000142178.9	0.143095
HTP0643A	T21	MS3	Male	29.7	SIK1	ENSG00000142178.9	0.075297
HTP0644A	T21	MS3	Male	28.7	SIK1	ENSG00000142178.9	0.421211
HTP0645A	T21	MS1	Male	28.4	SIK1	ENSG00000142178.9	0.0416096
HTP0646A	T21	MS3	Male	17.1	SIK1	ENSG00000142178.9	0.0957333
HTP0647A	T21	MS1	Male	7	SIK1	ENSG00000142178.9	0.55132
HTP0650A	T21	MS1	Female	45.7	SIK1	ENSG00000142178.9	0.101428
HTP0651A	T21	MS3	Male	31.2	SIK1	ENSG00000142178.9	0.0752022
HTP0652A	T21	MS1	Female	35.1	SIK1	ENSG00000142178.9	0.55844
HTP0654A	T21	MS1	Female	26.9	SIK1	ENSG00000142178.9	0.164557
HTP0657A	T21	MS3	Male	16.9	SIK1	ENSG00000142178.9	0.0420933
HTP0658A	T21	MS1	Male	15.3	SIK1	ENSG00000142178.9	0.0284867
HTP0659A	T21	MS1	Female	36.5	SIK1	ENSG00000142178.9	0.0136056
HTP0660A	T21	MS1	Male	13	SIK1	ENSG00000142178.9	0.531195
HTP0661A	T21	MS1	Male	28.4	SIK1	ENSG00000142178.9	0.742111
HTP0662A	T21	MS1	Female	26.1	SIK1	ENSG00000142178.9	0.031714
HTP0663A	T21	MS3	Female	20.5	SIK1	ENSG00000142178.9	0.117256
HTP0664A	T21	MS2	Female	29.4	SIK1	ENSG00000142178.9	0.131745
HTP0665A	T21	MS1	Female	23.4	SIK1	ENSG00000142178.9	2.57538
HTP0666A	T21	MS3	Male	17.4	SIK1	ENSG00000142178.9	0.453156
HTP0667A	T21	MS2	Male	24.1	SIK1	ENSG00000142178.9	0.019318
HTP0668A	T21	MS1	Female	29.7	SIK1	ENSG00000142178.9	0.0245797
HTP0672A	T21	MS1	Male	17.2	SIK1	ENSG00000142178.9	0.748015
HTP0676A	T21	MS1	Female	19.3	SIK1	ENSG00000142178.9	0.090782
HTP0351A	T21	MS2	Male	27	SIK1	ENSG00000142178.9	0.365088
HTP0119A	T21	MS1	Female	50.9	TRPM2	ENSG00000142185.16	4.25507
HTP0151A	T21	MS3	Male	27.4	TRPM2	ENSG00000142185.16	5.74957
HTP0219A2	T21	MS2	Female	19.5	TRPM2	ENSG00000142185.16	3.7876
HTP0230A2	T21	MS3	Female	39.6	TRPM2	ENSG00000142185.16	3.12066
HTP0236A2	T21	MS1	Male	11.3	TRPM2	ENSG00000142185.16	3.59517
HTP0241A2	T21	MS3	Female	17.9	TRPM2	ENSG00000142185.16	3.61994
HTP0247A2	T21	MS3	Male	22.5	TRPM2	ENSG00000142185.16	6.3147
HTP0249A2	T21	MS2	Female	34	TRPM2	ENSG00000142185.16	5.54042
HTP0251A2	T21	MS3	Female	34.3	TRPM2	ENSG00000142185.16	4.41721
HTP0259A2	T21	MS3	Female	32.6	TRPM2	ENSG00000142185.16	4.46228
HTP0261A2	T21	MS1	Male	22.9	TRPM2	ENSG00000142185.16	4.45628
HTP0262A2	T21	MS3	Female	14.3	TRPM2	ENSG00000142185.16	5.21333
HTP0263A2	T21	MS2	Female	12.4	TRPM2	ENSG00000142185.16	5.69145
HTP0293A	T21	MS3	Male	6.2	TRPM2	ENSG00000142185.16	4.4272
HTP0295A	T21	MS3	Male	51.2	TRPM2	ENSG00000142185.16	7.55141
HTP0296A	T21	MS3	Male	55.1	TRPM2	ENSG00000142185.16	6.02593
HTP0298A	T21	MS1	Female	25.8	TRPM2	ENSG00000142185.16	5.44808
HTP0300A	T21	MS1	Female	30.8	TRPM2	ENSG00000142185.16	3.89496
HTP0306A	T21	MS3	Male	23.2	TRPM2	ENSG00000142185.16	5.69578
HTP0321A	T21	MS3	Female	14	TRPM2	ENSG00000142185.16	3.76456
HTP0323A	T21	MS3	Male	3.8	TRPM2	ENSG00000142185.16	4.88777
HTP0325A	T21	MS3	Male	13.4	TRPM2	ENSG00000142185.16	5.71693
HTP0327A	T21	MS1	Male	6.5	TRPM2	ENSG00000142185.16	6.5357
HTP0330A	T21	MS1	Male	6.1	TRPM2	ENSG00000142185.16	3.81273
HTP0331A	T21	MS3	Male	23.1	TRPM2	ENSG00000142185.16	6.05183
HTP0336A	T21	MS1	Female	8.7	TRPM2	ENSG00000142185.16	2.9129
HTP0337A	T21	MS3	Male	22.2	TRPM2	ENSG00000142185.16	6.43156
HTP0339A	T21	MS1	Male	16.1	TRPM2	ENSG00000142185.16	4.75935
HTP0340A	T21	MS3	Female	18.6	TRPM2	ENSG00000142185.16	4.6616
HTP0341A	T21	MS1	Male	2.6	TRPM2	ENSG00000142185.16	2.88383
HTP0342A	T21	MS1	Female	13.6	TRPM2	ENSG00000142185.16	3.76302
HTP0345A	T21	MS3	Female	52.7	TRPM2	ENSG00000142185.16	9.09103
HTP0354A	T21	MS1	Male	6	TRPM2	ENSG00000142185.16	3.72313
HTP0357A	T21	MS1	Male	3.8	TRPM2	ENSG00000142185.16	2.12219
HTP0364A	T21	MS3	Male	13.7	TRPM2	ENSG00000142185.16	6.01036
HTP0367A	T21	MS1	Male	13.6	TRPM2	ENSG00000142185.16	4.85513
HTP0368A	T21	MS1	Male	15.2	TRPM2	ENSG00000142185.16	3.18034
HTP0370A	T21	MS1	Male	20.2	TRPM2	ENSG00000142185.16	4.83205
HTP0373A	T21	MS1	Male	56.7	TRPM2	ENSG00000142185.16	4.44529
HTP0374A	T21	MS2	Male	25.5	TRPM2	ENSG00000142185.16	5.79531
HTP0375A	T21	MS1	Female	10.9	TRPM2	ENSG00000142185.16	1.8765
HTP0378A	T21	MS3	Female	31.4	TRPM2	ENSG00000142185.16	9.31136
HTP0379A	T21	MS1	Female	35.4	TRPM2	ENSG00000142185.16	3.73844
HTP0380A	T21	MS2	Male	25.8	TRPM2	ENSG00000142185.16	9.35269
HTP0381A	T21	MS2	Male	25.4	TRPM2	ENSG00000142185.16	7.47688
HTP0382A	T21	MS3	Male	39.5	TRPM2	ENSG00000142185.16	4.74019
HTP0384A	T21	MS3	Female	27.8	TRPM2	ENSG00000142185.16	3.35129
HTP0385A	T21	MS3	Male	25.6	TRPM2	ENSG00000142185.16	6.60264
HTP0386A	T21	MS2	Male	6.8	TRPM2	ENSG00000142185.16	3.31442
HTP0387A	T21	MS1	Female	33.3	TRPM2	ENSG00000142185.16	4.8407
HTP0388A	T21	MS1	Female	37.5	TRPM2	ENSG00000142185.16	2.97703
HTP0389A	T21	MS1	Female	20.1	TRPM2	ENSG00000142185.16	4.55341
HTP0390A	T21	MS3	Female	15.5	TRPM2	ENSG00000142185.16	5.54144
HTP0391A	T21	MS1	Male	26.8	TRPM2	ENSG00000142185.16	4.06741
HTP0392A	T21	MS3	Male	32.4	TRPM2	ENSG00000142185.16	5.37986
HTP0393A	T21	MS2	Female	39.8	TRPM2	ENSG00000142185.16	4.71184
HTP0394A	T21	MS2	Female	23.6	TRPM2	ENSG00000142185.16	4.55267
HTP0395A	T21	MS2	Male	35.2	TRPM2	ENSG00000142185.16	4.5777
HTP0396A	T21	MS3	Male	15.9	TRPM2	ENSG00000142185.16	4.26167
HTP0397A	T21	MS1	Male	38.7	TRPM2	ENSG00000142185.16	14.8949
HTP0398A	T21	MS2	Female	17.5	TRPM2	ENSG00000142185.16	3.99086
HTP0400A	T21	MS1	Male	14.9	TRPM2	ENSG00000142185.16	3.87132
HTP0401A	T21	MS3	Female	34.6	TRPM2	ENSG00000142185.16	6.7075
HTP0402A	T21	MS1	Male	35.9	TRPM2	ENSG00000142185.16	4.07749
HTP0403A	T21	MS3	Male	13.4	TRPM2	ENSG00000142185.16	6.83649
HTP0404A	T21	MS3	Female	12.5	TRPM2	ENSG00000142185.16	10.0927
HTP0405A	T21	MS3	Male	26.1	TRPM2	ENSG00000142185.16	5.54876
HTP0406A	T21	MS2	Female	9.2	TRPM2	ENSG00000142185.16	4.81994
HTP0407A	T21	MS3	Male	43.5	TRPM2	ENSG00000142185.16	4.28156
HTP0408A	T21	MS1	Male	40.6	TRPM2	ENSG00000142185.16	5.37993
HTP0409A	T21	MS2	Female	21.2	TRPM2	ENSG00000142185.16	4.35362
HTP0410A	T21	MS2	Male	24	TRPM2	ENSG00000142185.16	3.52451
HTP0411A	T21	MS3	Female	18.7	TRPM2	ENSG00000142185.16	4.83124
HTP0412A	T21	MS3	Male	20.7	TRPM2	ENSG00000142185.16	5.65849
HTP0413A	T21	MS2	Female	22.5	TRPM2	ENSG00000142185.16	2.68264
HTP0414A	T21	MS3	Female	21.8	TRPM2	ENSG00000142185.16	3.52418
HTP0415A	T21	MS3	Female	8.3	TRPM2	ENSG00000142185.16	3.52897
HTP0418A	T21	MS1	Male	3.8	TRPM2	ENSG00000142185.16	2.08268
HTP0419A	T21	MS1	Male	20.8	TRPM2	ENSG00000142185.16	3.14247
HTP0420A	T21	MS1	Male	6.4	TRPM2	ENSG00000142185.16	2.80206
HTP0421A	T21	MS3	Male	13.7	TRPM2	ENSG00000142185.16	4.13943
HTP0423A	T21	MS2	Male	23.9	TRPM2	ENSG00000142185.16	3.5879
HTP0424A	T21	MS2	Female	4	TRPM2	ENSG00000142185.16	4.96059
HTP0425A	T21	MS2	Male	19.1	TRPM2	ENSG00000142185.16	4.25477
HTP0426A	T21	MS3	Male	17.5	TRPM2	ENSG00000142185.16	3.16111
HTP0428A	T21	MS2	Male	27.5	TRPM2	ENSG00000142185.16	3.79588
HTP0430A	T21	MS2	Male	13.9	TRPM2	ENSG00000142185.16	4.76518
HTP0434A	T21	MS3	Female	25.9	TRPM2	ENSG00000142185.16	4.53262
HTP0436A	T21	MS3	Female	32.8	TRPM2	ENSG00000142185.16	4.32353
HTP0437A	T21	MS2	Male	24.9	TRPM2	ENSG00000142185.16	4.06915
HTP0438A	T21	MS1	Female	19.9	TRPM2	ENSG00000142185.16	4.50108
HTP0440A	T21	MS2	Male	20.9	TRPM2	ENSG00000142185.16	3.10657
HTP0445A	T21	MS2	Female	38.8	TRPM2	ENSG00000142185.16	3.76443
HTP0446A	T21	MS1	Female	31.7	TRPM2	ENSG00000142185.16	3.82516
HTP0448A	T21	MS2	Male	21.5	TRPM2	ENSG00000142185.16	3.74353
HTP0449A	T21	MS2	Male	20.8	TRPM2	ENSG00000142185.16	6.34925
HTP0450A	T21	MS1	Male	15.4	TRPM2	ENSG00000142185.16	3.99478
HTP0451A	T21	MS1	Male	32.5	TRPM2	ENSG00000142185.16	3.86417
HTP0452A	T21	MS2	Female	16.6	TRPM2	ENSG00000142185.16	3.70677
HTP0454A	T21	MS3	Male	21.7	TRPM2	ENSG00000142185.16	6.07367
HTP0456A	T21	MS2	Male	7.3	TRPM2	ENSG00000142185.16	3.96743
HTP0458A	T21	MS3	Male	20	TRPM2	ENSG00000142185.16	7.66309
HTP0459A	T21	MS1	Male	13.7	TRPM2	ENSG00000142185.16	4.99899
HTP0460A	T21	MS1	Male	20.3	TRPM2	ENSG00000142185.16	5.03629
HTP0461A	T21	MS1	Female	12.5	TRPM2	ENSG00000142185.16	11.1942
HTP0462A	T21	MS1	Male	38.6	TRPM2	ENSG00000142185.16	4.86726
HTP0463A	T21	MS1	Female	28.3	TRPM2	ENSG00000142185.16	3.79928
HTP0464A	T21	MS3	Male	22.7	TRPM2	ENSG00000142185.16	5.01735
HTP0465A	T21	MS3	Female	6.8	TRPM2	ENSG00000142185.16	11.0145
HTP0467A	T21	MS2	Female	32.5	TRPM2	ENSG00000142185.16	4.22269
HTP0469A	T21	MS2	Female	16.7	TRPM2	ENSG00000142185.16	4.11999
HTP0471A	T21	MS1	Female	9	TRPM2	ENSG00000142185.16	4.2169
HTP0473A	T21	MS1	Male	17.1	TRPM2	ENSG00000142185.16	3.36329
HTP0475A	T21	MS1	Female	22	TRPM2	ENSG00000142185.16	2.69961
HTP0476A	T21	MS2	Female	11.1	TRPM2	ENSG00000142185.16	3.68464
HTP0477A	T21	MS1	Male	3.4	TRPM2	ENSG00000142185.16	3.61018
HTP0478A	T21	MS1	Female	40.3	TRPM2	ENSG00000142185.16	4.7088
HTP0479A	T21	MS1	Male	3.7	TRPM2	ENSG00000142185.16	3.64113
HTP0480A	T21	MS1	Female	21.9	TRPM2	ENSG00000142185.16	4.30313
HTP0482A	T21	MS2	Male	19.3	TRPM2	ENSG00000142185.16	6.54927
HTP0484A	T21	MS3	Male	5.6	TRPM2	ENSG00000142185.16	3.47936
HTP0485A	T21	MS2	Female	5.7	TRPM2	ENSG00000142185.16	4.12002
HTP0487A	T21	MS2	Male	4.6	TRPM2	ENSG00000142185.16	4.28735
HTP0488A	T21	MS1	Male	5.4	TRPM2	ENSG00000142185.16	3.25008
HTP0491A	T21	MS1	Male	6.5	TRPM2	ENSG00000142185.16	3.53395
HTP0494A	T21	MS2	Female	7.1	TRPM2	ENSG00000142185.16	3.65676
HTP0501A	T21	MS3	Male	4	TRPM2	ENSG00000142185.16	7.48861
HTP0507A	T21	MS3	Male	8.2	TRPM2	ENSG00000142185.16	8.99532
HTP0510A	T21	MS1	Female	23	TRPM2	ENSG00000142185.16	3.2485
HTP0512A	T21	MS3	Male	30	TRPM2	ENSG00000142185.16	8.36952
HTP0515A	T21	MS3	Male	13.1	TRPM2	ENSG00000142185.16	5.1876
HTP0516A	T21	MS1	Male	39.1	TRPM2	ENSG00000142185.16	3.17139
HTP0517A	T21	MS2	Male	2.7	TRPM2	ENSG00000142185.16	2.69601
HTP0519A	T21	MS1	Male	2	TRPM2	ENSG00000142185.16	2.89476
HTP0525A	T21	MS1	Female	34.2	TRPM2	ENSG00000142185.16	3.2696
HTP0530A	T21	MS3	Female	39.6	TRPM2	ENSG00000142185.16	2.22559
HTP0531A	T21	MS3	Female	3.5	TRPM2	ENSG00000142185.16	2.60952
HTP0534A	T21	MS1	Male	36.9	TRPM2	ENSG00000142185.16	4.64931
HTP0535A	T21	MS3	Male	23.6	TRPM2	ENSG00000142185.16	4.11627
HTP0537A	T21	MS2	Female	51.9	TRPM2	ENSG00000142185.16	8.08169
HTP0538A	T21	MS3	Male	28.4	TRPM2	ENSG00000142185.16	5.77845
HTP0539A	T21	MS2	Female	42.8	TRPM2	ENSG00000142185.16	6.9153
HTP0540A	T21	MS1	Female	14.5	TRPM2	ENSG00000142185.16	3.40702
HTP0541A	T21	MS2	Male	29.7	TRPM2	ENSG00000142185.16	4.55403
HTP0542A	T21	MS2	Male	27.8	TRPM2	ENSG00000142185.16	6.18069
HTP0543A	T21	MS2	Male	36.9	TRPM2	ENSG00000142185.16	5.57725
HTP0544A	T21	MS2	Male	38.1	TRPM2	ENSG00000142185.16	5.52591
HTP0545A	T21	MS1	Male	18.1	TRPM2	ENSG00000142185.16	4.94558
HTP0546A	T21	MS2	Female	51.4	TRPM2	ENSG00000142185.16	4.36534
HTP0547A	T21	MS2	Female	26	TRPM2	ENSG00000142185.16	5.15854
HTP0548A	T21	MS3	Female	46.2	TRPM2	ENSG00000142185.16	7.55849
HTP0549A	T21	MS3	Female	20.6	TRPM2	ENSG00000142185.16	8.84052
HTP0550A	T21	MS1	Female	15.2	TRPM2	ENSG00000142185.16	5.13653
HTP0552A	T21	MS2	Male	17	TRPM2	ENSG00000142185.16	5.67353
HTP0553A	T21	MS2	Female	18.2	TRPM2	ENSG00000142185.16	4.60403
HTP0554A	T21	MS2	Male	23.1	TRPM2	ENSG00000142185.16	7.74483
HTP0556A	T21	MS2	Male	28.3	TRPM2	ENSG00000142185.16	8.73925
HTP0560A	T21	MS2	Male	50.1	TRPM2	ENSG00000142185.16	4.83839
HTP0561A	T21	MS3	Male	13.7	TRPM2	ENSG00000142185.16	5.2447
HTP0563A	T21	MS2	Female	8.7	TRPM2	ENSG00000142185.16	3.73569
HTP0564A	T21	MS1	Male	14.2	TRPM2	ENSG00000142185.16	4.52445
HTP0565A	T21	MS2	Male	22.5	TRPM2	ENSG00000142185.16	5.62085
HTP0566A	T21	MS2	Male	13.7	TRPM2	ENSG00000142185.16	4.90273
HTP0568A	T21	MS2	Male	28.3	TRPM2	ENSG00000142185.16	5.15208
HTP0569A	T21	MS2	Male	22.9	TRPM2	ENSG00000142185.16	3.58127
HTP0570A	T21	MS3	Male	38.8	TRPM2	ENSG00000142185.16	4.03098
HTP0571A	T21	MS3	Male	13.1	TRPM2	ENSG00000142185.16	5.54644
HTP0572A	T21	MS3	Male	24.4	TRPM2	ENSG00000142185.16	6.26378
HTP0574A	T21	MS3	Male	42.4	TRPM2	ENSG00000142185.16	6.86932
HTP0575A	T21	MS2	Female	17.2	TRPM2	ENSG00000142185.16	4.03393
HTP0577A	T21	MS2	Female	28.4	TRPM2	ENSG00000142185.16	5.26811
HTP0578A	T21	MS1	Male	25.7	TRPM2	ENSG00000142185.16	3.24552
HTP0580A	T21	MS1	Female	31.8	TRPM2	ENSG00000142185.16	4.34271
HTP0581A	T21	MS2	Male	30.6	TRPM2	ENSG00000142185.16	4.89215
HTP0583A	T21	MS1	Female	6.2	TRPM2	ENSG00000142185.16	4.57845
HTP0584A	T21	MS2	Male	29.3	TRPM2	ENSG00000142185.16	4.16881
HTP0585A	T21	MS3	Female	16.5	TRPM2	ENSG00000142185.16	5.09673
HTP0586A	T21	MS3	Male	31.9	TRPM2	ENSG00000142185.16	6.11536
HTP0587A	T21	MS2	Male	4.3	TRPM2	ENSG00000142185.16	5.58675
HTP0588A	T21	MS1	Female	19.2	TRPM2	ENSG00000142185.16	4.12866
HTP0589A	T21	MS3	Female	19	TRPM2	ENSG00000142185.16	6.08561
HTP0590A	T21	MS3	Male	16.8	TRPM2	ENSG00000142185.16	5.16403
HTP0591A	T21	MS2	Male	31.9	TRPM2	ENSG00000142185.16	4.82189
HTP0592A	T21	MS2	Female	14.5	TRPM2	ENSG00000142185.16	3.6723
HTP0593A	T21	MS2	Male	11.7	TRPM2	ENSG00000142185.16	5.86432
HTP0594A	T21	MS1	Male	30.1	TRPM2	ENSG00000142185.16	12.2093
HTP0596A	T21	MS2	Female	28.3	TRPM2	ENSG00000142185.16	3.80224
HTP0597A	T21	MS2	Female	12.5	TRPM2	ENSG00000142185.16	4.53649
HTP0598A	T21	MS3	Female	18	TRPM2	ENSG00000142185.16	6.33085
HTP0599A	T21	MS3	Female	36.6	TRPM2	ENSG00000142185.16	3.85463
HTP0600A	T21	MS3	Male	10.8	TRPM2	ENSG00000142185.16	8.67865
HTP0602A	T21	MS3	Female	13.5	TRPM2	ENSG00000142185.16	4.72643
HTP0603A	T21	MS1	Female	12.7	TRPM2	ENSG00000142185.16	3.90931
HTP0604A	T21	MS3	Female	26.6	TRPM2	ENSG00000142185.16	5.59365
HTP0605A	T21	MS3	Male	17.5	TRPM2	ENSG00000142185.16	6.52314
HTP0607A	T21	MS2	Male	23.9	TRPM2	ENSG00000142185.16	3.28517
HTP0608A	T21	MS1	Female	32.5	TRPM2	ENSG00000142185.16	4.78205
HTP0609A	T21	MS1	Female	4	TRPM2	ENSG00000142185.16	3.36813
HTP0610A	T21	MS3	Female	17	TRPM2	ENSG00000142185.16	4.16978
HTP0611A	T21	MS1	Female	23.9	TRPM2	ENSG00000142185.16	3.51816
HTP0612A	T21	MS1	Male	11.4	TRPM2	ENSG00000142185.16	2.61326
HTP0613A	T21	MS3	Female	10.3	TRPM2	ENSG00000142185.16	4.80995
HTP0616A	T21	MS3	Male	19	TRPM2	ENSG00000142185.16	4.2991
HTP0617A	T21	MS3	Male	30.5	TRPM2	ENSG00000142185.16	4.95249
HTP0618A	T21	MS3	Female	37	TRPM2	ENSG00000142185.16	5.50473
HTP0619A	T21	MS3	Female	37	TRPM2	ENSG00000142185.16	4.52246
HTP0620A	T21	MS3	Female	19.6	TRPM2	ENSG00000142185.16	4.43124
HTP0621A	T21	MS2	Female	21.4	TRPM2	ENSG00000142185.16	4.91794
HTP0622A	T21	MS2	Female	26	TRPM2	ENSG00000142185.16	7.59544
HTP0623A	T21	MS2	Female	28.1	TRPM2	ENSG00000142185.16	4.83542
HTP0624A	T21	MS2	Female	28.1	TRPM2	ENSG00000142185.16	4.99176
HTP0625A	T21	MS1	Male	40.1	TRPM2	ENSG00000142185.16	5.51238
HTP0626A	T21	MS2	Male	14.2	TRPM2	ENSG00000142185.16	4.96693
HTP0627A	T21	MS3	Female	21.1	TRPM2	ENSG00000142185.16	5.00873
HTP0629A	T21	MS1	Female	7	TRPM2	ENSG00000142185.16	4.64625
HTP0630A	T21	MS2	Male	39.9	TRPM2	ENSG00000142185.16	4.93632
HTP0631A	T21	MS1	Female	33	TRPM2	ENSG00000142185.16	6.08138
HTP0632A	T21	MS2	Female	26.4	TRPM2	ENSG00000142185.16	4.66715
HTP0633A	T21	MS1	Male	33.1	TRPM2	ENSG00000142185.16	3.35477
HTP0634A	T21	MS2	Male	20.4	TRPM2	ENSG00000142185.16	4.43555
HTP0637A	T21	MS3	Female	20.1	TRPM2	ENSG00000142185.16	5.52659
HTP0638A	T21	MS3	Female	32.7	TRPM2	ENSG00000142185.16	5.95959
HTP0639A	T21	MS1	Male	27.3	TRPM2	ENSG00000142185.16	4.00739
HTP0641A	T21	MS1	Male	46.6	TRPM2	ENSG00000142185.16	5.48768
HTP0642A	T21	MS3	Female	25.2	TRPM2	ENSG00000142185.16	5.2948
HTP0643A	T21	MS3	Male	29.7	TRPM2	ENSG00000142185.16	3.94148
HTP0644A	T21	MS3	Male	28.7	TRPM2	ENSG00000142185.16	5.93251
HTP0645A	T21	MS1	Male	28.4	TRPM2	ENSG00000142185.16	5.24468
HTP0646A	T21	MS3	Male	17.1	TRPM2	ENSG00000142185.16	6.41299
HTP0647A	T21	MS1	Male	7	TRPM2	ENSG00000142185.16	6.35454
HTP0650A	T21	MS1	Female	45.7	TRPM2	ENSG00000142185.16	4.05935
HTP0651A	T21	MS3	Male	31.2	TRPM2	ENSG00000142185.16	9.31953
HTP0652A	T21	MS1	Female	35.1	TRPM2	ENSG00000142185.16	3.91558
HTP0654A	T21	MS1	Female	26.9	TRPM2	ENSG00000142185.16	3.33471
HTP0657A	T21	MS3	Male	16.9	TRPM2	ENSG00000142185.16	3.38472
HTP0658A	T21	MS1	Male	15.3	TRPM2	ENSG00000142185.16	4.24929
HTP0659A	T21	MS1	Female	36.5	TRPM2	ENSG00000142185.16	3.84984
HTP0660A	T21	MS1	Male	13	TRPM2	ENSG00000142185.16	5.10899
HTP0661A	T21	MS1	Male	28.4	TRPM2	ENSG00000142185.16	6.43098
HTP0662A	T21	MS1	Female	26.1	TRPM2	ENSG00000142185.16	3.53379
HTP0663A	T21	MS3	Female	20.5	TRPM2	ENSG00000142185.16	4.99942
HTP0664A	T21	MS2	Female	29.4	TRPM2	ENSG00000142185.16	4.78706
HTP0665A	T21	MS1	Female	23.4	TRPM2	ENSG00000142185.16	4.95349
HTP0666A	T21	MS3	Male	17.4	TRPM2	ENSG00000142185.16	6.54641
HTP0667A	T21	MS2	Male	24.1	TRPM2	ENSG00000142185.16	5.49216
HTP0668A	T21	MS1	Female	29.7	TRPM2	ENSG00000142185.16	3.86444
HTP0672A	T21	MS1	Male	17.2	TRPM2	ENSG00000142185.16	2.63637
HTP0676A	T21	MS1	Female	19.3	TRPM2	ENSG00000142185.16	3.12373
HTP0351A	T21	MS2	Male	27	TRPM2	ENSG00000142185.16	6.00469
HTP0119A	T21	MS1	Female	50.9	TMEM50B	ENSG00000142188.17	30.3178
HTP0151A	T21	MS3	Male	27.4	TMEM50B	ENSG00000142188.17	31.0464
HTP0219A2	T21	MS2	Female	19.5	TMEM50B	ENSG00000142188.17	25.8927
HTP0230A2	T21	MS3	Female	39.6	TMEM50B	ENSG00000142188.17	20.7718
HTP0236A2	T21	MS1	Male	11.3	TMEM50B	ENSG00000142188.17	33.427
HTP0241A2	T21	MS3	Female	17.9	TMEM50B	ENSG00000142188.17	22.6718
[truncated: 30,621 more rows]

## Sheet: 5G
HSA21 genes mRNA									Cytokine scores
SampleID	Karyotype	subtype	Sex	Age	HSA21_gene	EnsemblID	RPKM		SampleID	Karyotype	subtype	Sex	Age	cytokine_score
HTP0119A	T21	MS1	Female	50.9	PRDM15	ENSG00000141956.13	2.35253		HTP0119A	T21	MS1	Female	50.9	-4.16392
HTP0151A	T21	MS3	Male	27.4	PRDM15	ENSG00000141956.13	2.27128		HTP0151A	T21	MS3	Male	27.4	12.6645
HTP0219A2	T21	MS2	Female	19.5	PRDM15	ENSG00000141956.13	2.56646		HTP0219A2	T21	MS2	Female	19.5	6.49712
HTP0230A2	T21	MS3	Female	39.6	PRDM15	ENSG00000141956.13	1.64806		HTP0230A2	T21	MS3	Female	39.6	8.44631
HTP0236A2	T21	MS1	Male	11.3	PRDM15	ENSG00000141956.13	2.91152		HTP0236A2	T21	MS1	Male	11.3	-1.887
HTP0241A2	T21	MS3	Female	17.9	PRDM15	ENSG00000141956.13	1.93195		HTP0241A2	T21	MS3	Female	17.9	0.148882
HTP0247A2	T21	MS3	Male	22.5	PRDM15	ENSG00000141956.13	1.82099		HTP0247A2	T21	MS3	Male	22.5	1.72189
HTP0249A2	T21	MS2	Female	34	PRDM15	ENSG00000141956.13	2.00423		HTP0249A2	T21	MS2	Female	34	-4.75317
HTP0251A2	T21	MS3	Female	34.3	PRDM15	ENSG00000141956.13	2.45668		HTP0251A2	T21	MS3	Female	34.3	7.15613
HTP0259A2	T21	MS3	Female	32.6	PRDM15	ENSG00000141956.13	2.57253		HTP0259A2	T21	MS3	Female	32.6	2.35124
HTP0261A2	T21	MS1	Male	22.9	PRDM15	ENSG00000141956.13	3.19077		HTP0261A2	T21	MS1	Male	22.9	1.85934
HTP0262A2	T21	MS3	Female	14.3	PRDM15	ENSG00000141956.13	2.60672		HTP0262A2	T21	MS3	Female	14.3	3.67894
HTP0263A2	T21	MS2	Female	12.4	PRDM15	ENSG00000141956.13	1.57764		HTP0263A2	T21	MS2	Female	12.4	3.45082
HTP0293A	T21	MS3	Male	6.2	PRDM15	ENSG00000141956.13	2.51139		HTP0293A	T21	MS3	Male	6.2	3.87548
HTP0295A	T21	MS3	Male	51.2	PRDM15	ENSG00000141956.13	2.25773		HTP0295A	T21	MS3	Male	51.2	6.84948
HTP0296A	T21	MS3	Male	55.1	PRDM15	ENSG00000141956.13	2.5402		HTP0296A	T21	MS3	Male	55.1	3.70611
HTP0298A	T21	MS1	Female	25.8	PRDM15	ENSG00000141956.13	3.53309		HTP0298A	T21	MS1	Female	25.8	-4.98283
HTP0300A	T21	MS1	Female	30.8	PRDM15	ENSG00000141956.13	2.76272		HTP0300A	T21	MS1	Female	30.8	9.70424
HTP0306A	T21	MS3	Male	23.2	PRDM15	ENSG00000141956.13	1.91837		HTP0306A	T21	MS3	Male	23.2	10.4076
HTP0321A	T21	MS3	Female	14	PRDM15	ENSG00000141956.13	1.71154		HTP0321A	T21	MS3	Female	14	3.92757
HTP0323A	T21	MS3	Male	3.8	PRDM15	ENSG00000141956.13	3.1422		HTP0323A	T21	MS3	Male	3.8	0.315063
HTP0325A	T21	MS3	Male	13.4	PRDM15	ENSG00000141956.13	3.03907		HTP0325A	T21	MS3	Male	13.4	-0.832382
HTP0327A	T21	MS1	Male	6.5	PRDM15	ENSG00000141956.13	3.26979		HTP0327A	T21	MS1	Male	6.5	6.12745
HTP0330A	T21	MS1	Male	6.1	PRDM15	ENSG00000141956.13	3.64951		HTP0330A	T21	MS1	Male	6.1	-1.11696
HTP0331A	T21	MS3	Male	23.1	PRDM15	ENSG00000141956.13	2.63226		HTP0331A	T21	MS3	Male	23.1	11.1458
HTP0336A	T21	MS1	Female	8.7	PRDM15	ENSG00000141956.13	5.14585		HTP0336A	T21	MS1	Female	8.7	1.92166
HTP0337A	T21	MS3	Male	22.2	PRDM15	ENSG00000141956.13	1.96457		HTP0337A	T21	MS3	Male	22.2	5.20071
HTP0339A	T21	MS1	Male	16.1	PRDM15	ENSG00000141956.13	4.67105		HTP0339A	T21	MS1	Male	16.1	7.15093
HTP0340A	T21	MS3	Female	18.6	PRDM15	ENSG00000141956.13	1.88907		HTP0340A	T21	MS3	Female	18.6	2.15392
HTP0341A	T21	MS1	Male	2.6	PRDM15	ENSG00000141956.13	3.99814		HTP0341A	T21	MS1	Male	2.6	-2.66567
HTP0342A	T21	MS1	Female	13.6	PRDM15	ENSG00000141956.13	2.8895		HTP0342A	T21	MS1	Female	13.6	10.9088
HTP0345A	T21	MS3	Female	52.7	PRDM15	ENSG00000141956.13	1.6014		HTP0345A	T21	MS3	Female	52.7	11.3494
HTP0354A	T21	MS1	Male	6	PRDM15	ENSG00000141956.13	4.4033		HTP0351A	T21	MS2	Male	27	4.16631
HTP0357A	T21	MS1	Male	3.8	PRDM15	ENSG00000141956.13	4.6164		HTP0354A	T21	MS1	Male	6	1.60142
HTP0364A	T21	MS3	Male	13.7	PRDM15	ENSG00000141956.13	1.73155		HTP0357A	T21	MS1	Male	3.8	-1.991
HTP0367A	T21	MS1	Male	13.6	PRDM15	ENSG00000141956.13	3.2553		HTP0364A	T21	MS3	Male	13.7	17.6645
HTP0368A	T21	MS1	Male	15.2	PRDM15	ENSG00000141956.13	3.06909		HTP0367A	T21	MS1	Male	13.6	9.15753
HTP0370A	T21	MS1	Male	20.2	PRDM15	ENSG00000141956.13	2.68423		HTP0368A	T21	MS1	Male	15.2	0.71193
HTP0373A	T21	MS1	Male	56.7	PRDM15	ENSG00000141956.13	2.34147		HTP0370A	T21	MS1	Male	20.2	7.08896
HTP0374A	T21	MS2	Male	25.5	PRDM15	ENSG00000141956.13	2.3081		HTP0373A	T21	MS1	Male	56.7	5.42216
HTP0375A	T21	MS1	Female	10.9	PRDM15	ENSG00000141956.13	3.25023		HTP0374A	T21	MS2	Male	25.5	3.93216
HTP0378A	T21	MS3	Female	31.4	PRDM15	ENSG00000141956.13	1.27172		HTP0375A	T21	MS1	Female	10.9	-5.85939
HTP0379A	T21	MS1	Female	35.4	PRDM15	ENSG00000141956.13	2.09075		HTP0378A	T21	MS3	Female	31.4	7.25539
HTP0380A	T21	MS2	Male	25.8	PRDM15	ENSG00000141956.13	2.76006		HTP0379A	T21	MS1	Female	35.4	1.73578
HTP0381A	T21	MS2	Male	25.4	PRDM15	ENSG00000141956.13	3.28433		HTP0380A	T21	MS2	Male	25.8	1.52529
HTP0382A	T21	MS3	Male	39.5	PRDM15	ENSG00000141956.13	1.64178		HTP0381A	T21	MS2	Male	25.4	-5.69093
HTP0384A	T21	MS3	Female	27.8	PRDM15	ENSG00000141956.13	1.78077		HTP0382A	T21	MS3	Male	39.5	2.77493
HTP0385A	T21	MS3	Male	25.6	PRDM15	ENSG00000141956.13	1.79813		HTP0384A	T21	MS3	Female	27.8	5.62631
HTP0386A	T21	MS2	Male	6.8	PRDM15	ENSG00000141956.13	2.71004		HTP0385A	T21	MS3	Male	25.6	6.6364
HTP0387A	T21	MS1	Female	33.3	PRDM15	ENSG00000141956.13	3.05175		HTP0386A	T21	MS2	Male	6.8	1.43307
HTP0388A	T21	MS1	Female	37.5	PRDM15	ENSG00000141956.13	2.88063		HTP0387A	T21	MS1	Female	33.3	0.658209
HTP0389A	T21	MS1	Female	20.1	PRDM15	ENSG00000141956.13	2.83764		HTP0388A	T21	MS1	Female	37.5	6.19297
HTP0390A	T21	MS3	Female	15.5	PRDM15	ENSG00000141956.13	1.88549		HTP0389A	T21	MS1	Female	20.1	6.94401
HTP0391A	T21	MS1	Male	26.8	PRDM15	ENSG00000141956.13	3.63903		HTP0390A	T21	MS3	Female	15.5	1.43285
HTP0392A	T21	MS3	Male	32.4	PRDM15	ENSG00000141956.13	2.55621		HTP0391A	T21	MS1	Male	26.8	0.239116
HTP0393A	T21	MS2	Female	39.8	PRDM15	ENSG00000141956.13	2.14067		HTP0392A	T21	MS3	Male	32.4	5.8443
HTP0394A	T21	MS2	Female	23.6	PRDM15	ENSG00000141956.13	3.12856		HTP0393A	T21	MS2	Female	39.8	1.98533
HTP0395A	T21	MS2	Male	35.2	PRDM15	ENSG00000141956.13	2.4767		HTP0394A	T21	MS2	Female	23.6	3.73986
HTP0396A	T21	MS3	Male	15.9	PRDM15	ENSG00000141956.13	1.39193		HTP0395A	T21	MS2	Male	35.2	2.00409
HTP0397A	T21	MS1	Male	38.7	PRDM15	ENSG00000141956.13	2.54664		HTP0396A	T21	MS3	Male	15.9	2.16589
HTP0398A	T21	MS2	Female	17.5	PRDM15	ENSG00000141956.13	2.32239		HTP0397A	T21	MS1	Male	38.7	9.46245
HTP0400A	T21	MS1	Male	14.9	PRDM15	ENSG00000141956.13	3.07366		HTP0398A	T21	MS2	Female	17.5	0.0280805
HTP0401A	T21	MS3	Female	34.6	PRDM15	ENSG00000141956.13	1.89145		HTP0400A	T21	MS1	Male	14.9	2.33264
HTP0402A	T21	MS1	Male	35.9	PRDM15	ENSG00000141956.13	2.92281		HTP0401A	T21	MS3	Female	34.6	5.58272
HTP0403A	T21	MS3	Male	13.4	PRDM15	ENSG00000141956.13	2.64645		HTP0402A	T21	MS1	Male	35.9	3.12707
HTP0404A	T21	MS3	Female	12.5	PRDM15	ENSG00000141956.13	1.10737		HTP0403A	T21	MS3	Male	13.4	1.89305
HTP0405A	T21	MS3	Male	26.1	PRDM15	ENSG00000141956.13	2.72681		HTP0404A	T21	MS3	Female	12.5	19.577
HTP0406A	T21	MS2	Female	9.2	PRDM15	ENSG00000141956.13	3.13674		HTP0405A	T21	MS3	Male	26.1	3.52022
HTP0407A	T21	MS3	Male	43.5	PRDM15	ENSG00000141956.13	2.40395		HTP0406A	T21	MS2	Female	9.2	-0.758297
HTP0408A	T21	MS1	Male	40.6	PRDM15	ENSG00000141956.13	3.07711		HTP0407A	T21	MS3	Male	43.5	-0.777281
HTP0409A	T21	MS2	Female	21.2	PRDM15	ENSG00000141956.13	2.1716		HTP0408A	T21	MS1	Male	40.6	-0.656376
HTP0410A	T21	MS2	Male	24	PRDM15	ENSG00000141956.13	2.53072		HTP0409A	T21	MS2	Female	21.2	2.69774
HTP0411A	T21	MS3	Female	18.7	PRDM15	ENSG00000141956.13	1.55377		HTP0410A	T21	MS2	Male	24	6.2806
HTP0412A	T21	MS3	Male	20.7	PRDM15	ENSG00000141956.13	2.61419		HTP0411A	T21	MS3	Female	18.7	4.18414
HTP0413A	T21	MS2	Female	22.5	PRDM15	ENSG00000141956.13	2.48434		HTP0412A	T21	MS3	Male	20.7	-0.141256
HTP0414A	T21	MS3	Female	21.8	PRDM15	ENSG00000141956.13	2.60033		HTP0413A	T21	MS2	Female	22.5	1.16935
HTP0415A	T21	MS3	Female	8.3	PRDM15	ENSG00000141956.13	1.97104		HTP0414A	T21	MS3	Female	21.8	5.44396
HTP0418A	T21	MS1	Male	3.8	PRDM15	ENSG00000141956.13	3.52013		HTP0415A	T21	MS3	Female	8.3	2.25038
HTP0419A	T21	MS1	Male	20.8	PRDM15	ENSG00000141956.13	3.51599		HTP0418A	T21	MS1	Male	3.8	-1.7314
HTP0420A	T21	MS1	Male	6.4	PRDM15	ENSG00000141956.13	3.68504		HTP0419A	T21	MS1	Male	20.8	3.83069
HTP0421A	T21	MS3	Male	13.7	PRDM15	ENSG00000141956.13	2.36754		HTP0420A	T21	MS1	Male	6.4	5.58076
HTP0423A	T21	MS2	Male	23.9	PRDM15	ENSG00000141956.13	2.47476		HTP0421A	T21	MS3	Male	13.7	-0.0311702
HTP0424A	T21	MS2	Female	4	PRDM15	ENSG00000141956.13	2.02684		HTP0423A	T21	MS2	Male	23.9	2.09953
HTP0425A	T21	MS2	Male	19.1	PRDM15	ENSG00000141956.13	1.94264		HTP0424A	T21	MS2	Female	4	3.88127
HTP0426A	T21	MS3	Male	17.5	PRDM15	ENSG00000141956.13	2.32483		HTP0425A	T21	MS2	Male	19.1	4.00347
HTP0428A	T21	MS2	Male	27.5	PRDM15	ENSG00000141956.13	2.31089		HTP0426A	T21	MS3	Male	17.5	4.9887
HTP0430A	T21	MS2	Male	13.9	PRDM15	ENSG00000141956.13	2.70367		HTP0428A	T21	MS2	Male	27.5	4.8699
HTP0434A	T21	MS3	Female	25.9	PRDM15	ENSG00000141956.13	1.39079		HTP0430A	T21	MS2	Male	13.9	4.48555
HTP0436A	T21	MS3	Female	32.8	PRDM15	ENSG00000141956.13	1.72392		HTP0434A	T21	MS3	Female	25.9	10.9646
HTP0437A	T21	MS2	Male	24.9	PRDM15	ENSG00000141956.13	1.876		HTP0436A	T21	MS3	Female	32.8	3.13869
HTP0438A	T21	MS1	Female	19.9	PRDM15	ENSG00000141956.13	2.51188		HTP0437A	T21	MS2	Male	24.9	7.14833
HTP0440A	T21	MS2	Male	20.9	PRDM15	ENSG00000141956.13	2.16257		HTP0438A	T21	MS1	Female	19.9	7.42602
HTP0445A	T21	MS2	Female	38.8	PRDM15	ENSG00000141956.13	1.89276		HTP0440A	T21	MS2	Male	20.9	7.0158
HTP0446A	T21	MS1	Female	31.7	PRDM15	ENSG00000141956.13	2.40742		HTP0445A	T21	MS2	Female	38.8	5.58484
HTP0448A	T21	MS2	Male	21.5	PRDM15	ENSG00000141956.13	2.21777		HTP0446A	T21	MS1	Female	31.7	5.20355
HTP0449A	T21	MS2	Male	20.8	PRDM15	ENSG00000141956.13	2.3764		HTP0448A	T21	MS2	Male	21.5	6.30843
HTP0450A	T21	MS1	Male	15.4	PRDM15	ENSG00000141956.13	3.49724		HTP0449A	T21	MS2	Male	20.8	4.37225
HTP0451A	T21	MS1	Male	32.5	PRDM15	ENSG00000141956.13	3.09485		HTP0450A	T21	MS1	Male	15.4	4.03094
HTP0452A	T21	MS2	Female	16.6	PRDM15	ENSG00000141956.13	1.79477		HTP0451A	T21	MS1	Male	32.5	7.82676
HTP0454A	T21	MS3	Male	21.7	PRDM15	ENSG00000141956.13	2.44314		HTP0452A	T21	MS2	Female	16.6	5.37715
HTP0456A	T21	MS2	Male	7.3	PRDM15	ENSG00000141956.13	2.42599		HTP0454A	T21	MS3	Male	21.7	0.505471
HTP0458A	T21	MS3	Male	20	PRDM15	ENSG00000141956.13	2.8566		HTP0456A	T21	MS2	Male	7.3	4.04116
HTP0459A	T21	MS1	Male	13.7	PRDM15	ENSG00000141956.13	2.60095		HTP0458A	T21	MS3	Male	20	7.56184
HTP0460A	T21	MS1	Male	20.3	PRDM15	ENSG00000141956.13	3.47452		HTP0459A	T21	MS1	Male	13.7	5.61278
HTP0461A	T21	MS1	Female	12.5	PRDM15	ENSG00000141956.13	4.61058		HTP0460A	T21	MS1	Male	20.3	4.18967
HTP0462A	T21	MS1	Male	38.6	PRDM15	ENSG00000141956.13	1.50013		HTP0461A	T21	MS1	Female	12.5	7.33648
HTP0463A	T21	MS1	Female	28.3	PRDM15	ENSG00000141956.13	2.96571		HTP0462A	T21	MS1	Male	38.6	8.85004
HTP0464A	T21	MS3	Male	22.7	PRDM15	ENSG00000141956.13	1.82802		HTP0463A	T21	MS1	Female	28.3	3.14533
HTP0465A	T21	MS3	Female	6.8	PRDM15	ENSG00000141956.13	2.06032		HTP0464A	T21	MS3	Male	22.7	7.32052
HTP0467A	T21	MS2	Female	32.5	PRDM15	ENSG00000141956.13	1.89225		HTP0465A	T21	MS3	Female	6.8	9.23911
HTP0469A	T21	MS2	Female	16.7	PRDM15	ENSG00000141956.13	1.88883		HTP0467A	T21	MS2	Female	32.5	7.93184
HTP0471A	T21	MS1	Female	9	PRDM15	ENSG00000141956.13	2.46401		HTP0469A	T21	MS2	Female	16.7	6.05724
HTP0473A	T21	MS1	Male	17.1	PRDM15	ENSG00000141956.13	2.60784		HTP0471A	T21	MS1	Female	9	-0.298428
HTP0475A	T21	MS1	Female	22	PRDM15	ENSG00000141956.13	3.32157		HTP0473A	T21	MS1	Male	17.1	-3.32745
HTP0476A	T21	MS2	Female	11.1	PRDM15	ENSG00000141956.13	1.31181		HTP0475A	T21	MS1	Female	22	3.28601
HTP0477A	T21	MS1	Male	3.4	PRDM15	ENSG00000141956.13	4.8375		HTP0476A	T21	MS2	Female	11.1	3.0065
HTP0478A	T21	MS1	Female	40.3	PRDM15	ENSG00000141956.13	2.81635		HTP0477A	T21	MS1	Male	3.4	-4.40379
HTP0479A	T21	MS1	Male	3.7	PRDM15	ENSG00000141956.13	3.55258		HTP0478A	T21	MS1	Female	40.3	3.39691
HTP0480A	T21	MS1	Female	21.9	PRDM15	ENSG00000141956.13	2.98426		HTP0479A	T21	MS1	Male	3.7	1.18372
HTP0482A	T21	MS2	Male	19.3	PRDM15	ENSG00000141956.13	2.37364		HTP0480A	T21	MS1	Female	21.9	1.68817
HTP0484A	T21	MS3	Male	5.6	PRDM15	ENSG00000141956.13	1.34472		HTP0482A	T21	MS2	Male	19.3	-4.97132
HTP0485A	T21	MS2	Female	5.7	PRDM15	ENSG00000141956.13	2.93707		HTP0484A	T21	MS3	Male	5.6	2.06696
HTP0487A	T21	MS2	Male	4.6	PRDM15	ENSG00000141956.13	2.77507		HTP0485A	T21	MS2	Female	5.7	-0.627196
HTP0488A	T21	MS1	Male	5.4	PRDM15	ENSG00000141956.13	2.7907		HTP0487A	T21	MS2	Male	4.6	0.586334
HTP0491A	T21	MS1	Male	6.5	PRDM15	ENSG00000141956.13	3.84313		HTP0488A	T21	MS1	Male	5.4	-0.0766834
HTP0494A	T21	MS2	Female	7.1	PRDM15	ENSG00000141956.13	3.16613		HTP0491A	T21	MS1	Male	6.5	2.21994
HTP0501A	T21	MS3	Male	4	PRDM15	ENSG00000141956.13	2.14645		HTP0494A	T21	MS2	Female	7.1	-3.25033
HTP0507A	T21	MS3	Male	8.2	PRDM15	ENSG00000141956.13	2.9493		HTP0501A	T21	MS3	Male	4	14.865
HTP0510A	T21	MS1	Female	23	PRDM15	ENSG00000141956.13	3.17011		HTP0507A	T21	MS3	Male	8.2	7.3108
HTP0512A	T21	MS3	Male	30	PRDM15	ENSG00000141956.13	3.31866		HTP0510A	T21	MS1	Female	23	0.654681
HTP0515A	T21	MS3	Male	13.1	PRDM15	ENSG00000141956.13	3.27434		HTP0512A	T21	MS3	Male	30	6.28789
HTP0516A	T21	MS1	Male	39.1	PRDM15	ENSG00000141956.13	3.02219		HTP0515A	T21	MS3	Male	13.1	6.1974
HTP0517A	T21	MS2	Male	2.7	PRDM15	ENSG00000141956.13	3.31433		HTP0516A	T21	MS1	Male	39.1	4.83634
HTP0519A	T21	MS1	Male	2	PRDM15	ENSG00000141956.13	4.4489		HTP0517A	T21	MS2	Male	2.7	-2.67433
HTP0525A	T21	MS1	Female	34.2	PRDM15	ENSG00000141956.13	3.58855		HTP0519A	T21	MS1	Male	2	-0.318034
HTP0530A	T21	MS3	Female	39.6	PRDM15	ENSG00000141956.13	1.57665		HTP0525A	T21	MS1	Female	34.2	2.03369
HTP0531A	T21	MS3	Female	3.5	PRDM15	ENSG00000141956.13	2.47464		HTP0530A	T21	MS3	Female	39.6	-1.10052
HTP0534A	T21	MS1	Male	36.9	PRDM15	ENSG00000141956.13	3.1084		HTP0531A	T21	MS3	Female	3.5	-0.249817
HTP0535A	T21	MS3	Male	23.6	PRDM15	ENSG00000141956.13	2.36671		HTP0534A	T21	MS1	Male	36.9	0.380289
HTP0537A	T21	MS2	Female	51.9	PRDM15	ENSG00000141956.13	2.27401		HTP0535A	T21	MS3	Male	23.6	0.0710733
HTP0538A	T21	MS3	Male	28.4	PRDM15	ENSG00000141956.13	1.63569		HTP0537A	T21	MS2	Female	51.9	0.741255
HTP0539A	T21	MS2	Female	42.8	PRDM15	ENSG00000141956.13	2.10932		HTP0538A	T21	MS3	Male	28.4	2.10317
HTP0540A	T21	MS1	Female	14.5	PRDM15	ENSG00000141956.13	3.35592		HTP0539A	T21	MS2	Female	42.8	2.91535
HTP0541A	T21	MS2	Male	29.7	PRDM15	ENSG00000141956.13	1.96767		HTP0540A	T21	MS1	Female	14.5	2.29619
HTP0542A	T21	MS2	Male	27.8	PRDM15	ENSG00000141956.13	1.68593		HTP0541A	T21	MS2	Male	29.7	-2.81129
HTP0543A	T21	MS2	Male	36.9	PRDM15	ENSG00000141956.13	1.80323		HTP0542A	T21	MS2	Male	27.8	5.92224
HTP0544A	T21	MS2	Male	38.1	PRDM15	ENSG00000141956.13	2.13651		HTP0543A	T21	MS2	Male	36.9	8.63446
HTP0545A	T21	MS1	Male	18.1	PRDM15	ENSG00000141956.13	2.32129		HTP0544A	T21	MS2	Male	38.1	4.06933
HTP0546A	T21	MS2	Female	51.4	PRDM15	ENSG00000141956.13	2.72086		HTP0545A	T21	MS1	Male	18.1	11.7359
HTP0547A	T21	MS2	Female	26	PRDM15	ENSG00000141956.13	2.10718		HTP0546A	T21	MS2	Female	51.4	1.10364
HTP0548A	T21	MS3	Female	46.2	PRDM15	ENSG00000141956.13	1.81249		HTP0547A	T21	MS2	Female	26	5.39991
HTP0549A	T21	MS3	Female	20.6	PRDM15	ENSG00000141956.13	1.40279		HTP0548A	T21	MS3	Female	46.2	3.86253
HTP0550A	T21	MS1	Female	15.2	PRDM15	ENSG00000141956.13	4.04484		HTP0549A	T21	MS3	Female	20.6	12.8789
HTP0552A	T21	MS2	Male	17	PRDM15	ENSG00000141956.13	1.69654		HTP0550A	T21	MS1	Female	15.2	-0.0204118
HTP0553A	T21	MS2	Female	18.2	PRDM15	ENSG00000141956.13	2.90392		HTP0552A	T21	MS2	Male	17	4.48995
HTP0554A	T21	MS2	Male	23.1	PRDM15	ENSG00000141956.13	1.89315		HTP0553A	T21	MS2	Female	18.2	-0.150563
HTP0556A	T21	MS2	Male	28.3	PRDM15	ENSG00000141956.13	3.03106		HTP0554A	T21	MS2	Male	23.1	11.7935
HTP0560A	T21	MS2	Male	50.1	PRDM15	ENSG00000141956.13	2.29239		HTP0556A	T21	MS2	Male	28.3	11.2876
HTP0561A	T21	MS3	Male	13.7	PRDM15	ENSG00000141956.13	2.11988		HTP0560A	T21	MS2	Male	50.1	1.81272
HTP0563A	T21	MS2	Female	8.7	PRDM15	ENSG00000141956.13	1.84232		HTP0561A	T21	MS3	Male	13.7	4.38331
HTP0564A	T21	MS1	Male	14.2	PRDM15	ENSG00000141956.13	2.95758		HTP0563A	T21	MS2	Female	8.7	6.17394
HTP0565A	T21	MS2	Male	22.5	PRDM15	ENSG00000141956.13	1.96414		HTP0564A	T21	MS1	Male	14.2	4.85461
HTP0566A	T21	MS2	Male	13.7	PRDM15	ENSG00000141956.13	3.28521		HTP0565A	T21	MS2	Male	22.5	4.77044
HTP0568A	T21	MS2	Male	28.3	PRDM15	ENSG00000141956.13	2.18792		HTP0566A	T21	MS2	Male	13.7	2.38621
HTP0569A	T21	MS2	Male	22.9	PRDM15	ENSG00000141956.13	3.57468		HTP0568A	T21	MS2	Male	28.3	1.38656
HTP0570A	T21	MS3	Male	38.8	PRDM15	ENSG00000141956.13	1.80179		HTP0569A	T21	MS2	Male	22.9	2.86971
HTP0571A	T21	MS3	Male	13.1	PRDM15	ENSG00000141956.13	1.54235		HTP0570A	T21	MS3	Male	38.8	1.68137
HTP0572A	T21	MS3	Male	24.4	PRDM15	ENSG00000141956.13	1.73815		HTP0571A	T21	MS3	Male	13.1	7.62254
HTP0574A	T21	MS3	Male	42.4	PRDM15	ENSG00000141956.13	1.69762		HTP0572A	T21	MS3	Male	24.4	2.22416
HTP0575A	T21	MS2	Female	17.2	PRDM15	ENSG00000141956.13	2.26557		HTP0574A	T21	MS3	Male	42.4	3.38153
HTP0577A	T21	MS2	Female	28.4	PRDM15	ENSG00000141956.13	1.77839		HTP0575A	T21	MS2	Female	17.2	0.151457
HTP0578A	T21	MS1	Male	25.7	PRDM15	ENSG00000141956.13	2.33243		HTP0577A	T21	MS2	Female	28.4	5.73341
HTP0580A	T21	MS1	Female	31.8	PRDM15	ENSG00000141956.13	2.75595		HTP0578A	T21	MS1	Male	25.7	-0.06262
HTP0581A	T21	MS2	Male	30.6	PRDM15	ENSG00000141956.13	2.1355		HTP0580A	T21	MS1	Female	31.8	2.23632
HTP0583A	T21	MS1	Female	6.2	PRDM15	ENSG00000141956.13	3.07039		HTP0581A	T21	MS2	Male	30.6	2.15575
HTP0584A	T21	MS2	Male	29.3	PRDM15	ENSG00000141956.13	1.96624		HTP0583A	T21	MS1	Female	6.2	2.14963
HTP0585A	T21	MS3	Female	16.5	PRDM15	ENSG00000141956.13	1.76063		HTP0584A	T21	MS2	Male	29.3	2.9595
HTP0586A	T21	MS3	Male	31.9	PRDM15	ENSG00000141956.13	1.66532		HTP0585A	T21	MS3	Female	16.5	7.49654
HTP0587A	T21	MS2	Male	4.3	PRDM15	ENSG00000141956.13	2.69408		HTP0586A	T21	MS3	Male	31.9	13.6343
HTP0588A	T21	MS1	Female	19.2	PRDM15	ENSG00000141956.13	2.68959		HTP0587A	T21	MS2	Male	4.3	-0.404753
HTP0589A	T21	MS3	Female	19	PRDM15	ENSG00000141956.13	1.83138		HTP0588A	T21	MS1	Female	19.2	2.84052
HTP0590A	T21	MS3	Male	16.8	PRDM15	ENSG00000141956.13	2.52912		HTP0589A	T21	MS3	Female	19	7.21409
HTP0591A	T21	MS2	Male	31.9	PRDM15	ENSG00000141956.13	2.13487		HTP0590A	T21	MS3	Male	16.8	6.72323
HTP0592A	T21	MS2	Female	14.5	PRDM15	ENSG00000141956.13	2.45977		HTP0591A	T21	MS2	Male	31.9	5.79255
HTP0593A	T21	MS2	Male	11.7	PRDM15	ENSG00000141956.13	2.14626		HTP0592A	T21	MS2	Female	14.5	8.72836
HTP0594A	T21	MS1	Male	30.1	PRDM15	ENSG00000141956.13	1.90346		HTP0593A	T21	MS2	Male	11.7	3.09272
HTP0596A	T21	MS2	Female	28.3	PRDM15	ENSG00000141956.13	2.31358		HTP0594A	T21	MS1	Male	30.1	5.50966
HTP0597A	T21	MS2	Female	12.5	PRDM15	ENSG00000141956.13	2.67824		HTP0596A	T21	MS2	Female	28.3	-2.2711
HTP0598A	T21	MS3	Female	18	PRDM15	ENSG00000141956.13	1.65906		HTP0597A	T21	MS2	Female	12.5	0.822869
HTP0599A	T21	MS3	Female	36.6	PRDM15	ENSG00000141956.13	1.2859		HTP0598A	T21	MS3	Female	18	4.86819
HTP0600A	T21	MS3	Male	10.8	PRDM15	ENSG00000141956.13	1.22866		HTP0599A	T21	MS3	Female	36.6	8.45802
HTP0602A	T21	MS3	Female	13.5	PRDM15	ENSG00000141956.13	1.92129		HTP0600A	T21	MS3	Male	10.8	14.8338
HTP0603A	T21	MS1	Female	12.7	PRDM15	ENSG00000141956.13	2.55791		HTP0602A	T21	MS3	Female	13.5	3.03368
HTP0604A	T21	MS3	Female	26.6	PRDM15	ENSG00000141956.13	1.39836		HTP0603A	T21	MS1	Female	12.7	-3.17075
HTP0605A	T21	MS3	Male	17.5	PRDM15	ENSG00000141956.13	2.03419		HTP0604A	T21	MS3	Female	26.6	3.68916
HTP0607A	T21	MS2	Male	23.9	PRDM15	ENSG00000141956.13	1.65038		HTP0605A	T21	MS3	Male	17.5	-0.107011
HTP0608A	T21	MS1	Female	32.5	PRDM15	ENSG00000141956.13	2.06368		HTP0607A	T21	MS2	Male	23.9	-0.056355
HTP0609A	T21	MS1	Female	4	PRDM15	ENSG00000141956.13	3.92845		HTP0608A	T21	MS1	Female	32.5	1.99574
HTP0610A	T21	MS3	Female	17	PRDM15	ENSG00000141956.13	0.929864		HTP0609A	T21	MS1	Female	4	-2.42921
HTP0611A	T21	MS1	Female	23.9	PRDM15	ENSG00000141956.13	2.85269		HTP0610A	T21	MS3	Female	17	23.2961
HTP0612A	T21	MS1	Male	11.4	PRDM15	ENSG00000141956.13	3.75374		HTP0611A	T21	MS1	Female	23.9	0.642289
HTP0613A	T21	MS3	Female	10.3	PRDM15	ENSG00000141956.13	2.67682		HTP0612A	T21	MS1	Male	11.4	-5.30168
HTP0616A	T21	MS3	Male	19	PRDM15	ENSG00000141956.13	2.25897		HTP0613A	T21	MS3	Female	10.3	-0.79791
HTP0617A	T21	MS3	Male	30.5	PRDM15	ENSG00000141956.13	1.43161		HTP0616A	T21	MS3	Male	19	3.72758
HTP0618A	T21	MS3	Female	37	PRDM15	ENSG00000141956.13	1.79422		HTP0617A	T21	MS3	Male	30.5	2.77829
HTP0619A	T21	MS3	Female	37	PRDM15	ENSG00000141956.13	1.94216		HTP0618A	T21	MS3	Female	37	4.91228
HTP0620A	T21	MS3	Female	19.6	PRDM15	ENSG00000141956.13	1.95052		HTP0619A	T21	MS3	Female	37	7.71168
HTP0621A	T21	MS2	Female	21.4	PRDM15	ENSG00000141956.13	1.78808		HTP0620A	T21	MS3	Female	19.6	4.24607
HTP0622A	T21	MS2	Female	26	PRDM15	ENSG00000141956.13	2.51685		HTP0621A	T21	MS2	Female	21.4	-0.991507
HTP0623A	T21	MS2	Female	28.1	PRDM15	ENSG00000141956.13	2.06831		HTP0622A	T21	MS2	Female	26	-1.92998
HTP0624A	T21	MS2	Female	28.1	PRDM15	ENSG00000141956.13	2.24119		HTP0623A	T21	MS2	Female	28.1	-2.70934
HTP0625A	T21	MS1	Male	40.1	PRDM15	ENSG00000141956.13	2.56055		HTP0624A	T21	MS2	Female	28.1	-2.04678
HTP0626A	T21	MS2	Male	14.2	PRDM15	ENSG00000141956.13	2.73461		HTP0625A	T21	MS1	Male	40.1	-2.797
HTP0627A	T21	MS3	Female	21.1	PRDM15	ENSG00000141956.13	1.13653		HTP0626A	T21	MS2	Male	14.2	-3.93726
HTP0629A	T21	MS1	Female	7	PRDM15	ENSG00000141956.13	2.79493		HTP0627A	T21	MS3	Female	21.1	11.0381
HTP0630A	T21	MS2	Male	39.9	PRDM15	ENSG00000141956.13	2.21932		HTP0629A	T21	MS1	Female	7	-1.17148
HTP0631A	T21	MS1	Female	33	PRDM15	ENSG00000141956.13	2.53119		HTP0630A	T21	MS2	Male	39.9	-1.27472
HTP0632A	T21	MS2	Female	26.4	PRDM15	ENSG00000141956.13	2.38988		HTP0631A	T21	MS1	Female	33	-1.79463
HTP0633A	T21	MS1	Male	33.1	PRDM15	ENSG00000141956.13	2.39716		HTP0632A	T21	MS2	Female	26.4	-2.61454
HTP0634A	T21	MS2	Male	20.4	PRDM15	ENSG00000141956.13	1.63911		HTP0633A	T21	MS1	Male	33.1	0.357709
HTP0637A	T21	MS3	Female	20.1	PRDM15	ENSG00000141956.13	1.9725		HTP0634A	T21	MS2	Male	20.4	4.1814
HTP0638A	T21	MS3	Female	32.7	PRDM15	ENSG00000141956.13	0.937868		HTP0637A	T21	MS3	Female	20.1	3.79735
HTP0639A	T21	MS1	Male	27.3	PRDM15	ENSG00000141956.13	2.447		HTP0638A	T21	MS3	Female	32.7	13.1491
HTP0641A	T21	MS1	Male	46.6	PRDM15	ENSG00000141956.13	2.31894		HTP0639A	T21	MS1	Male	27.3	-2.56567
HTP0642A	T21	MS3	Female	25.2	PRDM15	ENSG00000141956.13	1.54426		HTP0641A	T21	MS1	Male	46.6	1.93158
HTP0643A	T21	MS3	Male	29.7	PRDM15	ENSG00000141956.13	1.42446		HTP0642A	T21	MS3	Female	25.2	0.743838
HTP0644A	T21	MS3	Male	28.7	PRDM15	ENSG00000141956.13	1.60006		HTP0643A	T21	MS3	Male	29.7	2.76354
HTP0645A	T21	MS1	Male	28.4	PRDM15	ENSG00000141956.13	2.00098		HTP0644A	T21	MS3	Male	28.7	1.91694
HTP0646A	T21	MS3	Male	17.1	PRDM15	ENSG00000141956.13	1.82948		HTP0645A	T21	MS1	Male	28.4	4.99247
HTP0647A	T21	MS1	Male	7	PRDM15	ENSG00000141956.13	2.10031		HTP0646A	T21	MS3	Male	17.1	1.61526
HTP0650A	T21	MS1	Female	45.7	PRDM15	ENSG00000141956.13	3.016		HTP0647A	T21	MS1	Male	7	6.38739
HTP0651A	T21	MS3	Male	31.2	PRDM15	ENSG00000141956.13	1.84642		HTP0650A	T21	MS1	Female	45.7	2.74174
HTP0652A	T21	MS1	Female	35.1	PRDM15	ENSG00000141956.13	2.33763		HTP0651A	T21	MS3	Male	31.2	6.46578
HTP0654A	T21	MS1	Female	26.9	PRDM15	ENSG00000141956.13	1.82633		HTP0652A	T21	MS1	Female	35.1	0.192175
HTP0657A	T21	MS3	Male	16.9	PRDM15	ENSG00000141956.13	1.7998		HTP0654A	T21	MS1	Female	26.9	-1.4087
HTP0658A	T21	MS1	Male	15.3	PRDM15	ENSG00000141956.13	2.69454		HTP0657A	T21	MS3	Male	16.9	8.86432
HTP0659A	T21	MS1	Female	36.5	PRDM15	ENSG00000141956.13	2.69944		HTP0658A	T21	MS1	Male	15.3	6.93375
HTP0660A	T21	MS1	Male	13	PRDM15	ENSG00000141956.13	2.74575		HTP0659A	T21	MS1	Female	36.5	-0.806061
HTP0661A	T21	MS1	Male	28.4	PRDM15	ENSG00000141956.13	2.876		HTP0660A	T21	MS1	Male	13	-0.333895
HTP0662A	T21	MS1	Female	26.1	PRDM15	ENSG00000141956.13	1.9628		HTP0661A	T21	MS1	Male	28.4	0.440148
HTP0663A	T21	MS3	Female	20.5	PRDM15	ENSG00000141956.13	1.18169		HTP0662A	T21	MS1	Female	26.1	8.12511
HTP0664A	T21	MS2	Female	29.4	PRDM15	ENSG00000141956.13	1.71488		HTP0663A	T21	MS3	Female	20.5	11.2252
HTP0665A	T21	MS1	Female	23.4	PRDM15	ENSG00000141956.13	2.1631		HTP0664A	T21	MS2	Female	29.4	4.1335
HTP0666A	T21	MS3	Male	17.4	PRDM15	ENSG00000141956.13	1.22117		HTP0665A	T21	MS1	Female	23.4	8.16319
HTP0667A	T21	MS2	Male	24.1	PRDM15	ENSG00000141956.13	2.09568		HTP0666A	T21	MS3	Male	17.4	2.65914
HTP0668A	T21	MS1	Female	29.7	PRDM15	ENSG00000141956.13	2.74461		HTP0667A	T21	MS2	Male	24.1	1.19845
HTP0672A	T21	MS1	Male	17.2	PRDM15	ENSG00000141956.13	3.24577		HTP0668A	T21	MS1	Female	29.7	6.15589
HTP0676A	T21	MS1	Female	19.3	PRDM15	ENSG00000141956.13	3.14052		HTP0672A	T21	MS1	Male	17.2	0.581872
HTP0351A	T21	MS2	Male	27	PRDM15	ENSG00000141956.13	1.46382		HTP0676A	T21	MS1	Female	19.3	2.22767
HTP0119A	T21	MS1	Female	50.9	KCNJ15	ENSG00000157551.19	34.7058
HTP0151A	T21	MS3	Male	27.4	KCNJ15	ENSG00000157551.19	56.5749
HTP0219A2	T21	MS2	Female	19.5	KCNJ15	ENSG00000157551.19	31.9142
HTP0230A2	T21	MS3	Female	39.6	KCNJ15	ENSG00000157551.19	43.3818
HTP0236A2	T21	MS1	Male	11.3	KCNJ15	ENSG00000157551.19	30.4164
HTP0241A2	T21	MS3	Female	17.9	KCNJ15	ENSG00000157551.19	57.8464
HTP0247A2	T21	MS3	Male	22.5	KCNJ15	ENSG00000157551.19	32.1717
HTP0249A2	T21	MS2	Female	34	KCNJ15	ENSG00000157551.19	23.0073
HTP0251A2	T21	MS3	Female	34.3	KCNJ15	ENSG00000157551.19	63.4071
HTP0259A2	T21	MS3	Female	32.6	KCNJ15	ENSG00000157551.19	61.8856
HTP0261A2	T21	MS1	Male	22.9	KCNJ15	ENSG00000157551.19	23.1724
HTP0262A2	T21	MS3	Female	14.3	KCNJ15	ENSG00000157551.19	34.6207
HTP0263A2	T21	MS2	Female	12.4	KCNJ15	ENSG00000157551.19	26.9965
HTP0293A	T21	MS3	Male	6.2	KCNJ15	ENSG00000157551.19	60.5665
HTP0295A	T21	MS3	Male	51.2	KCNJ15	ENSG00000157551.19	48.5704
HTP0296A	T21	MS3	Male	55.1	KCNJ15	ENSG00000157551.19	52.3757
HTP0298A	T21	MS1	Female	25.8	KCNJ15	ENSG00000157551.19	18.4381
HTP0300A	T21	MS1	Female	30.8	KCNJ15	ENSG00000157551.19	51.6523
HTP0306A	T21	MS3	Male	23.2	KCNJ15	ENSG00000157551.19	53.5793
HTP0321A	T21	MS3	Female	14	KCNJ15	ENSG00000157551.19	28.3113
HTP0323A	T21	MS3	Male	3.8	KCNJ15	ENSG00000157551.19	59.7837
HTP0325A	T21	MS3	Male	13.4	KCNJ15	ENSG00000157551.19	33.3605
HTP0327A	T21	MS1	Male	6.5	KCNJ15	ENSG00000157551.19	49.5172
HTP0330A	T21	MS1	Male	6.1	KCNJ15	ENSG00000157551.19	24.9105
HTP0331A	T21	MS3	Male	23.1	KCNJ15	ENSG00000157551.19	39.8406
HTP0336A	T21	MS1	Female	8.7	KCNJ15	ENSG00000157551.19	25.5438
HTP0337A	T21	MS3	Male	22.2	KCNJ15	ENSG00000157551.19	38.7667
HTP0339A	T21	MS1	Male	16.1	KCNJ15	ENSG00000157551.19	17.4912
HTP0340A	T21	MS3	Female	18.6	KCNJ15	ENSG00000157551.19	28.2657
HTP0341A	T21	MS1	Male	2.6	KCNJ15	ENSG00000157551.19	17.6126
HTP0342A	T21	MS1	Female	13.6	KCNJ15	ENSG00000157551.19	17.4274
HTP0345A	T21	MS3	Female	52.7	KCNJ15	ENSG00000157551.19	68.293
HTP0354A	T21	MS1	Male	6	KCNJ15	ENSG00000157551.19	28.8424
HTP0357A	T21	MS1	Male	3.8	KCNJ15	ENSG00000157551.19	8.95863
HTP0364A	T21	MS3	Male	13.7	KCNJ15	ENSG00000157551.19	69.3004
HTP0367A	T21	MS1	Male	13.6	KCNJ15	ENSG00000157551.19	22.1651
HTP0368A	T21	MS1	Male	15.2	KCNJ15	ENSG00000157551.19	23.9709
HTP0370A	T21	MS1	Male	20.2	KCNJ15	ENSG00000157551.19	32.0489
HTP0373A	T21	MS1	Male	56.7	KCNJ15	ENSG00000157551.19	37.8565
HTP0374A	T21	MS2	Male	25.5	KCNJ15	ENSG00000157551.19	17.4532
HTP0375A	T21	MS1	Female	10.9	KCNJ15	ENSG00000157551.19	24.253
HTP0378A	T21	MS3	Female	31.4	KCNJ15	ENSG00000157551.19	57.6529
HTP0379A	T21	MS1	Female	35.4	KCNJ15	ENSG00000157551.19	47.0236
HTP0380A	T21	MS2	Male	25.8	KCNJ15	ENSG00000157551.19	21.1011
HTP0381A	T21	MS2	Male	25.4	KCNJ15	ENSG00000157551.19	14.8347
HTP0382A	T21	MS3	Male	39.5	KCNJ15	ENSG00000157551.19	16.2236
HTP0384A	T21	MS3	Female	27.8	KCNJ15	ENSG00000157551.19	43.3539
HTP0385A	T21	MS3	Male	25.6	KCNJ15	ENSG00000157551.19	30.8444
HTP0386A	T21	MS2	Male	6.8	KCNJ15	ENSG00000157551.19	24.9787
HTP0387A	T21	MS1	Female	33.3	KCNJ15	ENSG00000157551.19	43.0942
HTP0388A	T21	MS1	Female	37.5	KCNJ15	ENSG00000157551.19	60.6229
HTP0389A	T21	MS1	Female	20.1	KCNJ15	ENSG00000157551.19	36.0244
HTP0390A	T21	MS3	Female	15.5	KCNJ15	ENSG00000157551.19	37.3647
HTP0391A	T21	MS1	Male	26.8	KCNJ15	ENSG00000157551.19	25.6628
HTP0392A	T21	MS3	Male	32.4	KCNJ15	ENSG00000157551.19	45.7136
HTP0393A	T21	MS2	Female	39.8	KCNJ15	ENSG00000157551.19	49.6382
HTP0394A	T21	MS2	Female	23.6	KCNJ15	ENSG00000157551.19	23.6842
HTP0395A	T21	MS2	Male	35.2	KCNJ15	ENSG00000157551.19	17.9888
HTP0396A	T21	MS3	Male	15.9	KCNJ15	ENSG00000157551.19	50.1835
HTP0397A	T21	MS1	Male	38.7	KCNJ15	ENSG00000157551.19	54.3062
HTP0398A	T21	MS2	Female	17.5	KCNJ15	ENSG00000157551.19	13.2663
HTP0400A	T21	MS1	Male	14.9	KCNJ15	ENSG00000157551.19	14.0294
HTP0401A	T21	MS3	Female	34.6	KCNJ15	ENSG00000157551.19	50.1499
HTP0402A	T21	MS1	Male	35.9	KCNJ15	ENSG00000157551.19	33.0262
HTP0403A	T21	MS3	Male	13.4	KCNJ15	ENSG00000157551.19	18.8159
HTP0404A	T21	MS3	Female	12.5	KCNJ15	ENSG00000157551.19	48.2377
HTP0405A	T21	MS3	Male	26.1	KCNJ15	ENSG00000157551.19	34.9515
HTP0406A	T21	MS2	Female	9.2	KCNJ15	ENSG00000157551.19	20.6686
HTP0407A	T21	MS3	Male	43.5	KCNJ15	ENSG00000157551.19	39.9661
HTP0408A	T21	MS1	Male	40.6	KCNJ15	ENSG00000157551.19	34.6433
HTP0409A	T21	MS2	Female	21.2	KCNJ15	ENSG00000157551.19	48.741
HTP0410A	T21	MS2	Male	24	KCNJ15	ENSG00000157551.19	24.0636
HTP0411A	T21	MS3	Female	18.7	KCNJ15	ENSG00000157551.19	40.1705
HTP0412A	T21	MS3	Male	20.7	KCNJ15	ENSG00000157551.19	27.423
HTP0413A	T21	MS2	Female	22.5	KCNJ15	ENSG00000157551.19	21.3328
HTP0414A	T21	MS3	Female	21.8	KCNJ15	ENSG00000157551.19	67.0442
HTP0415A	T21	MS3	Female	8.3	KCNJ15	ENSG00000157551.19	50.4335
HTP0418A	T21	MS1	Male	3.8	KCNJ15	ENSG00000157551.19	18.1616
HTP0419A	T21	MS1	Male	20.8	KCNJ15	ENSG00000157551.19	29.6739
HTP0420A	T21	MS1	Male	6.4	KCNJ15	ENSG00000157551.19	11.8929
HTP0421A	T21	MS3	Male	13.7	KCNJ15	ENSG00000157551.19	35.5992
HTP0423A	T21	MS2	Male	23.9	KCNJ15	ENSG00000157551.19	41.3708
HTP0424A	T21	MS2	Female	4	KCNJ15	ENSG00000157551.19	38.9236
HTP0425A	T21	MS2	Male	19.1	KCNJ15	ENSG00000157551.19	27.7277
HTP0426A	T21	MS3	Male	17.5	KCNJ15	ENSG00000157551.19	43.2324
HTP0428A	T21	MS2	Male	27.5	KCNJ15	ENSG00000157551.19	31.6845
HTP0430A	T21	MS2	Male	13.9	KCNJ15	ENSG00000157551.19	37.7495
HTP0434A	T21	MS3	Female	25.9	KCNJ15	ENSG00000157551.19	38.651
HTP0436A	T21	MS3	Female	32.8	KCNJ15	ENSG00000157551.19	61.9312
HTP0437A	T21	MS2	Male	24.9	KCNJ15	ENSG00000157551.19	42.7974
HTP0438A	T21	MS1	Female	19.9	KCNJ15	ENSG00000157551.19	52.7027
HTP0440A	T21	MS2	Male	20.9	KCNJ15	ENSG00000157551.19	38.9297
HTP0445A	T21	MS2	Female	38.8	KCNJ15	ENSG00000157551.19	56.3815
HTP0446A	T21	MS1	Female	31.7	KCNJ15	ENSG00000157551.19	34.5171
HTP0448A	T21	MS2	Male	21.5	KCNJ15	ENSG00000157551.19	13.5074
HTP0449A	T21	MS2	Male	20.8	KCNJ15	ENSG00000157551.19	22.4905
HTP0450A	T21	MS1	Male	15.4	KCNJ15	ENSG00000157551.19	15.9733
HTP0451A	T21	MS1	Male	32.5	KCNJ15	ENSG00000157551.19	24.646
HTP0452A	T21	MS2	Female	16.6	KCNJ15	ENSG00000157551.19	34.3645
HTP0454A	T21	MS3	Male	21.7	KCNJ15	ENSG00000157551.19	34.6617
HTP0456A	T21	MS2	Male	7.3	KCNJ15	ENSG00000157551.19	25.8192
HTP0458A	T21	MS3	Male	20	KCNJ15	ENSG00000157551.19	42.8566
HTP0459A	T21	MS1	Male	13.7	KCNJ15	ENSG00000157551.19	29.7356
HTP0460A	T21	MS1	Male	20.3	KCNJ15	ENSG00000157551.19	28.122
HTP0461A	T21	MS1	Female	12.5	KCNJ15	ENSG00000157551.19	17.6902
HTP0462A	T21	MS1	Male	38.6	KCNJ15	ENSG00000157551.19	36.663
HTP0463A	T21	MS1	Female	28.3	KCNJ15	ENSG00000157551.19	35.0625
HTP0464A	T21	MS3	Male	22.7	KCNJ15	ENSG00000157551.19	34.3917
HTP0465A	T21	MS3	Female	6.8	KCNJ15	ENSG00000157551.19	34.826
HTP0467A	T21	MS2	Female	32.5	KCNJ15	ENSG00000157551.19	47.2031
HTP0469A	T21	MS2	Female	16.7	KCNJ15	ENSG00000157551.19	29.7585
HTP0471A	T21	MS1	Female	9	KCNJ15	ENSG00000157551.19	20.9
HTP0473A	T21	MS1	Male	17.1	KCNJ15	ENSG00000157551.19	25.0499
HTP0475A	T21	MS1	Female	22	KCNJ15	ENSG00000157551.19	28.9026
HTP0476A	T21	MS2	Female	11.1	KCNJ15	ENSG00000157551.19	34.6243
HTP0477A	T21	MS1	Male	3.4	KCNJ15	ENSG00000157551.19	13.5244
HTP0478A	T21	MS1	Female	40.3	KCNJ15	ENSG00000157551.19	38.968
HTP0479A	T21	MS1	Male	3.7	KCNJ15	ENSG00000157551.19	30.9177
HTP0480A	T21	MS1	Female	21.9	KCNJ15	ENSG00000157551.19	62.3686
HTP0482A	T21	MS2	Male	19.3	KCNJ15	ENSG00000157551.19	22.151
HTP0484A	T21	MS3	Male	5.6	KCNJ15	ENSG00000157551.19	44.8665
HTP0485A	T21	MS2	Female	5.7	KCNJ15	ENSG00000157551.19	20.3616
HTP0487A	T21	MS2	Male	4.6	KCNJ15	ENSG00000157551.19	33.5377
HTP0488A	T21	MS1	Male	5.4	KCNJ15	ENSG00000157551.19	35.486
HTP0491A	T21	MS1	Male	6.5	KCNJ15	ENSG00000157551.19	14.9448
HTP0494A	T21	MS2	Female	7.1	KCNJ15	ENSG00000157551.19	11.7203
HTP0501A	T21	MS3	Male	4	KCNJ15	ENSG00000157551.19	62.5977
HTP0507A	T21	MS3	Male	8.2	KCNJ15	ENSG00000157551.19	57.9227
HTP0510A	T21	MS1	Female	23	KCNJ15	ENSG00000157551.19	21.5395
HTP0512A	T21	MS3	Male	30	KCNJ15	ENSG00000157551.19	44.1965
HTP0515A	T21	MS3	Male	13.1	KCNJ15	ENSG00000157551.19	25.2023
HTP0516A	T21	MS1	Male	39.1	KCNJ15	ENSG00000157551.19	30.8296
HTP0517A	T21	MS2	Male	2.7	KCNJ15	ENSG00000157551.19	38.2848
HTP0519A	T21	MS1	Male	2	KCNJ15	ENSG00000157551.19	21.1252
HTP0525A	T21	MS1	Female	34.2	KCNJ15	ENSG00000157551.19	34.4565
HTP0530A	T21	MS3	Female	39.6	KCNJ15	ENSG00000157551.19	30.7969
HTP0531A	T21	MS3	Female	3.5	KCNJ15	ENSG00000157551.19	19.7664
HTP0534A	T21	MS1	Male	36.9	KCNJ15	ENSG00000157551.19	25.5424
HTP0535A	T21	MS3	Male	23.6	KCNJ15	ENSG00000157551.19	28.4503
HTP0537A	T21	MS2	Female	51.9	KCNJ15	ENSG00000157551.19	44.4214
HTP0538A	T21	MS3	Male	28.4	KCNJ15	ENSG00000157551.19	30.6686
HTP0539A	T21	MS2	Female	42.8	KCNJ15	ENSG00000157551.19	37.8219
HTP0540A	T21	MS1	Female	14.5	KCNJ15	ENSG00000157551.19	37.1266
HTP0541A	T21	MS2	Male	29.7	KCNJ15	ENSG00000157551.19	21.6875
HTP0542A	T21	MS2	Male	27.8	KCNJ15	ENSG00000157551.19	33.1213
HTP0543A	T21	MS2	Male	36.9	KCNJ15	ENSG00000157551.19	26.9481
HTP0544A	T21	MS2	Male	38.1	KCNJ15	ENSG00000157551.19	32.425
HTP0545A	T21	MS1	Male	18.1	KCNJ15	ENSG00000157551.19	53.3773
HTP0546A	T21	MS2	Female	51.4	KCNJ15	ENSG00000157551.19	33.6791
HTP0547A	T21	MS2	Female	26	KCNJ15	ENSG00000157551.19	37.7995
HTP0548A	T21	MS3	Female	46.2	KCNJ15	ENSG00000157551.19	56.9335
HTP0549A	T21	MS3	Female	20.6	KCNJ15	ENSG00000157551.19	60.1019
HTP0550A	T21	MS1	Female	15.2	KCNJ15	ENSG00000157551.19	22.8495
HTP0552A	T21	MS2	Male	17	KCNJ15	ENSG00000157551.19	18.3706
HTP0553A	T21	MS2	Female	18.2	KCNJ15	ENSG00000157551.19	24.6881
HTP0554A	T21	MS2	Male	23.1	KCNJ15	ENSG00000157551.19	30.6066
HTP0556A	T21	MS2	Male	28.3	KCNJ15	ENSG00000157551.19	47.9455
HTP0560A	T21	MS2	Male	50.1	KCNJ15	ENSG00000157551.19	22.6058
HTP0561A	T21	MS3	Male	13.7	KCNJ15	ENSG00000157551.19	45.7514
HTP0563A	T21	MS2	Female	8.7	KCNJ15	ENSG00000157551.19	12.0859
HTP0564A	T21	MS1	Male	14.2	KCNJ15	ENSG00000157551.19	22.4304
HTP0565A	T21	MS2	Male	22.5	KCNJ15	ENSG00000157551.19	32.4106
HTP0566A	T21	MS2	Male	13.7	KCNJ15	ENSG00000157551.19	18.4356
HTP0568A	T21	MS2	Male	28.3	KCNJ15	ENSG00000157551.19	24.4419
HTP0569A	T21	MS2	Male	22.9	KCNJ15	ENSG00000157551.19	15.2745
HTP0570A	T21	MS3	Male	38.8	KCNJ15	ENSG00000157551.19	54.9343
HTP0571A	T21	MS3	Male	13.1	KCNJ15	ENSG00000157551.19	53.7914
HTP0572A	T21	MS3	Male	24.4	KCNJ15	ENSG00000157551.19	44.2953
HTP0574A	T21	MS3	Male	42.4	KCNJ15	ENSG00000157551.19	26.718
HTP0575A	T21	MS2	Female	17.2	KCNJ15	ENSG00000157551.19	28.9115
HTP0577A	T21	MS2	Female	28.4	KCNJ15	ENSG00000157551.19	37.4534
HTP0578A	T21	MS1	Male	25.7	KCNJ15	ENSG00000157551.19	33.4588
HTP0580A	T21	MS1	Female	31.8	KCNJ15	ENSG00000157551.19	31.4465
HTP0581A	T21	MS2	Male	30.6	KCNJ15	ENSG00000157551.19	21.8368
HTP0583A	T21	MS1	Female	6.2	KCNJ15	ENSG00000157551.19	21.9844
HTP0584A	T21	MS2	Male	29.3	KCNJ15	ENSG00000157551.19	28.0458
HTP0585A	T21	MS3	Female	16.5	KCNJ15	ENSG00000157551.19	66.8599
HTP0586A	T21	MS3	Male	31.9	KCNJ15	ENSG00000157551.19	66.9133
HTP0587A	T21	MS2	Male	4.3	KCNJ15	ENSG00000157551.19	18.7311
HTP0588A	T21	MS1	Female	19.2	KCNJ15	ENSG00000157551.19	33.3261
HTP0589A	T21	MS3	Female	19	KCNJ15	ENSG00000157551.19	70.8724
HTP0590A	T21	MS3	Male	16.8	KCNJ15	ENSG00000157551.19	50.8236
HTP0591A	T21	MS2	Male	31.9	KCNJ15	ENSG00000157551.19	21.8514
HTP0592A	T21	MS2	Female	14.5	KCNJ15	ENSG00000157551.19	51.32
HTP0593A	T21	MS2	Male	11.7	KCNJ15	ENSG00000157551.19	35.4329
HTP0594A	T21	MS1	Male	30.1	KCNJ15	ENSG00000157551.19	33.0776
HTP0596A	T21	MS2	Female	28.3	KCNJ15	ENSG00000157551.19	27.125
HTP0597A	T21	MS2	Female	12.5	KCNJ15	ENSG00000157551.19	19.5475
HTP0598A	T21	MS3	Female	18	KCNJ15	ENSG00000157551.19	52.0745
HTP0599A	T21	MS3	Female	36.6	KCNJ15	ENSG00000157551.19	65.7046
HTP0600A	T21	MS3	Male	10.8	KCNJ15	ENSG00000157551.19	122.692
HTP0602A	T21	MS3	Female	13.5	KCNJ15	ENSG00000157551.19	39.2005
HTP0603A	T21	MS1	Female	12.7	KCNJ15	ENSG00000157551.19	31.6714
HTP0604A	T21	MS3	Female	26.6	KCNJ15	ENSG00000157551.19	46.9717
HTP0605A	T21	MS3	Male	17.5	KCNJ15	ENSG00000157551.19	53.9798
HTP0607A	T21	MS2	Male	23.9	KCNJ15	ENSG00000157551.19	30.2084
HTP0608A	T21	MS1	Female	32.5	KCNJ15	ENSG00000157551.19	43.6532
HTP0609A	T21	MS1	Female	4	KCNJ15	ENSG00000157551.19	12.7663
HTP0610A	T21	MS3	Female	17	KCNJ15	ENSG00000157551.19	102.362
HTP0611A	T21	MS1	Female	23.9	KCNJ15	ENSG00000157551.19	26.6007
HTP0612A	T21	MS1	Male	11.4	KCNJ15	ENSG00000157551.19	16.8095
HTP0613A	T21	MS3	Female	10.3	KCNJ15	ENSG00000157551.19	44.8958
HTP0616A	T21	MS3	Male	19	KCNJ15	ENSG00000157551.19	60.0941
HTP0617A	T21	MS3	Male	30.5	KCNJ15	ENSG00000157551.19	54.5334
HTP0618A	T21	MS3	Female	37	KCNJ15	ENSG00000157551.19	49.5947
HTP0619A	T21	MS3	Female	37	KCNJ15	ENSG00000157551.19	51.5297
HTP0620A	T21	MS3	Female	19.6	KCNJ15	ENSG00000157551.19	45.8082
HTP0621A	T21	MS2	Female	21.4	KCNJ15	ENSG00000157551.19	58.8732
HTP0622A	T21	MS2	Female	26	KCNJ15	ENSG00000157551.19	20.2439
HTP0623A	T21	MS2	Female	28.1	KCNJ15	ENSG00000157551.19	34.6989
HTP0624A	T21	MS2	Female	28.1	KCNJ15	ENSG00000157551.19	40.7616
HTP0625A	T21	MS1	Male	40.1	KCNJ15	ENSG00000157551.19	26.4236
HTP0626A	T21	MS2	Male	14.2	KCNJ15	ENSG00000157551.19	32.5674
HTP0627A	T21	MS3	Female	21.1	KCNJ15	ENSG00000157551.19	102.43
HTP0629A	T21	MS1	Female	7	KCNJ15	ENSG00000157551.19	15.5389
HTP0630A	T21	MS2	Male	39.9	KCNJ15	ENSG00000157551.19	28.2396
HTP0631A	T21	MS1	Female	33	KCNJ15	ENSG00000157551.19	47.6501
HTP0632A	T21	MS2	Female	26.4	KCNJ15	ENSG00000157551.19	49.4258
HTP0633A	T21	MS1	Male	33.1	KCNJ15	ENSG00000157551.19	24.5396
HTP0634A	T21	MS2	Male	20.4	KCNJ15	ENSG00000157551.19	47.0605
HTP0637A	T21	MS3	Female	20.1	KCNJ15	ENSG00000157551.19	47.623
HTP0638A	T21	MS3	Female	32.7	KCNJ15	ENSG00000157551.19	121.696
HTP0639A	T21	MS1	Male	27.3	KCNJ15	ENSG00000157551.19	28.0359
HTP0641A	T21	MS1	Male	46.6	KCNJ15	ENSG00000157551.19	33.4794
HTP0642A	T21	MS3	Female	25.2	KCNJ15	ENSG00000157551.19	50.5443
HTP0643A	T21	MS3	Male	29.7	KCNJ15	ENSG00000157551.19	44.9759
HTP0644A	T21	MS3	Male	28.7	KCNJ15	ENSG00000157551.19	26.3153
HTP0645A	T21	MS1	Male	28.4	KCNJ15	ENSG00000157551.19	44.1157
HTP0646A	T21	MS3	Male	17.1	KCNJ15	ENSG00000157551.19	43.0572
HTP0647A	T21	MS1	Male	7	KCNJ15	ENSG00000157551.19	41.2317
HTP0650A	T21	MS1	Female	45.7	KCNJ15	ENSG00000157551.19	33.0138
HTP0651A	T21	MS3	Male	31.2	KCNJ15	ENSG00000157551.19	32.8805
HTP0652A	T21	MS1	Female	35.1	KCNJ15	ENSG00000157551.19	36.2037
HTP0654A	T21	MS1	Female	26.9	KCNJ15	ENSG00000157551.19	44.3374
HTP0657A	T21	MS3	Male	16.9	KCNJ15	ENSG00000157551.19	40.707
HTP0658A	T21	MS1	Male	15.3	KCNJ15	ENSG00000157551.19	34.3989
HTP0659A	T21	MS1	Female	36.5	KCNJ15	ENSG00000157551.19	32.5037
HTP0660A	T21	MS1	Male	13	KCNJ15	ENSG00000157551.19	20.1156
HTP0661A	T21	MS1	Male	28.4	KCNJ15	ENSG00000157551.19	13.937
HTP0662A	T21	MS1	Female	26.1	KCNJ15	ENSG00000157551.19	29.3163
HTP0663A	T21	MS3	Female	20.5	KCNJ15	ENSG00000157551.19	70.6006
HTP0664A	T21	MS2	Female	29.4	KCNJ15	ENSG00000157551.19	27.9042
HTP0665A	T21	MS1	Female	23.4	KCNJ15	ENSG00000157551.19	41.1026
HTP0666A	T21	MS3	Male	17.4	KCNJ15	ENSG00000157551.19	37.8217
HTP0667A	T21	MS2	Male	24.1	KCNJ15	ENSG00000157551.19	25.4547
HTP0668A	T21	MS1	Female	29.7	KCNJ15	ENSG00000157551.19	39.4107
HTP0672A	T21	MS1	Male	17.2	KCNJ15	ENSG00000157551.19	15.2004
HTP0676A	T21	MS1	Female	19.3	KCNJ15	ENSG00000157551.19	27.6696
HTP0351A	T21	MS2	Male	27	KCNJ15	ENSG00000157551.19	28.1636
HTP0119A	T21	MS1	Female	50.9	IFNGR2	ENSG00000159128.14	157.131
HTP0151A	T21	MS3	Male	27.4	IFNGR2	ENSG00000159128.14	207.579
HTP0219A2	T21	MS2	Female	19.5	IFNGR2	ENSG00000159128.14	139.174
HTP0230A2	T21	MS3	Female	39.6	IFNGR2	ENSG00000159128.14	221.993
HTP0236A2	T21	MS1	Male	11.3	IFNGR2	ENSG00000159128.14	160.79
HTP0241A2	T21	MS3	Female	17.9	IFNGR2	ENSG00000159128.14	220.696
HTP0247A2	T21	MS3	Male	22.5	IFNGR2	ENSG00000159128.14	194.402
HTP0249A2	T21	MS2	Female	34	IFNGR2	ENSG00000159128.14	156.829
HTP0251A2	T21	MS3	Female	34.3	IFNGR2	ENSG00000159128.14	193.59
HTP0259A2	T21	MS3	Female	32.6	IFNGR2	ENSG00000159128.14	230.582
HTP0261A2	T21	MS1	Male	22.9	IFNGR2	ENSG00000159128.14	114.768
HTP0262A2	T21	MS3	Female	14.3	IFNGR2	ENSG00000159128.14	174.354
HTP0263A2	T21	MS2	Female	12.4	IFNGR2	ENSG00000159128.14	173.504
HTP0293A	T21	MS3	Male	6.2	IFNGR2	ENSG00000159128.14	161.844
HTP0295A	T21	MS3	Male	51.2	IFNGR2	ENSG00000159128.14	184.554
HTP0296A	T21	MS3	Male	55.1	IFNGR2	ENSG00000159128.14	174.716
HTP0298A	T21	MS1	Female	25.8	IFNGR2	ENSG00000159128.14	130.794
HTP0300A	T21	MS1	Female	30.8	IFNGR2	ENSG00000159128.14	164.087
HTP0306A	T21	MS3	Male	23.2	IFNGR2	ENSG00000159128.14	228.605
HTP0321A	T21	MS3	Female	14	IFNGR2	ENSG00000159128.14	179.671
HTP0323A	T21	MS3	Male	3.8	IFNGR2	ENSG00000159128.14	158.579
HTP0325A	T21	MS3	Male	13.4	IFNGR2	ENSG00000159128.14	175.461
HTP0327A	T21	MS1	Male	6.5	IFNGR2	ENSG00000159128.14	152.726
HTP0330A	T21	MS1	Male	6.1	IFNGR2	ENSG00000159128.14	170.263
HTP0331A	T21	MS3	Male	23.1	IFNGR2	ENSG00000159128.14	164.834
HTP0336A	T21	MS1	Female	8.7	IFNGR2	ENSG00000159128.14	128.266
HTP0337A	T21	MS3	Male	22.2	IFNGR2	ENSG00000159128.14	181.366
HTP0339A	T21	MS1	Male	16.1	IFNGR2	ENSG00000159128.14	107.314
HTP0340A	T21	MS3	Female	18.6	IFNGR2	ENSG00000159128.14	192.53
HTP0341A	T21	MS1	Male	2.6	IFNGR2	ENSG00000159128.14	135.617
HTP0342A	T21	MS1	Female	13.6	IFNGR2	ENSG00000159128.14	107.958
HTP0345A	T21	MS3	Female	52.7	IFNGR2	ENSG00000159128.14	263.491
HTP0354A	T21	MS1	Male	6	IFNGR2	ENSG00000159128.14	128.451
HTP0357A	T21	MS1	Male	3.8	IFNGR2	ENSG00000159128.14	86.0079
HTP0364A	T21	MS3	Male	13.7	IFNGR2	ENSG00000159128.14	190.521
HTP0367A	T21	MS1	Male	13.6	IFNGR2	ENSG00000159128.14	142.26
HTP0368A	T21	MS1	Male	15.2	IFNGR2	ENSG00000159128.14	126.062
HTP0370A	T21	MS1	Male	20.2	IFNGR2	ENSG00000159128.14	141.551
HTP0373A	T21	MS1	Male	56.7	IFNGR2	ENSG00000159128.14	166.764
HTP0374A	T21	MS2	Male	25.5	IFNGR2	ENSG00000159128.14	107.296
HTP0375A	T21	MS1	Female	10.9	IFNGR2	ENSG00000159128.14	123.245
HTP0378A	T21	MS3	Female	31.4	IFNGR2	ENSG00000159128.14	218.884
HTP0379A	T21	MS1	Female	35.4	IFNGR2	ENSG00000159128.14	194.986
HTP0380A	T21	MS2	Male	25.8	IFNGR2	ENSG00000159128.14	161.613
HTP0381A	T21	MS2	Male	25.4	IFNGR2	ENSG00000159128.14	128.734
HTP0382A	T21	MS3	Male	39.5	IFNGR2	ENSG00000159128.14	132.67
HTP0384A	T21	MS3	Female	27.8	IFNGR2	ENSG00000159128.14	195.733
HTP0385A	T21	MS3	Male	25.6	IFNGR2	ENSG00000159128.14	171.763
HTP0386A	T21	MS2	Male	6.8	IFNGR2	ENSG00000159128.14	114.964
HTP0387A	T21	MS1	Female	33.3	IFNGR2	ENSG00000159128.14	194.433
HTP0388A	T21	MS1	Female	37.5	IFNGR2	ENSG00000159128.14	198.122
HTP0389A	T21	MS1	Female	20.1	IFNGR2	ENSG00000159128.14	180.022
HTP0390A	T21	MS3	Female	15.5	IFNGR2	ENSG00000159128.14	200.009
HTP0391A	T21	MS1	Male	26.8	IFNGR2	ENSG00000159128.14	154.263
HTP0392A	T21	MS3	Male	32.4	IFNGR2	ENSG00000159128.14	177.584
HTP0393A	T21	MS2	Female	39.8	IFNGR2	ENSG00000159128.14	176.678
HTP0394A	T21	MS2	Female	23.6	IFNGR2	ENSG00000159128.14	169.313
HTP0395A	T21	MS2	Male	35.2	IFNGR2	ENSG00000159128.14	123.543
HTP0396A	T21	MS3	Male	15.9	IFNGR2	ENSG00000159128.14	224.398
HTP0397A	T21	MS1	Male	38.7	IFNGR2	ENSG00000159128.14	192.673
HTP0398A	T21	MS2	Female	17.5	IFNGR2	ENSG00000159128.14	125.317
HTP0400A	T21	MS1	Male	14.9	IFNGR2	ENSG00000159128.14	149.878
HTP0401A	T21	MS3	Female	34.6	IFNGR2	ENSG00000159128.14	199.376
HTP0402A	T21	MS1	Male	35.9	IFNGR2	ENSG00000159128.14	191.499
HTP0403A	T21	MS3	Male	13.4	IFNGR2	ENSG00000159128.14	146.984
HTP0404A	T21	MS3	Female	12.5	IFNGR2	ENSG00000159128.14	191.809
HTP0405A	T21	MS3	Male	26.1	IFNGR2	ENSG00000159128.14	175.561
HTP0406A	T21	MS2	Female	9.2	IFNGR2	ENSG00000159128.14	120.366
HTP0407A	T21	MS3	Male	43.5	IFNGR2	ENSG00000159128.14	183.844
HTP0408A	T21	MS1	Male	40.6	IFNGR2	ENSG00000159128.14	169.729
HTP0409A	T21	MS2	Female	21.2	IFNGR2	ENSG00000159128.14	168.974
HTP0410A	T21	MS2	Male	24	IFNGR2	ENSG00000159128.14	148.572
HTP0411A	T21	MS3	Female	18.7	IFNGR2	ENSG00000159128.14	192.742
HTP0412A	T21	MS3	Male	20.7	IFNGR2	ENSG00000159128.14	187.509
HTP0413A	T21	MS2	Female	22.5	IFNGR2	ENSG00000159128.14	115.371
HTP0414A	T21	MS3	Female	21.8	IFNGR2	ENSG00000159128.14	199.503
HTP0415A	T21	MS3	Female	8.3	IFNGR2	ENSG00000159128.14	188.281
HTP0418A	T21	MS1	Male	3.8	IFNGR2	ENSG00000159128.14	136.923
HTP0419A	T21	MS1	Male	20.8	IFNGR2	ENSG00000159128.14	168.799
HTP0420A	T21	MS1	Male	6.4	IFNGR2	ENSG00000159128.14	113.254
HTP0421A	T21	MS3	Male	13.7	IFNGR2	ENSG00000159128.14	169.152
HTP0423A	T21	MS2	Male	23.9	IFNGR2	ENSG00000159128.14	160.639
HTP0424A	T21	MS2	Female	4	IFNGR2	ENSG00000159128.14	197.411
HTP0425A	T21	MS2	Male	19.1	IFNGR2	ENSG00000159128.14	150.615
HTP0426A	T21	MS3	Male	17.5	IFNGR2	ENSG00000159128.14	217.454
HTP0428A	T21	MS2	Male	27.5	IFNGR2	ENSG00000159128.14	152.046
HTP0430A	T21	MS2	Male	13.9	IFNGR2	ENSG00000159128.14	161.822
HTP0434A	T21	MS3	Female	25.9	IFNGR2	ENSG00000159128.14	271.081
HTP0436A	T21	MS3	Female	32.8	IFNGR2	ENSG00000159128.14	244.18
HTP0437A	T21	MS2	Male	24.9	IFNGR2	ENSG00000159128.14	172.506
HTP0438A	T21	MS1	Female	19.9	IFNGR2	ENSG00000159128.14	219.746
HTP0440A	T21	MS2	Male	20.9	IFNGR2	ENSG00000159128.14	176.444
HTP0445A	T21	MS2	Female	38.8	IFNGR2	ENSG00000159128.14	202.589
HTP0446A	T21	MS1	Female	31.7	IFNGR2	ENSG00000159128.14	181.748
HTP0448A	T21	MS2	Male	21.5	IFNGR2	ENSG00000159128.14	149.337
HTP0449A	T21	MS2	Male	20.8	IFNGR2	ENSG00000159128.14	161.321
HTP0450A	T21	MS1	Male	15.4	IFNGR2	ENSG00000159128.14	138.197
HTP0451A	T21	MS1	Male	32.5	IFNGR2	ENSG00000159128.14	153.794
HTP0452A	T21	MS2	Female	16.6	IFNGR2	ENSG00000159128.14	169.569
HTP0454A	T21	MS3	Male	21.7	IFNGR2	ENSG00000159128.14	181.821
HTP0456A	T21	MS2	Male	7.3	IFNGR2	ENSG00000159128.14	147.558
HTP0458A	T21	MS3	Male	20	IFNGR2	ENSG00000159128.14	200.267
HTP0459A	T21	MS1	Male	13.7	IFNGR2	ENSG00000159128.14	189.555
HTP0460A	T21	MS1	Male	20.3	IFNGR2	ENSG00000159128.14	169.291
HTP0461A	T21	MS1	Female	12.5	IFNGR2	ENSG00000159128.14	110.008
HTP0462A	T21	MS1	Male	38.6	IFNGR2	ENSG00000159128.14	164.872
HTP0463A	T21	MS1	Female	28.3	IFNGR2	ENSG00000159128.14	168.247
HTP0464A	T21	MS3	Male	22.7	IFNGR2	ENSG00000159128.14	191.26
HTP0465A	T21	MS3	Female	6.8	IFNGR2	ENSG00000159128.14	146.755
HTP0467A	T21	MS2	Female	32.5	IFNGR2	ENSG00000159128.14	169.803
HTP0469A	T21	MS2	Female	16.7	IFNGR2	ENSG00000159128.14	105.079
HTP0471A	T21	MS1	Female	9	IFNGR2	ENSG00000159128.14	165.013
HTP0473A	T21	MS1	Male	17.1	IFNGR2	ENSG00000159128.14	152.022
HTP0475A	T21	MS1	Female	22	IFNGR2	ENSG00000159128.14	143.782
HTP0476A	T21	MS2	Female	11.1	IFNGR2	ENSG00000159128.14	201.006
HTP0477A	T21	MS1	Male	3.4	IFNGR2	ENSG00000159128.14	124.809
HTP0478A	T21	MS1	Female	40.3	IFNGR2	ENSG00000159128.14	190.717
HTP0479A	T21	MS1	Male	3.7	IFNGR2	ENSG00000159128.14	147.839
HTP0480A	T21	MS1	Female	21.9	IFNGR2	ENSG00000159128.14	192.921
HTP0482A	T21	MS2	Male	19.3	IFNGR2	ENSG00000159128.14	143.679
HTP0484A	T21	MS3	Male	5.6	IFNGR2	ENSG00000159128.14	205.305
HTP0485A	T21	MS2	Female	5.7	IFNGR2	ENSG00000159128.14	145.156
HTP0487A	T21	MS2	Male	4.6	IFNGR2	ENSG00000159128.14	121.871
HTP0488A	T21	MS1	Male	5.4	IFNGR2	ENSG00000159128.14	144.815
HTP0491A	T21	MS1	Male	6.5	IFNGR2	ENSG00000159128.14	119.166
HTP0494A	T21	MS2	Female	7.1	IFNGR2	ENSG00000159128.14	121.647
HTP0501A	T21	MS3	Male	4	IFNGR2	ENSG00000159128.14	201.301
HTP0507A	T21	MS3	Male	8.2	IFNGR2	ENSG00000159128.14	154.467
HTP0510A	T21	MS1	Female	23	IFNGR2	ENSG00000159128.14	158.113
HTP0512A	T21	MS3	Male	30	IFNGR2	ENSG00000159128.14	201.682
HTP0515A	T21	MS3	Male	13.1	IFNGR2	ENSG00000159128.14	176.886
HTP0516A	T21	MS1	Male	39.1	IFNGR2	ENSG00000159128.14	171.961
HTP0517A	T21	MS2	Male	2.7	IFNGR2	ENSG00000159128.14	129.955
HTP0519A	T21	MS1	Male	2	IFNGR2	ENSG00000159128.14	122.528
HTP0525A	T21	MS1	Female	34.2	IFNGR2	ENSG00000159128.14	158.57
HTP0530A	T21	MS3	Female	39.6	IFNGR2	ENSG00000159128.14	137.07
HTP0531A	T21	MS3	Female	3.5	IFNGR2	ENSG00000159128.14	125.364
HTP0534A	T21	MS1	Male	36.9	IFNGR2	ENSG00000159128.14	157.96
HTP0535A	T21	MS3	Male	23.6	IFNGR2	ENSG00000159128.14	216.261
HTP0537A	T21	MS2	Female	51.9	IFNGR2	ENSG00000159128.14	172.603
HTP0538A	T21	MS3	Male	28.4	IFNGR2	ENSG00000159128.14	199.902
HTP0539A	T21	MS2	Female	42.8	IFNGR2	ENSG00000159128.14	170.486
HTP0540A	T21	MS1	Female	14.5	IFNGR2	ENSG00000159128.14	145.014
HTP0541A	T21	MS2	Male	29.7	IFNGR2	ENSG00000159128.14	102.82
HTP0542A	T21	MS2	Male	27.8	IFNGR2	ENSG00000159128.14	146.953
HTP0543A	T21	MS2	Male	36.9	IFNGR2	ENSG00000159128.14	142.409
HTP0544A	T21	MS2	Male	38.1	IFNGR2	ENSG00000159128.14	151.502
HTP0545A	T21	MS1	Male	18.1	IFNGR2	ENSG00000159128.14	152.347
HTP0546A	T21	MS2	Female	51.4	IFNGR2	ENSG00000159128.14	147.939
HTP0547A	T21	MS2	Female	26	IFNGR2	ENSG00000159128.14	151.321
HTP0548A	T21	MS3	Female	46.2	IFNGR2	ENSG00000159128.14	221.696
HTP0549A	T21	MS3	Female	20.6	IFNGR2	ENSG00000159128.14	178.758
HTP0550A	T21	MS1	Female	15.2	IFNGR2	ENSG00000159128.14	123.511
HTP0552A	T21	MS2	Male	17	IFNGR2	ENSG00000159128.14	141.341
HTP0553A	T21	MS2	Female	18.2	IFNGR2	ENSG00000159128.14	132.53
HTP0554A	T21	MS2	Male	23.1	IFNGR2	ENSG00000159128.14	168.262
HTP0556A	T21	MS2	Male	28.3	IFNGR2	ENSG00000159128.14	234.893
HTP0560A	T21	MS2	Male	50.1	IFNGR2	ENSG00000159128.14	166.681
HTP0561A	T21	MS3	Male	13.7	IFNGR2	ENSG00000159128.14	182.806
HTP0563A	T21	MS2	Female	8.7	IFNGR2	ENSG00000159128.14	116.082
HTP0564A	T21	MS1	Male	14.2	IFNGR2	ENSG00000159128.14	178.086
HTP0565A	T21	MS2	Male	22.5	IFNGR2	ENSG00000159128.14	183.269
HTP0566A	T21	MS2	Male	13.7	IFNGR2	ENSG00000159128.14	116.918
HTP0568A	T21	MS2	Male	28.3	IFNGR2	ENSG00000159128.14	133.344
HTP0569A	T21	MS2	Male	22.9	IFNGR2	ENSG00000159128.14	112.427
HTP0570A	T21	MS3	Male	38.8	IFNGR2	ENSG00000159128.14	222.215
HTP0571A	T21	MS3	Male	13.1	IFNGR2	ENSG00000159128.14	243.792
HTP0572A	T21	MS3	Male	24.4	IFNGR2	ENSG00000159128.14	176.554
HTP0574A	T21	MS3	Male	42.4	IFNGR2	ENSG00000159128.14	169.177
HTP0575A	T21	MS2	Female	17.2	IFNGR2	ENSG00000159128.14	160.431
HTP0577A	T21	MS2	Female	28.4	IFNGR2	ENSG00000159128.14	165.502
HTP0578A	T21	MS1	Male	25.7	IFNGR2	ENSG00000159128.14	143.348
HTP0580A	T21	MS1	Female	31.8	IFNGR2	ENSG00000159128.14	196.547
HTP0581A	T21	MS2	Male	30.6	IFNGR2	ENSG00000159128.14	157.218
HTP0583A	T21	MS1	Female	6.2	IFNGR2	ENSG00000159128.14	134.51
HTP0584A	T21	MS2	Male	29.3	IFNGR2	ENSG00000159128.14	135.22
HTP0585A	T21	MS3	Female	16.5	IFNGR2	ENSG00000159128.14	204.523
HTP0586A	T21	MS3	Male	31.9	IFNGR2	ENSG00000159128.14	202.981
HTP0587A	T21	MS2	Male	4.3	IFNGR2	ENSG00000159128.14	115.09
HTP0588A	T21	MS1	Female	19.2	IFNGR2	ENSG00000159128.14	155.593
HTP0589A	T21	MS3	Female	19	IFNGR2	ENSG00000159128.14	219.399
HTP0590A	T21	MS3	Male	16.8	IFNGR2	ENSG00000159128.14	190.313
HTP0591A	T21	MS2	Male	31.9	IFNGR2	ENSG00000159128.14	155.925
HTP0592A	T21	MS2	Female	14.5	IFNGR2	ENSG00000159128.14	176.653
HTP0593A	T21	MS2	Male	11.7	IFNGR2	ENSG00000159128.14	157.284
HTP0594A	T21	MS1	Male	30.1	IFNGR2	ENSG00000159128.14	157.852
HTP0596A	T21	MS2	Female	28.3	IFNGR2	ENSG00000159128.14	183.801
HTP0597A	T21	MS2	Female	12.5	IFNGR2	ENSG00000159128.14	143.642
HTP0598A	T21	MS3	Female	18	IFNGR2	ENSG00000159128.14	240.158
HTP0599A	T21	MS3	Female	36.6	IFNGR2	ENSG00000159128.14	219.609
HTP0600A	T21	MS3	Male	10.8	IFNGR2	ENSG00000159128.14	344.546
HTP0602A	T21	MS3	Female	13.5	IFNGR2	ENSG00000159128.14	206.7
HTP0603A	T21	MS1	Female	12.7	IFNGR2	ENSG00000159128.14	134.329
HTP0604A	T21	MS3	Female	26.6	IFNGR2	ENSG00000159128.14	199.319
HTP0605A	T21	MS3	Male	17.5	IFNGR2	ENSG00000159128.14	202.063
HTP0607A	T21	MS2	Male	23.9	IFNGR2	ENSG00000159128.14	131.622
HTP0608A	T21	MS1	Female	32.5	IFNGR2	ENSG00000159128.14	176.564
HTP0609A	T21	MS1	Female	4	IFNGR2	ENSG00000159128.14	121.678
HTP0610A	T21	MS3	Female	17	IFNGR2	ENSG00000159128.14	195.648
HTP0611A	T21	MS1	Female	23.9	IFNGR2	ENSG00000159128.14	135.83
HTP0612A	T21	MS1	Male	11.4	IFNGR2	ENSG00000159128.14	131.515
HTP0613A	T21	MS3	Female	10.3	IFNGR2	ENSG00000159128.14	192.647
HTP0616A	T21	MS3	Male	19	IFNGR2	ENSG00000159128.14	213.902
HTP0617A	T21	MS3	Male	30.5	IFNGR2	ENSG00000159128.14	248.633
HTP0618A	T21	MS3	Female	37	IFNGR2	ENSG00000159128.14	227.396
HTP0619A	T21	MS3	Female	37	IFNGR2	ENSG00000159128.14	221.276
HTP0620A	T21	MS3	Female	19.6	IFNGR2	ENSG00000159128.14	196.412
HTP0621A	T21	MS2	Female	21.4	IFNGR2	ENSG00000159128.14	206.446
HTP0622A	T21	MS2	Female	26	IFNGR2	ENSG00000159128.14	168.594
HTP0623A	T21	MS2	Female	28.1	IFNGR2	ENSG00000159128.14	160.957
HTP0624A	T21	MS2	Female	28.1	IFNGR2	ENSG00000159128.14	187.536
HTP0625A	T21	MS1	Male	40.1	IFNGR2	ENSG00000159128.14	155.409
HTP0626A	T21	MS2	Male	14.2	IFNGR2	ENSG00000159128.14	150.042
HTP0627A	T21	MS3	Female	21.1	IFNGR2	ENSG00000159128.14	319.556
HTP0629A	T21	MS1	Female	7	IFNGR2	ENSG00000159128.14	130.704
HTP0630A	T21	MS2	Male	39.9	IFNGR2	ENSG00000159128.14	143.536
HTP0631A	T21	MS1	Female	33	IFNGR2	ENSG00000159128.14	180.001
HTP0632A	T21	MS2	Female	26.4	IFNGR2	ENSG00000159128.14	190.022
HTP0633A	T21	MS1	Male	33.1	IFNGR2	ENSG00000159128.14	159.879
HTP0634A	T21	MS2	Male	20.4	IFNGR2	ENSG00000159128.14	193.551
HTP0637A	T21	MS3	Female	20.1	IFNGR2	ENSG00000159128.14	204.922
HTP0638A	T21	MS3	Female	32.7	IFNGR2	ENSG00000159128.14	274.34
HTP0639A	T21	MS1	Male	27.3	IFNGR2	ENSG00000159128.14	201.356
HTP0641A	T21	MS1	Male	46.6	IFNGR2	ENSG00000159128.14	227.77
HTP0642A	T21	MS3	Female	25.2	IFNGR2	ENSG00000159128.14	241.706
HTP0643A	T21	MS3	Male	29.7	IFNGR2	ENSG00000159128.14	246.384
HTP0644A	T21	MS3	Male	28.7	IFNGR2	ENSG00000159128.14	204.123
HTP0645A	T21	MS1	Male	28.4	IFNGR2	ENSG00000159128.14	187.188
HTP0646A	T21	MS3	Male	17.1	IFNGR2	ENSG00000159128.14	196.227
HTP0647A	T21	MS1	Male	7	IFNGR2	ENSG00000159128.14	166.276
HTP0650A	T21	MS1	Female	45.7	IFNGR2	ENSG00000159128.14	153.462
HTP0651A	T21	MS3	Male	31.2	IFNGR2	ENSG00000159128.14	195.574
HTP0652A	T21	MS1	Female	35.1	IFNGR2	ENSG00000159128.14	162.99
HTP0654A	T21	MS1	Female	26.9	IFNGR2	ENSG00000159128.14	207.653
HTP0657A	T21	MS3	Male	16.9	IFNGR2	ENSG00000159128.14	189.978
HTP0658A	T21	MS1	Male	15.3	IFNGR2	ENSG00000159128.14	176.453
HTP0659A	T21	MS1	Female	36.5	IFNGR2	ENSG00000159128.14	163.435
HTP0660A	T21	MS1	Male	13	IFNGR2	ENSG00000159128.14	142.935
HTP0661A	T21	MS1	Male	28.4	IFNGR2	ENSG00000159128.14	109.776
HTP0662A	T21	MS1	Female	26.1	IFNGR2	ENSG00000159128.14	158.82
HTP0663A	T21	MS3	Female	20.5	IFNGR2	ENSG00000159128.14	226.379
HTP0664A	T21	MS2	Female	29.4	IFNGR2	ENSG00000159128.14	170.213
HTP0665A	T21	MS1	Female	23.4	IFNGR2	ENSG00000159128.14	145.185
HTP0666A	T21	MS3	Male	17.4	IFNGR2	ENSG00000159128.14	201.536
HTP0667A	T21	MS2	Male	24.1	IFNGR2	ENSG00000159128.14	147.873
HTP0668A	T21	MS1	Female	29.7	IFNGR2	ENSG00000159128.14	170.807
HTP0672A	T21	MS1	Male	17.2	IFNGR2	ENSG00000159128.14	88.1589
HTP0676A	T21	MS1	Female	19.3	IFNGR2	ENSG00000159128.14	146.699
HTP0351A	T21	MS2	Male	27	IFNGR2	ENSG00000159128.14	164.501
HTP0119A	T21	MS1	Female	50.9	TTC3	ENSG00000182670.13	11.7512
HTP0151A	T21	MS3	Male	27.4	TTC3	ENSG00000182670.13	9.75206
HTP0219A2	T21	MS2	Female	19.5	TTC3	ENSG00000182670.13	11.9364
HTP0230A2	T21	MS3	Female	39.6	TTC3	ENSG00000182670.13	7.59983
HTP0236A2	T21	MS1	Male	11.3	TTC3	ENSG00000182670.13	13.0298
HTP0241A2	T21	MS3	Female	17.9	TTC3	ENSG00000182670.13	11.8463
HTP0247A2	T21	MS3	Male	22.5	TTC3	ENSG00000182670.13	7.88853
HTP0249A2	T21	MS2	Female	34	TTC3	ENSG00000182670.13	9.69744
HTP0251A2	T21	MS3	Female	34.3	TTC3	ENSG00000182670.13	11.4662
HTP0259A2	T21	MS3	Female	32.6	TTC3	ENSG00000182670.13	8.83065
HTP0261A2	T21	MS1	Male	22.9	TTC3	ENSG00000182670.13	13.4318
HTP0262A2	T21	MS3	Female	14.3	TTC3	ENSG00000182670.13	11.0402
HTP0263A2	T21	MS2	Female	12.4	TTC3	ENSG00000182670.13	7.28768
HTP0293A	T21	MS3	Male	6.2	TTC3	ENSG00000182670.13	13.4142
HTP0295A	T21	MS3	Male	51.2	TTC3	ENSG00000182670.13	8.71096
HTP0296A	T21	MS3	Male	55.1	TTC3	ENSG00000182670.13	10.8044
HTP0298A	T21	MS1	Female	25.8	TTC3	ENSG00000182670.13	14.9896
HTP0300A	T21	MS1	Female	30.8	TTC3	ENSG00000182670.13	12.0578
HTP0306A	T21	MS3	Male	23.2	TTC3	ENSG00000182670.13	8.78667
HTP0321A	T21	MS3	Female	14	TTC3	ENSG00000182670.13	7.7615
HTP0323A	T21	MS3	Male	3.8	TTC3	ENSG00000182670.13	14.1986
HTP0325A	T21	MS3	Male	13.4	TTC3	ENSG00000182670.13	10.8523
HTP0327A	T21	MS1	Male	6.5	TTC3	ENSG00000182670.13	12.0382
HTP0330A	T21	MS1	Male	6.1	TTC3	ENSG00000182670.13	15.439
HTP0331A	T21	MS3	Male	23.1	TTC3	ENSG00000182670.13	11.2523
HTP0336A	T21	MS1	Female	8.7	TTC3	ENSG00000182670.13	14.7621
HTP0337A	T21	MS3	Male	22.2	TTC3	ENSG00000182670.13	9.8347
HTP0339A	T21	MS1	Male	16.1	TTC3	ENSG00000182670.13	17.6352
HTP0340A	T21	MS3	Female	18.6	TTC3	ENSG00000182670.13	8.26516
HTP0341A	T21	MS1	Male	2.6	TTC3	ENSG00000182670.13	16.2393
HTP0342A	T21	MS1	Female	13.6	TTC3	ENSG00000182670.13	12.3152
HTP0345A	T21	MS3	Female	52.7	TTC3	ENSG00000182670.13	6.90934
HTP0354A	T21	MS1	Male	6	TTC3	ENSG00000182670.13	13.0082
HTP0357A	T21	MS1	Male	3.8	TTC3	ENSG00000182670.13	17.5199
HTP0364A	T21	MS3	Male	13.7	TTC3	ENSG00000182670.13	8.07467
HTP0367A	T21	MS1	Male	13.6	TTC3	ENSG00000182670.13	11.4355
HTP0368A	T21	MS1	Male	15.2	TTC3	ENSG00000182670.13	12.6092
HTP0370A	T21	MS1	Male	20.2	TTC3	ENSG00000182670.13	11.0302
HTP0373A	T21	MS1	Male	56.7	TTC3	ENSG00000182670.13	9.7435
HTP0374A	T21	MS2	Male	25.5	TTC3	ENSG00000182670.13	9.60518
HTP0375A	T21	MS1	Female	10.9	TTC3	ENSG00000182670.13	13.0138
HTP0378A	T21	MS3	Female	31.4	TTC3	ENSG00000182670.13	6.16938
HTP0379A	T21	MS1	Female	35.4	TTC3	ENSG00000182670.13	7.63025
HTP0380A	T21	MS2	Male	25.8	TTC3	ENSG00000182670.13	9.88864
HTP0381A	T21	MS2	Male	25.4	TTC3	ENSG00000182670.13	14.0672
HTP0382A	T21	MS3	Male	39.5	TTC3	ENSG00000182670.13	6.85031
HTP0384A	T21	MS3	Female	27.8	TTC3	ENSG00000182670.13	10.572
HTP0385A	T21	MS3	Male	25.6	TTC3	ENSG00000182670.13	8.84283
HTP0386A	T21	MS2	Male	6.8	TTC3	ENSG00000182670.13	14.0115
HTP0387A	T21	MS1	Female	33.3	TTC3	ENSG00000182670.13	9.31318
HTP0388A	T21	MS1	Female	37.5	TTC3	ENSG00000182670.13	12.6493
HTP0389A	T21	MS1	Female	20.1	TTC3	ENSG00000182670.13	10.7522
HTP0390A	T21	MS3	Female	15.5	TTC3	ENSG00000182670.13	10.3029
HTP0391A	T21	MS1	Male	26.8	TTC3	ENSG00000182670.13	11.9714
HTP0392A	T21	MS3	Male	32.4	TTC3	ENSG00000182670.13	9.92365
HTP0393A	T21	MS2	Female	39.8	TTC3	ENSG00000182670.13	10.9851
HTP0394A	T21	MS2	Female	23.6	TTC3	ENSG00000182670.13	11.0894
HTP0395A	T21	MS2	Male	35.2	TTC3	ENSG00000182670.13	11.0792
HTP0396A	T21	MS3	Male	15.9	TTC3	ENSG00000182670.13	6.41182
HTP0397A	T21	MS1	Male	38.7	TTC3	ENSG00000182670.13	6.58782
HTP0398A	T21	MS2	Female	17.5	TTC3	ENSG00000182670.13	12.3208
HTP0400A	T21	MS1	Male	14.9	TTC3	ENSG00000182670.13	12.7864
HTP0401A	T21	MS3	Female	34.6	TTC3	ENSG00000182670.13	8.27088
HTP0402A	T21	MS1	Male	35.9	TTC3	ENSG00000182670.13	11.6871
HTP0403A	T21	MS3	Male	13.4	TTC3	ENSG00000182670.13	11.5871
HTP0404A	T21	MS3	Female	12.5	TTC3	ENSG00000182670.13	3.65473
HTP0405A	T21	MS3	Male	26.1	TTC3	ENSG00000182670.13	13.0976
HTP0406A	T21	MS2	Female	9.2	TTC3	ENSG00000182670.13	15.5422
HTP0407A	T21	MS3	Male	43.5	TTC3	ENSG00000182670.13	9.19157
HTP0408A	T21	MS1	Male	40.6	TTC3	ENSG00000182670.13	9.86387
HTP0409A	T21	MS2	Female	21.2	TTC3	ENSG00000182670.13	10.6102
HTP0410A	T21	MS2	Male	24	TTC3	ENSG00000182670.13	9.8382
HTP0411A	T21	MS3	Female	18.7	TTC3	ENSG00000182670.13	8.42181
HTP0412A	T21	MS3	Male	20.7	TTC3	ENSG00000182670.13	9.50314
HTP0413A	T21	MS2	Female	22.5	TTC3	ENSG00000182670.13	13.4844
HTP0414A	T21	MS3	Female	21.8	TTC3	ENSG00000182670.13	10.857
HTP0415A	T21	MS3	Female	8.3	TTC3	ENSG00000182670.13	7.32043
HTP0418A	T21	MS1	Male	3.8	TTC3	ENSG00000182670.13	12.2892
HTP0419A	T21	MS1	Male	20.8	TTC3	ENSG00000182670.13	11.5948
HTP0420A	T21	MS1	Male	6.4	TTC3	ENSG00000182670.13	16.6195
HTP0421A	T21	MS3	Male	13.7	TTC3	ENSG00000182670.13	10.5153
HTP0423A	T21	MS2	Male	23.9	TTC3	ENSG00000182670.13	10.0697
HTP0424A	T21	MS2	Female	4	TTC3	ENSG00000182670.13	7.27165
HTP0425A	T21	MS2	Male	19.1	TTC3	ENSG00000182670.13	8.7011
HTP0426A	T21	MS3	Male	17.5	TTC3	ENSG00000182670.13	9.07829
HTP0428A	T21	MS2	Male	27.5	TTC3	ENSG00000182670.13	9.03041
HTP0430A	T21	MS2	Male	13.9	TTC3	ENSG00000182670.13	9.91093
HTP0434A	T21	MS3	Female	25.9	TTC3	ENSG00000182670.13	7.1085
HTP0436A	T21	MS3	Female	32.8	TTC3	ENSG00000182670.13	7.79132
HTP0437A	T21	MS2	Male	24.9	TTC3	ENSG00000182670.13	8.03683
HTP0438A	T21	MS1	Female	19.9	TTC3	ENSG00000182670.13	9.30468
HTP0440A	T21	MS2	Male	20.9	TTC3	ENSG00000182670.13	7.8346
HTP0445A	T21	MS2	Female	38.8	TTC3	ENSG00000182670.13	7.266
HTP0446A	T21	MS1	Female	31.7	TTC3	ENSG00000182670.13	10.9831
HTP0448A	T21	MS2	Male	21.5	TTC3	ENSG00000182670.13	9.78669
HTP0449A	T21	MS2	Male	20.8	TTC3	ENSG00000182670.13	8.11981
HTP0450A	T21	MS1	Male	15.4	TTC3	ENSG00000182670.13	8.49929
HTP0451A	T21	MS1	Male	32.5	TTC3	ENSG00000182670.13	8.40347
HTP0452A	T21	MS2	Female	16.6	TTC3	ENSG00000182670.13	8.53411
HTP0454A	T21	MS3	Male	21.7	TTC3	ENSG00000182670.13	10.5047
HTP0456A	T21	MS2	Male	7.3	TTC3	ENSG00000182670.13	9.9912
HTP0458A	T21	MS3	Male	20	TTC3	ENSG00000182670.13	6.73372
HTP0459A	T21	MS1	Male	13.7	TTC3	ENSG00000182670.13	8.42238
HTP0460A	T21	MS1	Male	20.3	TTC3	ENSG00000182670.13	12.6743
HTP0461A	T21	MS1	Female	12.5	TTC3	ENSG00000182670.13	16.967
HTP0462A	T21	MS1	Male	38.6	TTC3	ENSG00000182670.13	7.07517
HTP0463A	T21	MS1	Female	28.3	TTC3	ENSG00000182670.13	10.959
HTP0464A	T21	MS3	Male	22.7	TTC3	ENSG00000182670.13	8.53514
HTP0465A	T21	MS3	Female	6.8	TTC3	ENSG00000182670.13	5.34646
HTP0467A	T21	MS2	Female	32.5	TTC3	ENSG00000182670.13	8.00518
HTP0469A	T21	MS2	Female	16.7	TTC3	ENSG00000182670.13	9.13611
HTP0471A	T21	MS1	Female	9	TTC3	ENSG00000182670.13	10.1873
HTP0473A	T21	MS1	Male	17.1	TTC3	ENSG00000182670.13	9.69306
HTP0475A	T21	MS1	Female	22	TTC3	ENSG00000182670.13	10.7189
HTP0476A	T21	MS2	Female	11.1	TTC3	ENSG00000182670.13	5.72183
HTP0477A	T21	MS1	Male	3.4	TTC3	ENSG00000182670.13	12.0768
HTP0478A	T21	MS1	Female	40.3	TTC3	ENSG00000182670.13	11.9034
HTP0479A	T21	MS1	Male	3.7	TTC3	ENSG00000182670.13	15.6475
HTP0480A	T21	MS1	Female	21.9	TTC3	ENSG00000182670.13	11.1557
HTP0482A	T21	MS2	Male	19.3	TTC3	ENSG00000182670.13	9.00884
HTP0484A	T21	MS3	Male	5.6	TTC3	ENSG00000182670.13	4.72738
HTP0485A	T21	MS2	Female	5.7	TTC3	ENSG00000182670.13	14.8252
HTP0487A	T21	MS2	Male	4.6	TTC3	ENSG00000182670.13	13.4443
HTP0488A	T21	MS1	Male	5.4	TTC3	ENSG00000182670.13	13.93
HTP0491A	T21	MS1	Male	6.5	TTC3	ENSG00000182670.13	15.0436
HTP0494A	T21	MS2	Female	7.1	TTC3	ENSG00000182670.13	15.9495
HTP0501A	T21	MS3	Male	4	TTC3	ENSG00000182670.13	7.70052
HTP0507A	T21	MS3	Male	8.2	TTC3	ENSG00000182670.13	8.71938
HTP0510A	T21	MS1	Female	23	TTC3	ENSG00000182670.13	12.0084
HTP0512A	T21	MS3	Male	30	TTC3	ENSG00000182670.13	8.88973
HTP0515A	T21	MS3	Male	13.1	TTC3	ENSG00000182670.13	10.4166
HTP0516A	T21	MS1	Male	39.1	TTC3	ENSG00000182670.13	12.841
HTP0517A	T21	MS2	Male	2.7	TTC3	ENSG00000182670.13	12.7849
HTP0519A	T21	MS1	Male	2	TTC3	ENSG00000182670.13	12.0647
HTP0525A	T21	MS1	Female	34.2	TTC3	ENSG00000182670.13	11.201
HTP0530A	T21	MS3	Female	39.6	TTC3	ENSG00000182670.13	5.6299
HTP0531A	T21	MS3	Female	3.5	TTC3	ENSG00000182670.13	10.7458
HTP0534A	T21	MS1	Male	36.9	TTC3	ENSG00000182670.13	10.525
HTP0535A	T21	MS3	Male	23.6	TTC3	ENSG00000182670.13	7.70619
HTP0537A	T21	MS2	Female	51.9	TTC3	ENSG00000182670.13	8.74016
HTP0538A	T21	MS3	Male	28.4	TTC3	ENSG00000182670.13	7.05239
HTP0539A	T21	MS2	Female	42.8	TTC3	ENSG00000182670.13	9.05649
HTP0540A	T21	MS1	Female	14.5	TTC3	ENSG00000182670.13	12.8996
HTP0541A	T21	MS2	Male	29.7	TTC3	ENSG00000182670.13	10.5164
HTP0542A	T21	MS2	Male	27.8	TTC3	ENSG00000182670.13	9.10092
HTP0543A	T21	MS2	Male	36.9	TTC3	ENSG00000182670.13	13.0393
HTP0544A	T21	MS2	Male	38.1	TTC3	ENSG00000182670.13	11.3616
HTP0545A	T21	MS1	Male	18.1	TTC3	ENSG00000182670.13	10.2145
HTP0546A	T21	MS2	Female	51.4	TTC3	ENSG00000182670.13	9.14291
HTP0547A	T21	MS2	Female	26	TTC3	ENSG00000182670.13	12.8261
HTP0548A	T21	MS3	Female	46.2	TTC3	ENSG00000182670.13	8.29128
HTP0549A	T21	MS3	Female	20.6	TTC3	ENSG00000182670.13	8.52967
HTP0550A	T21	MS1	Female	15.2	TTC3	ENSG00000182670.13	15.8171
HTP0552A	T21	MS2	Male	17	TTC3	ENSG00000182670.13	7.3156
HTP0553A	T21	MS2	Female	18.2	TTC3	ENSG00000182670.13	10.0184
HTP0554A	T21	MS2	Male	23.1	TTC3	ENSG00000182670.13	8.37461
HTP0556A	T21	MS2	Male	28.3	TTC3	ENSG00000182670.13	6.30578
HTP0560A	T21	MS2	Male	50.1	TTC3	ENSG00000182670.13	8.60152
HTP0561A	T21	MS3	Male	13.7	TTC3	ENSG00000182670.13	9.07802
HTP0563A	T21	MS2	Female	8.7	TTC3	ENSG00000182670.13	10.4024
HTP0564A	T21	MS1	Male	14.2	TTC3	ENSG00000182670.13	12.4071
HTP0565A	T21	MS2	Male	22.5	TTC3	ENSG00000182670.13	7.3277
HTP0566A	T21	MS2	Male	13.7	TTC3	ENSG00000182670.13	13.1694
HTP0568A	T21	MS2	Male	28.3	TTC3	ENSG00000182670.13	8.25776
HTP0569A	T21	MS2	Male	22.9	TTC3	ENSG00000182670.13	11.5931
HTP0570A	T21	MS3	Male	38.8	TTC3	ENSG00000182670.13	6.52514
HTP0571A	T21	MS3	Male	13.1	TTC3	ENSG00000182670.13	7.50378
HTP0572A	T21	MS3	Male	24.4	TTC3	ENSG00000182670.13	8.11715
HTP0574A	T21	MS3	Male	42.4	TTC3	ENSG00000182670.13	7.42023
HTP0575A	T21	MS2	Female	17.2	TTC3	ENSG00000182670.13	11.5198
HTP0577A	T21	MS2	Female	28.4	TTC3	ENSG00000182670.13	10.4795
HTP0578A	T21	MS1	Male	25.7	TTC3	ENSG00000182670.13	10.4531
HTP0580A	T21	MS1	Female	31.8	TTC3	ENSG00000182670.13	9.33104
HTP0581A	T21	MS2	Male	30.6	TTC3	ENSG00000182670.13	6.73983
HTP0583A	T21	MS1	Female	6.2	TTC3	ENSG00000182670.13	13.7197
HTP0584A	T21	MS2	Male	29.3	TTC3	ENSG00000182670.13	9.81114
HTP0585A	T21	MS3	Female	16.5	TTC3	ENSG00000182670.13	9.02097
HTP0586A	T21	MS3	Male	31.9	TTC3	ENSG00000182670.13	7.43076
HTP0587A	T21	MS2	Male	4.3	TTC3	ENSG00000182670.13	11.2989
HTP0588A	T21	MS1	Female	19.2	TTC3	ENSG00000182670.13	11.1146
HTP0589A	T21	MS3	Female	19	TTC3	ENSG00000182670.13	7.23359
HTP0590A	T21	MS3	Male	16.8	TTC3	ENSG00000182670.13	10.0803
HTP0591A	T21	MS2	Male	31.9	TTC3	ENSG00000182670.13	9.85249
HTP0592A	T21	MS2	Female	14.5	TTC3	ENSG00000182670.13	9.56555
HTP0593A	T21	MS2	Male	11.7	TTC3	ENSG00000182670.13	10.3833
HTP0594A	T21	MS1	Male	30.1	TTC3	ENSG00000182670.13	9.31976
HTP0596A	T21	MS2	Female	28.3	TTC3	ENSG00000182670.13	8.10035
HTP0597A	T21	MS2	Female	12.5	TTC3	ENSG00000182670.13	13.544
HTP0598A	T21	MS3	Female	18	TTC3	ENSG00000182670.13	7.99035
HTP0599A	T21	MS3	Female	36.6	TTC3	ENSG00000182670.13	6.75178
HTP0600A	T21	MS3	Male	10.8	TTC3	ENSG00000182670.13	6.01691
HTP0602A	T21	MS3	Female	13.5	TTC3	ENSG00000182670.13	7.22417
HTP0603A	T21	MS1	Female	12.7	TTC3	ENSG00000182670.13	11.1043
HTP0604A	T21	MS3	Female	26.6	TTC3	ENSG00000182670.13	7.4968
HTP0605A	T21	MS3	Male	17.5	TTC3	ENSG00000182670.13	8.3062
HTP0607A	T21	MS2	Male	23.9	TTC3	ENSG00000182670.13	7.4459
HTP0608A	T21	MS1	Female	32.5	TTC3	ENSG00000182670.13	10.9404
HTP0609A	T21	MS1	Female	4	TTC3	ENSG00000182670.13	15.8192
HTP0610A	T21	MS3	Female	17	TTC3	ENSG00000182670.13	4.02741
HTP0611A	T21	MS1	Female	23.9	TTC3	ENSG00000182670.13	12.5398
HTP0612A	T21	MS1	Male	11.4	TTC3	ENSG00000182670.13	16.6592
HTP0613A	T21	MS3	Female	10.3	TTC3	ENSG00000182670.13	9.12177
HTP0616A	T21	MS3	Male	19	TTC3	ENSG00000182670.13	9.74274
HTP0617A	T21	MS3	Male	30.5	TTC3	ENSG00000182670.13	5.81949
HTP0618A	T21	MS3	Female	37	TTC3	ENSG00000182670.13	7.98448
HTP0619A	T21	MS3	Female	37	TTC3	ENSG00000182670.13	9.13661
HTP0620A	T21	MS3	Female	19.6	TTC3	ENSG00000182670.13	11.2961
HTP0621A	T21	MS2	Female	21.4	TTC3	ENSG00000182670.13	9.52711
HTP0622A	T21	MS2	Female	26	TTC3	ENSG00000182670.13	10.3537
HTP0623A	T21	MS2	Female	28.1	TTC3	ENSG00000182670.13	12.1543
HTP0624A	T21	MS2	Female	28.1	TTC3	ENSG00000182670.13	10.9568
HTP0625A	T21	MS1	Male	40.1	TTC3	ENSG00000182670.13	12.3097
HTP0626A	T21	MS2	Male	14.2	TTC3	ENSG00000182670.13	11.6808
HTP0627A	T21	MS3	Female	21.1	TTC3	ENSG00000182670.13	3.89906
HTP0629A	T21	MS1	Female	7	TTC3	ENSG00000182670.13	13.6023
HTP0630A	T21	MS2	Male	39.9	TTC3	ENSG00000182670.13	10.6067
HTP0631A	T21	MS1	Female	33	TTC3	ENSG00000182670.13	10.8061
HTP0632A	T21	MS2	Female	26.4	TTC3	ENSG00000182670.13	9.52082
HTP0633A	T21	MS1	Male	33.1	TTC3	ENSG00000182670.13	11.2962
HTP0634A	T21	MS2	Male	20.4	TTC3	ENSG00000182670.13	8.54275
HTP0637A	T21	MS3	Female	20.1	TTC3	ENSG00000182670.13	9.80228
HTP0638A	T21	MS3	Female	32.7	TTC3	ENSG00000182670.13	4.21474
HTP0639A	T21	MS1	Male	27.3	TTC3	ENSG00000182670.13	9.66772
HTP0641A	T21	MS1	Male	46.6	TTC3	ENSG00000182670.13	6.71092
HTP0642A	T21	MS3	Female	25.2	TTC3	ENSG00000182670.13	6.28979
HTP0643A	T21	MS3	Male	29.7	TTC3	ENSG00000182670.13	5.73788
HTP0644A	T21	MS3	Male	28.7	TTC3	ENSG00000182670.13	7.67129
HTP0645A	T21	MS1	Male	28.4	TTC3	ENSG00000182670.13	7.89944
HTP0646A	T21	MS3	Male	17.1	TTC3	ENSG00000182670.13	7.38596
HTP0647A	T21	MS1	Male	7	TTC3	ENSG00000182670.13	12.2785
HTP0650A	T21	MS1	Female	45.7	TTC3	ENSG00000182670.13	12.3544
HTP0651A	T21	MS3	Male	31.2	TTC3	ENSG00000182670.13	8.64414
HTP0652A	T21	MS1	Female	35.1	TTC3	ENSG00000182670.13	11.6435
HTP0654A	T21	MS1	Female	26.9	TTC3	ENSG00000182670.13	9.2402
HTP0657A	T21	MS3	Male	16.9	TTC3	ENSG00000182670.13	9.82564
HTP0658A	T21	MS1	Male	15.3	TTC3	ENSG00000182670.13	11.5895
HTP0659A	T21	MS1	Female	36.5	TTC3	ENSG00000182670.13	13.3456
HTP0660A	T21	MS1	Male	13	TTC3	ENSG00000182670.13	13.1506
HTP0661A	T21	MS1	Male	28.4	TTC3	ENSG00000182670.13	11.6341
HTP0662A	T21	MS1	Female	26.1	TTC3	ENSG00000182670.13	7.71973
HTP0663A	T21	MS3	Female	20.5	TTC3	ENSG00000182670.13	5.18455
HTP0664A	T21	MS2	Female	29.4	TTC3	ENSG00000182670.13	9.09032
HTP0665A	T21	MS1	Female	23.4	TTC3	ENSG00000182670.13	10.7044
HTP0666A	T21	MS3	Male	17.4	TTC3	ENSG00000182670.13	5.74419
HTP0667A	T21	MS2	Male	24.1	TTC3	ENSG00000182670.13	9.8698
HTP0668A	T21	MS1	Female	29.7	TTC3	ENSG00000182670.13	9.94673
HTP0672A	T21	MS1	Male	17.2	TTC3	ENSG00000182670.13	6.30904
HTP0676A	T21	MS1	Female	19.3	TTC3	ENSG00000182670.13	13.0439
HTP0351A	T21	MS2	Male	27	TTC3	ENSG00000182670.13	5.62648

## Sheet: S5A
Analyte	MS1_vs_D21_l2fc	MS1_vs_D21_padj	MS2_vs_D21_l2fc	MS2_vs_D21_padj	MS3_vs_D21_l2fc	MS3_vs_D21_padj	MS2_vs_MS1_l2fc	MS2_vs_MS1_padj	MS3_vs_MS1_l2fc	MS3_vs_MS1_padj	MS3_vs_MS2_l2fc	MS3_vs_MS2_padj
IL-10	0.942281	2.03276e-09	0.694859	0.00338323	0.694859	2.14183e-11	-0.0858514	0.831115	0.266518	0.26567	0.366702	0.0764022
IP-10	0.826896	3.37388e-09	0.496213	0.263511	0.496213	6.38801e-10	-0.0684285	0.854334	0.0812288	0.786861	0.149991	0.610895
PlGF	0.509532	1.43444e-05	0.613635	6.32737e-05	0.613635	9.37483e-06	0.0481809	0.854334	0.00842873	0.977346	-0.0457446	0.858973
IL-16	0.446084	1.55321e-05	0.112826	0.575412	0.112826	0.00030016	-0.292204	0.0248718	-0.0280475	0.832456	0.304247	0.0048892
TNF-alpha	0.353169	4.72713e-05	0.219343	0.0748441	0.219343	0.000602872	-0.0122159	0.942258	-0.00102214	0.988763	0.0288946	0.858973
VEGF-A	0.549748	4.72713e-05	0.264879	0.208011	0.264879	0.000919803	-0.113074	0.831115	-0.0384566	0.832456	0.136297	0.44307
IL-1beta	-0.753344	0.000130095	-0.704431	0.0173102	-0.704431	0.185372	-0.0436736	0.921765	0.420551	0.0742935	0.4046	0.0799552
IL-29	-0.843887	0.00017364	-1.20428	6.32737e-05	-1.20428	0.0152317	-0.189241	0.831115	0.163304	0.743906	0.330736	0.331521
TSLP	1.10762	0.00017364	1.46534	0.000185831	1.46534	3.38068e-06	0.176085	0.831115	0.23704	0.669868	0.0592531	0.858973
IL-17C	1.23598	0.00017364	0.869717	0.0867733	0.869717	7.53699e-05	0.14133	0.856834	0.265369	0.724052	0.145931	0.858973
CRP	1.21012	0.00344625	0.451306	0.555749	0.451306	4.08856e-10	-0.307182	0.831115	1.05917	0.0250992	1.29229	0.00549947
MCP-1	0.254437	0.00344625	0.0560019	0.939497	0.0560019	1.37146e-05	-0.0523172	0.831115	0.101305	0.469446	0.123502	0.337673
IL-8	0.471217	0.00397975	0.30365	0.277536	0.30365	0.180505	0.0742963	0.831115	-0.219217	0.165457	-0.33617	0.0451679
VEGF-D	-0.260052	0.00397975	-0.0189114	0.939497	-0.0189114	0.276035	0.119982	0.831115	0.0720143	0.724052	-0.0846524	0.697792
IL-17D	0.800616	0.00788743	0.779444	0.0834109	0.779444	0.000927415	0.136194	0.831115	0.0690733	0.832456	-0.233323	0.598559
IL-9	0.889554	0.013071	0.398529	0.568616	0.398529	0.00383537	0.0928124	0.921765	0.242282	0.724052	0.148406	0.858973
IL-6	0.514695	0.0139813	0.566808	0.0834109	0.566808	4.08856e-10	-0.106246	0.831115	0.646936	0.0119748	0.66786	0.00841554
TNF-beta	-0.381265	0.0145275	-0.535705	0.0867733	-0.535705	0.00355294	-0.19493	0.831115	-0.0994972	0.724052	0.0889488	0.858973
FGF (basic)	0.569707	0.0307404	0.564724	0.141862	0.564724	0.48865	-0.347022	0.831115	-0.26681	0.618188	0.134305	0.858973
MIP-3alpha	0.416017	0.068418	0.386649	0.244411	0.386649	0.000507453	0.13609	0.831115	0.405087	0.0573847	0.288566	0.277872
MIP-1beta	-0.260177	0.0687764	-0.61654	0.0692714	-0.61654	0.144687	-0.065052	0.831115	0.0470358	0.832456	0.118176	0.574722
Eotaxin	0.263133	0.0687764	-0.124793	0.804551	-0.124793	0.313228	-0.0820195	0.831115	-0.0694914	0.786861	0.0442242	0.858973
IL-17B	-0.723067	0.0724495	-1.38268	0.0173102	-1.38268	0.0469984	-0.0346748	0.942258	-0.110121	0.832456	-0.200232	0.858973
IL-5	-0.470809	0.0724495	-0.665132	0.0867733	-0.665132	0.409995	-0.307904	0.831115	0.151792	0.773337	0.494889	0.13807
SAA	0.645003	0.0724495	0.391529	0.532776	0.391529	6.7186e-07	-0.0922475	0.921765	1.00811	0.0250992	1.06769	0.011693
IL-27	-0.251667	0.07579	-0.100285	0.810842	-0.100285	0.185372	-0.0180827	0.942258	0.347816	0.0250992	0.336098	0.0312306
IL-3	0.343761	0.131466	0.165195	0.659525	0.165195	0.186764	0.191927	0.831115	0.0974484	0.832456	-0.0809829	0.858973
TARC	0.285848	0.147102	-0.248625	0.636258	-0.248625	0.904829	0.100169	0.831115	-0.140561	0.721677	-0.146729	0.610895
MIP-1alpha	0.188671	0.191899	0.00940506	0.955585	0.00940506	0.0238381	0.0284395	0.921765	0.105285	0.669868	0.0480681	0.858973
IL-12/IL-23p40	-0.157223	0.21915	-0.305086	0.0748441	-0.305086	0.0548828	-0.0122799	0.942258	-0.0619059	0.786861	-0.0303534	0.858973
IL-22	0.503884	0.290887	0.866973	0.165875	0.866973	0.000406272	0.220352	0.831115	0.742705	0.0573847	0.499211	0.288683
IFN-gamma	-0.208181	0.3475	-0.670078	0.0285686	-0.670078	0.732603	-0.0594112	0.862121	0.0662314	0.832456	0.142129	0.858973
IL-31	0.248895	0.349698	-0.0198533	0.955585	-0.0198533	0.438001	-0.435962	0.590484	-0.398783	0.12322	0.0859735	0.858973
ICAM-1	-0.0886087	0.406105	-0.0114081	0.955585	-0.0114081	0.894609	0.0940026	0.831115	0.103574	0.377119	0.0211241	0.858973
VEGF-C	-0.196628	0.526964	-0.222521	0.636258	-0.222521	0.489592	-0.127529	0.831115	0.176824	0.724052	0.361817	0.288683
GM-CSF	-0.163766	0.535009	0.290858	0.446708	0.290858	0.732603	0.0231214	0.942258	0.0427727	0.832456	0.0407234	0.858973
IL-13	-0.113376	0.535009	-0.132997	0.728003	-0.132997	0.144134	-0.193637	0.831115	-0.0954602	0.724052	0.10221	0.552693
VEGFR-1/Flt-1	-0.0734045	0.535009	0.0926053	0.636258	0.0926053	0.512738	0.0980146	0.831115	0.0995469	0.395132	-0.0190353	0.858973
VCAM-1	0.0682944	0.535009	0.13994	0.413643	0.13994	0.313228	0.0797521	0.831115	0.0713686	0.724052	0.0203215	0.866298
IL-12p70	-0.185152	0.535009	-0.643973	0.123304	-0.643973	0.907992	-0.172589	0.831115	0.137038	0.786861	0.238918	0.574722
MCP-4	0.111659	0.540027	-0.0660862	0.881374	-0.0660862	0.447366	0.0352654	0.921765	0.0203206	0.905486	-0.0211036	0.901329
IL-2	0.18023	0.540027	0.168494	0.772099	0.168494	0.732603	0.109637	0.854334	0.136446	0.786861	0.118096	0.858973
IL-1alpha	-0.203119	0.540027	-0.323416	0.595503	-0.323416	0.602026	-0.192781	0.831115	0.0529429	0.900892	0.295858	0.574722
IFN-beta	0.212163	0.540027	-0.323274	0.636258	-0.323274	0.429064	-0.329901	0.831115	-0.100724	0.832456	0.156206	0.858973
IL-4	0.117567	0.540027	0.33729	0.213413	0.33729	0.23473	0.0949821	0.831115	0.111508	0.734617	0.0200553	0.901329
IL-23	-0.18692	0.540027	0.157178	0.810842	0.157178	0.801322	-0.00294148	0.988808	0.0980563	0.832456	0.0703916	0.858973
Tie-2	-0.0424131	0.582422	-0.00628595	0.955585	-0.00628595	0.92221	0.0863473	0.831115	0.0619416	0.669868	-0.0103513	0.901329
Eotaxin-3	0.0673162	0.620794	-0.108357	0.810842	-0.108357	0.768593	-0.00140352	0.988808	-0.00352624	0.988036	-0.00299802	0.976505
IL-1RA	0.0620755	0.712102	0.0722777	0.881374	0.0722777	0.0541945	-0.0571848	0.831115	0.327714	0.0511921	0.389691	0.0188516
IL-17A	0.045374	0.760886	0.0411937	0.916825	0.0411937	0.0748369	-0.116911	0.831115	0.203592	0.399734	0.312198	0.084366
IL-7	-0.0487374	0.760886	-0.125127	0.659525	-0.125127	0.632342	-0.0328383	0.921765	0.00715843	0.98544	0.0485503	0.858973
MDC	0.0249644	0.833303	-0.359454	0.446708	-0.359454	0.732603	-0.0680892	0.831115	0.0562585	0.786861	0.161097	0.288683
IL-15	-0.00863383	0.906187	0.0230476	0.881374	0.0230476	0.0447032	0.0526361	0.831115	0.181267	0.0573847	0.162235	0.0774166
IFN-alpha2a	0.019274	0.915809	-0.131754	0.804551	-0.131754	0.904829	-0.140803	0.831115	-0.0485328	0.832456	0.0941853	0.858973

## Sheet: S5B
SampleID	Karyotype	subtype	Sex	Age	Analyte	units	value
HTP0591A	T21	MS2	Male	31.9	FGF (basic)	pg/mL	4.99659
HTP0591A	T21	MS2	Male	31.9	PlGF	pg/mL	6.51804
HTP0591A	T21	MS2	Male	31.9	Tie-2	pg/mL	4790.2
HTP0591A	T21	MS2	Male	31.9	VEGF-C	pg/mL	25.4343
HTP0591A	T21	MS2	Male	31.9	VEGF-D	pg/mL	756.395
HTP0591A	T21	MS2	Male	31.9	VEGFR-1/Flt-1	pg/mL	96.3361
HTP0591A	T21	MS2	Male	31.9	Eotaxin	pg/mL	181.315
HTP0591A	T21	MS2	Male	31.9	Eotaxin-3	pg/mL	20.626
HTP0591A	T21	MS2	Male	31.9	IP-10	pg/mL	488.726
HTP0591A	T21	MS2	Male	31.9	MCP-1	pg/mL	111.572
HTP0591A	T21	MS2	Male	31.9	MCP-4	pg/mL	34.6071
HTP0591A	T21	MS2	Male	31.9	MDC	pg/mL	1042.81
HTP0591A	T21	MS2	Male	31.9	MIP-1alpha	pg/mL	11.0774
HTP0591A	T21	MS2	Male	31.9	MIP-1beta	pg/mL	37.7447
HTP0591A	T21	MS2	Male	31.9	TARC	pg/mL	84.8907
HTP0591A	T21	MS2	Male	31.9	GM-CSF	pg/mL	0.0678686
HTP0591A	T21	MS2	Male	31.9	IL-12/IL-23p40	pg/mL	113.2
HTP0591A	T21	MS2	Male	31.9	IL-15	pg/mL	4.2006
HTP0591A	T21	MS2	Male	31.9	IL-16	pg/mL	222.869
HTP0591A	T21	MS2	Male	31.9	IL-17A	pg/mL	1.16611
HTP0591A	T21	MS2	Male	31.9	IL-1alpha	pg/mL	5.53497
HTP0591A	T21	MS2	Male	31.9	IL-5	pg/mL	0.0464107
HTP0591A	T21	MS2	Male	31.9	IL-7	pg/mL	0.863167
HTP0591A	T21	MS2	Male	31.9	TNF-beta	pg/mL	0.286164
HTP0591A	T21	MS2	Male	31.9	VEGF-A	pg/mL	39.0054
HTP0591A	T21	MS2	Male	31.9	IL-17B	pg/mL	0.521694
HTP0591A	T21	MS2	Male	31.9	IL-17C	pg/mL	0.77669
HTP0591A	T21	MS2	Male	31.9	IL-17D	pg/mL	1.05255
HTP0591A	T21	MS2	Male	31.9	IL-1RA	pg/mL	190.887
HTP0591A	T21	MS2	Male	31.9	IL-3	pg/mL	2.02263
HTP0591A	T21	MS2	Male	31.9	IL-9	pg/mL	0.0327925
HTP0591A	T21	MS2	Male	31.9	TSLP	pg/mL	1.10861
HTP0591A	T21	MS2	Male	31.9	IFN-gamma	pg/mL	9.83019
HTP0591A	T21	MS2	Male	31.9	IL-10	pg/mL	0.530888
HTP0591A	T21	MS2	Male	31.9	IL-12p70	pg/mL	0.0985831
HTP0591A	T21	MS2	Male	31.9	IL-13	pg/mL	0.175108
HTP0591A	T21	MS2	Male	31.9	IL-1beta	pg/mL	0.0454853
HTP0591A	T21	MS2	Male	31.9	IL-2	pg/mL	0.196318
HTP0591A	T21	MS2	Male	31.9	IL-4	pg/mL	0.00963762
HTP0591A	T21	MS2	Male	31.9	IL-6	pg/mL	0.733586
HTP0591A	T21	MS2	Male	31.9	IL-8	pg/mL	2.15319
HTP0591A	T21	MS2	Male	31.9	TNF-alpha	pg/mL	2.77946
HTP0591A	T21	MS2	Male	31.9	IL-22	pg/mL	4.6111
HTP0591A	T21	MS2	Male	31.9	IL-23	pg/mL	2.11462
HTP0591A	T21	MS2	Male	31.9	IL-27	pg/mL	1954.59
HTP0591A	T21	MS2	Male	31.9	IL-31	pg/mL	0.0889798
HTP0591A	T21	MS2	Male	31.9	MIP-3alpha	pg/mL	11.5774
HTP0591A	T21	MS2	Male	31.9	IFN-alpha2a	pg/mL	0.136865
HTP0591A	T21	MS2	Male	31.9	IFN-beta	pg/mL	2.32472
HTP0591A	T21	MS2	Male	31.9	IL-29	pg/mL	13.3011
HTP0591A	T21	MS2	Male	31.9	CRP	pg/mL	829630
HTP0591A	T21	MS2	Male	31.9	ICAM-1	pg/mL	390853
HTP0591A	T21	MS2	Male	31.9	SAA	pg/mL	2.74729e+06
HTP0591A	T21	MS2	Male	31.9	VCAM-1	pg/mL	520436
HTP0330A	T21	MS1	Male	6.1	FGF (basic)	pg/mL	2.8486
HTP0330A	T21	MS1	Male	6.1	PlGF	pg/mL	5.97579
HTP0330A	T21	MS1	Male	6.1	Tie-2	pg/mL	5821.75
HTP0330A	T21	MS1	Male	6.1	VEGF-C	pg/mL	58.6126
HTP0330A	T21	MS1	Male	6.1	VEGF-D	pg/mL	482.146
HTP0330A	T21	MS1	Male	6.1	VEGFR-1/Flt-1	pg/mL	75.0449
HTP0330A	T21	MS1	Male	6.1	Eotaxin	pg/mL	174.317
HTP0330A	T21	MS1	Male	6.1	Eotaxin-3	pg/mL	13.5223
HTP0330A	T21	MS1	Male	6.1	IP-10	pg/mL	273.258
HTP0330A	T21	MS1	Male	6.1	MCP-1	pg/mL	93.0245
HTP0330A	T21	MS1	Male	6.1	MCP-4	pg/mL	29.0159
HTP0330A	T21	MS1	Male	6.1	MDC	pg/mL	1411.18
HTP0330A	T21	MS1	Male	6.1	MIP-1alpha	pg/mL	6.44291
HTP0330A	T21	MS1	Male	6.1	MIP-1beta	pg/mL	19.9657
HTP0330A	T21	MS1	Male	6.1	TARC	pg/mL	130.884
HTP0330A	T21	MS1	Male	6.1	GM-CSF	pg/mL	0.285276
HTP0330A	T21	MS1	Male	6.1	IL-12/IL-23p40	pg/mL	183.355
HTP0330A	T21	MS1	Male	6.1	IL-15	pg/mL	1.98927
HTP0330A	T21	MS1	Male	6.1	IL-16	pg/mL	291.987
HTP0330A	T21	MS1	Male	6.1	IL-17A	pg/mL	1.97632
HTP0330A	T21	MS1	Male	6.1	IL-1alpha	pg/mL	0.457913
HTP0330A	T21	MS1	Male	6.1	IL-5	pg/mL	0.256532
HTP0330A	T21	MS1	Male	6.1	IL-7	pg/mL	2.5983
HTP0330A	T21	MS1	Male	6.1	TNF-beta	pg/mL	0.2416
HTP0330A	T21	MS1	Male	6.1	VEGF-A	pg/mL	63.5815
HTP0330A	T21	MS1	Male	6.1	IL-17B	pg/mL	30.6771
HTP0330A	T21	MS1	Male	6.1	IL-17C	pg/mL	1.24844
HTP0330A	T21	MS1	Male	6.1	IL-17D	pg/mL	7.58981
HTP0330A	T21	MS1	Male	6.1	IL-1RA	pg/mL	185.909
HTP0330A	T21	MS1	Male	6.1	IL-3	pg/mL	6.01471
HTP0330A	T21	MS1	Male	6.1	IL-9	pg/mL	0.375369
HTP0330A	T21	MS1	Male	6.1	TSLP	pg/mL	0.348831
HTP0330A	T21	MS1	Male	6.1	IFN-gamma	pg/mL	3.12973
HTP0330A	T21	MS1	Male	6.1	IL-10	pg/mL	0.435857
HTP0330A	T21	MS1	Male	6.1	IL-12p70	pg/mL	0.0562619
HTP0330A	T21	MS1	Male	6.1	IL-13	pg/mL	0.212018
HTP0330A	T21	MS1	Male	6.1	IL-1beta	pg/mL	0.0279165
HTP0330A	T21	MS1	Male	6.1	IL-2	pg/mL	0.0259879
HTP0330A	T21	MS1	Male	6.1	IL-4	pg/mL	0.000803042
HTP0330A	T21	MS1	Male	6.1	IL-6	pg/mL	0.229463
HTP0330A	T21	MS1	Male	6.1	IL-8	pg/mL	5.67245
HTP0330A	T21	MS1	Male	6.1	TNF-alpha	pg/mL	3.28204
HTP0330A	T21	MS1	Male	6.1	IL-22	pg/mL	0.0618928
HTP0330A	T21	MS1	Male	6.1	IL-23	pg/mL	1.16308
HTP0330A	T21	MS1	Male	6.1	IL-27	pg/mL	450.528
HTP0330A	T21	MS1	Male	6.1	IL-31	pg/mL	0.183441
HTP0330A	T21	MS1	Male	6.1	MIP-3alpha	pg/mL	16.7564
HTP0330A	T21	MS1	Male	6.1	IFN-alpha2a	pg/mL	0.165125
HTP0330A	T21	MS1	Male	6.1	IFN-beta	pg/mL	1.79623
HTP0330A	T21	MS1	Male	6.1	IL-29	pg/mL	1.07751
HTP0330A	T21	MS1	Male	6.1	CRP	pg/mL	183637
HTP0330A	T21	MS1	Male	6.1	ICAM-1	pg/mL	428100
HTP0330A	T21	MS1	Male	6.1	SAA	pg/mL	410039
HTP0330A	T21	MS1	Male	6.1	VCAM-1	pg/mL	573184
HTP0236A2	T21	MS1	Male	11.3	FGF (basic)	pg/mL	20.04
HTP0236A2	T21	MS1	Male	11.3	PlGF	pg/mL	10.9
HTP0236A2	T21	MS1	Male	11.3	Tie-2	pg/mL	4920.37
HTP0236A2	T21	MS1	Male	11.3	VEGF-C	pg/mL	509.668
HTP0236A2	T21	MS1	Male	11.3	VEGF-D	pg/mL	520.729
HTP0236A2	T21	MS1	Male	11.3	VEGFR-1/Flt-1	pg/mL	95.4428
HTP0236A2	T21	MS1	Male	11.3	Eotaxin	pg/mL	38.0436
HTP0236A2	T21	MS1	Male	11.3	Eotaxin-3	pg/mL	16.9089
HTP0236A2	T21	MS1	Male	11.3	IP-10	pg/mL	190.288
HTP0236A2	T21	MS1	Male	11.3	MCP-1	pg/mL	88.5479
HTP0236A2	T21	MS1	Male	11.3	MCP-4	pg/mL	10.9307
HTP0236A2	T21	MS1	Male	11.3	MDC	pg/mL	1229.29
HTP0236A2	T21	MS1	Male	11.3	MIP-1alpha	pg/mL	8.67133
HTP0236A2	T21	MS1	Male	11.3	MIP-1beta	pg/mL	16.4654
HTP0236A2	T21	MS1	Male	11.3	TARC	pg/mL	20.1004
HTP0236A2	T21	MS1	Male	11.3	GM-CSF	pg/mL	0.258107
HTP0236A2	T21	MS1	Male	11.3	IL-12/IL-23p40	pg/mL	275.295
HTP0236A2	T21	MS1	Male	11.3	IL-15	pg/mL	1.32562
HTP0236A2	T21	MS1	Male	11.3	IL-16	pg/mL	245.731
HTP0236A2	T21	MS1	Male	11.3	IL-17A	pg/mL	5.90991
HTP0236A2	T21	MS1	Male	11.3	IL-1alpha	pg/mL	1.04384
HTP0236A2	T21	MS1	Male	11.3	IL-5	pg/mL	0.271462
HTP0236A2	T21	MS1	Male	11.3	IL-7	pg/mL	1.04524
HTP0236A2	T21	MS1	Male	11.3	TNF-beta	pg/mL	0.26602
HTP0236A2	T21	MS1	Male	11.3	VEGF-A	pg/mL	26.8661
HTP0236A2	T21	MS1	Male	11.3	IL-17B	pg/mL	41.5515
HTP0236A2	T21	MS1	Male	11.3	IL-17C	pg/mL	1.10536
HTP0236A2	T21	MS1	Male	11.3	IL-17D	pg/mL	8.89022
HTP0236A2	T21	MS1	Male	11.3	IL-1RA	pg/mL	164.048
HTP0236A2	T21	MS1	Male	11.3	IL-3	pg/mL	1.92101
HTP0236A2	T21	MS1	Male	11.3	IL-9	pg/mL	0.389038
HTP0236A2	T21	MS1	Male	11.3	TSLP	pg/mL	0.565583
HTP0236A2	T21	MS1	Male	11.3	IFN-gamma	pg/mL	3.3092
HTP0236A2	T21	MS1	Male	11.3	IL-10	pg/mL	0.334073
HTP0236A2	T21	MS1	Male	11.3	IL-12p70	pg/mL	0.265006
HTP0236A2	T21	MS1	Male	11.3	IL-13	pg/mL	0.287382
HTP0236A2	T21	MS1	Male	11.3	IL-1beta	pg/mL	0.053336
HTP0236A2	T21	MS1	Male	11.3	IL-2	pg/mL	0.102708
HTP0236A2	T21	MS1	Male	11.3	IL-4	pg/mL	0.0288861
HTP0236A2	T21	MS1	Male	11.3	IL-6	pg/mL	0.428187
HTP0236A2	T21	MS1	Male	11.3	IL-8	pg/mL	1.89908
HTP0236A2	T21	MS1	Male	11.3	TNF-alpha	pg/mL	2.96588
HTP0236A2	T21	MS1	Male	11.3	IL-22	pg/mL	0.919627
HTP0236A2	T21	MS1	Male	11.3	IL-23	pg/mL	0.365954
HTP0236A2	T21	MS1	Male	11.3	IL-27	pg/mL	840.263
HTP0236A2	T21	MS1	Male	11.3	IL-31	pg/mL	0.367269
HTP0236A2	T21	MS1	Male	11.3	MIP-3alpha	pg/mL	7.42711
HTP0236A2	T21	MS1	Male	11.3	IFN-alpha2a	pg/mL	0.25256
HTP0236A2	T21	MS1	Male	11.3	IFN-beta	pg/mL	2.33027
HTP0236A2	T21	MS1	Male	11.3	IL-29	pg/mL	1.4561
HTP0236A2	T21	MS1	Male	11.3	CRP	pg/mL	226008
HTP0236A2	T21	MS1	Male	11.3	ICAM-1	pg/mL	267474
HTP0236A2	T21	MS1	Male	11.3	SAA	pg/mL	332593
HTP0236A2	T21	MS1	Male	11.3	VCAM-1	pg/mL	461869
HTP0491A	T21	MS1	Male	6.5	FGF (basic)	pg/mL	2.61548
HTP0491A	T21	MS1	Male	6.5	PlGF	pg/mL	7.18409
HTP0491A	T21	MS1	Male	6.5	Tie-2	pg/mL	6519.61
HTP0491A	T21	MS1	Male	6.5	VEGF-C	pg/mL	13.421
HTP0491A	T21	MS1	Male	6.5	VEGF-D	pg/mL	355.82
HTP0491A	T21	MS1	Male	6.5	VEGFR-1/Flt-1	pg/mL	43.3721
HTP0491A	T21	MS1	Male	6.5	Eotaxin	pg/mL	87.5585
HTP0491A	T21	MS1	Male	6.5	Eotaxin-3	pg/mL	15.0329
HTP0491A	T21	MS1	Male	6.5	IP-10	pg/mL	934.785
HTP0491A	T21	MS1	Male	6.5	MCP-1	pg/mL	105.564
HTP0491A	T21	MS1	Male	6.5	MCP-4	pg/mL	12.6483
HTP0491A	T21	MS1	Male	6.5	MDC	pg/mL	1115.56
HTP0491A	T21	MS1	Male	6.5	MIP-1alpha	pg/mL	15.1013
HTP0491A	T21	MS1	Male	6.5	MIP-1beta	pg/mL	31.245
HTP0491A	T21	MS1	Male	6.5	TARC	pg/mL	45.1666
HTP0491A	T21	MS1	Male	6.5	GM-CSF	pg/mL	0.154123
HTP0491A	T21	MS1	Male	6.5	IL-12/IL-23p40	pg/mL	148.644
HTP0491A	T21	MS1	Male	6.5	IL-15	pg/mL	1.46503
HTP0491A	T21	MS1	Male	6.5	IL-16	pg/mL	424.505
HTP0491A	T21	MS1	Male	6.5	IL-17A	pg/mL	3.17975
HTP0491A	T21	MS1	Male	6.5	IL-1alpha	pg/mL	0.183474
HTP0491A	T21	MS1	Male	6.5	IL-5	pg/mL	0.268413
HTP0491A	T21	MS1	Male	6.5	IL-7	pg/mL	1.026
HTP0491A	T21	MS1	Male	6.5	TNF-beta	pg/mL	0.241091
HTP0491A	T21	MS1	Male	6.5	VEGF-A	pg/mL	27.7327
HTP0491A	T21	MS1	Male	6.5	IL-17B	pg/mL	12.4005
HTP0491A	T21	MS1	Male	6.5	IL-17C	pg/mL	4.77192
HTP0491A	T21	MS1	Male	6.5	IL-17D	pg/mL	6.22044
HTP0491A	T21	MS1	Male	6.5	IL-1RA	pg/mL	204.868
HTP0491A	T21	MS1	Male	6.5	IL-3	pg/mL	1.30326
HTP0491A	T21	MS1	Male	6.5	IL-9	pg/mL	0.34639
HTP0491A	T21	MS1	Male	6.5	TSLP	pg/mL	0.569686
HTP0491A	T21	MS1	Male	6.5	IFN-gamma	pg/mL	3.77748
HTP0491A	T21	MS1	Male	6.5	IL-10	pg/mL	0.730338
HTP0491A	T21	MS1	Male	6.5	IL-12p70	pg/mL	0.0141187
HTP0491A	T21	MS1	Male	6.5	IL-13	pg/mL	0.163067
HTP0491A	T21	MS1	Male	6.5	IL-1beta	pg/mL	0.0141506
HTP0491A	T21	MS1	Male	6.5	IL-2	pg/mL	0.169029
HTP0491A	T21	MS1	Male	6.5	IL-4	pg/mL	0.00132452
HTP0491A	T21	MS1	Male	6.5	IL-6	pg/mL	0.475164
HTP0491A	T21	MS1	Male	6.5	IL-8	pg/mL	3.0625
HTP0491A	T21	MS1	Male	6.5	TNF-alpha	pg/mL	4.86899
HTP0491A	T21	MS1	Male	6.5	IL-22	pg/mL	1.50493
HTP0491A	T21	MS1	Male	6.5	IL-23	pg/mL	0.847203
HTP0491A	T21	MS1	Male	6.5	IL-27	pg/mL	1531.16
HTP0491A	T21	MS1	Male	6.5	IL-31	pg/mL	0.027956
HTP0491A	T21	MS1	Male	6.5	MIP-3alpha	pg/mL	15.9437
HTP0491A	T21	MS1	Male	6.5	IFN-alpha2a	pg/mL	0.180233
HTP0491A	T21	MS1	Male	6.5	IFN-beta	pg/mL	2.24256
HTP0491A	T21	MS1	Male	6.5	IL-29	pg/mL	1.8471
HTP0491A	T21	MS1	Male	6.5	CRP	pg/mL	604965
HTP0491A	T21	MS1	Male	6.5	ICAM-1	pg/mL	885015
HTP0491A	T21	MS1	Male	6.5	SAA	pg/mL	1.32466e+06
HTP0491A	T21	MS1	Male	6.5	VCAM-1	pg/mL	1.10304e+06
HTP0279B	Control	D21	Male	11.5	FGF (basic)	pg/mL	6.31811
HTP0279B	Control	D21	Male	11.5	PlGF	pg/mL	5.11758
HTP0279B	Control	D21	Male	11.5	Tie-2	pg/mL	4476.67
HTP0279B	Control	D21	Male	11.5	VEGF-C	pg/mL	56.3606
HTP0279B	Control	D21	Male	11.5	VEGF-D	pg/mL	551.73
HTP0279B	Control	D21	Male	11.5	VEGFR-1/Flt-1	pg/mL	83.824
HTP0279B	Control	D21	Male	11.5	Eotaxin	pg/mL	84.8973
HTP0279B	Control	D21	Male	11.5	Eotaxin-3	pg/mL	15.2529
HTP0279B	Control	D21	Male	11.5	IP-10	pg/mL	142.51
HTP0279B	Control	D21	Male	11.5	MCP-1	pg/mL	61.7444
HTP0279B	Control	D21	Male	11.5	MCP-4	pg/mL	22.1189
HTP0279B	Control	D21	Male	11.5	MDC	pg/mL	1447.03
HTP0279B	Control	D21	Male	11.5	MIP-1alpha	pg/mL	10.3052
HTP0279B	Control	D21	Male	11.5	MIP-1beta	pg/mL	32.3521
HTP0279B	Control	D21	Male	11.5	TARC	pg/mL	61.0038
HTP0279B	Control	D21	Male	11.5	GM-CSF	pg/mL	0.526395
HTP0279B	Control	D21	Male	11.5	IL-12/IL-23p40	pg/mL	308.81
HTP0279B	Control	D21	Male	11.5	IL-15	pg/mL	2.23174
HTP0279B	Control	D21	Male	11.5	IL-16	pg/mL	334.89
HTP0279B	Control	D21	Male	11.5	IL-17A	pg/mL	5.22604
HTP0279B	Control	D21	Male	11.5	IL-1alpha	pg/mL	1.68838
HTP0279B	Control	D21	Male	11.5	IL-5	pg/mL	1.043
HTP0279B	Control	D21	Male	11.5	IL-7	pg/mL	1.61996
HTP0279B	Control	D21	Male	11.5	TNF-beta	pg/mL	0.547106
HTP0279B	Control	D21	Male	11.5	VEGF-A	pg/mL	26.4748
HTP0279B	Control	D21	Male	11.5	IL-17B	pg/mL	77.2294
HTP0279B	Control	D21	Male	11.5	IL-17C	pg/mL	0.272589
HTP0279B	Control	D21	Male	11.5	IL-17D	pg/mL	1.95019
HTP0279B	Control	D21	Male	11.5	IL-1RA	pg/mL	244.876
HTP0279B	Control	D21	Male	11.5	IL-3	pg/mL	2.81252
HTP0279B	Control	D21	Male	11.5	IL-9	pg/mL	0.171743
HTP0279B	Control	D21	Male	11.5	TSLP	pg/mL	0.177458
HTP0279B	Control	D21	Male	11.5	IFN-gamma	pg/mL	3.21297
HTP0279B	Control	D21	Male	11.5	IL-10	pg/mL	0.276998
HTP0279B	Control	D21	Male	11.5	IL-12p70	pg/mL	0.0274829
HTP0279B	Control	D21	Male	11.5	IL-13	pg/mL	0.228926
HTP0279B	Control	D21	Male	11.5	IL-1beta	pg/mL	0.0442718
HTP0279B	Control	D21	Male	11.5	IL-2	pg/mL	0.139556
HTP0279B	Control	D21	Male	11.5	IL-4	pg/mL	0.0180703
HTP0279B	Control	D21	Male	11.5	IL-6	pg/mL	0.250408
HTP0279B	Control	D21	Male	11.5	IL-8	pg/mL	1.4364
HTP0279B	Control	D21	Male	11.5	TNF-alpha	pg/mL	2.36773
HTP0279B	Control	D21	Male	11.5	IL-22	pg/mL	0.434088
HTP0279B	Control	D21	Male	11.5	IL-23	pg/mL	2.50288
HTP0279B	Control	D21	Male	11.5	IL-27	pg/mL	1797.91
HTP0279B	Control	D21	Male	11.5	IL-31	pg/mL	0.0516501
HTP0279B	Control	D21	Male	11.5	MIP-3alpha	pg/mL	11.6661
HTP0279B	Control	D21	Male	11.5	IFN-alpha2a	pg/mL	0.0842226
HTP0279B	Control	D21	Male	11.5	IFN-beta	pg/mL	12.9231
HTP0279B	Control	D21	Male	11.5	IL-29	pg/mL	4.94586
HTP0279B	Control	D21	Male	11.5	CRP	pg/mL	649868
HTP0279B	Control	D21	Male	11.5	ICAM-1	pg/mL	715092
HTP0279B	Control	D21	Male	11.5	SAA	pg/mL	1.83932e+06
HTP0279B	Control	D21	Male	11.5	VCAM-1	pg/mL	730477
HTP0599A	T21	MS3	Female	36.6	FGF (basic)	pg/mL	3.46665
HTP0599A	T21	MS3	Female	36.6	PlGF	pg/mL	6.58272
HTP0599A	T21	MS3	Female	36.6	Tie-2	pg/mL	5884
HTP0599A	T21	MS3	Female	36.6	VEGF-C	pg/mL	28.5002
HTP0599A	T21	MS3	Female	36.6	VEGF-D	pg/mL	1054.92
HTP0599A	T21	MS3	Female	36.6	VEGFR-1/Flt-1	pg/mL	73.7321
HTP0599A	T21	MS3	Female	36.6	Eotaxin	pg/mL	303.134
HTP0599A	T21	MS3	Female	36.6	Eotaxin-3	pg/mL	20.1094
HTP0599A	T21	MS3	Female	36.6	IP-10	pg/mL	1397.6
HTP0599A	T21	MS3	Female	36.6	MCP-1	pg/mL	119.908
HTP0599A	T21	MS3	Female	36.6	MCP-4	pg/mL	36.1632
HTP0599A	T21	MS3	Female	36.6	MDC	pg/mL	936.872
HTP0599A	T21	MS3	Female	36.6	MIP-1alpha	pg/mL	22.8646
HTP0599A	T21	MS3	Female	36.6	MIP-1beta	pg/mL	90.119
HTP0599A	T21	MS3	Female	36.6	TARC	pg/mL	34.6574
HTP0599A	T21	MS3	Female	36.6	GM-CSF	pg/mL	0.195284
HTP0599A	T21	MS3	Female	36.6	IL-12/IL-23p40	pg/mL	224.633
HTP0599A	T21	MS3	Female	36.6	IL-15	pg/mL	3.17215
HTP0599A	T21	MS3	Female	36.6	IL-16	pg/mL	247.72
HTP0599A	T21	MS3	Female	36.6	IL-17A	pg/mL	3.15941
HTP0599A	T21	MS3	Female	36.6	IL-1alpha	pg/mL	1.29431
HTP0599A	T21	MS3	Female	36.6	IL-5	pg/mL	0.267482
HTP0599A	T21	MS3	Female	36.6	IL-7	pg/mL	0.586878
HTP0599A	T21	MS3	Female	36.6	TNF-beta	pg/mL	0.32392
HTP0599A	T21	MS3	Female	36.6	VEGF-A	pg/mL	35.5183
HTP0599A	T21	MS3	Female	36.6	IL-17B	pg/mL	0.385615
HTP0599A	T21	MS3	Female	36.6	IL-17C	pg/mL	1.31319
HTP0599A	T21	MS3	Female	36.6	IL-17D	pg/mL	1.39573
HTP0599A	T21	MS3	Female	36.6	IL-1RA	pg/mL	228.582
HTP0599A	T21	MS3	Female	36.6	IL-3	pg/mL	2.33226
HTP0599A	T21	MS3	Female	36.6	IL-9	pg/mL	0.126638
HTP0599A	T21	MS3	Female	36.6	TSLP	pg/mL	0.498852
HTP0599A	T21	MS3	Female	36.6	IFN-gamma	pg/mL	51.1795
HTP0599A	T21	MS3	Female	36.6	IL-10	pg/mL	0.733629
HTP0599A	T21	MS3	Female	36.6	IL-12p70	pg/mL	0.234095
HTP0599A	T21	MS3	Female	36.6	IL-13	pg/mL	0.163159
HTP0599A	T21	MS3	Female	36.6	IL-1beta	pg/mL	0.0360759
HTP0599A	T21	MS3	Female	36.6	IL-2	pg/mL	0.323528
HTP0599A	T21	MS3	Female	36.6	IL-4	pg/mL	0.0147717
HTP0599A	T21	MS3	Female	36.6	IL-6	pg/mL	0.87048
HTP0599A	T21	MS3	Female	36.6	IL-8	pg/mL	1.25128
HTP0599A	T21	MS3	Female	36.6	TNF-alpha	pg/mL	3.94315
HTP0599A	T21	MS3	Female	36.6	IL-22	pg/mL	9.59603
HTP0599A	T21	MS3	Female	36.6	IL-23	pg/mL	1.07508
HTP0599A	T21	MS3	Female	36.6	IL-27	pg/mL	4943.01
HTP0599A	T21	MS3	Female	36.6	IL-31	pg/mL	0.0603362
HTP0599A	T21	MS3	Female	36.6	MIP-3alpha	pg/mL	10.6768
HTP0599A	T21	MS3	Female	36.6	IFN-alpha2a	pg/mL	0.253328
HTP0599A	T21	MS3	Female	36.6	IFN-beta	pg/mL	71.0914
HTP0599A	T21	MS3	Female	36.6	IL-29	pg/mL	68.2799
HTP0599A	T21	MS3	Female	36.6	CRP	pg/mL	1.41858e+07
HTP0599A	T21	MS3	Female	36.6	ICAM-1	pg/mL	397651
HTP0599A	T21	MS3	Female	36.6	SAA	pg/mL	4.41644e+07
HTP0599A	T21	MS3	Female	36.6	VCAM-1	pg/mL	634064
HTP0464A	T21	MS3	Male	22.7	FGF (basic)	pg/mL	2.58358
HTP0464A	T21	MS3	Male	22.7	PlGF	pg/mL	10.3351
HTP0464A	T21	MS3	Male	22.7	Tie-2	pg/mL	6005.57
HTP0464A	T21	MS3	Male	22.7	VEGF-C	pg/mL	34.9809
HTP0464A	T21	MS3	Male	22.7	VEGF-D	pg/mL	490.695
HTP0464A	T21	MS3	Male	22.7	VEGFR-1/Flt-1	pg/mL	73.8536
HTP0464A	T21	MS3	Male	22.7	Eotaxin	pg/mL	131.047
HTP0464A	T21	MS3	Male	22.7	Eotaxin-3	pg/mL	29.0921
HTP0464A	T21	MS3	Male	22.7	IP-10	pg/mL	187.43
HTP0464A	T21	MS3	Male	22.7	MCP-1	pg/mL	95.2401
HTP0464A	T21	MS3	Male	22.7	MCP-4	pg/mL	32.6982
HTP0464A	T21	MS3	Male	22.7	MDC	pg/mL	1510.06
HTP0464A	T21	MS3	Male	22.7	MIP-1alpha	pg/mL	9.95048
HTP0464A	T21	MS3	Male	22.7	MIP-1beta	pg/mL	32.4808
HTP0464A	T21	MS3	Male	22.7	TARC	pg/mL	32.8219
HTP0464A	T21	MS3	Male	22.7	GM-CSF	pg/mL	0.163557
HTP0464A	T21	MS3	Male	22.7	IL-12/IL-23p40	pg/mL	111.594
HTP0464A	T21	MS3	Male	22.7	IL-15	pg/mL	2.83371
HTP0464A	T21	MS3	Male	22.7	IL-16	pg/mL	358.051
HTP0464A	T21	MS3	Male	22.7	IL-17A	pg/mL	1.42157
HTP0464A	T21	MS3	Male	22.7	IL-1alpha	pg/mL	1.21447
HTP0464A	T21	MS3	Male	22.7	IL-5	pg/mL	0.135
HTP0464A	T21	MS3	Male	22.7	IL-7	pg/mL	0.870409
HTP0464A	T21	MS3	Male	22.7	TNF-beta	pg/mL	0.152661
HTP0464A	T21	MS3	Male	22.7	VEGF-A	pg/mL	42.2473
HTP0464A	T21	MS3	Male	22.7	IL-17B	pg/mL	1.46933
HTP0464A	T21	MS3	Male	22.7	IL-17C	pg/mL	2.39157
HTP0464A	T21	MS3	Male	22.7	IL-17D	pg/mL	8.50549
HTP0464A	T21	MS3	Male	22.7	IL-1RA	pg/mL	297.388
HTP0464A	T21	MS3	Male	22.7	IL-3	pg/mL	5.9238
HTP0464A	T21	MS3	Male	22.7	IL-9	pg/mL	0.0560545
HTP0464A	T21	MS3	Male	22.7	TSLP	pg/mL	1.04414
HTP0464A	T21	MS3	Male	22.7	IFN-gamma	pg/mL	0.64655
HTP0464A	T21	MS3	Male	22.7	IL-10	pg/mL	0.473266
HTP0464A	T21	MS3	Male	22.7	IL-12p70	pg/mL	0.0602205
HTP0464A	T21	MS3	Male	22.7	IL-13	pg/mL	0.380992
HTP0464A	T21	MS3	Male	22.7	IL-1beta	pg/mL	0.0315953
HTP0464A	T21	MS3	Male	22.7	IL-2	pg/mL	0.0933394
HTP0464A	T21	MS3	Male	22.7	IL-4	pg/mL	0.0096324
HTP0464A	T21	MS3	Male	22.7	IL-6	pg/mL	0.594249
HTP0464A	T21	MS3	Male	22.7	IL-8	pg/mL	4.38361
HTP0464A	T21	MS3	Male	22.7	TNF-alpha	pg/mL	2.20251
HTP0464A	T21	MS3	Male	22.7	IL-22	pg/mL	0.808527
HTP0464A	T21	MS3	Male	22.7	IL-23	pg/mL	0.24921
HTP0464A	T21	MS3	Male	22.7	IL-27	pg/mL	1542.63
HTP0464A	T21	MS3	Male	22.7	IL-31	pg/mL	0.0509418
HTP0464A	T21	MS3	Male	22.7	MIP-3alpha	pg/mL	9.66342
HTP0464A	T21	MS3	Male	22.7	IFN-alpha2a	pg/mL	0.439732
HTP0464A	T21	MS3	Male	22.7	IFN-beta	pg/mL	11.3303
HTP0464A	T21	MS3	Male	22.7	IL-29	pg/mL	0.95036
HTP0464A	T21	MS3	Male	22.7	CRP	pg/mL	1.20606e+07
HTP0464A	T21	MS3	Male	22.7	ICAM-1	pg/mL	456161
HTP0464A	T21	MS3	Male	22.7	SAA	pg/mL	6.08035e+06
HTP0464A	T21	MS3	Male	22.7	VCAM-1	pg/mL	598293
HTP0544A	T21	MS2	Male	38.1	FGF (basic)	pg/mL	1.1925
HTP0544A	T21	MS2	Male	38.1	PlGF	pg/mL	9.1789
HTP0544A	T21	MS2	Male	38.1	Tie-2	pg/mL	7733.39
HTP0544A	T21	MS2	Male	38.1	VEGF-C	pg/mL	26.1231
HTP0544A	T21	MS2	Male	38.1	VEGF-D	pg/mL	1162.61
HTP0544A	T21	MS2	Male	38.1	VEGFR-1/Flt-1	pg/mL	98.3754
HTP0544A	T21	MS2	Male	38.1	Eotaxin	pg/mL	202.542
HTP0544A	T21	MS2	Male	38.1	Eotaxin-3	pg/mL	17.7717
HTP0544A	T21	MS2	Male	38.1	IP-10	pg/mL	576.035
HTP0544A	T21	MS2	Male	38.1	MCP-1	pg/mL	127.275
HTP0544A	T21	MS2	Male	38.1	MCP-4	pg/mL	52.5705
HTP0544A	T21	MS2	Male	38.1	MDC	pg/mL	1001.33
HTP0544A	T21	MS2	Male	38.1	MIP-1alpha	pg/mL	11.1887
HTP0544A	T21	MS2	Male	38.1	MIP-1beta	pg/mL	23.0772
HTP0544A	T21	MS2	Male	38.1	TARC	pg/mL	47.261
HTP0544A	T21	MS2	Male	38.1	GM-CSF	pg/mL	0.0455372
HTP0544A	T21	MS2	Male	38.1	IL-12/IL-23p40	pg/mL	173.89
HTP0544A	T21	MS2	Male	38.1	IL-15	pg/mL	2.21592
HTP0544A	T21	MS2	Male	38.1	IL-16	pg/mL	212.965
HTP0544A	T21	MS2	Male	38.1	IL-17A	pg/mL	3.55966
HTP0544A	T21	MS2	Male	38.1	IL-1alpha	pg/mL	5.76037
HTP0544A	T21	MS2	Male	38.1	IL-5	pg/mL	0.0252721
HTP0544A	T21	MS2	Male	38.1	IL-7	pg/mL	0.82096
HTP0544A	T21	MS2	Male	38.1	TNF-beta	pg/mL	0.284593
HTP0544A	T21	MS2	Male	38.1	VEGF-A	pg/mL	27.6638
HTP0544A	T21	MS2	Male	38.1	IL-17B	pg/mL	2.69771
HTP0544A	T21	MS2	Male	38.1	IL-17C	pg/mL	10.6236
HTP0544A	T21	MS2	Male	38.1	IL-17D	pg/mL	7.14878
HTP0544A	T21	MS2	Male	38.1	IL-1RA	pg/mL	191.961
HTP0544A	T21	MS2	Male	38.1	IL-3	pg/mL	2.66157
HTP0544A	T21	MS2	Male	38.1	IL-9	pg/mL	0.509248
HTP0544A	T21	MS2	Male	38.1	TSLP	pg/mL	0.0947141
HTP0544A	T21	MS2	Male	38.1	IFN-gamma	pg/mL	7.94512
HTP0544A	T21	MS2	Male	38.1	IL-10	pg/mL	0.45089
HTP0544A	T21	MS2	Male	38.1	IL-12p70	pg/mL	0.0994483
HTP0544A	T21	MS2	Male	38.1	IL-13	pg/mL	0.190332
HTP0544A	T21	MS2	Male	38.1	IL-1beta	pg/mL	0.0177265
HTP0544A	T21	MS2	Male	38.1	IL-2	pg/mL	0.184856
HTP0544A	T21	MS2	Male	38.1	IL-4	pg/mL	0.0118147
HTP0544A	T21	MS2	Male	38.1	IL-6	pg/mL	0.716112
HTP0544A	T21	MS2	Male	38.1	IL-8	pg/mL	1.28501
HTP0544A	T21	MS2	Male	38.1	TNF-alpha	pg/mL	3.02893
HTP0544A	T21	MS2	Male	38.1	IL-22	pg/mL	0.749173
HTP0544A	T21	MS2	Male	38.1	IL-23	pg/mL	6.90721
HTP0544A	T21	MS2	Male	38.1	IL-27	pg/mL	809.915
HTP0544A	T21	MS2	Male	38.1	IL-31	pg/mL	0.0926005
HTP0544A	T21	MS2	Male	38.1	MIP-3alpha	pg/mL	2.37921
HTP0544A	T21	MS2	Male	38.1	IFN-alpha2a	pg/mL	0.629613
HTP0544A	T21	MS2	Male	38.1	IFN-beta	pg/mL	5.44818
HTP0544A	T21	MS2	Male	38.1	IL-29	pg/mL	6.65817
HTP0544A	T21	MS2	Male	38.1	CRP	pg/mL	5.84889e+06
HTP0544A	T21	MS2	Male	38.1	ICAM-1	pg/mL	513701
HTP0544A	T21	MS2	Male	38.1	SAA	pg/mL	168152795
HTP0544A	T21	MS2	Male	38.1	VCAM-1	pg/mL	887493
HTP0541A	T21	MS2	Male	29.7	FGF (basic)	pg/mL	1.77528
HTP0541A	T21	MS2	Male	29.7	PlGF	pg/mL	6.19894
HTP0541A	T21	MS2	Male	29.7	Tie-2	pg/mL	5368.5
HTP0541A	T21	MS2	Male	29.7	VEGF-C	pg/mL	30.5785
HTP0541A	T21	MS2	Male	29.7	VEGF-D	pg/mL	690.789
HTP0541A	T21	MS2	Male	29.7	VEGFR-1/Flt-1	pg/mL	126.403
HTP0541A	T21	MS2	Male	29.7	Eotaxin	pg/mL	187.317
HTP0541A	T21	MS2	Male	29.7	Eotaxin-3	pg/mL	24.0048
HTP0541A	T21	MS2	Male	29.7	IP-10	pg/mL	338.112
HTP0541A	T21	MS2	Male	29.7	MCP-1	pg/mL	107.367
HTP0541A	T21	MS2	Male	29.7	MCP-4	pg/mL	23.1251
HTP0541A	T21	MS2	Male	29.7	MDC	pg/mL	1023.26
HTP0541A	T21	MS2	Male	29.7	MIP-1alpha	pg/mL	7.80525
HTP0541A	T21	MS2	Male	29.7	MIP-1beta	pg/mL	14.9608
HTP0541A	T21	MS2	Male	29.7	TARC	pg/mL	36.3022
HTP0541A	T21	MS2	Male	29.7	GM-CSF	pg/mL	0.0861391
HTP0541A	T21	MS2	Male	29.7	IL-12/IL-23p40	pg/mL	76.0016
HTP0541A	T21	MS2	Male	29.7	IL-15	pg/mL	1.33214
HTP0541A	T21	MS2	Male	29.7	IL-16	pg/mL	152.455
HTP0541A	T21	MS2	Male	29.7	IL-17A	pg/mL	1.42146
HTP0541A	T21	MS2	Male	29.7	IL-1alpha	pg/mL	1.41036
HTP0541A	T21	MS2	Male	29.7	IL-5	pg/mL	0.0411823
HTP0541A	T21	MS2	Male	29.7	IL-7	pg/mL	0.728146
HTP0541A	T21	MS2	Male	29.7	TNF-beta	pg/mL	0.129706
HTP0541A	T21	MS2	Male	29.7	VEGF-A	pg/mL	25.8304
HTP0541A	T21	MS2	Male	29.7	IL-17B	pg/mL	2.27071
HTP0541A	T21	MS2	Male	29.7	IL-17C	pg/mL	0.575396
HTP0541A	T21	MS2	Male	29.7	IL-17D	pg/mL	6.81954
HTP0541A	T21	MS2	Male	29.7	IL-1RA	pg/mL	222.328
HTP0541A	T21	MS2	Male	29.7	IL-3	pg/mL	2.66157
HTP0541A	T21	MS2	Male	29.7	IL-9	pg/mL	0.0606708
HTP0541A	T21	MS2	Male	29.7	TSLP	pg/mL	1.37524
HTP0541A	T21	MS2	Male	29.7	IFN-gamma	pg/mL	3.01585
HTP0541A	T21	MS2	Male	29.7	IL-10	pg/mL	0.230258
HTP0541A	T21	MS2	Male	29.7	IL-12p70	pg/mL	0.0255023
HTP0541A	T21	MS2	Male	29.7	IL-13	pg/mL	0.190332
HTP0541A	T21	MS2	Male	29.7	IL-1beta	pg/mL	0.0924275
HTP0541A	T21	MS2	Male	29.7	IL-2	pg/mL	0.177629
HTP0541A	T21	MS2	Male	29.7	IL-4	pg/mL	0.0172552
HTP0541A	T21	MS2	Male	29.7	IL-6	pg/mL	0.503579
HTP0541A	T21	MS2	Male	29.7	IL-8	pg/mL	2.26352
HTP0541A	T21	MS2	Male	29.7	TNF-alpha	pg/mL	2.02914
HTP0541A	T21	MS2	Male	29.7	IL-22	pg/mL	0.542367
HTP0541A	T21	MS2	Male	29.7	IL-23	pg/mL	0.433085
HTP0541A	T21	MS2	Male	29.7	IL-27	pg/mL	1865.05
HTP0541A	T21	MS2	Male	29.7	IL-31	pg/mL	0.0326962
HTP0541A	T21	MS2	Male	29.7	MIP-3alpha	pg/mL	2.24425
HTP0541A	T21	MS2	Male	29.7	IFN-alpha2a	pg/mL	0.245451
HTP0541A	T21	MS2	Male	29.7	IFN-beta	pg/mL	2.52034
HTP0541A	T21	MS2	Male	29.7	IL-29	pg/mL	3.40461
HTP0541A	T21	MS2	Male	29.7	CRP	pg/mL	979631
HTP0541A	T21	MS2	Male	29.7	ICAM-1	pg/mL	419034
HTP0541A	T21	MS2	Male	29.7	SAA	pg/mL	3.23172e+06
HTP0541A	T21	MS2	Male	29.7	VCAM-1	pg/mL	504242
HTP0467A	T21	MS2	Female	32.5	FGF (basic)	pg/mL	1.73789
HTP0467A	T21	MS2	Female	32.5	PlGF	pg/mL	9.12524
HTP0467A	T21	MS2	Female	32.5	Tie-2	pg/mL	5972.34
HTP0467A	T21	MS2	Female	32.5	VEGF-C	pg/mL	30.0128
HTP0467A	T21	MS2	Female	32.5	VEGF-D	pg/mL	819.472
HTP0467A	T21	MS2	Female	32.5	VEGFR-1/Flt-1	pg/mL	102.152
HTP0467A	T21	MS2	Female	32.5	Eotaxin	pg/mL	229.341
HTP0467A	T21	MS2	Female	32.5	Eotaxin-3	pg/mL	21.7193
HTP0467A	T21	MS2	Female	32.5	IP-10	pg/mL	426.921
HTP0467A	T21	MS2	Female	32.5	MCP-1	pg/mL	54.2019
HTP0467A	T21	MS2	Female	32.5	MCP-4	pg/mL	27.0241
HTP0467A	T21	MS2	Female	32.5	MDC	pg/mL	1109.39
HTP0467A	T21	MS2	Female	32.5	MIP-1alpha	pg/mL	9.20959
HTP0467A	T21	MS2	Female	32.5	MIP-1beta	pg/mL	18.7112
HTP0467A	T21	MS2	Female	32.5	TARC	pg/mL	32.685
HTP0467A	T21	MS2	Female	32.5	GM-CSF	pg/mL	0.156738
HTP0467A	T21	MS2	Female	32.5	IL-12/IL-23p40	pg/mL	203.239
HTP0467A	T21	MS2	Female	32.5	IL-15	pg/mL	2.09057
HTP0467A	T21	MS2	Female	32.5	IL-16	pg/mL	261.232
HTP0467A	T21	MS2	Female	32.5	IL-17A	pg/mL	1.54252
HTP0467A	T21	MS2	Female	32.5	IL-1alpha	pg/mL	3.03478
HTP0467A	T21	MS2	Female	32.5	IL-5	pg/mL	0.26159
HTP0467A	T21	MS2	Female	32.5	IL-7	pg/mL	0.910517
HTP0467A	T21	MS2	Female	32.5	TNF-beta	pg/mL	0.189475
HTP0467A	T21	MS2	Female	32.5	VEGF-A	pg/mL	39.5883
HTP0467A	T21	MS2	Female	32.5	IL-17B	pg/mL	0.969554
HTP0467A	T21	MS2	Female	32.5	IL-17C	pg/mL	1.96348
HTP0467A	T21	MS2	Female	32.5	IL-17D	pg/mL	10.3933
HTP0467A	T21	MS2	Female	32.5	IL-1RA	pg/mL	216.445
HTP0467A	T21	MS2	Female	32.5	IL-3	pg/mL	7.00032
HTP0467A	T21	MS2	Female	32.5	IL-9	pg/mL	0.330001
HTP0467A	T21	MS2	Female	32.5	TSLP	pg/mL	0.563244
HTP0467A	T21	MS2	Female	32.5	IFN-gamma	pg/mL	5.42026
HTP0467A	T21	MS2	Female	32.5	IL-10	pg/mL	0.463009
HTP0467A	T21	MS2	Female	32.5	IL-12p70	pg/mL	0.155559
HTP0467A	T21	MS2	Female	32.5	IL-13	pg/mL	0.282696
HTP0467A	T21	MS2	Female	32.5	IL-1beta	pg/mL	0.0315953
HTP0467A	T21	MS2	Female	32.5	IL-2	pg/mL	0.0783113
HTP0467A	T21	MS2	Female	32.5	IL-4	pg/mL	0.0252898
HTP0467A	T21	MS2	Female	32.5	IL-6	pg/mL	1.12458
HTP0467A	T21	MS2	Female	32.5	IL-8	pg/mL	0.543699
HTP0467A	T21	MS2	Female	32.5	TNF-alpha	pg/mL	2.58751
HTP0467A	T21	MS2	Female	32.5	IL-22	pg/mL	2.47513
HTP0467A	T21	MS2	Female	32.5	IL-23	pg/mL	0.24921
HTP0467A	T21	MS2	Female	32.5	IL-27	pg/mL	1796.09
HTP0467A	T21	MS2	Female	32.5	IL-31	pg/mL	0.130769
HTP0467A	T21	MS2	Female	32.5	MIP-3alpha	pg/mL	8.39157
HTP0467A	T21	MS2	Female	32.5	IFN-alpha2a	pg/mL	0.114755
HTP0467A	T21	MS2	Female	32.5	IFN-beta	pg/mL	2.80674
HTP0467A	T21	MS2	Female	32.5	IL-29	pg/mL	1.81814
HTP0467A	T21	MS2	Female	32.5	CRP	pg/mL	3.41245e+07
HTP0467A	T21	MS2	Female	32.5	ICAM-1	pg/mL	521631
HTP0467A	T21	MS2	Female	32.5	SAA	pg/mL	5.63944e+07
HTP0467A	T21	MS2	Female	32.5	VCAM-1	pg/mL	728738
HTP0241A2	T21	MS3	Female	17.9	FGF (basic)	pg/mL	0.827956
HTP0241A2	T21	MS3	Female	17.9	PlGF	pg/mL	6.49839
HTP0241A2	T21	MS3	Female	17.9	Tie-2	pg/mL	4579.03
HTP0241A2	T21	MS3	Female	17.9	VEGF-C	pg/mL	32.4173
HTP0241A2	T21	MS3	Female	17.9	VEGF-D	pg/mL	537.555
HTP0241A2	T21	MS3	Female	17.9	VEGFR-1/Flt-1	pg/mL	80.4377
HTP0241A2	T21	MS3	Female	17.9	Eotaxin	pg/mL	144.391
HTP0241A2	T21	MS3	Female	17.9	Eotaxin-3	pg/mL	9.85406
HTP0241A2	T21	MS3	Female	17.9	IP-10	pg/mL	221.508
HTP0241A2	T21	MS3	Female	17.9	MCP-1	pg/mL	61.3049
HTP0241A2	T21	MS3	Female	17.9	MCP-4	pg/mL	16.3652
HTP0241A2	T21	MS3	Female	17.9	MDC	pg/mL	1598.75
HTP0241A2	T21	MS3	Female	17.9	MIP-1alpha	pg/mL	8.27222
HTP0241A2	T21	MS3	Female	17.9	MIP-1beta	pg/mL	19.5831
HTP0241A2	T21	MS3	Female	17.9	TARC	pg/mL	12.7026
HTP0241A2	T21	MS3	Female	17.9	GM-CSF	pg/mL	0.151626
HTP0241A2	T21	MS3	Female	17.9	IL-12/IL-23p40	pg/mL	169.228
HTP0241A2	T21	MS3	Female	17.9	IL-15	pg/mL	2.19079
HTP0241A2	T21	MS3	Female	17.9	IL-16	pg/mL	210.416
HTP0241A2	T21	MS3	Female	17.9	IL-17A	pg/mL	2.8704
HTP0241A2	T21	MS3	Female	17.9	IL-1alpha	pg/mL	13.4454
HTP0241A2	T21	MS3	Female	17.9	IL-5	pg/mL	0.940304
HTP0241A2	T21	MS3	Female	17.9	IL-7	pg/mL	0.69048
HTP0241A2	T21	MS3	Female	17.9	TNF-beta	pg/mL	0.177817
HTP0241A2	T21	MS3	Female	17.9	VEGF-A	pg/mL	47.6434
HTP0241A2	T21	MS3	Female	17.9	IL-17B	pg/mL	1.31895
HTP0241A2	T21	MS3	Female	17.9	IL-17C	pg/mL	1.21095
HTP0241A2	T21	MS3	Female	17.9	IL-17D	pg/mL	12.0466
HTP0241A2	T21	MS3	Female	17.9	IL-1RA	pg/mL	229.91
HTP0241A2	T21	MS3	Female	17.9	IL-3	pg/mL	15.9261
HTP0241A2	T21	MS3	Female	17.9	IL-9	pg/mL	0.306847
HTP0241A2	T21	MS3	Female	17.9	TSLP	pg/mL	0.472664
HTP0241A2	T21	MS3	Female	17.9	IFN-gamma	pg/mL	1.14894
HTP0241A2	T21	MS3	Female	17.9	IL-10	pg/mL	0.712851
HTP0241A2	T21	MS3	Female	17.9	IL-12p70	pg/mL	0.129044
HTP0241A2	T21	MS3	Female	17.9	IL-13	pg/mL	0.247245
HTP0241A2	T21	MS3	Female	17.9	IL-1beta	pg/mL	0.178173
HTP0241A2	T21	MS3	Female	17.9	IL-2	pg/mL	0.806844
HTP0241A2	T21	MS3	Female	17.9	IL-4	pg/mL	0.0180133
HTP0241A2	T21	MS3	Female	17.9	IL-6	pg/mL	0.466834
HTP0241A2	T21	MS3	Female	17.9	IL-8	pg/mL	0.400324
HTP0241A2	T21	MS3	Female	17.9	TNF-alpha	pg/mL	1.78974
HTP0241A2	T21	MS3	Female	17.9	IL-22	pg/mL	0.556887
HTP0241A2	T21	MS3	Female	17.9	IL-23	pg/mL	2.49946
HTP0241A2	T21	MS3	Female	17.9	IL-27	pg/mL	1347.95
HTP0241A2	T21	MS3	Female	17.9	IL-31	pg/mL	0.985943
HTP0241A2	T21	MS3	Female	17.9	MIP-3alpha	pg/mL	9.62977
HTP0241A2	T21	MS3	Female	17.9	IFN-alpha2a	pg/mL	0.549226
HTP0241A2	T21	MS3	Female	17.9	IFN-beta	pg/mL	11.6687
HTP0241A2	T21	MS3	Female	17.9	IL-29	pg/mL	1.07431
HTP0241A2	T21	MS3	Female	17.9	CRP	pg/mL	312133
HTP0241A2	T21	MS3	Female	17.9	ICAM-1	pg/mL	352421
HTP0241A2	T21	MS3	Female	17.9	SAA	pg/mL	459408
HTP0241A2	T21	MS3	Female	17.9	VCAM-1	pg/mL	504030
HTP0504B	Control	D21	Female	29.1	FGF (basic)	pg/mL	1.10887
HTP0504B	Control	D21	Female	29.1	PlGF	pg/mL	3.88113
HTP0504B	Control	D21	Female	29.1	Tie-2	pg/mL	4391.3
HTP0504B	Control	D21	Female	29.1	VEGF-C	pg/mL	62.3471
HTP0504B	Control	D21	Female	29.1	VEGF-D	pg/mL	359.467
HTP0504B	Control	D21	Female	29.1	VEGFR-1/Flt-1	pg/mL	62.6612
HTP0504B	Control	D21	Female	29.1	Eotaxin	pg/mL	87.9054
HTP0504B	Control	D21	Female	29.1	Eotaxin-3	pg/mL	10.7361
HTP0504B	Control	D21	Female	29.1	IP-10	pg/mL	133.761
HTP0504B	Control	D21	Female	29.1	MCP-1	pg/mL	92.1767
HTP0504B	Control	D21	Female	29.1	MCP-4	pg/mL	11.8993
HTP0504B	Control	D21	Female	29.1	MDC	pg/mL	519.4
HTP0504B	Control	D21	Female	29.1	MIP-1alpha	pg/mL	2.05159
HTP0504B	Control	D21	Female	29.1	MIP-1beta	pg/mL	42.3365
HTP0504B	Control	D21	Female	29.1	TARC	pg/mL	16.3065
HTP0504B	Control	D21	Female	29.1	GM-CSF	pg/mL	0.418705
HTP0504B	Control	D21	Female	29.1	IL-12/IL-23p40	pg/mL	126.009
HTP0504B	Control	D21	Female	29.1	IL-15	pg/mL	2.15186
HTP0504B	Control	D21	Female	29.1	IL-16	pg/mL	194.572
HTP0504B	Control	D21	Female	29.1	IL-17A	pg/mL	2.32827
HTP0504B	Control	D21	Female	29.1	IL-1alpha	pg/mL	2.43837
HTP0504B	Control	D21	Female	29.1	IL-5	pg/mL	0.641416
HTP0504B	Control	D21	Female	29.1	IL-7	pg/mL	0.898904
HTP0504B	Control	D21	Female	29.1	TNF-beta	pg/mL	0.323953
HTP0504B	Control	D21	Female	29.1	VEGF-A	pg/mL	27.2111
HTP0504B	Control	D21	Female	29.1	IL-17B	pg/mL	0.331539
HTP0504B	Control	D21	Female	29.1	IL-17C	pg/mL	3.26981
HTP0504B	Control	D21	Female	29.1	IL-17D	pg/mL	1.70761
HTP0504B	Control	D21	Female	29.1	IL-1RA	pg/mL	242.435
HTP0504B	Control	D21	Female	29.1	IL-3	pg/mL	2.81252
HTP0504B	Control	D21	Female	29.1	IL-9	pg/mL	0.0643402
HTP0504B	Control	D21	Female	29.1	TSLP	pg/mL	0.140507
HTP0504B	Control	D21	Female	29.1	IFN-gamma	pg/mL	2.72508
HTP0504B	Control	D21	Female	29.1	IL-10	pg/mL	0.189134
HTP0504B	Control	D21	Female	29.1	IL-12p70	pg/mL	0.150198
HTP0504B	Control	D21	Female	29.1	IL-13	pg/mL	0.359825
HTP0504B	Control	D21	Female	29.1	IL-1beta	pg/mL	0.0862626
HTP0504B	Control	D21	Female	29.1	IL-2	pg/mL	0.0581521
HTP0504B	Control	D21	Female	29.1	IL-4	pg/mL	0.0121171
HTP0504B	Control	D21	Female	29.1	IL-6	pg/mL	1.15638
HTP0504B	Control	D21	Female	29.1	IL-8	pg/mL	1.05863
HTP0504B	Control	D21	Female	29.1	TNF-alpha	pg/mL	1.99406
HTP0504B	Control	D21	Female	29.1	IL-22	pg/mL	0.640383
HTP0504B	Control	D21	Female	29.1	IL-23	pg/mL	4.54869
HTP0504B	Control	D21	Female	29.1	IL-27	pg/mL	2105.36
HTP0504B	Control	D21	Female	29.1	IL-31	pg/mL	0.262195
HTP0504B	Control	D21	Female	29.1	MIP-3alpha	pg/mL	9.20895
HTP0504B	Control	D21	Female	29.1	IFN-alpha2a	pg/mL	0.261285
HTP0504B	Control	D21	Female	29.1	IFN-beta	pg/mL	1.59466
HTP0504B	Control	D21	Female	29.1	IL-29	pg/mL	3.06509
HTP0504B	Control	D21	Female	29.1	CRP	pg/mL	4.37044e+06
HTP0504B	Control	D21	Female	29.1	ICAM-1	pg/mL	417620
HTP0504B	Control	D21	Female	29.1	SAA	pg/mL	5.23763e+06
HTP0504B	Control	D21	Female	29.1	VCAM-1	pg/mL	427883
HTP0657A	T21	MS3	Male	16.9	FGF (basic)	pg/mL	2.44401
HTP0657A	T21	MS3	Male	16.9	PlGF	pg/mL	7.60896
HTP0657A	T21	MS3	Male	16.9	Tie-2	pg/mL	4816.86
HTP0657A	T21	MS3	Male	16.9	VEGF-C	pg/mL	25.86
HTP0657A	T21	MS3	Male	16.9	VEGF-D	pg/mL	508.127
HTP0657A	T21	MS3	Male	16.9	VEGFR-1/Flt-1	pg/mL	67.8047
HTP0657A	T21	MS3	Male	16.9	Eotaxin	pg/mL	160.506
HTP0657A	T21	MS3	Male	16.9	Eotaxin-3	pg/mL	41.6306
HTP0657A	T21	MS3	Male	16.9	IP-10	pg/mL	671.674
HTP0657A	T21	MS3	Male	16.9	MCP-1	pg/mL	91.154
HTP0657A	T21	MS3	Male	16.9	MCP-4	pg/mL	22.2688
HTP0657A	T21	MS3	Male	16.9	MDC	pg/mL	760.976
HTP0657A	T21	MS3	Male	16.9	MIP-1alpha	pg/mL	8.46908
HTP0657A	T21	MS3	Male	16.9	MIP-1beta	pg/mL	25.3374
HTP0657A	T21	MS3	Male	16.9	TARC	pg/mL	38.8224
HTP0657A	T21	MS3	Male	16.9	GM-CSF	pg/mL	0.0820531
HTP0657A	T21	MS3	Male	16.9	IL-12/IL-23p40	pg/mL	162.125
HTP0657A	T21	MS3	Male	16.9	IL-15	pg/mL	2.28141
HTP0657A	T21	MS3	Male	16.9	IL-16	pg/mL	386.721
HTP0657A	T21	MS3	Male	16.9	IL-17A	pg/mL	2.42057
HTP0657A	T21	MS3	Male	16.9	IL-1alpha	pg/mL	0.638781
HTP0657A	T21	MS3	Male	16.9	IL-5	pg/mL	0.0866282
HTP0657A	T21	MS3	Male	16.9	IL-7	pg/mL	0.779556
HTP0657A	T21	MS3	Male	16.9	TNF-beta	pg/mL	0.251035
HTP0657A	T21	MS3	Male	16.9	VEGF-A	pg/mL	28.9068
HTP0657A	T21	MS3	Male	16.9	IL-17B	pg/mL	16.5439
HTP0657A	T21	MS3	Male	16.9	IL-17C	pg/mL	3.66788
HTP0657A	T21	MS3	Male	16.9	IL-17D	pg/mL	10.3293
HTP0657A	T21	MS3	Male	16.9	IL-1RA	pg/mL	109.48
HTP0657A	T21	MS3	Male	16.9	IL-3	pg/mL	2.32389
HTP0657A	T21	MS3	Male	16.9	IL-9	pg/mL	0.0961422
HTP0657A	T21	MS3	Male	16.9	TSLP	pg/mL	0.543059
HTP0657A	T21	MS3	Male	16.9	IFN-gamma	pg/mL	3.41865
HTP0657A	T21	MS3	Male	16.9	IL-10	pg/mL	0.393385
HTP0657A	T21	MS3	Male	16.9	IL-12p70	pg/mL	0.0382854
HTP0657A	T21	MS3	Male	16.9	IL-13	pg/mL	0.143999
HTP0657A	T21	MS3	Male	16.9	IL-1beta	pg/mL	0.0327267
HTP0657A	T21	MS3	Male	16.9	IL-2	pg/mL	0.0960846
HTP0657A	T21	MS3	Male	16.9	IL-4	pg/mL	0.00449294
HTP0657A	T21	MS3	Male	16.9	IL-6	pg/mL	1.20649
HTP0657A	T21	MS3	Male	16.9	IL-8	pg/mL	1.81141
HTP0657A	T21	MS3	Male	16.9	TNF-alpha	pg/mL	3.18823
HTP0657A	T21	MS3	Male	16.9	IL-22	pg/mL	1.15193
HTP0657A	T21	MS3	Male	16.9	IL-23	pg/mL	0.565175
HTP0657A	T21	MS3	Male	16.9	IL-27	pg/mL	2474.27
HTP0657A	T21	MS3	Male	16.9	IL-31	pg/mL	0.0606414
HTP0657A	T21	MS3	Male	16.9	MIP-3alpha	pg/mL	142.048
HTP0657A	T21	MS3	Male	16.9	IFN-alpha2a	pg/mL	0.290232
HTP0657A	T21	MS3	Male	16.9	IFN-beta	pg/mL	1.94871
HTP0657A	T21	MS3	Male	16.9	IL-29	pg/mL	5.21674
HTP0657A	T21	MS3	Male	16.9	CRP	pg/mL	3.72957e+06
HTP0657A	T21	MS3	Male	16.9	ICAM-1	pg/mL	449286
HTP0657A	T21	MS3	Male	16.9	SAA	pg/mL	1.43558e+07
HTP0657A	T21	MS3	Male	16.9	VCAM-1	pg/mL	643512
HTP0471A	T21	MS1	Female	9	FGF (basic)	pg/mL	10.8972
HTP0471A	T21	MS1	Female	9	PlGF	pg/mL	16.0931
HTP0471A	T21	MS1	Female	9	Tie-2	pg/mL	5168.12
HTP0471A	T21	MS1	Female	9	VEGF-C	pg/mL	35.7961
HTP0471A	T21	MS1	Female	9	VEGF-D	pg/mL	517.843
HTP0471A	T21	MS1	Female	9	VEGFR-1/Flt-1	pg/mL	114.022
HTP0471A	T21	MS1	Female	9	Eotaxin	pg/mL	91.9356
HTP0471A	T21	MS1	Female	9	Eotaxin-3	pg/mL	15.1525
HTP0471A	T21	MS1	Female	9	IP-10	pg/mL	394.343
HTP0471A	T21	MS1	Female	9	MCP-1	pg/mL	79.0183
HTP0471A	T21	MS1	Female	9	MCP-4	pg/mL	19.9063
HTP0471A	T21	MS1	Female	9	MDC	pg/mL	1475.02
HTP0471A	T21	MS1	Female	9	MIP-1alpha	pg/mL	9.01912
HTP0471A	T21	MS1	Female	9	MIP-1beta	pg/mL	38.5864
HTP0471A	T21	MS1	Female	9	TARC	pg/mL	92.0051
HTP0471A	T21	MS1	Female	9	GM-CSF	pg/mL	0.260062
HTP0471A	T21	MS1	Female	9	IL-12/IL-23p40	pg/mL	245.706
HTP0471A	T21	MS1	Female	9	IL-15	pg/mL	1.76124
HTP0471A	T21	MS1	Female	9	IL-16	pg/mL	263.35
HTP0471A	T21	MS1	Female	9	IL-17A	pg/mL	1.2499
HTP0471A	T21	MS1	Female	9	IL-1alpha	pg/mL	1.31243
HTP0471A	T21	MS1	Female	9	IL-5	pg/mL	0.43614
HTP0471A	T21	MS1	Female	9	IL-7	pg/mL	1.88466
HTP0471A	T21	MS1	Female	9	TNF-beta	pg/mL	0.311391
HTP0471A	T21	MS1	Female	9	VEGF-A	pg/mL	30.4991
HTP0471A	T21	MS1	Female	9	IL-17B	pg/mL	61.611
HTP0471A	T21	MS1	Female	9	IL-17C	pg/mL	1.5271
HTP0471A	T21	MS1	Female	9	IL-17D	pg/mL	12.397
HTP0471A	T21	MS1	Female	9	IL-1RA	pg/mL	152.592
HTP0471A	T21	MS1	Female	9	IL-3	pg/mL	12.796
HTP0471A	T21	MS1	Female	9	IL-9	pg/mL	0.342499
HTP0471A	T21	MS1	Female	9	TSLP	pg/mL	0.586493
HTP0471A	T21	MS1	Female	9	IFN-gamma	pg/mL	3.30804
HTP0471A	T21	MS1	Female	9	IL-10	pg/mL	0.383828
HTP0471A	T21	MS1	Female	9	IL-12p70	pg/mL	0.129514
HTP0471A	T21	MS1	Female	9	IL-13	pg/mL	0.121953
HTP0471A	T21	MS1	Female	9	IL-1beta	pg/mL	0.130407
HTP0471A	T21	MS1	Female	9	IL-2	pg/mL	0.0763724
HTP0471A	T21	MS1	Female	9	IL-4	pg/mL	0.0194223
HTP0471A	T21	MS1	Female	9	IL-6	pg/mL	0.30251
HTP0471A	T21	MS1	Female	9	IL-8	pg/mL	1.77071
HTP0471A	T21	MS1	Female	9	TNF-alpha	pg/mL	2.52057
HTP0471A	T21	MS1	Female	9	IL-22	pg/mL	0.225955
HTP0471A	T21	MS1	Female	9	IL-23	pg/mL	0.24921
HTP0471A	T21	MS1	Female	9	IL-27	pg/mL	914.929
HTP0471A	T21	MS1	Female	9	IL-31	pg/mL	0.163152
HTP0471A	T21	MS1	Female	9	MIP-3alpha	pg/mL	11.5443
HTP0471A	T21	MS1	Female	9	IFN-alpha2a	pg/mL	0.231058
HTP0471A	T21	MS1	Female	9	IFN-beta	pg/mL	6.45568
HTP0471A	T21	MS1	Female	9	IL-29	pg/mL	2.53389
HTP0471A	T21	MS1	Female	9	CRP	pg/mL	964416
HTP0471A	T21	MS1	Female	9	ICAM-1	pg/mL	360214
HTP0471A	T21	MS1	Female	9	SAA	pg/mL	711035
HTP0471A	T21	MS1	Female	9	VCAM-1	pg/mL	538452
HTP0358B	Control	D21	Female	35.9	FGF (basic)	pg/mL	0.846289
HTP0358B	Control	D21	Female	35.9	PlGF	pg/mL	5.6768
HTP0358B	Control	D21	Female	35.9	Tie-2	pg/mL	4302.22
HTP0358B	Control	D21	Female	35.9	VEGF-C	pg/mL	52.7503
HTP0358B	Control	D21	Female	35.9	VEGF-D	pg/mL	1096.2
HTP0358B	Control	D21	Female	35.9	VEGFR-1/Flt-1	pg/mL	66.6766
HTP0358B	Control	D21	Female	35.9	Eotaxin	pg/mL	185.67
HTP0358B	Control	D21	Female	35.9	Eotaxin-3	pg/mL	19.0796
HTP0358B	Control	D21	Female	35.9	IP-10	pg/mL	192.035
HTP0358B	Control	D21	Female	35.9	MCP-1	pg/mL	93.6856
HTP0358B	Control	D21	Female	35.9	MCP-4	pg/mL	37.312
HTP0358B	Control	D21	Female	35.9	MDC	pg/mL	1006.4
HTP0358B	Control	D21	Female	35.9	MIP-1alpha	pg/mL	16.0926
HTP0358B	Control	D21	Female	35.9	MIP-1beta	pg/mL	61.5374
HTP0358B	Control	D21	Female	35.9	TARC	pg/mL	55.2984
HTP0358B	Control	D21	Female	35.9	GM-CSF	pg/mL	0.431783
HTP0358B	Control	D21	Female	35.9	IL-12/IL-23p40	pg/mL	179.904
HTP0358B	Control	D21	Female	35.9	IL-15	pg/mL	2.36188
HTP0358B	Control	D21	Female	35.9	IL-16	pg/mL	196.921
HTP0358B	Control	D21	Female	35.9	IL-17A	pg/mL	3.0671
HTP0358B	Control	D21	Female	35.9	IL-1alpha	pg/mL	5.29677
HTP0358B	Control	D21	Female	35.9	IL-5	pg/mL	0.655185
HTP0358B	Control	D21	Female	35.9	IL-7	pg/mL	1.87578
HTP0358B	Control	D21	Female	35.9	TNF-beta	pg/mL	0.390701
HTP0358B	Control	D21	Female	35.9	VEGF-A	pg/mL	46.6397
HTP0358B	Control	D21	Female	35.9	IL-17B	pg/mL	0.331539
HTP0358B	Control	D21	Female	35.9	IL-17C	pg/mL	2.04471
HTP0358B	Control	D21	Female	35.9	IL-17D	pg/mL	1.70761
HTP0358B	Control	D21	Female	35.9	IL-1RA	pg/mL	130.313
HTP0358B	Control	D21	Female	35.9	IL-3	pg/mL	2.81252
HTP0358B	Control	D21	Female	35.9	IL-9	pg/mL	0.0643402
HTP0358B	Control	D21	Female	35.9	TSLP	pg/mL	0.177458
HTP0358B	Control	D21	Female	35.9	IFN-gamma	pg/mL	2.51643
HTP0358B	Control	D21	Female	35.9	IL-10	pg/mL	0.134758
HTP0358B	Control	D21	Female	35.9	IL-12p70	pg/mL	0.0881855
HTP0358B	Control	D21	Female	35.9	IL-13	pg/mL	0.228926
HTP0358B	Control	D21	Female	35.9	IL-1beta	pg/mL	0.0309597
HTP0358B	Control	D21	Female	35.9	IL-2	pg/mL	0.132983
HTP0358B	Control	D21	Female	35.9	IL-4	pg/mL	0.0171098
HTP0358B	Control	D21	Female	35.9	IL-6	pg/mL	0.479535
HTP0358B	Control	D21	Female	35.9	IL-8	pg/mL	3.63696
HTP0358B	Control	D21	Female	35.9	TNF-alpha	pg/mL	2.07432
HTP0358B	Control	D21	Female	35.9	IL-22	pg/mL	0.167675
HTP0358B	Control	D21	Female	35.9	IL-23	pg/mL	4.55048
HTP0358B	Control	D21	Female	35.9	IL-27	pg/mL	1237.66
HTP0358B	Control	D21	Female	35.9	IL-31	pg/mL	0.173116
HTP0358B	Control	D21	Female	35.9	MIP-3alpha	pg/mL	2.02312
HTP0358B	Control	D21	Female	35.9	IFN-alpha2a	pg/mL	0.128333
HTP0358B	Control	D21	Female	35.9	IFN-beta	pg/mL	10.3358
HTP0358B	Control	D21	Female	35.9	IL-29	pg/mL	3.09951
HTP0358B	Control	D21	Female	35.9	CRP	pg/mL	9.81924e+06
HTP0358B	Control	D21	Female	35.9	ICAM-1	pg/mL	608890
HTP0358B	Control	D21	Female	35.9	SAA	pg/mL	3.49591e+06
HTP0358B	Control	D21	Female	35.9	VCAM-1	pg/mL	597350
HTP0438A	T21	MS1	Female	19.9	FGF (basic)	pg/mL	0.731304
HTP0438A	T21	MS1	Female	19.9	PlGF	pg/mL	7.66127
HTP0438A	T21	MS1	Female	19.9	Tie-2	pg/mL	7114.42
HTP0438A	T21	MS1	Female	19.9	VEGF-C	pg/mL	112.348
HTP0438A	T21	MS1	Female	19.9	VEGF-D	pg/mL	791.174
HTP0438A	T21	MS1	Female	19.9	VEGFR-1/Flt-1	pg/mL	113.746
HTP0438A	T21	MS1	Female	19.9	Eotaxin	pg/mL	208.98
HTP0438A	T21	MS1	Female	19.9	Eotaxin-3	pg/mL	23.9202
HTP0438A	T21	MS1	Female	19.9	IP-10	pg/mL	717.724
HTP0438A	T21	MS1	Female	19.9	MCP-1	pg/mL	67.3577
HTP0438A	T21	MS1	Female	19.9	MCP-4	pg/mL	32.1985
HTP0438A	T21	MS1	Female	19.9	MDC	pg/mL	789.29
HTP0438A	T21	MS1	Female	19.9	MIP-1alpha	pg/mL	15.1606
HTP0438A	T21	MS1	Female	19.9	MIP-1beta	pg/mL	61.3262
HTP0438A	T21	MS1	Female	19.9	TARC	pg/mL	48.2369
HTP0438A	T21	MS1	Female	19.9	GM-CSF	pg/mL	0.233011
HTP0438A	T21	MS1	Female	19.9	IL-12/IL-23p40	pg/mL	136.405
HTP0438A	T21	MS1	Female	19.9	IL-15	pg/mL	4.22889
HTP0438A	T21	MS1	Female	19.9	IL-16	pg/mL	252.45
HTP0438A	T21	MS1	Female	19.9	IL-17A	pg/mL	1.08309
HTP0438A	T21	MS1	Female	19.9	IL-1alpha	pg/mL	0.679608
HTP0438A	T21	MS1	Female	19.9	IL-5	pg/mL	0.149366
HTP0438A	T21	MS1	Female	19.9	IL-7	pg/mL	3.28951
HTP0438A	T21	MS1	Female	19.9	TNF-beta	pg/mL	0.0925723
HTP0438A	T21	MS1	Female	19.9	VEGF-A	pg/mL	87.3878
HTP0438A	T21	MS1	Female	19.9	IL-17B	pg/mL	3.55598
HTP0438A	T21	MS1	Female	19.9	IL-17C	pg/mL	4.81741
HTP0438A	T21	MS1	Female	19.9	IL-17D	pg/mL	20.3806
HTP0438A	T21	MS1	Female	19.9	IL-1RA	pg/mL	252.664
HTP0438A	T21	MS1	Female	19.9	IL-3	pg/mL	20.4866
HTP0438A	T21	MS1	Female	19.9	IL-9	pg/mL	0.552726
HTP0438A	T21	MS1	Female	19.9	TSLP	pg/mL	0.963464
HTP0438A	T21	MS1	Female	19.9	IFN-gamma	pg/mL	3.0803
HTP0438A	T21	MS1	Female	19.9	IL-10	pg/mL	0.501601
HTP0438A	T21	MS1	Female	19.9	IL-12p70	pg/mL	0.161613
HTP0438A	T21	MS1	Female	19.9	IL-13	pg/mL	0.192198
HTP0438A	T21	MS1	Female	19.9	IL-1beta	pg/mL	0.0595414
HTP0438A	T21	MS1	Female	19.9	IL-2	pg/mL	0.0917806
HTP0438A	T21	MS1	Female	19.9	IL-4	pg/mL	0.0166482
HTP0438A	T21	MS1	Female	19.9	IL-6	pg/mL	0.914149
HTP0438A	T21	MS1	Female	19.9	IL-8	pg/mL	1.25529
HTP0438A	T21	MS1	Female	19.9	TNF-alpha	pg/mL	2.11163
HTP0438A	T21	MS1	Female	19.9	IL-22	pg/mL	0.126528
HTP0438A	T21	MS1	Female	19.9	IL-23	pg/mL	0.166748
HTP0438A	T21	MS1	Female	19.9	IL-27	pg/mL	1905.41
HTP0438A	T21	MS1	Female	19.9	IL-31	pg/mL	0.262491
HTP0438A	T21	MS1	Female	19.9	MIP-3alpha	pg/mL	3.18341
HTP0438A	T21	MS1	Female	19.9	IFN-alpha2a	pg/mL	0.280231
HTP0438A	T21	MS1	Female	19.9	IFN-beta	pg/mL	0.406367
HTP0438A	T21	MS1	Female	19.9	IL-29	pg/mL	0.632763
HTP0438A	T21	MS1	Female	19.9	CRP	pg/mL	1.64117e+07
HTP0438A	T21	MS1	Female	19.9	ICAM-1	pg/mL	832509
HTP0438A	T21	MS1	Female	19.9	SAA	pg/mL	1.23787e+07
HTP0438A	T21	MS1	Female	19.9	VCAM-1	pg/mL	1.12696e+06
HTP0566A	T21	MS2	Male	13.7	FGF (basic)	pg/mL	3.9143
HTP0566A	T21	MS2	Male	13.7	PlGF	pg/mL	7.17606
HTP0566A	T21	MS2	Male	13.7	Tie-2	pg/mL	6651.85
HTP0566A	T21	MS2	Male	13.7	VEGF-C	pg/mL	32.5614
HTP0566A	T21	MS2	Male	13.7	VEGF-D	pg/mL	948.007
HTP0566A	T21	MS2	Male	13.7	VEGFR-1/Flt-1	pg/mL	105.701
HTP0566A	T21	MS2	Male	13.7	Eotaxin	pg/mL	193.743
HTP0566A	T21	MS2	Male	13.7	Eotaxin-3	pg/mL	18.5624
HTP0566A	T21	MS2	Male	13.7	IP-10	pg/mL	475.013
HTP0566A	T21	MS2	Male	13.7	MCP-1	pg/mL	151.345
HTP0566A	T21	MS2	Male	13.7	MCP-4	pg/mL	31.7889
HTP0566A	T21	MS2	Male	13.7	MDC	pg/mL	944.539
HTP0566A	T21	MS2	Male	13.7	MIP-1alpha	pg/mL	11.2478
HTP0566A	T21	MS2	Male	13.7	MIP-1beta	pg/mL	34.8852
HTP0566A	T21	MS2	Male	13.7	TARC	pg/mL	56.0313
HTP0566A	T21	MS2	Male	13.7	GM-CSF	pg/mL	0.125479
HTP0566A	T21	MS2	Male	13.7	IL-12/IL-23p40	pg/mL	107.652
HTP0566A	T21	MS2	Male	13.7	IL-15	pg/mL	3.23168
HTP0566A	T21	MS2	Male	13.7	IL-16	pg/mL	248.541
HTP0566A	T21	MS2	Male	13.7	IL-17A	pg/mL	1.75534
HTP0566A	T21	MS2	Male	13.7	IL-1alpha	pg/mL	11.607
HTP0566A	T21	MS2	Male	13.7	IL-5	pg/mL	0.0411708
HTP0566A	T21	MS2	Male	13.7	IL-7	pg/mL	1.34561
HTP0566A	T21	MS2	Male	13.7	TNF-beta	pg/mL	0.262787
HTP0566A	T21	MS2	Male	13.7	VEGF-A	pg/mL	51.6425
HTP0566A	T21	MS2	Male	13.7	IL-17B	pg/mL	165.767
HTP0566A	T21	MS2	Male	13.7	IL-17C	pg/mL	208.236
HTP0566A	T21	MS2	Male	13.7	IL-17D	pg/mL	15.9341
HTP0566A	T21	MS2	Male	13.7	IL-1RA	pg/mL	162.925
HTP0566A	T21	MS2	Male	13.7	IL-3	pg/mL	2.02263
HTP0566A	T21	MS2	Male	13.7	IL-9	pg/mL	14.1574
HTP0566A	T21	MS2	Male	13.7	TSLP	pg/mL	2.67914
HTP0566A	T21	MS2	Male	13.7	IFN-gamma	pg/mL	5.11509
HTP0566A	T21	MS2	Male	13.7	IL-10	pg/mL	0.777193
HTP0566A	T21	MS2	Male	13.7	IL-12p70	pg/mL	0.231665
HTP0566A	T21	MS2	Male	13.7	IL-13	pg/mL	0.612911
HTP0566A	T21	MS2	Male	13.7	IL-1beta	pg/mL	0.0246086
HTP0566A	T21	MS2	Male	13.7	IL-2	pg/mL	1.85101
HTP0566A	T21	MS2	Male	13.7	IL-4	pg/mL	0.0146507
HTP0566A	T21	MS2	Male	13.7	IL-6	pg/mL	0.654252
HTP0566A	T21	MS2	Male	13.7	IL-8	pg/mL	2.92418
HTP0566A	T21	MS2	Male	13.7	TNF-alpha	pg/mL	3.16014
HTP0566A	T21	MS2	Male	13.7	IL-22	pg/mL	0.976394
HTP0566A	T21	MS2	Male	13.7	IL-23	pg/mL	0.443765
HTP0566A	T21	MS2	Male	13.7	IL-27	pg/mL	1935.18
HTP0566A	T21	MS2	Male	13.7	IL-31	pg/mL	0.0683364
HTP0566A	T21	MS2	Male	13.7	MIP-3alpha	pg/mL	7.24679
HTP0566A	T21	MS2	Male	13.7	IFN-alpha2a	pg/mL	0.151192
HTP0566A	T21	MS2	Male	13.7	IFN-beta	pg/mL	34.3064
HTP0566A	T21	MS2	Male	13.7	IL-29	pg/mL	4.91285
HTP0566A	T21	MS2	Male	13.7	CRP	pg/mL	264405
HTP0566A	T21	MS2	Male	13.7	ICAM-1	pg/mL	557967
HTP0566A	T21	MS2	Male	13.7	SAA	pg/mL	775299
HTP0566A	T21	MS2	Male	13.7	VCAM-1	pg/mL	872690
HTP0361B2	Control	D21	Male	11.5	FGF (basic)	pg/mL	0.803797
HTP0361B2	Control	D21	Male	11.5	PlGF	pg/mL	7.80888
HTP0361B2	Control	D21	Male	11.5	Tie-2	pg/mL	11159.4
HTP0361B2	Control	D21	Male	11.5	VEGF-C	pg/mL	98.6221
HTP0361B2	Control	D21	Male	11.5	VEGF-D	pg/mL	790.439
HTP0361B2	Control	D21	Male	11.5	VEGFR-1/Flt-1	pg/mL	167.331
HTP0361B2	Control	D21	Male	11.5	Eotaxin	pg/mL	205.531
HTP0361B2	Control	D21	Male	11.5	Eotaxin-3	pg/mL	24.4741
HTP0361B2	Control	D21	Male	11.5	IP-10	pg/mL	462.108
HTP0361B2	Control	D21	Male	11.5	MCP-1	pg/mL	146.02
HTP0361B2	Control	D21	Male	11.5	MCP-4	pg/mL	97.8805
HTP0361B2	Control	D21	Male	11.5	MDC	pg/mL	1873.08
HTP0361B2	Control	D21	Male	11.5	MIP-1alpha	pg/mL	9.74263
HTP0361B2	Control	D21	Male	11.5	MIP-1beta	pg/mL	56.3802
HTP0361B2	Control	D21	Male	11.5	TARC	pg/mL	73.3068
HTP0361B2	Control	D21	Male	11.5	GM-CSF	pg/mL	0.0524294
HTP0361B2	Control	D21	Male	11.5	IL-12/IL-23p40	pg/mL	192.876
HTP0361B2	Control	D21	Male	11.5	IL-15	pg/mL	2.17054
HTP0361B2	Control	D21	Male	11.5	IL-16	pg/mL	234.88
HTP0361B2	Control	D21	Male	11.5	IL-17A	pg/mL	2.23178
HTP0361B2	Control	D21	Male	11.5	IL-1alpha	pg/mL	0.71436
HTP0361B2	Control	D21	Male	11.5	IL-5	pg/mL	0.0411823
HTP0361B2	Control	D21	Male	11.5	IL-7	pg/mL	0.881078
HTP0361B2	Control	D21	Male	11.5	TNF-beta	pg/mL	1.69003
HTP0361B2	Control	D21	Male	11.5	VEGF-A	pg/mL	34.9637
HTP0361B2	Control	D21	Male	11.5	IL-17B	pg/mL	370.33
HTP0361B2	Control	D21	Male	11.5	IL-17C	pg/mL	0.575396
HTP0361B2	Control	D21	Male	11.5	IL-17D	pg/mL	16.6814
HTP0361B2	Control	D21	Male	11.5	IL-1RA	pg/mL	149.679
HTP0361B2	Control	D21	Male	11.5	IL-3	pg/mL	2.66157
HTP0361B2	Control	D21	Male	11.5	IL-9	pg/mL	0.402017
HTP0361B2	Control	D21	Male	11.5	TSLP	pg/mL	0.177766
HTP0361B2	Control	D21	Male	11.5	IFN-gamma	pg/mL	3.38442
HTP0361B2	Control	D21	Male	11.5	IL-10	pg/mL	0.277899
HTP0361B2	Control	D21	Male	11.5	IL-12p70	pg/mL	0.0353867
HTP0361B2	Control	D21	Male	11.5	IL-13	pg/mL	0.190332
HTP0361B2	Control	D21	Male	11.5	IL-1beta	pg/mL	0.0177265
HTP0361B2	Control	D21	Male	11.5	IL-2	pg/mL	0.100495
HTP0361B2	Control	D21	Male	11.5	IL-4	pg/mL	0.00799571
HTP0361B2	Control	D21	Male	11.5	IL-6	pg/mL	0.196464
HTP0361B2	Control	D21	Male	11.5	IL-8	pg/mL	2.87049
HTP0361B2	Control	D21	Male	11.5	TNF-alpha	pg/mL	2.51645
HTP0361B2	Control	D21	Male	11.5	IL-22	pg/mL	0.0920139
HTP0361B2	Control	D21	Male	11.5	IL-23	pg/mL	0.220518
HTP0361B2	Control	D21	Male	11.5	IL-27	pg/mL	1792.89
HTP0361B2	Control	D21	Male	11.5	IL-31	pg/mL	0.0987893
HTP0361B2	Control	D21	Male	11.5	MIP-3alpha	pg/mL	8.54663
HTP0361B2	Control	D21	Male	11.5	IFN-alpha2a	pg/mL	0.318569
HTP0361B2	Control	D21	Male	11.5	IFN-beta	pg/mL	2.82625
HTP0361B2	Control	D21	Male	11.5	IL-29	pg/mL	4.99237
HTP0361B2	Control	D21	Male	11.5	CRP	pg/mL	125985
HTP0361B2	Control	D21	Male	11.5	ICAM-1	pg/mL	640890
HTP0361B2	Control	D21	Male	11.5	SAA	pg/mL	1.05371e+06
HTP0361B2	Control	D21	Male	11.5	VCAM-1	pg/mL	943102
HTP0092B	Control	D21	Female	24.1	FGF (basic)	pg/mL	8.02706
HTP0092B	Control	D21	Female	24.1	PlGF	pg/mL	11.596
HTP0092B	Control	D21	Female	24.1	Tie-2	pg/mL	5642.78
HTP0092B	Control	D21	Female	24.1	VEGF-C	pg/mL	74.5924
HTP0092B	Control	D21	Female	24.1	VEGF-D	pg/mL	949.882
HTP0092B	Control	D21	Female	24.1	VEGFR-1/Flt-1	pg/mL	180.144
HTP0092B	Control	D21	Female	24.1	Eotaxin	pg/mL	94.9381
HTP0092B	Control	D21	Female	24.1	Eotaxin-3	pg/mL	20.8804
HTP0092B	Control	D21	Female	24.1	IP-10	pg/mL	366.602
HTP0092B	Control	D21	Female	24.1	MCP-1	pg/mL	106.604
HTP0092B	Control	D21	Female	24.1	MCP-4	pg/mL	28.4471
HTP0092B	Control	D21	Female	24.1	MDC	pg/mL	1055.52
HTP0092B	Control	D21	Female	24.1	MIP-1alpha	pg/mL	12.0257
HTP0092B	Control	D21	Female	24.1	MIP-1beta	pg/mL	51.1764
HTP0092B	Control	D21	Female	24.1	TARC	pg/mL	29.5187
HTP0092B	Control	D21	Female	24.1	GM-CSF	pg/mL	0.131406
HTP0092B	Control	D21	Female	24.1	IL-12/IL-23p40	pg/mL	156.901
HTP0092B	Control	D21	Female	24.1	IL-15	pg/mL	2.15674
HTP0092B	Control	D21	Female	24.1	IL-16	pg/mL	144.396
HTP0092B	Control	D21	Female	24.1	IL-17A	pg/mL	2.05573
HTP0092B	Control	D21	Female	24.1	IL-1alpha	pg/mL	14.2854
HTP0092B	Control	D21	Female	24.1	IL-5	pg/mL	0.297357
HTP0092B	Control	D21	Female	24.1	IL-7	pg/mL	1.23931
HTP0092B	Control	D21	Female	24.1	TNF-beta	pg/mL	0.159671
HTP0092B	Control	D21	Female	24.1	VEGF-A	pg/mL	39.1817
HTP0092B	Control	D21	Female	24.1	IL-17B	pg/mL	2.93894
HTP0092B	Control	D21	Female	24.1	IL-17C	pg/mL	5.44263
HTP0092B	Control	D21	Female	24.1	IL-17D	pg/mL	17.3958
HTP0092B	Control	D21	Female	24.1	IL-1RA	pg/mL	406.744
HTP0092B	Control	D21	Female	24.1	IL-3	pg/mL	12.2965
HTP0092B	Control	D21	Female	24.1	IL-9	pg/mL	0.346203
HTP0092B	Control	D21	Female	24.1	TSLP	pg/mL	1.42544
HTP0092B	Control	D21	Female	24.1	IFN-gamma	pg/mL	2.7745
HTP0092B	Control	D21	Female	24.1	IL-10	pg/mL	0.323113
HTP0092B	Control	D21	Female	24.1	IL-12p70	pg/mL	0.103966
HTP0092B	Control	D21	Female	24.1	IL-13	pg/mL	0.331608
HTP0092B	Control	D21	Female	24.1	IL-1beta	pg/mL	0.0453914
HTP0092B	Control	D21	Female	24.1	IL-2	pg/mL	0.0546435
HTP0092B	Control	D21	Female	24.1	IL-4	pg/mL	0.00913944
HTP0092B	Control	D21	Female	24.1	IL-6	pg/mL	0.986973
HTP0092B	Control	D21	Female	24.1	IL-8	pg/mL	2.35961
HTP0092B	Control	D21	Female	24.1	TNF-alpha	pg/mL	1.46872
HTP0092B	Control	D21	Female	24.1	IL-22	pg/mL	1.89206
HTP0092B	Control	D21	Female	24.1	IL-23	pg/mL	1.98538
HTP0092B	Control	D21	Female	24.1	IL-27	pg/mL	1856.39
HTP0092B	Control	D21	Female	24.1	IL-31	pg/mL	0.0462249
HTP0092B	Control	D21	Female	24.1	MIP-3alpha	pg/mL	4.01643
HTP0092B	Control	D21	Female	24.1	IFN-alpha2a	pg/mL	0.482964
HTP0092B	Control	D21	Female	24.1	IFN-beta	pg/mL	4.16375
HTP0092B	Control	D21	Female	24.1	IL-29	pg/mL	11.8032
HTP0092B	Control	D21	Female	24.1	CRP	pg/mL	2.10744e+06
HTP0092B	Control	D21	Female	24.1	ICAM-1	pg/mL	314853
HTP0092B	Control	D21	Female	24.1	SAA	pg/mL	1.06523e+06
HTP0092B	Control	D21	Female	24.1	VCAM-1	pg/mL	355124
HTP0492B	Control	D21	Male	4.8	FGF (basic)	pg/mL	5.14704
HTP0492B	Control	D21	Male	4.8	PlGF	pg/mL	6.23295
HTP0492B	Control	D21	Male	4.8	Tie-2	pg/mL	8167.11
HTP0492B	Control	D21	Male	4.8	VEGF-C	pg/mL	45.5055
HTP0492B	Control	D21	Male	4.8	VEGF-D	pg/mL	513.459
HTP0492B	Control	D21	Male	4.8	VEGFR-1/Flt-1	pg/mL	112.436
HTP0492B	Control	D21	Male	4.8	Eotaxin	pg/mL	117.396
HTP0492B	Control	D21	Male	4.8	Eotaxin-3	pg/mL	11.9519
HTP0492B	Control	D21	Male	4.8	IP-10	pg/mL	1236.9
HTP0492B	Control	D21	Male	4.8	MCP-1	pg/mL	83.2864
HTP0492B	Control	D21	Male	4.8	MCP-4	pg/mL	19.5142
HTP0492B	Control	D21	Male	4.8	MDC	pg/mL	1457.67
HTP0492B	Control	D21	Male	4.8	MIP-1alpha	pg/mL	14.9306
HTP0492B	Control	D21	Male	4.8	MIP-1beta	pg/mL	34.3466
HTP0492B	Control	D21	Male	4.8	TARC	pg/mL	44.539
HTP0492B	Control	D21	Male	4.8	GM-CSF	pg/mL	1.2478
HTP0492B	Control	D21	Male	4.8	IL-12/IL-23p40	pg/mL	327.13
HTP0492B	Control	D21	Male	4.8	IL-15	pg/mL	1.60843
HTP0492B	Control	D21	Male	4.8	IL-16	pg/mL	361.199
HTP0492B	Control	D21	Male	4.8	IL-17A	pg/mL	6.40414
HTP0492B	Control	D21	Male	4.8	IL-1alpha	pg/mL	1.26836
HTP0492B	Control	D21	Male	4.8	IL-5	pg/mL	0.55435
HTP0492B	Control	D21	Male	4.8	IL-7	pg/mL	1.93635
HTP0492B	Control	D21	Male	4.8	TNF-beta	pg/mL	0.535984
HTP0492B	Control	D21	Male	4.8	VEGF-A	pg/mL	37.3412
HTP0492B	Control	D21	Male	4.8	IL-17B	pg/mL	52.115
HTP0492B	Control	D21	Male	4.8	IL-17C	pg/mL	7.06918
HTP0492B	Control	D21	Male	4.8	IL-17D	pg/mL	1.70761
HTP0492B	Control	D21	Male	4.8	IL-1RA	pg/mL	174.484
HTP0492B	Control	D21	Male	4.8	IL-3	pg/mL	2.81252
HTP0492B	Control	D21	Male	4.8	IL-9	pg/mL	0.0643402
HTP0492B	Control	D21	Male	4.8	TSLP	pg/mL	0.177458
HTP0492B	Control	D21	Male	4.8	IFN-gamma	pg/mL	5.97087
HTP0492B	Control	D21	Male	4.8	IL-10	pg/mL	0.398353
HTP0492B	Control	D21	Male	4.8	IL-12p70	pg/mL	0.207285
HTP0492B	Control	D21	Male	4.8	IL-13	pg/mL	0.228926
HTP0492B	Control	D21	Male	4.8	IL-1beta	pg/mL	0.0566276
HTP0492B	Control	D21	Male	4.8	IL-2	pg/mL	0.269226
HTP0492B	Control	D21	Male	4.8	IL-4	pg/mL	0.0173007
HTP0492B	Control	D21	Male	4.8	IL-6	pg/mL	0.55028
HTP0492B	Control	D21	Male	4.8	IL-8	pg/mL	2.43238
HTP0492B	Control	D21	Male	4.8	TNF-alpha	pg/mL	3.86198
HTP0492B	Control	D21	Male	4.8	IL-22	pg/mL	0.273218
HTP0492B	Control	D21	Male	4.8	IL-23	pg/mL	4.71382
HTP0492B	Control	D21	Male	4.8	IL-27	pg/mL	1479.83
HTP0492B	Control	D21	Male	4.8	IL-31	pg/mL	0.315867
HTP0492B	Control	D21	Male	4.8	MIP-3alpha	pg/mL	10.3855
HTP0492B	Control	D21	Male	4.8	IFN-alpha2a	pg/mL	0.264809
HTP0492B	Control	D21	Male	4.8	IFN-beta	pg/mL	2.81953
HTP0492B	Control	D21	Male	4.8	IL-29	pg/mL	7.5317
HTP0492B	Control	D21	Male	4.8	CRP	pg/mL	384272
HTP0492B	Control	D21	Male	4.8	ICAM-1	pg/mL	811965
HTP0492B	Control	D21	Male	4.8	SAA	pg/mL	974519
HTP0492B	Control	D21	Male	4.8	VCAM-1	pg/mL	777098
HTP0651A	T21	MS3	Male	31.2	FGF (basic)	pg/mL	1.32284
HTP0651A	T21	MS3	Male	31.2	PlGF	pg/mL	8.24845
HTP0651A	T21	MS3	Male	31.2	Tie-2	pg/mL	3673.71
HTP0651A	T21	MS3	Male	31.2	VEGF-C	pg/mL	21.1024
HTP0651A	T21	MS3	Male	31.2	VEGF-D	pg/mL	594.455
HTP0651A	T21	MS3	Male	31.2	VEGFR-1/Flt-1	pg/mL	60.5589
HTP0651A	T21	MS3	Male	31.2	Eotaxin	pg/mL	288.641
HTP0651A	T21	MS3	Male	31.2	Eotaxin-3	pg/mL	13.3335
HTP0651A	T21	MS3	Male	31.2	IP-10	pg/mL	1157.07
HTP0651A	T21	MS3	Male	31.2	MCP-1	pg/mL	116.427
HTP0651A	T21	MS3	Male	31.2	MCP-4	pg/mL	117.506
HTP0651A	T21	MS3	Male	31.2	MDC	pg/mL	413.203
HTP0651A	T21	MS3	Male	31.2	MIP-1alpha	pg/mL	13.7376
HTP0651A	T21	MS3	Male	31.2	MIP-1beta	pg/mL	35.1459
HTP0651A	T21	MS3	Male	31.2	TARC	pg/mL	40.7698
HTP0651A	T21	MS3	Male	31.2	GM-CSF	pg/mL	0.0640297
HTP0651A	T21	MS3	Male	31.2	IL-12/IL-23p40	pg/mL	93.0567
HTP0651A	T21	MS3	Male	31.2	IL-15	pg/mL	4.49006
HTP0651A	T21	MS3	Male	31.2	IL-16	pg/mL	498.102
HTP0651A	T21	MS3	Male	31.2	IL-17A	pg/mL	1.40266
HTP0651A	T21	MS3	Male	31.2	IL-1alpha	pg/mL	1.0834
HTP0651A	T21	MS3	Male	31.2	IL-5	pg/mL	0.307505
HTP0651A	T21	MS3	Male	31.2	IL-7	pg/mL	0.824716
HTP0651A	T21	MS3	Male	31.2	TNF-beta	pg/mL	0.260577
HTP0651A	T21	MS3	Male	31.2	VEGF-A	pg/mL	27.6499
HTP0651A	T21	MS3	Male	31.2	IL-17B	pg/mL	0.214539
HTP0651A	T21	MS3	Male	31.2	IL-17C	pg/mL	0.447449
HTP0651A	T21	MS3	Male	31.2	IL-17D	pg/mL	0.98222
HTP0651A	T21	MS3	Male	31.2	IL-1RA	pg/mL	6.33339
HTP0651A	T21	MS3	Male	31.2	IL-3	pg/mL	2.32389
HTP0651A	T21	MS3	Male	31.2	IL-9	pg/mL	0.0495197
HTP0651A	T21	MS3	Male	31.2	TSLP	pg/mL	0.0563226
HTP0651A	T21	MS3	Male	31.2	IFN-gamma	pg/mL	61.7724
HTP0651A	T21	MS3	Male	31.2	IL-10	pg/mL	1.39581
HTP0651A	T21	MS3	Male	31.2	IL-12p70	pg/mL	0.100719
HTP0651A	T21	MS3	Male	31.2	IL-13	pg/mL	0.0893771
HTP0651A	T21	MS3	Male	31.2	IL-1beta	pg/mL	0.0994088
HTP0651A	T21	MS3	Male	31.2	IL-2	pg/mL	0.16749
HTP0651A	T21	MS3	Male	31.2	IL-4	pg/mL	0.008644
HTP0651A	T21	MS3	Male	31.2	IL-6	pg/mL	1.87823
HTP0651A	T21	MS3	Male	31.2	IL-8	pg/mL	2.72474
HTP0651A	T21	MS3	Male	31.2	TNF-alpha	pg/mL	3.85283
HTP0651A	T21	MS3	Male	31.2	IL-22	pg/mL	0.743309
HTP0651A	T21	MS3	Male	31.2	IL-23	pg/mL	0.408453
HTP0651A	T21	MS3	Male	31.2	IL-27	pg/mL	2348.3
HTP0651A	T21	MS3	Male	31.2	IL-31	pg/mL	0.0635204
HTP0651A	T21	MS3	Male	31.2	MIP-3alpha	pg/mL	5.41213
HTP0651A	T21	MS3	Male	31.2	IFN-alpha2a	pg/mL	0.70101
HTP0651A	T21	MS3	Male	31.2	IFN-beta	pg/mL	1.23138
HTP0651A	T21	MS3	Male	31.2	IL-29	pg/mL	85.259
HTP0651A	T21	MS3	Male	31.2	CRP	pg/mL	2.76669e+07
HTP0651A	T21	MS3	Male	31.2	ICAM-1	pg/mL	311127
HTP0651A	T21	MS3	Male	31.2	SAA	pg/mL	4.19924e+07
HTP0651A	T21	MS3	Male	31.2	VCAM-1	pg/mL	541872
HTP0280B	Control	D21	Male	9.5	FGF (basic)	pg/mL	2.63538
HTP0280B	Control	D21	Male	9.5	PlGF	pg/mL	5.00978
HTP0280B	Control	D21	Male	9.5	Tie-2	pg/mL	7791.43
HTP0280B	Control	D21	Male	9.5	VEGF-C	pg/mL	36.4593
HTP0280B	Control	D21	Male	9.5	VEGF-D	pg/mL	654.935
HTP0280B	Control	D21	Male	9.5	VEGFR-1/Flt-1	pg/mL	83.0875
HTP0280B	Control	D21	Male	9.5	Eotaxin	pg/mL	120.01
HTP0280B	Control	D21	Male	9.5	Eotaxin-3	pg/mL	21.1559
HTP0280B	Control	D21	Male	9.5	IP-10	pg/mL	160.455
HTP0280B	Control	D21	Male	9.5	MCP-1	pg/mL	63.7941
HTP0280B	Control	D21	Male	9.5	MCP-4	pg/mL	22.5974
HTP0280B	Control	D21	Male	9.5	MDC	pg/mL	1675.12
HTP0280B	Control	D21	Male	9.5	MIP-1alpha	pg/mL	12.5251
HTP0280B	Control	D21	Male	9.5	MIP-1beta	pg/mL	41.5219
HTP0280B	Control	D21	Male	9.5	TARC	pg/mL	39.6182
HTP0280B	Control	D21	Male	9.5	GM-CSF	pg/mL	0.480202
HTP0280B	Control	D21	Male	9.5	IL-12/IL-23p40	pg/mL	271.661
HTP0280B	Control	D21	Male	9.5	IL-15	pg/mL	1.93839
HTP0280B	Control	D21	Male	9.5	IL-16	pg/mL	226.818
HTP0280B	Control	D21	Male	9.5	IL-17A	pg/mL	4.68719
HTP0280B	Control	D21	Male	9.5	IL-1alpha	pg/mL	2.77317
HTP0280B	Control	D21	Male	9.5	IL-5	pg/mL	0.63737
HTP0280B	Control	D21	Male	9.5	IL-7	pg/mL	1.34109
HTP0280B	Control	D21	Male	9.5	TNF-beta	pg/mL	0.428242
HTP0280B	Control	D21	Male	9.5	VEGF-A	pg/mL	20.4551
HTP0280B	Control	D21	Male	9.5	IL-17B	pg/mL	63.611
HTP0280B	Control	D21	Male	9.5	IL-17C	pg/mL	0.272589
HTP0280B	Control	D21	Male	9.5	IL-17D	pg/mL	1.70761
HTP0280B	Control	D21	Male	9.5	IL-1RA	pg/mL	160.029
HTP0280B	Control	D21	Male	9.5	IL-3	pg/mL	2.81252
HTP0280B	Control	D21	Male	9.5	IL-9	pg/mL	0.0643402
HTP0280B	Control	D21	Male	9.5	TSLP	pg/mL	0.177458
HTP0280B	Control	D21	Male	9.5	IFN-gamma	pg/mL	2.56019
HTP0280B	Control	D21	Male	9.5	IL-10	pg/mL	0.226959
HTP0280B	Control	D21	Male	9.5	IL-12p70	pg/mL	0.0924139
HTP0280B	Control	D21	Male	9.5	IL-13	pg/mL	0.228926
HTP0280B	Control	D21	Male	9.5	IL-1beta	pg/mL	0.0303147
HTP0280B	Control	D21	Male	9.5	IL-2	pg/mL	0.156305
HTP0280B	Control	D21	Male	9.5	IL-4	pg/mL	0.0069028
HTP0280B	Control	D21	Male	9.5	IL-6	pg/mL	0.457558
HTP0280B	Control	D21	Male	9.5	IL-8	pg/mL	1.2649
HTP0280B	Control	D21	Male	9.5	TNF-alpha	pg/mL	2.76453
HTP0280B	Control	D21	Male	9.5	IL-22	pg/mL	14.6367
HTP0280B	Control	D21	Male	9.5	IL-23	pg/mL	4.71118
HTP0280B	Control	D21	Male	9.5	IL-27	pg/mL	1804.49
HTP0280B	Control	D21	Male	9.5	IL-31	pg/mL	0.101181
HTP0280B	Control	D21	Male	9.5	MIP-3alpha	pg/mL	11.21
HTP0280B	Control	D21	Male	9.5	IFN-alpha2a	pg/mL	0.233707
HTP0280B	Control	D21	Male	9.5	IFN-beta	pg/mL	2.81953
HTP0280B	Control	D21	Male	9.5	IL-29	pg/mL	4.13688
HTP0280B	Control	D21	Male	9.5	CRP	pg/mL	2.4689e+06
HTP0280B	Control	D21	Male	9.5	ICAM-1	pg/mL	637886
HTP0280B	Control	D21	Male	9.5	SAA	pg/mL	1.93426e+07
HTP0280B	Control	D21	Male	9.5	VCAM-1	pg/mL	666890
HTP0152B	Control	D21	Female	56.1	FGF (basic)	pg/mL	4.77919
HTP0152B	Control	D21	Female	56.1	PlGF	pg/mL	7.05673
HTP0152B	Control	D21	Female	56.1	Tie-2	pg/mL	6311.06
HTP0152B	Control	D21	Female	56.1	VEGF-C	pg/mL	52.6788
HTP0152B	Control	D21	Female	56.1	VEGF-D	pg/mL	872.226
HTP0152B	Control	D21	Female	56.1	VEGFR-1/Flt-1	pg/mL	87.5464
HTP0152B	Control	D21	Female	56.1	Eotaxin	pg/mL	252.934
HTP0152B	Control	D21	Female	56.1	Eotaxin-3	pg/mL	27.3614
HTP0152B	Control	D21	Female	56.1	IP-10	pg/mL	648.668
HTP0152B	Control	D21	Female	56.1	MCP-1	pg/mL	98.3625
HTP0152B	Control	D21	Female	56.1	MCP-4	pg/mL	59.6363
HTP0152B	Control	D21	Female	56.1	MDC	pg/mL	1409.93
HTP0152B	Control	D21	Female	56.1	MIP-1alpha	pg/mL	22.5428
HTP0152B	Control	D21	Female	56.1	MIP-1beta	pg/mL	60.8467
HTP0152B	Control	D21	Female	56.1	TARC	pg/mL	48.4599
HTP0152B	Control	D21	Female	56.1	GM-CSF	pg/mL	0.154892
HTP0152B	Control	D21	Female	56.1	IL-12/IL-23p40	pg/mL	130.714
HTP0152B	Control	D21	Female	56.1	IL-15	pg/mL	2.31576
HTP0152B	Control	D21	Female	56.1	IL-16	pg/mL	281.533
HTP0152B	Control	D21	Female	56.1	IL-17A	pg/mL	1.86036
HTP0152B	Control	D21	Female	56.1	IL-1alpha	pg/mL	0.11498
HTP0152B	Control	D21	Female	56.1	IL-5	pg/mL	0.184368
HTP0152B	Control	D21	Female	56.1	IL-7	pg/mL	0.742812
HTP0152B	Control	D21	Female	56.1	TNF-beta	pg/mL	0.136984
HTP0152B	Control	D21	Female	56.1	VEGF-A	pg/mL	23.7641
HTP0152B	Control	D21	Female	56.1	IL-17B	pg/mL	11.3075
HTP0152B	Control	D21	Female	56.1	IL-17C	pg/mL	9.46791
HTP0152B	Control	D21	Female	56.1	IL-17D	pg/mL	41.3654
HTP0152B	Control	D21	Female	56.1	IL-1RA	pg/mL	178.276
HTP0152B	Control	D21	Female	56.1	IL-3	pg/mL	24.7548
HTP0152B	Control	D21	Female	56.1	IL-9	pg/mL	2.73205
HTP0152B	Control	D21	Female	56.1	TSLP	pg/mL	7.88465
HTP0152B	Control	D21	Female	56.1	IFN-gamma	pg/mL	0.880582
HTP0152B	Control	D21	Female	56.1	IL-10	pg/mL	0.331837
HTP0152B	Control	D21	Female	56.1	IL-12p70	pg/mL	0.0533443
HTP0152B	Control	D21	Female	56.1	IL-13	pg/mL	0.339646
HTP0152B	Control	D21	Female	56.1	IL-1beta	pg/mL	0.0256251
HTP0152B	Control	D21	Female	56.1	IL-2	pg/mL	0.15152
HTP0152B	Control	D21	Female	56.1	IL-4	pg/mL	0.0154981
HTP0152B	Control	D21	Female	56.1	IL-6	pg/mL	1.10496
HTP0152B	Control	D21	Female	56.1	IL-8	pg/mL	2.64818
HTP0152B	Control	D21	Female	56.1	TNF-alpha	pg/mL	2.79511
HTP0152B	Control	D21	Female	56.1	IL-22	pg/mL	0.140544
HTP0152B	Control	D21	Female	56.1	IL-23	pg/mL	0.456024
HTP0152B	Control	D21	Female	56.1	IL-27	pg/mL	1948.36
HTP0152B	Control	D21	Female	56.1	IL-31	pg/mL	0.123166
HTP0152B	Control	D21	Female	56.1	MIP-3alpha	pg/mL	5.67918
HTP0152B	Control	D21	Female	56.1	IFN-alpha2a	pg/mL	0.255913
HTP0152B	Control	D21	Female	56.1	IFN-beta	pg/mL	41.3543
HTP0152B	Control	D21	Female	56.1	IL-29	pg/mL	3.75385
HTP0152B	Control	D21	Female	56.1	CRP	pg/mL	825539
HTP0152B	Control	D21	Female	56.1	ICAM-1	pg/mL	416975
HTP0152B	Control	D21	Female	56.1	SAA	pg/mL	8.25271e+06
HTP0152B	Control	D21	Female	56.1	VCAM-1	pg/mL	498712
HTP0596A	T21	MS2	Female	28.3	FGF (basic)	pg/mL	0.801528
HTP0596A	T21	MS2	Female	28.3	PlGF	pg/mL	5.24935
HTP0596A	T21	MS2	Female	28.3	Tie-2	pg/mL	5927.08
HTP0596A	T21	MS2	Female	28.3	VEGF-C	pg/mL	61.4227
HTP0596A	T21	MS2	Female	28.3	VEGF-D	pg/mL	1296.82
HTP0596A	T21	MS2	Female	28.3	VEGFR-1/Flt-1	pg/mL	86.1946
HTP0596A	T21	MS2	Female	28.3	Eotaxin	pg/mL	303.586
HTP0596A	T21	MS2	Female	28.3	Eotaxin-3	pg/mL	20.6107
HTP0596A	T21	MS2	Female	28.3	IP-10	pg/mL	893.023
HTP0596A	T21	MS2	Female	28.3	MCP-1	pg/mL	158.453
HTP0596A	T21	MS2	Female	28.3	MCP-4	pg/mL	33.0778
HTP0596A	T21	MS2	Female	28.3	MDC	pg/mL	844.43
HTP0596A	T21	MS2	Female	28.3	MIP-1alpha	pg/mL	10.9043
HTP0596A	T21	MS2	Female	28.3	MIP-1beta	pg/mL	45.3439
HTP0596A	T21	MS2	Female	28.3	TARC	pg/mL	52.7578
HTP0596A	T21	MS2	Female	28.3	GM-CSF	pg/mL	0.0175297
HTP0596A	T21	MS2	Female	28.3	IL-12/IL-23p40	pg/mL	275.134
HTP0596A	T21	MS2	Female	28.3	IL-15	pg/mL	2.715
HTP0596A	T21	MS2	Female	28.3	IL-16	pg/mL	373.026
HTP0596A	T21	MS2	Female	28.3	IL-17A	pg/mL	4.5124
HTP0596A	T21	MS2	Female	28.3	IL-1alpha	pg/mL	1.82355
HTP0596A	T21	MS2	Female	28.3	IL-5	pg/mL	0.329101
HTP0596A	T21	MS2	Female	28.3	IL-7	pg/mL	0.945784
HTP0596A	T21	MS2	Female	28.3	TNF-beta	pg/mL	0.177827
HTP0596A	T21	MS2	Female	28.3	VEGF-A	pg/mL	36.0622
HTP0596A	T21	MS2	Female	28.3	IL-17B	pg/mL	0.425792
HTP0596A	T21	MS2	Female	28.3	IL-17C	pg/mL	0.847865
HTP0596A	T21	MS2	Female	28.3	IL-17D	pg/mL	5.24246
HTP0596A	T21	MS2	Female	28.3	IL-1RA	pg/mL	226.412
HTP0596A	T21	MS2	Female	28.3	IL-3	pg/mL	1.85895
HTP0596A	T21	MS2	Female	28.3	IL-9	pg/mL	0.0184758
HTP0596A	T21	MS2	Female	28.3	TSLP	pg/mL	1.00726
HTP0596A	T21	MS2	Female	28.3	IFN-gamma	pg/mL	5.96901
HTP0596A	T21	MS2	Female	28.3	IL-10	pg/mL	1.5402
HTP0596A	T21	MS2	Female	28.3	IL-12p70	pg/mL	0.0400411
HTP0596A	T21	MS2	Female	28.3	IL-13	pg/mL	0.12108
HTP0596A	T21	MS2	Female	28.3	IL-1beta	pg/mL	0.0337799
HTP0596A	T21	MS2	Female	28.3	IL-2	pg/mL	0.298069
HTP0596A	T21	MS2	Female	28.3	IL-4	pg/mL	0.0221693
HTP0596A	T21	MS2	Female	28.3	IL-6	pg/mL	0.457755
HTP0596A	T21	MS2	Female	28.3	IL-8	pg/mL	3.63941
HTP0596A	T21	MS2	Female	28.3	TNF-alpha	pg/mL	3.9125
HTP0596A	T21	MS2	Female	28.3	IL-22	pg/mL	0.0731833
HTP0596A	T21	MS2	Female	28.3	IL-23	pg/mL	0.899279
HTP0596A	T21	MS2	Female	28.3	IL-27	pg/mL	2563.22
HTP0596A	T21	MS2	Female	28.3	IL-31	pg/mL	0.0532116
[truncated: 19,232 more rows]

## Sheet: S5C
SampleID	Karyotype	subtype	Sex	Age	Analyte	units	value
[truncated: 1,520 more rows]

[truncated: 2 more sheets: S5D, S5E]
