# Supplementary material for: Variegated overexpression of chromosome 21 genes reveals molecular and immune subtypes of Down syndrome
Source: Nat Commun. 2024 Jun 28;15:5473. doi: 10.1038/s41467-024-49781-1 (PMC11213896; doi:10.1038/s41467-024-49781-1)
Supplement: Supplementary file 13 — Source Data [file 41467_2024_49781_MOESM13_ESM.zip › Source Data/SourceData_Fig8.xlsx]

## Sheet: 8B
SampleID	Analyte	measurement_1	measurement_2
INVAD325YNB	CRP	22.7478	21.17
INVAD325YNB	IL-6	-0.160972	-0.253727
INVAD325YNB	SAA	20.678	20.8945
INVBH993RCZ	CRP	20.507	20.0911
INVBH993RCZ	IL-6	-0.506226	0.31502
INVBH993RCZ	SAA	20.6982	20.2492
INVBL314GDZ	CRP	16.2452	16.0642
INVBL314GDZ	IL-6	-1.14659	-1.49996
INVBL314GDZ	SAA	18.3546	18.2704
INVDD963KGT	CRP	21.2293	22.095
INVDD963KGT	IL-6	0.600216	0.317151
INVDD963KGT	SAA	20.6752	21.9023
INVDR504PMR	CRP	17.4051	17.4177
INVDR504PMR	IL-6	-0.830731	-0.859095
INVDR504PMR	SAA	15.6113	17.1912
INVHY404GUY	CRP	21.9819	23.039
INVHY404GUY	IL-6	-1.06032	0.640578
INVHY404GUY	SAA	18.4775	21.3039
INVJK495RGW	CRP	21.1056	20.2977
INVJK495RGW	IL-6	-1.51174	-0.963938
INVJK495RGW	SAA	20.0686	21.3125
INVJN740EE7	CRP	20.0359	19.886
INVJN740EE7	IL-6	-0.668652	-0.915118
INVJN740EE7	SAA	20.3069	19.8403
INVKF136TLT	CRP	23.8768	23.1731
INVKF136TLT	IL-6	1.49948	1.66096
INVKF136TLT	SAA	24.1908	24.1833
INVNR824UEC	CRP	22.8985	21.8861
INVNR824UEC	IL-6	-0.399851	0.24854
INVNR824UEC	SAA	23.7469	21.7375
INVNV526DP4	CRP	19.1466	20.6537
INVNV526DP4	IL-6	0.122209	-0.373539
INVNV526DP4	SAA	19.2394	21.9277
INVUH474VXW	CRP	23.1751	22.2145
INVUH474VXW	IL-6	1.26736	0.704767
INVUH474VXW	SAA	21.5922	21.1318
INVUV662XUP	CRP	21.1505	19.4473
INVUV662XUP	IL-6	-1.73656	-0.734115
INVUV662XUP	SAA	20.3049	20.8384
INVUY813XNJ	CRP	19.6165	20.8157
INVUY813XNJ	IL-6	-1.06935	-0.390776
INVUY813XNJ	SAA	20.4129	21.4671
INVVE094LD9	CRP	24.2797	24.4483
INVVE094LD9	IL-6	2.34562	2.38066
INVVE094LD9	SAA	22.2527	23.5701
INVVE495TJT	CRP	24.4911	23.1859
INVVE495TJT	IL-6	1.475	0.130857
INVVE495TJT	SAA	24.7141	22.6827
INVWC941XL6	CRP	21.4914	20.7195
INVWC941XL6	IL-6	0.113314	-1.29976
INVWC941XL6	SAA	20.1388	20.1666
INVWV718PP5	CRP	20.9971	21.5589
INVWV718PP5	IL-6	0.571559	-1.67148
INVWV718PP5	SAA	19.3864	19.328
INVXV276GTA	CRP	18.7002	16.2417
INVXV276GTA	IL-6	-0.694987	-2.67707
INVXV276GTA	SAA	21.5136	19.805
INVYK825EY4	CRP	22.3394	22.7771
INVYK825EY4	IL-6	0.240593	0.0606948
INVYK825EY4	SAA	20.9025	21.8306
INVYN113HTP	CRP	20.637	19.4488
INVYN113HTP	IL-6	-1.35651	-0.960096
INVYN113HTP	SAA	19.4803	20.5989
INVZF236CEC	CRP	21.863	19.3159
INVZF236CEC	IL-6	-0.62017	-1.44827
INVZF236CEC	SAA	19.8547	18.3001
INVZJ665XRL	CRP	22.7399	22.8351
INVZJ665XRL	IL-6	0.287888	0.0810734
INVZJ665XRL	SAA	23.5569	24.2294
INVZU346ZW0	CRP	20.4694	20.2543
INVZU346ZW0	IL-6	-0.796604	0.385427
INVZU346ZW0	SAA	21.4509	20.6109
INVZZ627KNQ	CRP	17.8456	16.5409
INVZZ627KNQ	IL-6	-2.10988	-1.49498
INVZZ627KNQ	SAA	19.0267	19.055

## Sheet: 8C
SampleID	measurement_1_score	measurement_2_score
INVAD325YNB	5.64228	5.67059
INVBH993RCZ	2.84058	4.38372
INVBL314GDZ	-4.11415	-3.88331
INVDD963KGT	5.68209	8.21857
INVDR504PMR	-5.1718	-3.75746
INVHY404GUY	1.52117	7.0344
INVJK495RGW	-0.0976379	3.47139
INVJN740EE7	3.44282	2.56266
INVKF136TLT	10.4919	14.2206
INVNR824UEC	6.64182	5.7975
INVNV526DP4	0.770337	6.55173
INVUH474VXW	4.80582	3.27895
INVUV662XUP	1.85853	3.58791
INVUY813XNJ	1.39113	4.13056
INVVE094LD9	13.8048	15.9311
INVVE495TJT	11.953	7.74696
INVWC941XL6	3.6032	1.92027
INVWV718PP5	0.802277	1.39332
INVXV276GTA	7.06067	-1.62837
INVYK825EY4	8.24886	8.65719
INVYN113HTP	0.986303	2.12495
INVZF236CEC	1.7222	0.709013
INVZJ665XRL	11.4153	8.19888
INVZU346ZW0	3.12556	4.10198
INVZZ627KNQ	-0.982642	0.153187

## Sheet: 8E
SampleID	Analyte	measurement_1	measurement_2
INVAD325YNB	lymph_absolute	1.04831	NA
INVAD325YNB	lymph_percent	5.20187	NA
INVBA295XTB	lymph_absolute	0.689564	0.796305
INVBA295XTB	lymph_percent	5.44	5.56739
INVBH993RCZ	lymph_absolute	0.657869	0.431629
INVBH993RCZ	lymph_percent	4.89247	4.54514
INVBL314GDZ	lymph_absolute	0.943182	0.8402
INVBL314GDZ	lymph_percent	5.29132	5.01522
INVBR236NMG	lymph_absolute	0.636678	0.777146
INVBR236NMG	lymph_percent	5.16982	4.82945
INVCK501BWU	lymph_absolute	1.19257	1.03472
INVCK501BWU	lymph_percent	5.50444	5.67819
INVDC204BBH	lymph_absolute	0.984917	0.897877
INVDC204BBH	lymph_percent	5.21517	4.64753
INVDD963KGT	lymph_absolute	1.01313	1.1176
INVDD963KGT	lymph_percent	5.07216	5.4029
INVFH630FLG	lymph_absolute	1.5299	1.61034
INVFH630FLG	lymph_percent	5.54087	5.5166
INVFW737EHX	lymph_absolute	1.4187	1.08891
INVFW737EHX	lymph_percent	5.43755	5.48398
INVHK481XBP	lymph_absolute	NA	1.49122
INVHK481XBP	lymph_percent	NA	5.24745
INVHY404GUY	lymph_absolute	0.0926101	-0.0875393
INVHY404GUY	lymph_percent	5.23005	4.5418
INVJA704DT6	lymph_absolute	0.718393	0.517584
INVJA704DT6	lymph_percent	5.31868	5.26978
INVJK495RGW	lymph_absolute	1.1726	1.28349
INVJK495RGW	lymph_percent	5.81195	6.20217
INVKF136TLT	lymph_absolute	1.24209	1.08352
INVKF136TLT	lymph_percent	5.16917	4.84921
INVMP786EX8	lymph_absolute	1.48152	1.43839
INVMP786EX8	lymph_percent	5.13294	5.11582
INVMZ199FTL	lymph_absolute	0.980618	1.00561
INVMZ199FTL	lymph_percent	5.25552	5.52304
INVNR824UEC	lymph_absolute	1.53046	1.25686
INVNR824UEC	lymph_percent	5.48791	5.34541
INVNV526DP4	lymph_absolute	1.29413	0.890447
INVNV526DP4	lymph_percent	5.70422	5.12364
INVRX011FZY	lymph_absolute	0.886047	0.484641
INVRX011FZY	lymph_percent	4.74516	4.52877
INVUF459ACN	lymph_absolute	0.642869	-0.0827372
INVUF459ACN	lymph_percent	4.85523	3.66162
INVUH474VXW	lymph_absolute	1.34316	1.20478
INVUH474VXW	lymph_percent	5.06971	5.26744
INVUP392MMJ	lymph_absolute	0.512232	1.10855
INVUP392MMJ	lymph_percent	4.78756	5.0158
INVUV662XUP	lymph_absolute	-0.0675621	-0.734274
INVUV662XUP	lymph_percent	4.3977	3.90225
INVUY813XNJ	lymph_absolute	1.0412	0.790665
INVUY813XNJ	lymph_percent	4.91792	5.03075
INVVE094LD9	lymph_absolute	0.752472	0.764968
INVVE094LD9	lymph_percent	4.17987	4.51783
INVVK610FPN	lymph_absolute	0.689564	1.04878
INVVK610FPN	lymph_percent	5.69039	5.81309
INVWC941XL6	lymph_absolute	1.03666	0.880367
INVWC941XL6	lymph_percent	5.37441	5.24981
INVWV718PP5	lymph_absolute	2.1654	1.71847
INVWV718PP5	lymph_percent	5.83598	5.58582
INVYN113HTP	lymph_absolute	0.914303	0.828399
INVYN113HTP	lymph_percent	5.0798	5.1951
INVZF236CEC	lymph_absolute	1.41302	1.66138
INVZF236CEC	lymph_percent	5.81858	6.05036
INVZJ665XRL	lymph_absolute	0.803161	0.492593
INVZJ665XRL	lymph_percent	4.77375	4.65594
INVZZ627KNQ	lymph_absolute	0.790912	0.164841
INVZZ627KNQ	lymph_percent	5.47946	4.50623

## Sheet: 8F
SampleID	Karyotype	subtype	Sex	Age	Analyte	units	value
HTP0001B2	Control	D21	Female	25.8	CRP.4337.49	relative_abundance	30380.5
HTP0001B2	Control	D21	Female	25.8	IL6.4673.13	relative_abundance	230.4
HTP0001B2	Control	D21	Female	25.8	SAA1.15515.2	relative_abundance	5929.8
HTP0001B2	Control	D21	Female	25.8	lymph_percent	percent	47.4
HTP0001B2	Control	D21	Female	25.8	lymph_absolute	*10^3/uL	2.6
HTP0005A3	T21	MS1	Male	36.5	SAA1.15515.2	relative_abundance	20693.2
HTP0005A3	T21	MS1	Male	36.5	CRP.4337.49	relative_abundance	49823.1
HTP0005A3	T21	MS1	Male	36.5	IL6.4673.13	relative_abundance	245.7
HTP0005A3	T21	MS1	Male	36.5	lymph_percent	percent	43.5
HTP0005A3	T21	MS1	Male	36.5	lymph_absolute	*10^3/uL	2.1
HTP0012A2	T21	MS1	Female	44	SAA1.15515.2	relative_abundance	10588.6
HTP0012A2	T21	MS1	Female	44	CRP.4337.49	relative_abundance	3311.2
HTP0012A2	T21	MS1	Female	44	IL6.4673.13	relative_abundance	201.1
HTP0012A2	T21	MS1	Female	44	lymph_percent	percent	27.2
HTP0012A2	T21	MS1	Female	44	lymph_absolute	*10^3/uL	1.2
HTP0015A4	T21	MS2	Male	31.2	CRP.4337.49	relative_abundance	57215
HTP0015A4	T21	MS2	Male	31.2	SAA1.15515.2	relative_abundance	86706.9
HTP0015A4	T21	MS2	Male	31.2	IL6.4673.13	relative_abundance	342.9
HTP0015A4	T21	MS2	Male	31.2	lymph_percent	percent	30.8
HTP0015A4	T21	MS2	Male	31.2	lymph_absolute	*10^3/uL	2.1
HTP0017A4	T21	MS3	Female	23.6	CRP.4337.49	relative_abundance	5025.7
HTP0017A4	T21	MS3	Female	23.6	SAA1.15515.2	relative_abundance	6084.2
HTP0017A4	T21	MS3	Female	23.6	IL6.4673.13	relative_abundance	573.3
HTP0017A4	T21	MS3	Female	23.6	lymph_percent	percent	35.4
HTP0017A4	T21	MS3	Female	23.6	lymph_absolute	*10^3/uL	1.6
HTP0018B3	Control	D21	Female	57	CRP.4337.49	relative_abundance	3066.6
HTP0018B3	Control	D21	Female	57	SAA1.15515.2	relative_abundance	9707.7
HTP0018B3	Control	D21	Female	57	IL6.4673.13	relative_abundance	202.1
HTP0018B3	Control	D21	Female	57	lymph_percent	percent	30.6
HTP0018B3	Control	D21	Female	57	lymph_absolute	*10^3/uL	1.7
HTP0019B2	Control	D21	Female	56.9	CRP.4337.49	relative_abundance	24159.2
HTP0019B2	Control	D21	Female	56.9	IL6.4673.13	relative_abundance	222.7
HTP0019B2	Control	D21	Female	56.9	SAA1.15515.2	relative_abundance	15624.8
HTP0019B2	Control	D21	Female	56.9	lymph_percent	percent	26.5
HTP0019B2	Control	D21	Female	56.9	lymph_absolute	*10^3/uL	1.4
HTP0022B2	Control	D21	Female	43.2	CRP.4337.49	relative_abundance	10623.1
HTP0022B2	Control	D21	Female	43.2	SAA1.15515.2	relative_abundance	9360.6
HTP0022B2	Control	D21	Female	43.2	IL6.4673.13	relative_abundance	221.3
HTP0022B2	Control	D21	Female	43.2	lymph_percent	percent	41.5
HTP0022B2	Control	D21	Female	43.2	lymph_absolute	*10^3/uL	1.2
HTP0023A2	T21	MS2	Female	36.2	SAA1.15515.2	relative_abundance	9485.2
HTP0023A2	T21	MS2	Female	36.2	IL6.4673.13	relative_abundance	239.7
HTP0023A2	T21	MS2	Female	36.2	CRP.4337.49	relative_abundance	40462.3
HTP0023A2	T21	MS2	Female	36.2	lymph_percent	percent	35.6
HTP0023A2	T21	MS2	Female	36.2	lymph_absolute	*10^3/uL	2.4
HTP0025A3	T21	MS2	Female	25.7	IL6.4673.13	relative_abundance	512.4
HTP0025A3	T21	MS2	Female	25.7	SAA1.15515.2	relative_abundance	13458.4
HTP0025A3	T21	MS2	Female	25.7	CRP.4337.49	relative_abundance	11509.7
HTP0025A3	T21	MS2	Female	25.7	lymph_percent	percent	37.2
HTP0025A3	T21	MS2	Female	25.7	lymph_absolute	*10^3/uL	2.2
HTP0026B2	Control	D21	Female	55.6	CRP.4337.49	relative_abundance	17974.3
HTP0026B2	Control	D21	Female	55.6	IL6.4673.13	relative_abundance	319.1
HTP0026B2	Control	D21	Female	55.6	SAA1.15515.2	relative_abundance	11858.3
HTP0026B2	Control	D21	Female	55.6	lymph_percent	percent	44.1
HTP0026B2	Control	D21	Female	55.6	lymph_absolute	*10^3/uL	2.6
HTP0034B3	Control	D21	Female	25.1	SAA1.15515.2	relative_abundance	2689.2
HTP0034B3	Control	D21	Female	25.1	IL6.4673.13	relative_abundance	218.5
HTP0034B3	Control	D21	Female	25.1	CRP.4337.49	relative_abundance	6238.2
HTP0034B3	Control	D21	Female	25.1	lymph_percent	percent	32.5
HTP0034B3	Control	D21	Female	25.1	lymph_absolute	*10^3/uL	2
HTP0035B3	Control	D21	Female	28.6	IL6.4673.13	relative_abundance	1157.1
HTP0035B3	Control	D21	Female	28.6	CRP.4337.49	relative_abundance	7561.7
HTP0035B3	Control	D21	Female	28.6	SAA1.15515.2	relative_abundance	7342
HTP0035B3	Control	D21	Female	28.6	lymph_percent	percent	26.1
HTP0035B3	Control	D21	Female	28.6	lymph_absolute	*10^3/uL	2.1
HTP0036A2	T21	MS1	Female	32.1	SAA1.15515.2	relative_abundance	26631.4
HTP0036A2	T21	MS1	Female	32.1	IL6.4673.13	relative_abundance	250.8
HTP0036A2	T21	MS1	Female	32.1	CRP.4337.49	relative_abundance	48862.5
HTP0036A2	T21	MS1	Female	32.1	lymph_percent	percent	31.1
HTP0036A2	T21	MS1	Female	32.1	lymph_absolute	*10^3/uL	1.8
HTP0040B3	Control	D21	Female	28.9	SAA1.15515.2	relative_abundance	2407.4
HTP0040B3	Control	D21	Female	28.9	CRP.4337.49	relative_abundance	21503.8
HTP0040B3	Control	D21	Female	28.9	IL6.4673.13	relative_abundance	206.1
HTP0040B3	Control	D21	Female	28.9	lymph_percent	percent	41.1
HTP0040B3	Control	D21	Female	28.9	lymph_absolute	*10^3/uL	2.4
HTP0042B2	Control	D21	Male	36.2	CRP.4337.49	relative_abundance	14342.5
HTP0042B2	Control	D21	Male	36.2	SAA1.15515.2	relative_abundance	5337.8
HTP0042B2	Control	D21	Male	36.2	IL6.4673.13	relative_abundance	184.8
HTP0042B2	Control	D21	Male	36.2	lymph_percent	percent	45.5
HTP0042B2	Control	D21	Male	36.2	lymph_absolute	*10^3/uL	2.4
HTP0043B2	Control	D21	Male	38.2	SAA1.15515.2	relative_abundance	2307.1
HTP0043B2	Control	D21	Male	38.2	CRP.4337.49	relative_abundance	4778.2
HTP0043B2	Control	D21	Male	38.2	IL6.4673.13	relative_abundance	205.5
HTP0043B2	Control	D21	Male	38.2	lymph_percent	percent	40.4
HTP0043B2	Control	D21	Male	38.2	lymph_absolute	*10^3/uL	1.7
HTP0044B2	Control	D21	Male	35.8	CRP.4337.49	relative_abundance	11376.9
HTP0044B2	Control	D21	Male	35.8	IL6.4673.13	relative_abundance	210.5
HTP0044B2	Control	D21	Male	35.8	SAA1.15515.2	relative_abundance	11553.8
HTP0044B2	Control	D21	Male	35.8	lymph_percent	percent	28.1
HTP0044B2	Control	D21	Male	35.8	lymph_absolute	*10^3/uL	2.1
HTP0047B2	Control	D21	Male	38.7	CRP.4337.49	relative_abundance	8078.6
HTP0047B2	Control	D21	Male	38.7	SAA1.15515.2	relative_abundance	6368.8
HTP0047B2	Control	D21	Male	38.7	IL6.4673.13	relative_abundance	182.2
HTP0047B2	Control	D21	Male	38.7	lymph_percent	percent	34.3
HTP0047B2	Control	D21	Male	38.7	lymph_absolute	*10^3/uL	1.8
HTP0048B2	Control	D21	Female	39.4	CRP.4337.49	relative_abundance	12560.9
HTP0048B2	Control	D21	Female	39.4	SAA1.15515.2	relative_abundance	10997.9
HTP0048B2	Control	D21	Female	39.4	IL6.4673.13	relative_abundance	570.8
HTP0048B2	Control	D21	Female	39.4	lymph_percent	percent	35.5
HTP0048B2	Control	D21	Female	39.4	lymph_absolute	*10^3/uL	1.7
HTP0050A3	T21	MS3	Female	22.8	SAA1.15515.2	relative_abundance	34949.7
HTP0050A3	T21	MS3	Female	22.8	CRP.4337.49	relative_abundance	27356.8
HTP0050A3	T21	MS3	Female	22.8	IL6.4673.13	relative_abundance	210.8
HTP0050A3	T21	MS3	Female	22.8	lymph_percent	percent	22
HTP0050A3	T21	MS3	Female	22.8	lymph_absolute	*10^3/uL	0.9
HTP0052A2	T21	MS1	Female	29.9	CRP.4337.49	relative_abundance	28338.9
HTP0052A2	T21	MS1	Female	29.9	SAA1.15515.2	relative_abundance	9349.4
HTP0052A2	T21	MS1	Female	29.9	IL6.4673.13	relative_abundance	473.4
HTP0052A2	T21	MS1	Female	29.9	lymph_percent	percent	NA
HTP0052A2	T21	MS1	Female	29.9	lymph_absolute	*10^3/uL	NA
HTP0053A2	T21	MS1	Female	26.3	SAA1.15515.2	relative_abundance	8695.5
HTP0053A2	T21	MS1	Female	26.3	IL6.4673.13	relative_abundance	335.6
HTP0053A2	T21	MS1	Female	26.3	CRP.4337.49	relative_abundance	10582.3
HTP0053A2	T21	MS1	Female	26.3	lymph_percent	percent	29.3
HTP0053A2	T21	MS1	Female	26.3	lymph_absolute	*10^3/uL	1.4
HTP0054A2	T21	MS3	Male	21.7	SAA1.15515.2	relative_abundance	10129
HTP0054A2	T21	MS3	Male	21.7	IL6.4673.13	relative_abundance	193.2
HTP0054A2	T21	MS3	Male	21.7	CRP.4337.49	relative_abundance	33309.3
HTP0054A2	T21	MS3	Male	21.7	lymph_percent	percent	32.9
HTP0054A2	T21	MS3	Male	21.7	lymph_absolute	*10^3/uL	1.6
HTP0055B2	Control	D21	Male	37	CRP.4337.49	relative_abundance	32626.3
HTP0055B2	Control	D21	Male	37	IL6.4673.13	relative_abundance	259.7
HTP0055B2	Control	D21	Male	37	SAA1.15515.2	relative_abundance	7789.4
HTP0055B2	Control	D21	Male	37	lymph_percent	percent	45.4
HTP0055B2	Control	D21	Male	37	lymph_absolute	*10^3/uL	2.8
HTP0057B2	Control	D21	Female	34.8	IL6.4673.13	relative_abundance	239.9
HTP0057B2	Control	D21	Female	34.8	SAA1.15515.2	relative_abundance	2075
HTP0057B2	Control	D21	Female	34.8	CRP.4337.49	relative_abundance	23735.6
HTP0057B2	Control	D21	Female	34.8	lymph_percent	percent	32.5
HTP0057B2	Control	D21	Female	34.8	lymph_absolute	*10^3/uL	3
HTP0058B2	Control	D21	Male	33.8	CRP.4337.49	relative_abundance	3016
HTP0058B2	Control	D21	Male	33.8	SAA1.15515.2	relative_abundance	13299.5
HTP0058B2	Control	D21	Male	33.8	IL6.4673.13	relative_abundance	221.1
HTP0058B2	Control	D21	Male	33.8	lymph_percent	percent	33.6
HTP0058B2	Control	D21	Male	33.8	lymph_absolute	*10^3/uL	1.7
HTP0059B2	Control	D21	Male	24.7	CRP.4337.49	relative_abundance	2761.5
HTP0059B2	Control	D21	Male	24.7	IL6.4673.13	relative_abundance	204.8
HTP0059B2	Control	D21	Male	24.7	SAA1.15515.2	relative_abundance	784.7
HTP0059B2	Control	D21	Male	24.7	lymph_percent	percent	34.3
HTP0059B2	Control	D21	Male	24.7	lymph_absolute	*10^3/uL	1.7
HTP0061B2	Control	D21	Female	22.2	SAA1.15515.2	relative_abundance	8157.8
HTP0061B2	Control	D21	Female	22.2	IL6.4673.13	relative_abundance	183.2
HTP0061B2	Control	D21	Female	22.2	CRP.4337.49	relative_abundance	5112.5
HTP0061B2	Control	D21	Female	22.2	lymph_percent	percent	38.3
HTP0061B2	Control	D21	Female	22.2	lymph_absolute	*10^3/uL	2.7
HTP0062B2	Control	D21	Female	20.5	SAA1.15515.2	relative_abundance	14379.4
HTP0062B2	Control	D21	Female	20.5	IL6.4673.13	relative_abundance	236.1
HTP0062B2	Control	D21	Female	20.5	CRP.4337.49	relative_abundance	3555.1
HTP0062B2	Control	D21	Female	20.5	lymph_percent	percent	27
HTP0062B2	Control	D21	Female	20.5	lymph_absolute	*10^3/uL	1.8
HTP0066A2	T21	MS1	Male	14.7	CRP.4337.49	relative_abundance	13713.5
HTP0066A2	T21	MS1	Male	14.7	SAA1.15515.2	relative_abundance	4740.2
HTP0066A2	T21	MS1	Male	14.7	IL6.4673.13	relative_abundance	208
HTP0066A2	T21	MS1	Male	14.7	lymph_percent	percent	51.3
HTP0066A2	T21	MS1	Male	14.7	lymph_absolute	*10^3/uL	1.9
HTP0067B2	Control	D21	Male	20.5	SAA1.15515.2	relative_abundance	4191.1
HTP0067B2	Control	D21	Male	20.5	CRP.4337.49	relative_abundance	15401
HTP0067B2	Control	D21	Male	20.5	IL6.4673.13	relative_abundance	195.5
HTP0067B2	Control	D21	Male	20.5	lymph_percent	percent	27.9
HTP0067B2	Control	D21	Male	20.5	lymph_absolute	*10^3/uL	1.4
HTP0070A3	T21	MS3	Male	24.9	CRP.4337.49	relative_abundance	13743.5
HTP0070A3	T21	MS3	Male	24.9	SAA1.15515.2	relative_abundance	4474.5
HTP0070A3	T21	MS3	Male	24.9	IL6.4673.13	relative_abundance	210.8
HTP0070A3	T21	MS3	Male	24.9	lymph_percent	percent	43.1
HTP0070A3	T21	MS3	Male	24.9	lymph_absolute	*10^3/uL	2.8
HTP0073A2	T21	MS3	Male	54.7	SAA1.15515.2	relative_abundance	6827.1
HTP0073A2	T21	MS3	Male	54.7	IL6.4673.13	relative_abundance	227.4
HTP0073A2	T21	MS3	Male	54.7	CRP.4337.49	relative_abundance	4634
HTP0073A2	T21	MS3	Male	54.7	lymph_percent	percent	21.7
HTP0073A2	T21	MS3	Male	54.7	lymph_absolute	*10^3/uL	1.2
HTP0077B2	Control	D21	Male	43.3	CRP.4337.49	relative_abundance	17928.8
HTP0077B2	Control	D21	Male	43.3	SAA1.15515.2	relative_abundance	4168.3
HTP0077B2	Control	D21	Male	43.3	IL6.4673.13	relative_abundance	226.7
HTP0077B2	Control	D21	Male	43.3	lymph_percent	percent	38.5
HTP0077B2	Control	D21	Male	43.3	lymph_absolute	*10^3/uL	2.4
HTP0078B2	Control	D21	Male	27.7	IL6.4673.13	relative_abundance	266
HTP0078B2	Control	D21	Male	27.7	SAA1.15515.2	relative_abundance	3300.2
HTP0078B2	Control	D21	Male	27.7	CRP.4337.49	relative_abundance	12719.5
HTP0078B2	Control	D21	Male	27.7	lymph_percent	percent	23.9
HTP0078B2	Control	D21	Male	27.7	lymph_absolute	*10^3/uL	2.2
HTP0079B2	Control	D21	Male	28.4	SAA1.15515.2	relative_abundance	3789.7
HTP0079B2	Control	D21	Male	28.4	CRP.4337.49	relative_abundance	3437.8
HTP0079B2	Control	D21	Male	28.4	IL6.4673.13	relative_abundance	204.6
HTP0079B2	Control	D21	Male	28.4	lymph_percent	percent	40.1
HTP0079B2	Control	D21	Male	28.4	lymph_absolute	*10^3/uL	1.8
HTP0080A2	T21	MS1	Female	34.8	SAA1.15515.2	relative_abundance	11738.8
HTP0080A2	T21	MS1	Female	34.8	IL6.4673.13	relative_abundance	220.9
HTP0080A2	T21	MS1	Female	34.8	CRP.4337.49	relative_abundance	38384.6
HTP0080A2	T21	MS1	Female	34.8	lymph_percent	percent	31.7
HTP0080A2	T21	MS1	Female	34.8	lymph_absolute	*10^3/uL	1.6
HTP0084A2	T21	MS2	Male	35	IL6.4673.13	relative_abundance	334.7
HTP0084A2	T21	MS2	Male	35	SAA1.15515.2	relative_abundance	22311.5
HTP0084A2	T21	MS2	Male	35	CRP.4337.49	relative_abundance	61530.4
HTP0084A2	T21	MS2	Male	35	lymph_percent	percent	29.3
HTP0084A2	T21	MS2	Male	35	lymph_absolute	*10^3/uL	1.8
HTP0085B2	Control	D21	Male	33.7	SAA1.15515.2	relative_abundance	21648.8
HTP0085B2	Control	D21	Male	33.7	IL6.4673.13	relative_abundance	218.2
HTP0085B2	Control	D21	Male	33.7	CRP.4337.49	relative_abundance	33747.5
HTP0085B2	Control	D21	Male	33.7	lymph_percent	percent	29.3
HTP0085B2	Control	D21	Male	33.7	lymph_absolute	*10^3/uL	2.2
HTP0087B2	Control	D21	Male	55.4	CRP.4337.49	relative_abundance	37765.5
HTP0087B2	Control	D21	Male	55.4	SAA1.15515.2	relative_abundance	14961.3
HTP0087B2	Control	D21	Male	55.4	IL6.4673.13	relative_abundance	219.4
HTP0087B2	Control	D21	Male	55.4	lymph_percent	percent	25.4
HTP0087B2	Control	D21	Male	55.4	lymph_absolute	*10^3/uL	1.8
HTP0090B2	Control	D21	Male	24.8	IL6.4673.13	relative_abundance	327.5
HTP0090B2	Control	D21	Male	24.8	CRP.4337.49	relative_abundance	8321.2
HTP0090B2	Control	D21	Male	24.8	SAA1.15515.2	relative_abundance	7323.6
HTP0090B2	Control	D21	Male	24.8	lymph_percent	percent	33.5
HTP0090B2	Control	D21	Male	24.8	lymph_absolute	*10^3/uL	1.8
HTP0092B2	Control	D21	Female	25.2	SAA1.15515.2	relative_abundance	9675.9
HTP0092B2	Control	D21	Female	25.2	IL6.4673.13	relative_abundance	276.8
HTP0092B2	Control	D21	Female	25.2	CRP.4337.49	relative_abundance	24235.6
HTP0092B2	Control	D21	Female	25.2	lymph_percent	percent	30.3
HTP0092B2	Control	D21	Female	25.2	lymph_absolute	*10^3/uL	2.2
HTP0095B2	Control	D21	Female	37.7	CRP.4337.49	relative_abundance	20272
HTP0095B2	Control	D21	Female	37.7	SAA1.15515.2	relative_abundance	13014.3
HTP0095B2	Control	D21	Female	37.7	IL6.4673.13	relative_abundance	243.4
HTP0095B2	Control	D21	Female	37.7	lymph_percent	percent	20.6
HTP0095B2	Control	D21	Female	37.7	lymph_absolute	*10^3/uL	1.4
HTP0096B2	Control	D21	Male	25.6	SAA1.15515.2	relative_abundance	3319.6
HTP0096B2	Control	D21	Male	25.6	IL6.4673.13	relative_abundance	280.1
HTP0096B2	Control	D21	Male	25.6	CRP.4337.49	relative_abundance	8253.4
HTP0096B2	Control	D21	Male	25.6	lymph_percent	percent	29.6
HTP0096B2	Control	D21	Male	25.6	lymph_absolute	*10^3/uL	2.2
HTP0098B2	Control	D21	Female	54.9	SAA1.15515.2	relative_abundance	9882.3
HTP0098B2	Control	D21	Female	54.9	CRP.4337.49	relative_abundance	11729.6
HTP0098B2	Control	D21	Female	54.9	IL6.4673.13	relative_abundance	1927.3
HTP0098B2	Control	D21	Female	54.9	lymph_percent	percent	33.1
HTP0098B2	Control	D21	Female	54.9	lymph_absolute	*10^3/uL	2.1
HTP0100B2	Control	D21	Female	33.5	IL6.4673.13	relative_abundance	202.8
HTP0100B2	Control	D21	Female	33.5	SAA1.15515.2	relative_abundance	7681.6
HTP0100B2	Control	D21	Female	33.5	CRP.4337.49	relative_abundance	13209.9
HTP0100B2	Control	D21	Female	33.5	lymph_percent	percent	32.9
HTP0100B2	Control	D21	Female	33.5	lymph_absolute	*10^3/uL	1.9
HTP0101A2	T21	MS3	Female	31.3	IL6.4673.13	relative_abundance	268.3
HTP0101A2	T21	MS3	Female	31.3	CRP.4337.49	relative_abundance	62717.7
HTP0101A2	T21	MS3	Female	31.3	SAA1.15515.2	relative_abundance	72278.4
HTP0101A2	T21	MS3	Female	31.3	lymph_percent	percent	13.3
HTP0101A2	T21	MS3	Female	31.3	lymph_absolute	*10^3/uL	1
HTP0103A2	T21	MS1	Female	1.6	IL6.4673.13	relative_abundance	214
HTP0103A2	T21	MS1	Female	1.6	SAA1.15515.2	relative_abundance	3794.2
HTP0103A2	T21	MS1	Female	1.6	CRP.4337.49	relative_abundance	1668.3
HTP0103A2	T21	MS1	Female	1.6	lymph_percent	percent	55.9
HTP0103A2	T21	MS1	Female	1.6	lymph_absolute	*10^3/uL	2.7
HTP0104B2	Control	D21	Female	36.6	SAA1.15515.2	relative_abundance	5460.4
HTP0104B2	Control	D21	Female	36.6	IL6.4673.13	relative_abundance	212.9
HTP0104B2	Control	D21	Female	36.6	CRP.4337.49	relative_abundance	11082.1
HTP0104B2	Control	D21	Female	36.6	lymph_percent	percent	40.9
HTP0104B2	Control	D21	Female	36.6	lymph_absolute	*10^3/uL	2.5
HTP0105B3	Control	D21	Female	30	SAA1.15515.2	relative_abundance	5439.1
HTP0105B3	Control	D21	Female	30	CRP.4337.49	relative_abundance	6291.1
HTP0105B3	Control	D21	Female	30	IL6.4673.13	relative_abundance	206.8
HTP0105B3	Control	D21	Female	30	lymph_percent	percent	38.7
HTP0105B3	Control	D21	Female	30	lymph_absolute	*10^3/uL	2
HTP0107A3	T21	MS2	Female	33.7	SAA1.15515.2	relative_abundance	37436.5
HTP0107A3	T21	MS2	Female	33.7	CRP.4337.49	relative_abundance	51594.2
HTP0107A3	T21	MS2	Female	33.7	IL6.4673.13	relative_abundance	380.6
HTP0107A3	T21	MS2	Female	33.7	lymph_percent	percent	26.9
HTP0107A3	T21	MS2	Female	33.7	lymph_absolute	*10^3/uL	1.6
HTP0109A3	T21	MS1	Female	49	CRP.4337.49	relative_abundance	28141.5
HTP0109A3	T21	MS1	Female	49	SAA1.15515.2	relative_abundance	18450.8
HTP0109A3	T21	MS1	Female	49	IL6.4673.13	relative_abundance	238.8
HTP0109A3	T21	MS1	Female	49	lymph_percent	percent	27
HTP0109A3	T21	MS1	Female	49	lymph_absolute	*10^3/uL	2.1
HTP0111B2	Control	D21	Female	44.5	SAA1.15515.2	relative_abundance	9401
HTP0111B2	Control	D21	Female	44.5	CRP.4337.49	relative_abundance	14792.3
HTP0111B2	Control	D21	Female	44.5	IL6.4673.13	relative_abundance	189.5
HTP0111B2	Control	D21	Female	44.5	lymph_percent	percent	30.5
HTP0111B2	Control	D21	Female	44.5	lymph_absolute	*10^3/uL	1.3
HTP0112A3	T21	MS3	Female	36	IL6.4673.13	relative_abundance	254.5
HTP0112A3	T21	MS3	Female	36	SAA1.15515.2	relative_abundance	11103.9
HTP0112A3	T21	MS3	Female	36	CRP.4337.49	relative_abundance	33266.1
HTP0112A3	T21	MS3	Female	36	lymph_percent	percent	18.8
HTP0112A3	T21	MS3	Female	36	lymph_absolute	*10^3/uL	1.1
HTP0116A2	T21	MS1	Male	10.9	IL6.4673.13	relative_abundance	238.2
HTP0116A2	T21	MS1	Male	10.9	SAA1.15515.2	relative_abundance	2589
HTP0116A2	T21	MS1	Male	10.9	CRP.4337.49	relative_abundance	3404.3
HTP0116A2	T21	MS1	Male	10.9	lymph_percent	percent	43.2
HTP0116A2	T21	MS1	Male	10.9	lymph_absolute	*10^3/uL	1.9
HTP0118B	Control	D21	Male	44.3	IL6.4673.13	relative_abundance	241.6
HTP0118B	Control	D21	Male	44.3	SAA1.15515.2	relative_abundance	4998.4
HTP0118B	Control	D21	Male	44.3	CRP.4337.49	relative_abundance	6177.8
HTP0118B	Control	D21	Male	44.3	lymph_percent	percent	34.3
HTP0118B	Control	D21	Male	44.3	lymph_absolute	*10^3/uL	1.8
HTP0126B2	Control	D21	Female	48	CRP.4337.49	relative_abundance	11247.6
HTP0126B2	Control	D21	Female	48	SAA1.15515.2	relative_abundance	5675.7
HTP0126B2	Control	D21	Female	48	IL6.4673.13	relative_abundance	330.1
HTP0126B2	Control	D21	Female	48	lymph_percent	percent	31.7
HTP0126B2	Control	D21	Female	48	lymph_absolute	*10^3/uL	2.6
HTP0127B2	Control	D21	Female	8.2	CRP.4337.49	relative_abundance	3944.3
HTP0127B2	Control	D21	Female	8.2	SAA1.15515.2	relative_abundance	3967
HTP0127B2	Control	D21	Female	8.2	IL6.4673.13	relative_abundance	302.8
HTP0127B2	Control	D21	Female	8.2	lymph_percent	percent	46.1
HTP0127B2	Control	D21	Female	8.2	lymph_absolute	*10^3/uL	3.8
HTP0146B	Control	D21	Male	47.4	IL6.4673.13	relative_abundance	280.7
HTP0146B	Control	D21	Male	47.4	CRP.4337.49	relative_abundance	7695.6
HTP0146B	Control	D21	Male	47.4	SAA1.15515.2	relative_abundance	11463.3
HTP0146B	Control	D21	Male	47.4	lymph_percent	percent	24.5
HTP0146B	Control	D21	Male	47.4	lymph_absolute	*10^3/uL	1.2
HTP0147B	Control	D21	Female	38.6	SAA1.15515.2	relative_abundance	27742.1
HTP0147B	Control	D21	Female	38.6	CRP.4337.49	relative_abundance	24704.5
HTP0147B	Control	D21	Female	38.6	IL6.4673.13	relative_abundance	201.5
HTP0147B	Control	D21	Female	38.6	lymph_percent	percent	38.5
HTP0147B	Control	D21	Female	38.6	lymph_absolute	*10^3/uL	2.1
HTP0148B2	Control	D21	Male	41.7	CRP.4337.49	relative_abundance	11925.3
HTP0148B2	Control	D21	Male	41.7	SAA1.15515.2	relative_abundance	3689.7
HTP0148B2	Control	D21	Male	41.7	IL6.4673.13	relative_abundance	192.4
HTP0148B2	Control	D21	Male	41.7	lymph_percent	percent	30.9
HTP0148B2	Control	D21	Male	41.7	lymph_absolute	*10^3/uL	1.8
HTP0149B	Control	D21	Female	53.2	SAA1.15515.2	relative_abundance	29454.1
HTP0149B	Control	D21	Female	53.2	IL6.4673.13	relative_abundance	197.6
HTP0149B	Control	D21	Female	53.2	CRP.4337.49	relative_abundance	34326.7
HTP0149B	Control	D21	Female	53.2	lymph_percent	percent	32.2
HTP0149B	Control	D21	Female	53.2	lymph_absolute	*10^3/uL	2.4
HTP0151A	T21	MS3	Male	27.4	SAA1.15515.2	relative_abundance	74453.2
HTP0151A	T21	MS3	Male	27.4	CRP.4337.49	relative_abundance	75499
HTP0151A	T21	MS3	Male	27.4	IL6.4673.13	relative_abundance	535.2
HTP0151A	T21	MS3	Male	27.4	lymph_percent	percent	15
HTP0151A	T21	MS3	Male	27.4	lymph_absolute	*10^3/uL	1.4
HTP0198A3	T21	MS2	Male	36.3	CRP.4337.49	relative_abundance	37208.2
HTP0198A3	T21	MS2	Male	36.3	SAA1.15515.2	relative_abundance	10924.2
HTP0198A3	T21	MS2	Male	36.3	IL6.4673.13	relative_abundance	311
HTP0198A3	T21	MS2	Male	36.3	lymph_percent	percent	29.6
HTP0198A3	T21	MS2	Male	36.3	lymph_absolute	*10^3/uL	1.7
HTP0202B	Control	D21	Male	61.3	CRP.4337.49	relative_abundance	3528.6
HTP0202B	Control	D21	Male	61.3	SAA1.15515.2	relative_abundance	3216.6
HTP0202B	Control	D21	Male	61.3	IL6.4673.13	relative_abundance	205.3
HTP0202B	Control	D21	Male	61.3	lymph_percent	percent	22
HTP0202B	Control	D21	Male	61.3	lymph_absolute	*10^3/uL	1.1
HTP0204A	T21	MS2	Male	13.1	IL6.4673.13	relative_abundance	206.1
HTP0204A	T21	MS2	Male	13.1	SAA1.15515.2	relative_abundance	1511.4
HTP0204A	T21	MS2	Male	13.1	CRP.4337.49	relative_abundance	9441.6
HTP0204A	T21	MS2	Male	13.1	lymph_percent	percent	40.1
HTP0204A	T21	MS2	Male	13.1	lymph_absolute	*10^3/uL	1.5
HTP0205B	Control	D21	Female	42.6	SAA1.15515.2	relative_abundance	9137.1
HTP0205B	Control	D21	Female	42.6	CRP.4337.49	relative_abundance	32498.8
HTP0205B	Control	D21	Female	42.6	IL6.4673.13	relative_abundance	218.6
HTP0205B	Control	D21	Female	42.6	lymph_percent	percent	29.2
HTP0205B	Control	D21	Female	42.6	lymph_absolute	*10^3/uL	1.6
HTP0206B	Control	D21	Male	15.8	SAA1.15515.2	relative_abundance	1939.2
HTP0206B	Control	D21	Male	15.8	IL6.4673.13	relative_abundance	250
HTP0206B	Control	D21	Male	15.8	CRP.4337.49	relative_abundance	10549.7
HTP0206B	Control	D21	Male	15.8	lymph_percent	percent	43
HTP0206B	Control	D21	Male	15.8	lymph_absolute	*10^3/uL	2.6
HTP0207A4	T21	MS1	Female	25.2	SAA1.15515.2	relative_abundance	4364.2
HTP0207A4	T21	MS1	Female	25.2	CRP.4337.49	relative_abundance	4037.7
HTP0207A4	T21	MS1	Female	25.2	IL6.4673.13	relative_abundance	197.3
HTP0207A4	T21	MS1	Female	25.2	lymph_percent	percent	30.5
HTP0207A4	T21	MS1	Female	25.2	lymph_absolute	*10^3/uL	0.9
HTP0259A2	T21	MS3	Female	32.6	IL6.4673.13	relative_abundance	276.2
HTP0259A2	T21	MS3	Female	32.6	SAA1.15515.2	relative_abundance	22656.5
HTP0259A2	T21	MS3	Female	32.6	CRP.4337.49	relative_abundance	40399.6
HTP0259A2	T21	MS3	Female	32.6	lymph_percent	percent	16.1
HTP0259A2	T21	MS3	Female	32.6	lymph_absolute	*10^3/uL	0.8
HTP0288B	Control	D21	Male	9.2	IL6.4673.13	relative_abundance	241.9
HTP0288B	Control	D21	Male	9.2	SAA1.15515.2	relative_abundance	1829.7
HTP0288B	Control	D21	Male	9.2	CRP.4337.49	relative_abundance	2168.5
HTP0288B	Control	D21	Male	9.2	lymph_percent	percent	43.9
HTP0288B	Control	D21	Male	9.2	lymph_absolute	*10^3/uL	2
HTP0289B	Control	D21	Male	7.1	SAA1.15515.2	relative_abundance	1614.1
HTP0289B	Control	D21	Male	7.1	CRP.4337.49	relative_abundance	1117.6
HTP0289B	Control	D21	Male	7.1	IL6.4673.13	relative_abundance	212.9
HTP0289B	Control	D21	Male	7.1	lymph_percent	percent	57.7
HTP0289B	Control	D21	Male	7.1	lymph_absolute	*10^3/uL	3.1
HTP0290B	Control	D21	Female	43.3	SAA1.15515.2	relative_abundance	17201.2
HTP0290B	Control	D21	Female	43.3	IL6.4673.13	relative_abundance	197.5
HTP0290B	Control	D21	Female	43.3	CRP.4337.49	relative_abundance	24686.3
HTP0290B	Control	D21	Female	43.3	lymph_percent	percent	28.7
HTP0290B	Control	D21	Female	43.3	lymph_absolute	*10^3/uL	1.5
HTP0293A	T21	MS3	Male	6.2	SAA1.15515.2	relative_abundance	6145.7
HTP0293A	T21	MS3	Male	6.2	CRP.4337.49	relative_abundance	4716
HTP0293A	T21	MS3	Male	6.2	IL6.4673.13	relative_abundance	214.6
HTP0293A	T21	MS3	Male	6.2	lymph_percent	percent	32.5
HTP0293A	T21	MS3	Male	6.2	lymph_absolute	*10^3/uL	1.8
HTP0294B	Control	D21	Male	4.2	CRP.4337.49	relative_abundance	28370.5
HTP0294B	Control	D21	Male	4.2	IL6.4673.13	relative_abundance	268
HTP0294B	Control	D21	Male	4.2	SAA1.15515.2	relative_abundance	47660.3
HTP0294B	Control	D21	Male	4.2	lymph_percent	percent	47.2
HTP0294B	Control	D21	Male	4.2	lymph_absolute	*10^3/uL	3.3
HTP0295A	T21	MS3	Male	51.2	SAA1.15515.2	relative_abundance	17494.3
HTP0295A	T21	MS3	Male	51.2	CRP.4337.49	relative_abundance	49225.7
HTP0295A	T21	MS3	Male	51.2	IL6.4673.13	relative_abundance	267
HTP0295A	T21	MS3	Male	51.2	lymph_percent	percent	20.2
HTP0295A	T21	MS3	Male	51.2	lymph_absolute	*10^3/uL	1.2
HTP0296A	T21	MS3	Male	55.1	SAA1.15515.2	relative_abundance	41311
HTP0296A	T21	MS3	Male	55.1	IL6.4673.13	relative_abundance	280.1
HTP0296A	T21	MS3	Male	55.1	CRP.4337.49	relative_abundance	50105.8
HTP0296A	T21	MS3	Male	55.1	lymph_percent	percent	23.1
HTP0296A	T21	MS3	Male	55.1	lymph_absolute	*10^3/uL	1.3
HTP0298A	T21	MS1	Female	25.8	IL6.4673.13	relative_abundance	219.9
HTP0298A	T21	MS1	Female	25.8	SAA1.15515.2	relative_abundance	8461.2
HTP0298A	T21	MS1	Female	25.8	CRP.4337.49	relative_abundance	37387
HTP0298A	T21	MS1	Female	25.8	lymph_percent	percent	42.8
HTP0298A	T21	MS1	Female	25.8	lymph_absolute	*10^3/uL	1.7
HTP0300A	T21	MS1	Female	30.8	SAA1.15515.2	relative_abundance	155459
HTP0300A	T21	MS1	Female	30.8	IL6.4673.13	relative_abundance	352.5
HTP0300A	T21	MS1	Female	30.8	CRP.4337.49	relative_abundance	79375.8
HTP0300A	T21	MS1	Female	30.8	lymph_percent	percent	27.8
HTP0300A	T21	MS1	Female	30.8	lymph_absolute	*10^3/uL	1.8
HTP0301A3	T21	MS2	Female	24	IL6.4673.13	relative_abundance	258.8
HTP0301A3	T21	MS2	Female	24	SAA1.15515.2	relative_abundance	28855.3
HTP0301A3	T21	MS2	Female	24	CRP.4337.49	relative_abundance	34559.8
HTP0301A3	T21	MS2	Female	24	lymph_percent	percent	39.9
HTP0301A3	T21	MS2	Female	24	lymph_absolute	*10^3/uL	1.8
HTP0306A	T21	MS3	Male	23.2	IL6.4673.13	relative_abundance	262.6
HTP0306A	T21	MS3	Male	23.2	SAA1.15515.2	relative_abundance	46019.2
HTP0306A	T21	MS3	Male	23.2	CRP.4337.49	relative_abundance	48679.5
HTP0306A	T21	MS3	Male	23.2	lymph_percent	percent	20.7
HTP0306A	T21	MS3	Male	23.2	lymph_absolute	*10^3/uL	1.7
HTP0310A	T21	MS2	Male	10.8	CRP.4337.49	relative_abundance	25606.7
HTP0310A	T21	MS2	Male	10.8	SAA1.15515.2	relative_abundance	10025.5
HTP0310A	T21	MS2	Male	10.8	IL6.4673.13	relative_abundance	242.3
HTP0310A	T21	MS2	Male	10.8	lymph_percent	percent	17.2
HTP0310A	T21	MS2	Male	10.8	lymph_absolute	*10^3/uL	1.5
HTP0312A2	T21	MS1	Female	35.7	SAA1.15515.2	relative_abundance	10736.6
HTP0312A2	T21	MS1	Female	35.7	IL6.4673.13	relative_abundance	402.2
HTP0312A2	T21	MS1	Female	35.7	CRP.4337.49	relative_abundance	28206.2
HTP0312A2	T21	MS1	Female	35.7	lymph_percent	percent	38.1
HTP0312A2	T21	MS1	Female	35.7	lymph_absolute	*10^3/uL	1.5
HTP0316B	Control	D21	Female	29.6	SAA1.15515.2	relative_abundance	6046.7
HTP0316B	Control	D21	Female	29.6	CRP.4337.49	relative_abundance	1320.7
HTP0316B	Control	D21	Female	29.6	IL6.4673.13	relative_abundance	257.2
HTP0316B	Control	D21	Female	29.6	lymph_percent	percent	36
HTP0316B	Control	D21	Female	29.6	lymph_absolute	*10^3/uL	1.9
HTP0318A3	T21	MS1	Male	30.5	SAA1.15515.2	relative_abundance	5050.1
HTP0318A3	T21	MS1	Male	30.5	CRP.4337.49	relative_abundance	2343.9
HTP0318A3	T21	MS1	Male	30.5	IL6.4673.13	relative_abundance	225.7
HTP0318A3	T21	MS1	Male	30.5	lymph_percent	percent	48.1
HTP0318A3	T21	MS1	Male	30.5	lymph_absolute	*10^3/uL	2.2
HTP0320A2	T21	MS3	Female	33.7	SAA1.15515.2	relative_abundance	39725
HTP0320A2	T21	MS3	Female	33.7	CRP.4337.49	relative_abundance	60726
HTP0320A2	T21	MS3	Female	33.7	IL6.4673.13	relative_abundance	257.1
HTP0320A2	T21	MS3	Female	33.7	lymph_percent	percent	17.6
HTP0320A2	T21	MS3	Female	33.7	lymph_absolute	*10^3/uL	0.7
HTP0321A	T21	MS3	Female	14	SAA1.15515.2	relative_abundance	16517.7
HTP0321A	T21	MS3	Female	14	IL6.4673.13	relative_abundance	250.6
HTP0321A	T21	MS3	Female	14	CRP.4337.49	relative_abundance	45074.5
HTP0321A	T21	MS3	Female	14	lymph_percent	percent	25.5
HTP0321A	T21	MS3	Female	14	lymph_absolute	*10^3/uL	1.3
HTP0322B	Control	D21	Male	29	IL6.4673.13	relative_abundance	239
HTP0322B	Control	D21	Male	29	SAA1.15515.2	relative_abundance	10266.7
HTP0322B	Control	D21	Male	29	CRP.4337.49	relative_abundance	13511.2
HTP0322B	Control	D21	Male	29	lymph_percent	percent	32
HTP0322B	Control	D21	Male	29	lymph_absolute	*10^3/uL	2.2
HTP0323A	T21	MS3	Male	3.8	CRP.4337.49	relative_abundance	2157.1
HTP0323A	T21	MS3	Male	3.8	IL6.4673.13	relative_abundance	268.9
HTP0323A	T21	MS3	Male	3.8	SAA1.15515.2	relative_abundance	3004.9
HTP0323A	T21	MS3	Male	3.8	lymph_percent	percent	30.9
HTP0323A	T21	MS3	Male	3.8	lymph_absolute	*10^3/uL	2.3
HTP0324A2	T21	MS1	Male	22	IL6.4673.13	relative_abundance	293
HTP0324A2	T21	MS1	Male	22	SAA1.15515.2	relative_abundance	9171.2
HTP0324A2	T21	MS1	Male	22	CRP.4337.49	relative_abundance	25212.3
HTP0324A2	T21	MS1	Male	22	lymph_percent	percent	28.2
HTP0324A2	T21	MS1	Male	22	lymph_absolute	*10^3/uL	1.5
HTP0325A	T21	MS3	Male	13.4	CRP.4337.49	relative_abundance	19741.6
HTP0325A	T21	MS3	Male	13.4	SAA1.15515.2	relative_abundance	6625
HTP0325A	T21	MS3	Male	13.4	IL6.4673.13	relative_abundance	244.1
HTP0325A	T21	MS3	Male	13.4	lymph_percent	percent	20.2
HTP0325A	T21	MS3	Male	13.4	lymph_absolute	*10^3/uL	1.2
HTP0326A	T21	MS2	Female	30.2	CRP.4337.49	relative_abundance	5941.9
HTP0326A	T21	MS2	Female	30.2	SAA1.15515.2	relative_abundance	20286.3
HTP0326A	T21	MS2	Female	30.2	IL6.4673.13	relative_abundance	319.8
HTP0326A	T21	MS2	Female	30.2	lymph_percent	percent	18.9
HTP0326A	T21	MS2	Female	30.2	lymph_absolute	*10^3/uL	1.2
HTP0327A	T21	MS1	Male	6.5	CRP.4337.49	relative_abundance	22690.9
HTP0327A	T21	MS1	Male	6.5	SAA1.15515.2	relative_abundance	32659.5
HTP0327A	T21	MS1	Male	6.5	IL6.4673.13	relative_abundance	231.9
HTP0327A	T21	MS1	Male	6.5	lymph_percent	percent	26.6
HTP0327A	T21	MS1	Male	6.5	lymph_absolute	*10^3/uL	3.2
HTP0328A	T21	MS2	Female	41.2	IL6.4673.13	relative_abundance	265.9
HTP0328A	T21	MS2	Female	41.2	CRP.4337.49	relative_abundance	45701.1
HTP0328A	T21	MS2	Female	41.2	SAA1.15515.2	relative_abundance	35269
HTP0328A	T21	MS2	Female	41.2	lymph_percent	percent	19.7
HTP0328A	T21	MS2	Female	41.2	lymph_absolute	*10^3/uL	1
HTP0329A2	T21	MS3	Female	19.5	CRP.4337.49	relative_abundance	9331.2
HTP0329A2	T21	MS3	Female	19.5	SAA1.15515.2	relative_abundance	13536.6
HTP0329A2	T21	MS3	Female	19.5	IL6.4673.13	relative_abundance	196.8
HTP0329A2	T21	MS3	Female	19.5	lymph_percent	percent	12.6
HTP0329A2	T21	MS3	Female	19.5	lymph_absolute	*10^3/uL	0.5
HTP0330A	T21	MS1	Male	6.1	CRP.4337.49	relative_abundance	2763.4
HTP0330A	T21	MS1	Male	6.1	SAA1.15515.2	relative_abundance	5150
HTP0330A	T21	MS1	Male	6.1	IL6.4673.13	relative_abundance	217.2
HTP0330A	T21	MS1	Male	6.1	lymph_percent	percent	40.8
HTP0330A	T21	MS1	Male	6.1	lymph_absolute	*10^3/uL	2.7
HTP0331A	T21	MS3	Male	23.1	CRP.4337.49	relative_abundance	45977.7
HTP0331A	T21	MS3	Male	23.1	SAA1.15515.2	relative_abundance	44793.4
HTP0331A	T21	MS3	Male	23.1	IL6.4673.13	relative_abundance	255.3
HTP0331A	T21	MS3	Male	23.1	lymph_percent	percent	23.4
HTP0331A	T21	MS3	Male	23.1	lymph_absolute	*10^3/uL	1.5
HTP0332A	T21	MS2	Male	24.4	IL6.4673.13	relative_abundance	410.8
HTP0332A	T21	MS2	Male	24.4	CRP.4337.49	relative_abundance	14575.5
HTP0332A	T21	MS2	Male	24.4	SAA1.15515.2	relative_abundance	5948
HTP0332A	T21	MS2	Male	24.4	lymph_percent	percent	33.8
HTP0332A	T21	MS2	Male	24.4	lymph_absolute	*10^3/uL	1.4
HTP0333A2	T21	MS3	Female	30.3	IL6.4673.13	relative_abundance	254.6
HTP0333A2	T21	MS3	Female	30.3	CRP.4337.49	relative_abundance	33774.1
HTP0333A2	T21	MS3	Female	30.3	SAA1.15515.2	relative_abundance	18834.6
HTP0333A2	T21	MS3	Female	30.3	lymph_percent	percent	26.5
HTP0333A2	T21	MS3	Female	30.3	lymph_absolute	*10^3/uL	1.4
HTP0334A2	T21	MS1	Male	44.1	SAA1.15515.2	relative_abundance	16416.6
HTP0334A2	T21	MS1	Male	44.1	CRP.4337.49	relative_abundance	44001.6
HTP0334A2	T21	MS1	Male	44.1	IL6.4673.13	relative_abundance	239
HTP0334A2	T21	MS1	Male	44.1	lymph_percent	percent	28.7
HTP0334A2	T21	MS1	Male	44.1	lymph_absolute	*10^3/uL	1.6
HTP0335A2	T21	MS2	Female	57.6	SAA1.15515.2	relative_abundance	12542.6
HTP0335A2	T21	MS2	Female	57.6	IL6.4673.13	relative_abundance	211.8
HTP0335A2	T21	MS2	Female	57.6	CRP.4337.49	relative_abundance	34187.5
HTP0335A2	T21	MS2	Female	57.6	lymph_percent	percent	46.3
HTP0335A2	T21	MS2	Female	57.6	lymph_absolute	*10^3/uL	1.5
HTP0336A	T21	MS1	Female	8.7	SAA1.15515.2	relative_abundance	15469.9
HTP0336A	T21	MS1	Female	8.7	IL6.4673.13	relative_abundance	230.6
HTP0336A	T21	MS1	Female	8.7	CRP.4337.49	relative_abundance	24854.6
HTP0336A	T21	MS1	Female	8.7	lymph_percent	percent	50
HTP0336A	T21	MS1	Female	8.7	lymph_absolute	*10^3/uL	5.8
HTP0337A	T21	MS3	Male	22.2	SAA1.15515.2	relative_abundance	8870.5
HTP0337A	T21	MS3	Male	22.2	IL6.4673.13	relative_abundance	200.1
HTP0337A	T21	MS3	Male	22.2	CRP.4337.49	relative_abundance	28128.8
HTP0337A	T21	MS3	Male	22.2	lymph_percent	percent	23.1
HTP0337A	T21	MS3	Male	22.2	lymph_absolute	*10^3/uL	1.6
HTP0338B	Control	D21	Male	27.5	CRP.4337.49	relative_abundance	3793.6
HTP0338B	Control	D21	Male	27.5	SAA1.15515.2	relative_abundance	4465.9
HTP0338B	Control	D21	Male	27.5	IL6.4673.13	relative_abundance	192.7
HTP0338B	Control	D21	Male	27.5	lymph_percent	percent	45.4
HTP0338B	Control	D21	Male	27.5	lymph_absolute	*10^3/uL	2.2
HTP0339A	T21	MS1	Male	16.1	SAA1.15515.2	relative_abundance	45676.8
HTP0339A	T21	MS1	Male	16.1	CRP.4337.49	relative_abundance	33589.2
HTP0339A	T21	MS1	Male	16.1	IL6.4673.13	relative_abundance	451.7
HTP0339A	T21	MS1	Male	16.1	lymph_percent	percent	44.6
HTP0339A	T21	MS1	Male	16.1	lymph_absolute	*10^3/uL	2.9
HTP0340A	T21	MS3	Female	18.6	CRP.4337.49	relative_abundance	38891
HTP0340A	T21	MS3	Female	18.6	IL6.4673.13	relative_abundance	212.8
HTP0340A	T21	MS3	Female	18.6	SAA1.15515.2	relative_abundance	7133.7
HTP0340A	T21	MS3	Female	18.6	lymph_percent	percent	20.5
HTP0340A	T21	MS3	Female	18.6	lymph_absolute	*10^3/uL	0.7
HTP0341A	T21	MS1	Male	2.6	SAA1.15515.2	relative_abundance	2690.8
HTP0341A	T21	MS1	Male	2.6	IL6.4673.13	relative_abundance	216.9
HTP0341A	T21	MS1	Male	2.6	CRP.4337.49	relative_abundance	2614
HTP0341A	T21	MS1	Male	2.6	lymph_percent	percent	49.9
HTP0341A	T21	MS1	Male	2.6	lymph_absolute	*10^3/uL	4.2
HTP0342A	T21	MS1	Female	13.6	SAA1.15515.2	relative_abundance	170872
HTP0342A	T21	MS1	Female	13.6	IL6.4673.13	relative_abundance	249.4
HTP0342A	T21	MS1	Female	13.6	CRP.4337.49	relative_abundance	51059.7
HTP0342A	T21	MS1	Female	13.6	lymph_percent	percent	47.2
HTP0342A	T21	MS1	Female	13.6	lymph_absolute	*10^3/uL	1.9
HTP0343B	Control	D21	Male	46.2	SAA1.15515.2	relative_abundance	8506.2
HTP0343B	Control	D21	Male	46.2	CRP.4337.49	relative_abundance	13313.7
HTP0343B	Control	D21	Male	46.2	IL6.4673.13	relative_abundance	225
HTP0343B	Control	D21	Male	46.2	lymph_percent	percent	31.4
HTP0343B	Control	D21	Male	46.2	lymph_absolute	*10^3/uL	2
HTP0345A	T21	MS3	Female	52.7	CRP.4337.49	relative_abundance	80543.8
HTP0345A	T21	MS3	Female	52.7	SAA1.15515.2	relative_abundance	239349
HTP0345A	T21	MS3	Female	52.7	IL6.4673.13	relative_abundance	924.4
HTP0345A	T21	MS3	Female	52.7	lymph_percent	percent	18.9
HTP0345A	T21	MS3	Female	52.7	lymph_absolute	*10^3/uL	1
HTP0346B	Control	D21	Female	37.1	SAA1.15515.2	relative_abundance	7064
HTP0346B	Control	D21	Female	37.1	CRP.4337.49	relative_abundance	6481.8
HTP0346B	Control	D21	Female	37.1	IL6.4673.13	relative_abundance	203.6
HTP0346B	Control	D21	Female	37.1	lymph_percent	percent	23.8
HTP0346B	Control	D21	Female	37.1	lymph_absolute	*10^3/uL	2
HTP0347B	Control	D21	Female	14	SAA1.15515.2	relative_abundance	25042.2
HTP0347B	Control	D21	Female	14	CRP.4337.49	relative_abundance	29675.4
HTP0347B	Control	D21	Female	14	IL6.4673.13	relative_abundance	276.9
HTP0347B	Control	D21	Female	14	lymph_percent	percent	32.9
HTP0347B	Control	D21	Female	14	lymph_absolute	*10^3/uL	NA
HTP0348A	T21	MS2	Female	17.2	IL6.4673.13	relative_abundance	249.3
HTP0348A	T21	MS2	Female	17.2	SAA1.15515.2	relative_abundance	88475.3
HTP0348A	T21	MS2	Female	17.2	CRP.4337.49	relative_abundance	36590.2
HTP0348A	T21	MS2	Female	17.2	lymph_percent	percent	31.2
HTP0348A	T21	MS2	Female	17.2	lymph_absolute	*10^3/uL	3.1
HTP0349B	Control	D21	Female	10	IL6.4673.13	relative_abundance	253
HTP0349B	Control	D21	Female	10	SAA1.15515.2	relative_abundance	32918.4
HTP0349B	Control	D21	Female	10	CRP.4337.49	relative_abundance	40076.1
HTP0349B	Control	D21	Female	10	lymph_percent	percent	31.8
HTP0349B	Control	D21	Female	10	lymph_absolute	*10^3/uL	3.4
HTP0351A	T21	MS2	Male	27	SAA1.15515.2	relative_abundance	8448.9
HTP0351A	T21	MS2	Male	27	CRP.4337.49	relative_abundance	7039.3
HTP0351A	T21	MS2	Male	27	IL6.4673.13	relative_abundance	205.6
HTP0351A	T21	MS2	Male	27	lymph_percent	percent	22.5
HTP0351A	T21	MS2	Male	27	lymph_absolute	*10^3/uL	0.9
HTP0352B	Control	D21	Male	43.2	SAA1.15515.2	relative_abundance	3135.2
HTP0352B	Control	D21	Male	43.2	IL6.4673.13	relative_abundance	212
HTP0352B	Control	D21	Male	43.2	CRP.4337.49	relative_abundance	2263.5
HTP0352B	Control	D21	Male	43.2	lymph_percent	percent	22.2
HTP0352B	Control	D21	Male	43.2	lymph_absolute	*10^3/uL	1.7
HTP0354A	T21	MS1	Male	6	CRP.4337.49	relative_abundance	3964.1
HTP0354A	T21	MS1	Male	6	SAA1.15515.2	relative_abundance	6998.1
HTP0354A	T21	MS1	Male	6	IL6.4673.13	relative_abundance	242.7
HTP0354A	T21	MS1	Male	6	lymph_percent	percent	39.6
HTP0354A	T21	MS1	Male	6	lymph_absolute	*10^3/uL	2.7
HTP0355B	Control	D21	Male	12.3	CRP.4337.49	relative_abundance	1201.6
HTP0355B	Control	D21	Male	12.3	IL6.4673.13	relative_abundance	263.3
HTP0355B	Control	D21	Male	12.3	SAA1.15515.2	relative_abundance	4168.6
HTP0355B	Control	D21	Male	12.3	lymph_percent	percent	27.8
HTP0355B	Control	D21	Male	12.3	lymph_absolute	*10^3/uL	3.6
HTP0357A	T21	MS1	Male	3.8	IL6.4673.13	relative_abundance	216.5
HTP0357A	T21	MS1	Male	3.8	SAA1.15515.2	relative_abundance	3060.6
HTP0357A	T21	MS1	Male	3.8	CRP.4337.49	relative_abundance	898.1
HTP0357A	T21	MS1	Male	3.8	lymph_percent	percent	49.7
HTP0357A	T21	MS1	Male	3.8	lymph_absolute	*10^3/uL	2.6
HTP0361B2	Control	D21	Male	11.5	SAA1.15515.2	relative_abundance	1916.7
HTP0361B2	Control	D21	Male	11.5	IL6.4673.13	relative_abundance	268.1
HTP0361B2	Control	D21	Male	11.5	CRP.4337.49	relative_abundance	1552.2
HTP0361B2	Control	D21	Male	11.5	lymph_percent	percent	41.1
HTP0361B2	Control	D21	Male	11.5	lymph_absolute	*10^3/uL	1.9
HTP0364A	T21	MS3	Male	13.7	SAA1.15515.2	relative_abundance	236351
HTP0364A	T21	MS3	Male	13.7	IL6.4673.13	relative_abundance	388.9
HTP0364A	T21	MS3	Male	13.7	CRP.4337.49	relative_abundance	68500.5
HTP0364A	T21	MS3	Male	13.7	lymph_percent	percent	21
HTP0364A	T21	MS3	Male	13.7	lymph_absolute	*10^3/uL	1.5
HTP0367A	T21	MS1	Male	13.6	CRP.4337.49	relative_abundance	66377.9
HTP0367A	T21	MS1	Male	13.6	SAA1.15515.2	relative_abundance	208357
HTP0367A	T21	MS1	Male	13.6	IL6.4673.13	relative_abundance	322.5
HTP0367A	T21	MS1	Male	13.6	lymph_percent	percent	38.2
HTP0367A	T21	MS1	Male	13.6	lymph_absolute	*10^3/uL	2.4
HTP0368A	T21	MS1	Male	15.2	SAA1.15515.2	relative_abundance	4290.8
HTP0368A	T21	MS1	Male	15.2	IL6.4673.13	relative_abundance	213.2
HTP0368A	T21	MS1	Male	15.2	CRP.4337.49	relative_abundance	6616.6
HTP0368A	T21	MS1	Male	15.2	lymph_percent	percent	53.3
HTP0368A	T21	MS1	Male	15.2	lymph_absolute	*10^3/uL	3.7
HTP0370A	T21	MS1	Male	20.2	CRP.4337.49	relative_abundance	20333
HTP0370A	T21	MS1	Male	20.2	IL6.4673.13	relative_abundance	250.4
HTP0370A	T21	MS1	Male	20.2	SAA1.15515.2	relative_abundance	10703
HTP0370A	T21	MS1	Male	20.2	lymph_percent	percent	31.2
HTP0370A	T21	MS1	Male	20.2	lymph_absolute	*10^3/uL	1.8
HTP0373A	T21	MS1	Male	56.7	CRP.4337.49	relative_abundance	27036.4
HTP0373A	T21	MS1	Male	56.7	SAA1.15515.2	relative_abundance	24022.5
HTP0373A	T21	MS1	Male	56.7	IL6.4673.13	relative_abundance	273.2
HTP0373A	T21	MS1	Male	56.7	lymph_percent	percent	24.8
HTP0373A	T21	MS1	Male	56.7	lymph_absolute	*10^3/uL	1.8
HTP0439A2	T21	MS3	Male	40.8	IL6.4673.13	relative_abundance	231.7
HTP0439A2	T21	MS3	Male	40.8	CRP.4337.49	relative_abundance	13630.5
HTP0439A2	T21	MS3	Male	40.8	SAA1.15515.2	relative_abundance	9470.7
HTP0439A2	T21	MS3	Male	40.8	lymph_percent	percent	27.7
HTP0439A2	T21	MS3	Male	40.8	lymph_absolute	*10^3/uL	1
HTP0485A	T21	MS2	Female	5.7	SAA1.15515.2	relative_abundance	3951.2
HTP0485A	T21	MS2	Female	5.7	CRP.4337.49	relative_abundance	3956.2
HTP0485A	T21	MS2	Female	5.7	IL6.4673.13	relative_abundance	222.9
HTP0485A	T21	MS2	Female	5.7	lymph_percent	percent	51.1
HTP0485A	T21	MS2	Female	5.7	lymph_absolute	*10^3/uL	2
HTP0487A	T21	MS2	Male	4.6	CRP.4337.49	relative_abundance	2567.1
HTP0487A	T21	MS2	Male	4.6	IL6.4673.13	relative_abundance	223.3
HTP0487A	T21	MS2	Male	4.6	SAA1.15515.2	relative_abundance	1433.2
HTP0487A	T21	MS2	Male	4.6	lymph_percent	percent	47.7
HTP0487A	T21	MS2	Male	4.6	lymph_absolute	*10^3/uL	2.7
HTP0488A	T21	MS1	Male	5.4	IL6.4673.13	relative_abundance	215.7
HTP0488A	T21	MS1	Male	5.4	SAA1.15515.2	relative_abundance	3167.9
HTP0488A	T21	MS1	Male	5.4	CRP.4337.49	relative_abundance	3245.9
HTP0488A	T21	MS1	Male	5.4	lymph_percent	percent	47.1
HTP0488A	T21	MS1	Male	5.4	lymph_absolute	*10^3/uL	2.8
HTP0491A	T21	MS1	Male	6.5	SAA1.15515.2	relative_abundance	6725.1
HTP0491A	T21	MS1	Male	6.5	IL6.4673.13	relative_abundance	225.6
HTP0491A	T21	MS1	Male	6.5	CRP.4337.49	relative_abundance	8324.8
HTP0491A	T21	MS1	Male	6.5	lymph_percent	percent	48.3
HTP0491A	T21	MS1	Male	6.5	lymph_absolute	*10^3/uL	2.1
HTP0492B	Control	D21	Male	4.8	IL6.4673.13	relative_abundance	238.2
HTP0492B	Control	D21	Male	4.8	SAA1.15515.2	relative_abundance	2307.9
HTP0492B	Control	D21	Male	4.8	CRP.4337.49	relative_abundance	4712.1
HTP0492B	Control	D21	Male	4.8	lymph_percent	percent	48
HTP0492B	Control	D21	Male	4.8	lymph_absolute	*10^3/uL	3.1
HTP0493B	Control	D21	Male	8.7	SAA1.15515.2	relative_abundance	1808
HTP0493B	Control	D21	Male	8.7	IL6.4673.13	relative_abundance	199.3
HTP0493B	Control	D21	Male	8.7	CRP.4337.49	relative_abundance	1098.3
HTP0493B	Control	D21	Male	8.7	lymph_percent	percent	41.6
HTP0493B	Control	D21	Male	8.7	lymph_absolute	*10^3/uL	3.2
HTP0494A	T21	MS2	Female	7.1	IL6.4673.13	relative_abundance	205
HTP0494A	T21	MS2	Female	7.1	CRP.4337.49	relative_abundance	5108.7
HTP0494A	T21	MS2	Female	7.1	SAA1.15515.2	relative_abundance	3532.9
HTP0494A	T21	MS2	Female	7.1	lymph_percent	percent	52.2
HTP0494A	T21	MS2	Female	7.1	lymph_absolute	*10^3/uL	2
HTP0495B	Control	D21	Female	4.5	SAA1.15515.2	relative_abundance	11249.2
HTP0495B	Control	D21	Female	4.5	CRP.4337.49	relative_abundance	11766
HTP0495B	Control	D21	Female	4.5	IL6.4673.13	relative_abundance	227.5
HTP0495B	Control	D21	Female	4.5	lymph_percent	percent	37.1
HTP0495B	Control	D21	Female	4.5	lymph_absolute	*10^3/uL	2.3
HTP0497B	Control	D21	Male	54.4	CRP.4337.49	relative_abundance	5976.4
HTP0497B	Control	D21	Male	54.4	IL6.4673.13	relative_abundance	248
HTP0497B	Control	D21	Male	54.4	SAA1.15515.2	relative_abundance	5583.2
HTP0497B	Control	D21	Male	54.4	lymph_percent	percent	22.6
HTP0497B	Control	D21	Male	54.4	lymph_absolute	*10^3/uL	1.3
HTP0498B	Control	D21	Male	11.9	CRP.4337.49	relative_abundance	22056.2
HTP0498B	Control	D21	Male	11.9	SAA1.15515.2	relative_abundance	13756.8
HTP0498B	Control	D21	Male	11.9	IL6.4673.13	relative_abundance	329.4
HTP0498B	Control	D21	Male	11.9	lymph_percent	percent	36.8
HTP0498B	Control	D21	Male	11.9	lymph_absolute	*10^3/uL	2.9
HTP0501A	T21	MS3	Male	4	CRP.4337.49	relative_abundance	64621.6
HTP0501A	T21	MS3	Male	4	IL6.4673.13	relative_abundance	564.4
HTP0501A	T21	MS3	Male	4	SAA1.15515.2	relative_abundance	255851
HTP0501A	T21	MS3	Male	4	lymph_percent	percent	21.8
HTP0501A	T21	MS3	Male	4	lymph_absolute	*10^3/uL	2
HTP0502B	Control	D21	Male	27.1	SAA1.15515.2	relative_abundance	6201.1
HTP0502B	Control	D21	Male	27.1	IL6.4673.13	relative_abundance	223.5
HTP0502B	Control	D21	Male	27.1	CRP.4337.49	relative_abundance	4726.8
HTP0502B	Control	D21	Male	27.1	lymph_percent	percent	30.9
HTP0502B	Control	D21	Male	27.1	lymph_absolute	*10^3/uL	1.7
HTP0506B	Control	D21	Male	31.2	CRP.4337.49	relative_abundance	72416
HTP0506B	Control	D21	Male	31.2	SAA1.15515.2	relative_abundance	34292.9
HTP0506B	Control	D21	Male	31.2	IL6.4673.13	relative_abundance	257
HTP0506B	Control	D21	Male	31.2	lymph_percent	percent	31
HTP0506B	Control	D21	Male	31.2	lymph_absolute	*10^3/uL	3.2
HTP0507A	T21	MS3	Male	8.2	SAA1.15515.2	relative_abundance	40730.1
HTP0507A	T21	MS3	Male	8.2	IL6.4673.13	relative_abundance	294.5
HTP0507A	T21	MS3	Male	8.2	CRP.4337.49	relative_abundance	44265.9
HTP0507A	T21	MS3	Male	8.2	lymph_percent	percent	35.7
HTP0507A	T21	MS3	Male	8.2	lymph_absolute	*10^3/uL	2.7
HTP0508B2	Control	D21	Male	29.9	CRP.4337.49	relative_abundance	29306.3
HTP0508B2	Control	D21	Male	29.9	SAA1.15515.2	relative_abundance	6761.4
HTP0508B2	Control	D21	Male	29.9	IL6.4673.13	relative_abundance	242.8
HTP0508B2	Control	D21	Male	29.9	lymph_percent	percent	33.4
HTP0508B2	Control	D21	Male	29.9	lymph_absolute	*10^3/uL	1.7
HTP0510A	T21	MS1	Female	23	CRP.4337.49	relative_abundance	6851.9
HTP0510A	T21	MS1	Female	23	SAA1.15515.2	relative_abundance	6522.4
HTP0510A	T21	MS1	Female	23	IL6.4673.13	relative_abundance	302.2
HTP0510A	T21	MS1	Female	23	lymph_percent	percent	29.3
HTP0510A	T21	MS1	Female	23	lymph_absolute	*10^3/uL	1.3
HTP0512A	T21	MS3	Male	30	IL6.4673.13	relative_abundance	267.9
HTP0512A	T21	MS3	Male	30	SAA1.15515.2	relative_abundance	14919.3
HTP0512A	T21	MS3	Male	30	CRP.4337.49	relative_abundance	20659.8
HTP0512A	T21	MS3	Male	30	lymph_percent	percent	27.3
HTP0512A	T21	MS3	Male	30	lymph_absolute	*10^3/uL	1.3
HTP0515A	T21	MS3	Male	13.1	CRP.4337.49	relative_abundance	15428.2
HTP0515A	T21	MS3	Male	13.1	SAA1.15515.2	relative_abundance	25938
HTP0515A	T21	MS3	Male	13.1	IL6.4673.13	relative_abundance	194.3
HTP0515A	T21	MS3	Male	13.1	lymph_percent	percent	26.9
HTP0515A	T21	MS3	Male	13.1	lymph_absolute	*10^3/uL	0.9
HTP0516A	T21	MS1	Male	39.1	SAA1.15515.2	relative_abundance	7473.7
HTP0516A	T21	MS1	Male	39.1	IL6.4673.13	relative_abundance	200.6
HTP0516A	T21	MS1	Male	39.1	CRP.4337.49	relative_abundance	14211.3
HTP0516A	T21	MS1	Male	39.1	lymph_percent	percent	28.1
HTP0516A	T21	MS1	Male	39.1	lymph_absolute	*10^3/uL	1.5
HTP0517A	T21	MS2	Male	2.7	SAA1.15515.2	relative_abundance	3675.8
HTP0517A	T21	MS2	Male	2.7	IL6.4673.13	relative_abundance	240.1
HTP0517A	T21	MS2	Male	2.7	CRP.4337.49	relative_abundance	3046.3
HTP0517A	T21	MS2	Male	2.7	lymph_percent	percent	52
HTP0517A	T21	MS2	Male	2.7	lymph_absolute	*10^3/uL	2.6
HTP0519A	T21	MS1	Male	2	SAA1.15515.2	relative_abundance	5170.7
HTP0519A	T21	MS1	Male	2	IL6.4673.13	relative_abundance	207.1
HTP0519A	T21	MS1	Male	2	CRP.4337.49	relative_abundance	13206.9
HTP0519A	T21	MS1	Male	2	lymph_percent	percent	39.5
HTP0519A	T21	MS1	Male	2	lymph_absolute	*10^3/uL	4.1
HTP0523B	Control	D21	Female	23.3	IL6.4673.13	relative_abundance	205.7
HTP0523B	Control	D21	Female	23.3	SAA1.15515.2	relative_abundance	21484.5
HTP0523B	Control	D21	Female	23.3	CRP.4337.49	relative_abundance	40020.8
HTP0523B	Control	D21	Female	23.3	lymph_percent	percent	31.1
HTP0523B	Control	D21	Female	23.3	lymph_absolute	*10^3/uL	2.3
HTP0524B	Control	D21	Male	24.5	SAA1.15515.2	relative_abundance	6347.7
HTP0524B	Control	D21	Male	24.5	IL6.4673.13	relative_abundance	198.6
HTP0524B	Control	D21	Male	24.5	CRP.4337.49	relative_abundance	3263.2
HTP0524B	Control	D21	Male	24.5	lymph_percent	percent	26.2
HTP0524B	Control	D21	Male	24.5	lymph_absolute	*10^3/uL	1.3
HTP0525A	T21	MS1	Female	34.2	IL6.4673.13	relative_abundance	249.2
HTP0525A	T21	MS1	Female	34.2	CRP.4337.49	relative_abundance	51981.8
HTP0525A	T21	MS1	Female	34.2	SAA1.15515.2	relative_abundance	16848.6
HTP0525A	T21	MS1	Female	34.2	lymph_percent	percent	27.1
HTP0525A	T21	MS1	Female	34.2	lymph_absolute	*10^3/uL	1.7
HTP0527B	Control	D21	Male	7.4	IL6.4673.13	relative_abundance	233.4
HTP0527B	Control	D21	Male	7.4	CRP.4337.49	relative_abundance	729.1
HTP0527B	Control	D21	Male	7.4	SAA1.15515.2	relative_abundance	2117.7
HTP0527B	Control	D21	Male	7.4	lymph_percent	percent	55.5
HTP0527B	Control	D21	Male	7.4	lymph_absolute	*10^3/uL	2
HTP0530A	T21	MS3	Female	39.6	SAA1.15515.2	relative_abundance	14959.1
HTP0530A	T21	MS3	Female	39.6	IL6.4673.13	relative_abundance	221.4
HTP0530A	T21	MS3	Female	39.6	CRP.4337.49	relative_abundance	46572.1
HTP0530A	T21	MS3	Female	39.6	lymph_percent	percent	31.9
HTP0530A	T21	MS3	Female	39.6	lymph_absolute	*10^3/uL	2.7
HTP0531A	T21	MS3	Female	3.5	SAA1.15515.2	relative_abundance	6269.2
HTP0531A	T21	MS3	Female	3.5	CRP.4337.49	relative_abundance	2966.8
HTP0531A	T21	MS3	Female	3.5	IL6.4673.13	relative_abundance	261
HTP0531A	T21	MS3	Female	3.5	lymph_percent	percent	31
HTP0531A	T21	MS3	Female	3.5	lymph_absolute	*10^3/uL	2.7
HTP0534A	T21	MS1	Male	36.9	SAA1.15515.2	relative_abundance	6234.2
HTP0534A	T21	MS1	Male	36.9	IL6.4673.13	relative_abundance	250.1
HTP0534A	T21	MS1	Male	36.9	CRP.4337.49	relative_abundance	34046.8
HTP0534A	T21	MS1	Male	36.9	lymph_percent	percent	24.8
HTP0534A	T21	MS1	Male	36.9	lymph_absolute	*10^3/uL	1.2
HTP0535A	T21	MS3	Male	23.6	SAA1.15515.2	relative_abundance	10092.9
HTP0535A	T21	MS3	Male	23.6	CRP.4337.49	relative_abundance	25069.9
HTP0535A	T21	MS3	Male	23.6	IL6.4673.13	relative_abundance	276.4
HTP0535A	T21	MS3	Male	23.6	lymph_percent	percent	24.2
HTP0535A	T21	MS3	Male	23.6	lymph_absolute	*10^3/uL	1.3
HTP0672A	T21	MS1	Male	17.2	SAA1.15515.2	relative_abundance	3810.2
HTP0672A	T21	MS1	Male	17.2	IL6.4673.13	relative_abundance	231
HTP0672A	T21	MS1	Male	17.2	CRP.4337.49	relative_abundance	25610.2
HTP0672A	T21	MS1	Male	17.2	lymph_percent	percent	31.3
HTP0672A	T21	MS1	Male	17.2	lymph_absolute	*10^3/uL	1.7
HTP0676A	T21	MS1	Female	19.3	IL6.4673.13	relative_abundance	215.4
HTP0676A	T21	MS1	Female	19.3	SAA1.15515.2	relative_abundance	9671
HTP0676A	T21	MS1	Female	19.3	CRP.4337.49	relative_abundance	55621.2
HTP0676A	T21	MS1	Female	19.3	lymph_percent	percent	40.1
HTP0676A	T21	MS1	Female	19.3	lymph_absolute	*10^3/uL	1.4
HTP0706A	T21	MS3	Female	22.8	CRP.4337.49	relative_abundance	44386.4
HTP0706A	T21	MS3	Female	22.8	IL6.4673.13	relative_abundance	773
HTP0706A	T21	MS3	Female	22.8	SAA1.15515.2	relative_abundance	62906.4
HTP0706A	T21	MS3	Female	22.8	lymph_percent	percent	9.5
HTP0706A	T21	MS3	Female	22.8	lymph_absolute	*10^3/uL	0.5
HTP0708A	T21	MS1	Male	17	CRP.4337.49	relative_abundance	39613.3
HTP0708A	T21	MS1	Male	17	SAA1.15515.2	relative_abundance	31736.2
HTP0708A	T21	MS1	Male	17	IL6.4673.13	relative_abundance	254.2
HTP0708A	T21	MS1	Male	17	lymph_percent	percent	41.2
HTP0708A	T21	MS1	Male	17	lymph_absolute	*10^3/uL	1.6

## Sheet: S8A
SampleID	Analyte	measurement_1	measurement_2
INVAD325YNB	bFGF	0.905128	4.98452
INVAD325YNB	IL-17B	2.55269	2.7751
INVAD325YNB	IL-3	1.54296	2.15834
INVBH993RCZ	bFGF	2.04562	2.71611
INVBH993RCZ	IL-17B	NA	-0.292973
INVBH993RCZ	IL-3	2.01688	2.04695
INVBL314GDZ	bFGF	2.50452	1.70653
INVBL314GDZ	IL-17B	3.40196	2.49529
INVBL314GDZ	IL-3	3.43903	2.13804
INVDD963KGT	bFGF	2.53855	1.86729
INVDD963KGT	IL-17B	2.37011	2.55626
INVDD963KGT	IL-3	3.32598	1.62761
INVDR504PMR	bFGF	2.83349	1.93843
INVDR504PMR	IL-17B	4.98168	1.01066
INVDR504PMR	IL-3	4.91847	0.500972
INVHY404GUY	bFGF	2.05309	2.07198
INVHY404GUY	IL-17B	6.50238	1.04403
INVHY404GUY	IL-3	5.1202	1.80991
INVJK495RGW	bFGF	1.34594	2.07224
INVJK495RGW	IL-17B	6.83041	1.89949
INVJK495RGW	IL-3	4.1266	NA
INVJN740EE7	bFGF	2.53312	-0.29932
INVJN740EE7	IL-17B	3.96686	1.05983
INVJN740EE7	IL-3	NA	NA
INVKF136TLT	bFGF	1.7385	2.82658
INVKF136TLT	IL-17B	5.28418	0.214548
INVKF136TLT	IL-3	5.19935	1.80952
INVNR824UEC	bFGF	2.08012	2.89896
INVNR824UEC	IL-17B	3.01308	1.77448
INVNR824UEC	IL-3	5.23177	NA
INVNV526DP4	bFGF	1.0305	2.27387
INVNV526DP4	IL-17B	5.01779	1.76899
INVNV526DP4	IL-3	5.41356	4.06886
INVUH474VXW	bFGF	1.84426	4.26259
INVUH474VXW	IL-17B	3.74588	0.815758
INVUH474VXW	IL-3	NA	2.71926
INVUV662XUP	bFGF	2.25609	1.98563
INVUV662XUP	IL-17B	4.71201	1.91854
INVUV662XUP	IL-3	5.08731	2.11334
INVUY813XNJ	bFGF	2.9505	1.75592
INVUY813XNJ	IL-17B	0.842756	0.893979
INVUY813XNJ	IL-3	2.11339	NA
INVVE094LD9	bFGF	0.707032	2.88756
INVVE094LD9	IL-17B	NA	0.601655
INVVE094LD9	IL-3	NA	NA
INVVE495TJT	bFGF	4.3142	2.26961
INVVE495TJT	IL-17B	2.49014	1.17819
INVVE495TJT	IL-3	3.55288	1.17403
INVWC941XL6	bFGF	3.89019	0.541015
INVWC941XL6	IL-17B	2.63847	2.35349
INVWC941XL6	IL-3	2.91833	1.93862
INVWV718PP5	bFGF	2.53942	0.991126
INVWV718PP5	IL-17B	2.09559	5.35653
INVWV718PP5	IL-3	3.68845	5.55711
INVXV276GTA	bFGF	2.27981	1.95716
INVXV276GTA	IL-17B	2.51648	5.41721
INVXV276GTA	IL-3	2.94422	5.53273
INVYK825EY4	bFGF	2.97807	3.71677
INVYK825EY4	IL-17B	1.9665	-0.00219544
INVYK825EY4	IL-3	4.73846	2.97249
INVYN113HTP	bFGF	0.265807	5.23102
INVYN113HTP	IL-17B	2.99243	3.29544
INVYN113HTP	IL-3	2.31914	NA
INVZF236CEC	bFGF	0.0376624	1.65213
INVZF236CEC	IL-17B	2.9991	2.56834
INVZF236CEC	IL-3	2.72927	2.34991
INVZJ665XRL	bFGF	1.92588	2.71467
INVZJ665XRL	IL-17B	4.48878	0.934309
INVZJ665XRL	IL-3	4.88477	1.81691
INVZU346ZW0	bFGF	1.57787	1.60091
INVZU346ZW0	IL-17B	4.6284	0.461832
INVZU346ZW0	IL-3	5.01336	NA
INVZZ627KNQ	bFGF	0.27695	0.836173
INVZZ627KNQ	IL-17B	5.56356	1.25854
INVZZ627KNQ	IL-3	5.03806	3.00081

## Sheet: S8B
SampleID	Analyte	measurement_1	measurement_2
INVAD325YNB	mch	4.7689	4.72519
INVAD325YNB	mcv	6.41835	6.49491
INVAD325YNB	plt	8.40479	8.33593
INVBA295XTB	mch	4.94026	4.85203
INVBA295XTB	mcv	6.53848	6.52238
INVBA295XTB	plt	8.44395	8.33426
INVBH993RCZ	mch	5.09517	4.9777
INVBH993RCZ	mcv	6.64435	6.61501
INVBH993RCZ	plt	8.9707	8.95722
INVBL314GDZ	mch	5.03616	4.85761
INVBL314GDZ	mcv	6.59829	6.59897
INVBL314GDZ	plt	8.25038	8.55494
INVBR236NMG	mch	4.96588	4.91612
INVBR236NMG	mcv	6.53599	6.4832
INVBR236NMG	plt	8.91636	8.85992
INVCK501BWU	mch	5.04865	4.73746
INVCK501BWU	mcv	6.6363	6.50973
INVCK501BWU	plt	7.66948	7.79099
INVDC204BBH	mch	4.8043	4.95812
INVDC204BBH	mcv	6.5503	6.53644
INVDC204BBH	plt	8.77457	8.61426
INVDD963KGT	mch	5.01927	4.89867
INVDD963KGT	mcv	6.66218	6.64111
INVDD963KGT	plt	8.66231	8.56849
INVFH630FLG	mch	4.90528	4.75871
INVFH630FLG	mcv	6.48869	6.43055
INVFH630FLG	plt	8.19516	8.28956
INVFW737EHX	mch	4.96715	4.83188
INVFW737EHX	mcv	6.55137	6.5278
INVFW737EHX	plt	7.97453	7.79676
INVHK481XBP	mch	5.05241	5.06011
INVHK481XBP	mcv	6.61262	6.60431
INVHK481XBP	plt	7.52994	7.49647
INVHY404GUY	mch	4.83361	4.89665
INVHY404GUY	mcv	6.47279	6.50901
INVHY404GUY	plt	7.90627	8.04856
INVJA704DT6	mch	5.00776	4.98159
INVJA704DT6	mcv	6.6073	6.57907
INVJA704DT6	plt	7.92232	7.75787
INVJK495RGW	mch	4.8708	4.84583
INVJK495RGW	mcv	6.49087	6.47403
INVJK495RGW	plt	8.06558	7.9569
INVKF136TLT	mch	4.92157	4.81616
INVKF136TLT	mcv	6.56797	6.57912
INVKF136TLT	plt	8.51865	8.32341
INVMP786EX8	mch	4.9181	4.78495
INVMP786EX8	mcv	6.51016	6.44373
INVMP786EX8	plt	8.67231	8.60389
INVMZ199FTL	mch	4.94584	4.84517
INVMZ199FTL	mcv	6.43901	6.53194
INVMZ199FTL	plt	8.05177	8.10378
INVNR824UEC	mch	4.97943	4.85381
INVNR824UEC	mcv	6.58554	6.55672
INVNR824UEC	plt	8.74659	8.41158
INVNV526DP4	mch	4.97328	4.87016
INVNV526DP4	mcv	6.59923	6.57698
INVNV526DP4	plt	8.19823	8.43827
INVRX011FZY	mch	4.9867	4.9483
INVRX011FZY	mcv	6.6215	6.564
INVRX011FZY	plt	8.16298	7.95715
INVUF459ACN	mch	4.73828	4.89538
INVUF459ACN	mcv	6.51602	6.52143
INVUF459ACN	plt	8.16217	8.00109
INVUH474VXW	mch	4.98959	4.87956
INVUH474VXW	mcv	6.63126	6.62478
INVUH474VXW	plt	8.53072	8.49528
INVUP392MMJ	mch	5.09969	5.09344
INVUP392MMJ	mcv	6.72616	6.7061
INVUP392MMJ	plt	8.26167	8.35777
INVUV662XUP	mch	5.00771	5.02695
INVUV662XUP	mcv	6.59721	6.58072
INVUV662XUP	plt	7.99258	7.77156
INVUY813XNJ	mch	4.94958	4.99594
INVUY813XNJ	mcv	6.57615	6.57405
INVUY813XNJ	plt	7.85159	7.76525
INVVE094LD9	mch	4.83627	4.6644
INVVE094LD9	mcv	6.45515	6.45306
INVVE094LD9	plt	7.8528	7.89007
INVVK610FPN	mch	4.98563	4.82644
INVVK610FPN	mcv	6.55822	6.55215
INVVK610FPN	plt	7.87204	7.97773
INVWC941XL6	mch	4.69379	4.54917
INVWC941XL6	mcv	6.33349	6.3399
INVWC941XL6	plt	7.5859	7.7281
INVWV718PP5	mch	5.02882	4.9492
INVWV718PP5	mcv	6.57139	6.57794
INVWV718PP5	plt	8.35777	8.45597
INVYN113HTP	mch	5.04782	4.92747
INVYN113HTP	mcv	6.61906	6.63228
INVYN113HTP	plt	8.64851	8.68556
INVZF236CEC	mch	4.99478	4.83443
INVZF236CEC	mcv	6.55829	6.59363
INVZF236CEC	plt	7.99133	8.05616
INVZJ665XRL	mch	4.97136	4.9823
INVZJ665XRL	mcv	6.58808	6.54178
INVZJ665XRL	plt	8.13304	7.94687
INVZZ627KNQ	mch	5.03163	4.88201
INVZZ627KNQ	mcv	6.62023	6.61405
INVZZ627KNQ	plt	7.27048	7.37588
