# Supplementary material for: Variegated overexpression of chromosome 21 genes reveals molecular and immune subtypes of Down syndrome
Source: Nat Commun. 2024 Jun 28;15:5473. doi: 10.1038/s41467-024-49781-1 (PMC11213896; doi:10.1038/s41467-024-49781-1)
Supplement: Supplementary file 13 — Source Data [file 41467_2024_49781_MOESM13_ESM.zip › Source Data/SourceData_Fig4.xlsx]

## Sheet: 4D
SampleID	Karyotype	subtype	Sex	Age	Aptamer	relative_abundance
HTP0109A3	T21	MS1	Female	49	IL36A.14150.7	1614.9
HTP0109A3	T21	MS1	Female	49	MMP9.2579.17	25951.1
HTP0109A3	T21	MS1	Female	49	MPO.2580.83	15994
HTP0109A3	T21	MS1	Female	49	RETN.3046.31	37740.7
HTP0109A3	T21	MS1	Female	49	PROK2.10754.113	4602.5
HTP0109A3	T21	MS1	Female	49	CFD.2946.52	53226.4
HTP0109A3	T21	MS1	Female	49	BPI.4126.22	7454.3
HTP0109A3	T21	MS1	Female	49	PRTN3.13720.95	2185
HTP0109A3	T21	MS1	Female	49	CRP.4337.49	28141.5
HTP0109A3	T21	MS1	Female	49	SAA1.15515.2	18450.8
HTP0109A3	T21	MS1	Female	49	LCN2.2836.68	1880.2
HTP0109A3	T21	MS1	Female	49	MMP8.9172.69	1230.8
HTP0109A3	T21	MS1	Female	49	MMP19.6425.87	8235.7
HTP0109A3	T21	MS1	Female	49	OSM.14063.17	640.6
HTP0109A3	T21	MS1	Female	49	C9.3060.43	90861.2
HTP0109A3	T21	MS1	Female	49	SAA2.18832.65	3160.1
HTP0109A3	T21	MS1	Female	49	LBP.3074.6	56617.2
HTP0109A3	T21	MS1	Female	49	IL6.4673.13	238.8
HTP0109A3	T21	MS1	Female	49	IL1RN.5353.89	1688.7
HTP0109A3	T21	MS1	Female	49	PLA2G2A.2692.74	4216.1
HTP0658A	T21	MS1	Male	15.3	IL36A.14150.7	2580.4
HTP0658A	T21	MS1	Male	15.3	C9.3060.43	98206.5
HTP0658A	T21	MS1	Male	15.3	LCN2.2836.68	1428.7
HTP0658A	T21	MS1	Male	15.3	RETN.3046.31	36659.6
HTP0658A	T21	MS1	Male	15.3	PROK2.10754.113	4381.8
HTP0658A	T21	MS1	Male	15.3	BPI.4126.22	12051
HTP0658A	T21	MS1	Male	15.3	CFD.2946.52	46698.1
HTP0658A	T21	MS1	Male	15.3	PRTN3.13720.95	1845.3
HTP0658A	T21	MS1	Male	15.3	LBP.3074.6	73349.6
HTP0658A	T21	MS1	Male	15.3	MMP8.9172.69	1700.6
HTP0658A	T21	MS1	Male	15.3	CRP.4337.49	49828.8
HTP0658A	T21	MS1	Male	15.3	SAA1.15515.2	72968.2
HTP0658A	T21	MS1	Male	15.3	SAA2.18832.65	9553.3
HTP0658A	T21	MS1	Male	15.3	OSM.14063.17	778
HTP0658A	T21	MS1	Male	15.3	MMP9.2579.17	28659.1
HTP0658A	T21	MS1	Male	15.3	IL6.4673.13	256.6
HTP0658A	T21	MS1	Male	15.3	MPO.2580.83	14231.3
HTP0658A	T21	MS1	Male	15.3	MMP19.6425.87	5481.5
HTP0658A	T21	MS1	Male	15.3	IL1RN.5353.89	1931.7
HTP0658A	T21	MS1	Male	15.3	PLA2G2A.2692.74	3977.5
HTP0571A	T21	MS3	Male	13.1	C9.3060.43	100996
HTP0571A	T21	MS3	Male	13.1	IL36A.14150.7	2335.4
HTP0571A	T21	MS3	Male	13.1	MMP8.9172.69	1331
HTP0571A	T21	MS3	Male	13.1	MMP9.2579.17	18316.8
HTP0571A	T21	MS3	Male	13.1	RETN.3046.31	41993
HTP0571A	T21	MS3	Male	13.1	MPO.2580.83	22842.8
HTP0571A	T21	MS3	Male	13.1	LBP.3074.6	64763
HTP0571A	T21	MS3	Male	13.1	PROK2.10754.113	3393.2
HTP0571A	T21	MS3	Male	13.1	OSM.14063.17	587.1
HTP0571A	T21	MS3	Male	13.1	LCN2.2836.68	1475.9
HTP0571A	T21	MS3	Male	13.1	MMP19.6425.87	5614.3
HTP0571A	T21	MS3	Male	13.1	SAA2.18832.65	1876.4
HTP0571A	T21	MS3	Male	13.1	PRTN3.13720.95	2998.7
HTP0571A	T21	MS3	Male	13.1	PLA2G2A.2692.74	2513.2
HTP0571A	T21	MS3	Male	13.1	SAA1.15515.2	6921
HTP0571A	T21	MS3	Male	13.1	CRP.4337.49	21697.9
HTP0571A	T21	MS3	Male	13.1	IL6.4673.13	278.2
HTP0571A	T21	MS3	Male	13.1	CFD.2946.52	45494.1
HTP0571A	T21	MS3	Male	13.1	BPI.4126.22	3930.9
HTP0571A	T21	MS3	Male	13.1	IL1RN.5353.89	1669.6
HTP0448A	T21	MS2	Male	21.5	PRTN3.13720.95	2562.8
HTP0448A	T21	MS2	Male	21.5	MMP19.6425.87	4676.4
HTP0448A	T21	MS2	Male	21.5	OSM.14063.17	626.9
HTP0448A	T21	MS2	Male	21.5	MMP8.9172.69	795.7
HTP0448A	T21	MS2	Male	21.5	SAA1.15515.2	11318.8
HTP0448A	T21	MS2	Male	21.5	LCN2.2836.68	1678.9
HTP0448A	T21	MS2	Male	21.5	PROK2.10754.113	1979
HTP0448A	T21	MS2	Male	21.5	IL36A.14150.7	2030.6
HTP0448A	T21	MS2	Male	21.5	IL1RN.5353.89	1425.8
HTP0448A	T21	MS2	Male	21.5	RETN.3046.31	42601.5
HTP0448A	T21	MS2	Male	21.5	PLA2G2A.2692.74	2440.8
HTP0448A	T21	MS2	Male	21.5	BPI.4126.22	4389.2
HTP0448A	T21	MS2	Male	21.5	SAA2.18832.65	2354.8
HTP0448A	T21	MS2	Male	21.5	C9.3060.43	72875.8
HTP0448A	T21	MS2	Male	21.5	MMP9.2579.17	12936.3
HTP0448A	T21	MS2	Male	21.5	CRP.4337.49	22374.9
HTP0448A	T21	MS2	Male	21.5	MPO.2580.83	12193.3
HTP0448A	T21	MS2	Male	21.5	IL6.4673.13	244.6
HTP0448A	T21	MS2	Male	21.5	LBP.3074.6	64680.5
HTP0448A	T21	MS2	Male	21.5	CFD.2946.52	54379.2
HTP0637A	T21	MS3	Female	20.1	SAA1.15515.2	35496.8
HTP0637A	T21	MS3	Female	20.1	PRTN3.13720.95	2253.6
HTP0637A	T21	MS3	Female	20.1	MMP8.9172.69	862
HTP0637A	T21	MS3	Female	20.1	MMP19.6425.87	6196.3
HTP0637A	T21	MS3	Female	20.1	CFD.2946.52	52622.4
HTP0637A	T21	MS3	Female	20.1	RETN.3046.31	35914.7
HTP0637A	T21	MS3	Female	20.1	CRP.4337.49	55180.5
HTP0637A	T21	MS3	Female	20.1	PROK2.10754.113	4764
HTP0637A	T21	MS3	Female	20.1	MMP9.2579.17	20970.3
HTP0637A	T21	MS3	Female	20.1	SAA2.18832.65	6748.1
HTP0637A	T21	MS3	Female	20.1	IL36A.14150.7	4897.1
HTP0637A	T21	MS3	Female	20.1	MPO.2580.83	11902
HTP0637A	T21	MS3	Female	20.1	PLA2G2A.2692.74	8896.4
HTP0637A	T21	MS3	Female	20.1	LBP.3074.6	57795.4
HTP0637A	T21	MS3	Female	20.1	IL6.4673.13	242.4
HTP0637A	T21	MS3	Female	20.1	IL1RN.5353.89	1792.7
HTP0637A	T21	MS3	Female	20.1	LCN2.2836.68	954
HTP0637A	T21	MS3	Female	20.1	C9.3060.43	112296
HTP0637A	T21	MS3	Female	20.1	BPI.4126.22	4455.9
HTP0637A	T21	MS3	Female	20.1	OSM.14063.17	777.5
HTP0650A	T21	MS1	Female	45.7	MMP8.9172.69	950.6
HTP0650A	T21	MS1	Female	45.7	SAA1.15515.2	24847.1
HTP0650A	T21	MS1	Female	45.7	PRTN3.13720.95	3377.6
HTP0650A	T21	MS1	Female	45.7	PLA2G2A.2692.74	3674
HTP0650A	T21	MS1	Female	45.7	MMP9.2579.17	22769
HTP0650A	T21	MS1	Female	45.7	MPO.2580.83	8887.3
HTP0650A	T21	MS1	Female	45.7	SAA2.18832.65	3330
HTP0650A	T21	MS1	Female	45.7	IL6.4673.13	365.2
HTP0650A	T21	MS1	Female	45.7	PROK2.10754.113	4212.3
HTP0650A	T21	MS1	Female	45.7	RETN.3046.31	41566.5
HTP0650A	T21	MS1	Female	45.7	C9.3060.43	105749
HTP0650A	T21	MS1	Female	45.7	CRP.4337.49	48947.9
HTP0650A	T21	MS1	Female	45.7	BPI.4126.22	8331.2
HTP0650A	T21	MS1	Female	45.7	CFD.2946.52	55147
HTP0650A	T21	MS1	Female	45.7	IL1RN.5353.89	2083.4
HTP0650A	T21	MS1	Female	45.7	LCN2.2836.68	1480.1
HTP0650A	T21	MS1	Female	45.7	IL36A.14150.7	2383.3
HTP0650A	T21	MS1	Female	45.7	MMP19.6425.87	7003.7
HTP0650A	T21	MS1	Female	45.7	LBP.3074.6	58665
HTP0650A	T21	MS1	Female	45.7	OSM.14063.17	581.3
HTP0605A	T21	MS3	Male	17.5	IL6.4673.13	218.2
HTP0605A	T21	MS3	Male	17.5	CFD.2946.52	37561.1
HTP0605A	T21	MS3	Male	17.5	MMP8.9172.69	1343.5
HTP0605A	T21	MS3	Male	17.5	PROK2.10754.113	6331.3
HTP0605A	T21	MS3	Male	17.5	MMP9.2579.17	43380.9
HTP0605A	T21	MS3	Male	17.5	BPI.4126.22	16247
HTP0605A	T21	MS3	Male	17.5	MPO.2580.83	17859.6
HTP0605A	T21	MS3	Male	17.5	C9.3060.43	68266.2
HTP0605A	T21	MS3	Male	17.5	PLA2G2A.2692.74	1215.9
HTP0605A	T21	MS3	Male	17.5	SAA2.18832.65	3280.8
HTP0605A	T21	MS3	Male	17.5	PRTN3.13720.95	3086.9
HTP0605A	T21	MS3	Male	17.5	RETN.3046.31	31456.1
HTP0605A	T21	MS3	Male	17.5	LBP.3074.6	54519.8
HTP0605A	T21	MS3	Male	17.5	LCN2.2836.68	1333.8
HTP0605A	T21	MS3	Male	17.5	IL1RN.5353.89	1967.2
HTP0605A	T21	MS3	Male	17.5	OSM.14063.17	665.4
HTP0605A	T21	MS3	Male	17.5	CRP.4337.49	3125.4
HTP0605A	T21	MS3	Male	17.5	MMP19.6425.87	7866.4
HTP0605A	T21	MS3	Male	17.5	IL36A.14150.7	2272.4
HTP0605A	T21	MS3	Male	17.5	SAA1.15515.2	11382.6
HTP0101A2	T21	MS3	Female	31.3	CFD.2946.52	50589.5
HTP0101A2	T21	MS3	Female	31.3	IL6.4673.13	268.3
HTP0101A2	T21	MS3	Female	31.3	MMP8.9172.69	1103.5
HTP0101A2	T21	MS3	Female	31.3	OSM.14063.17	762.2
HTP0101A2	T21	MS3	Female	31.3	MMP9.2579.17	35102.6
HTP0101A2	T21	MS3	Female	31.3	MPO.2580.83	14057.4
HTP0101A2	T21	MS3	Female	31.3	LBP.3074.6	68088.7
HTP0101A2	T21	MS3	Female	31.3	IL1RN.5353.89	2259.2
HTP0101A2	T21	MS3	Female	31.3	RETN.3046.31	39323.3
HTP0101A2	T21	MS3	Female	31.3	CRP.4337.49	62717.7
HTP0101A2	T21	MS3	Female	31.3	PROK2.10754.113	11294.3
HTP0101A2	T21	MS3	Female	31.3	SAA2.18832.65	9233.7
HTP0101A2	T21	MS3	Female	31.3	C9.3060.43	99386.9
HTP0101A2	T21	MS3	Female	31.3	MMP19.6425.87	5961.7
HTP0101A2	T21	MS3	Female	31.3	IL36A.14150.7	4472.7
HTP0101A2	T21	MS3	Female	31.3	LCN2.2836.68	1605.2
HTP0101A2	T21	MS3	Female	31.3	PLA2G2A.2692.74	2297.3
HTP0101A2	T21	MS3	Female	31.3	BPI.4126.22	9047.6
HTP0101A2	T21	MS3	Female	31.3	PRTN3.13720.95	2766.5
HTP0101A2	T21	MS3	Female	31.3	SAA1.15515.2	72278.4
HTP0561A	T21	MS3	Male	13.7	MMP8.9172.69	743.5
HTP0561A	T21	MS3	Male	13.7	PROK2.10754.113	2169.8
HTP0561A	T21	MS3	Male	13.7	MMP9.2579.17	15833.2
HTP0561A	T21	MS3	Male	13.7	MPO.2580.83	15568.7
HTP0561A	T21	MS3	Male	13.7	BPI.4126.22	4051.3
HTP0561A	T21	MS3	Male	13.7	IL1RN.5353.89	1556.1
HTP0561A	T21	MS3	Male	13.7	RETN.3046.31	36491.6
HTP0561A	T21	MS3	Male	13.7	IL36A.14150.7	1243.6
HTP0561A	T21	MS3	Male	13.7	SAA1.15515.2	3458.7
HTP0561A	T21	MS3	Male	13.7	CFD.2946.52	60000.6
HTP0561A	T21	MS3	Male	13.7	LCN2.2836.68	1282
HTP0561A	T21	MS3	Male	13.7	OSM.14063.17	598.4
HTP0561A	T21	MS3	Male	13.7	IL6.4673.13	204
HTP0561A	T21	MS3	Male	13.7	SAA2.18832.65	1761
HTP0561A	T21	MS3	Male	13.7	CRP.4337.49	6297.3
HTP0561A	T21	MS3	Male	13.7	LBP.3074.6	48333.8
HTP0561A	T21	MS3	Male	13.7	MMP19.6425.87	6280.3
HTP0561A	T21	MS3	Male	13.7	C9.3060.43	82857
HTP0561A	T21	MS3	Male	13.7	PRTN3.13720.95	2288.6
HTP0561A	T21	MS3	Male	13.7	PLA2G2A.2692.74	1575.4
HTP0584A	T21	MS2	Male	29.3	IL36A.14150.7	3239.5
HTP0584A	T21	MS2	Male	29.3	MMP8.9172.69	1140.9
HTP0584A	T21	MS2	Male	29.3	IL1RN.5353.89	1645.2
HTP0584A	T21	MS2	Male	29.3	SAA2.18832.65	3706.3
HTP0584A	T21	MS2	Male	29.3	MMP9.2579.17	11288.2
HTP0584A	T21	MS2	Male	29.3	MPO.2580.83	16995.3
HTP0584A	T21	MS2	Male	29.3	PROK2.10754.113	2297.8
HTP0584A	T21	MS2	Male	29.3	LCN2.2836.68	1264
HTP0584A	T21	MS2	Male	29.3	LBP.3074.6	46440.4
HTP0584A	T21	MS2	Male	29.3	CFD.2946.52	46467.5
HTP0584A	T21	MS2	Male	29.3	OSM.14063.17	577
HTP0584A	T21	MS2	Male	29.3	C9.3060.43	68094.9
HTP0584A	T21	MS2	Male	29.3	PRTN3.13720.95	2563.8
HTP0584A	T21	MS2	Male	29.3	RETN.3046.31	40405.8
HTP0584A	T21	MS2	Male	29.3	MMP19.6425.87	5516.1
HTP0584A	T21	MS2	Male	29.3	IL6.4673.13	246
HTP0584A	T21	MS2	Male	29.3	CRP.4337.49	34254.9
HTP0584A	T21	MS2	Male	29.3	BPI.4126.22	6506.7
HTP0584A	T21	MS2	Male	29.3	PLA2G2A.2692.74	1459.9
HTP0584A	T21	MS2	Male	29.3	SAA1.15515.2	11880.6
HTP0407A	T21	MS3	Male	43.5	IL36A.14150.7	1851.9
HTP0407A	T21	MS3	Male	43.5	MMP8.9172.69	825.7
HTP0407A	T21	MS3	Male	43.5	CRP.4337.49	5148.7
HTP0407A	T21	MS3	Male	43.5	PROK2.10754.113	2105
HTP0407A	T21	MS3	Male	43.5	IL1RN.5353.89	1422.2
HTP0407A	T21	MS3	Male	43.5	MMP9.2579.17	24693
HTP0407A	T21	MS3	Male	43.5	MMP19.6425.87	5340.8
HTP0407A	T21	MS3	Male	43.5	RETN.3046.31	31425.4
HTP0407A	T21	MS3	Male	43.5	MPO.2580.83	10506.9
HTP0407A	T21	MS3	Male	43.5	OSM.14063.17	696.5
HTP0407A	T21	MS3	Male	43.5	PRTN3.13720.95	2153.3
HTP0407A	T21	MS3	Male	43.5	LCN2.2836.68	1036.4
HTP0407A	T21	MS3	Male	43.5	LBP.3074.6	62149.8
HTP0407A	T21	MS3	Male	43.5	BPI.4126.22	4274.8
HTP0407A	T21	MS3	Male	43.5	CFD.2946.52	45866.1
HTP0407A	T21	MS3	Male	43.5	IL6.4673.13	207.5
HTP0407A	T21	MS3	Male	43.5	C9.3060.43	84580.1
HTP0407A	T21	MS3	Male	43.5	SAA1.15515.2	9420.1
HTP0407A	T21	MS3	Male	43.5	PLA2G2A.2692.74	2700.7
HTP0407A	T21	MS3	Male	43.5	SAA2.18832.65	2046.8
HTP0450A	T21	MS1	Male	15.4	MPO.2580.83	8925.5
HTP0450A	T21	MS1	Male	15.4	OSM.14063.17	607.5
HTP0450A	T21	MS1	Male	15.4	MMP9.2579.17	17157.9
HTP0450A	T21	MS1	Male	15.4	IL36A.14150.7	1749.8
HTP0450A	T21	MS1	Male	15.4	PLA2G2A.2692.74	3049.4
HTP0450A	T21	MS1	Male	15.4	SAA1.15515.2	14351.9
HTP0450A	T21	MS1	Male	15.4	MMP19.6425.87	5824.5
HTP0450A	T21	MS1	Male	15.4	IL6.4673.13	221.1
HTP0450A	T21	MS1	Male	15.4	PRTN3.13720.95	1972.3
HTP0450A	T21	MS1	Male	15.4	MMP8.9172.69	875.9
HTP0450A	T21	MS1	Male	15.4	IL1RN.5353.89	1291.1
HTP0450A	T21	MS1	Male	15.4	PROK2.10754.113	2038.3
HTP0450A	T21	MS1	Male	15.4	C9.3060.43	98703.6
HTP0450A	T21	MS1	Male	15.4	SAA2.18832.65	3458.5
HTP0450A	T21	MS1	Male	15.4	LBP.3074.6	60149.9
HTP0450A	T21	MS1	Male	15.4	LCN2.2836.68	1212.2
HTP0450A	T21	MS1	Male	15.4	CRP.4337.49	15070.3
HTP0450A	T21	MS1	Male	15.4	CFD.2946.52	49755.6
HTP0450A	T21	MS1	Male	15.4	RETN.3046.31	34211.9
HTP0450A	T21	MS1	Male	15.4	BPI.4126.22	5383.4
HTP0659A	T21	MS1	Female	36.5	MMP9.2579.17	11190.8
HTP0659A	T21	MS1	Female	36.5	SAA1.15515.2	23363.2
HTP0659A	T21	MS1	Female	36.5	MPO.2580.83	12792
HTP0659A	T21	MS1	Female	36.5	PRTN3.13720.95	2650.1
HTP0659A	T21	MS1	Female	36.5	IL6.4673.13	228.1
HTP0659A	T21	MS1	Female	36.5	OSM.14063.17	551.1
HTP0659A	T21	MS1	Female	36.5	IL36A.14150.7	4910.2
HTP0659A	T21	MS1	Female	36.5	PROK2.10754.113	1859.1
HTP0659A	T21	MS1	Female	36.5	C9.3060.43	96437.3
HTP0659A	T21	MS1	Female	36.5	CRP.4337.49	35794.9
HTP0659A	T21	MS1	Female	36.5	LCN2.2836.68	952.7
HTP0659A	T21	MS1	Female	36.5	MMP8.9172.69	2612
HTP0659A	T21	MS1	Female	36.5	PLA2G2A.2692.74	2651.1
HTP0659A	T21	MS1	Female	36.5	SAA2.18832.65	3650.8
HTP0659A	T21	MS1	Female	36.5	BPI.4126.22	1992.4
HTP0659A	T21	MS1	Female	36.5	CFD.2946.52	50231.1
HTP0659A	T21	MS1	Female	36.5	IL1RN.5353.89	1381.7
HTP0659A	T21	MS1	Female	36.5	RETN.3046.31	32753
HTP0659A	T21	MS1	Female	36.5	LBP.3074.6	63756.1
HTP0659A	T21	MS1	Female	36.5	MMP19.6425.87	6378.3
HTP0661A	T21	MS1	Male	28.4	MMP9.2579.17	6972
HTP0661A	T21	MS1	Male	28.4	MPO.2580.83	13713.8
HTP0661A	T21	MS1	Male	28.4	SAA1.15515.2	6802.9
HTP0661A	T21	MS1	Male	28.4	PRTN3.13720.95	1386.1
HTP0661A	T21	MS1	Male	28.4	RETN.3046.31	35095.8
HTP0661A	T21	MS1	Male	28.4	PROK2.10754.113	1209.3
HTP0661A	T21	MS1	Male	28.4	OSM.14063.17	762.8
HTP0661A	T21	MS1	Male	28.4	CFD.2946.52	48321.8
HTP0661A	T21	MS1	Male	28.4	SAA2.18832.65	2180.1
HTP0661A	T21	MS1	Male	28.4	BPI.4126.22	2493.8
HTP0661A	T21	MS1	Male	28.4	CRP.4337.49	36815.6
HTP0661A	T21	MS1	Male	28.4	IL1RN.5353.89	1394.6
HTP0661A	T21	MS1	Male	28.4	C9.3060.43	92252.8
HTP0661A	T21	MS1	Male	28.4	MMP8.9172.69	1231
HTP0661A	T21	MS1	Male	28.4	IL36A.14150.7	4581.6
HTP0661A	T21	MS1	Male	28.4	PLA2G2A.2692.74	1248.4
HTP0661A	T21	MS1	Male	28.4	LCN2.2836.68	1228.1
HTP0661A	T21	MS1	Male	28.4	LBP.3074.6	56622.4
HTP0661A	T21	MS1	Male	28.4	IL6.4673.13	210.1
HTP0661A	T21	MS1	Male	28.4	MMP19.6425.87	5172.9
HTP0413A	T21	MS2	Female	22.5	MPO.2580.83	7373.8
HTP0413A	T21	MS2	Female	22.5	MMP9.2579.17	12140.6
HTP0413A	T21	MS2	Female	22.5	PRTN3.13720.95	1829.4
HTP0413A	T21	MS2	Female	22.5	PROK2.10754.113	1936.3
HTP0413A	T21	MS2	Female	22.5	SAA2.18832.65	2861.9
HTP0413A	T21	MS2	Female	22.5	OSM.14063.17	586
HTP0413A	T21	MS2	Female	22.5	BPI.4126.22	4405.4
HTP0413A	T21	MS2	Female	22.5	LCN2.2836.68	1133
HTP0413A	T21	MS2	Female	22.5	IL6.4673.13	271.6
HTP0413A	T21	MS2	Female	22.5	C9.3060.43	75213.5
HTP0413A	T21	MS2	Female	22.5	SAA1.15515.2	20261.5
HTP0413A	T21	MS2	Female	22.5	CFD.2946.52	55137.7
HTP0413A	T21	MS2	Female	22.5	RETN.3046.31	44917.4
HTP0413A	T21	MS2	Female	22.5	PLA2G2A.2692.74	2454.4
HTP0413A	T21	MS2	Female	22.5	MMP8.9172.69	713.5
HTP0413A	T21	MS2	Female	22.5	LBP.3074.6	66532.2
HTP0413A	T21	MS2	Female	22.5	IL1RN.5353.89	1418.4
HTP0413A	T21	MS2	Female	22.5	IL36A.14150.7	5243.8
HTP0413A	T21	MS2	Female	22.5	CRP.4337.49	24893.7
HTP0413A	T21	MS2	Female	22.5	MMP19.6425.87	4814.8
HTP0487A	T21	MS2	Male	4.6	OSM.14063.17	567.6
HTP0487A	T21	MS2	Male	4.6	LCN2.2836.68	1282.6
HTP0487A	T21	MS2	Male	4.6	MMP9.2579.17	15722.6
HTP0487A	T21	MS2	Male	4.6	MPO.2580.83	19455.8
HTP0487A	T21	MS2	Male	4.6	IL1RN.5353.89	1791.2
HTP0487A	T21	MS2	Male	4.6	SAA2.18832.65	1177.1
HTP0487A	T21	MS2	Male	4.6	CRP.4337.49	2567.1
HTP0487A	T21	MS2	Male	4.6	IL6.4673.13	223.3
HTP0487A	T21	MS2	Male	4.6	SAA1.15515.2	1433.2
HTP0487A	T21	MS2	Male	4.6	CFD.2946.52	39581.6
HTP0487A	T21	MS2	Male	4.6	PROK2.10754.113	1852.3
HTP0487A	T21	MS2	Male	4.6	PRTN3.13720.95	3182
HTP0487A	T21	MS2	Male	4.6	BPI.4126.22	2653.2
HTP0487A	T21	MS2	Male	4.6	MMP19.6425.87	6639.7
HTP0487A	T21	MS2	Male	4.6	IL36A.14150.7	2063.2
HTP0487A	T21	MS2	Male	4.6	MMP8.9172.69	3246.6
HTP0487A	T21	MS2	Male	4.6	RETN.3046.31	45444.6
HTP0487A	T21	MS2	Male	4.6	PLA2G2A.2692.74	1210.2
HTP0487A	T21	MS2	Male	4.6	C9.3060.43	72625.2
HTP0487A	T21	MS2	Male	4.6	LBP.3074.6	47508.9
HTP0107A3	T21	MS2	Female	33.7	LCN2.2836.68	1436.4
HTP0107A3	T21	MS2	Female	33.7	SAA1.15515.2	37436.5
HTP0107A3	T21	MS2	Female	33.7	MMP8.9172.69	1075.7
HTP0107A3	T21	MS2	Female	33.7	CFD.2946.52	38774.2
HTP0107A3	T21	MS2	Female	33.7	BPI.4126.22	9484.4
HTP0107A3	T21	MS2	Female	33.7	PRTN3.13720.95	2394.7
HTP0107A3	T21	MS2	Female	33.7	PROK2.10754.113	5383.9
HTP0107A3	T21	MS2	Female	33.7	SAA2.18832.65	5579.6
HTP0107A3	T21	MS2	Female	33.7	CRP.4337.49	51594.2
HTP0107A3	T21	MS2	Female	33.7	IL1RN.5353.89	1867.7
HTP0107A3	T21	MS2	Female	33.7	MMP19.6425.87	4606.2
HTP0107A3	T21	MS2	Female	33.7	RETN.3046.31	37500.9
HTP0107A3	T21	MS2	Female	33.7	IL36A.14150.7	4128.2
HTP0107A3	T21	MS2	Female	33.7	OSM.14063.17	7496.5
HTP0107A3	T21	MS2	Female	33.7	PLA2G2A.2692.74	2718.7
HTP0107A3	T21	MS2	Female	33.7	MMP9.2579.17	22699.8
HTP0107A3	T21	MS2	Female	33.7	MPO.2580.83	9388.5
HTP0107A3	T21	MS2	Female	33.7	C9.3060.43	87335.2
HTP0107A3	T21	MS2	Female	33.7	LBP.3074.6	47223.2
HTP0107A3	T21	MS2	Female	33.7	IL6.4673.13	380.6
HTP0446A	T21	MS1	Female	31.7	PRTN3.13720.95	1984.5
HTP0446A	T21	MS1	Female	31.7	SAA2.18832.65	5036.1
HTP0446A	T21	MS1	Female	31.7	MMP9.2579.17	22472.4
HTP0446A	T21	MS1	Female	31.7	MPO.2580.83	8935.7
HTP0446A	T21	MS1	Female	31.7	OSM.14063.17	975.9
HTP0446A	T21	MS1	Female	31.7	IL1RN.5353.89	1526.8
HTP0446A	T21	MS1	Female	31.7	PLA2G2A.2692.74	5904.3
HTP0446A	T21	MS1	Female	31.7	C9.3060.43	117755
HTP0446A	T21	MS1	Female	31.7	CFD.2946.52	58953.8
HTP0446A	T21	MS1	Female	31.7	PROK2.10754.113	6107.6
HTP0446A	T21	MS1	Female	31.7	LCN2.2836.68	1028.4
HTP0446A	T21	MS1	Female	31.7	MMP8.9172.69	914.4
HTP0446A	T21	MS1	Female	31.7	IL36A.14150.7	7586.2
HTP0446A	T21	MS1	Female	31.7	CRP.4337.49	43211
HTP0446A	T21	MS1	Female	31.7	SAA1.15515.2	52240.3
HTP0446A	T21	MS1	Female	31.7	BPI.4126.22	2907.3
HTP0446A	T21	MS1	Female	31.7	IL6.4673.13	266.3
HTP0446A	T21	MS1	Female	31.7	LBP.3074.6	72791.4
HTP0446A	T21	MS1	Female	31.7	RETN.3046.31	42837.2
HTP0446A	T21	MS1	Female	31.7	MMP19.6425.87	4334.7
HTP0627A	T21	MS3	Female	21.1	PRTN3.13720.95	3587.3
HTP0627A	T21	MS3	Female	21.1	SAA1.15515.2	36661.1
HTP0627A	T21	MS3	Female	21.1	OSM.14063.17	685.5
HTP0627A	T21	MS3	Female	21.1	IL36A.14150.7	3613
HTP0627A	T21	MS3	Female	21.1	CRP.4337.49	47225
HTP0627A	T21	MS3	Female	21.1	PROK2.10754.113	7682.2
HTP0627A	T21	MS3	Female	21.1	SAA2.18832.65	13431.9
HTP0627A	T21	MS3	Female	21.1	PLA2G2A.2692.74	7526.5
HTP0627A	T21	MS3	Female	21.1	MMP9.2579.17	23115
HTP0627A	T21	MS3	Female	21.1	MMP19.6425.87	6698.8
HTP0627A	T21	MS3	Female	21.1	C9.3060.43	116162
HTP0627A	T21	MS3	Female	21.1	MPO.2580.83	13488.1
HTP0627A	T21	MS3	Female	21.1	MMP8.9172.69	1058.7
HTP0627A	T21	MS3	Female	21.1	IL1RN.5353.89	1926.4
HTP0627A	T21	MS3	Female	21.1	IL6.4673.13	328.3
HTP0627A	T21	MS3	Female	21.1	CFD.2946.52	57031.4
HTP0627A	T21	MS3	Female	21.1	LCN2.2836.68	1368.1
HTP0627A	T21	MS3	Female	21.1	LBP.3074.6	68920.8
HTP0627A	T21	MS3	Female	21.1	RETN.3046.31	52582
HTP0627A	T21	MS3	Female	21.1	BPI.4126.22	11346.2
HTP0463A	T21	MS1	Female	28.3	PLA2G2A.2692.74	4830
HTP0463A	T21	MS1	Female	28.3	SAA1.15515.2	30233.4
HTP0463A	T21	MS1	Female	28.3	OSM.14063.17	613.4
HTP0463A	T21	MS1	Female	28.3	PRTN3.13720.95	2111.6
HTP0463A	T21	MS1	Female	28.3	MMP9.2579.17	11131.9
HTP0463A	T21	MS1	Female	28.3	MPO.2580.83	15294.8
HTP0463A	T21	MS1	Female	28.3	MMP19.6425.87	5932.5
HTP0463A	T21	MS1	Female	28.3	IL6.4673.13	255.1
HTP0463A	T21	MS1	Female	28.3	PROK2.10754.113	2518.6
HTP0463A	T21	MS1	Female	28.3	MMP8.9172.69	2414.4
HTP0463A	T21	MS1	Female	28.3	IL1RN.5353.89	1589.3
HTP0463A	T21	MS1	Female	28.3	IL36A.14150.7	4611.9
HTP0463A	T21	MS1	Female	28.3	LCN2.2836.68	1134.5
HTP0463A	T21	MS1	Female	28.3	CRP.4337.49	28082.5
HTP0463A	T21	MS1	Female	28.3	C9.3060.43	105222
HTP0463A	T21	MS1	Female	28.3	LBP.3074.6	64839.1
HTP0463A	T21	MS1	Female	28.3	SAA2.18832.65	4491.6
HTP0463A	T21	MS1	Female	28.3	RETN.3046.31	43580.6
HTP0463A	T21	MS1	Female	28.3	CFD.2946.52	48275.9
HTP0463A	T21	MS1	Female	28.3	BPI.4126.22	2435.3
HTP0586A	T21	MS3	Male	31.9	PRTN3.13720.95	2795.5
HTP0586A	T21	MS3	Male	31.9	PLA2G2A.2692.74	4226.3
HTP0586A	T21	MS3	Male	31.9	SAA1.15515.2	59180.8
HTP0586A	T21	MS3	Male	31.9	IL36A.14150.7	2817.8
HTP0586A	T21	MS3	Male	31.9	MMP9.2579.17	16494.3
HTP0586A	T21	MS3	Male	31.9	MPO.2580.83	11414.6
HTP0586A	T21	MS3	Male	31.9	OSM.14063.17	643.4
HTP0586A	T21	MS3	Male	31.9	IL6.4673.13	506.5
HTP0586A	T21	MS3	Male	31.9	MMP19.6425.87	6131.5
HTP0586A	T21	MS3	Male	31.9	IL1RN.5353.89	3439.2
HTP0586A	T21	MS3	Male	31.9	PROK2.10754.113	4455.1
HTP0586A	T21	MS3	Male	31.9	LCN2.2836.68	1669.6
HTP0586A	T21	MS3	Male	31.9	MMP8.9172.69	2199.1
HTP0586A	T21	MS3	Male	31.9	SAA2.18832.65	12496.1
HTP0586A	T21	MS3	Male	31.9	C9.3060.43	107473
HTP0586A	T21	MS3	Male	31.9	RETN.3046.31	51997.9
HTP0586A	T21	MS3	Male	31.9	CRP.4337.49	45182.2
HTP0586A	T21	MS3	Male	31.9	LBP.3074.6	84506.9
HTP0586A	T21	MS3	Male	31.9	BPI.4126.22	4982
HTP0586A	T21	MS3	Male	31.9	CFD.2946.52	41638.8
HTP0480A	T21	MS1	Female	21.9	OSM.14063.17	796.5
HTP0480A	T21	MS1	Female	21.9	SAA1.15515.2	71655.9
HTP0480A	T21	MS1	Female	21.9	IL36A.14150.7	6389.9
HTP0480A	T21	MS1	Female	21.9	MMP19.6425.87	5304.8
HTP0480A	T21	MS1	Female	21.9	IL6.4673.13	278.7
HTP0480A	T21	MS1	Female	21.9	MMP9.2579.17	23536.8
HTP0480A	T21	MS1	Female	21.9	PRTN3.13720.95	2571.7
HTP0480A	T21	MS1	Female	21.9	MPO.2580.83	14378.1
HTP0480A	T21	MS1	Female	21.9	PROK2.10754.113	3870.5
HTP0480A	T21	MS1	Female	21.9	C9.3060.43	117792
HTP0480A	T21	MS1	Female	21.9	PLA2G2A.2692.74	5922.9
HTP0480A	T21	MS1	Female	21.9	IL1RN.5353.89	1691.7
HTP0480A	T21	MS1	Female	21.9	RETN.3046.31	33039.9
HTP0480A	T21	MS1	Female	21.9	BPI.4126.22	6792.9
HTP0480A	T21	MS1	Female	21.9	LCN2.2836.68	1412.8
HTP0480A	T21	MS1	Female	21.9	MMP8.9172.69	836.2
HTP0480A	T21	MS1	Female	21.9	CFD.2946.52	49576.5
HTP0480A	T21	MS1	Female	21.9	CRP.4337.49	44540.8
HTP0480A	T21	MS1	Female	21.9	LBP.3074.6	76813.4
HTP0480A	T21	MS1	Female	21.9	SAA2.18832.65	11808.8
HTP0066A2	T21	MS1	Male	14.7	PRTN3.13720.95	1816.3
HTP0066A2	T21	MS1	Male	14.7	BPI.4126.22	3395.8
HTP0066A2	T21	MS1	Male	14.7	RETN.3046.31	49284.1
HTP0066A2	T21	MS1	Male	14.7	CRP.4337.49	13713.5
HTP0066A2	T21	MS1	Male	14.7	LBP.3074.6	66659.2
HTP0066A2	T21	MS1	Male	14.7	LCN2.2836.68	1402.8
HTP0066A2	T21	MS1	Male	14.7	PLA2G2A.2692.74	904
HTP0066A2	T21	MS1	Male	14.7	SAA1.15515.2	4740.2
HTP0066A2	T21	MS1	Male	14.7	IL6.4673.13	208
HTP0066A2	T21	MS1	Male	14.7	C9.3060.43	109118
HTP0066A2	T21	MS1	Male	14.7	CFD.2946.52	55566.5
HTP0066A2	T21	MS1	Male	14.7	MMP8.9172.69	827.6
HTP0066A2	T21	MS1	Male	14.7	PROK2.10754.113	1443.5
HTP0066A2	T21	MS1	Male	14.7	OSM.14063.17	604.8
HTP0066A2	T21	MS1	Male	14.7	MMP9.2579.17	19621.2
HTP0066A2	T21	MS1	Male	14.7	MMP19.6425.87	6728.3
HTP0066A2	T21	MS1	Male	14.7	MPO.2580.83	10682.3
HTP0066A2	T21	MS1	Male	14.7	SAA2.18832.65	1795.3
HTP0066A2	T21	MS1	Male	14.7	IL36A.14150.7	2075.1
HTP0066A2	T21	MS1	Male	14.7	IL1RN.5353.89	1348.8
HTP0545A	T21	MS1	Male	18.1	BPI.4126.22	10834.7
HTP0545A	T21	MS1	Male	18.1	RETN.3046.31	36174.9
HTP0545A	T21	MS1	Male	18.1	MMP19.6425.87	4627.7
HTP0545A	T21	MS1	Male	18.1	PRTN3.13720.95	2342
HTP0545A	T21	MS1	Male	18.1	C9.3060.43	84201.8
HTP0545A	T21	MS1	Male	18.1	PLA2G2A.2692.74	5310.1
HTP0545A	T21	MS1	Male	18.1	IL6.4673.13	218.6
HTP0545A	T21	MS1	Male	18.1	LBP.3074.6	69536.3
HTP0545A	T21	MS1	Male	18.1	MMP9.2579.17	24367.8
HTP0545A	T21	MS1	Male	18.1	CRP.4337.49	37884.1
HTP0545A	T21	MS1	Male	18.1	MMP8.9172.69	1401.2
HTP0545A	T21	MS1	Male	18.1	SAA1.15515.2	74120.5
HTP0545A	T21	MS1	Male	18.1	MPO.2580.83	11935.9
HTP0545A	T21	MS1	Male	18.1	SAA2.18832.65	16409.8
HTP0545A	T21	MS1	Male	18.1	CFD.2946.52	51438.2
HTP0545A	T21	MS1	Male	18.1	OSM.14063.17	622.7
HTP0545A	T21	MS1	Male	18.1	IL1RN.5353.89	2694.4
HTP0545A	T21	MS1	Male	18.1	PROK2.10754.113	5404.5
HTP0545A	T21	MS1	Male	18.1	LCN2.2836.68	1300.5
HTP0545A	T21	MS1	Male	18.1	IL36A.14150.7	3271.7
HTP0213A3	T21	MS2	Male	46.3	RETN.3046.31	33033.7
HTP0213A3	T21	MS2	Male	46.3	C9.3060.43	104435
HTP0213A3	T21	MS2	Male	46.3	BPI.4126.22	6194.2
HTP0213A3	T21	MS2	Male	46.3	MMP19.6425.87	6687.9
HTP0213A3	T21	MS2	Male	46.3	SAA1.15515.2	151406
HTP0213A3	T21	MS2	Male	46.3	PRTN3.13720.95	2825.5
HTP0213A3	T21	MS2	Male	46.3	LBP.3074.6	53678.5
HTP0213A3	T21	MS2	Male	46.3	PLA2G2A.2692.74	2856.4
HTP0213A3	T21	MS2	Male	46.3	MMP9.2579.17	13769.5
HTP0213A3	T21	MS2	Male	46.3	CRP.4337.49	58521.5
HTP0213A3	T21	MS2	Male	46.3	MPO.2580.83	11986.3
HTP0213A3	T21	MS2	Male	46.3	IL6.4673.13	339.3
HTP0213A3	T21	MS2	Male	46.3	MMP8.9172.69	1311.7
HTP0213A3	T21	MS2	Male	46.3	IL1RN.5353.89	3063.8
HTP0213A3	T21	MS2	Male	46.3	IL36A.14150.7	3323
HTP0213A3	T21	MS2	Male	46.3	SAA2.18832.65	19282.3
HTP0213A3	T21	MS2	Male	46.3	CFD.2946.52	62947.7
HTP0213A3	T21	MS2	Male	46.3	OSM.14063.17	509.9
HTP0213A3	T21	MS2	Male	46.3	LCN2.2836.68	1396.2
HTP0213A3	T21	MS2	Male	46.3	PROK2.10754.113	3394.5
HTP0543A	T21	MS2	Male	36.9	IL1RN.5353.89	1655.5
HTP0543A	T21	MS2	Male	36.9	BPI.4126.22	5192.9
HTP0543A	T21	MS2	Male	36.9	PRTN3.13720.95	2835.6
HTP0543A	T21	MS2	Male	36.9	IL36A.14150.7	1984.2
HTP0543A	T21	MS2	Male	36.9	C9.3060.43	94500.4
HTP0543A	T21	MS2	Male	36.9	LCN2.2836.68	1586.4
HTP0543A	T21	MS2	Male	36.9	PLA2G2A.2692.74	3395.1
HTP0543A	T21	MS2	Male	36.9	MMP9.2579.17	25086.4
HTP0543A	T21	MS2	Male	36.9	MPO.2580.83	18988.8
HTP0543A	T21	MS2	Male	36.9	OSM.14063.17	803.4
HTP0543A	T21	MS2	Male	36.9	SAA2.18832.65	17369.3
HTP0543A	T21	MS2	Male	36.9	RETN.3046.31	40705.3
HTP0543A	T21	MS2	Male	36.9	CRP.4337.49	48370.7
HTP0543A	T21	MS2	Male	36.9	LBP.3074.6	68449.6
HTP0543A	T21	MS2	Male	36.9	MMP19.6425.87	6250.6
HTP0543A	T21	MS2	Male	36.9	MMP8.9172.69	1041.7
HTP0543A	T21	MS2	Male	36.9	CFD.2946.52	54322.2
HTP0543A	T21	MS2	Male	36.9	SAA1.15515.2	75487.2
HTP0543A	T21	MS2	Male	36.9	IL6.4673.13	244.7
HTP0543A	T21	MS2	Male	36.9	PROK2.10754.113	3075.5
HTP0632A	T21	MS2	Female	26.4	PRTN3.13720.95	2465.9
HTP0632A	T21	MS2	Female	26.4	PLA2G2A.2692.74	4494.5
HTP0632A	T21	MS2	Female	26.4	RETN.3046.31	33721.9
HTP0632A	T21	MS2	Female	26.4	IL1RN.5353.89	1365.5
HTP0632A	T21	MS2	Female	26.4	MMP19.6425.87	8402.5
HTP0632A	T21	MS2	Female	26.4	C9.3060.43	88771.8
HTP0632A	T21	MS2	Female	26.4	MMP8.9172.69	791.6
HTP0632A	T21	MS2	Female	26.4	SAA1.15515.2	9856.9
HTP0632A	T21	MS2	Female	26.4	IL6.4673.13	192.3
HTP0632A	T21	MS2	Female	26.4	SAA2.18832.65	2680.7
HTP0632A	T21	MS2	Female	26.4	CRP.4337.49	6620.4
HTP0632A	T21	MS2	Female	26.4	PROK2.10754.113	2111.8
HTP0632A	T21	MS2	Female	26.4	OSM.14063.17	602.2
HTP0632A	T21	MS2	Female	26.4	LBP.3074.6	63933.7
HTP0632A	T21	MS2	Female	26.4	BPI.4126.22	8727.7
HTP0632A	T21	MS2	Female	26.4	LCN2.2836.68	1116.6
HTP0632A	T21	MS2	Female	26.4	IL36A.14150.7	1343.6
HTP0632A	T21	MS2	Female	26.4	MMP9.2579.17	14133.7
HTP0632A	T21	MS2	Female	26.4	CFD.2946.52	56047.8
HTP0632A	T21	MS2	Female	26.4	MPO.2580.83	13208.9
HTP0546A	T21	MS2	Female	51.4	MMP19.6425.87	7090.3
HTP0546A	T21	MS2	Female	51.4	SAA1.15515.2	13694.6
HTP0546A	T21	MS2	Female	51.4	PRTN3.13720.95	1491.6
HTP0546A	T21	MS2	Female	51.4	MMP8.9172.69	904
HTP0546A	T21	MS2	Female	51.4	IL36A.14150.7	4403.5
HTP0546A	T21	MS2	Female	51.4	PROK2.10754.113	2496.2
HTP0546A	T21	MS2	Female	51.4	C9.3060.43	123516
HTP0546A	T21	MS2	Female	51.4	SAA2.18832.65	2258.9
HTP0546A	T21	MS2	Female	51.4	OSM.14063.17	654.1
HTP0546A	T21	MS2	Female	51.4	PLA2G2A.2692.74	1822.3
HTP0546A	T21	MS2	Female	51.4	LBP.3074.6	57003
HTP0546A	T21	MS2	Female	51.4	IL1RN.5353.89	1681.7
HTP0546A	T21	MS2	Female	51.4	MMP9.2579.17	20715
HTP0546A	T21	MS2	Female	51.4	CRP.4337.49	26923.3
HTP0546A	T21	MS2	Female	51.4	IL6.4673.13	216.1
HTP0546A	T21	MS2	Female	51.4	MPO.2580.83	9016.1
HTP0546A	T21	MS2	Female	51.4	CFD.2946.52	53950
HTP0546A	T21	MS2	Female	51.4	RETN.3046.31	29674.1
HTP0546A	T21	MS2	Female	51.4	LCN2.2836.68	981.7
HTP0546A	T21	MS2	Female	51.4	BPI.4126.22	5108.8
HTP0638A	T21	MS3	Female	32.7	C9.3060.43	96339
HTP0638A	T21	MS3	Female	32.7	MMP9.2579.17	36905.8
HTP0638A	T21	MS3	Female	32.7	MPO.2580.83	18912.4
HTP0638A	T21	MS3	Female	32.7	MMP19.6425.87	9778.3
HTP0638A	T21	MS3	Female	32.7	PRTN3.13720.95	6029.5
HTP0638A	T21	MS3	Female	32.7	OSM.14063.17	879
HTP0638A	T21	MS3	Female	32.7	IL1RN.5353.89	2488.9
HTP0638A	T21	MS3	Female	32.7	SAA2.18832.65	35027.3
HTP0638A	T21	MS3	Female	32.7	RETN.3046.31	43938.4
HTP0638A	T21	MS3	Female	32.7	IL36A.14150.7	3854.2
HTP0638A	T21	MS3	Female	32.7	CRP.4337.49	46243.2
HTP0638A	T21	MS3	Female	32.7	IL6.4673.13	573.3
HTP0638A	T21	MS3	Female	32.7	LBP.3074.6	67759.3
HTP0638A	T21	MS3	Female	32.7	PROK2.10754.113	14908.5
HTP0638A	T21	MS3	Female	32.7	PLA2G2A.2692.74	10595.9
HTP0638A	T21	MS3	Female	32.7	SAA1.15515.2	127971
HTP0638A	T21	MS3	Female	32.7	CFD.2946.52	39584.8
HTP0638A	T21	MS3	Female	32.7	BPI.4126.22	10000.7
HTP0638A	T21	MS3	Female	32.7	LCN2.2836.68	1648.5
HTP0638A	T21	MS3	Female	32.7	MMP8.9172.69	1413.3
HTP0612A	T21	MS1	Male	11.4	PRTN3.13720.95	1696.3
HTP0612A	T21	MS1	Male	11.4	IL1RN.5353.89	1598.3
HTP0612A	T21	MS1	Male	11.4	IL36A.14150.7	1428.1
HTP0612A	T21	MS1	Male	11.4	PLA2G2A.2692.74	559.5
HTP0612A	T21	MS1	Male	11.4	C9.3060.43	65119.3
HTP0612A	T21	MS1	Male	11.4	MMP19.6425.87	4533.1
HTP0612A	T21	MS1	Male	11.4	LCN2.2836.68	902.1
HTP0612A	T21	MS1	Male	11.4	SAA2.18832.65	1148.2
HTP0612A	T21	MS1	Male	11.4	RETN.3046.31	30527.8
HTP0612A	T21	MS1	Male	11.4	SAA1.15515.2	1400.7
HTP0612A	T21	MS1	Male	11.4	BPI.4126.22	2760
HTP0612A	T21	MS1	Male	11.4	CRP.4337.49	2489.8
HTP0612A	T21	MS1	Male	11.4	LBP.3074.6	65717.9
HTP0612A	T21	MS1	Male	11.4	MMP8.9172.69	789
HTP0612A	T21	MS1	Male	11.4	PROK2.10754.113	1410.9
HTP0612A	T21	MS1	Male	11.4	MMP9.2579.17	18423
HTP0612A	T21	MS1	Male	11.4	OSM.14063.17	564.9
HTP0612A	T21	MS1	Male	11.4	MPO.2580.83	8987.6
HTP0612A	T21	MS1	Male	11.4	CFD.2946.52	41337.8
HTP0612A	T21	MS1	Male	11.4	IL6.4673.13	238.2
HTP0263A2	T21	MS2	Female	12.4	SAA1.15515.2	3683.9
HTP0263A2	T21	MS2	Female	12.4	PLA2G2A.2692.74	1110.1
HTP0263A2	T21	MS2	Female	12.4	MMP19.6425.87	5850.7
HTP0263A2	T21	MS2	Female	12.4	C9.3060.43	87048.5
HTP0263A2	T21	MS2	Female	12.4	IL1RN.5353.89	1350.6
HTP0263A2	T21	MS2	Female	12.4	PRTN3.13720.95	1856.1
HTP0263A2	T21	MS2	Female	12.4	LBP.3074.6	65333.3
HTP0263A2	T21	MS2	Female	12.4	LCN2.2836.68	1399
HTP0263A2	T21	MS2	Female	12.4	IL36A.14150.7	3783.8
HTP0263A2	T21	MS2	Female	12.4	MMP9.2579.17	16982.3
HTP0263A2	T21	MS2	Female	12.4	MPO.2580.83	20674.4
HTP0263A2	T21	MS2	Female	12.4	PROK2.10754.113	1931.1
HTP0263A2	T21	MS2	Female	12.4	RETN.3046.31	46648.3
HTP0263A2	T21	MS2	Female	12.4	OSM.14063.17	638.5
HTP0263A2	T21	MS2	Female	12.4	BPI.4126.22	3156.6
HTP0263A2	T21	MS2	Female	12.4	CRP.4337.49	5344.6
HTP0263A2	T21	MS2	Female	12.4	MMP8.9172.69	972.7
HTP0263A2	T21	MS2	Female	12.4	SAA2.18832.65	1500.3
HTP0263A2	T21	MS2	Female	12.4	IL6.4673.13	286.3
HTP0263A2	T21	MS2	Female	12.4	CFD.2946.52	45425.7
HTP0382A	T21	MS3	Male	39.5	SAA1.15515.2	8942.1
HTP0382A	T21	MS3	Male	39.5	MMP19.6425.87	6741.4
HTP0382A	T21	MS3	Male	39.5	IL1RN.5353.89	1648.9
HTP0382A	T21	MS3	Male	39.5	PRTN3.13720.95	3691.9
HTP0382A	T21	MS3	Male	39.5	PLA2G2A.2692.74	1060.7
HTP0382A	T21	MS3	Male	39.5	RETN.3046.31	51619.3
HTP0382A	T21	MS3	Male	39.5	MMP9.2579.17	34239.5
HTP0382A	T21	MS3	Male	39.5	MPO.2580.83	17068.3
HTP0382A	T21	MS3	Male	39.5	LCN2.2836.68	2086.1
HTP0382A	T21	MS3	Male	39.5	OSM.14063.17	558.8
HTP0382A	T21	MS3	Male	39.5	PROK2.10754.113	1888.5
HTP0382A	T21	MS3	Male	39.5	IL36A.14150.7	4498.8
HTP0382A	T21	MS3	Male	39.5	BPI.4126.22	8670.4
HTP0382A	T21	MS3	Male	39.5	IL6.4673.13	199.6
HTP0382A	T21	MS3	Male	39.5	CFD.2946.52	64942.5
HTP0382A	T21	MS3	Male	39.5	LBP.3074.6	76011.2
HTP0382A	T21	MS3	Male	39.5	MMP8.9172.69	3441.6
HTP0382A	T21	MS3	Male	39.5	C9.3060.43	88453
HTP0382A	T21	MS3	Male	39.5	CRP.4337.49	11288.9
HTP0382A	T21	MS3	Male	39.5	SAA2.18832.65	2461.3
HTP0626A	T21	MS2	Male	14.2	OSM.14063.17	527.6
HTP0626A	T21	MS2	Male	14.2	IL36A.14150.7	1697.5
HTP0626A	T21	MS2	Male	14.2	MMP9.2579.17	14155.8
HTP0626A	T21	MS2	Male	14.2	LCN2.2836.68	931.5
HTP0626A	T21	MS2	Male	14.2	MMP19.6425.87	6073
HTP0626A	T21	MS2	Male	14.2	MPO.2580.83	10692.7
HTP0626A	T21	MS2	Male	14.2	PROK2.10754.113	1103.8
HTP0626A	T21	MS2	Male	14.2	PLA2G2A.2692.74	784.6
HTP0626A	T21	MS2	Male	14.2	BPI.4126.22	5394.5
HTP0626A	T21	MS2	Male	14.2	IL1RN.5353.89	2789.5
HTP0626A	T21	MS2	Male	14.2	SAA1.15515.2	1855
HTP0626A	T21	MS2	Male	14.2	C9.3060.43	70634.8
HTP0626A	T21	MS2	Male	14.2	CFD.2946.52	46202.6
HTP0626A	T21	MS2	Male	14.2	PRTN3.13720.95	1754.4
HTP0626A	T21	MS2	Male	14.2	RETN.3046.31	28709.3
HTP0626A	T21	MS2	Male	14.2	CRP.4337.49	2965
HTP0626A	T21	MS2	Male	14.2	IL6.4673.13	227.1
HTP0626A	T21	MS2	Male	14.2	LBP.3074.6	46678.2
HTP0626A	T21	MS2	Male	14.2	MMP8.9172.69	802.5
HTP0626A	T21	MS2	Male	14.2	SAA2.18832.65	1340.8
HTP0375A	T21	MS1	Female	10.9	PROK2.10754.113	876.2
HTP0375A	T21	MS1	Female	10.9	LCN2.2836.68	907.4
HTP0375A	T21	MS1	Female	10.9	MMP9.2579.17	15410.8
HTP0375A	T21	MS1	Female	10.9	MPO.2580.83	11131
HTP0375A	T21	MS1	Female	10.9	MMP19.6425.87	5500.8
HTP0375A	T21	MS1	Female	10.9	C9.3060.43	73280.4
HTP0375A	T21	MS1	Female	10.9	CFD.2946.52	41250.6
HTP0375A	T21	MS1	Female	10.9	OSM.14063.17	648.7
HTP0375A	T21	MS1	Female	10.9	PRTN3.13720.95	1321.4
HTP0375A	T21	MS1	Female	10.9	SAA1.15515.2	2283
HTP0375A	T21	MS1	Female	10.9	IL6.4673.13	227.4
HTP0375A	T21	MS1	Female	10.9	RETN.3046.31	44778.8
HTP0375A	T21	MS1	Female	10.9	IL36A.14150.7	1630.2
HTP0375A	T21	MS1	Female	10.9	PLA2G2A.2692.74	1167.2
HTP0375A	T21	MS1	Female	10.9	CRP.4337.49	675.1
HTP0375A	T21	MS1	Female	10.9	BPI.4126.22	2118.7
HTP0375A	T21	MS1	Female	10.9	LBP.3074.6	59485.7
HTP0375A	T21	MS1	Female	10.9	IL1RN.5353.89	1356.4
HTP0375A	T21	MS1	Female	10.9	MMP8.9172.69	804.6
HTP0375A	T21	MS1	Female	10.9	SAA2.18832.65	1190.4
HTP0070A3	T21	MS3	Male	24.9	PROK2.10754.113	2443.4
HTP0070A3	T21	MS3	Male	24.9	PRTN3.13720.95	2541.1
HTP0070A3	T21	MS3	Male	24.9	MMP9.2579.17	28795.9
HTP0070A3	T21	MS3	Male	24.9	MPO.2580.83	11433.4
HTP0070A3	T21	MS3	Male	24.9	PLA2G2A.2692.74	1202.2
HTP0070A3	T21	MS3	Male	24.9	CFD.2946.52	40885.1
HTP0070A3	T21	MS3	Male	24.9	IL1RN.5353.89	1523.7
HTP0070A3	T21	MS3	Male	24.9	MMP19.6425.87	4316.6
HTP0070A3	T21	MS3	Male	24.9	C9.3060.43	86903.3
HTP0070A3	T21	MS3	Male	24.9	RETN.3046.31	38056.3
HTP0070A3	T21	MS3	Male	24.9	IL36A.14150.7	1818.7
HTP0070A3	T21	MS3	Male	24.9	CRP.4337.49	13743.5
HTP0070A3	T21	MS3	Male	24.9	BPI.4126.22	7077.6
HTP0070A3	T21	MS3	Male	24.9	OSM.14063.17	599.1
HTP0070A3	T21	MS3	Male	24.9	SAA1.15515.2	4474.5
HTP0070A3	T21	MS3	Male	24.9	MMP8.9172.69	1083.4
HTP0070A3	T21	MS3	Male	24.9	SAA2.18832.65	1648.1
HTP0070A3	T21	MS3	Male	24.9	IL6.4673.13	210.8
HTP0070A3	T21	MS3	Male	24.9	LBP.3074.6	61093.6
HTP0070A3	T21	MS3	Male	24.9	LCN2.2836.68	1514.1
HTP0198A3	T21	MS2	Male	36.3	CRP.4337.49	37208.2
HTP0198A3	T21	MS2	Male	36.3	PLA2G2A.2692.74	1546
HTP0198A3	T21	MS2	Male	36.3	MMP9.2579.17	28953.5
HTP0198A3	T21	MS2	Male	36.3	SAA1.15515.2	10924.2
HTP0198A3	T21	MS2	Male	36.3	BPI.4126.22	5828
HTP0198A3	T21	MS2	Male	36.3	IL36A.14150.7	4832
HTP0198A3	T21	MS2	Male	36.3	MPO.2580.83	11540
HTP0198A3	T21	MS2	Male	36.3	SAA2.18832.65	2193.9
HTP0198A3	T21	MS2	Male	36.3	PRTN3.13720.95	2354
HTP0198A3	T21	MS2	Male	36.3	IL6.4673.13	311
HTP0198A3	T21	MS2	Male	36.3	RETN.3046.31	25511.9
HTP0198A3	T21	MS2	Male	36.3	PROK2.10754.113	4387
HTP0198A3	T21	MS2	Male	36.3	OSM.14063.17	622.5
HTP0198A3	T21	MS2	Male	36.3	MMP19.6425.87	4230.5
HTP0198A3	T21	MS2	Male	36.3	C9.3060.43	76068.9
HTP0198A3	T21	MS2	Male	36.3	LBP.3074.6	38932.9
HTP0198A3	T21	MS2	Male	36.3	LCN2.2836.68	1373.9
HTP0198A3	T21	MS2	Male	36.3	MMP8.9172.69	1261
HTP0198A3	T21	MS2	Male	36.3	CFD.2946.52	53419.6
HTP0198A3	T21	MS2	Male	36.3	IL1RN.5353.89	1361.9
HTP0103A2	T21	MS1	Female	1.6	IL6.4673.13	214
HTP0103A2	T21	MS1	Female	1.6	MMP9.2579.17	16780.1
HTP0103A2	T21	MS1	Female	1.6	SAA1.15515.2	3794.2
HTP0103A2	T21	MS1	Female	1.6	MPO.2580.83	9223.9
HTP0103A2	T21	MS1	Female	1.6	BPI.4126.22	4342.3
HTP0103A2	T21	MS1	Female	1.6	IL36A.14150.7	2513.4
HTP0103A2	T21	MS1	Female	1.6	RETN.3046.31	34854.6
HTP0103A2	T21	MS1	Female	1.6	PLA2G2A.2692.74	642
HTP0103A2	T21	MS1	Female	1.6	CRP.4337.49	1668.3
HTP0103A2	T21	MS1	Female	1.6	MMP19.6425.87	4597.1
HTP0103A2	T21	MS1	Female	1.6	C9.3060.43	69728.2
HTP0103A2	T21	MS1	Female	1.6	PROK2.10754.113	1268.2
HTP0103A2	T21	MS1	Female	1.6	SAA2.18832.65	1454.7
HTP0103A2	T21	MS1	Female	1.6	PRTN3.13720.95	1155.4
HTP0103A2	T21	MS1	Female	1.6	MMP8.9172.69	2094.1
HTP0103A2	T21	MS1	Female	1.6	IL1RN.5353.89	1656.4
HTP0103A2	T21	MS1	Female	1.6	OSM.14063.17	637.6
HTP0103A2	T21	MS1	Female	1.6	LBP.3074.6	52536.1
HTP0103A2	T21	MS1	Female	1.6	LCN2.2836.68	870.5
HTP0103A2	T21	MS1	Female	1.6	CFD.2946.52	39569.7
HTP0665A	T21	MS1	Female	23.4	SAA2.18832.65	11244.9
HTP0665A	T21	MS1	Female	23.4	PLA2G2A.2692.74	9521.1
HTP0665A	T21	MS1	Female	23.4	MMP9.2579.17	16742.8
HTP0665A	T21	MS1	Female	23.4	MMP19.6425.87	2656.9
HTP0665A	T21	MS1	Female	23.4	CRP.4337.49	59602.1
HTP0665A	T21	MS1	Female	23.4	MPO.2580.83	16816
HTP0665A	T21	MS1	Female	23.4	MMP8.9172.69	2360.9
HTP0665A	T21	MS1	Female	23.4	IL6.4673.13	285.5
HTP0665A	T21	MS1	Female	23.4	SAA1.15515.2	59908.1
HTP0665A	T21	MS1	Female	23.4	PRTN3.13720.95	3416.3
HTP0665A	T21	MS1	Female	23.4	LCN2.2836.68	1634.8
HTP0665A	T21	MS1	Female	23.4	IL1RN.5353.89	2598.4
HTP0665A	T21	MS1	Female	23.4	IL36A.14150.7	6160.2
HTP0665A	T21	MS1	Female	23.4	PROK2.10754.113	2583.8
HTP0665A	T21	MS1	Female	23.4	CFD.2946.52	51329
HTP0665A	T21	MS1	Female	23.4	RETN.3046.31	42318.1
HTP0665A	T21	MS1	Female	23.4	C9.3060.43	106060
HTP0665A	T21	MS1	Female	23.4	BPI.4126.22	7922.5
HTP0665A	T21	MS1	Female	23.4	LBP.3074.6	76696.2
HTP0665A	T21	MS1	Female	23.4	OSM.14063.17	743.3
HTP0534A	T21	MS1	Male	36.9	IL1RN.5353.89	1568.2
HTP0534A	T21	MS1	Male	36.9	SAA1.15515.2	6234.2
HTP0534A	T21	MS1	Male	36.9	MMP8.9172.69	849.7
HTP0534A	T21	MS1	Male	36.9	IL6.4673.13	250.1
HTP0534A	T21	MS1	Male	36.9	PRTN3.13720.95	2035
HTP0534A	T21	MS1	Male	36.9	MMP9.2579.17	23532.9
HTP0534A	T21	MS1	Male	36.9	CRP.4337.49	34046.8
HTP0534A	T21	MS1	Male	36.9	BPI.4126.22	4679.2
HTP0534A	T21	MS1	Male	36.9	MMP19.6425.87	4576.4
HTP0534A	T21	MS1	Male	36.9	PROK2.10754.113	3038.5
HTP0534A	T21	MS1	Male	36.9	MPO.2580.83	13455.5
HTP0534A	T21	MS1	Male	36.9	PLA2G2A.2692.74	1995.6
HTP0534A	T21	MS1	Male	36.9	SAA2.18832.65	2059.2
HTP0534A	T21	MS1	Male	36.9	LBP.3074.6	45365
HTP0534A	T21	MS1	Male	36.9	LCN2.2836.68	1245.2
HTP0534A	T21	MS1	Male	36.9	IL36A.14150.7	3484.1
HTP0534A	T21	MS1	Male	36.9	RETN.3046.31	31670.7
HTP0534A	T21	MS1	Male	36.9	C9.3060.43	94396.3
HTP0534A	T21	MS1	Male	36.9	CFD.2946.52	48122.4
HTP0534A	T21	MS1	Male	36.9	OSM.14063.17	605.9
HTP0642A	T21	MS3	Female	25.2	PRTN3.13720.95	2380.2
HTP0642A	T21	MS3	Female	25.2	BPI.4126.22	5349.5
HTP0642A	T21	MS3	Female	25.2	SAA1.15515.2	32034.7
HTP0642A	T21	MS3	Female	25.2	PLA2G2A.2692.74	4209.6
HTP0642A	T21	MS3	Female	25.2	RETN.3046.31	41368.4
HTP0642A	T21	MS3	Female	25.2	MMP9.2579.17	18897
HTP0642A	T21	MS3	Female	25.2	C9.3060.43	95639.7
HTP0642A	T21	MS3	Female	25.2	MPO.2580.83	8303.4
HTP0642A	T21	MS3	Female	25.2	LBP.3074.6	58883.6
HTP0642A	T21	MS3	Female	25.2	CRP.4337.49	50142.7
HTP0642A	T21	MS3	Female	25.2	PROK2.10754.113	3611.9
HTP0642A	T21	MS3	Female	25.2	CFD.2946.52	61316.8
HTP0642A	T21	MS3	Female	25.2	IL36A.14150.7	2185
HTP0642A	T21	MS3	Female	25.2	MMP8.9172.69	2088.1
HTP0642A	T21	MS3	Female	25.2	OSM.14063.17	1019.9
HTP0642A	T21	MS3	Female	25.2	IL1RN.5353.89	1569.5
HTP0642A	T21	MS3	Female	25.2	LCN2.2836.68	1375.6
HTP0642A	T21	MS3	Female	25.2	MMP19.6425.87	6872.8
HTP0642A	T21	MS3	Female	25.2	SAA2.18832.65	5631.1
HTP0642A	T21	MS3	Female	25.2	IL6.4673.13	221.6
HTP0564A	T21	MS1	Male	14.2	IL36A.14150.7	2022.4
HTP0564A	T21	MS1	Male	14.2	CRP.4337.49	11879.1
HTP0564A	T21	MS1	Male	14.2	C9.3060.43	86752.3
HTP0564A	T21	MS1	Male	14.2	RETN.3046.31	32693.6
HTP0564A	T21	MS1	Male	14.2	PRTN3.13720.95	1917.5
HTP0564A	T21	MS1	Male	14.2	SAA1.15515.2	6494.6
HTP0564A	T21	MS1	Male	14.2	LBP.3074.6	48657
HTP0564A	T21	MS1	Male	14.2	MMP9.2579.17	15100.2
HTP0564A	T21	MS1	Male	14.2	IL6.4673.13	871
HTP0564A	T21	MS1	Male	14.2	PROK2.10754.113	1420
HTP0564A	T21	MS1	Male	14.2	MPO.2580.83	12256.7
HTP0564A	T21	MS1	Male	14.2	LCN2.2836.68	1185.8
HTP0564A	T21	MS1	Male	14.2	BPI.4126.22	4455.5
HTP0564A	T21	MS1	Male	14.2	MMP19.6425.87	5482.8
HTP0564A	T21	MS1	Male	14.2	CFD.2946.52	41269.6
HTP0564A	T21	MS1	Male	14.2	OSM.14063.17	584.6
HTP0564A	T21	MS1	Male	14.2	MMP8.9172.69	918.1
HTP0564A	T21	MS1	Male	14.2	SAA2.18832.65	2210.5
HTP0564A	T21	MS1	Male	14.2	PLA2G2A.2692.74	1149.5
HTP0564A	T21	MS1	Male	14.2	IL1RN.5353.89	1816.8
HTP0318A3	T21	MS1	Male	30.5	SAA1.15515.2	5050.1
HTP0318A3	T21	MS1	Male	30.5	IL36A.14150.7	1223.9
HTP0318A3	T21	MS1	Male	30.5	PRTN3.13720.95	3463.7
HTP0318A3	T21	MS1	Male	30.5	MMP19.6425.87	5070.3
HTP0318A3	T21	MS1	Male	30.5	RETN.3046.31	36789.5
HTP0318A3	T21	MS1	Male	30.5	MMP9.2579.17	18154.1
HTP0318A3	T21	MS1	Male	30.5	CRP.4337.49	2343.9
HTP0318A3	T21	MS1	Male	30.5	MPO.2580.83	16000
HTP0318A3	T21	MS1	Male	30.5	IL6.4673.13	225.7
HTP0318A3	T21	MS1	Male	30.5	OSM.14063.17	637
HTP0318A3	T21	MS1	Male	30.5	C9.3060.43	83332.8
HTP0318A3	T21	MS1	Male	30.5	PROK2.10754.113	1800.6
HTP0318A3	T21	MS1	Male	30.5	LBP.3074.6	63017.2
HTP0318A3	T21	MS1	Male	30.5	SAA2.18832.65	1918.6
HTP0318A3	T21	MS1	Male	30.5	LCN2.2836.68	1414
HTP0318A3	T21	MS1	Male	30.5	BPI.4126.22	4216.8
HTP0318A3	T21	MS1	Male	30.5	CFD.2946.52	52659
HTP0318A3	T21	MS1	Male	30.5	MMP8.9172.69	1951.3
HTP0318A3	T21	MS1	Male	30.5	PLA2G2A.2692.74	822.7
HTP0318A3	T21	MS1	Male	30.5	IL1RN.5353.89	1338
HTP0410A	T21	MS2	Male	24	PRTN3.13720.95	1606.3
HTP0410A	T21	MS2	Male	24	IL36A.14150.7	7635.7
HTP0410A	T21	MS2	Male	24	CRP.4337.49	18548
HTP0410A	T21	MS2	Male	24	SAA1.15515.2	7304.1
HTP0410A	T21	MS2	Male	24	IL6.4673.13	225.4
HTP0410A	T21	MS2	Male	24	MPO.2580.83	15119.9
HTP0410A	T21	MS2	Male	24	CFD.2946.52	63580.2
HTP0410A	T21	MS2	Male	24	PLA2G2A.2692.74	1596.4
HTP0410A	T21	MS2	Male	24	MMP9.2579.17	15400.4
HTP0410A	T21	MS2	Male	24	OSM.14063.17	560.3
HTP0410A	T21	MS2	Male	24	PROK2.10754.113	2359.3
HTP0410A	T21	MS2	Male	24	SAA2.18832.65	2257.2
HTP0410A	T21	MS2	Male	24	C9.3060.43	101845
HTP0410A	T21	MS2	Male	24	BPI.4126.22	6798
HTP0410A	T21	MS2	Male	24	IL1RN.5353.89	1691.3
HTP0410A	T21	MS2	Male	24	RETN.3046.31	43107.4
HTP0410A	T21	MS2	Male	24	LBP.3074.6	67250
HTP0410A	T21	MS2	Male	24	MMP8.9172.69	1873.2
HTP0410A	T21	MS2	Male	24	MMP19.6425.87	5368.6
HTP0410A	T21	MS2	Male	24	LCN2.2836.68	1430.9
HTP0328A	T21	MS2	Female	41.2	PRTN3.13720.95	3891.7
HTP0328A	T21	MS2	Female	41.2	IL6.4673.13	265.9
HTP0328A	T21	MS2	Female	41.2	IL36A.14150.7	5050.9
HTP0328A	T21	MS2	Female	41.2	MMP9.2579.17	16107.7
HTP0328A	T21	MS2	Female	41.2	LCN2.2836.68	1412
HTP0328A	T21	MS2	Female	41.2	MPO.2580.83	17780.9
HTP0328A	T21	MS2	Female	41.2	PROK2.10754.113	2035.8
HTP0328A	T21	MS2	Female	41.2	C9.3060.43	122596
HTP0328A	T21	MS2	Female	41.2	OSM.14063.17	648.1
HTP0328A	T21	MS2	Female	41.2	CRP.4337.49	45701.1
HTP0328A	T21	MS2	Female	41.2	PLA2G2A.2692.74	4065.9
HTP0328A	T21	MS2	Female	41.2	MMP8.9172.69	1325.4
HTP0328A	T21	MS2	Female	41.2	IL1RN.5353.89	1534.5
HTP0328A	T21	MS2	Female	41.2	RETN.3046.31	44758.7
HTP0328A	T21	MS2	Female	41.2	SAA1.15515.2	35269
HTP0328A	T21	MS2	Female	41.2	BPI.4126.22	5090.9
HTP0328A	T21	MS2	Female	41.2	CFD.2946.52	57416.5
HTP0328A	T21	MS2	Female	41.2	LBP.3074.6	69219.7
HTP0328A	T21	MS2	Female	41.2	MMP19.6425.87	10054
HTP0328A	T21	MS2	Female	41.2	SAA2.18832.65	4260.2
HTP0254A2	T21	MS2	Male	33.8	PROK2.10754.113	2876.7
HTP0254A2	T21	MS2	Male	33.8	CRP.4337.49	47181.7
HTP0254A2	T21	MS2	Male	33.8	MMP9.2579.17	12895.2
HTP0254A2	T21	MS2	Male	33.8	MPO.2580.83	13989
HTP0254A2	T21	MS2	Male	33.8	IL6.4673.13	225.2
HTP0254A2	T21	MS2	Male	33.8	IL36A.14150.7	4926
HTP0254A2	T21	MS2	Male	33.8	RETN.3046.31	29392.8
HTP0254A2	T21	MS2	Male	33.8	MMP8.9172.69	1122.2
HTP0254A2	T21	MS2	Male	33.8	CFD.2946.52	47458.2
HTP0254A2	T21	MS2	Male	33.8	SAA2.18832.65	37268.4
HTP0254A2	T21	MS2	Male	33.8	OSM.14063.17	601.6
HTP0254A2	T21	MS2	Male	33.8	PLA2G2A.2692.74	2794.4
HTP0254A2	T21	MS2	Male	33.8	C9.3060.43	97029.6
HTP0254A2	T21	MS2	Male	33.8	LBP.3074.6	65734.8
HTP0254A2	T21	MS2	Male	33.8	LCN2.2836.68	1114.1
HTP0254A2	T21	MS2	Male	33.8	MMP19.6425.87	5231
HTP0254A2	T21	MS2	Male	33.8	IL1RN.5353.89	1543.6
HTP0254A2	T21	MS2	Male	33.8	SAA1.15515.2	154128
HTP0254A2	T21	MS2	Male	33.8	BPI.4126.22	4584.8
HTP0254A2	T21	MS2	Male	33.8	PRTN3.13720.95	2622.2
HTP0598A	T21	MS3	Female	18	MMP8.9172.69	1355.9
HTP0598A	T21	MS3	Female	18	IL36A.14150.7	5218.6
HTP0598A	T21	MS3	Female	18	MMP9.2579.17	24443
HTP0598A	T21	MS3	Female	18	SAA2.18832.65	3783.4
HTP0598A	T21	MS3	Female	18	MPO.2580.83	16612.2
HTP0598A	T21	MS3	Female	18	SAA1.15515.2	22866.1
HTP0598A	T21	MS3	Female	18	PROK2.10754.113	5224.1
HTP0598A	T21	MS3	Female	18	RETN.3046.31	47385.4
HTP0598A	T21	MS3	Female	18	IL6.4673.13	237.9
HTP0598A	T21	MS3	Female	18	BPI.4126.22	6368
HTP0598A	T21	MS3	Female	18	LBP.3074.6	59833.3
HTP0598A	T21	MS3	Female	18	IL1RN.5353.89	1999.4
HTP0598A	T21	MS3	Female	18	CRP.4337.49	55365.8
HTP0598A	T21	MS3	Female	18	C9.3060.43	116224
HTP0598A	T21	MS3	Female	18	MMP19.6425.87	4682.7
HTP0598A	T21	MS3	Female	18	OSM.14063.17	658.6
HTP0598A	T21	MS3	Female	18	PRTN3.13720.95	2484
HTP0598A	T21	MS3	Female	18	PLA2G2A.2692.74	4912.2
HTP0598A	T21	MS3	Female	18	LCN2.2836.68	1445.6
HTP0598A	T21	MS3	Female	18	CFD.2946.52	54236.6
HTP0329A2	T21	MS3	Female	19.5	MPO.2580.83	11311.8
HTP0329A2	T21	MS3	Female	19.5	MMP9.2579.17	16648.8
HTP0329A2	T21	MS3	Female	19.5	IL36A.14150.7	3081.6
HTP0329A2	T21	MS3	Female	19.5	MMP19.6425.87	4676
HTP0329A2	T21	MS3	Female	19.5	RETN.3046.31	31379.9
HTP0329A2	T21	MS3	Female	19.5	LBP.3074.6	57481.7
HTP0329A2	T21	MS3	Female	19.5	BPI.4126.22	3435.7
HTP0329A2	T21	MS3	Female	19.5	MMP8.9172.69	770.3
HTP0329A2	T21	MS3	Female	19.5	PROK2.10754.113	1768
HTP0329A2	T21	MS3	Female	19.5	LCN2.2836.68	1048.6
HTP0329A2	T21	MS3	Female	19.5	IL1RN.5353.89	1531.8
HTP0329A2	T21	MS3	Female	19.5	CRP.4337.49	9331.2
HTP0329A2	T21	MS3	Female	19.5	SAA1.15515.2	13536.6
HTP0329A2	T21	MS3	Female	19.5	IL6.4673.13	196.8
HTP0329A2	T21	MS3	Female	19.5	CFD.2946.52	53679.7
HTP0329A2	T21	MS3	Female	19.5	OSM.14063.17	773.4
HTP0329A2	T21	MS3	Female	19.5	C9.3060.43	92489.5
HTP0329A2	T21	MS3	Female	19.5	SAA2.18832.65	3288.4
HTP0329A2	T21	MS3	Female	19.5	PLA2G2A.2692.74	2569
HTP0329A2	T21	MS3	Female	19.5	PRTN3.13720.95	2129
HTP0651A	T21	MS3	Male	31.2	MMP9.2579.17	18514.9
HTP0651A	T21	MS3	Male	31.2	MMP8.9172.69	946.7
HTP0651A	T21	MS3	Male	31.2	IL36A.14150.7	1727.7
HTP0651A	T21	MS3	Male	31.2	MPO.2580.83	14829.1
HTP0651A	T21	MS3	Male	31.2	BPI.4126.22	7256.1
HTP0651A	T21	MS3	Male	31.2	SAA2.18832.65	36544.8
HTP0651A	T21	MS3	Male	31.2	CRP.4337.49	69015.2
HTP0651A	T21	MS3	Male	31.2	SAA1.15515.2	184270
HTP0651A	T21	MS3	Male	31.2	MMP19.6425.87	7081.5
HTP0651A	T21	MS3	Male	31.2	RETN.3046.31	33254.6
HTP0651A	T21	MS3	Male	31.2	C9.3060.43	132140
HTP0651A	T21	MS3	Male	31.2	CFD.2946.52	66466.7
HTP0651A	T21	MS3	Male	31.2	LCN2.2836.68	907.7
HTP0651A	T21	MS3	Male	31.2	PLA2G2A.2692.74	1669
HTP0651A	T21	MS3	Male	31.2	IL6.4673.13	308.2
HTP0651A	T21	MS3	Male	31.2	OSM.14063.17	578.6
HTP0651A	T21	MS3	Male	31.2	LBP.3074.6	78276.2
HTP0651A	T21	MS3	Male	31.2	PRTN3.13720.95	3015.2
HTP0651A	T21	MS3	Male	31.2	IL1RN.5353.89	2553.6
HTP0651A	T21	MS3	Male	31.2	PROK2.10754.113	2513.9
HTP0660A	T21	MS1	Male	13	IL36A.14150.7	3052.9
HTP0660A	T21	MS1	Male	13	SAA1.15515.2	2725.8
HTP0660A	T21	MS1	Male	13	MMP9.2579.17	17216.2
HTP0660A	T21	MS1	Male	13	MPO.2580.83	13248.7
HTP0660A	T21	MS1	Male	13	BPI.4126.22	4470.1
HTP0660A	T21	MS1	Male	13	LBP.3074.6	60727.3
HTP0660A	T21	MS1	Male	13	IL1RN.5353.89	2409.1
HTP0660A	T21	MS1	Male	13	RETN.3046.31	38721.2
HTP0660A	T21	MS1	Male	13	CRP.4337.49	1079.4
HTP0660A	T21	MS1	Male	13	MMP19.6425.87	4511.6
HTP0660A	T21	MS1	Male	13	IL6.4673.13	217.3
HTP0660A	T21	MS1	Male	13	CFD.2946.52	43278
HTP0660A	T21	MS1	Male	13	SAA2.18832.65	1455.6
HTP0660A	T21	MS1	Male	13	C9.3060.43	92678.1
HTP0660A	T21	MS1	Male	13	OSM.14063.17	682.4
HTP0660A	T21	MS1	Male	13	PRTN3.13720.95	2906.9
HTP0660A	T21	MS1	Male	13	MMP8.9172.69	781.9
HTP0660A	T21	MS1	Male	13	LCN2.2836.68	1254.4
HTP0660A	T21	MS1	Male	13	PLA2G2A.2692.74	1130.4
HTP0660A	T21	MS1	Male	13	PROK2.10754.113	1814.3
HTP0482A	T21	MS2	Male	19.3	MMP19.6425.87	5597.7
HTP0482A	T21	MS2	Male	19.3	RETN.3046.31	31103.5
HTP0482A	T21	MS2	Male	19.3	IL36A.14150.7	2777.4
HTP0482A	T21	MS2	Male	19.3	MMP9.2579.17	15436.7
HTP0482A	T21	MS2	Male	19.3	BPI.4126.22	4149.6
HTP0482A	T21	MS2	Male	19.3	MPO.2580.83	16746.3
HTP0482A	T21	MS2	Male	19.3	C9.3060.43	75043.7
HTP0482A	T21	MS2	Male	19.3	LBP.3074.6	62499.3
HTP0482A	T21	MS2	Male	19.3	MMP8.9172.69	958.6
HTP0482A	T21	MS2	Male	19.3	IL1RN.5353.89	1500.1
HTP0482A	T21	MS2	Male	19.3	SAA1.15515.2	2382.2
HTP0482A	T21	MS2	Male	19.3	LCN2.2836.68	1128
HTP0482A	T21	MS2	Male	19.3	CRP.4337.49	6113.1
HTP0482A	T21	MS2	Male	19.3	PRTN3.13720.95	2308.1
HTP0482A	T21	MS2	Male	19.3	PROK2.10754.113	1965.4
HTP0482A	T21	MS2	Male	19.3	SAA2.18832.65	1248.3
HTP0482A	T21	MS2	Male	19.3	OSM.14063.17	594
HTP0482A	T21	MS2	Male	19.3	CFD.2946.52	48646.6
HTP0482A	T21	MS2	Male	19.3	IL6.4673.13	257.7
HTP0482A	T21	MS2	Male	19.3	PLA2G2A.2692.74	1131.8
HTP0568A	T21	MS2	Male	28.3	LBP.3074.6	42427.3
HTP0568A	T21	MS2	Male	28.3	SAA1.15515.2	6537.8
HTP0568A	T21	MS2	Male	28.3	RETN.3046.31	38170.9
HTP0568A	T21	MS2	Male	28.3	IL36A.14150.7	2358.1
HTP0568A	T21	MS2	Male	28.3	C9.3060.43	79701.6
HTP0568A	T21	MS2	Male	28.3	PROK2.10754.113	3789
HTP0568A	T21	MS2	Male	28.3	PRTN3.13720.95	1818.5
HTP0568A	T21	MS2	Male	28.3	BPI.4126.22	7545.6
HTP0568A	T21	MS2	Male	28.3	LCN2.2836.68	1396.6
HTP0568A	T21	MS2	Male	28.3	CFD.2946.52	41584.2
HTP0568A	T21	MS2	Male	28.3	OSM.14063.17	673.2
HTP0568A	T21	MS2	Male	28.3	PLA2G2A.2692.74	1771.7
HTP0568A	T21	MS2	Male	28.3	CRP.4337.49	17262
HTP0568A	T21	MS2	Male	28.3	MMP19.6425.87	3894.4
HTP0568A	T21	MS2	Male	28.3	IL6.4673.13	239.3
HTP0568A	T21	MS2	Male	28.3	MMP9.2579.17	20603.1
HTP0568A	T21	MS2	Male	28.3	MMP8.9172.69	935.6
HTP0568A	T21	MS2	Male	28.3	MPO.2580.83	10903.9
HTP0568A	T21	MS2	Male	28.3	IL1RN.5353.89	1842.9
HTP0568A	T21	MS2	Male	28.3	SAA2.18832.65	1869.9
HTP0247A2	T21	MS3	Male	22.5	C9.3060.43	76401.6
HTP0247A2	T21	MS3	Male	22.5	OSM.14063.17	603
HTP0247A2	T21	MS3	Male	22.5	PRTN3.13720.95	1894.2
HTP0247A2	T21	MS3	Male	22.5	SAA1.15515.2	15829.9
HTP0247A2	T21	MS3	Male	22.5	RETN.3046.31	34605.6
HTP0247A2	T21	MS3	Male	22.5	MMP19.6425.87	5742.7
HTP0247A2	T21	MS3	Male	22.5	LBP.3074.6	53996.7
HTP0247A2	T21	MS3	Male	22.5	IL36A.14150.7	1934.4
HTP0247A2	T21	MS3	Male	22.5	PLA2G2A.2692.74	1248.3
HTP0247A2	T21	MS3	Male	22.5	MMP9.2579.17	15393.2
HTP0247A2	T21	MS3	Male	22.5	CRP.4337.49	30434.1
HTP0247A2	T21	MS3	Male	22.5	IL6.4673.13	203.8
HTP0247A2	T21	MS3	Male	22.5	PROK2.10754.113	1660.2
HTP0247A2	T21	MS3	Male	22.5	MPO.2580.83	11880.4
HTP0247A2	T21	MS3	Male	22.5	SAA2.18832.65	3488.4
HTP0247A2	T21	MS3	Male	22.5	LCN2.2836.68	1214.8
HTP0247A2	T21	MS3	Male	22.5	MMP8.9172.69	1080.1
HTP0247A2	T21	MS3	Male	22.5	IL1RN.5353.89	1745.6
HTP0247A2	T21	MS3	Male	22.5	CFD.2946.52	55942.4
HTP0247A2	T21	MS3	Male	22.5	BPI.4126.22	6034.8
HTP0426A	T21	MS3	Male	17.5	OSM.14063.17	657.9
HTP0426A	T21	MS3	Male	17.5	PRTN3.13720.95	2770.6
HTP0426A	T21	MS3	Male	17.5	PROK2.10754.113	3562.5
HTP0426A	T21	MS3	Male	17.5	MMP19.6425.87	3845.9
HTP0426A	T21	MS3	Male	17.5	IL36A.14150.7	4801.6
HTP0426A	T21	MS3	Male	17.5	RETN.3046.31	37274.7
HTP0426A	T21	MS3	Male	17.5	SAA1.15515.2	15427.5
HTP0426A	T21	MS3	Male	17.5	BPI.4126.22	7107.3
HTP0426A	T21	MS3	Male	17.5	IL6.4673.13	207.7
HTP0426A	T21	MS3	Male	17.5	CFD.2946.52	61159
HTP0426A	T21	MS3	Male	17.5	SAA2.18832.65	2939.1
HTP0426A	T21	MS3	Male	17.5	MMP9.2579.17	31837.1
HTP0426A	T21	MS3	Male	17.5	LCN2.2836.68	1203
HTP0426A	T21	MS3	Male	17.5	MMP8.9172.69	845.3
HTP0426A	T21	MS3	Male	17.5	PLA2G2A.2692.74	2205.4
HTP0426A	T21	MS3	Male	17.5	CRP.4337.49	25694.6
HTP0426A	T21	MS3	Male	17.5	MPO.2580.83	12094.5
HTP0426A	T21	MS3	Male	17.5	IL1RN.5353.89	1688
HTP0426A	T21	MS3	Male	17.5	C9.3060.43	116452
HTP0426A	T21	MS3	Male	17.5	LBP.3074.6	70719.9
HTP0312A2	T21	MS1	Female	35.7	SAA1.15515.2	10736.6
HTP0312A2	T21	MS1	Female	35.7	MMP9.2579.17	12999
HTP0312A2	T21	MS1	Female	35.7	MMP8.9172.69	1149.3
HTP0312A2	T21	MS1	Female	35.7	MPO.2580.83	13088.8
HTP0312A2	T21	MS1	Female	35.7	BPI.4126.22	2873.3
HTP0312A2	T21	MS1	Female	35.7	IL36A.14150.7	4306.7
HTP0312A2	T21	MS1	Female	35.7	PRTN3.13720.95	2657.9
HTP0312A2	T21	MS1	Female	35.7	IL6.4673.13	402.2
HTP0312A2	T21	MS1	Female	35.7	OSM.14063.17	1193.1
HTP0312A2	T21	MS1	Female	35.7	MMP19.6425.87	7748
HTP0312A2	T21	MS1	Female	35.7	SAA2.18832.65	2186.6
HTP0312A2	T21	MS1	Female	35.7	LCN2.2836.68	1379.6
HTP0312A2	T21	MS1	Female	35.7	PROK2.10754.113	1527.8
HTP0312A2	T21	MS1	Female	35.7	RETN.3046.31	47712.4
HTP0312A2	T21	MS1	Female	35.7	IL1RN.5353.89	1442.9
HTP0312A2	T21	MS1	Female	35.7	CRP.4337.49	28206.2
HTP0312A2	T21	MS1	Female	35.7	C9.3060.43	112908
HTP0312A2	T21	MS1	Female	35.7	PLA2G2A.2692.74	3521.9
HTP0312A2	T21	MS1	Female	35.7	CFD.2946.52	56014.7
HTP0312A2	T21	MS1	Female	35.7	LBP.3074.6	66569.1
HTP0630A	T21	MS2	Male	39.9	SAA1.15515.2	5863
HTP0630A	T21	MS2	Male	39.9	OSM.14063.17	670.8
HTP0630A	T21	MS2	Male	39.9	IL36A.14150.7	1234.6
HTP0630A	T21	MS2	Male	39.9	MMP8.9172.69	1295.8
HTP0630A	T21	MS2	Male	39.9	IL1RN.5353.89	1485.7
HTP0630A	T21	MS2	Male	39.9	RETN.3046.31	27147.9
HTP0630A	T21	MS2	Male	39.9	MMP9.2579.17	15196.1
HTP0630A	T21	MS2	Male	39.9	BPI.4126.22	4586.5
HTP0630A	T21	MS2	Male	39.9	PRTN3.13720.95	2577.7
HTP0630A	T21	MS2	Male	39.9	MPO.2580.83	8910.8
HTP0630A	T21	MS2	Male	39.9	SAA2.18832.65	2048.5
HTP0630A	T21	MS2	Male	39.9	LCN2.2836.68	1147.5
HTP0630A	T21	MS2	Male	39.9	IL6.4673.13	221.3
HTP0630A	T21	MS2	Male	39.9	MMP19.6425.87	6263.7
HTP0630A	T21	MS2	Male	39.9	C9.3060.43	88645.1
HTP0630A	T21	MS2	Male	39.9	PROK2.10754.113	2408
HTP0630A	T21	MS2	Male	39.9	CFD.2946.52	50026.4
HTP0630A	T21	MS2	Male	39.9	CRP.4337.49	6073.3
HTP0630A	T21	MS2	Male	39.9	LBP.3074.6	60902.3
HTP0630A	T21	MS2	Male	39.9	PLA2G2A.2692.74	1925
HTP0588A	T21	MS1	Female	19.2	IL1RN.5353.89	1384.8
HTP0588A	T21	MS1	Female	19.2	MMP8.9172.69	1005.2
HTP0588A	T21	MS1	Female	19.2	SAA2.18832.65	2548.5
HTP0588A	T21	MS1	Female	19.2	PROK2.10754.113	3036.3
HTP0588A	T21	MS1	Female	19.2	RETN.3046.31	32561.1
HTP0588A	T21	MS1	Female	19.2	BPI.4126.22	4112.6
HTP0588A	T21	MS1	Female	19.2	PRTN3.13720.95	2136.6
HTP0588A	T21	MS1	Female	19.2	IL36A.14150.7	2258.6
HTP0588A	T21	MS1	Female	19.2	MMP19.6425.87	6929
HTP0588A	T21	MS1	Female	19.2	IL6.4673.13	237.5
HTP0588A	T21	MS1	Female	19.2	CFD.2946.52	43511
HTP0588A	T21	MS1	Female	19.2	MMP9.2579.17	16375.8
HTP0588A	T21	MS1	Female	19.2	SAA1.15515.2	8785.3
HTP0588A	T21	MS1	Female	19.2	LCN2.2836.68	1304.3
HTP0588A	T21	MS1	Female	19.2	MPO.2580.83	14263.3
HTP0588A	T21	MS1	Female	19.2	CRP.4337.49	9902.7
HTP0588A	T21	MS1	Female	19.2	PLA2G2A.2692.74	2601.4
HTP0588A	T21	MS1	Female	19.2	OSM.14063.17	662.6
HTP0588A	T21	MS1	Female	19.2	C9.3060.43	80588
HTP0588A	T21	MS1	Female	19.2	LBP.3074.6	51404.4
HTP0619A	T21	MS3	Female	37	MMP8.9172.69	1724.4
HTP0619A	T21	MS3	Female	37	SAA2.18832.65	66197.4
HTP0619A	T21	MS3	Female	37	IL36A.14150.7	3077.9
HTP0619A	T21	MS3	Female	37	CFD.2946.52	51505.7
HTP0619A	T21	MS3	Female	37	MMP9.2579.17	17585.7
HTP0619A	T21	MS3	Female	37	SAA1.15515.2	207245
HTP0619A	T21	MS3	Female	37	MPO.2580.83	18750.5
HTP0619A	T21	MS3	Female	37	RETN.3046.31	42331.9
HTP0619A	T21	MS3	Female	37	BPI.4126.22	6072.7
HTP0619A	T21	MS3	Female	37	MMP19.6425.87	7241.8
HTP0619A	T21	MS3	Female	37	IL6.4673.13	588.4
HTP0619A	T21	MS3	Female	37	PRTN3.13720.95	3035.1
HTP0619A	T21	MS3	Female	37	LCN2.2836.68	2020.5
HTP0619A	T21	MS3	Female	37	PROK2.10754.113	3884.2
HTP0619A	T21	MS3	Female	37	PLA2G2A.2692.74	6279.4
HTP0619A	T21	MS3	Female	37	C9.3060.43	103755
HTP0619A	T21	MS3	Female	37	CRP.4337.49	49236.9
HTP0619A	T21	MS3	Female	37	IL1RN.5353.89	1788.1
HTP0619A	T21	MS3	Female	37	LBP.3074.6	60165.5
HTP0619A	T21	MS3	Female	37	OSM.14063.17	1345.5
HTP0333A2	T21	MS3	Female	30.3	MMP8.9172.69	1010.2
HTP0333A2	T21	MS3	Female	30.3	IL36A.14150.7	2182.9
HTP0333A2	T21	MS3	Female	30.3	MMP9.2579.17	18715.9
HTP0333A2	T21	MS3	Female	30.3	MPO.2580.83	12849
HTP0333A2	T21	MS3	Female	30.3	BPI.4126.22	5965.1
HTP0333A2	T21	MS3	Female	30.3	OSM.14063.17	609.4
HTP0333A2	T21	MS3	Female	30.3	PRTN3.13720.95	2888.1
HTP0333A2	T21	MS3	Female	30.3	CFD.2946.52	65573.3
HTP0333A2	T21	MS3	Female	30.3	RETN.3046.31	49273
HTP0333A2	T21	MS3	Female	30.3	IL6.4673.13	254.6
HTP0333A2	T21	MS3	Female	30.3	PROK2.10754.113	2505.7
HTP0333A2	T21	MS3	Female	30.3	C9.3060.43	111038
HTP0333A2	T21	MS3	Female	30.3	LCN2.2836.68	1478.2
HTP0333A2	T21	MS3	Female	30.3	SAA2.18832.65	2819.6
HTP0333A2	T21	MS3	Female	30.3	PLA2G2A.2692.74	4039
HTP0333A2	T21	MS3	Female	30.3	LBP.3074.6	66477.8
HTP0333A2	T21	MS3	Female	30.3	MMP19.6425.87	5756.4
HTP0333A2	T21	MS3	Female	30.3	IL1RN.5353.89	1616.1
HTP0333A2	T21	MS3	Female	30.3	CRP.4337.49	33774.1
HTP0333A2	T21	MS3	Female	30.3	SAA1.15515.2	18834.6
HTP0332A	T21	MS2	Male	24.4	MMP8.9172.69	803.3
HTP0332A	T21	MS2	Male	24.4	CFD.2946.52	52098.3
HTP0332A	T21	MS2	Male	24.4	MMP9.2579.17	9933.1
HTP0332A	T21	MS2	Male	24.4	MMP19.6425.87	5735.9
HTP0332A	T21	MS2	Male	24.4	IL6.4673.13	410.8
HTP0332A	T21	MS2	Male	24.4	MPO.2580.83	9509.2
HTP0332A	T21	MS2	Male	24.4	BPI.4126.22	3709.1
HTP0332A	T21	MS2	Male	24.4	SAA2.18832.65	1992.9
HTP0332A	T21	MS2	Male	24.4	LCN2.2836.68	1208.4
HTP0332A	T21	MS2	Male	24.4	IL36A.14150.7	1979.2
HTP0332A	T21	MS2	Male	24.4	PLA2G2A.2692.74	1606.4
HTP0332A	T21	MS2	Male	24.4	CRP.4337.49	14575.5
HTP0332A	T21	MS2	Male	24.4	PROK2.10754.113	1307.5
HTP0332A	T21	MS2	Male	24.4	OSM.14063.17	738.9
HTP0332A	T21	MS2	Male	24.4	PRTN3.13720.95	2688.1
HTP0332A	T21	MS2	Male	24.4	IL1RN.5353.89	1556.7
HTP0332A	T21	MS2	Male	24.4	RETN.3046.31	39780.9
HTP0332A	T21	MS2	Male	24.4	SAA1.15515.2	5948
HTP0332A	T21	MS2	Male	24.4	C9.3060.43	88499.9
HTP0332A	T21	MS2	Male	24.4	LBP.3074.6	64919.1
HTP0323A	T21	MS3	Male	3.8	MMP8.9172.69	2091.6
HTP0323A	T21	MS3	Male	3.8	IL36A.14150.7	3102.6
HTP0323A	T21	MS3	Male	3.8	MPO.2580.83	20912.8
HTP0323A	T21	MS3	Male	3.8	BPI.4126.22	8836.3
HTP0323A	T21	MS3	Male	3.8	MMP9.2579.17	26614.6
HTP0323A	T21	MS3	Male	3.8	CRP.4337.49	2157.1
HTP0323A	T21	MS3	Male	3.8	PROK2.10754.113	3614
HTP0323A	T21	MS3	Male	3.8	OSM.14063.17	640.5
HTP0323A	T21	MS3	Male	3.8	C9.3060.43	82277.6
HTP0323A	T21	MS3	Male	3.8	RETN.3046.31	52413.1
HTP0323A	T21	MS3	Male	3.8	PLA2G2A.2692.74	916.8
HTP0323A	T21	MS3	Male	3.8	IL6.4673.13	268.9
HTP0323A	T21	MS3	Male	3.8	PRTN3.13720.95	2151.4
HTP0323A	T21	MS3	Male	3.8	LCN2.2836.68	1427.4
HTP0323A	T21	MS3	Male	3.8	MMP19.6425.87	5650.1
HTP0323A	T21	MS3	Male	3.8	IL1RN.5353.89	1977.4
HTP0323A	T21	MS3	Male	3.8	LBP.3074.6	53134.2
HTP0323A	T21	MS3	Male	3.8	SAA2.18832.65	1498.7
HTP0323A	T21	MS3	Male	3.8	SAA1.15515.2	3004.9
HTP0323A	T21	MS3	Male	3.8	CFD.2946.52	30446.2
HTP0381A	T21	MS2	Male	25.4	MMP9.2579.17	20299.7
HTP0381A	T21	MS2	Male	25.4	IL36A.14150.7	6345.5
HTP0381A	T21	MS2	Male	25.4	MPO.2580.83	10851.9
HTP0381A	T21	MS2	Male	25.4	MMP8.9172.69	1034.9
HTP0381A	T21	MS2	Male	25.4	LCN2.2836.68	1235.2
HTP0381A	T21	MS2	Male	25.4	BPI.4126.22	5196.6
HTP0381A	T21	MS2	Male	25.4	RETN.3046.31	31920.4
HTP0381A	T21	MS2	Male	25.4	CRP.4337.49	862.8
HTP0381A	T21	MS2	Male	25.4	PRTN3.13720.95	1229.1
HTP0381A	T21	MS2	Male	25.4	PROK2.10754.113	2301.4
HTP0381A	T21	MS2	Male	25.4	C9.3060.43	54824.5
HTP0381A	T21	MS2	Male	25.4	OSM.14063.17	1078.3
HTP0381A	T21	MS2	Male	25.4	SAA1.15515.2	2236.7
HTP0381A	T21	MS2	Male	25.4	CFD.2946.52	52601.6
HTP0381A	T21	MS2	Male	25.4	SAA2.18832.65	1498.5
HTP0381A	T21	MS2	Male	25.4	PLA2G2A.2692.74	919.4
HTP0381A	T21	MS2	Male	25.4	IL6.4673.13	220.2
HTP0381A	T21	MS2	Male	25.4	MMP19.6425.87	3371.1
HTP0381A	T21	MS2	Male	25.4	LBP.3074.6	58397.9
HTP0381A	T21	MS2	Male	25.4	IL1RN.5353.89	1313
HTP0434A	T21	MS3	Female	25.9	CRP.4337.49	4094.6
HTP0434A	T21	MS3	Female	25.9	IL1RN.5353.89	1682.9
HTP0434A	T21	MS3	Female	25.9	MMP9.2579.17	42726.2
HTP0434A	T21	MS3	Female	25.9	C9.3060.43	118515
HTP0434A	T21	MS3	Female	25.9	MPO.2580.83	11764.3
HTP0434A	T21	MS3	Female	25.9	LBP.3074.6	64944.8
HTP0434A	T21	MS3	Female	25.9	LCN2.2836.68	1381.1
HTP0434A	T21	MS3	Female	25.9	MMP19.6425.87	6515.3
HTP0434A	T21	MS3	Female	25.9	IL6.4673.13	242.4
HTP0434A	T21	MS3	Female	25.9	RETN.3046.31	42637.5
HTP0434A	T21	MS3	Female	25.9	PROK2.10754.113	4712.5
HTP0434A	T21	MS3	Female	25.9	CFD.2946.52	38851.5
HTP0434A	T21	MS3	Female	25.9	SAA2.18832.65	2627
HTP0434A	T21	MS3	Female	25.9	OSM.14063.17	729.1
HTP0434A	T21	MS3	Female	25.9	PRTN3.13720.95	2673.8
HTP0434A	T21	MS3	Female	25.9	BPI.4126.22	20565.5
HTP0434A	T21	MS3	Female	25.9	MMP8.9172.69	918.7
HTP0434A	T21	MS3	Female	25.9	SAA1.15515.2	15146.5
HTP0434A	T21	MS3	Female	25.9	IL36A.14150.7	3158.3
HTP0434A	T21	MS3	Female	25.9	PLA2G2A.2692.74	1513.4
HTP0515A	T21	MS3	Male	13.1	CRP.4337.49	15428.2
HTP0515A	T21	MS3	Male	13.1	PRTN3.13720.95	3036.5
HTP0515A	T21	MS3	Male	13.1	IL1RN.5353.89	1406.7
HTP0515A	T21	MS3	Male	13.1	SAA2.18832.65	5971.5
HTP0515A	T21	MS3	Male	13.1	BPI.4126.22	3011.3
HTP0515A	T21	MS3	Male	13.1	MMP19.6425.87	8204.8
HTP0515A	T21	MS3	Male	13.1	OSM.14063.17	814.6
HTP0515A	T21	MS3	Male	13.1	MMP8.9172.69	938.5
HTP0515A	T21	MS3	Male	13.1	MMP9.2579.17	14208.5
HTP0515A	T21	MS3	Male	13.1	PROK2.10754.113	1789.7
HTP0515A	T21	MS3	Male	13.1	MPO.2580.83	13220.1
HTP0515A	T21	MS3	Male	13.1	CFD.2946.52	49583.6
HTP0515A	T21	MS3	Male	13.1	IL36A.14150.7	3472.6
HTP0515A	T21	MS3	Male	13.1	SAA1.15515.2	25938
HTP0515A	T21	MS3	Male	13.1	IL6.4673.13	194.3
HTP0515A	T21	MS3	Male	13.1	LCN2.2836.68	1453.5
HTP0515A	T21	MS3	Male	13.1	LBP.3074.6	60066.4
HTP0515A	T21	MS3	Male	13.1	RETN.3046.31	39865
HTP0515A	T21	MS3	Male	13.1	C9.3060.43	93028.2
HTP0515A	T21	MS3	Male	13.1	PLA2G2A.2692.74	5141.2
HTP0572A	T21	MS3	Male	24.4	OSM.14063.17	591.9
HTP0572A	T21	MS3	Male	24.4	MMP19.6425.87	4558.2
HTP0572A	T21	MS3	Male	24.4	MMP9.2579.17	15063.7
HTP0572A	T21	MS3	Male	24.4	MPO.2580.83	10477.7
HTP0572A	T21	MS3	Male	24.4	CRP.4337.49	34718.1
HTP0572A	T21	MS3	Male	24.4	PRTN3.13720.95	1503.2
HTP0572A	T21	MS3	Male	24.4	BPI.4126.22	4526.3
HTP0572A	T21	MS3	Male	24.4	MMP8.9172.69	1023.9
HTP0572A	T21	MS3	Male	24.4	IL6.4673.13	277.2
HTP0572A	T21	MS3	Male	24.4	RETN.3046.31	33902.7
HTP0572A	T21	MS3	Male	24.4	SAA2.18832.65	2218.6
HTP0572A	T21	MS3	Male	24.4	LBP.3074.6	60056.4
HTP0572A	T21	MS3	Male	24.4	IL36A.14150.7	2719.5
HTP0572A	T21	MS3	Male	24.4	PROK2.10754.113	2543.7
HTP0572A	T21	MS3	Male	24.4	C9.3060.43	88031.5
HTP0572A	T21	MS3	Male	24.4	IL1RN.5353.89	1495.5
HTP0572A	T21	MS3	Male	24.4	LCN2.2836.68	1121.1
HTP0572A	T21	MS3	Male	24.4	PLA2G2A.2692.74	1640.4
HTP0572A	T21	MS3	Male	24.4	SAA1.15515.2	11703.3
HTP0572A	T21	MS3	Male	24.4	CFD.2946.52	53143.3
HTP0666A	T21	MS3	Male	17.4	OSM.14063.17	649.8
HTP0666A	T21	MS3	Male	17.4	MMP9.2579.17	13974.4
HTP0666A	T21	MS3	Male	17.4	MPO.2580.83	17466.1
HTP0666A	T21	MS3	Male	17.4	LBP.3074.6	65328.2
HTP0666A	T21	MS3	Male	17.4	RETN.3046.31	40678.9
HTP0666A	T21	MS3	Male	17.4	PRTN3.13720.95	2482.8
HTP0666A	T21	MS3	Male	17.4	MMP8.9172.69	1217.4
HTP0666A	T21	MS3	Male	17.4	PROK2.10754.113	3317.3
HTP0666A	T21	MS3	Male	17.4	C9.3060.43	94983
HTP0666A	T21	MS3	Male	17.4	IL36A.14150.7	4069.1
HTP0666A	T21	MS3	Male	17.4	PLA2G2A.2692.74	1894.8
HTP0666A	T21	MS3	Male	17.4	IL1RN.5353.89	1544.7
HTP0666A	T21	MS3	Male	17.4	IL6.4673.13	3941.4
HTP0666A	T21	MS3	Male	17.4	BPI.4126.22	7284.6
HTP0666A	T21	MS3	Male	17.4	LCN2.2836.68	1635.3
HTP0666A	T21	MS3	Male	17.4	MMP19.6425.87	6668.8
HTP0666A	T21	MS3	Male	17.4	SAA1.15515.2	19159.5
HTP0666A	T21	MS3	Male	17.4	SAA2.18832.65	3786.5
HTP0666A	T21	MS3	Male	17.4	CFD.2946.52	44224
HTP0666A	T21	MS3	Male	17.4	CRP.4337.49	18705.1
HTP0439A2	T21	MS3	Male	40.8	OSM.14063.17	1161.4
HTP0439A2	T21	MS3	Male	40.8	C9.3060.43	101334
HTP0439A2	T21	MS3	Male	40.8	RETN.3046.31	45487.4
HTP0439A2	T21	MS3	Male	40.8	LBP.3074.6	73190.1
HTP0439A2	T21	MS3	Male	40.8	MMP9.2579.17	7533.8
HTP0439A2	T21	MS3	Male	40.8	PRTN3.13720.95	1279.4
HTP0439A2	T21	MS3	Male	40.8	MMP19.6425.87	7306
HTP0439A2	T21	MS3	Male	40.8	MPO.2580.83	11867.1
HTP0439A2	T21	MS3	Male	40.8	PROK2.10754.113	1410.4
HTP0439A2	T21	MS3	Male	40.8	SAA2.18832.65	2701
HTP0439A2	T21	MS3	Male	40.8	PLA2G2A.2692.74	2131.3
HTP0439A2	T21	MS3	Male	40.8	IL6.4673.13	231.7
HTP0439A2	T21	MS3	Male	40.8	BPI.4126.22	1950.3
HTP0439A2	T21	MS3	Male	40.8	MMP8.9172.69	898.4
HTP0439A2	T21	MS3	Male	40.8	LCN2.2836.68	1168.2
HTP0439A2	T21	MS3	Male	40.8	CRP.4337.49	13630.5
HTP0439A2	T21	MS3	Male	40.8	SAA1.15515.2	9470.7
HTP0439A2	T21	MS3	Male	40.8	CFD.2946.52	44841.6
HTP0439A2	T21	MS3	Male	40.8	IL36A.14150.7	3582
HTP0439A2	T21	MS3	Male	40.8	IL1RN.5353.89	1520.8
HTP0617A	T21	MS3	Male	30.5	MMP8.9172.69	1436
HTP0617A	T21	MS3	Male	30.5	MMP9.2579.17	27301.5
HTP0617A	T21	MS3	Male	30.5	MPO.2580.83	14612.5
HTP0617A	T21	MS3	Male	30.5	LBP.3074.6	56954
HTP0617A	T21	MS3	Male	30.5	RETN.3046.31	22952.7
HTP0617A	T21	MS3	Male	30.5	PRTN3.13720.95	2142.6
HTP0617A	T21	MS3	Male	30.5	CRP.4337.49	50958.7
HTP0617A	T21	MS3	Male	30.5	C9.3060.43	100517
HTP0617A	T21	MS3	Male	30.5	MMP19.6425.87	7834.9
HTP0617A	T21	MS3	Male	30.5	SAA2.18832.65	3004
HTP0617A	T21	MS3	Male	30.5	PROK2.10754.113	6374.4
HTP0617A	T21	MS3	Male	30.5	CFD.2946.52	45145.1
HTP0617A	T21	MS3	Male	30.5	OSM.14063.17	644.2
HTP0617A	T21	MS3	Male	30.5	IL6.4673.13	2099
HTP0617A	T21	MS3	Male	30.5	IL36A.14150.7	4226.8
HTP0617A	T21	MS3	Male	30.5	SAA1.15515.2	15534
HTP0617A	T21	MS3	Male	30.5	LCN2.2836.68	889.9
HTP0617A	T21	MS3	Male	30.5	IL1RN.5353.89	1429.3
HTP0617A	T21	MS3	Male	30.5	PLA2G2A.2692.74	3517.1
HTP0617A	T21	MS3	Male	30.5	BPI.4126.22	14320.1
HTP0581A	T21	MS2	Male	30.6	RETN.3046.31	39042.6
HTP0581A	T21	MS2	Male	30.6	C9.3060.43	92715.6
HTP0581A	T21	MS2	Male	30.6	MMP9.2579.17	13753.8
HTP0581A	T21	MS2	Male	30.6	OSM.14063.17	739
HTP0581A	T21	MS2	Male	30.6	MPO.2580.83	13571.7
HTP0581A	T21	MS2	Male	30.6	LBP.3074.6	57690.3
HTP0581A	T21	MS2	Male	30.6	IL36A.14150.7	4152.4
HTP0581A	T21	MS2	Male	30.6	PRTN3.13720.95	2951.2
HTP0581A	T21	MS2	Male	30.6	LCN2.2836.68	1350.7
HTP0581A	T21	MS2	Male	30.6	PLA2G2A.2692.74	1046.4
HTP0581A	T21	MS2	Male	30.6	MMP8.9172.69	1005.6
HTP0581A	T21	MS2	Male	30.6	PROK2.10754.113	2540.9
HTP0581A	T21	MS2	Male	30.6	IL1RN.5353.89	1431.6
HTP0581A	T21	MS2	Male	30.6	CRP.4337.49	31449.9
HTP0581A	T21	MS2	Male	30.6	SAA1.15515.2	7726.3
HTP0581A	T21	MS2	Male	30.6	IL6.4673.13	225.2
HTP0581A	T21	MS2	Male	30.6	SAA2.18832.65	2200.2
HTP0581A	T21	MS2	Male	30.6	MMP19.6425.87	6272.2
HTP0581A	T21	MS2	Male	30.6	CFD.2946.52	50129.9
HTP0581A	T21	MS2	Male	30.6	BPI.4126.22	4848.8
HTP0399A2	T21	MS3	Male	33.1	C9.3060.43	97802.5
HTP0399A2	T21	MS3	Male	33.1	LCN2.2836.68	1342.8
HTP0399A2	T21	MS3	Male	33.1	MMP8.9172.69	1096.9
HTP0399A2	T21	MS3	Male	33.1	MMP9.2579.17	20435.3
HTP0399A2	T21	MS3	Male	33.1	MPO.2580.83	16009.9
HTP0399A2	T21	MS3	Male	33.1	LBP.3074.6	61986.1
HTP0399A2	T21	MS3	Male	33.1	PLA2G2A.2692.74	2188.2
HTP0399A2	T21	MS3	Male	33.1	SAA1.15515.2	11454.9
HTP0399A2	T21	MS3	Male	33.1	SAA2.18832.65	2667.4
HTP0399A2	T21	MS3	Male	33.1	IL1RN.5353.89	1370.6
HTP0399A2	T21	MS3	Male	33.1	CRP.4337.49	17574.5
HTP0399A2	T21	MS3	Male	33.1	IL6.4673.13	213.7
HTP0399A2	T21	MS3	Male	33.1	PRTN3.13720.95	2558.4
HTP0399A2	T21	MS3	Male	33.1	MMP19.6425.87	5520.3
HTP0399A2	T21	MS3	Male	33.1	RETN.3046.31	32330.3
HTP0399A2	T21	MS3	Male	33.1	OSM.14063.17	2094
HTP0399A2	T21	MS3	Male	33.1	PROK2.10754.113	2300.2
HTP0399A2	T21	MS3	Male	33.1	IL36A.14150.7	3304.6
HTP0399A2	T21	MS3	Male	33.1	CFD.2946.52	52696.2
HTP0399A2	T21	MS3	Male	33.1	BPI.4126.22	4783.2
HTP0023A2	T21	MS2	Female	36.2	LCN2.2836.68	1418.1
HTP0023A2	T21	MS2	Female	36.2	SAA1.15515.2	9485.2
HTP0023A2	T21	MS2	Female	36.2	MMP8.9172.69	1482
HTP0023A2	T21	MS2	Female	36.2	PLA2G2A.2692.74	2023.9
HTP0023A2	T21	MS2	Female	36.2	MMP9.2579.17	12932.5
HTP0023A2	T21	MS2	Female	36.2	MPO.2580.83	10779.3
HTP0023A2	T21	MS2	Female	36.2	SAA2.18832.65	2589.7
HTP0023A2	T21	MS2	Female	36.2	IL36A.14150.7	2433.3
HTP0023A2	T21	MS2	Female	36.2	C9.3060.43	103679
HTP0023A2	T21	MS2	Female	36.2	IL6.4673.13	239.7
HTP0023A2	T21	MS2	Female	36.2	MMP19.6425.87	7446
HTP0023A2	T21	MS2	Female	36.2	PRTN3.13720.95	1904.2
HTP0023A2	T21	MS2	Female	36.2	CRP.4337.49	40462.3
HTP0023A2	T21	MS2	Female	36.2	PROK2.10754.113	1533.6
HTP0023A2	T21	MS2	Female	36.2	LBP.3074.6	63195.1
HTP0023A2	T21	MS2	Female	36.2	RETN.3046.31	39222.8
HTP0023A2	T21	MS2	Female	36.2	CFD.2946.52	68761
HTP0023A2	T21	MS2	Female	36.2	IL1RN.5353.89	1585.9
HTP0023A2	T21	MS2	Female	36.2	BPI.4126.22	3625
HTP0023A2	T21	MS2	Female	36.2	OSM.14063.17	650.9
HTP0623A	T21	MS2	Female	28.1	IL36A.14150.7	3473.1
HTP0623A	T21	MS2	Female	28.1	MMP8.9172.69	1152.7
HTP0623A	T21	MS2	Female	28.1	MMP9.2579.17	17275.3
HTP0623A	T21	MS2	Female	28.1	MPO.2580.83	16555
HTP0623A	T21	MS2	Female	28.1	PLA2G2A.2692.74	2246.6
HTP0623A	T21	MS2	Female	28.1	CRP.4337.49	23546.3
HTP0623A	T21	MS2	Female	28.1	LCN2.2836.68	1345.5
HTP0623A	T21	MS2	Female	28.1	IL6.4673.13	243.4
HTP0623A	T21	MS2	Female	28.1	SAA1.15515.2	3244.8
HTP0623A	T21	MS2	Female	28.1	SAA2.18832.65	1335.5
HTP0623A	T21	MS2	Female	28.1	CFD.2946.52	61442.4
HTP0623A	T21	MS2	Female	28.1	PRTN3.13720.95	2017.1
HTP0623A	T21	MS2	Female	28.1	RETN.3046.31	56283.7
HTP0623A	T21	MS2	Female	28.1	MMP19.6425.87	5989.5
HTP0623A	T21	MS2	Female	28.1	C9.3060.43	103231
HTP0623A	T21	MS2	Female	28.1	PROK2.10754.113	1441.7
HTP0623A	T21	MS2	Female	28.1	LBP.3074.6	57058.1
HTP0623A	T21	MS2	Female	28.1	IL1RN.5353.89	2134.5
HTP0623A	T21	MS2	Female	28.1	OSM.14063.17	598.8
HTP0623A	T21	MS2	Female	28.1	BPI.4126.22	6531.1
HTP0374A	T21	MS2	Male	25.5	IL36A.14150.7	2953.6
HTP0374A	T21	MS2	Male	25.5	PLA2G2A.2692.74	3257.6
HTP0374A	T21	MS2	Male	25.5	CFD.2946.52	45757.1
HTP0374A	T21	MS2	Male	25.5	IL6.4673.13	237
HTP0374A	T21	MS2	Male	25.5	SAA2.18832.65	3977.5
HTP0374A	T21	MS2	Male	25.5	MMP19.6425.87	6002.6
HTP0374A	T21	MS2	Male	25.5	LBP.3074.6	48566.4
HTP0374A	T21	MS2	Male	25.5	LCN2.2836.68	880.9
HTP0374A	T21	MS2	Male	25.5	MMP8.9172.69	1023.5
HTP0374A	T21	MS2	Male	25.5	MMP9.2579.17	16560.3
HTP0374A	T21	MS2	Male	25.5	PROK2.10754.113	1807.8
HTP0374A	T21	MS2	Male	25.5	C9.3060.43	85222.8
HTP0374A	T21	MS2	Male	25.5	CRP.4337.49	28379.4
HTP0374A	T21	MS2	Male	25.5	MPO.2580.83	9582.4
HTP0374A	T21	MS2	Male	25.5	PRTN3.13720.95	2227
HTP0374A	T21	MS2	Male	25.5	RETN.3046.31	31366.1
HTP0374A	T21	MS2	Male	25.5	SAA1.15515.2	16838.8
HTP0374A	T21	MS2	Male	25.5	BPI.4126.22	4077.7
HTP0374A	T21	MS2	Male	25.5	OSM.14063.17	680.2
HTP0374A	T21	MS2	Male	25.5	IL1RN.5353.89	1397
HTP0525A	T21	MS1	Female	34.2	SAA2.18832.65	2635.8
HTP0525A	T21	MS1	Female	34.2	IL36A.14150.7	6981.7
HTP0525A	T21	MS1	Female	34.2	MMP8.9172.69	1588.2
HTP0525A	T21	MS1	Female	34.2	RETN.3046.31	38886.4
HTP0525A	T21	MS1	Female	34.2	PLA2G2A.2692.74	4009
HTP0525A	T21	MS1	Female	34.2	MMP19.6425.87	6868.2
HTP0525A	T21	MS1	Female	34.2	PROK2.10754.113	2877.1
HTP0525A	T21	MS1	Female	34.2	MMP9.2579.17	33733
HTP0525A	T21	MS1	Female	34.2	PRTN3.13720.95	2140.9
HTP0525A	T21	MS1	Female	34.2	MPO.2580.83	14293.1
HTP0525A	T21	MS1	Female	34.2	LCN2.2836.68	1252.4
HTP0525A	T21	MS1	Female	34.2	IL6.4673.13	249.2
HTP0525A	T21	MS1	Female	34.2	OSM.14063.17	617.3
HTP0525A	T21	MS1	Female	34.2	LBP.3074.6	57240.4
HTP0525A	T21	MS1	Female	34.2	CRP.4337.49	51981.8
HTP0525A	T21	MS1	Female	34.2	IL1RN.5353.89	1815.2
HTP0525A	T21	MS1	Female	34.2	SAA1.15515.2	16848.6
HTP0525A	T21	MS1	Female	34.2	CFD.2946.52	58050.5
HTP0525A	T21	MS1	Female	34.2	C9.3060.43	106460
HTP0525A	T21	MS1	Female	34.2	BPI.4126.22	8433.3
HTP0116A2	T21	MS1	Male	10.9	PRTN3.13720.95	1281.6
HTP0116A2	T21	MS1	Male	10.9	PROK2.10754.113	1242.8
HTP0116A2	T21	MS1	Male	10.9	MMP19.6425.87	4699.1
HTP0116A2	T21	MS1	Male	10.9	SAA2.18832.65	1178.4
HTP0116A2	T21	MS1	Male	10.9	IL36A.14150.7	1697.9
HTP0116A2	T21	MS1	Male	10.9	MMP9.2579.17	14414
HTP0116A2	T21	MS1	Male	10.9	BPI.4126.22	3866
HTP0116A2	T21	MS1	Male	10.9	IL6.4673.13	238.2
HTP0116A2	T21	MS1	Male	10.9	MPO.2580.83	14072.4
HTP0116A2	T21	MS1	Male	10.9	LBP.3074.6	57841.5
HTP0116A2	T21	MS1	Male	10.9	RETN.3046.31	38195
HTP0116A2	T21	MS1	Male	10.9	CFD.2946.52	41740.4
HTP0116A2	T21	MS1	Male	10.9	MMP8.9172.69	1233.3
HTP0116A2	T21	MS1	Male	10.9	SAA1.15515.2	2589
HTP0116A2	T21	MS1	Male	10.9	LCN2.2836.68	1053
HTP0116A2	T21	MS1	Male	10.9	PLA2G2A.2692.74	925.7
HTP0116A2	T21	MS1	Male	10.9	IL1RN.5353.89	1658.7
HTP0116A2	T21	MS1	Male	10.9	OSM.14063.17	743.4
HTP0116A2	T21	MS1	Male	10.9	CRP.4337.49	3404.3
HTP0116A2	T21	MS1	Male	10.9	C9.3060.43	75204.5
HTP0389A	T21	MS1	Female	20.1	PRTN3.13720.95	2092.2
HTP0389A	T21	MS1	Female	20.1	SAA1.15515.2	48714.9
HTP0389A	T21	MS1	Female	20.1	PROK2.10754.113	8144.8
HTP0389A	T21	MS1	Female	20.1	OSM.14063.17	1062.5
HTP0389A	T21	MS1	Female	20.1	CRP.4337.49	50364.8
HTP0389A	T21	MS1	Female	20.1	MMP9.2579.17	38303.8
HTP0389A	T21	MS1	Female	20.1	IL36A.14150.7	6281.7
HTP0389A	T21	MS1	Female	20.1	MPO.2580.83	16025.3
HTP0389A	T21	MS1	Female	20.1	IL6.4673.13	229.5
HTP0389A	T21	MS1	Female	20.1	MMP8.9172.69	1239.9
HTP0389A	T21	MS1	Female	20.1	PLA2G2A.2692.74	4746.2
HTP0389A	T21	MS1	Female	20.1	SAA2.18832.65	6933.4
HTP0389A	T21	MS1	Female	20.1	MMP19.6425.87	5900.4
HTP0389A	T21	MS1	Female	20.1	CFD.2946.52	39461.2
HTP0389A	T21	MS1	Female	20.1	RETN.3046.31	40347.2
HTP0389A	T21	MS1	Female	20.1	C9.3060.43	110329
HTP0389A	T21	MS1	Female	20.1	BPI.4126.22	7050.2
HTP0389A	T21	MS1	Female	20.1	LCN2.2836.68	1686.8
HTP0389A	T21	MS1	Female	20.1	LBP.3074.6	66826.9
HTP0389A	T21	MS1	Female	20.1	IL1RN.5353.89	2292
HTP0646A	T21	MS3	Male	17.1	RETN.3046.31	37489.2
HTP0646A	T21	MS3	Male	17.1	MMP9.2579.17	16342.1
HTP0646A	T21	MS3	Male	17.1	LBP.3074.6	54801.1
HTP0646A	T21	MS3	Male	17.1	C9.3060.43	89505.1
HTP0646A	T21	MS3	Male	17.1	MPO.2580.83	16884.9
HTP0646A	T21	MS3	Male	17.1	OSM.14063.17	672.2
HTP0646A	T21	MS3	Male	17.1	PRTN3.13720.95	1990
HTP0646A	T21	MS3	Male	17.1	MMP8.9172.69	948.9
HTP0646A	T21	MS3	Male	17.1	IL1RN.5353.89	1669.1
HTP0646A	T21	MS3	Male	17.1	IL36A.14150.7	2987.7
HTP0646A	T21	MS3	Male	17.1	CRP.4337.49	29011.4
HTP0646A	T21	MS3	Male	17.1	MMP19.6425.87	6350.8
HTP0646A	T21	MS3	Male	17.1	PROK2.10754.113	3359
HTP0646A	T21	MS3	Male	17.1	CFD.2946.52	42694.3
HTP0646A	T21	MS3	Male	17.1	SAA1.15515.2	3770.9
HTP0646A	T21	MS3	Male	17.1	IL6.4673.13	209.1
HTP0646A	T21	MS3	Male	17.1	LCN2.2836.68	1253.5
HTP0646A	T21	MS3	Male	17.1	SAA2.18832.65	1645.1
HTP0646A	T21	MS3	Male	17.1	PLA2G2A.2692.74	1142.7
HTP0646A	T21	MS3	Male	17.1	BPI.4126.22	7199.3
HTP0394A	T21	MS2	Female	23.6	LBP.3074.6	70781.3
HTP0394A	T21	MS2	Female	23.6	IL36A.14150.7	5357.9
HTP0394A	T21	MS2	Female	23.6	RETN.3046.31	41189.8
HTP0394A	T21	MS2	Female	23.6	IL6.4673.13	191.7
HTP0394A	T21	MS2	Female	23.6	C9.3060.43	94909.2
HTP0394A	T21	MS2	Female	23.6	SAA1.15515.2	31711.5
HTP0394A	T21	MS2	Female	23.6	MMP19.6425.87	6320.1
HTP0394A	T21	MS2	Female	23.6	IL1RN.5353.89	1862
HTP0394A	T21	MS2	Female	23.6	OSM.14063.17	537.1
HTP0394A	T21	MS2	Female	23.6	LCN2.2836.68	1103.8
HTP0394A	T21	MS2	Female	23.6	MMP8.9172.69	850.7
HTP0394A	T21	MS2	Female	23.6	BPI.4126.22	2438.8
HTP0394A	T21	MS2	Female	23.6	PROK2.10754.113	1964.3
HTP0394A	T21	MS2	Female	23.6	CFD.2946.52	43243.3
HTP0394A	T21	MS2	Female	23.6	SAA2.18832.65	4184.7
HTP0394A	T21	MS2	Female	23.6	MMP9.2579.17	14671.1
HTP0394A	T21	MS2	Female	23.6	PRTN3.13720.95	1870.7
HTP0394A	T21	MS2	Female	23.6	MPO.2580.83	14662.3
HTP0394A	T21	MS2	Female	23.6	CRP.4337.49	22003.3
HTP0394A	T21	MS2	Female	23.6	PLA2G2A.2692.74	3608.2
HTP0580A	T21	MS1	Female	31.8	IL36A.14150.7	3726.6
HTP0580A	T21	MS1	Female	31.8	C9.3060.43	88611.7
HTP0580A	T21	MS1	Female	31.8	IL6.4673.13	396
HTP0580A	T21	MS1	Female	31.8	IL1RN.5353.89	1612.3
HTP0580A	T21	MS1	Female	31.8	OSM.14063.17	628.7
HTP0580A	T21	MS1	Female	31.8	LBP.3074.6	51634.5
HTP0580A	T21	MS1	Female	31.8	RETN.3046.31	21401.7
HTP0580A	T21	MS1	Female	31.8	MMP9.2579.17	27642.5
HTP0580A	T21	MS1	Female	31.8	MMP19.6425.87	6086.7
HTP0580A	T21	MS1	Female	31.8	SAA2.18832.65	5142.1
HTP0580A	T21	MS1	Female	31.8	MPO.2580.83	15502.7
HTP0580A	T21	MS1	Female	31.8	MMP8.9172.69	1232.9
HTP0580A	T21	MS1	Female	31.8	PROK2.10754.113	2556.4
HTP0580A	T21	MS1	Female	31.8	PLA2G2A.2692.74	3855.6
HTP0580A	T21	MS1	Female	31.8	PRTN3.13720.95	1427
HTP0580A	T21	MS1	Female	31.8	CRP.4337.49	30722.4
HTP0580A	T21	MS1	Female	31.8	SAA1.15515.2	32543.4
HTP0580A	T21	MS1	Female	31.8	CFD.2946.52	43675.6
HTP0580A	T21	MS1	Female	31.8	LCN2.2836.68	1766.3
HTP0580A	T21	MS1	Female	31.8	BPI.4126.22	8081.3
HTP0226A3	T21	MS1	Male	52.4	OSM.14063.17	778.9
HTP0226A3	T21	MS1	Male	52.4	C9.3060.43	85335.4
HTP0226A3	T21	MS1	Male	52.4	SAA2.18832.65	2068.8
HTP0226A3	T21	MS1	Male	52.4	RETN.3046.31	18634.3
HTP0226A3	T21	MS1	Male	52.4	IL1RN.5353.89	1407.3
HTP0226A3	T21	MS1	Male	52.4	PRTN3.13720.95	2422.2
HTP0226A3	T21	MS1	Male	52.4	LBP.3074.6	55222.8
HTP0226A3	T21	MS1	Male	52.4	SAA1.15515.2	12551.7
HTP0226A3	T21	MS1	Male	52.4	IL6.4673.13	217.8
HTP0226A3	T21	MS1	Male	52.4	MMP8.9172.69	1641.5
HTP0226A3	T21	MS1	Male	52.4	MMP9.2579.17	25495
HTP0226A3	T21	MS1	Male	52.4	LCN2.2836.68	1938.4
HTP0226A3	T21	MS1	Male	52.4	MMP19.6425.87	5972.2
HTP0226A3	T21	MS1	Male	52.4	MPO.2580.83	10851.2
HTP0226A3	T21	MS1	Male	52.4	PROK2.10754.113	3890
HTP0226A3	T21	MS1	Male	52.4	IL36A.14150.7	3683.1
HTP0226A3	T21	MS1	Male	52.4	CRP.4337.49	31461
HTP0226A3	T21	MS1	Male	52.4	PLA2G2A.2692.74	2283.6
HTP0226A3	T21	MS1	Male	52.4	CFD.2946.52	37589.4
HTP0226A3	T21	MS1	Male	52.4	BPI.4126.22	4207.3
HTP0243A3	T21	MS3	Female	15.1	MMP19.6425.87	6638.9
HTP0243A3	T21	MS3	Female	15.1	RETN.3046.31	41661.7
HTP0243A3	T21	MS3	Female	15.1	C9.3060.43	81800.9
HTP0243A3	T21	MS3	Female	15.1	SAA1.15515.2	8208.1
HTP0243A3	T21	MS3	Female	15.1	IL1RN.5353.89	1436.4
HTP0243A3	T21	MS3	Female	15.1	SAA2.18832.65	1768.8
HTP0243A3	T21	MS3	Female	15.1	PRTN3.13720.95	2181.1
HTP0243A3	T21	MS3	Female	15.1	LBP.3074.6	72614.9
HTP0243A3	T21	MS3	Female	15.1	IL6.4673.13	215.4
HTP0243A3	T21	MS3	Female	15.1	PLA2G2A.2692.74	2383.3
HTP0243A3	T21	MS3	Female	15.1	MMP8.9172.69	963.3
HTP0243A3	T21	MS3	Female	15.1	MMP9.2579.17	12002.7
HTP0243A3	T21	MS3	Female	15.1	CRP.4337.49	16224.7
HTP0243A3	T21	MS3	Female	15.1	PROK2.10754.113	2139.7
HTP0243A3	T21	MS3	Female	15.1	MPO.2580.83	10436.1
HTP0243A3	T21	MS3	Female	15.1	LCN2.2836.68	992.1
HTP0243A3	T21	MS3	Female	15.1	IL36A.14150.7	2579.3
HTP0243A3	T21	MS3	Female	15.1	BPI.4126.22	4204.9
HTP0243A3	T21	MS3	Female	15.1	OSM.14063.17	603.8
HTP0243A3	T21	MS3	Female	15.1	CFD.2946.52	43641.4
HTP0367A	T21	MS1	Male	13.6	MMP8.9172.69	949.6
HTP0367A	T21	MS1	Male	13.6	PROK2.10754.113	3462.6
HTP0367A	T21	MS1	Male	13.6	MMP9.2579.17	17576.5
HTP0367A	T21	MS1	Male	13.6	IL1RN.5353.89	2729.6
HTP0367A	T21	MS1	Male	13.6	IL36A.14150.7	6061.6
HTP0367A	T21	MS1	Male	13.6	CRP.4337.49	66377.9
HTP0367A	T21	MS1	Male	13.6	SAA1.15515.2	208357
HTP0367A	T21	MS1	Male	13.6	MPO.2580.83	7761.3
HTP0367A	T21	MS1	Male	13.6	MMP19.6425.87	7644.3
HTP0367A	T21	MS1	Male	13.6	SAA2.18832.65	39284.3
HTP0367A	T21	MS1	Male	13.6	LBP.3074.6	76403.7
HTP0367A	T21	MS1	Male	13.6	C9.3060.43	122230
HTP0367A	T21	MS1	Male	13.6	PRTN3.13720.95	2007.2
HTP0367A	T21	MS1	Male	13.6	LCN2.2836.68	987.1
HTP0367A	T21	MS1	Male	13.6	RETN.3046.31	32643.6
HTP0367A	T21	MS1	Male	13.6	IL6.4673.13	322.5
HTP0367A	T21	MS1	Male	13.6	BPI.4126.22	3136.6
HTP0367A	T21	MS1	Male	13.6	PLA2G2A.2692.74	4727
HTP0367A	T21	MS1	Male	13.6	CFD.2946.52	49860.2
HTP0367A	T21	MS1	Male	13.6	OSM.14063.17	670.3
HTP0348A	T21	MS2	Female	17.2	IL6.4673.13	249.3
HTP0348A	T21	MS2	Female	17.2	SAA2.18832.65	16889.6
HTP0348A	T21	MS2	Female	17.2	C9.3060.43	114509
HTP0348A	T21	MS2	Female	17.2	PROK2.10754.113	4245.7
HTP0348A	T21	MS2	Female	17.2	RETN.3046.31	44377.3
HTP0348A	T21	MS2	Female	17.2	CFD.2946.52	54160.9
HTP0348A	T21	MS2	Female	17.2	OSM.14063.17	603.8
HTP0348A	T21	MS2	Female	17.2	LBP.3074.6	76327.9
HTP0348A	T21	MS2	Female	17.2	IL1RN.5353.89	1632.5
HTP0348A	T21	MS2	Female	17.2	MMP9.2579.17	31209.3
HTP0348A	T21	MS2	Female	17.2	BPI.4126.22	7885.4
HTP0348A	T21	MS2	Female	17.2	MPO.2580.83	26983.2
HTP0348A	T21	MS2	Female	17.2	LCN2.2836.68	1458.3
HTP0348A	T21	MS2	Female	17.2	MMP8.9172.69	1219.2
HTP0348A	T21	MS2	Female	17.2	SAA1.15515.2	88475.3
HTP0348A	T21	MS2	Female	17.2	PLA2G2A.2692.74	5925.6
HTP0348A	T21	MS2	Female	17.2	PRTN3.13720.95	4009.7
HTP0348A	T21	MS2	Female	17.2	MMP19.6425.87	5986.7
HTP0348A	T21	MS2	Female	17.2	IL36A.14150.7	2610.2
HTP0348A	T21	MS2	Female	17.2	CRP.4337.49	36590.2
HTP0112A3	T21	MS3	Female	36	C9.3060.43	118897
HTP0112A3	T21	MS3	Female	36	PROK2.10754.113	2945.9
HTP0112A3	T21	MS3	Female	36	MMP9.2579.17	19234.5
HTP0112A3	T21	MS3	Female	36	BPI.4126.22	6377.2
HTP0112A3	T21	MS3	Female	36	IL6.4673.13	254.5
HTP0112A3	T21	MS3	Female	36	RETN.3046.31	46014.5
HTP0112A3	T21	MS3	Female	36	MPO.2580.83	17284
HTP0112A3	T21	MS3	Female	36	MMP8.9172.69	752.2
HTP0112A3	T21	MS3	Female	36	SAA2.18832.65	2464.6
HTP0112A3	T21	MS3	Female	36	SAA1.15515.2	11103.9
HTP0112A3	T21	MS3	Female	36	CFD.2946.52	47182.2
HTP0112A3	T21	MS3	Female	36	OSM.14063.17	584.8
HTP0112A3	T21	MS3	Female	36	LBP.3074.6	70156.2
HTP0112A3	T21	MS3	Female	36	IL1RN.5353.89	2033.7
HTP0112A3	T21	MS3	Female	36	LCN2.2836.68	1503.5
HTP0112A3	T21	MS3	Female	36	PRTN3.13720.95	4019.1
HTP0112A3	T21	MS3	Female	36	IL36A.14150.7	2219.4
HTP0112A3	T21	MS3	Female	36	PLA2G2A.2692.74	2029.9
HTP0112A3	T21	MS3	Female	36	MMP19.6425.87	9278.7
HTP0112A3	T21	MS3	Female	36	CRP.4337.49	33266.1
HTP0392A	T21	MS3	Male	32.4	OSM.14063.17	628.7
HTP0392A	T21	MS3	Male	32.4	PRTN3.13720.95	1757.1
HTP0392A	T21	MS3	Male	32.4	PLA2G2A.2692.74	1322.1
HTP0392A	T21	MS3	Male	32.4	MPO.2580.83	16275.5
HTP0392A	T21	MS3	Male	32.4	PROK2.10754.113	3677.8
HTP0392A	T21	MS3	Male	32.4	SAA2.18832.65	2424.4
HTP0392A	T21	MS3	Male	32.4	SAA1.15515.2	6462.1
HTP0392A	T21	MS3	Male	32.4	LBP.3074.6	46516
HTP0392A	T21	MS3	Male	32.4	C9.3060.43	72122.7
HTP0392A	T21	MS3	Male	32.4	IL1RN.5353.89	1669.4
HTP0392A	T21	MS3	Male	32.4	LCN2.2836.68	808.4
HTP0392A	T21	MS3	Male	32.4	MMP8.9172.69	1476.9
HTP0392A	T21	MS3	Male	32.4	RETN.3046.31	26310.8
HTP0392A	T21	MS3	Male	32.4	IL36A.14150.7	6565.8
HTP0392A	T21	MS3	Male	32.4	IL6.4673.13	228
HTP0392A	T21	MS3	Male	32.4	CRP.4337.49	24443.2
HTP0392A	T21	MS3	Male	32.4	MMP19.6425.87	5275.1
HTP0392A	T21	MS3	Male	32.4	MMP9.2579.17	14647.2
HTP0392A	T21	MS3	Male	32.4	BPI.4126.22	6380.9
HTP0392A	T21	MS3	Male	32.4	CFD.2946.52	44406.8
HTP0443A2	T21	MS3	Male	17.9	PLA2G2A.2692.74	2478.8
HTP0443A2	T21	MS3	Male	17.9	PRTN3.13720.95	2877.4
HTP0443A2	T21	MS3	Male	17.9	IL1RN.5353.89	2183.2
HTP0443A2	T21	MS3	Male	17.9	OSM.14063.17	1399.8
HTP0443A2	T21	MS3	Male	17.9	LBP.3074.6	63045.8
HTP0443A2	T21	MS3	Male	17.9	LCN2.2836.68	1722.4
HTP0443A2	T21	MS3	Male	17.9	IL6.4673.13	245.2
HTP0443A2	T21	MS3	Male	17.9	PROK2.10754.113	8432.5
HTP0443A2	T21	MS3	Male	17.9	MPO.2580.83	20075.1
HTP0443A2	T21	MS3	Male	17.9	CFD.2946.52	50497.9
HTP0443A2	T21	MS3	Male	17.9	MMP8.9172.69	1239.6
HTP0443A2	T21	MS3	Male	17.9	SAA2.18832.65	4145.8
HTP0443A2	T21	MS3	Male	17.9	MMP9.2579.17	40646.1
HTP0443A2	T21	MS3	Male	17.9	CRP.4337.49	38468.8
HTP0443A2	T21	MS3	Male	17.9	SAA1.15515.2	23554.4
HTP0443A2	T21	MS3	Male	17.9	C9.3060.43	104558
HTP0443A2	T21	MS3	Male	17.9	MMP19.6425.87	8084.3
HTP0443A2	T21	MS3	Male	17.9	RETN.3046.31	50161.3
HTP0443A2	T21	MS3	Male	17.9	BPI.4126.22	6485.5
HTP0443A2	T21	MS3	Male	17.9	IL36A.14150.7	3027.7
HTP0437A	T21	MS2	Male	24.9	LBP.3074.6	68137.7
HTP0437A	T21	MS2	Male	24.9	MPO.2580.83	11262.3
HTP0437A	T21	MS2	Male	24.9	IL1RN.5353.89	1784.7
HTP0437A	T21	MS2	Male	24.9	PLA2G2A.2692.74	1319.1
HTP0437A	T21	MS2	Male	24.9	MMP8.9172.69	1454.9
HTP0437A	T21	MS2	Male	24.9	PROK2.10754.113	3983.1
HTP0437A	T21	MS2	Male	24.9	C9.3060.43	98009.3
HTP0437A	T21	MS2	Male	24.9	OSM.14063.17	654.8
HTP0437A	T21	MS2	Male	24.9	LCN2.2836.68	1684.8
HTP0437A	T21	MS2	Male	24.9	SAA2.18832.65	4529.1
HTP0437A	T21	MS2	Male	24.9	MMP9.2579.17	26609.4
HTP0437A	T21	MS2	Male	24.9	RETN.3046.31	41967.3
HTP0437A	T21	MS2	Male	24.9	PRTN3.13720.95	4219.2
HTP0437A	T21	MS2	Male	24.9	BPI.4126.22	9902.3
HTP0437A	T21	MS2	Male	24.9	MMP19.6425.87	4027.3
HTP0437A	T21	MS2	Male	24.9	IL6.4673.13	314.4
HTP0437A	T21	MS2	Male	24.9	IL36A.14150.7	4845.5
HTP0437A	T21	MS2	Male	24.9	CFD.2946.52	48890.5
HTP0437A	T21	MS2	Male	24.9	SAA1.15515.2	12201.6
HTP0437A	T21	MS2	Male	24.9	CRP.4337.49	38973.6
HTP0603A	T21	MS1	Female	12.7	PRTN3.13720.95	2422.8
HTP0603A	T21	MS1	Female	12.7	MPO.2580.83	20438.6
HTP0603A	T21	MS1	Female	12.7	IL1RN.5353.89	1573.5
HTP0603A	T21	MS1	Female	12.7	IL36A.14150.7	3123.1
HTP0603A	T21	MS1	Female	12.7	PLA2G2A.2692.74	1639.9
HTP0603A	T21	MS1	Female	12.7	MMP9.2579.17	16169.1
HTP0603A	T21	MS1	Female	12.7	C9.3060.43	85928.8
HTP0603A	T21	MS1	Female	12.7	LBP.3074.6	63788.9
HTP0603A	T21	MS1	Female	12.7	MMP8.9172.69	1644.7
HTP0603A	T21	MS1	Female	12.7	RETN.3046.31	40812
HTP0603A	T21	MS1	Female	12.7	SAA1.15515.2	5206.8
HTP0603A	T21	MS1	Female	12.7	SAA2.18832.65	1774.4
HTP0603A	T21	MS1	Female	12.7	OSM.14063.17	557
HTP0603A	T21	MS1	Female	12.7	MMP19.6425.87	8395.1
HTP0603A	T21	MS1	Female	12.7	IL6.4673.13	301.5
HTP0603A	T21	MS1	Female	12.7	PROK2.10754.113	1889.7
HTP0603A	T21	MS1	Female	12.7	LCN2.2836.68	1059.1
HTP0603A	T21	MS1	Female	12.7	CRP.4337.49	2408.1
HTP0603A	T21	MS1	Female	12.7	CFD.2946.52	35285.3
HTP0603A	T21	MS1	Female	12.7	BPI.4126.22	2758.8
HTP0540A	T21	MS1	Female	14.5	SAA2.18832.65	4273.8
HTP0540A	T21	MS1	Female	14.5	IL36A.14150.7	3131.3
HTP0540A	T21	MS1	Female	14.5	LBP.3074.6	80126.1
HTP0540A	T21	MS1	Female	14.5	PROK2.10754.113	1808.8
HTP0540A	T21	MS1	Female	14.5	C9.3060.43	94656.2
HTP0540A	T21	MS1	Female	14.5	PRTN3.13720.95	2612.6
HTP0540A	T21	MS1	Female	14.5	MMP19.6425.87	4630.9
HTP0540A	T21	MS1	Female	14.5	IL1RN.5353.89	1833.8
HTP0540A	T21	MS1	Female	14.5	RETN.3046.31	41280.8
HTP0540A	T21	MS1	Female	14.5	SAA1.15515.2	35569.9
HTP0540A	T21	MS1	Female	14.5	BPI.4126.22	8495.6
HTP0540A	T21	MS1	Female	14.5	LCN2.2836.68	1125.2
HTP0540A	T21	MS1	Female	14.5	OSM.14063.17	592.5
HTP0540A	T21	MS1	Female	14.5	MMP8.9172.69	762.8
HTP0540A	T21	MS1	Female	14.5	MMP9.2579.17	18599.2
HTP0540A	T21	MS1	Female	14.5	CFD.2946.52	41107.7
HTP0540A	T21	MS1	Female	14.5	CRP.4337.49	47165.2
HTP0540A	T21	MS1	Female	14.5	MPO.2580.83	10730.9
HTP0540A	T21	MS1	Female	14.5	PLA2G2A.2692.74	1547.8
HTP0540A	T21	MS1	Female	14.5	IL6.4673.13	215.8
HTP0575A	T21	MS2	Female	17.2	BPI.4126.22	3540
HTP0575A	T21	MS2	Female	17.2	SAA2.18832.65	1853.5
HTP0575A	T21	MS2	Female	17.2	IL36A.14150.7	1489.4
HTP0575A	T21	MS2	Female	17.2	PROK2.10754.113	1164.8
HTP0575A	T21	MS2	Female	17.2	PRTN3.13720.95	1805.1
HTP0575A	T21	MS2	Female	17.2	IL1RN.5353.89	1400
HTP0575A	T21	MS2	Female	17.2	RETN.3046.31	26855.1
HTP0575A	T21	MS2	Female	17.2	PLA2G2A.2692.74	1985.3
HTP0575A	T21	MS2	Female	17.2	SAA1.15515.2	6405.5
HTP0575A	T21	MS2	Female	17.2	C9.3060.43	96041.6
HTP0575A	T21	MS2	Female	17.2	MPO.2580.83	12358.6
HTP0575A	T21	MS2	Female	17.2	IL6.4673.13	223.8
HTP0575A	T21	MS2	Female	17.2	MMP9.2579.17	13965.7
HTP0575A	T21	MS2	Female	17.2	LCN2.2836.68	880.4
HTP0575A	T21	MS2	Female	17.2	OSM.14063.17	903.3
HTP0575A	T21	MS2	Female	17.2	LBP.3074.6	57757
HTP0575A	T21	MS2	Female	17.2	CRP.4337.49	9553.5
HTP0575A	T21	MS2	Female	17.2	MMP8.9172.69	818.4
HTP0575A	T21	MS2	Female	17.2	MMP19.6425.87	6762.7
HTP0575A	T21	MS2	Female	17.2	CFD.2946.52	48349.3
HTP0431A2	T21	MS2	Female	20.9	SAA1.15515.2	13787.9
HTP0431A2	T21	MS2	Female	20.9	MPO.2580.83	8068.5
HTP0431A2	T21	MS2	Female	20.9	IL6.4673.13	236.1
HTP0431A2	T21	MS2	Female	20.9	C9.3060.43	91523.2
HTP0431A2	T21	MS2	Female	20.9	PROK2.10754.113	2402.4
HTP0431A2	T21	MS2	Female	20.9	IL1RN.5353.89	1633.9
HTP0431A2	T21	MS2	Female	20.9	SAA2.18832.65	2969.2
HTP0431A2	T21	MS2	Female	20.9	IL36A.14150.7	4536.7
HTP0431A2	T21	MS2	Female	20.9	OSM.14063.17	599.3
HTP0431A2	T21	MS2	Female	20.9	MMP9.2579.17	12371.1
HTP0431A2	T21	MS2	Female	20.9	PRTN3.13720.95	2264.5
HTP0431A2	T21	MS2	Female	20.9	LBP.3074.6	70920.2
HTP0431A2	T21	MS2	Female	20.9	PLA2G2A.2692.74	2847.5
HTP0431A2	T21	MS2	Female	20.9	CRP.4337.49	45542.4
HTP0431A2	T21	MS2	Female	20.9	RETN.3046.31	26915.8
HTP0431A2	T21	MS2	Female	20.9	MMP19.6425.87	5509.3
HTP0431A2	T21	MS2	Female	20.9	MMP8.9172.69	1391.1
HTP0431A2	T21	MS2	Female	20.9	CFD.2946.52	54812.7
HTP0431A2	T21	MS2	Female	20.9	LCN2.2836.68	815.2
HTP0431A2	T21	MS2	Female	20.9	BPI.4126.22	4262.3
HTP0631A	T21	MS1	Female	33	SAA2.18832.65	2347.6
HTP0631A	T21	MS1	Female	33	C9.3060.43	88984.6
HTP0631A	T21	MS1	Female	33	LBP.3074.6	62427.2
HTP0631A	T21	MS1	Female	33	IL36A.14150.7	4020.4
HTP0631A	T21	MS1	Female	33	PROK2.10754.113	3940.6
HTP0631A	T21	MS1	Female	33	SAA1.15515.2	10744.2
HTP0631A	T21	MS1	Female	33	MPO.2580.83	10430.4
HTP0631A	T21	MS1	Female	33	PLA2G2A.2692.74	2206.5
HTP0631A	T21	MS1	Female	33	PRTN3.13720.95	2764
HTP0631A	T21	MS1	Female	33	CRP.4337.49	19209.4
HTP0631A	T21	MS1	Female	33	IL1RN.5353.89	1504.3
HTP0631A	T21	MS1	Female	33	RETN.3046.31	42608.9
HTP0631A	T21	MS1	Female	33	MMP8.9172.69	951.5
HTP0631A	T21	MS1	Female	33	OSM.14063.17	593.9
HTP0631A	T21	MS1	Female	33	MMP9.2579.17	14474.8
HTP0631A	T21	MS1	Female	33	IL6.4673.13	179.2
HTP0631A	T21	MS1	Female	33	CFD.2946.52	59411.7
HTP0631A	T21	MS1	Female	33	MMP19.6425.87	7531.1
HTP0631A	T21	MS1	Female	33	BPI.4126.22	5555.2
HTP0631A	T21	MS1	Female	33	LCN2.2836.68	1160.4
HTP0207A4	T21	MS1	Female	25.2	SAA2.18832.65	1654
HTP0207A4	T21	MS1	Female	25.2	RETN.3046.31	42555.1
HTP0207A4	T21	MS1	Female	25.2	C9.3060.43	85172
HTP0207A4	T21	MS1	Female	25.2	LBP.3074.6	68525.8
HTP0207A4	T21	MS1	Female	25.2	PROK2.10754.113	2276.6
HTP0207A4	T21	MS1	Female	25.2	MMP9.2579.17	13427
HTP0207A4	T21	MS1	Female	25.2	SAA1.15515.2	4364.2
HTP0207A4	T21	MS1	Female	25.2	MMP8.9172.69	1568.5
HTP0207A4	T21	MS1	Female	25.2	MPO.2580.83	8767.7
HTP0207A4	T21	MS1	Female	25.2	PRTN3.13720.95	1123
HTP0207A4	T21	MS1	Female	25.2	CRP.4337.49	4037.7
HTP0207A4	T21	MS1	Female	25.2	CFD.2946.52	34420.8
HTP0207A4	T21	MS1	Female	25.2	BPI.4126.22	2849.2
HTP0207A4	T21	MS1	Female	25.2	LCN2.2836.68	1145.9
HTP0207A4	T21	MS1	Female	25.2	IL36A.14150.7	1855.1
HTP0207A4	T21	MS1	Female	25.2	IL6.4673.13	197.3
HTP0207A4	T21	MS1	Female	25.2	IL1RN.5353.89	1419.8
HTP0207A4	T21	MS1	Female	25.2	OSM.14063.17	697.7
HTP0207A4	T21	MS1	Female	25.2	PLA2G2A.2692.74	3934.4
HTP0207A4	T21	MS1	Female	25.2	MMP19.6425.87	6526.5
HTP0467A	T21	MS2	Female	32.5	MMP8.9172.69	1413.6
HTP0467A	T21	MS2	Female	32.5	C9.3060.43	121059
HTP0467A	T21	MS2	Female	32.5	LBP.3074.6	67588.9
HTP0467A	T21	MS2	Female	32.5	SAA1.15515.2	73567.3
HTP0467A	T21	MS2	Female	32.5	SAA2.18832.65	13098
HTP0467A	T21	MS2	Female	32.5	RETN.3046.31	43240.8
HTP0467A	T21	MS2	Female	32.5	PROK2.10754.113	4043
HTP0467A	T21	MS2	Female	32.5	MMP9.2579.17	17102.4
HTP0467A	T21	MS2	Female	32.5	MPO.2580.83	18953.3
HTP0467A	T21	MS2	Female	32.5	CFD.2946.52	58113.6
HTP0467A	T21	MS2	Female	32.5	BPI.4126.22	5280.2
HTP0467A	T21	MS2	Female	32.5	CRP.4337.49	57899.5
HTP0467A	T21	MS2	Female	32.5	IL6.4673.13	232.5
HTP0467A	T21	MS2	Female	32.5	PRTN3.13720.95	3306.2
HTP0467A	T21	MS2	Female	32.5	PLA2G2A.2692.74	5951.8
HTP0467A	T21	MS2	Female	32.5	IL1RN.5353.89	1555.9
HTP0467A	T21	MS2	Female	32.5	OSM.14063.17	641.2
HTP0467A	T21	MS2	Female	32.5	IL36A.14150.7	5884.5
HTP0467A	T21	MS2	Female	32.5	LCN2.2836.68	1629.5
HTP0467A	T21	MS2	Female	32.5	MMP19.6425.87	5306.8
HTP0390A	T21	MS3	Female	15.5	C9.3060.43	99986.5
HTP0390A	T21	MS3	Female	15.5	LBP.3074.6	60385.7
HTP0390A	T21	MS3	Female	15.5	PROK2.10754.113	4312.4
HTP0390A	T21	MS3	Female	15.5	RETN.3046.31	45767.2
HTP0390A	T21	MS3	Female	15.5	PRTN3.13720.95	2600.7
HTP0390A	T21	MS3	Female	15.5	SAA1.15515.2	5313.5
HTP0390A	T21	MS3	Female	15.5	IL6.4673.13	230.2
HTP0390A	T21	MS3	Female	15.5	CFD.2946.52	44333.5
HTP0390A	T21	MS3	Female	15.5	SAA2.18832.65	1832.6
HTP0390A	T21	MS3	Female	15.5	OSM.14063.17	857.1
HTP0390A	T21	MS3	Female	15.5	LCN2.2836.68	1206.4
HTP0390A	T21	MS3	Female	15.5	MMP9.2579.17	34306.7
HTP0390A	T21	MS3	Female	15.5	CRP.4337.49	2440.5
HTP0390A	T21	MS3	Female	15.5	MMP8.9172.69	1047.8
HTP0390A	T21	MS3	Female	15.5	MPO.2580.83	13115.4
HTP0390A	T21	MS3	Female	15.5	IL36A.14150.7	3008.9
HTP0390A	T21	MS3	Female	15.5	BPI.4126.22	10763.8
HTP0390A	T21	MS3	Female	15.5	MMP19.6425.87	6249.8
HTP0390A	T21	MS3	Female	15.5	PLA2G2A.2692.74	1127
HTP0390A	T21	MS3	Female	15.5	IL1RN.5353.89	1688.8
HTP0330A	T21	MS1	Male	6.1	C9.3060.43	68103.6
HTP0330A	T21	MS1	Male	6.1	CRP.4337.49	2763.4
HTP0330A	T21	MS1	Male	6.1	RETN.3046.31	34806.2
HTP0330A	T21	MS1	Male	6.1	IL1RN.5353.89	1831.3
HTP0330A	T21	MS1	Male	6.1	PROK2.10754.113	2026.4
HTP0330A	T21	MS1	Male	6.1	SAA1.15515.2	5150
HTP0330A	T21	MS1	Male	6.1	LBP.3074.6	59147.5
HTP0330A	T21	MS1	Male	6.1	CFD.2946.52	30923.6
HTP0330A	T21	MS1	Male	6.1	MMP8.9172.69	936.6
HTP0330A	T21	MS1	Male	6.1	IL6.4673.13	217.2
HTP0330A	T21	MS1	Male	6.1	PRTN3.13720.95	1894.7
HTP0330A	T21	MS1	Male	6.1	OSM.14063.17	575.4
HTP0330A	T21	MS1	Male	6.1	LCN2.2836.68	980
HTP0330A	T21	MS1	Male	6.1	IL36A.14150.7	1132.8
HTP0330A	T21	MS1	Male	6.1	MMP9.2579.17	21626.9
HTP0330A	T21	MS1	Male	6.1	MPO.2580.83	14183.3
HTP0330A	T21	MS1	Male	6.1	BPI.4126.22	5877.8
HTP0330A	T21	MS1	Male	6.1	MMP19.6425.87	5597.6
HTP0330A	T21	MS1	Male	6.1	SAA2.18832.65	2084.4
HTP0330A	T21	MS1	Male	6.1	PLA2G2A.2692.74	1053.9
HTP0611A	T21	MS1	Female	23.9	C9.3060.43	87807.6
HTP0611A	T21	MS1	Female	23.9	LBP.3074.6	58293
HTP0611A	T21	MS1	Female	23.9	MMP8.9172.69	1245.4
HTP0611A	T21	MS1	Female	23.9	PROK2.10754.113	1991
HTP0611A	T21	MS1	Female	23.9	RETN.3046.31	37412.2
HTP0611A	T21	MS1	Female	23.9	OSM.14063.17	612.6
HTP0611A	T21	MS1	Female	23.9	IL6.4673.13	210
HTP0611A	T21	MS1	Female	23.9	SAA1.15515.2	8534.2
HTP0611A	T21	MS1	Female	23.9	IL1RN.5353.89	2432.3
HTP0611A	T21	MS1	Female	23.9	CFD.2946.52	46888.8
HTP0611A	T21	MS1	Female	23.9	IL36A.14150.7	1457.1
HTP0611A	T21	MS1	Female	23.9	PRTN3.13720.95	2055.3
HTP0611A	T21	MS1	Female	23.9	CRP.4337.49	9236.9
HTP0611A	T21	MS1	Female	23.9	LCN2.2836.68	1117.3
HTP0611A	T21	MS1	Female	23.9	MMP19.6425.87	8257.1
HTP0611A	T21	MS1	Female	23.9	BPI.4126.22	5135.4
HTP0611A	T21	MS1	Female	23.9	SAA2.18832.65	2291.4
HTP0611A	T21	MS1	Female	23.9	PLA2G2A.2692.74	2328.8
HTP0611A	T21	MS1	Female	23.9	MMP9.2579.17	18268
HTP0611A	T21	MS1	Female	23.9	MPO.2580.83	10747.5
HTP0409A	T21	MS2	Female	21.2	OSM.14063.17	607.9
HTP0409A	T21	MS2	Female	21.2	CRP.4337.49	18182.4
HTP0409A	T21	MS2	Female	21.2	SAA1.15515.2	23826.4
HTP0409A	T21	MS2	Female	21.2	LCN2.2836.68	1355.8
HTP0409A	T21	MS2	Female	21.2	C9.3060.43	103909
HTP0409A	T21	MS2	Female	21.2	LBP.3074.6	63429.2
HTP0409A	T21	MS2	Female	21.2	IL6.4673.13	183.4
HTP0409A	T21	MS2	Female	21.2	RETN.3046.31	35926.6
HTP0409A	T21	MS2	Female	21.2	PRTN3.13720.95	2284.2
HTP0409A	T21	MS2	Female	21.2	IL1RN.5353.89	1539.1
HTP0409A	T21	MS2	Female	21.2	SAA2.18832.65	4715.3
HTP0409A	T21	MS2	Female	21.2	PLA2G2A.2692.74	4278
HTP0409A	T21	MS2	Female	21.2	BPI.4126.22	8742.4
HTP0409A	T21	MS2	Female	21.2	MMP19.6425.87	6031.9
HTP0409A	T21	MS2	Female	21.2	MMP8.9172.69	1021.7
HTP0409A	T21	MS2	Female	21.2	IL36A.14150.7	8836.9
HTP0409A	T21	MS2	Female	21.2	MPO.2580.83	11533.7
HTP0409A	T21	MS2	Female	21.2	PROK2.10754.113	2569.3
HTP0409A	T21	MS2	Female	21.2	MMP9.2579.17	22455.9
HTP0409A	T21	MS2	Female	21.2	CFD.2946.52	48892.7
HTP0400A	T21	MS1	Male	14.9	OSM.14063.17	726.8
HTP0400A	T21	MS1	Male	14.9	SAA1.15515.2	2935.1
HTP0400A	T21	MS1	Male	14.9	IL6.4673.13	289.4
HTP0400A	T21	MS1	Male	14.9	MMP8.9172.69	1056.5
HTP0400A	T21	MS1	Male	14.9	PLA2G2A.2692.74	1273.8
HTP0400A	T21	MS1	Male	14.9	IL1RN.5353.89	1426.8
HTP0400A	T21	MS1	Male	14.9	IL36A.14150.7	2183.5
HTP0400A	T21	MS1	Male	14.9	MPO.2580.83	11238.8
HTP0400A	T21	MS1	Male	14.9	LCN2.2836.68	869.2
HTP0400A	T21	MS1	Male	14.9	MMP9.2579.17	27256.8
HTP0400A	T21	MS1	Male	14.9	BPI.4126.22	6048.5
HTP0400A	T21	MS1	Male	14.9	PRTN3.13720.95	1616
HTP0400A	T21	MS1	Male	14.9	CRP.4337.49	11874.5
HTP0400A	T21	MS1	Male	14.9	MMP19.6425.87	5115
HTP0400A	T21	MS1	Male	14.9	CFD.2946.52	41057.6
HTP0400A	T21	MS1	Male	14.9	SAA2.18832.65	1604.6
HTP0400A	T21	MS1	Male	14.9	LBP.3074.6	67126.5
HTP0400A	T21	MS1	Male	14.9	PROK2.10754.113	2516.9
HTP0400A	T21	MS1	Male	14.9	C9.3060.43	78174.3
HTP0400A	T21	MS1	Male	14.9	RETN.3046.31	27109.1
HTP0668A	T21	MS1	Female	29.7	OSM.14063.17	723.9
HTP0668A	T21	MS1	Female	29.7	MPO.2580.83	18150.6
HTP0668A	T21	MS1	Female	29.7	IL6.4673.13	276.5
HTP0668A	T21	MS1	Female	29.7	SAA1.15515.2	63878
HTP0668A	T21	MS1	Female	29.7	LCN2.2836.68	1124
HTP0668A	T21	MS1	Female	29.7	PLA2G2A.2692.74	4040.1
HTP0668A	T21	MS1	Female	29.7	MMP8.9172.69	1082.5
HTP0668A	T21	MS1	Female	29.7	IL1RN.5353.89	2588.9
HTP0668A	T21	MS1	Female	29.7	SAA2.18832.65	13350.6
HTP0668A	T21	MS1	Female	29.7	MMP9.2579.17	12427.5
HTP0668A	T21	MS1	Female	29.7	IL36A.14150.7	3344.5
HTP0668A	T21	MS1	Female	29.7	PRTN3.13720.95	3866.7
HTP0668A	T21	MS1	Female	29.7	MMP19.6425.87	5714.5
HTP0668A	T21	MS1	Female	29.7	BPI.4126.22	5066.9
HTP0668A	T21	MS1	Female	29.7	CFD.2946.52	47964.6
HTP0668A	T21	MS1	Female	29.7	CRP.4337.49	40084.1
HTP0668A	T21	MS1	Female	29.7	PROK2.10754.113	2019.5
HTP0668A	T21	MS1	Female	29.7	LBP.3074.6	59406.9
HTP0668A	T21	MS1	Female	29.7	RETN.3046.31	37678.8
HTP0668A	T21	MS1	Female	29.7	C9.3060.43	108129
HTP0494A	T21	MS2	Female	7.1	IL6.4673.13	205
HTP0494A	T21	MS2	Female	7.1	MPO.2580.83	13954.3
HTP0494A	T21	MS2	Female	7.1	SAA2.18832.65	1498
HTP0494A	T21	MS2	Female	7.1	OSM.14063.17	543.9
HTP0494A	T21	MS2	Female	7.1	PLA2G2A.2692.74	1829.9
HTP0494A	T21	MS2	Female	7.1	MMP8.9172.69	886.8
HTP0494A	T21	MS2	Female	7.1	CRP.4337.49	5108.7
HTP0494A	T21	MS2	Female	7.1	SAA1.15515.2	3532.9
HTP0494A	T21	MS2	Female	7.1	LCN2.2836.68	987.2
HTP0494A	T21	MS2	Female	7.1	MMP9.2579.17	18217.1
HTP0494A	T21	MS2	Female	7.1	BPI.4126.22	3753.9
HTP0494A	T21	MS2	Female	7.1	IL36A.14150.7	4887.7
HTP0494A	T21	MS2	Female	7.1	PRTN3.13720.95	2079.5
HTP0494A	T21	MS2	Female	7.1	RETN.3046.31	31461.3
HTP0494A	T21	MS2	Female	7.1	MMP19.6425.87	7396.8
HTP0494A	T21	MS2	Female	7.1	IL1RN.5353.89	1497.4
HTP0494A	T21	MS2	Female	7.1	C9.3060.43	87073.3
HTP0494A	T21	MS2	Female	7.1	LBP.3074.6	55918.4
HTP0494A	T21	MS2	Female	7.1	PROK2.10754.113	1984.8
[truncated: 4,081 more rows]

## Sheet: 4E
SampleID	Karyotype	subtype	Sex	Age	Aptamer	relative_abundance
HTP0109A3	T21	MS1	Female	49	MPO.2580.83	15994
HTP0109A3	T21	MS1	Female	49	PROK2.10754.113	4602.5
HTP0109A3	T21	MS1	Female	49	BPI.4126.22	7454.3
HTP0109A3	T21	MS1	Female	49	CRP.4337.49	28141.5
HTP0109A3	T21	MS1	Female	49	SAA1.15515.2	18450.8
HTP0109A3	T21	MS1	Female	49	LCN2.2836.68	1880.2
HTP0109A3	T21	MS1	Female	49	IL6.4673.13	238.8
HTP0109A3	T21	MS1	Female	49	IL1RN.5353.89	1688.7
HTP0658A	T21	MS1	Male	15.3	LCN2.2836.68	1428.7
HTP0658A	T21	MS1	Male	15.3	PROK2.10754.113	4381.8
HTP0658A	T21	MS1	Male	15.3	BPI.4126.22	12051
HTP0658A	T21	MS1	Male	15.3	CRP.4337.49	49828.8
HTP0658A	T21	MS1	Male	15.3	SAA1.15515.2	72968.2
HTP0658A	T21	MS1	Male	15.3	IL6.4673.13	256.6
HTP0658A	T21	MS1	Male	15.3	MPO.2580.83	14231.3
HTP0658A	T21	MS1	Male	15.3	IL1RN.5353.89	1931.7
HTP0571A	T21	MS3	Male	13.1	MPO.2580.83	22842.8
HTP0571A	T21	MS3	Male	13.1	PROK2.10754.113	3393.2
HTP0571A	T21	MS3	Male	13.1	LCN2.2836.68	1475.9
HTP0571A	T21	MS3	Male	13.1	SAA1.15515.2	6921
HTP0571A	T21	MS3	Male	13.1	CRP.4337.49	21697.9
HTP0571A	T21	MS3	Male	13.1	IL6.4673.13	278.2
HTP0571A	T21	MS3	Male	13.1	BPI.4126.22	3930.9
HTP0571A	T21	MS3	Male	13.1	IL1RN.5353.89	1669.6
HTP0448A	T21	MS2	Male	21.5	SAA1.15515.2	11318.8
HTP0448A	T21	MS2	Male	21.5	LCN2.2836.68	1678.9
HTP0448A	T21	MS2	Male	21.5	PROK2.10754.113	1979
HTP0448A	T21	MS2	Male	21.5	IL1RN.5353.89	1425.8
HTP0448A	T21	MS2	Male	21.5	BPI.4126.22	4389.2
HTP0448A	T21	MS2	Male	21.5	CRP.4337.49	22374.9
HTP0448A	T21	MS2	Male	21.5	MPO.2580.83	12193.3
HTP0448A	T21	MS2	Male	21.5	IL6.4673.13	244.6
HTP0343B	Control	D21	Male	46.2	SAA1.15515.2	8506.2
HTP0343B	Control	D21	Male	46.2	LCN2.2836.68	843.3
HTP0343B	Control	D21	Male	46.2	CRP.4337.49	13313.7
HTP0343B	Control	D21	Male	46.2	MPO.2580.83	15846.2
HTP0343B	Control	D21	Male	46.2	BPI.4126.22	6996.5
HTP0343B	Control	D21	Male	46.2	IL6.4673.13	225
HTP0343B	Control	D21	Male	46.2	PROK2.10754.113	1951.7
HTP0343B	Control	D21	Male	46.2	IL1RN.5353.89	1622.9
HTP0637A	T21	MS3	Female	20.1	SAA1.15515.2	35496.8
HTP0637A	T21	MS3	Female	20.1	CRP.4337.49	55180.5
HTP0637A	T21	MS3	Female	20.1	PROK2.10754.113	4764
HTP0637A	T21	MS3	Female	20.1	MPO.2580.83	11902
HTP0637A	T21	MS3	Female	20.1	IL6.4673.13	242.4
HTP0637A	T21	MS3	Female	20.1	IL1RN.5353.89	1792.7
HTP0637A	T21	MS3	Female	20.1	LCN2.2836.68	954
HTP0637A	T21	MS3	Female	20.1	BPI.4126.22	4455.9
HTP0650A	T21	MS1	Female	45.7	SAA1.15515.2	24847.1
HTP0650A	T21	MS1	Female	45.7	MPO.2580.83	8887.3
HTP0650A	T21	MS1	Female	45.7	IL6.4673.13	365.2
HTP0650A	T21	MS1	Female	45.7	PROK2.10754.113	4212.3
HTP0650A	T21	MS1	Female	45.7	CRP.4337.49	48947.9
HTP0650A	T21	MS1	Female	45.7	BPI.4126.22	8331.2
HTP0650A	T21	MS1	Female	45.7	IL1RN.5353.89	2083.4
HTP0650A	T21	MS1	Female	45.7	LCN2.2836.68	1480.1
HTP0605A	T21	MS3	Male	17.5	IL6.4673.13	218.2
HTP0605A	T21	MS3	Male	17.5	PROK2.10754.113	6331.3
HTP0605A	T21	MS3	Male	17.5	BPI.4126.22	16247
HTP0605A	T21	MS3	Male	17.5	MPO.2580.83	17859.6
HTP0605A	T21	MS3	Male	17.5	LCN2.2836.68	1333.8
HTP0605A	T21	MS3	Male	17.5	IL1RN.5353.89	1967.2
HTP0605A	T21	MS3	Male	17.5	CRP.4337.49	3125.4
HTP0605A	T21	MS3	Male	17.5	SAA1.15515.2	11382.6
HTP0101A2	T21	MS3	Female	31.3	IL6.4673.13	268.3
HTP0101A2	T21	MS3	Female	31.3	MPO.2580.83	14057.4
HTP0101A2	T21	MS3	Female	31.3	IL1RN.5353.89	2259.2
HTP0101A2	T21	MS3	Female	31.3	CRP.4337.49	62717.7
HTP0101A2	T21	MS3	Female	31.3	PROK2.10754.113	11294.3
HTP0101A2	T21	MS3	Female	31.3	LCN2.2836.68	1605.2
HTP0101A2	T21	MS3	Female	31.3	BPI.4126.22	9047.6
HTP0101A2	T21	MS3	Female	31.3	SAA1.15515.2	72278.4
HTP0561A	T21	MS3	Male	13.7	PROK2.10754.113	2169.8
HTP0561A	T21	MS3	Male	13.7	MPO.2580.83	15568.7
HTP0561A	T21	MS3	Male	13.7	BPI.4126.22	4051.3
HTP0561A	T21	MS3	Male	13.7	IL1RN.5353.89	1556.1
HTP0561A	T21	MS3	Male	13.7	SAA1.15515.2	3458.7
HTP0561A	T21	MS3	Male	13.7	LCN2.2836.68	1282
HTP0561A	T21	MS3	Male	13.7	IL6.4673.13	204
HTP0561A	T21	MS3	Male	13.7	CRP.4337.49	6297.3
HTP0104B2	Control	D21	Female	36.6	SAA1.15515.2	5460.4
HTP0104B2	Control	D21	Female	36.6	MPO.2580.83	13294.9
HTP0104B2	Control	D21	Female	36.6	PROK2.10754.113	2647.2
HTP0104B2	Control	D21	Female	36.6	IL6.4673.13	212.9
HTP0104B2	Control	D21	Female	36.6	IL1RN.5353.89	1795.5
HTP0104B2	Control	D21	Female	36.6	CRP.4337.49	11082.1
HTP0104B2	Control	D21	Female	36.6	LCN2.2836.68	1070
HTP0104B2	Control	D21	Female	36.6	BPI.4126.22	7151.2
HTP0018B3	Control	D21	Female	57	MPO.2580.83	10643.1
HTP0018B3	Control	D21	Female	57	PROK2.10754.113	2198.4
HTP0018B3	Control	D21	Female	57	IL1RN.5353.89	1436.7
HTP0018B3	Control	D21	Female	57	CRP.4337.49	3066.6
HTP0018B3	Control	D21	Female	57	LCN2.2836.68	717.7
HTP0018B3	Control	D21	Female	57	BPI.4126.22	3264.5
HTP0018B3	Control	D21	Female	57	SAA1.15515.2	9707.7
HTP0018B3	Control	D21	Female	57	IL6.4673.13	202.1
HTP0584A	T21	MS2	Male	29.3	IL1RN.5353.89	1645.2
HTP0584A	T21	MS2	Male	29.3	MPO.2580.83	16995.3
HTP0584A	T21	MS2	Male	29.3	PROK2.10754.113	2297.8
HTP0584A	T21	MS2	Male	29.3	LCN2.2836.68	1264
HTP0584A	T21	MS2	Male	29.3	IL6.4673.13	246
HTP0584A	T21	MS2	Male	29.3	CRP.4337.49	34254.9
HTP0584A	T21	MS2	Male	29.3	BPI.4126.22	6506.7
HTP0584A	T21	MS2	Male	29.3	SAA1.15515.2	11880.6
HTP0407A	T21	MS3	Male	43.5	CRP.4337.49	5148.7
HTP0407A	T21	MS3	Male	43.5	PROK2.10754.113	2105
HTP0407A	T21	MS3	Male	43.5	IL1RN.5353.89	1422.2
HTP0407A	T21	MS3	Male	43.5	MPO.2580.83	10506.9
HTP0407A	T21	MS3	Male	43.5	LCN2.2836.68	1036.4
HTP0407A	T21	MS3	Male	43.5	BPI.4126.22	4274.8
HTP0407A	T21	MS3	Male	43.5	IL6.4673.13	207.5
HTP0407A	T21	MS3	Male	43.5	SAA1.15515.2	9420.1
HTP0450A	T21	MS1	Male	15.4	MPO.2580.83	8925.5
HTP0450A	T21	MS1	Male	15.4	SAA1.15515.2	14351.9
HTP0450A	T21	MS1	Male	15.4	IL6.4673.13	221.1
HTP0450A	T21	MS1	Male	15.4	IL1RN.5353.89	1291.1
HTP0450A	T21	MS1	Male	15.4	PROK2.10754.113	2038.3
HTP0450A	T21	MS1	Male	15.4	LCN2.2836.68	1212.2
HTP0450A	T21	MS1	Male	15.4	CRP.4337.49	15070.3
HTP0450A	T21	MS1	Male	15.4	BPI.4126.22	5383.4
HTP0659A	T21	MS1	Female	36.5	SAA1.15515.2	23363.2
HTP0659A	T21	MS1	Female	36.5	MPO.2580.83	12792
HTP0659A	T21	MS1	Female	36.5	IL6.4673.13	228.1
HTP0659A	T21	MS1	Female	36.5	PROK2.10754.113	1859.1
HTP0659A	T21	MS1	Female	36.5	CRP.4337.49	35794.9
HTP0659A	T21	MS1	Female	36.5	LCN2.2836.68	952.7
HTP0659A	T21	MS1	Female	36.5	BPI.4126.22	1992.4
HTP0659A	T21	MS1	Female	36.5	IL1RN.5353.89	1381.7
HTP0661A	T21	MS1	Male	28.4	MPO.2580.83	13713.8
HTP0661A	T21	MS1	Male	28.4	SAA1.15515.2	6802.9
HTP0661A	T21	MS1	Male	28.4	PROK2.10754.113	1209.3
HTP0661A	T21	MS1	Male	28.4	BPI.4126.22	2493.8
HTP0661A	T21	MS1	Male	28.4	CRP.4337.49	36815.6
HTP0661A	T21	MS1	Male	28.4	IL1RN.5353.89	1394.6
HTP0661A	T21	MS1	Male	28.4	LCN2.2836.68	1228.1
HTP0661A	T21	MS1	Male	28.4	IL6.4673.13	210.1
HTP0242B3	Control	D21	Female	20.3	MPO.2580.83	20930
HTP0242B3	Control	D21	Female	20.3	BPI.4126.22	8311.3
HTP0242B3	Control	D21	Female	20.3	SAA1.15515.2	5762.3
HTP0242B3	Control	D21	Female	20.3	LCN2.2836.68	1151.8
HTP0242B3	Control	D21	Female	20.3	PROK2.10754.113	3292
HTP0242B3	Control	D21	Female	20.3	IL1RN.5353.89	2105.4
HTP0242B3	Control	D21	Female	20.3	CRP.4337.49	25689.3
HTP0242B3	Control	D21	Female	20.3	IL6.4673.13	224.4
HTP0413A	T21	MS2	Female	22.5	MPO.2580.83	7373.8
HTP0413A	T21	MS2	Female	22.5	PROK2.10754.113	1936.3
HTP0413A	T21	MS2	Female	22.5	BPI.4126.22	4405.4
HTP0413A	T21	MS2	Female	22.5	LCN2.2836.68	1133
HTP0413A	T21	MS2	Female	22.5	IL6.4673.13	271.6
HTP0413A	T21	MS2	Female	22.5	SAA1.15515.2	20261.5
HTP0413A	T21	MS2	Female	22.5	IL1RN.5353.89	1418.4
HTP0413A	T21	MS2	Female	22.5	CRP.4337.49	24893.7
HTP0487A	T21	MS2	Male	4.6	LCN2.2836.68	1282.6
HTP0487A	T21	MS2	Male	4.6	MPO.2580.83	19455.8
HTP0487A	T21	MS2	Male	4.6	IL1RN.5353.89	1791.2
HTP0487A	T21	MS2	Male	4.6	CRP.4337.49	2567.1
HTP0487A	T21	MS2	Male	4.6	IL6.4673.13	223.3
HTP0487A	T21	MS2	Male	4.6	SAA1.15515.2	1433.2
HTP0487A	T21	MS2	Male	4.6	PROK2.10754.113	1852.3
HTP0487A	T21	MS2	Male	4.6	BPI.4126.22	2653.2
HTP0107A3	T21	MS2	Female	33.7	LCN2.2836.68	1436.4
HTP0107A3	T21	MS2	Female	33.7	SAA1.15515.2	37436.5
HTP0107A3	T21	MS2	Female	33.7	BPI.4126.22	9484.4
HTP0107A3	T21	MS2	Female	33.7	PROK2.10754.113	5383.9
HTP0107A3	T21	MS2	Female	33.7	CRP.4337.49	51594.2
HTP0107A3	T21	MS2	Female	33.7	IL1RN.5353.89	1867.7
HTP0107A3	T21	MS2	Female	33.7	MPO.2580.83	9388.5
HTP0107A3	T21	MS2	Female	33.7	IL6.4673.13	380.6
HTP0346B	Control	D21	Female	37.1	SAA1.15515.2	7064
HTP0346B	Control	D21	Female	37.1	MPO.2580.83	6646.1
HTP0346B	Control	D21	Female	37.1	BPI.4126.22	4089.6
HTP0346B	Control	D21	Female	37.1	CRP.4337.49	6481.8
HTP0346B	Control	D21	Female	37.1	PROK2.10754.113	3476.5
HTP0346B	Control	D21	Female	37.1	LCN2.2836.68	640.4
HTP0346B	Control	D21	Female	37.1	IL1RN.5353.89	2113.2
HTP0346B	Control	D21	Female	37.1	IL6.4673.13	203.6
HTP0347B	Control	D21	Female	14	SAA1.15515.2	25042.2
HTP0347B	Control	D21	Female	14	BPI.4126.22	4118.6
HTP0347B	Control	D21	Female	14	LCN2.2836.68	723.1
HTP0347B	Control	D21	Female	14	MPO.2580.83	13704.4
HTP0347B	Control	D21	Female	14	PROK2.10754.113	2201.9
HTP0347B	Control	D21	Female	14	CRP.4337.49	29675.4
HTP0347B	Control	D21	Female	14	IL1RN.5353.89	1437.3
HTP0347B	Control	D21	Female	14	IL6.4673.13	276.9
HTP0058B2	Control	D21	Male	33.8	MPO.2580.83	10325.6
HTP0058B2	Control	D21	Male	33.8	CRP.4337.49	3016
HTP0058B2	Control	D21	Male	33.8	SAA1.15515.2	13299.5
HTP0058B2	Control	D21	Male	33.8	PROK2.10754.113	1128.3
HTP0058B2	Control	D21	Male	33.8	LCN2.2836.68	1101.1
HTP0058B2	Control	D21	Male	33.8	IL1RN.5353.89	1303.9
HTP0058B2	Control	D21	Male	33.8	IL6.4673.13	221.1
HTP0058B2	Control	D21	Male	33.8	BPI.4126.22	3716.2
HTP0446A	T21	MS1	Female	31.7	MPO.2580.83	8935.7
HTP0446A	T21	MS1	Female	31.7	IL1RN.5353.89	1526.8
HTP0446A	T21	MS1	Female	31.7	PROK2.10754.113	6107.6
HTP0446A	T21	MS1	Female	31.7	LCN2.2836.68	1028.4
HTP0446A	T21	MS1	Female	31.7	CRP.4337.49	43211
HTP0446A	T21	MS1	Female	31.7	SAA1.15515.2	52240.3
HTP0446A	T21	MS1	Female	31.7	BPI.4126.22	2907.3
HTP0446A	T21	MS1	Female	31.7	IL6.4673.13	266.3
HTP0576B	Control	D21	Female	11.2	SAA1.15515.2	4792.6
HTP0576B	Control	D21	Female	11.2	MPO.2580.83	13283.3
HTP0576B	Control	D21	Female	11.2	CRP.4337.49	4440.7
HTP0576B	Control	D21	Female	11.2	IL6.4673.13	230.3
HTP0576B	Control	D21	Female	11.2	PROK2.10754.113	1840.1
HTP0576B	Control	D21	Female	11.2	IL1RN.5353.89	3100.7
HTP0576B	Control	D21	Female	11.2	BPI.4126.22	4251.4
HTP0576B	Control	D21	Female	11.2	LCN2.2836.68	601.8
HTP0627A	T21	MS3	Female	21.1	SAA1.15515.2	36661.1
HTP0627A	T21	MS3	Female	21.1	CRP.4337.49	47225
HTP0627A	T21	MS3	Female	21.1	PROK2.10754.113	7682.2
HTP0627A	T21	MS3	Female	21.1	MPO.2580.83	13488.1
HTP0627A	T21	MS3	Female	21.1	IL1RN.5353.89	1926.4
HTP0627A	T21	MS3	Female	21.1	IL6.4673.13	328.3
HTP0627A	T21	MS3	Female	21.1	LCN2.2836.68	1368.1
HTP0627A	T21	MS3	Female	21.1	BPI.4126.22	11346.2
HTP0463A	T21	MS1	Female	28.3	SAA1.15515.2	30233.4
HTP0463A	T21	MS1	Female	28.3	MPO.2580.83	15294.8
HTP0463A	T21	MS1	Female	28.3	IL6.4673.13	255.1
HTP0463A	T21	MS1	Female	28.3	PROK2.10754.113	2518.6
HTP0463A	T21	MS1	Female	28.3	IL1RN.5353.89	1589.3
HTP0463A	T21	MS1	Female	28.3	LCN2.2836.68	1134.5
HTP0463A	T21	MS1	Female	28.3	CRP.4337.49	28082.5
HTP0463A	T21	MS1	Female	28.3	BPI.4126.22	2435.3
HTP0586A	T21	MS3	Male	31.9	SAA1.15515.2	59180.8
HTP0586A	T21	MS3	Male	31.9	MPO.2580.83	11414.6
HTP0586A	T21	MS3	Male	31.9	IL6.4673.13	506.5
HTP0586A	T21	MS3	Male	31.9	IL1RN.5353.89	3439.2
HTP0586A	T21	MS3	Male	31.9	PROK2.10754.113	4455.1
HTP0586A	T21	MS3	Male	31.9	LCN2.2836.68	1669.6
HTP0586A	T21	MS3	Male	31.9	CRP.4337.49	45182.2
HTP0586A	T21	MS3	Male	31.9	BPI.4126.22	4982
HTP0480A	T21	MS1	Female	21.9	SAA1.15515.2	71655.9
HTP0480A	T21	MS1	Female	21.9	IL6.4673.13	278.7
HTP0480A	T21	MS1	Female	21.9	MPO.2580.83	14378.1
HTP0480A	T21	MS1	Female	21.9	PROK2.10754.113	3870.5
HTP0480A	T21	MS1	Female	21.9	IL1RN.5353.89	1691.7
HTP0480A	T21	MS1	Female	21.9	BPI.4126.22	6792.9
HTP0480A	T21	MS1	Female	21.9	LCN2.2836.68	1412.8
HTP0480A	T21	MS1	Female	21.9	CRP.4337.49	44540.8
HTP0567B	Control	D21	Female	23	CRP.4337.49	9252.6
HTP0567B	Control	D21	Female	23	SAA1.15515.2	8850
HTP0567B	Control	D21	Female	23	BPI.4126.22	9944.5
HTP0567B	Control	D21	Female	23	PROK2.10754.113	4020.7
HTP0567B	Control	D21	Female	23	IL6.4673.13	205.1
HTP0567B	Control	D21	Female	23	IL1RN.5353.89	2962.8
HTP0567B	Control	D21	Female	23	MPO.2580.83	15884.5
HTP0567B	Control	D21	Female	23	LCN2.2836.68	1103.5
HTP0066A2	T21	MS1	Male	14.7	BPI.4126.22	3395.8
HTP0066A2	T21	MS1	Male	14.7	CRP.4337.49	13713.5
HTP0066A2	T21	MS1	Male	14.7	LCN2.2836.68	1402.8
HTP0066A2	T21	MS1	Male	14.7	SAA1.15515.2	4740.2
HTP0066A2	T21	MS1	Male	14.7	IL6.4673.13	208
HTP0066A2	T21	MS1	Male	14.7	PROK2.10754.113	1443.5
HTP0066A2	T21	MS1	Male	14.7	MPO.2580.83	10682.3
HTP0066A2	T21	MS1	Male	14.7	IL1RN.5353.89	1348.8
HTP0615B	Control	D21	Male	9.2	BPI.4126.22	2841.6
HTP0615B	Control	D21	Male	9.2	IL6.4673.13	248.3
HTP0615B	Control	D21	Male	9.2	CRP.4337.49	13813.3
HTP0615B	Control	D21	Male	9.2	SAA1.15515.2	4185.2
HTP0615B	Control	D21	Male	9.2	MPO.2580.83	14789.6
HTP0615B	Control	D21	Male	9.2	IL1RN.5353.89	2027.6
HTP0615B	Control	D21	Male	9.2	PROK2.10754.113	2047.5
HTP0615B	Control	D21	Male	9.2	LCN2.2836.68	443.2
HTP0444B2	Control	D21	Female	9.9	BPI.4126.22	8425.1
HTP0444B2	Control	D21	Female	9.9	CRP.4337.49	4234.3
HTP0444B2	Control	D21	Female	9.9	SAA1.15515.2	6107.1
HTP0444B2	Control	D21	Female	9.9	IL6.4673.13	229.1
HTP0444B2	Control	D21	Female	9.9	PROK2.10754.113	3226.5
HTP0444B2	Control	D21	Female	9.9	MPO.2580.83	14125.5
HTP0444B2	Control	D21	Female	9.9	LCN2.2836.68	831.9
HTP0444B2	Control	D21	Female	9.9	IL1RN.5353.89	2032.6
HTP0545A	T21	MS1	Male	18.1	BPI.4126.22	10834.7
HTP0545A	T21	MS1	Male	18.1	IL6.4673.13	218.6
HTP0545A	T21	MS1	Male	18.1	CRP.4337.49	37884.1
HTP0545A	T21	MS1	Male	18.1	SAA1.15515.2	74120.5
HTP0545A	T21	MS1	Male	18.1	MPO.2580.83	11935.9
HTP0545A	T21	MS1	Male	18.1	IL1RN.5353.89	2694.4
HTP0545A	T21	MS1	Male	18.1	PROK2.10754.113	5404.5
HTP0545A	T21	MS1	Male	18.1	LCN2.2836.68	1300.5
HTP0213A3	T21	MS2	Male	46.3	BPI.4126.22	6194.2
HTP0213A3	T21	MS2	Male	46.3	SAA1.15515.2	151406
HTP0213A3	T21	MS2	Male	46.3	CRP.4337.49	58521.5
HTP0213A3	T21	MS2	Male	46.3	MPO.2580.83	11986.3
HTP0213A3	T21	MS2	Male	46.3	IL6.4673.13	339.3
HTP0213A3	T21	MS2	Male	46.3	IL1RN.5353.89	3063.8
HTP0213A3	T21	MS2	Male	46.3	LCN2.2836.68	1396.2
HTP0213A3	T21	MS2	Male	46.3	PROK2.10754.113	3394.5
HTP0543A	T21	MS2	Male	36.9	IL1RN.5353.89	1655.5
HTP0543A	T21	MS2	Male	36.9	BPI.4126.22	5192.9
HTP0543A	T21	MS2	Male	36.9	LCN2.2836.68	1586.4
HTP0543A	T21	MS2	Male	36.9	MPO.2580.83	18988.8
HTP0543A	T21	MS2	Male	36.9	CRP.4337.49	48370.7
HTP0543A	T21	MS2	Male	36.9	SAA1.15515.2	75487.2
HTP0543A	T21	MS2	Male	36.9	IL6.4673.13	244.7
HTP0543A	T21	MS2	Male	36.9	PROK2.10754.113	3075.5
HTP0118B	Control	D21	Male	44.3	MPO.2580.83	11296
HTP0118B	Control	D21	Male	44.3	BPI.4126.22	3905.4
HTP0118B	Control	D21	Male	44.3	LCN2.2836.68	720.1
HTP0118B	Control	D21	Male	44.3	IL1RN.5353.89	1624.4
HTP0118B	Control	D21	Male	44.3	PROK2.10754.113	1179
HTP0118B	Control	D21	Male	44.3	IL6.4673.13	241.6
HTP0118B	Control	D21	Male	44.3	SAA1.15515.2	4998.4
HTP0118B	Control	D21	Male	44.3	CRP.4337.49	6177.8
HTP0100B2	Control	D21	Female	33.5	BPI.4126.22	1393.9
HTP0100B2	Control	D21	Female	33.5	MPO.2580.83	10363.5
HTP0100B2	Control	D21	Female	33.5	LCN2.2836.68	836.1
HTP0100B2	Control	D21	Female	33.5	IL6.4673.13	202.8
HTP0100B2	Control	D21	Female	33.5	IL1RN.5353.89	1557.2
HTP0100B2	Control	D21	Female	33.5	SAA1.15515.2	7681.6
HTP0100B2	Control	D21	Female	33.5	PROK2.10754.113	1378
HTP0100B2	Control	D21	Female	33.5	CRP.4337.49	13209.9
HTP0632A	T21	MS2	Female	26.4	IL1RN.5353.89	1365.5
HTP0632A	T21	MS2	Female	26.4	SAA1.15515.2	9856.9
HTP0632A	T21	MS2	Female	26.4	IL6.4673.13	192.3
HTP0632A	T21	MS2	Female	26.4	CRP.4337.49	6620.4
HTP0632A	T21	MS2	Female	26.4	PROK2.10754.113	2111.8
HTP0632A	T21	MS2	Female	26.4	BPI.4126.22	8727.7
HTP0632A	T21	MS2	Female	26.4	LCN2.2836.68	1116.6
HTP0632A	T21	MS2	Female	26.4	MPO.2580.83	13208.9
HTP0546A	T21	MS2	Female	51.4	SAA1.15515.2	13694.6
HTP0546A	T21	MS2	Female	51.4	PROK2.10754.113	2496.2
HTP0546A	T21	MS2	Female	51.4	IL1RN.5353.89	1681.7
HTP0546A	T21	MS2	Female	51.4	CRP.4337.49	26923.3
HTP0546A	T21	MS2	Female	51.4	IL6.4673.13	216.1
HTP0546A	T21	MS2	Female	51.4	MPO.2580.83	9016.1
HTP0546A	T21	MS2	Female	51.4	LCN2.2836.68	981.7
HTP0546A	T21	MS2	Female	51.4	BPI.4126.22	5108.8
HTP0288B	Control	D21	Male	9.2	IL6.4673.13	241.9
HTP0288B	Control	D21	Male	9.2	SAA1.15515.2	1829.7
HTP0288B	Control	D21	Male	9.2	MPO.2580.83	13456.7
HTP0288B	Control	D21	Male	9.2	CRP.4337.49	2168.5
HTP0288B	Control	D21	Male	9.2	BPI.4126.22	3602.3
HTP0288B	Control	D21	Male	9.2	IL1RN.5353.89	1662
HTP0288B	Control	D21	Male	9.2	PROK2.10754.113	1428.5
HTP0288B	Control	D21	Male	9.2	LCN2.2836.68	680.2
HTP0649B	Control	D21	Female	44.6	CRP.4337.49	51008.5
HTP0649B	Control	D21	Female	44.6	SAA1.15515.2	29925.5
HTP0649B	Control	D21	Female	44.6	IL6.4673.13	228.9
HTP0649B	Control	D21	Female	44.6	MPO.2580.83	12557.1
HTP0649B	Control	D21	Female	44.6	BPI.4126.22	4204.6
HTP0649B	Control	D21	Female	44.6	IL1RN.5353.89	2637.7
HTP0649B	Control	D21	Female	44.6	PROK2.10754.113	3810.6
HTP0649B	Control	D21	Female	44.6	LCN2.2836.68	717.9
HTP0638A	T21	MS3	Female	32.7	MPO.2580.83	18912.4
HTP0638A	T21	MS3	Female	32.7	IL1RN.5353.89	2488.9
HTP0638A	T21	MS3	Female	32.7	CRP.4337.49	46243.2
HTP0638A	T21	MS3	Female	32.7	IL6.4673.13	573.3
HTP0638A	T21	MS3	Female	32.7	PROK2.10754.113	14908.5
HTP0638A	T21	MS3	Female	32.7	SAA1.15515.2	127971
HTP0638A	T21	MS3	Female	32.7	BPI.4126.22	10000.7
HTP0638A	T21	MS3	Female	32.7	LCN2.2836.68	1648.5
HTP0612A	T21	MS1	Male	11.4	IL1RN.5353.89	1598.3
HTP0612A	T21	MS1	Male	11.4	LCN2.2836.68	902.1
HTP0612A	T21	MS1	Male	11.4	SAA1.15515.2	1400.7
HTP0612A	T21	MS1	Male	11.4	BPI.4126.22	2760
HTP0612A	T21	MS1	Male	11.4	CRP.4337.49	2489.8
HTP0612A	T21	MS1	Male	11.4	PROK2.10754.113	1410.9
HTP0612A	T21	MS1	Male	11.4	MPO.2580.83	8987.6
HTP0612A	T21	MS1	Male	11.4	IL6.4673.13	238.2
HTP0263A2	T21	MS2	Female	12.4	SAA1.15515.2	3683.9
HTP0263A2	T21	MS2	Female	12.4	IL1RN.5353.89	1350.6
HTP0263A2	T21	MS2	Female	12.4	LCN2.2836.68	1399
HTP0263A2	T21	MS2	Female	12.4	MPO.2580.83	20674.4
HTP0263A2	T21	MS2	Female	12.4	PROK2.10754.113	1931.1
HTP0263A2	T21	MS2	Female	12.4	BPI.4126.22	3156.6
HTP0263A2	T21	MS2	Female	12.4	CRP.4337.49	5344.6
HTP0263A2	T21	MS2	Female	12.4	IL6.4673.13	286.3
HTP0382A	T21	MS3	Male	39.5	SAA1.15515.2	8942.1
HTP0382A	T21	MS3	Male	39.5	IL1RN.5353.89	1648.9
HTP0382A	T21	MS3	Male	39.5	MPO.2580.83	17068.3
HTP0382A	T21	MS3	Male	39.5	LCN2.2836.68	2086.1
HTP0382A	T21	MS3	Male	39.5	PROK2.10754.113	1888.5
HTP0382A	T21	MS3	Male	39.5	BPI.4126.22	8670.4
HTP0382A	T21	MS3	Male	39.5	IL6.4673.13	199.6
HTP0382A	T21	MS3	Male	39.5	CRP.4337.49	11288.9
HTP0626A	T21	MS2	Male	14.2	LCN2.2836.68	931.5
HTP0626A	T21	MS2	Male	14.2	MPO.2580.83	10692.7
HTP0626A	T21	MS2	Male	14.2	PROK2.10754.113	1103.8
HTP0626A	T21	MS2	Male	14.2	BPI.4126.22	5394.5
HTP0626A	T21	MS2	Male	14.2	IL1RN.5353.89	2789.5
HTP0626A	T21	MS2	Male	14.2	SAA1.15515.2	1855
HTP0626A	T21	MS2	Male	14.2	CRP.4337.49	2965
HTP0626A	T21	MS2	Male	14.2	IL6.4673.13	227.1
HTP0375A	T21	MS1	Female	10.9	PROK2.10754.113	876.2
HTP0375A	T21	MS1	Female	10.9	LCN2.2836.68	907.4
HTP0375A	T21	MS1	Female	10.9	MPO.2580.83	11131
HTP0375A	T21	MS1	Female	10.9	SAA1.15515.2	2283
HTP0375A	T21	MS1	Female	10.9	IL6.4673.13	227.4
HTP0375A	T21	MS1	Female	10.9	CRP.4337.49	675.1
HTP0375A	T21	MS1	Female	10.9	BPI.4126.22	2118.7
HTP0375A	T21	MS1	Female	10.9	IL1RN.5353.89	1356.4
HTP0070A3	T21	MS3	Male	24.9	PROK2.10754.113	2443.4
HTP0070A3	T21	MS3	Male	24.9	MPO.2580.83	11433.4
HTP0070A3	T21	MS3	Male	24.9	IL1RN.5353.89	1523.7
HTP0070A3	T21	MS3	Male	24.9	CRP.4337.49	13743.5
HTP0070A3	T21	MS3	Male	24.9	BPI.4126.22	7077.6
HTP0070A3	T21	MS3	Male	24.9	SAA1.15515.2	4474.5
HTP0070A3	T21	MS3	Male	24.9	IL6.4673.13	210.8
HTP0070A3	T21	MS3	Male	24.9	LCN2.2836.68	1514.1
HTP0198A3	T21	MS2	Male	36.3	CRP.4337.49	37208.2
HTP0198A3	T21	MS2	Male	36.3	SAA1.15515.2	10924.2
HTP0198A3	T21	MS2	Male	36.3	BPI.4126.22	5828
HTP0198A3	T21	MS2	Male	36.3	MPO.2580.83	11540
HTP0198A3	T21	MS2	Male	36.3	IL6.4673.13	311
HTP0198A3	T21	MS2	Male	36.3	PROK2.10754.113	4387
HTP0198A3	T21	MS2	Male	36.3	LCN2.2836.68	1373.9
HTP0198A3	T21	MS2	Male	36.3	IL1RN.5353.89	1361.9
HTP0103A2	T21	MS1	Female	1.6	IL6.4673.13	214
HTP0103A2	T21	MS1	Female	1.6	SAA1.15515.2	3794.2
HTP0103A2	T21	MS1	Female	1.6	MPO.2580.83	9223.9
HTP0103A2	T21	MS1	Female	1.6	BPI.4126.22	4342.3
HTP0103A2	T21	MS1	Female	1.6	CRP.4337.49	1668.3
HTP0103A2	T21	MS1	Female	1.6	PROK2.10754.113	1268.2
HTP0103A2	T21	MS1	Female	1.6	IL1RN.5353.89	1656.4
HTP0103A2	T21	MS1	Female	1.6	LCN2.2836.68	870.5
HTP0665A	T21	MS1	Female	23.4	CRP.4337.49	59602.1
HTP0665A	T21	MS1	Female	23.4	MPO.2580.83	16816
HTP0665A	T21	MS1	Female	23.4	IL6.4673.13	285.5
HTP0665A	T21	MS1	Female	23.4	SAA1.15515.2	59908.1
HTP0665A	T21	MS1	Female	23.4	LCN2.2836.68	1634.8
HTP0665A	T21	MS1	Female	23.4	IL1RN.5353.89	2598.4
HTP0665A	T21	MS1	Female	23.4	PROK2.10754.113	2583.8
HTP0665A	T21	MS1	Female	23.4	BPI.4126.22	7922.5
HTP0534A	T21	MS1	Male	36.9	IL1RN.5353.89	1568.2
HTP0534A	T21	MS1	Male	36.9	SAA1.15515.2	6234.2
HTP0534A	T21	MS1	Male	36.9	IL6.4673.13	250.1
HTP0534A	T21	MS1	Male	36.9	CRP.4337.49	34046.8
HTP0534A	T21	MS1	Male	36.9	BPI.4126.22	4679.2
HTP0534A	T21	MS1	Male	36.9	PROK2.10754.113	3038.5
HTP0534A	T21	MS1	Male	36.9	MPO.2580.83	13455.5
HTP0534A	T21	MS1	Male	36.9	LCN2.2836.68	1245.2
HTP0642A	T21	MS3	Female	25.2	BPI.4126.22	5349.5
HTP0642A	T21	MS3	Female	25.2	SAA1.15515.2	32034.7
HTP0642A	T21	MS3	Female	25.2	MPO.2580.83	8303.4
HTP0642A	T21	MS3	Female	25.2	CRP.4337.49	50142.7
HTP0642A	T21	MS3	Female	25.2	PROK2.10754.113	3611.9
HTP0642A	T21	MS3	Female	25.2	IL1RN.5353.89	1569.5
HTP0642A	T21	MS3	Female	25.2	LCN2.2836.68	1375.6
HTP0642A	T21	MS3	Female	25.2	IL6.4673.13	221.6
HTP0202B	Control	D21	Male	61.3	CRP.4337.49	3528.6
HTP0202B	Control	D21	Male	61.3	MPO.2580.83	9325.6
HTP0202B	Control	D21	Male	61.3	SAA1.15515.2	3216.6
HTP0202B	Control	D21	Male	61.3	BPI.4126.22	6136.8
HTP0202B	Control	D21	Male	61.3	IL6.4673.13	205.3
HTP0202B	Control	D21	Male	61.3	IL1RN.5353.89	1366.1
HTP0202B	Control	D21	Male	61.3	PROK2.10754.113	2781.1
HTP0202B	Control	D21	Male	61.3	LCN2.2836.68	1021.8
HTP0582B	Control	D21	Female	33.1	SAA1.15515.2	22387.3
HTP0582B	Control	D21	Female	33.1	IL1RN.5353.89	2034.8
HTP0582B	Control	D21	Female	33.1	MPO.2580.83	12988.6
HTP0582B	Control	D21	Female	33.1	CRP.4337.49	49254.5
HTP0582B	Control	D21	Female	33.1	BPI.4126.22	3417.3
HTP0582B	Control	D21	Female	33.1	IL6.4673.13	232.9
HTP0582B	Control	D21	Female	33.1	LCN2.2836.68	728.1
HTP0582B	Control	D21	Female	33.1	PROK2.10754.113	2346.5
HTP0564A	T21	MS1	Male	14.2	CRP.4337.49	11879.1
HTP0564A	T21	MS1	Male	14.2	SAA1.15515.2	6494.6
HTP0564A	T21	MS1	Male	14.2	IL6.4673.13	871
HTP0564A	T21	MS1	Male	14.2	PROK2.10754.113	1420
HTP0564A	T21	MS1	Male	14.2	MPO.2580.83	12256.7
HTP0564A	T21	MS1	Male	14.2	LCN2.2836.68	1185.8
HTP0564A	T21	MS1	Male	14.2	BPI.4126.22	4455.5
HTP0564A	T21	MS1	Male	14.2	IL1RN.5353.89	1816.8
HTP0318A3	T21	MS1	Male	30.5	SAA1.15515.2	5050.1
HTP0318A3	T21	MS1	Male	30.5	CRP.4337.49	2343.9
HTP0318A3	T21	MS1	Male	30.5	MPO.2580.83	16000
HTP0318A3	T21	MS1	Male	30.5	IL6.4673.13	225.7
HTP0318A3	T21	MS1	Male	30.5	PROK2.10754.113	1800.6
HTP0318A3	T21	MS1	Male	30.5	LCN2.2836.68	1414
HTP0318A3	T21	MS1	Male	30.5	BPI.4126.22	4216.8
HTP0318A3	T21	MS1	Male	30.5	IL1RN.5353.89	1338
HTP0410A	T21	MS2	Male	24	CRP.4337.49	18548
HTP0410A	T21	MS2	Male	24	SAA1.15515.2	7304.1
HTP0410A	T21	MS2	Male	24	IL6.4673.13	225.4
HTP0410A	T21	MS2	Male	24	MPO.2580.83	15119.9
HTP0410A	T21	MS2	Male	24	PROK2.10754.113	2359.3
HTP0410A	T21	MS2	Male	24	BPI.4126.22	6798
HTP0410A	T21	MS2	Male	24	IL1RN.5353.89	1691.3
HTP0410A	T21	MS2	Male	24	LCN2.2836.68	1430.9
HTP0328A	T21	MS2	Female	41.2	IL6.4673.13	265.9
HTP0328A	T21	MS2	Female	41.2	LCN2.2836.68	1412
HTP0328A	T21	MS2	Female	41.2	MPO.2580.83	17780.9
HTP0328A	T21	MS2	Female	41.2	PROK2.10754.113	2035.8
HTP0328A	T21	MS2	Female	41.2	CRP.4337.49	45701.1
HTP0328A	T21	MS2	Female	41.2	IL1RN.5353.89	1534.5
HTP0328A	T21	MS2	Female	41.2	SAA1.15515.2	35269
HTP0328A	T21	MS2	Female	41.2	BPI.4126.22	5090.9
HTP0078B2	Control	D21	Male	27.7	IL6.4673.13	266
HTP0078B2	Control	D21	Male	27.7	SAA1.15515.2	3300.2
HTP0078B2	Control	D21	Male	27.7	PROK2.10754.113	3837.5
HTP0078B2	Control	D21	Male	27.7	CRP.4337.49	12719.5
HTP0078B2	Control	D21	Male	27.7	MPO.2580.83	19180.2
HTP0078B2	Control	D21	Male	27.7	BPI.4126.22	3915.7
HTP0078B2	Control	D21	Male	27.7	LCN2.2836.68	1000.3
HTP0078B2	Control	D21	Male	27.7	IL1RN.5353.89	1684.6
HTP0254A2	T21	MS2	Male	33.8	PROK2.10754.113	2876.7
HTP0254A2	T21	MS2	Male	33.8	CRP.4337.49	47181.7
HTP0254A2	T21	MS2	Male	33.8	MPO.2580.83	13989
HTP0254A2	T21	MS2	Male	33.8	IL6.4673.13	225.2
HTP0254A2	T21	MS2	Male	33.8	LCN2.2836.68	1114.1
HTP0254A2	T21	MS2	Male	33.8	IL1RN.5353.89	1543.6
HTP0254A2	T21	MS2	Male	33.8	SAA1.15515.2	154128
HTP0254A2	T21	MS2	Male	33.8	BPI.4126.22	4584.8
HTP0048B2	Control	D21	Female	39.4	MPO.2580.83	10819.8
HTP0048B2	Control	D21	Female	39.4	CRP.4337.49	12560.9
HTP0048B2	Control	D21	Female	39.4	PROK2.10754.113	3678.5
HTP0048B2	Control	D21	Female	39.4	SAA1.15515.2	10997.9
HTP0048B2	Control	D21	Female	39.4	IL6.4673.13	570.8
HTP0048B2	Control	D21	Female	39.4	LCN2.2836.68	564.9
HTP0048B2	Control	D21	Female	39.4	BPI.4126.22	3715.2
HTP0048B2	Control	D21	Female	39.4	IL1RN.5353.89	2036.7
HTP0598A	T21	MS3	Female	18	MPO.2580.83	16612.2
HTP0598A	T21	MS3	Female	18	SAA1.15515.2	22866.1
HTP0598A	T21	MS3	Female	18	PROK2.10754.113	5224.1
HTP0598A	T21	MS3	Female	18	IL6.4673.13	237.9
HTP0598A	T21	MS3	Female	18	BPI.4126.22	6368
HTP0598A	T21	MS3	Female	18	IL1RN.5353.89	1999.4
HTP0598A	T21	MS3	Female	18	CRP.4337.49	55365.8
HTP0598A	T21	MS3	Female	18	LCN2.2836.68	1445.6
HTP0329A2	T21	MS3	Female	19.5	MPO.2580.83	11311.8
HTP0329A2	T21	MS3	Female	19.5	BPI.4126.22	3435.7
HTP0329A2	T21	MS3	Female	19.5	PROK2.10754.113	1768
HTP0329A2	T21	MS3	Female	19.5	LCN2.2836.68	1048.6
HTP0329A2	T21	MS3	Female	19.5	IL1RN.5353.89	1531.8
HTP0329A2	T21	MS3	Female	19.5	CRP.4337.49	9331.2
HTP0329A2	T21	MS3	Female	19.5	SAA1.15515.2	13536.6
HTP0329A2	T21	MS3	Female	19.5	IL6.4673.13	196.8
HTP0316B	Control	D21	Female	29.6	MPO.2580.83	10888.4
HTP0316B	Control	D21	Female	29.6	BPI.4126.22	3421.9
HTP0316B	Control	D21	Female	29.6	SAA1.15515.2	6046.7
HTP0316B	Control	D21	Female	29.6	PROK2.10754.113	1435.4
HTP0316B	Control	D21	Female	29.6	LCN2.2836.68	920.7
HTP0316B	Control	D21	Female	29.6	CRP.4337.49	1320.7
HTP0316B	Control	D21	Female	29.6	IL6.4673.13	257.2
HTP0316B	Control	D21	Female	29.6	IL1RN.5353.89	1659.5
HTP0651A	T21	MS3	Male	31.2	MPO.2580.83	14829.1
HTP0651A	T21	MS3	Male	31.2	BPI.4126.22	7256.1
HTP0651A	T21	MS3	Male	31.2	CRP.4337.49	69015.2
HTP0651A	T21	MS3	Male	31.2	SAA1.15515.2	184270
HTP0651A	T21	MS3	Male	31.2	LCN2.2836.68	907.7
HTP0651A	T21	MS3	Male	31.2	IL6.4673.13	308.2
HTP0651A	T21	MS3	Male	31.2	IL1RN.5353.89	2553.6
HTP0651A	T21	MS3	Male	31.2	PROK2.10754.113	2513.9
HTP0660A	T21	MS1	Male	13	SAA1.15515.2	2725.8
HTP0660A	T21	MS1	Male	13	MPO.2580.83	13248.7
HTP0660A	T21	MS1	Male	13	BPI.4126.22	4470.1
HTP0660A	T21	MS1	Male	13	IL1RN.5353.89	2409.1
HTP0660A	T21	MS1	Male	13	CRP.4337.49	1079.4
HTP0660A	T21	MS1	Male	13	IL6.4673.13	217.3
HTP0660A	T21	MS1	Male	13	LCN2.2836.68	1254.4
HTP0660A	T21	MS1	Male	13	PROK2.10754.113	1814.3
HTP0482A	T21	MS2	Male	19.3	BPI.4126.22	4149.6
HTP0482A	T21	MS2	Male	19.3	MPO.2580.83	16746.3
HTP0482A	T21	MS2	Male	19.3	IL1RN.5353.89	1500.1
HTP0482A	T21	MS2	Male	19.3	SAA1.15515.2	2382.2
HTP0482A	T21	MS2	Male	19.3	LCN2.2836.68	1128
HTP0482A	T21	MS2	Male	19.3	CRP.4337.49	6113.1
HTP0482A	T21	MS2	Male	19.3	PROK2.10754.113	1965.4
HTP0482A	T21	MS2	Male	19.3	IL6.4673.13	257.7
HTP0568A	T21	MS2	Male	28.3	SAA1.15515.2	6537.8
HTP0568A	T21	MS2	Male	28.3	PROK2.10754.113	3789
HTP0568A	T21	MS2	Male	28.3	BPI.4126.22	7545.6
HTP0568A	T21	MS2	Male	28.3	LCN2.2836.68	1396.6
HTP0568A	T21	MS2	Male	28.3	CRP.4337.49	17262
HTP0568A	T21	MS2	Male	28.3	IL6.4673.13	239.3
HTP0568A	T21	MS2	Male	28.3	MPO.2580.83	10903.9
HTP0568A	T21	MS2	Male	28.3	IL1RN.5353.89	1842.9
HTP0247A2	T21	MS3	Male	22.5	SAA1.15515.2	15829.9
HTP0247A2	T21	MS3	Male	22.5	CRP.4337.49	30434.1
HTP0247A2	T21	MS3	Male	22.5	IL6.4673.13	203.8
HTP0247A2	T21	MS3	Male	22.5	PROK2.10754.113	1660.2
HTP0247A2	T21	MS3	Male	22.5	MPO.2580.83	11880.4
HTP0247A2	T21	MS3	Male	22.5	LCN2.2836.68	1214.8
HTP0247A2	T21	MS3	Male	22.5	IL1RN.5353.89	1745.6
HTP0247A2	T21	MS3	Male	22.5	BPI.4126.22	6034.8
HTP0087B2	Control	D21	Male	55.4	LCN2.2836.68	1057.6
HTP0087B2	Control	D21	Male	55.4	PROK2.10754.113	4256.8
HTP0087B2	Control	D21	Male	55.4	MPO.2580.83	12712.9
HTP0087B2	Control	D21	Male	55.4	CRP.4337.49	37765.5
HTP0087B2	Control	D21	Male	55.4	SAA1.15515.2	14961.3
HTP0087B2	Control	D21	Male	55.4	BPI.4126.22	9074.1
HTP0087B2	Control	D21	Male	55.4	IL6.4673.13	219.4
HTP0087B2	Control	D21	Male	55.4	IL1RN.5353.89	1886.8
HTP0426A	T21	MS3	Male	17.5	PROK2.10754.113	3562.5
HTP0426A	T21	MS3	Male	17.5	SAA1.15515.2	15427.5
HTP0426A	T21	MS3	Male	17.5	BPI.4126.22	7107.3
HTP0426A	T21	MS3	Male	17.5	IL6.4673.13	207.7
HTP0426A	T21	MS3	Male	17.5	LCN2.2836.68	1203
HTP0426A	T21	MS3	Male	17.5	CRP.4337.49	25694.6
HTP0426A	T21	MS3	Male	17.5	MPO.2580.83	12094.5
HTP0426A	T21	MS3	Male	17.5	IL1RN.5353.89	1688
HTP0648B	Control	D21	Male	11.9	SAA1.15515.2	2818.5
HTP0648B	Control	D21	Male	11.9	MPO.2580.83	25361.2
HTP0648B	Control	D21	Male	11.9	IL1RN.5353.89	2896
HTP0648B	Control	D21	Male	11.9	CRP.4337.49	15042.6
HTP0648B	Control	D21	Male	11.9	BPI.4126.22	4883.9
HTP0648B	Control	D21	Male	11.9	PROK2.10754.113	1724
HTP0648B	Control	D21	Male	11.9	LCN2.2836.68	1030.7
HTP0648B	Control	D21	Male	11.9	IL6.4673.13	300.3
HTP0312A2	T21	MS1	Female	35.7	SAA1.15515.2	10736.6
HTP0312A2	T21	MS1	Female	35.7	MPO.2580.83	13088.8
HTP0312A2	T21	MS1	Female	35.7	BPI.4126.22	2873.3
HTP0312A2	T21	MS1	Female	35.7	IL6.4673.13	402.2
HTP0312A2	T21	MS1	Female	35.7	LCN2.2836.68	1379.6
HTP0312A2	T21	MS1	Female	35.7	PROK2.10754.113	1527.8
HTP0312A2	T21	MS1	Female	35.7	IL1RN.5353.89	1442.9
HTP0312A2	T21	MS1	Female	35.7	CRP.4337.49	28206.2
HTP0630A	T21	MS2	Male	39.9	SAA1.15515.2	5863
HTP0630A	T21	MS2	Male	39.9	IL1RN.5353.89	1485.7
HTP0630A	T21	MS2	Male	39.9	BPI.4126.22	4586.5
HTP0630A	T21	MS2	Male	39.9	MPO.2580.83	8910.8
HTP0630A	T21	MS2	Male	39.9	LCN2.2836.68	1147.5
HTP0630A	T21	MS2	Male	39.9	IL6.4673.13	221.3
HTP0630A	T21	MS2	Male	39.9	PROK2.10754.113	2408
HTP0630A	T21	MS2	Male	39.9	CRP.4337.49	6073.3
HTP0588A	T21	MS1	Female	19.2	IL1RN.5353.89	1384.8
HTP0588A	T21	MS1	Female	19.2	PROK2.10754.113	3036.3
HTP0588A	T21	MS1	Female	19.2	BPI.4126.22	4112.6
HTP0588A	T21	MS1	Female	19.2	IL6.4673.13	237.5
HTP0588A	T21	MS1	Female	19.2	SAA1.15515.2	8785.3
HTP0588A	T21	MS1	Female	19.2	LCN2.2836.68	1304.3
HTP0588A	T21	MS1	Female	19.2	MPO.2580.83	14263.3
HTP0588A	T21	MS1	Female	19.2	CRP.4337.49	9902.7
HTP0619A	T21	MS3	Female	37	SAA1.15515.2	207245
HTP0619A	T21	MS3	Female	37	MPO.2580.83	18750.5
HTP0619A	T21	MS3	Female	37	BPI.4126.22	6072.7
HTP0619A	T21	MS3	Female	37	IL6.4673.13	588.4
HTP0619A	T21	MS3	Female	37	LCN2.2836.68	2020.5
HTP0619A	T21	MS3	Female	37	PROK2.10754.113	3884.2
HTP0619A	T21	MS3	Female	37	CRP.4337.49	49236.9
HTP0619A	T21	MS3	Female	37	IL1RN.5353.89	1788.1
HTP0333A2	T21	MS3	Female	30.3	MPO.2580.83	12849
HTP0333A2	T21	MS3	Female	30.3	BPI.4126.22	5965.1
HTP0333A2	T21	MS3	Female	30.3	IL6.4673.13	254.6
HTP0333A2	T21	MS3	Female	30.3	PROK2.10754.113	2505.7
HTP0333A2	T21	MS3	Female	30.3	LCN2.2836.68	1478.2
HTP0333A2	T21	MS3	Female	30.3	IL1RN.5353.89	1616.1
HTP0333A2	T21	MS3	Female	30.3	CRP.4337.49	33774.1
HTP0333A2	T21	MS3	Female	30.3	SAA1.15515.2	18834.6
HTP0332A	T21	MS2	Male	24.4	IL6.4673.13	410.8
HTP0332A	T21	MS2	Male	24.4	MPO.2580.83	9509.2
HTP0332A	T21	MS2	Male	24.4	BPI.4126.22	3709.1
HTP0332A	T21	MS2	Male	24.4	LCN2.2836.68	1208.4
HTP0332A	T21	MS2	Male	24.4	CRP.4337.49	14575.5
HTP0332A	T21	MS2	Male	24.4	PROK2.10754.113	1307.5
HTP0332A	T21	MS2	Male	24.4	IL1RN.5353.89	1556.7
HTP0332A	T21	MS2	Male	24.4	SAA1.15515.2	5948
HTP0323A	T21	MS3	Male	3.8	MPO.2580.83	20912.8
HTP0323A	T21	MS3	Male	3.8	BPI.4126.22	8836.3
HTP0323A	T21	MS3	Male	3.8	CRP.4337.49	2157.1
HTP0323A	T21	MS3	Male	3.8	PROK2.10754.113	3614
HTP0323A	T21	MS3	Male	3.8	IL6.4673.13	268.9
HTP0323A	T21	MS3	Male	3.8	LCN2.2836.68	1427.4
HTP0323A	T21	MS3	Male	3.8	IL1RN.5353.89	1977.4
HTP0323A	T21	MS3	Male	3.8	SAA1.15515.2	3004.9
HTP0381A	T21	MS2	Male	25.4	MPO.2580.83	10851.9
HTP0381A	T21	MS2	Male	25.4	LCN2.2836.68	1235.2
HTP0381A	T21	MS2	Male	25.4	BPI.4126.22	5196.6
HTP0381A	T21	MS2	Male	25.4	CRP.4337.49	862.8
HTP0381A	T21	MS2	Male	25.4	PROK2.10754.113	2301.4
HTP0381A	T21	MS2	Male	25.4	SAA1.15515.2	2236.7
HTP0381A	T21	MS2	Male	25.4	IL6.4673.13	220.2
HTP0381A	T21	MS2	Male	25.4	IL1RN.5353.89	1313
HTP0434A	T21	MS3	Female	25.9	CRP.4337.49	4094.6
HTP0434A	T21	MS3	Female	25.9	IL1RN.5353.89	1682.9
HTP0434A	T21	MS3	Female	25.9	MPO.2580.83	11764.3
HTP0434A	T21	MS3	Female	25.9	LCN2.2836.68	1381.1
HTP0434A	T21	MS3	Female	25.9	IL6.4673.13	242.4
HTP0434A	T21	MS3	Female	25.9	PROK2.10754.113	4712.5
HTP0434A	T21	MS3	Female	25.9	BPI.4126.22	20565.5
HTP0434A	T21	MS3	Female	25.9	SAA1.15515.2	15146.5
HTP0515A	T21	MS3	Male	13.1	CRP.4337.49	15428.2
HTP0515A	T21	MS3	Male	13.1	IL1RN.5353.89	1406.7
HTP0515A	T21	MS3	Male	13.1	BPI.4126.22	3011.3
HTP0515A	T21	MS3	Male	13.1	PROK2.10754.113	1789.7
HTP0515A	T21	MS3	Male	13.1	MPO.2580.83	13220.1
HTP0515A	T21	MS3	Male	13.1	SAA1.15515.2	25938
HTP0515A	T21	MS3	Male	13.1	IL6.4673.13	194.3
HTP0515A	T21	MS3	Male	13.1	LCN2.2836.68	1453.5
HTP0572A	T21	MS3	Male	24.4	MPO.2580.83	10477.7
HTP0572A	T21	MS3	Male	24.4	CRP.4337.49	34718.1
HTP0572A	T21	MS3	Male	24.4	BPI.4126.22	4526.3
HTP0572A	T21	MS3	Male	24.4	IL6.4673.13	277.2
HTP0572A	T21	MS3	Male	24.4	PROK2.10754.113	2543.7
HTP0572A	T21	MS3	Male	24.4	IL1RN.5353.89	1495.5
HTP0572A	T21	MS3	Male	24.4	LCN2.2836.68	1121.1
HTP0572A	T21	MS3	Male	24.4	SAA1.15515.2	11703.3
HTP0666A	T21	MS3	Male	17.4	MPO.2580.83	17466.1
HTP0666A	T21	MS3	Male	17.4	PROK2.10754.113	3317.3
HTP0666A	T21	MS3	Male	17.4	IL1RN.5353.89	1544.7
HTP0666A	T21	MS3	Male	17.4	IL6.4673.13	3941.4
HTP0666A	T21	MS3	Male	17.4	BPI.4126.22	7284.6
HTP0666A	T21	MS3	Male	17.4	LCN2.2836.68	1635.3
HTP0666A	T21	MS3	Male	17.4	SAA1.15515.2	19159.5
HTP0666A	T21	MS3	Male	17.4	CRP.4337.49	18705.1
HTP0047B2	Control	D21	Male	38.7	IL1RN.5353.89	1310
HTP0047B2	Control	D21	Male	38.7	MPO.2580.83	9892.5
HTP0047B2	Control	D21	Male	38.7	PROK2.10754.113	1597.8
HTP0047B2	Control	D21	Male	38.7	CRP.4337.49	8078.6
HTP0047B2	Control	D21	Male	38.7	SAA1.15515.2	6368.8
HTP0047B2	Control	D21	Male	38.7	BPI.4126.22	5232.8
HTP0047B2	Control	D21	Male	38.7	LCN2.2836.68	789.1
HTP0047B2	Control	D21	Male	38.7	IL6.4673.13	182.2
HTP0439A2	T21	MS3	Male	40.8	MPO.2580.83	11867.1
HTP0439A2	T21	MS3	Male	40.8	PROK2.10754.113	1410.4
HTP0439A2	T21	MS3	Male	40.8	IL6.4673.13	231.7
HTP0439A2	T21	MS3	Male	40.8	BPI.4126.22	1950.3
HTP0439A2	T21	MS3	Male	40.8	LCN2.2836.68	1168.2
HTP0439A2	T21	MS3	Male	40.8	CRP.4337.49	13630.5
HTP0439A2	T21	MS3	Male	40.8	SAA1.15515.2	9470.7
HTP0439A2	T21	MS3	Male	40.8	IL1RN.5353.89	1520.8
HTP0617A	T21	MS3	Male	30.5	MPO.2580.83	14612.5
HTP0617A	T21	MS3	Male	30.5	CRP.4337.49	50958.7
HTP0617A	T21	MS3	Male	30.5	PROK2.10754.113	6374.4
HTP0617A	T21	MS3	Male	30.5	IL6.4673.13	2099
HTP0617A	T21	MS3	Male	30.5	SAA1.15515.2	15534
HTP0617A	T21	MS3	Male	30.5	LCN2.2836.68	889.9
HTP0617A	T21	MS3	Male	30.5	IL1RN.5353.89	1429.3
HTP0617A	T21	MS3	Male	30.5	BPI.4126.22	14320.1
HTP0581A	T21	MS2	Male	30.6	MPO.2580.83	13571.7
HTP0581A	T21	MS2	Male	30.6	LCN2.2836.68	1350.7
HTP0581A	T21	MS2	Male	30.6	PROK2.10754.113	2540.9
HTP0581A	T21	MS2	Male	30.6	IL1RN.5353.89	1431.6
HTP0581A	T21	MS2	Male	30.6	CRP.4337.49	31449.9
HTP0581A	T21	MS2	Male	30.6	SAA1.15515.2	7726.3
HTP0581A	T21	MS2	Male	30.6	IL6.4673.13	225.2
HTP0581A	T21	MS2	Male	30.6	BPI.4126.22	4848.8
HTP0399A2	T21	MS3	Male	33.1	LCN2.2836.68	1342.8
HTP0399A2	T21	MS3	Male	33.1	MPO.2580.83	16009.9
HTP0399A2	T21	MS3	Male	33.1	SAA1.15515.2	11454.9
HTP0399A2	T21	MS3	Male	33.1	IL1RN.5353.89	1370.6
HTP0399A2	T21	MS3	Male	33.1	CRP.4337.49	17574.5
HTP0399A2	T21	MS3	Male	33.1	IL6.4673.13	213.7
HTP0399A2	T21	MS3	Male	33.1	PROK2.10754.113	2300.2
HTP0399A2	T21	MS3	Male	33.1	BPI.4126.22	4783.2
HTP0023A2	T21	MS2	Female	36.2	LCN2.2836.68	1418.1
HTP0023A2	T21	MS2	Female	36.2	SAA1.15515.2	9485.2
HTP0023A2	T21	MS2	Female	36.2	MPO.2580.83	10779.3
HTP0023A2	T21	MS2	Female	36.2	IL6.4673.13	239.7
HTP0023A2	T21	MS2	Female	36.2	CRP.4337.49	40462.3
HTP0023A2	T21	MS2	Female	36.2	PROK2.10754.113	1533.6
HTP0023A2	T21	MS2	Female	36.2	IL1RN.5353.89	1585.9
HTP0023A2	T21	MS2	Female	36.2	BPI.4126.22	3625
HTP0527B	Control	D21	Male	7.4	LCN2.2836.68	707.8
HTP0527B	Control	D21	Male	7.4	IL6.4673.13	233.4
HTP0527B	Control	D21	Male	7.4	MPO.2580.83	12450.9
HTP0527B	Control	D21	Male	7.4	IL1RN.5353.89	1400.2
HTP0527B	Control	D21	Male	7.4	CRP.4337.49	729.1
HTP0527B	Control	D21	Male	7.4	SAA1.15515.2	2117.7
HTP0527B	Control	D21	Male	7.4	PROK2.10754.113	2013.2
HTP0527B	Control	D21	Male	7.4	BPI.4126.22	4183.5
HTP0623A	T21	MS2	Female	28.1	MPO.2580.83	16555
HTP0623A	T21	MS2	Female	28.1	CRP.4337.49	23546.3
HTP0623A	T21	MS2	Female	28.1	LCN2.2836.68	1345.5
HTP0623A	T21	MS2	Female	28.1	IL6.4673.13	243.4
HTP0623A	T21	MS2	Female	28.1	SAA1.15515.2	3244.8
HTP0623A	T21	MS2	Female	28.1	PROK2.10754.113	1441.7
HTP0623A	T21	MS2	Female	28.1	IL1RN.5353.89	2134.5
HTP0623A	T21	MS2	Female	28.1	BPI.4126.22	6531.1
HTP0374A	T21	MS2	Male	25.5	IL6.4673.13	237
HTP0374A	T21	MS2	Male	25.5	LCN2.2836.68	880.9
HTP0374A	T21	MS2	Male	25.5	PROK2.10754.113	1807.8
HTP0374A	T21	MS2	Male	25.5	CRP.4337.49	28379.4
HTP0374A	T21	MS2	Male	25.5	MPO.2580.83	9582.4
HTP0374A	T21	MS2	Male	25.5	SAA1.15515.2	16838.8
HTP0374A	T21	MS2	Male	25.5	BPI.4126.22	4077.7
HTP0374A	T21	MS2	Male	25.5	IL1RN.5353.89	1397
HTP0525A	T21	MS1	Female	34.2	PROK2.10754.113	2877.1
HTP0525A	T21	MS1	Female	34.2	MPO.2580.83	14293.1
HTP0525A	T21	MS1	Female	34.2	LCN2.2836.68	1252.4
HTP0525A	T21	MS1	Female	34.2	IL6.4673.13	249.2
HTP0525A	T21	MS1	Female	34.2	CRP.4337.49	51981.8
HTP0525A	T21	MS1	Female	34.2	IL1RN.5353.89	1815.2
HTP0525A	T21	MS1	Female	34.2	SAA1.15515.2	16848.6
HTP0525A	T21	MS1	Female	34.2	BPI.4126.22	8433.3
HTP0044B2	Control	D21	Male	35.8	IL1RN.5353.89	1530.9
HTP0044B2	Control	D21	Male	35.8	CRP.4337.49	11376.9
HTP0044B2	Control	D21	Male	35.8	PROK2.10754.113	3769.4
HTP0044B2	Control	D21	Male	35.8	LCN2.2836.68	940.4
HTP0044B2	Control	D21	Male	35.8	BPI.4126.22	4688.4
HTP0044B2	Control	D21	Male	35.8	MPO.2580.83	10582.6
HTP0044B2	Control	D21	Male	35.8	IL6.4673.13	210.5
HTP0044B2	Control	D21	Male	35.8	SAA1.15515.2	11553.8
HTP0116A2	T21	MS1	Male	10.9	PROK2.10754.113	1242.8
HTP0116A2	T21	MS1	Male	10.9	BPI.4126.22	3866
HTP0116A2	T21	MS1	Male	10.9	IL6.4673.13	238.2
HTP0116A2	T21	MS1	Male	10.9	MPO.2580.83	14072.4
HTP0116A2	T21	MS1	Male	10.9	SAA1.15515.2	2589
HTP0116A2	T21	MS1	Male	10.9	LCN2.2836.68	1053
HTP0116A2	T21	MS1	Male	10.9	IL1RN.5353.89	1658.7
HTP0116A2	T21	MS1	Male	10.9	CRP.4337.49	3404.3
HTP0389A	T21	MS1	Female	20.1	SAA1.15515.2	48714.9
HTP0389A	T21	MS1	Female	20.1	PROK2.10754.113	8144.8
HTP0389A	T21	MS1	Female	20.1	CRP.4337.49	50364.8
HTP0389A	T21	MS1	Female	20.1	MPO.2580.83	16025.3
HTP0389A	T21	MS1	Female	20.1	IL6.4673.13	229.5
HTP0389A	T21	MS1	Female	20.1	BPI.4126.22	7050.2
HTP0389A	T21	MS1	Female	20.1	LCN2.2836.68	1686.8
HTP0389A	T21	MS1	Female	20.1	IL1RN.5353.89	2292
HTP0026B2	Control	D21	Female	55.6	CRP.4337.49	17974.3
HTP0026B2	Control	D21	Female	55.6	PROK2.10754.113	1282.9
HTP0026B2	Control	D21	Female	55.6	MPO.2580.83	8857.7
HTP0026B2	Control	D21	Female	55.6	LCN2.2836.68	797.1
HTP0026B2	Control	D21	Female	55.6	IL6.4673.13	319.1
HTP0026B2	Control	D21	Female	55.6	BPI.4126.22	1272.5
HTP0026B2	Control	D21	Female	55.6	IL1RN.5353.89	1461.5
HTP0026B2	Control	D21	Female	55.6	SAA1.15515.2	11858.3
HTP0001B2	Control	D21	Female	25.8	PROK2.10754.113	1343.5
HTP0001B2	Control	D21	Female	25.8	CRP.4337.49	30380.5
HTP0001B2	Control	D21	Female	25.8	LCN2.2836.68	859.9
HTP0001B2	Control	D21	Female	25.8	IL6.4673.13	230.4
HTP0001B2	Control	D21	Female	25.8	MPO.2580.83	10690.7
HTP0001B2	Control	D21	Female	25.8	SAA1.15515.2	5929.8
HTP0001B2	Control	D21	Female	25.8	BPI.4126.22	2980
HTP0001B2	Control	D21	Female	25.8	IL1RN.5353.89	1473.3
HTP0646A	T21	MS3	Male	17.1	MPO.2580.83	16884.9
HTP0646A	T21	MS3	Male	17.1	IL1RN.5353.89	1669.1
HTP0646A	T21	MS3	Male	17.1	CRP.4337.49	29011.4
HTP0646A	T21	MS3	Male	17.1	PROK2.10754.113	3359
HTP0646A	T21	MS3	Male	17.1	SAA1.15515.2	3770.9
HTP0646A	T21	MS3	Male	17.1	IL6.4673.13	209.1
HTP0646A	T21	MS3	Male	17.1	LCN2.2836.68	1253.5
HTP0646A	T21	MS3	Male	17.1	BPI.4126.22	7199.3
HTP0394A	T21	MS2	Female	23.6	IL6.4673.13	191.7
HTP0394A	T21	MS2	Female	23.6	SAA1.15515.2	31711.5
HTP0394A	T21	MS2	Female	23.6	IL1RN.5353.89	1862
HTP0394A	T21	MS2	Female	23.6	LCN2.2836.68	1103.8
HTP0394A	T21	MS2	Female	23.6	BPI.4126.22	2438.8
HTP0394A	T21	MS2	Female	23.6	PROK2.10754.113	1964.3
HTP0394A	T21	MS2	Female	23.6	MPO.2580.83	14662.3
HTP0394A	T21	MS2	Female	23.6	CRP.4337.49	22003.3
HTP0580A	T21	MS1	Female	31.8	IL6.4673.13	396
HTP0580A	T21	MS1	Female	31.8	IL1RN.5353.89	1612.3
HTP0580A	T21	MS1	Female	31.8	MPO.2580.83	15502.7
HTP0580A	T21	MS1	Female	31.8	PROK2.10754.113	2556.4
HTP0580A	T21	MS1	Female	31.8	CRP.4337.49	30722.4
HTP0580A	T21	MS1	Female	31.8	SAA1.15515.2	32543.4
HTP0580A	T21	MS1	Female	31.8	LCN2.2836.68	1766.3
HTP0580A	T21	MS1	Female	31.8	BPI.4126.22	8081.3
HTP0090B2	Control	D21	Male	24.8	IL1RN.5353.89	1813.4
HTP0090B2	Control	D21	Male	24.8	IL6.4673.13	327.5
HTP0090B2	Control	D21	Male	24.8	PROK2.10754.113	1323.8
HTP0090B2	Control	D21	Male	24.8	CRP.4337.49	8321.2
HTP0090B2	Control	D21	Male	24.8	LCN2.2836.68	977.6
HTP0090B2	Control	D21	Male	24.8	SAA1.15515.2	7323.6
HTP0090B2	Control	D21	Male	24.8	MPO.2580.83	14973.1
HTP0090B2	Control	D21	Male	24.8	BPI.4126.22	3420.4
HTP0226A3	T21	MS1	Male	52.4	IL1RN.5353.89	1407.3
HTP0226A3	T21	MS1	Male	52.4	SAA1.15515.2	12551.7
HTP0226A3	T21	MS1	Male	52.4	IL6.4673.13	217.8
HTP0226A3	T21	MS1	Male	52.4	LCN2.2836.68	1938.4
HTP0226A3	T21	MS1	Male	52.4	MPO.2580.83	10851.2
HTP0226A3	T21	MS1	Male	52.4	PROK2.10754.113	3890
HTP0226A3	T21	MS1	Male	52.4	CRP.4337.49	31461
HTP0226A3	T21	MS1	Male	52.4	BPI.4126.22	4207.3
HTP0243A3	T21	MS3	Female	15.1	SAA1.15515.2	8208.1
HTP0243A3	T21	MS3	Female	15.1	IL1RN.5353.89	1436.4
HTP0243A3	T21	MS3	Female	15.1	IL6.4673.13	215.4
HTP0243A3	T21	MS3	Female	15.1	CRP.4337.49	16224.7
HTP0243A3	T21	MS3	Female	15.1	PROK2.10754.113	2139.7
HTP0243A3	T21	MS3	Female	15.1	MPO.2580.83	10436.1
HTP0243A3	T21	MS3	Female	15.1	LCN2.2836.68	992.1
HTP0243A3	T21	MS3	Female	15.1	BPI.4126.22	4204.9
HTP0367A	T21	MS1	Male	13.6	PROK2.10754.113	3462.6
HTP0367A	T21	MS1	Male	13.6	IL1RN.5353.89	2729.6
HTP0367A	T21	MS1	Male	13.6	CRP.4337.49	66377.9
HTP0367A	T21	MS1	Male	13.6	SAA1.15515.2	208357
HTP0367A	T21	MS1	Male	13.6	MPO.2580.83	7761.3
HTP0367A	T21	MS1	Male	13.6	LCN2.2836.68	987.1
HTP0367A	T21	MS1	Male	13.6	IL6.4673.13	322.5
HTP0367A	T21	MS1	Male	13.6	BPI.4126.22	3136.6
HTP0042B2	Control	D21	Male	36.2	CRP.4337.49	14342.5
HTP0042B2	Control	D21	Male	36.2	SAA1.15515.2	5337.8
HTP0042B2	Control	D21	Male	36.2	PROK2.10754.113	2310.2
HTP0042B2	Control	D21	Male	36.2	IL1RN.5353.89	2751.4
HTP0042B2	Control	D21	Male	36.2	IL6.4673.13	184.8
HTP0042B2	Control	D21	Male	36.2	MPO.2580.83	10780.4
HTP0042B2	Control	D21	Male	36.2	LCN2.2836.68	737.3
HTP0042B2	Control	D21	Male	36.2	BPI.4126.22	2600.3
HTP0348A	T21	MS2	Female	17.2	IL6.4673.13	249.3
HTP0348A	T21	MS2	Female	17.2	PROK2.10754.113	4245.7
HTP0348A	T21	MS2	Female	17.2	IL1RN.5353.89	1632.5
HTP0348A	T21	MS2	Female	17.2	BPI.4126.22	7885.4
HTP0348A	T21	MS2	Female	17.2	MPO.2580.83	26983.2
HTP0348A	T21	MS2	Female	17.2	LCN2.2836.68	1458.3
HTP0348A	T21	MS2	Female	17.2	SAA1.15515.2	88475.3
HTP0348A	T21	MS2	Female	17.2	CRP.4337.49	36590.2
HTP0112A3	T21	MS3	Female	36	PROK2.10754.113	2945.9
HTP0112A3	T21	MS3	Female	36	BPI.4126.22	6377.2
HTP0112A3	T21	MS3	Female	36	IL6.4673.13	254.5
HTP0112A3	T21	MS3	Female	36	MPO.2580.83	17284
HTP0112A3	T21	MS3	Female	36	SAA1.15515.2	11103.9
HTP0112A3	T21	MS3	Female	36	IL1RN.5353.89	2033.7
HTP0112A3	T21	MS3	Female	36	LCN2.2836.68	1503.5
HTP0112A3	T21	MS3	Female	36	CRP.4337.49	33266.1
HTP0057B2	Control	D21	Female	34.8	PROK2.10754.113	3259.2
HTP0057B2	Control	D21	Female	34.8	IL6.4673.13	239.9
HTP0057B2	Control	D21	Female	34.8	LCN2.2836.68	1134.6
HTP0057B2	Control	D21	Female	34.8	IL1RN.5353.89	2001.6
HTP0057B2	Control	D21	Female	34.8	MPO.2580.83	13960.8
HTP0057B2	Control	D21	Female	34.8	SAA1.15515.2	2075
HTP0057B2	Control	D21	Female	34.8	BPI.4126.22	3717.9
HTP0057B2	Control	D21	Female	34.8	CRP.4337.49	23735.6
HTP0392A	T21	MS3	Male	32.4	MPO.2580.83	16275.5
HTP0392A	T21	MS3	Male	32.4	PROK2.10754.113	3677.8
HTP0392A	T21	MS3	Male	32.4	SAA1.15515.2	6462.1
HTP0392A	T21	MS3	Male	32.4	IL1RN.5353.89	1669.4
HTP0392A	T21	MS3	Male	32.4	LCN2.2836.68	808.4
HTP0392A	T21	MS3	Male	32.4	IL6.4673.13	228
HTP0392A	T21	MS3	Male	32.4	CRP.4337.49	24443.2
HTP0392A	T21	MS3	Male	32.4	BPI.4126.22	6380.9
HTP0443A2	T21	MS3	Male	17.9	IL1RN.5353.89	2183.2
HTP0443A2	T21	MS3	Male	17.9	LCN2.2836.68	1722.4
HTP0443A2	T21	MS3	Male	17.9	IL6.4673.13	245.2
HTP0443A2	T21	MS3	Male	17.9	PROK2.10754.113	8432.5
HTP0443A2	T21	MS3	Male	17.9	MPO.2580.83	20075.1
HTP0443A2	T21	MS3	Male	17.9	CRP.4337.49	38468.8
HTP0443A2	T21	MS3	Male	17.9	SAA1.15515.2	23554.4
HTP0443A2	T21	MS3	Male	17.9	BPI.4126.22	6485.5
HTP0437A	T21	MS2	Male	24.9	MPO.2580.83	11262.3
HTP0437A	T21	MS2	Male	24.9	IL1RN.5353.89	1784.7
HTP0437A	T21	MS2	Male	24.9	PROK2.10754.113	3983.1
HTP0437A	T21	MS2	Male	24.9	LCN2.2836.68	1684.8
HTP0437A	T21	MS2	Male	24.9	BPI.4126.22	9902.3
HTP0437A	T21	MS2	Male	24.9	IL6.4673.13	314.4
HTP0437A	T21	MS2	Male	24.9	SAA1.15515.2	12201.6
HTP0437A	T21	MS2	Male	24.9	CRP.4337.49	38973.6
HTP0492B	Control	D21	Male	4.8	BPI.4126.22	3697.6
HTP0492B	Control	D21	Male	4.8	PROK2.10754.113	1546.5
HTP0492B	Control	D21	Male	4.8	IL6.4673.13	238.2
HTP0492B	Control	D21	Male	4.8	LCN2.2836.68	926.3
HTP0492B	Control	D21	Male	4.8	IL1RN.5353.89	1799.7
HTP0492B	Control	D21	Male	4.8	MPO.2580.83	14124.8
HTP0492B	Control	D21	Male	4.8	SAA1.15515.2	2307.9
HTP0492B	Control	D21	Male	4.8	CRP.4337.49	4712.1
HTP0603A	T21	MS1	Female	12.7	MPO.2580.83	20438.6
HTP0603A	T21	MS1	Female	12.7	IL1RN.5353.89	1573.5
HTP0603A	T21	MS1	Female	12.7	SAA1.15515.2	5206.8
HTP0603A	T21	MS1	Female	12.7	IL6.4673.13	301.5
HTP0603A	T21	MS1	Female	12.7	PROK2.10754.113	1889.7
HTP0603A	T21	MS1	Female	12.7	LCN2.2836.68	1059.1
HTP0603A	T21	MS1	Female	12.7	CRP.4337.49	2408.1
HTP0603A	T21	MS1	Female	12.7	BPI.4126.22	2758.8
HTP0540A	T21	MS1	Female	14.5	PROK2.10754.113	1808.8
HTP0540A	T21	MS1	Female	14.5	IL1RN.5353.89	1833.8
HTP0540A	T21	MS1	Female	14.5	SAA1.15515.2	35569.9
HTP0540A	T21	MS1	Female	14.5	BPI.4126.22	8495.6
HTP0540A	T21	MS1	Female	14.5	LCN2.2836.68	1125.2
HTP0540A	T21	MS1	Female	14.5	CRP.4337.49	47165.2
HTP0540A	T21	MS1	Female	14.5	MPO.2580.83	10730.9
HTP0540A	T21	MS1	Female	14.5	IL6.4673.13	215.8
HTP0575A	T21	MS2	Female	17.2	BPI.4126.22	3540
HTP0575A	T21	MS2	Female	17.2	PROK2.10754.113	1164.8
HTP0575A	T21	MS2	Female	17.2	IL1RN.5353.89	1400
HTP0575A	T21	MS2	Female	17.2	SAA1.15515.2	6405.5
HTP0575A	T21	MS2	Female	17.2	MPO.2580.83	12358.6
HTP0575A	T21	MS2	Female	17.2	IL6.4673.13	223.8
HTP0575A	T21	MS2	Female	17.2	LCN2.2836.68	880.4
HTP0575A	T21	MS2	Female	17.2	CRP.4337.49	9553.5
HTP0431A2	T21	MS2	Female	20.9	SAA1.15515.2	13787.9
HTP0431A2	T21	MS2	Female	20.9	MPO.2580.83	8068.5
HTP0431A2	T21	MS2	Female	20.9	IL6.4673.13	236.1
HTP0431A2	T21	MS2	Female	20.9	PROK2.10754.113	2402.4
HTP0431A2	T21	MS2	Female	20.9	IL1RN.5353.89	1633.9
HTP0431A2	T21	MS2	Female	20.9	CRP.4337.49	45542.4
HTP0431A2	T21	MS2	Female	20.9	LCN2.2836.68	815.2
HTP0431A2	T21	MS2	Female	20.9	BPI.4126.22	4262.3
HTP0631A	T21	MS1	Female	33	PROK2.10754.113	3940.6
HTP0631A	T21	MS1	Female	33	SAA1.15515.2	10744.2
HTP0631A	T21	MS1	Female	33	MPO.2580.83	10430.4
HTP0631A	T21	MS1	Female	33	CRP.4337.49	19209.4
HTP0631A	T21	MS1	Female	33	IL1RN.5353.89	1504.3
HTP0631A	T21	MS1	Female	33	IL6.4673.13	179.2
HTP0631A	T21	MS1	Female	33	BPI.4126.22	5555.2
HTP0631A	T21	MS1	Female	33	LCN2.2836.68	1160.4
HTP0207A4	T21	MS1	Female	25.2	PROK2.10754.113	2276.6
HTP0207A4	T21	MS1	Female	25.2	SAA1.15515.2	4364.2
HTP0207A4	T21	MS1	Female	25.2	MPO.2580.83	8767.7
HTP0207A4	T21	MS1	Female	25.2	CRP.4337.49	4037.7
HTP0207A4	T21	MS1	Female	25.2	BPI.4126.22	2849.2
HTP0207A4	T21	MS1	Female	25.2	LCN2.2836.68	1145.9
HTP0207A4	T21	MS1	Female	25.2	IL6.4673.13	197.3
HTP0207A4	T21	MS1	Female	25.2	IL1RN.5353.89	1419.8
HTP0467A	T21	MS2	Female	32.5	SAA1.15515.2	73567.3
HTP0467A	T21	MS2	Female	32.5	PROK2.10754.113	4043
HTP0467A	T21	MS2	Female	32.5	MPO.2580.83	18953.3
HTP0467A	T21	MS2	Female	32.5	BPI.4126.22	5280.2
HTP0467A	T21	MS2	Female	32.5	CRP.4337.49	57899.5
HTP0467A	T21	MS2	Female	32.5	IL6.4673.13	232.5
HTP0467A	T21	MS2	Female	32.5	IL1RN.5353.89	1555.9
HTP0467A	T21	MS2	Female	32.5	LCN2.2836.68	1629.5
HTP0095B2	Control	D21	Female	37.7	PROK2.10754.113	2338.6
HTP0095B2	Control	D21	Female	37.7	CRP.4337.49	20272
HTP0095B2	Control	D21	Female	37.7	IL1RN.5353.89	1559.9
HTP0095B2	Control	D21	Female	37.7	SAA1.15515.2	13014.3
HTP0095B2	Control	D21	Female	37.7	IL6.4673.13	243.4
HTP0095B2	Control	D21	Female	37.7	MPO.2580.83	13213.1
HTP0095B2	Control	D21	Female	37.7	LCN2.2836.68	1139.2
HTP0095B2	Control	D21	Female	37.7	BPI.4126.22	3123.7
HTP0390A	T21	MS3	Female	15.5	PROK2.10754.113	4312.4
HTP0390A	T21	MS3	Female	15.5	SAA1.15515.2	5313.5
HTP0390A	T21	MS3	Female	15.5	IL6.4673.13	230.2
HTP0390A	T21	MS3	Female	15.5	LCN2.2836.68	1206.4
HTP0390A	T21	MS3	Female	15.5	CRP.4337.49	2440.5
HTP0390A	T21	MS3	Female	15.5	MPO.2580.83	13115.4
HTP0390A	T21	MS3	Female	15.5	BPI.4126.22	10763.8
HTP0390A	T21	MS3	Female	15.5	IL1RN.5353.89	1688.8
HTP0330A	T21	MS1	Male	6.1	CRP.4337.49	2763.4
HTP0330A	T21	MS1	Male	6.1	IL1RN.5353.89	1831.3
HTP0330A	T21	MS1	Male	6.1	PROK2.10754.113	2026.4
HTP0330A	T21	MS1	Male	6.1	SAA1.15515.2	5150
HTP0330A	T21	MS1	Male	6.1	IL6.4673.13	217.2
HTP0330A	T21	MS1	Male	6.1	LCN2.2836.68	980
HTP0330A	T21	MS1	Male	6.1	MPO.2580.83	14183.3
HTP0330A	T21	MS1	Male	6.1	BPI.4126.22	5877.8
HTP0611A	T21	MS1	Female	23.9	PROK2.10754.113	1991
HTP0611A	T21	MS1	Female	23.9	IL6.4673.13	210
HTP0611A	T21	MS1	Female	23.9	SAA1.15515.2	8534.2
HTP0611A	T21	MS1	Female	23.9	IL1RN.5353.89	2432.3
HTP0611A	T21	MS1	Female	23.9	CRP.4337.49	9236.9
HTP0611A	T21	MS1	Female	23.9	LCN2.2836.68	1117.3
HTP0611A	T21	MS1	Female	23.9	BPI.4126.22	5135.4
HTP0611A	T21	MS1	Female	23.9	MPO.2580.83	10747.5
HTP0447B2	Control	D21	Female	16.5	SAA1.15515.2	3716.8
HTP0447B2	Control	D21	Female	16.5	IL6.4673.13	167.5
HTP0447B2	Control	D21	Female	16.5	IL1RN.5353.89	2026.1
HTP0447B2	Control	D21	Female	16.5	LCN2.2836.68	1515.1
HTP0447B2	Control	D21	Female	16.5	PROK2.10754.113	3905.9
HTP0447B2	Control	D21	Female	16.5	CRP.4337.49	1018.9
HTP0447B2	Control	D21	Female	16.5	MPO.2580.83	18748.3
HTP0447B2	Control	D21	Female	16.5	BPI.4126.22	18333.7
HTP0409A	T21	MS2	Female	21.2	CRP.4337.49	18182.4
HTP0409A	T21	MS2	Female	21.2	SAA1.15515.2	23826.4
HTP0409A	T21	MS2	Female	21.2	LCN2.2836.68	1355.8
HTP0409A	T21	MS2	Female	21.2	IL6.4673.13	183.4
HTP0409A	T21	MS2	Female	21.2	IL1RN.5353.89	1539.1
HTP0409A	T21	MS2	Female	21.2	BPI.4126.22	8742.4
HTP0409A	T21	MS2	Female	21.2	MPO.2580.83	11533.7
HTP0409A	T21	MS2	Female	21.2	PROK2.10754.113	2569.3
HTP0400A	T21	MS1	Male	14.9	SAA1.15515.2	2935.1
HTP0400A	T21	MS1	Male	14.9	IL6.4673.13	289.4
HTP0400A	T21	MS1	Male	14.9	IL1RN.5353.89	1426.8
HTP0400A	T21	MS1	Male	14.9	MPO.2580.83	11238.8
HTP0400A	T21	MS1	Male	14.9	LCN2.2836.68	869.2
HTP0400A	T21	MS1	Male	14.9	BPI.4126.22	6048.5
HTP0400A	T21	MS1	Male	14.9	CRP.4337.49	11874.5
HTP0400A	T21	MS1	Male	14.9	PROK2.10754.113	2516.9
HTP0668A	T21	MS1	Female	29.7	MPO.2580.83	18150.6
HTP0668A	T21	MS1	Female	29.7	IL6.4673.13	276.5
HTP0668A	T21	MS1	Female	29.7	SAA1.15515.2	63878
HTP0668A	T21	MS1	Female	29.7	LCN2.2836.68	1124
HTP0668A	T21	MS1	Female	29.7	IL1RN.5353.89	2588.9
HTP0668A	T21	MS1	Female	29.7	BPI.4126.22	5066.9
HTP0668A	T21	MS1	Female	29.7	CRP.4337.49	40084.1
HTP0668A	T21	MS1	Female	29.7	PROK2.10754.113	2019.5
HTP0494A	T21	MS2	Female	7.1	IL6.4673.13	205
HTP0494A	T21	MS2	Female	7.1	MPO.2580.83	13954.3
HTP0494A	T21	MS2	Female	7.1	CRP.4337.49	5108.7
HTP0494A	T21	MS2	Female	7.1	SAA1.15515.2	3532.9
HTP0494A	T21	MS2	Female	7.1	LCN2.2836.68	987.2
HTP0494A	T21	MS2	Female	7.1	BPI.4126.22	3753.9
HTP0494A	T21	MS2	Female	7.1	IL1RN.5353.89	1497.4
HTP0494A	T21	MS2	Female	7.1	PROK2.10754.113	1984.8
HTP0657A	T21	MS3	Male	16.9	IL1RN.5353.89	1449.5
HTP0657A	T21	MS3	Male	16.9	SAA1.15515.2	29382.8
HTP0657A	T21	MS3	Male	16.9	LCN2.2836.68	1600.2
HTP0657A	T21	MS3	Male	16.9	MPO.2580.83	17848.2
HTP0657A	T21	MS3	Male	16.9	PROK2.10754.113	2289.1
HTP0657A	T21	MS3	Male	16.9	CRP.4337.49	27993
HTP0657A	T21	MS3	Male	16.9	BPI.4126.22	7528.4
HTP0657A	T21	MS3	Male	16.9	IL6.4673.13	264.8
HTP0621A	T21	MS2	Female	21.4	LCN2.2836.68	1529.7
HTP0621A	T21	MS2	Female	21.4	CRP.4337.49	13528
HTP0621A	T21	MS2	Female	21.4	SAA1.15515.2	4210.6
HTP0621A	T21	MS2	Female	21.4	MPO.2580.83	12620.8
HTP0621A	T21	MS2	Female	21.4	IL1RN.5353.89	1476.3
HTP0621A	T21	MS2	Female	21.4	PROK2.10754.113	2238.8
HTP0621A	T21	MS2	Female	21.4	IL6.4673.13	183.3
HTP0621A	T21	MS2	Female	21.4	BPI.4126.22	3872.9
HTP0653B	Control	D21	Male	13.9	SAA1.15515.2	3258.5
HTP0653B	Control	D21	Male	13.9	MPO.2580.83	20718.4
HTP0653B	Control	D21	Male	13.9	LCN2.2836.68	1154.5
HTP0653B	Control	D21	Male	13.9	IL1RN.5353.89	3539.6
HTP0653B	Control	D21	Male	13.9	PROK2.10754.113	1265.8
HTP0653B	Control	D21	Male	13.9	CRP.4337.49	34021.7
HTP0653B	Control	D21	Male	13.9	IL6.4673.13	267.3
HTP0653B	Control	D21	Male	13.9	BPI.4126.22	4370.2
HTP0423A	T21	MS2	Male	23.9	MPO.2580.83	17100.2
HTP0423A	T21	MS2	Male	23.9	SAA1.15515.2	9063.1
HTP0423A	T21	MS2	Male	23.9	PROK2.10754.113	2426.3
HTP0423A	T21	MS2	Male	23.9	LCN2.2836.68	1298.3
HTP0423A	T21	MS2	Male	23.9	CRP.4337.49	20221.7
HTP0423A	T21	MS2	Male	23.9	IL6.4673.13	220.6
HTP0423A	T21	MS2	Male	23.9	IL1RN.5353.89	1533.7
HTP0423A	T21	MS2	Male	23.9	BPI.4126.22	4317.3
HTP0445A	T21	MS2	Female	38.8	MPO.2580.83	16249.9
HTP0445A	T21	MS2	Female	38.8	LCN2.2836.68	1153.3
HTP0445A	T21	MS2	Female	38.8	PROK2.10754.113	2356.1
HTP0445A	T21	MS2	Female	38.8	CRP.4337.49	47571.6
HTP0445A	T21	MS2	Female	38.8	SAA1.15515.2	23234.8
HTP0445A	T21	MS2	Female	38.8	IL6.4673.13	327.8
HTP0445A	T21	MS2	Female	38.8	BPI.4126.22	5061
HTP0445A	T21	MS2	Female	38.8	IL1RN.5353.89	1576.6
HTP0477A	T21	MS1	Male	3.4	MPO.2580.83	11115.6
HTP0477A	T21	MS1	Male	3.4	LCN2.2836.68	942.7
HTP0477A	T21	MS1	Male	3.4	PROK2.10754.113	841.1
HTP0477A	T21	MS1	Male	3.4	CRP.4337.49	681.4
HTP0477A	T21	MS1	Male	3.4	SAA1.15515.2	2083.7
HTP0477A	T21	MS1	Male	3.4	IL6.4673.13	223.2
HTP0477A	T21	MS1	Male	3.4	IL1RN.5353.89	1527.8
HTP0477A	T21	MS1	Male	3.4	BPI.4126.22	2260.6
HTP0206B	Control	D21	Male	15.8	SAA1.15515.2	1939.2
HTP0206B	Control	D21	Male	15.8	MPO.2580.83	13728.2
HTP0206B	Control	D21	Male	15.8	IL6.4673.13	250
HTP0206B	Control	D21	Male	15.8	IL1RN.5353.89	1612.1
HTP0206B	Control	D21	Male	15.8	BPI.4126.22	2635.6
HTP0206B	Control	D21	Male	15.8	PROK2.10754.113	1115.8
HTP0206B	Control	D21	Male	15.8	CRP.4337.49	10549.7
HTP0206B	Control	D21	Male	15.8	LCN2.2836.68	695.6
HTP0652A	T21	MS1	Female	35.1	MPO.2580.83	15066.1
HTP0652A	T21	MS1	Female	35.1	BPI.4126.22	9799.6
HTP0652A	T21	MS1	Female	35.1	CRP.4337.49	31020.6
HTP0652A	T21	MS1	Female	35.1	IL6.4673.13	233.1
HTP0652A	T21	MS1	Female	35.1	PROK2.10754.113	4971.3
HTP0652A	T21	MS1	Female	35.1	SAA1.15515.2	14719.3
HTP0652A	T21	MS1	Female	35.1	IL1RN.5353.89	2013.8
HTP0652A	T21	MS1	Female	35.1	LCN2.2836.68	1167.5
HTP0019B2	Control	D21	Female	56.9	CRP.4337.49	24159.2
HTP0019B2	Control	D21	Female	56.9	IL6.4673.13	222.7
HTP0019B2	Control	D21	Female	56.9	MPO.2580.83	9747.2
HTP0019B2	Control	D21	Female	56.9	SAA1.15515.2	15624.8
HTP0019B2	Control	D21	Female	56.9	PROK2.10754.113	1509.1
HTP0019B2	Control	D21	Female	56.9	LCN2.2836.68	639.1
HTP0019B2	Control	D21	Female	56.9	BPI.4126.22	3760.3
HTP0019B2	Control	D21	Female	56.9	IL1RN.5353.89	1563.8
HTP0411A	T21	MS3	Female	18.7	MPO.2580.83	18386.1
HTP0411A	T21	MS3	Female	18.7	SAA1.15515.2	21825.4
HTP0411A	T21	MS3	Female	18.7	IL6.4673.13	256.6
HTP0411A	T21	MS3	Female	18.7	LCN2.2836.68	1723.1
HTP0411A	T21	MS3	Female	18.7	PROK2.10754.113	5455.5
HTP0411A	T21	MS3	Female	18.7	IL1RN.5353.89	9268.6
HTP0411A	T21	MS3	Female	18.7	CRP.4337.49	39328.7
HTP0411A	T21	MS3	Female	18.7	BPI.4126.22	5584.2
HTP0479A	T21	MS1	Male	3.7	PROK2.10754.113	1326.6
HTP0479A	T21	MS1	Male	3.7	MPO.2580.83	13350.3
HTP0479A	T21	MS1	Male	3.7	IL6.4673.13	206.4
HTP0479A	T21	MS1	Male	3.7	IL1RN.5353.89	1557.6
HTP0479A	T21	MS1	Male	3.7	LCN2.2836.68	725.1
HTP0479A	T21	MS1	Male	3.7	SAA1.15515.2	2027.7
HTP0479A	T21	MS1	Male	3.7	CRP.4337.49	2327.2
HTP0479A	T21	MS1	Male	3.7	BPI.4126.22	3072.4
HTP0040B3	Control	D21	Female	28.9	SAA1.15515.2	2407.4
HTP0040B3	Control	D21	Female	28.9	MPO.2580.83	8516.4
HTP0040B3	Control	D21	Female	28.9	LCN2.2836.68	754.2
HTP0040B3	Control	D21	Female	28.9	PROK2.10754.113	2563.4
HTP0040B3	Control	D21	Female	28.9	CRP.4337.49	21503.8
HTP0040B3	Control	D21	Female	28.9	IL6.4673.13	206.1
HTP0040B3	Control	D21	Female	28.9	IL1RN.5353.89	1322.5
HTP0040B3	Control	D21	Female	28.9	BPI.4126.22	8218.4
HTP0608A	T21	MS1	Female	32.5	MPO.2580.83	15874.3
HTP0608A	T21	MS1	Female	32.5	PROK2.10754.113	4736.8
HTP0608A	T21	MS1	Female	32.5	CRP.4337.49	46287.1
HTP0608A	T21	MS1	Female	32.5	LCN2.2836.68	1615
HTP0608A	T21	MS1	Female	32.5	IL1RN.5353.89	1800.7
HTP0608A	T21	MS1	Female	32.5	IL6.4673.13	302.6
HTP0608A	T21	MS1	Female	32.5	SAA1.15515.2	51173.9
HTP0608A	T21	MS1	Female	32.5	BPI.4126.22	11144.2
HTP0396A	T21	MS3	Male	15.9	MPO.2580.83	21989.6
HTP0396A	T21	MS3	Male	15.9	IL1RN.5353.89	2021.7
HTP0396A	T21	MS3	Male	15.9	SAA1.15515.2	2960.8
HTP0396A	T21	MS3	Male	15.9	LCN2.2836.68	1564.3
HTP0396A	T21	MS3	Male	15.9	PROK2.10754.113	15189.8
HTP0396A	T21	MS3	Male	15.9	CRP.4337.49	7259.6
HTP0396A	T21	MS3	Male	15.9	IL6.4673.13	270.6
HTP0396A	T21	MS3	Male	15.9	BPI.4126.22	16109.4
HTP0017A4	T21	MS3	Female	23.6	MPO.2580.83	4927.3
HTP0017A4	T21	MS3	Female	23.6	CRP.4337.49	5025.7
HTP0017A4	T21	MS3	Female	23.6	IL1RN.5353.89	1468.8
HTP0017A4	T21	MS3	Female	23.6	LCN2.2836.68	1599.4
HTP0017A4	T21	MS3	Female	23.6	SAA1.15515.2	6084.2
HTP0017A4	T21	MS3	Female	23.6	BPI.4126.22	2738.1
HTP0017A4	T21	MS3	Female	23.6	IL6.4673.13	573.3
HTP0017A4	T21	MS3	Female	23.6	PROK2.10754.113	1922.9
HTP0599A	T21	MS3	Female	36.6	BPI.4126.22	2791.5
HTP0599A	T21	MS3	Female	36.6	IL6.4673.13	240
HTP0599A	T21	MS3	Female	36.6	IL1RN.5353.89	2450
HTP0599A	T21	MS3	Female	36.6	MPO.2580.83	15588.5
HTP0599A	T21	MS3	Female	36.6	LCN2.2836.68	1171.7
HTP0599A	T21	MS3	Female	36.6	SAA1.15515.2	106099
HTP0599A	T21	MS3	Female	36.6	CRP.4337.49	47622.4
HTP0599A	T21	MS3	Female	36.6	PROK2.10754.113	2350
HTP0523B	Control	D21	Female	23.3	IL6.4673.13	205.7
HTP0523B	Control	D21	Female	23.3	BPI.4126.22	3221.1
HTP0523B	Control	D21	Female	23.3	LCN2.2836.68	853.8
HTP0523B	Control	D21	Female	23.3	SAA1.15515.2	21484.5
HTP0523B	Control	D21	Female	23.3	MPO.2580.83	10921.3
HTP0523B	Control	D21	Female	23.3	IL1RN.5353.89	1720.8
HTP0523B	Control	D21	Female	23.3	PROK2.10754.113	2703.7
HTP0523B	Control	D21	Female	23.3	CRP.4337.49	40020.8
HTP0455B	Control	D21	Female	7.3	MPO.2580.83	11447.2
HTP0455B	Control	D21	Female	7.3	IL1RN.5353.89	1571.9
HTP0455B	Control	D21	Female	7.3	SAA1.15515.2	6360.3
HTP0455B	Control	D21	Female	7.3	BPI.4126.22	1832.9
HTP0455B	Control	D21	Female	7.3	LCN2.2836.68	713.5
HTP0455B	Control	D21	Female	7.3	IL6.4673.13	196.4
HTP0455B	Control	D21	Female	7.3	PROK2.10754.113	1153.1
HTP0455B	Control	D21	Female	7.3	CRP.4337.49	5042.7
HTP0259A2	T21	MS3	Female	32.6	PROK2.10754.113	4078
HTP0259A2	T21	MS3	Female	32.6	IL1RN.5353.89	1913
HTP0259A2	T21	MS3	Female	32.6	IL6.4673.13	276.2
HTP0259A2	T21	MS3	Female	32.6	BPI.4126.22	5407
HTP0259A2	T21	MS3	Female	32.6	LCN2.2836.68	1890.5
HTP0259A2	T21	MS3	Female	32.6	SAA1.15515.2	22656.5
HTP0259A2	T21	MS3	Female	32.6	MPO.2580.83	14664.2
HTP0259A2	T21	MS3	Female	32.6	CRP.4337.49	40399.6
HTP0574A	T21	MS3	Male	42.4	IL1RN.5353.89	1495.5
HTP0574A	T21	MS3	Male	42.4	IL6.4673.13	197.1
HTP0574A	T21	MS3	Male	42.4	PROK2.10754.113	2305.6
HTP0574A	T21	MS3	Male	42.4	SAA1.15515.2	5317.1
HTP0574A	T21	MS3	Male	42.4	CRP.4337.49	13395.5
HTP0574A	T21	MS3	Male	42.4	BPI.4126.22	6116.3
HTP0574A	T21	MS3	Male	42.4	LCN2.2836.68	970.4
HTP0574A	T21	MS3	Male	42.4	MPO.2580.83	13229.7
HTP0596A	T21	MS2	Female	28.3	IL1RN.5353.89	2047.5
HTP0596A	T21	MS2	Female	28.3	LCN2.2836.68	1495.3
HTP0596A	T21	MS2	Female	28.3	SAA1.15515.2	9901.7
HTP0596A	T21	MS2	Female	28.3	CRP.4337.49	1368
HTP0596A	T21	MS2	Female	28.3	IL6.4673.13	446.3
HTP0596A	T21	MS2	Female	28.3	PROK2.10754.113	2234.9
HTP0596A	T21	MS2	Female	28.3	MPO.2580.83	17949.7
HTP0596A	T21	MS2	Female	28.3	BPI.4126.22	7745.3
HTP0559B	Control	D21	Male	10.8	LCN2.2836.68	1016.2
HTP0559B	Control	D21	Male	10.8	PROK2.10754.113	1317.4
HTP0559B	Control	D21	Male	10.8	SAA1.15515.2	2906.9
HTP0559B	Control	D21	Male	10.8	BPI.4126.22	4436.9
HTP0559B	Control	D21	Male	10.8	IL1RN.5353.89	1727.8
HTP0559B	Control	D21	Male	10.8	MPO.2580.83	10183.6
HTP0559B	Control	D21	Male	10.8	IL6.4673.13	230.2
HTP0559B	Control	D21	Male	10.8	CRP.4337.49	2873.6
HTP0324A2	T21	MS1	Male	22	LCN2.2836.68	1141.5
HTP0324A2	T21	MS1	Male	22	PROK2.10754.113	3007.4
HTP0324A2	T21	MS1	Male	22	MPO.2580.83	12099.2
HTP0324A2	T21	MS1	Male	22	IL6.4673.13	293
HTP0324A2	T21	MS1	Male	22	SAA1.15515.2	9171.2
HTP0324A2	T21	MS1	Male	22	BPI.4126.22	3625.4
HTP0324A2	T21	MS1	Male	22	IL1RN.5353.89	1795.2
HTP0324A2	T21	MS1	Male	22	CRP.4337.49	25212.3
HTP0428A	T21	MS2	Male	27.5	MPO.2580.83	12634.7
HTP0428A	T21	MS2	Male	27.5	CRP.4337.49	24442.3
HTP0428A	T21	MS2	Male	27.5	SAA1.15515.2	9516.3
HTP0428A	T21	MS2	Male	27.5	BPI.4126.22	5478
HTP0428A	T21	MS2	Male	27.5	IL6.4673.13	274.5
HTP0428A	T21	MS2	Male	27.5	LCN2.2836.68	1638.4
HTP0428A	T21	MS2	Male	27.5	IL1RN.5353.89	1635.6
HTP0428A	T21	MS2	Male	27.5	PROK2.10754.113	3379.7
HTP0585A	T21	MS3	Female	16.5	BPI.4126.22	7306.7
HTP0585A	T21	MS3	Female	16.5	CRP.4337.49	32180.7
HTP0585A	T21	MS3	Female	16.5	MPO.2580.83	10256.7
HTP0585A	T21	MS3	Female	16.5	SAA1.15515.2	19748.7
HTP0585A	T21	MS3	Female	16.5	IL6.4673.13	248.9
HTP0585A	T21	MS3	Female	16.5	PROK2.10754.113	5054.5
HTP0585A	T21	MS3	Female	16.5	LCN2.2836.68	1563.9
HTP0585A	T21	MS3	Female	16.5	IL1RN.5353.89	1688.2
HTP0669B	Control	D21	Female	14.6	BPI.4126.22	4090
HTP0669B	Control	D21	Female	14.6	CRP.4337.49	37212.1
HTP0669B	Control	D21	Female	14.6	SAA1.15515.2	10475
HTP0669B	Control	D21	Female	14.6	IL6.4673.13	223.5
HTP0669B	Control	D21	Female	14.6	MPO.2580.83	11963.6
HTP0669B	Control	D21	Female	14.6	IL1RN.5353.89	1680.9
HTP0669B	Control	D21	Female	14.6	PROK2.10754.113	1863.4
HTP0669B	Control	D21	Female	14.6	LCN2.2836.68	977.1
HTP0435A2	T21	MS1	Male	36.2	BPI.4126.22	5501.6
HTP0435A2	T21	MS1	Male	36.2	CRP.4337.49	38367.5
HTP0435A2	T21	MS1	Male	36.2	MPO.2580.83	14414.4
HTP0435A2	T21	MS1	Male	36.2	SAA1.15515.2	19631.6
HTP0435A2	T21	MS1	Male	36.2	IL6.4673.13	243.6
HTP0435A2	T21	MS1	Male	36.2	LCN2.2836.68	1051.1
HTP0435A2	T21	MS1	Male	36.2	IL1RN.5353.89	1708.5
HTP0435A2	T21	MS1	Male	36.2	PROK2.10754.113	2922.1
HTP0609A	T21	MS1	Female	4	LCN2.2836.68	1081
HTP0609A	T21	MS1	Female	4	IL1RN.5353.89	1654.5
HTP0609A	T21	MS1	Female	4	SAA1.15515.2	3473.7
HTP0609A	T21	MS1	Female	4	IL6.4673.13	232.8
HTP0609A	T21	MS1	Female	4	CRP.4337.49	3586.4
HTP0609A	T21	MS1	Female	4	MPO.2580.83	15216.4
HTP0609A	T21	MS1	Female	4	BPI.4126.22	2252.3
HTP0609A	T21	MS1	Female	4	PROK2.10754.113	932.1
HTP0512A	T21	MS3	Male	30	LCN2.2836.68	1262.1
HTP0512A	T21	MS3	Male	30	IL1RN.5353.89	2354.9
HTP0512A	T21	MS3	Male	30	IL6.4673.13	267.9
HTP0512A	T21	MS3	Male	30	SAA1.15515.2	14919.3
HTP0512A	T21	MS3	Male	30	BPI.4126.22	3784.1
HTP0512A	T21	MS3	Male	30	MPO.2580.83	15962.4
HTP0512A	T21	MS3	Male	30	CRP.4337.49	20659.8
HTP0512A	T21	MS3	Male	30	PROK2.10754.113	2240.4
HTP0326A	T21	MS2	Female	30.2	LCN2.2836.68	1038
HTP0326A	T21	MS2	Female	30.2	CRP.4337.49	5941.9
HTP0326A	T21	MS2	Female	30.2	IL1RN.5353.89	1619.1
HTP0326A	T21	MS2	Female	30.2	SAA1.15515.2	20286.3
HTP0326A	T21	MS2	Female	30.2	PROK2.10754.113	3865.4
HTP0326A	T21	MS2	Female	30.2	BPI.4126.22	13436.5
HTP0326A	T21	MS2	Female	30.2	MPO.2580.83	12464.3
HTP0326A	T21	MS2	Female	30.2	IL6.4673.13	319.8
HTP0551B	Control	D21	Female	18	LCN2.2836.68	690.3
HTP0551B	Control	D21	Female	18	SAA1.15515.2	13125.9
HTP0551B	Control	D21	Female	18	CRP.4337.49	16584.2
HTP0551B	Control	D21	Female	18	MPO.2580.83	17289.5
HTP0551B	Control	D21	Female	18	BPI.4126.22	3995.4
HTP0551B	Control	D21	Female	18	IL6.4673.13	258.5
HTP0551B	Control	D21	Female	18	IL1RN.5353.89	1585.3
HTP0551B	Control	D21	Female	18	PROK2.10754.113	1601.1
HTP0438A	T21	MS1	Female	19.9	LCN2.2836.68	1195.5
HTP0438A	T21	MS1	Female	19.9	MPO.2580.83	12538.9
HTP0438A	T21	MS1	Female	19.9	SAA1.15515.2	14192.3
HTP0438A	T21	MS1	Female	19.9	PROK2.10754.113	6988.2
HTP0438A	T21	MS1	Female	19.9	CRP.4337.49	50489.4
HTP0438A	T21	MS1	Female	19.9	BPI.4126.22	10269.6
HTP0438A	T21	MS1	Female	19.9	IL6.4673.13	288.5
HTP0438A	T21	MS1	Female	19.9	IL1RN.5353.89	1809.2
HTP0005A3	T21	MS1	Male	36.5	LCN2.2836.68	1449.3
HTP0005A3	T21	MS1	Male	36.5	SAA1.15515.2	20693.2
HTP0005A3	T21	MS1	Male	36.5	PROK2.10754.113	2700.1
HTP0005A3	T21	MS1	Male	36.5	CRP.4337.49	49823.1
HTP0005A3	T21	MS1	Male	36.5	MPO.2580.83	13570.7
HTP0005A3	T21	MS1	Male	36.5	IL6.4673.13	245.7
HTP0005A3	T21	MS1	Male	36.5	IL1RN.5353.89	1564.6
HTP0005A3	T21	MS1	Male	36.5	BPI.4126.22	5068.6
HTP0456A	T21	MS2	Male	7.3	PROK2.10754.113	976.6
HTP0456A	T21	MS2	Male	7.3	MPO.2580.83	9595.5
HTP0456A	T21	MS2	Male	7.3	CRP.4337.49	1556.4
HTP0456A	T21	MS2	Male	7.3	LCN2.2836.68	970.4
HTP0456A	T21	MS2	Male	7.3	BPI.4126.22	1285.6
HTP0456A	T21	MS2	Male	7.3	IL1RN.5353.89	1521.3
HTP0456A	T21	MS2	Male	7.3	IL6.4673.13	229
HTP0456A	T21	MS2	Male	7.3	SAA1.15515.2	2379.7
HTP0338B	Control	D21	Male	27.5	MPO.2580.83	10420
HTP0338B	Control	D21	Male	27.5	CRP.4337.49	3793.6
HTP0338B	Control	D21	Male	27.5	SAA1.15515.2	4465.9
HTP0338B	Control	D21	Male	27.5	PROK2.10754.113	1428.8
HTP0338B	Control	D21	Male	27.5	IL1RN.5353.89	1452.6
HTP0338B	Control	D21	Male	27.5	BPI.4126.22	4025.9
HTP0338B	Control	D21	Male	27.5	IL6.4673.13	192.7
HTP0338B	Control	D21	Male	27.5	LCN2.2836.68	729.8
HTP0592A	T21	MS2	Female	14.5	PROK2.10754.113	2792.5
HTP0592A	T21	MS2	Female	14.5	CRP.4337.49	42200.6
HTP0592A	T21	MS2	Female	14.5	MPO.2580.83	11744.4
HTP0592A	T21	MS2	Female	14.5	LCN2.2836.68	1028.5
HTP0592A	T21	MS2	Female	14.5	SAA1.15515.2	15479.3
HTP0592A	T21	MS2	Female	14.5	BPI.4126.22	6905.5
HTP0592A	T21	MS2	Female	14.5	IL1RN.5353.89	1602
HTP0592A	T21	MS2	Female	14.5	IL6.4673.13	2974.6
HTP0126B2	Control	D21	Female	48	PROK2.10754.113	1837
HTP0126B2	Control	D21	Female	48	CRP.4337.49	11247.6
HTP0126B2	Control	D21	Female	48	MPO.2580.83	19564.4
HTP0126B2	Control	D21	Female	48	SAA1.15515.2	5675.7
HTP0126B2	Control	D21	Female	48	BPI.4126.22	3726.3
HTP0126B2	Control	D21	Female	48	LCN2.2836.68	909.1
HTP0126B2	Control	D21	Female	48	IL6.4673.13	330.1
HTP0126B2	Control	D21	Female	48	IL1RN.5353.89	2383.2
HTP0310A	T21	MS2	Male	10.8	CRP.4337.49	25606.7
HTP0310A	T21	MS2	Male	10.8	SAA1.15515.2	10025.5
HTP0310A	T21	MS2	Male	10.8	PROK2.10754.113	5009.9
HTP0310A	T21	MS2	Male	10.8	MPO.2580.83	23664.2
HTP0310A	T21	MS2	Male	10.8	IL1RN.5353.89	2201.8
HTP0310A	T21	MS2	Male	10.8	BPI.4126.22	5712.2
HTP0310A	T21	MS2	Male	10.8	LCN2.2836.68	2277.1
HTP0310A	T21	MS2	Male	10.8	IL6.4673.13	242.3
HTP0493B	Control	D21	Male	8.7	PROK2.10754.113	1464
HTP0493B	Control	D21	Male	8.7	SAA1.15515.2	1808
HTP0493B	Control	D21	Male	8.7	IL6.4673.13	199.3
HTP0493B	Control	D21	Male	8.7	LCN2.2836.68	853.5
HTP0493B	Control	D21	Male	8.7	IL1RN.5353.89	2141.1
HTP0493B	Control	D21	Male	8.7	CRP.4337.49	1098.3
HTP0493B	Control	D21	Male	8.7	MPO.2580.83	16828.7
HTP0493B	Control	D21	Male	8.7	BPI.4126.22	5562.6
HTP0290B	Control	D21	Female	43.3	LCN2.2836.68	884.7
HTP0290B	Control	D21	Female	43.3	SAA1.15515.2	17201.2
HTP0290B	Control	D21	Female	43.3	IL6.4673.13	197.5
HTP0290B	Control	D21	Female	43.3	IL1RN.5353.89	1428.3
HTP0290B	Control	D21	Female	43.3	PROK2.10754.113	1970.6
HTP0290B	Control	D21	Female	43.3	MPO.2580.83	14779.1
HTP0290B	Control	D21	Female	43.3	BPI.4126.22	6518
HTP0290B	Control	D21	Female	43.3	CRP.4337.49	24686.3
HTP0676A	T21	MS1	Female	19.3	IL6.4673.13	215.4
HTP0676A	T21	MS1	Female	19.3	SAA1.15515.2	9671
HTP0676A	T21	MS1	Female	19.3	IL1RN.5353.89	1317.3
HTP0676A	T21	MS1	Female	19.3	LCN2.2836.68	898.4
HTP0676A	T21	MS1	Female	19.3	MPO.2580.83	10677.7
HTP0676A	T21	MS1	Female	19.3	PROK2.10754.113	1752.5
HTP0676A	T21	MS1	Female	19.3	BPI.4126.22	1908.4
HTP0676A	T21	MS1	Female	19.3	CRP.4337.49	55621.2
HTP0469A	T21	MS2	Female	16.7	SAA1.15515.2	36948.4
HTP0469A	T21	MS2	Female	16.7	IL1RN.5353.89	2335.6
HTP0469A	T21	MS2	Female	16.7	MPO.2580.83	12024.8
HTP0469A	T21	MS2	Female	16.7	LCN2.2836.68	1178.5
HTP0469A	T21	MS2	Female	16.7	CRP.4337.49	52376.4
HTP0469A	T21	MS2	Female	16.7	PROK2.10754.113	5869.6
HTP0469A	T21	MS2	Female	16.7	IL6.4673.13	257.6
HTP0469A	T21	MS2	Female	16.7	BPI.4126.22	6206.1
HTP0454A	T21	MS3	Male	21.7	SAA1.15515.2	8385.6
HTP0454A	T21	MS3	Male	21.7	LCN2.2836.68	1130.3
HTP0454A	T21	MS3	Male	21.7	MPO.2580.83	16162.2
HTP0454A	T21	MS3	Male	21.7	PROK2.10754.113	2117.6
HTP0454A	T21	MS3	Male	21.7	BPI.4126.22	4647.8
HTP0454A	T21	MS3	Male	21.7	CRP.4337.49	6095.1
HTP0454A	T21	MS3	Male	21.7	IL1RN.5353.89	1323.7
HTP0454A	T21	MS3	Male	21.7	IL6.4673.13	209.5
HTP0440A	T21	MS2	Male	20.9	SAA1.15515.2	13041
HTP0440A	T21	MS2	Male	20.9	IL1RN.5353.89	1914.5
HTP0440A	T21	MS2	Male	20.9	MPO.2580.83	20492.3
HTP0440A	T21	MS2	Male	20.9	BPI.4126.22	2919.7
HTP0440A	T21	MS2	Male	20.9	IL6.4673.13	396.6
HTP0440A	T21	MS2	Male	20.9	LCN2.2836.68	1368.5
HTP0440A	T21	MS2	Male	20.9	PROK2.10754.113	2123.3
HTP0440A	T21	MS2	Male	20.9	CRP.4337.49	34680.1
HTP0204A	T21	MS2	Male	13.1	IL6.4673.13	206.1
HTP0204A	T21	MS2	Male	13.1	LCN2.2836.68	903.8
HTP0204A	T21	MS2	Male	13.1	SAA1.15515.2	1511.4
HTP0204A	T21	MS2	Male	13.1	MPO.2580.83	15730.2
HTP0204A	T21	MS2	Male	13.1	IL1RN.5353.89	1459
HTP0204A	T21	MS2	Male	13.1	BPI.4126.22	4721.4
HTP0204A	T21	MS2	Male	13.1	PROK2.10754.113	1502.9
HTP0204A	T21	MS2	Male	13.1	CRP.4337.49	9441.6
HTP0429B	Control	D21	Female	11.5	CRP.4337.49	31494.6
HTP0429B	Control	D21	Female	11.5	LCN2.2836.68	960
HTP0429B	Control	D21	Female	11.5	MPO.2580.83	16776
HTP0429B	Control	D21	Female	11.5	IL1RN.5353.89	1800.8
HTP0429B	Control	D21	Female	11.5	PROK2.10754.113	3482.8
HTP0429B	Control	D21	Female	11.5	IL6.4673.13	258.5
HTP0429B	Control	D21	Female	11.5	BPI.4126.22	7412.7
HTP0429B	Control	D21	Female	11.5	SAA1.15515.2	28878.8
HTP0373A	T21	MS1	Male	56.7	PROK2.10754.113	2308.8
HTP0373A	T21	MS1	Male	56.7	MPO.2580.83	20497.3
HTP0373A	T21	MS1	Male	56.7	CRP.4337.49	27036.4
HTP0373A	T21	MS1	Male	56.7	BPI.4126.22	6758.7
HTP0373A	T21	MS1	Male	56.7	SAA1.15515.2	24022.5
HTP0373A	T21	MS1	Male	56.7	LCN2.2836.68	1831.1
HTP0373A	T21	MS1	Male	56.7	IL6.4673.13	273.2
HTP0373A	T21	MS1	Male	56.7	IL1RN.5353.89	2243.6
HTP0418A	T21	MS1	Male	3.8	IL1RN.5353.89	1484.9
HTP0418A	T21	MS1	Male	3.8	IL6.4673.13	239.9
HTP0418A	T21	MS1	Male	3.8	PROK2.10754.113	944.6
HTP0418A	T21	MS1	Male	3.8	MPO.2580.83	11827.9
HTP0418A	T21	MS1	Male	3.8	CRP.4337.49	2810.8
HTP0418A	T21	MS1	Male	3.8	LCN2.2836.68	1210.9
HTP0418A	T21	MS1	Male	3.8	SAA1.15515.2	2752.7
HTP0418A	T21	MS1	Male	3.8	BPI.4126.22	2901.8
HTP0146B	Control	D21	Male	47.4	PROK2.10754.113	2140.3
HTP0146B	Control	D21	Male	47.4	MPO.2580.83	9008.5
HTP0146B	Control	D21	Male	47.4	IL1RN.5353.89	1736.3
HTP0146B	Control	D21	Male	47.4	BPI.4126.22	4713.5
HTP0146B	Control	D21	Male	47.4	IL6.4673.13	280.7
HTP0146B	Control	D21	Male	47.4	LCN2.2836.68	859.4
HTP0146B	Control	D21	Male	47.4	CRP.4337.49	7695.6
HTP0146B	Control	D21	Male	47.4	SAA1.15515.2	11463.3
HTP0548A	T21	MS3	Female	46.2	PROK2.10754.113	3056.4
HTP0548A	T21	MS3	Female	46.2	IL1RN.5353.89	1740.2
HTP0548A	T21	MS3	Female	46.2	CRP.4337.49	31912.9
HTP0548A	T21	MS3	Female	46.2	LCN2.2836.68	1132.3
HTP0548A	T21	MS3	Female	46.2	SAA1.15515.2	28496.5
HTP0548A	T21	MS3	Female	46.2	BPI.4126.22	3735.3
HTP0548A	T21	MS3	Female	46.2	MPO.2580.83	6238.3
HTP0548A	T21	MS3	Female	46.2	IL6.4673.13	228.4
HTP0594A	T21	MS1	Male	30.1	PROK2.10754.113	1722.4
HTP0594A	T21	MS1	Male	30.1	SAA1.15515.2	17358.5
HTP0594A	T21	MS1	Male	30.1	BPI.4126.22	4796.6
HTP0594A	T21	MS1	Male	30.1	CRP.4337.49	17378.6
HTP0594A	T21	MS1	Male	30.1	LCN2.2836.68	830.4
HTP0594A	T21	MS1	Male	30.1	MPO.2580.83	12842
HTP0594A	T21	MS1	Male	30.1	IL1RN.5353.89	1364.2
HTP0594A	T21	MS1	Male	30.1	IL6.4673.13	251.6
HTP0327A	T21	MS1	Male	6.5	BPI.4126.22	15619.9
HTP0327A	T21	MS1	Male	6.5	PROK2.10754.113	8167.3
HTP0327A	T21	MS1	Male	6.5	LCN2.2836.68	1170.5
HTP0327A	T21	MS1	Male	6.5	CRP.4337.49	22690.9
HTP0327A	T21	MS1	Male	6.5	SAA1.15515.2	32659.5
HTP0327A	T21	MS1	Male	6.5	MPO.2580.83	12925.6
HTP0327A	T21	MS1	Male	6.5	IL1RN.5353.89	1810.1
HTP0327A	T21	MS1	Male	6.5	IL6.4673.13	231.9
HTP0549A	T21	MS3	Female	20.6	BPI.4126.22	7154.3
HTP0549A	T21	MS3	Female	20.6	CRP.4337.49	51935.2
HTP0549A	T21	MS3	Female	20.6	MPO.2580.83	18180
HTP0549A	T21	MS3	Female	20.6	PROK2.10754.113	7186.3
HTP0549A	T21	MS3	Female	20.6	SAA1.15515.2	174716
HTP0549A	T21	MS3	Female	20.6	LCN2.2836.68	1386.8
HTP0549A	T21	MS3	Female	20.6	IL6.4673.13	407
HTP0549A	T21	MS3	Female	20.6	IL1RN.5353.89	2791.1
HTP0600A	T21	MS3	Male	10.8	BPI.4126.22	15614.2
HTP0600A	T21	MS3	Male	10.8	LCN2.2836.68	1869
HTP0600A	T21	MS3	Male	10.8	SAA1.15515.2	252727
HTP0600A	T21	MS3	Male	10.8	PROK2.10754.113	17288.6
HTP0600A	T21	MS3	Male	10.8	MPO.2580.83	20910.9
HTP0600A	T21	MS3	Male	10.8	CRP.4337.49	55904.3
HTP0600A	T21	MS3	Male	10.8	IL1RN.5353.89	3779.8
HTP0600A	T21	MS3	Male	10.8	IL6.4673.13	374.4
HTP0442A2	T21	MS1	Female	9.5	BPI.4126.22	2535.1
HTP0442A2	T21	MS1	Female	9.5	PROK2.10754.113	23484.1
HTP0442A2	T21	MS1	Female	9.5	SAA1.15515.2	5218.5
HTP0442A2	T21	MS1	Female	9.5	CRP.4337.49	6995.1
HTP0442A2	T21	MS1	Female	9.5	IL6.4673.13	207.5
HTP0442A2	T21	MS1	Female	9.5	MPO.2580.83	13461
HTP0442A2	T21	MS1	Female	9.5	LCN2.2836.68	1207.7
HTP0442A2	T21	MS1	Female	9.5	IL1RN.5353.89	2114.6
HTP0355B	Control	D21	Male	12.3	CRP.4337.49	1201.6
HTP0355B	Control	D21	Male	12.3	BPI.4126.22	5789.8
HTP0355B	Control	D21	Male	12.3	IL6.4673.13	263.3
HTP0355B	Control	D21	Male	12.3	LCN2.2836.68	841.1
HTP0355B	Control	D21	Male	12.3	PROK2.10754.113	3631.2
HTP0355B	Control	D21	Male	12.3	SAA1.15515.2	4168.6
HTP0355B	Control	D21	Male	12.3	MPO.2580.83	6478.7
HTP0355B	Control	D21	Male	12.3	IL1RN.5353.89	2326.7
HTP0457B	Control	D21	Female	7.3	CRP.4337.49	1013
HTP0457B	Control	D21	Female	7.3	BPI.4126.22	2201.1
HTP0457B	Control	D21	Female	7.3	IL6.4673.13	366.8
HTP0457B	Control	D21	Female	7.3	PROK2.10754.113	892.2
HTP0457B	Control	D21	Female	7.3	SAA1.15515.2	1111.6
HTP0457B	Control	D21	Female	7.3	IL1RN.5353.89	1503.6
HTP0457B	Control	D21	Female	7.3	LCN2.2836.68	891.5
HTP0457B	Control	D21	Female	7.3	MPO.2580.83	12019
HTP0384A	T21	MS3	Female	27.8	PROK2.10754.113	5855.7
HTP0384A	T21	MS3	Female	27.8	SAA1.15515.2	35167.9
HTP0384A	T21	MS3	Female	27.8	IL6.4673.13	283.2
HTP0384A	T21	MS3	Female	27.8	IL1RN.5353.89	2119.4
HTP0384A	T21	MS3	Female	27.8	CRP.4337.49	51204.1
HTP0384A	T21	MS3	Female	27.8	LCN2.2836.68	1423.5
HTP0384A	T21	MS3	Female	27.8	MPO.2580.83	20744.1
HTP0384A	T21	MS3	Female	27.8	BPI.4126.22	6568.3
HTP0035B3	Control	D21	Female	28.6	IL6.4673.13	1157.1
HTP0035B3	Control	D21	Female	28.6	PROK2.10754.113	4636.5
HTP0035B3	Control	D21	Female	28.6	BPI.4126.22	6566.4
HTP0035B3	Control	D21	Female	28.6	CRP.4337.49	7561.7
HTP0035B3	Control	D21	Female	28.6	IL1RN.5353.89	1605.2
HTP0035B3	Control	D21	Female	28.6	SAA1.15515.2	7342
HTP0035B3	Control	D21	Female	28.6	LCN2.2836.68	1371
HTP0035B3	Control	D21	Female	28.6	MPO.2580.83	16110.7
HTP0370A	T21	MS1	Male	20.2	CRP.4337.49	20333
HTP0370A	T21	MS1	Male	20.2	IL6.4673.13	250.4
HTP0370A	T21	MS1	Male	20.2	IL1RN.5353.89	2249.8
HTP0370A	T21	MS1	Male	20.2	PROK2.10754.113	7533.7
HTP0370A	T21	MS1	Male	20.2	BPI.4126.22	6866.3
HTP0370A	T21	MS1	Male	20.2	LCN2.2836.68	1707.8
HTP0370A	T21	MS1	Male	20.2	SAA1.15515.2	10703
HTP0370A	T21	MS1	Male	20.2	MPO.2580.83	16445.9
HTP0622A	T21	MS2	Female	26	SAA1.15515.2	10371.2
HTP0622A	T21	MS2	Female	26	IL6.4673.13	219.5
HTP0622A	T21	MS2	Female	26	BPI.4126.22	1794.7
HTP0622A	T21	MS2	Female	26	CRP.4337.49	15170.5
HTP0622A	T21	MS2	Female	26	IL1RN.5353.89	1490.8
HTP0622A	T21	MS2	Female	26	LCN2.2836.68	1291.7
HTP0622A	T21	MS2	Female	26	MPO.2580.83	14937
HTP0622A	T21	MS2	Female	26	PROK2.10754.113	2718.2
HTP0334A2	T21	MS1	Male	44.1	SAA1.15515.2	16416.6
HTP0334A2	T21	MS1	Male	44.1	IL1RN.5353.89	2190.6
HTP0334A2	T21	MS1	Male	44.1	LCN2.2836.68	1107.4
HTP0334A2	T21	MS1	Male	44.1	PROK2.10754.113	4741.8
HTP0334A2	T21	MS1	Male	44.1	MPO.2580.83	16633.1
HTP0334A2	T21	MS1	Male	44.1	CRP.4337.49	44001.6
HTP0334A2	T21	MS1	Male	44.1	IL6.4673.13	239
HTP0334A2	T21	MS1	Male	44.1	BPI.4126.22	13451.1
HTP0385A	T21	MS3	Male	25.6	SAA1.15515.2	13670.4
HTP0385A	T21	MS3	Male	25.6	IL1RN.5353.89	2947.9
HTP0385A	T21	MS3	Male	25.6	BPI.4126.22	5493.5
HTP0385A	T21	MS3	Male	25.6	LCN2.2836.68	1119.2
HTP0385A	T21	MS3	Male	25.6	IL6.4673.13	233.3
HTP0385A	T21	MS3	Male	25.6	PROK2.10754.113	3197.9
HTP0385A	T21	MS3	Male	25.6	CRP.4337.49	24377.6
HTP0385A	T21	MS3	Male	25.6	MPO.2580.83	9560.4
HTP0531A	T21	MS3	Female	3.5	BPI.4126.22	5967.2
HTP0531A	T21	MS3	Female	3.5	LCN2.2836.68	955.2
HTP0531A	T21	MS3	Female	3.5	IL1RN.5353.89	2225.9
HTP0531A	T21	MS3	Female	3.5	SAA1.15515.2	6269.2
HTP0531A	T21	MS3	Female	3.5	PROK2.10754.113	5181.2
HTP0531A	T21	MS3	Female	3.5	MPO.2580.83	15422.7
HTP0531A	T21	MS3	Female	3.5	CRP.4337.49	2966.8
HTP0531A	T21	MS3	Female	3.5	IL6.4673.13	261
HTP0295A	T21	MS3	Male	51.2	LCN2.2836.68	1833
HTP0295A	T21	MS3	Male	51.2	SAA1.15515.2	17494.3
HTP0295A	T21	MS3	Male	51.2	MPO.2580.83	17215.6
HTP0295A	T21	MS3	Male	51.2	IL1RN.5353.89	1964.3
HTP0295A	T21	MS3	Male	51.2	PROK2.10754.113	3989.3
HTP0295A	T21	MS3	Male	51.2	CRP.4337.49	49225.7
HTP0295A	T21	MS3	Male	51.2	BPI.4126.22	4175.4
HTP0295A	T21	MS3	Male	51.2	IL6.4673.13	267
HTP0111B2	Control	D21	Female	44.5	SAA1.15515.2	9401
HTP0111B2	Control	D21	Female	44.5	BPI.4126.22	4829.7
HTP0111B2	Control	D21	Female	44.5	PROK2.10754.113	1279.6
HTP0111B2	Control	D21	Female	44.5	LCN2.2836.68	935.1
HTP0111B2	Control	D21	Female	44.5	MPO.2580.83	11702.8
HTP0111B2	Control	D21	Female	44.5	CRP.4337.49	14792.3
HTP0111B2	Control	D21	Female	44.5	IL6.4673.13	189.5
HTP0111B2	Control	D21	Female	44.5	IL1RN.5353.89	1784.6
HTP0339A	T21	MS1	Male	16.1	BPI.4126.22	3494.7
HTP0339A	T21	MS1	Male	16.1	SAA1.15515.2	45676.8
HTP0339A	T21	MS1	Male	16.1	LCN2.2836.68	1174.6
HTP0339A	T21	MS1	Male	16.1	CRP.4337.49	33589.2
HTP0339A	T21	MS1	Male	16.1	MPO.2580.83	27727.9
HTP0339A	T21	MS1	Male	16.1	IL6.4673.13	451.7
HTP0339A	T21	MS1	Male	16.1	PROK2.10754.113	3088.7
HTP0339A	T21	MS1	Male	16.1	IL1RN.5353.89	1629.4
HTP0079B2	Control	D21	Male	28.4	PROK2.10754.113	1660.3
HTP0079B2	Control	D21	Male	28.4	SAA1.15515.2	3789.7
HTP0079B2	Control	D21	Male	28.4	CRP.4337.49	3437.8
HTP0079B2	Control	D21	Male	28.4	BPI.4126.22	4968.4
HTP0079B2	Control	D21	Male	28.4	IL6.4673.13	204.6
HTP0079B2	Control	D21	Male	28.4	MPO.2580.83	10772.5
HTP0079B2	Control	D21	Male	28.4	IL1RN.5353.89	1376
HTP0079B2	Control	D21	Male	28.4	LCN2.2836.68	804.8
HTP0127B2	Control	D21	Female	8.2	CRP.4337.49	3944.3
HTP0127B2	Control	D21	Female	8.2	BPI.4126.22	4752.1
HTP0127B2	Control	D21	Female	8.2	IL1RN.5353.89	1632.1
HTP0127B2	Control	D21	Female	8.2	SAA1.15515.2	3967
HTP0127B2	Control	D21	Female	8.2	LCN2.2836.68	860.3
HTP0127B2	Control	D21	Female	8.2	MPO.2580.83	12559.7
HTP0127B2	Control	D21	Female	8.2	IL6.4673.13	302.8
HTP0127B2	Control	D21	Female	8.2	PROK2.10754.113	1488.3
HTP0706A	T21	MS3	Female	22.8	CRP.4337.49	44386.4
HTP0706A	T21	MS3	Female	22.8	MPO.2580.83	17847.3
HTP0706A	T21	MS3	Female	22.8	IL6.4673.13	773
HTP0706A	T21	MS3	Female	22.8	LCN2.2836.68	1755.6
HTP0706A	T21	MS3	Female	22.8	SAA1.15515.2	62906.4
HTP0706A	T21	MS3	Female	22.8	PROK2.10754.113	3106.1
HTP0706A	T21	MS3	Female	22.8	BPI.4126.22	9498.9
HTP0706A	T21	MS3	Female	22.8	IL1RN.5353.89	1772.1
HTP0055B2	Control	D21	Male	37	CRP.4337.49	32626.3
HTP0055B2	Control	D21	Male	37	IL6.4673.13	259.7
HTP0055B2	Control	D21	Male	37	BPI.4126.22	2374
HTP0055B2	Control	D21	Male	37	PROK2.10754.113	1423.4
HTP0055B2	Control	D21	Male	37	MPO.2580.83	11377.2
HTP0055B2	Control	D21	Male	37	LCN2.2836.68	802.8
HTP0055B2	Control	D21	Male	37	SAA1.15515.2	7789.4
HTP0055B2	Control	D21	Male	37	IL1RN.5353.89	2726.8
HTP0565A	T21	MS2	Male	22.5	LCN2.2836.68	1011.9
HTP0565A	T21	MS2	Male	22.5	CRP.4337.49	38594.6
HTP0565A	T21	MS2	Male	22.5	MPO.2580.83	11576.2
HTP0565A	T21	MS2	Male	22.5	PROK2.10754.113	4970.5
HTP0565A	T21	MS2	Male	22.5	BPI.4126.22	3436.2
HTP0565A	T21	MS2	Male	22.5	IL6.4673.13	236.7
HTP0565A	T21	MS2	Male	22.5	SAA1.15515.2	17536.1
HTP0565A	T21	MS2	Male	22.5	IL1RN.5353.89	2341.8
HTP0633A	T21	MS1	Male	33.1	CRP.4337.49	26705.9
HTP0633A	T21	MS1	Male	33.1	IL6.4673.13	225
HTP0633A	T21	MS1	Male	33.1	BPI.4126.22	2241.8
HTP0633A	T21	MS1	Male	33.1	PROK2.10754.113	1516.3
HTP0633A	T21	MS1	Male	33.1	MPO.2580.83	19149
HTP0633A	T21	MS1	Male	33.1	SAA1.15515.2	3230.3
HTP0633A	T21	MS1	Male	33.1	IL1RN.5353.89	1534.4
HTP0633A	T21	MS1	Male	33.1	LCN2.2836.68	1298.2
HTP0052A2	T21	MS1	Female	29.9	CRP.4337.49	28338.9
HTP0052A2	T21	MS1	Female	29.9	SAA1.15515.2	9349.4
HTP0052A2	T21	MS1	Female	29.9	BPI.4126.22	2544.2
HTP0052A2	T21	MS1	Female	29.9	LCN2.2836.68	1444.2
HTP0052A2	T21	MS1	Female	29.9	IL6.4673.13	473.4
HTP0052A2	T21	MS1	Female	29.9	PROK2.10754.113	3649.6
HTP0052A2	T21	MS1	Female	29.9	MPO.2580.83	14428.8
HTP0052A2	T21	MS1	Female	29.9	IL1RN.5353.89	2401.9
HTP0119A	T21	MS1	Female	50.9	CRP.4337.49	7315
HTP0119A	T21	MS1	Female	50.9	MPO.2580.83	13831.3
HTP0119A	T21	MS1	Female	50.9	IL6.4673.13	256.9
HTP0119A	T21	MS1	Female	50.9	SAA1.15515.2	7493.8
HTP0119A	T21	MS1	Female	50.9	LCN2.2836.68	1107.6
HTP0119A	T21	MS1	Female	50.9	BPI.4126.22	3336.3
HTP0119A	T21	MS1	Female	50.9	IL1RN.5353.89	1514.4
HTP0119A	T21	MS1	Female	50.9	PROK2.10754.113	1625.4
HTP0591A	T21	MS2	Male	31.9	MPO.2580.83	12913.3
HTP0591A	T21	MS2	Male	31.9	CRP.4337.49	9417.7
HTP0591A	T21	MS2	Male	31.9	SAA1.15515.2	11539.3
HTP0591A	T21	MS2	Male	31.9	PROK2.10754.113	3205.1
HTP0591A	T21	MS2	Male	31.9	BPI.4126.22	9468.2
HTP0591A	T21	MS2	Male	31.9	IL6.4673.13	202.9
HTP0591A	T21	MS2	Male	31.9	IL1RN.5353.89	1538.9
HTP0591A	T21	MS2	Male	31.9	LCN2.2836.68	1013
HTP0354A	T21	MS1	Male	6	BPI.4126.22	3266.6
HTP0354A	T21	MS1	Male	6	CRP.4337.49	3964.1
HTP0354A	T21	MS1	Male	6	PROK2.10754.113	2265.3
HTP0354A	T21	MS1	Male	6	SAA1.15515.2	6998.1
HTP0354A	T21	MS1	Male	6	IL1RN.5353.89	1677.1
HTP0354A	T21	MS1	Male	6	MPO.2580.83	8323.3
HTP0354A	T21	MS1	Male	6	LCN2.2836.68	1083.8
HTP0354A	T21	MS1	Male	6	IL6.4673.13	242.7
HTP0241A2	T21	MS3	Female	17.9	SAA1.15515.2	5796.6
HTP0241A2	T21	MS3	Female	17.9	IL1RN.5353.89	1864.7
HTP0241A2	T21	MS3	Female	17.9	CRP.4337.49	5321.1
HTP0241A2	T21	MS3	Female	17.9	PROK2.10754.113	6128
HTP0241A2	T21	MS3	Female	17.9	MPO.2580.83	20033.4
HTP0241A2	T21	MS3	Female	17.9	IL6.4673.13	253.6
HTP0241A2	T21	MS3	Female	17.9	LCN2.2836.68	1397.4
HTP0241A2	T21	MS3	Female	17.9	BPI.4126.22	8564.2
HTP0662A	T21	MS1	Female	26.1	SAA1.15515.2	121216
HTP0662A	T21	MS1	Female	26.1	IL1RN.5353.89	2106.5
HTP0662A	T21	MS1	Female	26.1	BPI.4126.22	6248.9
HTP0662A	T21	MS1	Female	26.1	PROK2.10754.113	2844.3
HTP0662A	T21	MS1	Female	26.1	MPO.2580.83	15836.3
HTP0662A	T21	MS1	Female	26.1	LCN2.2836.68	1389.9
HTP0662A	T21	MS1	Female	26.1	IL6.4673.13	240.7
HTP0662A	T21	MS1	Female	26.1	CRP.4337.49	54209.1
HTP0408A	T21	MS1	Male	40.6	BPI.4126.22	4474.8
HTP0408A	T21	MS1	Male	40.6	PROK2.10754.113	3112.2
HTP0408A	T21	MS1	Male	40.6	IL1RN.5353.89	1724.2
HTP0408A	T21	MS1	Male	40.6	SAA1.15515.2	8806.6
HTP0408A	T21	MS1	Male	40.6	CRP.4337.49	12436.4
HTP0408A	T21	MS1	Male	40.6	LCN2.2836.68	1317.6
HTP0408A	T21	MS1	Male	40.6	IL6.4673.13	209.2
HTP0408A	T21	MS1	Male	40.6	MPO.2580.83	12991.3
HTP0547A	T21	MS2	Female	26	PROK2.10754.113	2451
HTP0547A	T21	MS2	Female	26	LCN2.2836.68	1399.7
HTP0547A	T21	MS2	Female	26	MPO.2580.83	14321
HTP0547A	T21	MS2	Female	26	BPI.4126.22	4296.2
HTP0547A	T21	MS2	Female	26	SAA1.15515.2	13057.8
HTP0547A	T21	MS2	Female	26	IL1RN.5353.89	2062.9
HTP0547A	T21	MS2	Female	26	CRP.4337.49	43681.9
HTP0547A	T21	MS2	Female	26	IL6.4673.13	240
HTP0645A	T21	MS1	Male	28.4	LCN2.2836.68	1833.6
HTP0645A	T21	MS1	Male	28.4	MPO.2580.83	11552.8
HTP0645A	T21	MS1	Male	28.4	BPI.4126.22	11594.6
HTP0645A	T21	MS1	Male	28.4	IL1RN.5353.89	1775.4
HTP0645A	T21	MS1	Male	28.4	IL6.4673.13	251
HTP0645A	T21	MS1	Male	28.4	CRP.4337.49	46655.9
HTP0645A	T21	MS1	Male	28.4	SAA1.15515.2	60115
HTP0645A	T21	MS1	Male	28.4	PROK2.10754.113	3152.2
HTP0604A	T21	MS3	Female	26.6	BPI.4126.22	9386.7
HTP0604A	T21	MS3	Female	26.6	CRP.4337.49	25266.2
HTP0604A	T21	MS3	Female	26.6	SAA1.15515.2	6814.5
HTP0604A	T21	MS3	Female	26.6	IL1RN.5353.89	1771.4
HTP0604A	T21	MS3	Female	26.6	IL6.4673.13	217.5
HTP0604A	T21	MS3	Female	26.6	MPO.2580.83	17042.2
HTP0604A	T21	MS3	Female	26.6	LCN2.2836.68	1211.4
HTP0604A	T21	MS3	Female	26.6	PROK2.10754.113	2358.1
HTP0466B	Control	D21	Female	10.9	CRP.4337.49	2645.6
HTP0466B	Control	D21	Female	10.9	IL6.4673.13	206.3
HTP0466B	Control	D21	Female	10.9	BPI.4126.22	2751.6
HTP0466B	Control	D21	Female	10.9	IL1RN.5353.89	1355.5
HTP0466B	Control	D21	Female	10.9	MPO.2580.83	13190.7
HTP0466B	Control	D21	Female	10.9	SAA1.15515.2	2531
HTP0466B	Control	D21	Female	10.9	PROK2.10754.113	967
HTP0466B	Control	D21	Female	10.9	LCN2.2836.68	674.3
HTP0249A2	T21	MS2	Female	34	BPI.4126.22	2635.9
HTP0249A2	T21	MS2	Female	34	CRP.4337.49	1032.3
HTP0249A2	T21	MS2	Female	34	IL6.4673.13	180.9
HTP0249A2	T21	MS2	Female	34	IL1RN.5353.89	1387
HTP0249A2	T21	MS2	Female	34	SAA1.15515.2	8926.9
HTP0249A2	T21	MS2	Female	34	MPO.2580.83	12989.6
HTP0249A2	T21	MS2	Female	34	PROK2.10754.113	2170.2
HTP0249A2	T21	MS2	Female	34	LCN2.2836.68	948.2
HTP0406A	T21	MS2	Female	9.2	BPI.4126.22	1890
HTP0406A	T21	MS2	Female	9.2	SAA1.15515.2	4088.8
HTP0406A	T21	MS2	Female	9.2	MPO.2580.83	7780.5
HTP0406A	T21	MS2	Female	9.2	IL1RN.5353.89	1349.5
HTP0406A	T21	MS2	Female	9.2	IL6.4673.13	234.7
HTP0406A	T21	MS2	Female	9.2	CRP.4337.49	4437.7
HTP0406A	T21	MS2	Female	9.2	PROK2.10754.113	1553.1
HTP0406A	T21	MS2	Female	9.2	LCN2.2836.68	830.3
HTP0613A	T21	MS3	Female	10.3	BPI.4126.22	6916
HTP0613A	T21	MS3	Female	10.3	IL1RN.5353.89	2039
HTP0613A	T21	MS3	Female	10.3	SAA1.15515.2	6891.4
HTP0613A	T21	MS3	Female	10.3	IL6.4673.13	292.4
HTP0613A	T21	MS3	Female	10.3	CRP.4337.49	2661.6
HTP0613A	T21	MS3	Female	10.3	MPO.2580.83	11986.9
HTP0613A	T21	MS3	Female	10.3	PROK2.10754.113	2626.1
HTP0613A	T21	MS3	Female	10.3	LCN2.2836.68	1174.5
HTP0262A2	T21	MS3	Female	14.3	CRP.4337.49	20415
HTP0262A2	T21	MS3	Female	14.3	IL6.4673.13	359.3
HTP0262A2	T21	MS3	Female	14.3	IL1RN.5353.89	1538.2
HTP0262A2	T21	MS3	Female	14.3	SAA1.15515.2	5927.6
HTP0262A2	T21	MS3	Female	14.3	MPO.2580.83	17808.8
HTP0262A2	T21	MS3	Female	14.3	PROK2.10754.113	1777.4
HTP0262A2	T21	MS3	Female	14.3	LCN2.2836.68	1146
HTP0262A2	T21	MS3	Female	14.3	BPI.4126.22	2900.8
HTP0458A	T21	MS3	Male	20	CRP.4337.49	33929.3
HTP0458A	T21	MS3	Male	20	IL6.4673.13	235.9
HTP0458A	T21	MS3	Male	20	SAA1.15515.2	23192.7
HTP0458A	T21	MS3	Male	20	IL1RN.5353.89	1694.8
HTP0458A	T21	MS3	Male	20	PROK2.10754.113	2705.5
HTP0458A	T21	MS3	Male	20	MPO.2580.83	20101.2
HTP0458A	T21	MS3	Male	20	LCN2.2836.68	1165.6
HTP0458A	T21	MS3	Male	20	BPI.4126.22	5452.1
HTP0552A	T21	MS2	Male	17	PROK2.10754.113	2089.2
HTP0552A	T21	MS2	Male	17	LCN2.2836.68	958
HTP0552A	T21	MS2	Male	17	CRP.4337.49	11465.7
HTP0552A	T21	MS2	Male	17	MPO.2580.83	11325.6
HTP0552A	T21	MS2	Male	17	IL6.4673.13	219.6
HTP0552A	T21	MS2	Male	17	SAA1.15515.2	7439.5
HTP0552A	T21	MS2	Male	17	IL1RN.5353.89	1790.2
HTP0552A	T21	MS2	Male	17	BPI.4126.22	3407.7
HTP0465A	T21	MS3	Female	6.8	MPO.2580.83	16723.7
HTP0465A	T21	MS3	Female	6.8	IL1RN.5353.89	18470.6
HTP0465A	T21	MS3	Female	6.8	CRP.4337.49	7810.4
HTP0465A	T21	MS3	Female	6.8	PROK2.10754.113	4772.6
HTP0465A	T21	MS3	Female	6.8	LCN2.2836.68	916.1
HTP0465A	T21	MS3	Female	6.8	SAA1.15515.2	20539.8
HTP0465A	T21	MS3	Female	6.8	IL6.4673.13	308.4
HTP0465A	T21	MS3	Female	6.8	BPI.4126.22	5681.2
HTP0251A2	T21	MS3	Female	34.3	CRP.4337.49	58780.9
HTP0251A2	T21	MS3	Female	34.3	MPO.2580.83	14640.5
HTP0251A2	T21	MS3	Female	34.3	LCN2.2836.68	1832.9
HTP0251A2	T21	MS3	Female	34.3	BPI.4126.22	8241.8
HTP0251A2	T21	MS3	Female	34.3	IL1RN.5353.89	2134.1
HTP0251A2	T21	MS3	Female	34.3	SAA1.15515.2	29744.9
HTP0251A2	T21	MS3	Female	34.3	PROK2.10754.113	2878.4
HTP0251A2	T21	MS3	Female	34.3	IL6.4673.13	355.6
HTP0643A	T21	MS3	Male	29.7	MPO.2580.83	10928.2
HTP0643A	T21	MS3	Male	29.7	LCN2.2836.68	1323.3
HTP0643A	T21	MS3	Male	29.7	CRP.4337.49	32660.8
HTP0643A	T21	MS3	Male	29.7	SAA1.15515.2	7740.5
HTP0643A	T21	MS3	Male	29.7	IL1RN.5353.89	1392.4
HTP0643A	T21	MS3	Male	29.7	BPI.4126.22	1506.3
HTP0643A	T21	MS3	Male	29.7	IL6.4673.13	254.1
HTP0643A	T21	MS3	Male	29.7	PROK2.10754.113	1764.9
HTP0062B2	Control	D21	Female	20.5	IL1RN.5353.89	1494.6
HTP0062B2	Control	D21	Female	20.5	SAA1.15515.2	14379.4
HTP0062B2	Control	D21	Female	20.5	IL6.4673.13	236.1
HTP0062B2	Control	D21	Female	20.5	LCN2.2836.68	695.5
HTP0062B2	Control	D21	Female	20.5	CRP.4337.49	3555.1
HTP0062B2	Control	D21	Female	20.5	BPI.4126.22	1641.4
HTP0062B2	Control	D21	Female	20.5	MPO.2580.83	12345.9
HTP0062B2	Control	D21	Female	20.5	PROK2.10754.113	1036.6
HTP0034B3	Control	D21	Female	25.1	BPI.4126.22	6655.9
HTP0034B3	Control	D21	Female	25.1	LCN2.2836.68	982
HTP0034B3	Control	D21	Female	25.1	PROK2.10754.113	2987.5
HTP0034B3	Control	D21	Female	25.1	SAA1.15515.2	2689.2
HTP0034B3	Control	D21	Female	25.1	IL6.4673.13	218.5
HTP0034B3	Control	D21	Female	25.1	CRP.4337.49	6238.2
HTP0034B3	Control	D21	Female	25.1	IL1RN.5353.89	1686.7
HTP0034B3	Control	D21	Female	25.1	MPO.2580.83	11322.1
HTP0569A	T21	MS2	Male	22.9	SAA1.15515.2	12303.3
HTP0569A	T21	MS2	Male	22.9	BPI.4126.22	2075.3
HTP0569A	T21	MS2	Male	22.9	CRP.4337.49	30225.7
HTP0569A	T21	MS2	Male	22.9	LCN2.2836.68	1001
HTP0569A	T21	MS2	Male	22.9	IL6.4673.13	274.2
HTP0569A	T21	MS2	Male	22.9	MPO.2580.83	11616.5
HTP0569A	T21	MS2	Male	22.9	IL1RN.5353.89	1615.4
HTP0569A	T21	MS2	Male	22.9	PROK2.10754.113	2479.6
HTP0550A	T21	MS1	Female	15.2	SAA1.15515.2	7321.1
HTP0550A	T21	MS1	Female	15.2	MPO.2580.83	5254.7
HTP0550A	T21	MS1	Female	15.2	CRP.4337.49	29317.2
HTP0550A	T21	MS1	Female	15.2	IL1RN.5353.89	1604.2
HTP0550A	T21	MS1	Female	15.2	BPI.4126.22	2840.7
HTP0550A	T21	MS1	Female	15.2	IL6.4673.13	226.5
HTP0550A	T21	MS1	Female	15.2	LCN2.2836.68	864.8
HTP0550A	T21	MS1	Female	15.2	PROK2.10754.113	2045.8
HTP0537A	T21	MS2	Female	51.9	IL1RN.5353.89	2522.5
HTP0537A	T21	MS2	Female	51.9	MPO.2580.83	12458.3
HTP0537A	T21	MS2	Female	51.9	PROK2.10754.113	5503.7
HTP0537A	T21	MS2	Female	51.9	BPI.4126.22	5462.5
HTP0537A	T21	MS2	Female	51.9	CRP.4337.49	43330.3
HTP0537A	T21	MS2	Female	51.9	SAA1.15515.2	7268.8
HTP0537A	T21	MS2	Female	51.9	IL6.4673.13	300.6
HTP0537A	T21	MS2	Female	51.9	LCN2.2836.68	992.5
HTP0628B	Control	D21	Female	4.8	MPO.2580.83	21857.9
HTP0628B	Control	D21	Female	4.8	PROK2.10754.113	1691.2
HTP0628B	Control	D21	Female	4.8	CRP.4337.49	3708.6
HTP0628B	Control	D21	Female	4.8	BPI.4126.22	5326.2
HTP0628B	Control	D21	Female	4.8	LCN2.2836.68	935.8
HTP0628B	Control	D21	Female	4.8	IL1RN.5353.89	3099.6
HTP0628B	Control	D21	Female	4.8	SAA1.15515.2	2477.6
HTP0628B	Control	D21	Female	4.8	IL6.4673.13	213.2
HTP0654A	T21	MS1	Female	26.9	LCN2.2836.68	1696.7
HTP0654A	T21	MS1	Female	26.9	PROK2.10754.113	2511.8
HTP0654A	T21	MS1	Female	26.9	MPO.2580.83	16789.9
HTP0654A	T21	MS1	Female	26.9	SAA1.15515.2	8340.9
HTP0654A	T21	MS1	Female	26.9	CRP.4337.49	5439.6
HTP0654A	T21	MS1	Female	26.9	IL1RN.5353.89	1709.6
HTP0654A	T21	MS1	Female	26.9	BPI.4126.22	3124.8
HTP0654A	T21	MS1	Female	26.9	IL6.4673.13	268.8
HTP0618A	T21	MS3	Female	37	CRP.4337.49	63732.7
HTP0618A	T21	MS3	Female	37	LCN2.2836.68	1320.6
HTP0618A	T21	MS3	Female	37	PROK2.10754.113	4236
HTP0618A	T21	MS3	Female	37	BPI.4126.22	7242.3
HTP0618A	T21	MS3	Female	37	MPO.2580.83	14366.2
HTP0618A	T21	MS3	Female	37	IL1RN.5353.89	2127.2
HTP0618A	T21	MS3	Female	37	SAA1.15515.2	34950.1
HTP0618A	T21	MS3	Female	37	IL6.4673.13	304.1
HTP0059B2	Control	D21	Male	24.7	PROK2.10754.113	1667.9
HTP0059B2	Control	D21	Male	24.7	CRP.4337.49	2761.5
HTP0059B2	Control	D21	Male	24.7	BPI.4126.22	5364.7
HTP0059B2	Control	D21	Male	24.7	LCN2.2836.68	1089.5
HTP0059B2	Control	D21	Male	24.7	IL1RN.5353.89	1383.3
HTP0059B2	Control	D21	Male	24.7	MPO.2580.83	12286.2
HTP0059B2	Control	D21	Male	24.7	IL6.4673.13	204.8
HTP0059B2	Control	D21	Male	24.7	SAA1.15515.2	784.7
HTP0148B2	Control	D21	Male	41.7	MPO.2580.83	11661.2
HTP0148B2	Control	D21	Male	41.7	BPI.4126.22	4426.1
HTP0148B2	Control	D21	Male	41.7	LCN2.2836.68	826.8
HTP0148B2	Control	D21	Male	41.7	PROK2.10754.113	2404.6
HTP0148B2	Control	D21	Male	41.7	CRP.4337.49	11925.3
HTP0148B2	Control	D21	Male	41.7	IL1RN.5353.89	1831
HTP0148B2	Control	D21	Male	41.7	SAA1.15515.2	3689.7
HTP0148B2	Control	D21	Male	41.7	IL6.4673.13	192.4
HTP0403A	T21	MS3	Male	13.4	MPO.2580.83	12607.3
HTP0403A	T21	MS3	Male	13.4	IL1RN.5353.89	2147.8
HTP0403A	T21	MS3	Male	13.4	BPI.4126.22	4273.1
HTP0403A	T21	MS3	Male	13.4	IL6.4673.13	203.2
HTP0403A	T21	MS3	Male	13.4	CRP.4337.49	9399.3
HTP0403A	T21	MS3	Male	13.4	SAA1.15515.2	6709.1
HTP0403A	T21	MS3	Male	13.4	PROK2.10754.113	1426.1
HTP0403A	T21	MS3	Male	13.4	LCN2.2836.68	1125.3
HTP0085B2	Control	D21	Male	33.7	IL1RN.5353.89	2367.5
HTP0085B2	Control	D21	Male	33.7	MPO.2580.83	12162.9
HTP0085B2	Control	D21	Male	33.7	SAA1.15515.2	21648.8
HTP0085B2	Control	D21	Male	33.7	IL6.4673.13	218.2
HTP0085B2	Control	D21	Male	33.7	CRP.4337.49	33747.5
HTP0085B2	Control	D21	Male	33.7	PROK2.10754.113	2242.7
HTP0085B2	Control	D21	Male	33.7	LCN2.2836.68	828
HTP0085B2	Control	D21	Male	33.7	BPI.4126.22	10370.3
HTP0022B2	Control	D21	Female	43.2	CRP.4337.49	10623.1
HTP0022B2	Control	D21	Female	43.2	SAA1.15515.2	9360.6
HTP0022B2	Control	D21	Female	43.2	MPO.2580.83	6857.5
HTP0022B2	Control	D21	Female	43.2	IL6.4673.13	221.3
HTP0022B2	Control	D21	Female	43.2	PROK2.10754.113	2427.5
HTP0022B2	Control	D21	Female	43.2	LCN2.2836.68	411.4
HTP0022B2	Control	D21	Female	43.2	IL1RN.5353.89	2376.9
HTP0022B2	Control	D21	Female	43.2	BPI.4126.22	3111.4
HTP0425A	T21	MS2	Male	19.1	SAA1.15515.2	6917.7
HTP0425A	T21	MS2	Male	19.1	IL1RN.5353.89	1517.9
HTP0425A	T21	MS2	Male	19.1	MPO.2580.83	12304.7
HTP0425A	T21	MS2	Male	19.1	LCN2.2836.68	981.8
HTP0425A	T21	MS2	Male	19.1	PROK2.10754.113	2612.3
HTP0425A	T21	MS2	Male	19.1	IL6.4673.13	191.4
HTP0425A	T21	MS2	Male	19.1	CRP.4337.49	6180.2
HTP0425A	T21	MS2	Male	19.1	BPI.4126.22	6203.9
HTP0289B	Control	D21	Male	7.1	SAA1.15515.2	1614.1
HTP0289B	Control	D21	Male	7.1	IL1RN.5353.89	1444
HTP0289B	Control	D21	Male	7.1	MPO.2580.83	11778.8
HTP0289B	Control	D21	Male	7.1	LCN2.2836.68	731.8
HTP0289B	Control	D21	Male	7.1	BPI.4126.22	3364.1
HTP0289B	Control	D21	Male	7.1	PROK2.10754.113	785.5
HTP0289B	Control	D21	Male	7.1	CRP.4337.49	1117.6
HTP0289B	Control	D21	Male	7.1	IL6.4673.13	212.9
HTP0147B	Control	D21	Female	38.6	SAA1.15515.2	27742.1
HTP0147B	Control	D21	Female	38.6	MPO.2580.83	14157.8
HTP0147B	Control	D21	Female	38.6	BPI.4126.22	7192.4
HTP0147B	Control	D21	Female	38.6	CRP.4337.49	24704.5
HTP0147B	Control	D21	Female	38.6	PROK2.10754.113	2344
HTP0147B	Control	D21	Female	38.6	IL1RN.5353.89	1476.8
HTP0147B	Control	D21	Female	38.6	LCN2.2836.68	898.9
HTP0147B	Control	D21	Female	38.6	IL6.4673.13	201.5
HTP0610A	T21	MS3	Female	17	MPO.2580.83	26554.7
HTP0610A	T21	MS3	Female	17	PROK2.10754.113	6171.7
HTP0610A	T21	MS3	Female	17	LCN2.2836.68	1734.8
HTP0610A	T21	MS3	Female	17	CRP.4337.49	75058.8
HTP0610A	T21	MS3	Female	17	SAA1.15515.2	270573
HTP0610A	T21	MS3	Female	17	BPI.4126.22	11253.3
HTP0610A	T21	MS3	Female	17	IL1RN.5353.89	10676.2
HTP0610A	T21	MS3	Female	17	IL6.4673.13	1394.6
HTP0077B2	Control	D21	Male	43.3	PROK2.10754.113	2189.9
HTP0077B2	Control	D21	Male	43.3	LCN2.2836.68	1576.7
HTP0077B2	Control	D21	Male	43.3	CRP.4337.49	17928.8
HTP0077B2	Control	D21	Male	43.3	MPO.2580.83	12666.5
HTP0077B2	Control	D21	Male	43.3	BPI.4126.22	6662.3
HTP0077B2	Control	D21	Male	43.3	IL1RN.5353.89	2257.3
HTP0077B2	Control	D21	Male	43.3	SAA1.15515.2	4168.3
HTP0077B2	Control	D21	Male	43.3	IL6.4673.13	226.7
HTP0325A	T21	MS3	Male	13.4	BPI.4126.22	6191.6
HTP0325A	T21	MS3	Male	13.4	CRP.4337.49	19741.6
HTP0325A	T21	MS3	Male	13.4	MPO.2580.83	15103.4
HTP0325A	T21	MS3	Male	13.4	SAA1.15515.2	6625
HTP0325A	T21	MS3	Male	13.4	IL6.4673.13	244.1
HTP0325A	T21	MS3	Male	13.4	IL1RN.5353.89	1878.3
HTP0325A	T21	MS3	Male	13.4	PROK2.10754.113	3797.3
HTP0325A	T21	MS3	Male	13.4	LCN2.2836.68	1102.5
HTP0340A	T21	MS3	Female	18.6	BPI.4126.22	3501.2
HTP0340A	T21	MS3	Female	18.6	CRP.4337.49	38891
HTP0340A	T21	MS3	Female	18.6	IL6.4673.13	212.8
HTP0340A	T21	MS3	Female	18.6	IL1RN.5353.89	1750.3
HTP0340A	T21	MS3	Female	18.6	SAA1.15515.2	7133.7
HTP0340A	T21	MS3	Female	18.6	LCN2.2836.68	1367.8
HTP0340A	T21	MS3	Female	18.6	PROK2.10754.113	1128.1
HTP0340A	T21	MS3	Female	18.6	MPO.2580.83	20511.3
HTP0296A	T21	MS3	Male	55.1	SAA1.15515.2	41311
HTP0296A	T21	MS3	Male	55.1	BPI.4126.22	3601.1
HTP0296A	T21	MS3	Male	55.1	IL1RN.5353.89	1451.5
HTP0296A	T21	MS3	Male	55.1	IL6.4673.13	280.1
HTP0296A	T21	MS3	Male	55.1	CRP.4337.49	50105.8
HTP0296A	T21	MS3	Male	55.1	MPO.2580.83	11885.3
HTP0296A	T21	MS3	Male	55.1	LCN2.2836.68	1651.8
HTP0296A	T21	MS3	Male	55.1	PROK2.10754.113	2884.7
HTP0554A	T21	MS2	Male	23.1	CRP.4337.49	29609.4
HTP0554A	T21	MS2	Male	23.1	SAA1.15515.2	13204.8
HTP0554A	T21	MS2	Male	23.1	IL6.4673.13	311.4
HTP0554A	T21	MS2	Male	23.1	IL1RN.5353.89	2536.5
HTP0554A	T21	MS2	Male	23.1	LCN2.2836.68	867.6
HTP0554A	T21	MS2	Male	23.1	MPO.2580.83	12354.3
HTP0554A	T21	MS2	Male	23.1	BPI.4126.22	2484.6
HTP0554A	T21	MS2	Male	23.1	PROK2.10754.113	2316.6
HTP0412A	T21	MS3	Male	20.7	SAA1.15515.2	7628.6
HTP0412A	T21	MS3	Male	20.7	CRP.4337.49	12391.6
HTP0412A	T21	MS3	Male	20.7	MPO.2580.83	15136.6
HTP0412A	T21	MS3	Male	20.7	IL1RN.5353.89	1457.4
HTP0412A	T21	MS3	Male	20.7	BPI.4126.22	12015.9
HTP0412A	T21	MS3	Male	20.7	LCN2.2836.68	1723.7
HTP0412A	T21	MS3	Male	20.7	PROK2.10754.113	2880.6
HTP0412A	T21	MS3	Male	20.7	IL6.4673.13	182.9
HTP0293A	T21	MS3	Male	6.2	SAA1.15515.2	6145.7
HTP0293A	T21	MS3	Male	6.2	CRP.4337.49	4716
HTP0293A	T21	MS3	Male	6.2	MPO.2580.83	14486
HTP0293A	T21	MS3	Male	6.2	LCN2.2836.68	1031.4
HTP0293A	T21	MS3	Male	6.2	IL6.4673.13	214.6
HTP0293A	T21	MS3	Male	6.2	IL1RN.5353.89	1557.9
HTP0293A	T21	MS3	Male	6.2	BPI.4126.22	2953.4
[truncated: 1,193 more rows]

## Sheet: 4F
HSA21 genes mRNA									Protein values
SampleID	Karyotype	subtype	Sex	Age	HSA21_gene	EnsemblID	RPKM		SampleID	Karyotype	subtype	Sex	Age	Aptamer	relative_abundance
HTP0005A3	T21	MS1	Male	36.5	PRDM15	ENSG00000141956.13	2.56702		HTP0109A3	T21	MS1	Female	49	MPO.2580.83	15994
HTP0012A2	T21	MS1	Female	44	PRDM15	ENSG00000141956.13	2.25347		HTP0109A3	T21	MS1	Female	49	PROK2.10754.113	4602.5
HTP0015A4	T21	MS2	Male	31.2	PRDM15	ENSG00000141956.13	2.92331		HTP0109A3	T21	MS1	Female	49	BPI.4126.22	7454.3
HTP0017A4	T21	MS3	Female	23.6	PRDM15	ENSG00000141956.13	2.60258		HTP0109A3	T21	MS1	Female	49	CRP.4337.49	28141.5
HTP0023A2	T21	MS2	Female	36.2	PRDM15	ENSG00000141956.13	3.48076		HTP0109A3	T21	MS1	Female	49	SAA1.15515.2	18450.8
HTP0025A3	T21	MS2	Female	25.7	PRDM15	ENSG00000141956.13	2.55835		HTP0109A3	T21	MS1	Female	49	LCN2.2836.68	1880.2
HTP0036A2	T21	MS1	Female	32.1	PRDM15	ENSG00000141956.13	2.74617		HTP0109A3	T21	MS1	Female	49	IL6.4673.13	238.8
HTP0050A3	T21	MS3	Female	22.8	PRDM15	ENSG00000141956.13	1.92385		HTP0109A3	T21	MS1	Female	49	IL1RN.5353.89	1688.7
HTP0052A2	T21	MS1	Female	29.9	PRDM15	ENSG00000141956.13	3.26192		HTP0658A	T21	MS1	Male	15.3	LCN2.2836.68	1428.7
HTP0053A2	T21	MS1	Female	26.3	PRDM15	ENSG00000141956.13	3.45345		HTP0658A	T21	MS1	Male	15.3	PROK2.10754.113	4381.8
HTP0054A2	T21	MS3	Male	21.7	PRDM15	ENSG00000141956.13	1.9059		HTP0658A	T21	MS1	Male	15.3	BPI.4126.22	12051
HTP0066A2	T21	MS1	Male	14.7	PRDM15	ENSG00000141956.13	3.81659		HTP0658A	T21	MS1	Male	15.3	CRP.4337.49	49828.8
HTP0070A3	T21	MS3	Male	24.9	PRDM15	ENSG00000141956.13	2.52198		HTP0658A	T21	MS1	Male	15.3	SAA1.15515.2	72968.2
HTP0073A2	T21	MS3	Male	54.7	PRDM15	ENSG00000141956.13	1.57678		HTP0658A	T21	MS1	Male	15.3	IL6.4673.13	256.6
HTP0080A2	T21	MS1	Female	34.8	PRDM15	ENSG00000141956.13	2.53145		HTP0658A	T21	MS1	Male	15.3	MPO.2580.83	14231.3
HTP0101A2	T21	MS3	Female	31.3	PRDM15	ENSG00000141956.13	1.41745		HTP0658A	T21	MS1	Male	15.3	IL1RN.5353.89	1931.7
HTP0103A2	T21	MS1	Female	1.6	PRDM15	ENSG00000141956.13	3.90776		HTP0571A	T21	MS3	Male	13.1	MPO.2580.83	22842.8
HTP0107A3	T21	MS2	Female	33.7	PRDM15	ENSG00000141956.13	1.50574		HTP0571A	T21	MS3	Male	13.1	PROK2.10754.113	3393.2
HTP0109A3	T21	MS1	Female	49	PRDM15	ENSG00000141956.13	2.89631		HTP0571A	T21	MS3	Male	13.1	LCN2.2836.68	1475.9
HTP0112A3	T21	MS3	Female	36	PRDM15	ENSG00000141956.13	2.27393		HTP0571A	T21	MS3	Male	13.1	SAA1.15515.2	6921
HTP0116A2	T21	MS1	Male	10.9	PRDM15	ENSG00000141956.13	3.53798		HTP0571A	T21	MS3	Male	13.1	CRP.4337.49	21697.9
HTP0119A	T21	MS1	Female	50.9	PRDM15	ENSG00000141956.13	2.35253		HTP0571A	T21	MS3	Male	13.1	IL6.4673.13	278.2
HTP0151A	T21	MS3	Male	27.4	PRDM15	ENSG00000141956.13	2.27128		HTP0571A	T21	MS3	Male	13.1	BPI.4126.22	3930.9
HTP0198A3	T21	MS2	Male	36.3	PRDM15	ENSG00000141956.13	1.922		HTP0571A	T21	MS3	Male	13.1	IL1RN.5353.89	1669.6
HTP0207A4	T21	MS1	Female	25.2	PRDM15	ENSG00000141956.13	3.0964		HTP0448A	T21	MS2	Male	21.5	SAA1.15515.2	11318.8
HTP0211A3	T21	MS2	Male	29.7	PRDM15	ENSG00000141956.13	2.42145		HTP0448A	T21	MS2	Male	21.5	LCN2.2836.68	1678.9
HTP0213A3	T21	MS2	Male	46.3	PRDM15	ENSG00000141956.13	1.60512		HTP0448A	T21	MS2	Male	21.5	PROK2.10754.113	1979
HTP0219A2	T21	MS2	Female	19.5	PRDM15	ENSG00000141956.13	2.56646		HTP0448A	T21	MS2	Male	21.5	IL1RN.5353.89	1425.8
HTP0226A3	T21	MS1	Male	52.4	PRDM15	ENSG00000141956.13	2.7192		HTP0448A	T21	MS2	Male	21.5	BPI.4126.22	4389.2
HTP0230A2	T21	MS3	Female	39.6	PRDM15	ENSG00000141956.13	1.64806		HTP0448A	T21	MS2	Male	21.5	CRP.4337.49	22374.9
HTP0236A2	T21	MS1	Male	11.3	PRDM15	ENSG00000141956.13	2.91152		HTP0448A	T21	MS2	Male	21.5	MPO.2580.83	12193.3
HTP0238A3	T21	MS2	Male	41.5	PRDM15	ENSG00000141956.13	2.22156		HTP0448A	T21	MS2	Male	21.5	IL6.4673.13	244.6
HTP0241A2	T21	MS3	Female	17.9	PRDM15	ENSG00000141956.13	1.93195		HTP0637A	T21	MS3	Female	20.1	SAA1.15515.2	35496.8
HTP0243A3	T21	MS3	Female	15.1	PRDM15	ENSG00000141956.13	2.16081		HTP0637A	T21	MS3	Female	20.1	CRP.4337.49	55180.5
HTP0247A2	T21	MS3	Male	22.5	PRDM15	ENSG00000141956.13	1.82099		HTP0637A	T21	MS3	Female	20.1	PROK2.10754.113	4764
HTP0249A2	T21	MS2	Female	34	PRDM15	ENSG00000141956.13	2.00423		HTP0637A	T21	MS3	Female	20.1	MPO.2580.83	11902
HTP0251A2	T21	MS3	Female	34.3	PRDM15	ENSG00000141956.13	2.45668		HTP0637A	T21	MS3	Female	20.1	IL6.4673.13	242.4
HTP0254A2	T21	MS2	Male	33.8	PRDM15	ENSG00000141956.13	2.24105		HTP0637A	T21	MS3	Female	20.1	IL1RN.5353.89	1792.7
HTP0259A2	T21	MS3	Female	32.6	PRDM15	ENSG00000141956.13	2.57253		HTP0637A	T21	MS3	Female	20.1	LCN2.2836.68	954
HTP0261A2	T21	MS1	Male	22.9	PRDM15	ENSG00000141956.13	3.19077		HTP0637A	T21	MS3	Female	20.1	BPI.4126.22	4455.9
HTP0262A2	T21	MS3	Female	14.3	PRDM15	ENSG00000141956.13	2.60672		HTP0650A	T21	MS1	Female	45.7	SAA1.15515.2	24847.1
HTP0263A2	T21	MS2	Female	12.4	PRDM15	ENSG00000141956.13	1.57764		HTP0650A	T21	MS1	Female	45.7	MPO.2580.83	8887.3
HTP0277A3	T21	MS1	Female	37.2	PRDM15	ENSG00000141956.13	2.70698		HTP0650A	T21	MS1	Female	45.7	IL6.4673.13	365.2
HTP0293A	T21	MS3	Male	6.2	PRDM15	ENSG00000141956.13	2.51139		HTP0650A	T21	MS1	Female	45.7	PROK2.10754.113	4212.3
HTP0295A	T21	MS3	Male	51.2	PRDM15	ENSG00000141956.13	2.25773		HTP0650A	T21	MS1	Female	45.7	CRP.4337.49	48947.9
HTP0296A	T21	MS3	Male	55.1	PRDM15	ENSG00000141956.13	2.5402		HTP0650A	T21	MS1	Female	45.7	BPI.4126.22	8331.2
HTP0298A	T21	MS1	Female	25.8	PRDM15	ENSG00000141956.13	3.53309		HTP0650A	T21	MS1	Female	45.7	IL1RN.5353.89	2083.4
HTP0300A	T21	MS1	Female	30.8	PRDM15	ENSG00000141956.13	2.76272		HTP0650A	T21	MS1	Female	45.7	LCN2.2836.68	1480.1
HTP0301A3	T21	MS2	Female	24	PRDM15	ENSG00000141956.13	2.16614		HTP0605A	T21	MS3	Male	17.5	IL6.4673.13	218.2
HTP0306A	T21	MS3	Male	23.2	PRDM15	ENSG00000141956.13	1.91837		HTP0605A	T21	MS3	Male	17.5	PROK2.10754.113	6331.3
HTP0312A2	T21	MS1	Female	35.7	PRDM15	ENSG00000141956.13	3.31992		HTP0605A	T21	MS3	Male	17.5	BPI.4126.22	16247
HTP0318A3	T21	MS1	Male	30.5	PRDM15	ENSG00000141956.13	4.20835		HTP0605A	T21	MS3	Male	17.5	MPO.2580.83	17859.6
HTP0320A2	T21	MS3	Female	33.7	PRDM15	ENSG00000141956.13	1.89392		HTP0605A	T21	MS3	Male	17.5	LCN2.2836.68	1333.8
HTP0321A	T21	MS3	Female	14	PRDM15	ENSG00000141956.13	1.71154		HTP0605A	T21	MS3	Male	17.5	IL1RN.5353.89	1967.2
HTP0323A	T21	MS3	Male	3.8	PRDM15	ENSG00000141956.13	3.1422		HTP0605A	T21	MS3	Male	17.5	CRP.4337.49	3125.4
HTP0324A2	T21	MS1	Male	22	PRDM15	ENSG00000141956.13	3.18624		HTP0605A	T21	MS3	Male	17.5	SAA1.15515.2	11382.6
HTP0325A	T21	MS3	Male	13.4	PRDM15	ENSG00000141956.13	3.03907		HTP0101A2	T21	MS3	Female	31.3	IL6.4673.13	268.3
HTP0327A	T21	MS1	Male	6.5	PRDM15	ENSG00000141956.13	3.26979		HTP0101A2	T21	MS3	Female	31.3	MPO.2580.83	14057.4
HTP0329A2	T21	MS3	Female	19.5	PRDM15	ENSG00000141956.13	2.29794		HTP0101A2	T21	MS3	Female	31.3	IL1RN.5353.89	2259.2
HTP0330A	T21	MS1	Male	6.1	PRDM15	ENSG00000141956.13	3.64951		HTP0101A2	T21	MS3	Female	31.3	CRP.4337.49	62717.7
HTP0331A	T21	MS3	Male	23.1	PRDM15	ENSG00000141956.13	2.63226		HTP0101A2	T21	MS3	Female	31.3	PROK2.10754.113	11294.3
HTP0333A2	T21	MS3	Female	30.3	PRDM15	ENSG00000141956.13	2.04294		HTP0101A2	T21	MS3	Female	31.3	LCN2.2836.68	1605.2
HTP0334A2	T21	MS1	Male	44.1	PRDM15	ENSG00000141956.13	2.88261		HTP0101A2	T21	MS3	Female	31.3	BPI.4126.22	9047.6
HTP0335A2	T21	MS2	Female	57.6	PRDM15	ENSG00000141956.13	2.72636		HTP0101A2	T21	MS3	Female	31.3	SAA1.15515.2	72278.4
HTP0336A	T21	MS1	Female	8.7	PRDM15	ENSG00000141956.13	5.14585		HTP0561A	T21	MS3	Male	13.7	PROK2.10754.113	2169.8
HTP0337A	T21	MS3	Male	22.2	PRDM15	ENSG00000141956.13	1.96457		HTP0561A	T21	MS3	Male	13.7	MPO.2580.83	15568.7
HTP0339A	T21	MS1	Male	16.1	PRDM15	ENSG00000141956.13	4.67105		HTP0561A	T21	MS3	Male	13.7	BPI.4126.22	4051.3
HTP0340A	T21	MS3	Female	18.6	PRDM15	ENSG00000141956.13	1.88907		HTP0561A	T21	MS3	Male	13.7	IL1RN.5353.89	1556.1
HTP0341A	T21	MS1	Male	2.6	PRDM15	ENSG00000141956.13	3.99814		HTP0561A	T21	MS3	Male	13.7	SAA1.15515.2	3458.7
HTP0342A	T21	MS1	Female	13.6	PRDM15	ENSG00000141956.13	2.8895		HTP0561A	T21	MS3	Male	13.7	LCN2.2836.68	1282
HTP0345A	T21	MS3	Female	52.7	PRDM15	ENSG00000141956.13	1.6014		HTP0561A	T21	MS3	Male	13.7	IL6.4673.13	204
HTP0354A	T21	MS1	Male	6	PRDM15	ENSG00000141956.13	4.4033		HTP0561A	T21	MS3	Male	13.7	CRP.4337.49	6297.3
HTP0357A	T21	MS1	Male	3.8	PRDM15	ENSG00000141956.13	4.6164		HTP0584A	T21	MS2	Male	29.3	IL1RN.5353.89	1645.2
HTP0364A	T21	MS3	Male	13.7	PRDM15	ENSG00000141956.13	1.73155		HTP0584A	T21	MS2	Male	29.3	MPO.2580.83	16995.3
HTP0367A	T21	MS1	Male	13.6	PRDM15	ENSG00000141956.13	3.2553		HTP0584A	T21	MS2	Male	29.3	PROK2.10754.113	2297.8
HTP0368A	T21	MS1	Male	15.2	PRDM15	ENSG00000141956.13	3.06909		HTP0584A	T21	MS2	Male	29.3	LCN2.2836.68	1264
HTP0370A	T21	MS1	Male	20.2	PRDM15	ENSG00000141956.13	2.68423		HTP0584A	T21	MS2	Male	29.3	IL6.4673.13	246
HTP0373A	T21	MS1	Male	56.7	PRDM15	ENSG00000141956.13	2.34147		HTP0584A	T21	MS2	Male	29.3	CRP.4337.49	34254.9
HTP0374A	T21	MS2	Male	25.5	PRDM15	ENSG00000141956.13	2.3081		HTP0584A	T21	MS2	Male	29.3	BPI.4126.22	6506.7
HTP0375A	T21	MS1	Female	10.9	PRDM15	ENSG00000141956.13	3.25023		HTP0584A	T21	MS2	Male	29.3	SAA1.15515.2	11880.6
HTP0378A	T21	MS3	Female	31.4	PRDM15	ENSG00000141956.13	1.27172		HTP0407A	T21	MS3	Male	43.5	CRP.4337.49	5148.7
HTP0379A	T21	MS1	Female	35.4	PRDM15	ENSG00000141956.13	2.09075		HTP0407A	T21	MS3	Male	43.5	PROK2.10754.113	2105
HTP0380A	T21	MS2	Male	25.8	PRDM15	ENSG00000141956.13	2.76006		HTP0407A	T21	MS3	Male	43.5	IL1RN.5353.89	1422.2
HTP0381A	T21	MS2	Male	25.4	PRDM15	ENSG00000141956.13	3.28433		HTP0407A	T21	MS3	Male	43.5	MPO.2580.83	10506.9
HTP0382A	T21	MS3	Male	39.5	PRDM15	ENSG00000141956.13	1.64178		HTP0407A	T21	MS3	Male	43.5	LCN2.2836.68	1036.4
HTP0384A	T21	MS3	Female	27.8	PRDM15	ENSG00000141956.13	1.78077		HTP0407A	T21	MS3	Male	43.5	BPI.4126.22	4274.8
HTP0385A	T21	MS3	Male	25.6	PRDM15	ENSG00000141956.13	1.79813		HTP0407A	T21	MS3	Male	43.5	IL6.4673.13	207.5
HTP0386A	T21	MS2	Male	6.8	PRDM15	ENSG00000141956.13	2.71004		HTP0407A	T21	MS3	Male	43.5	SAA1.15515.2	9420.1
HTP0387A	T21	MS1	Female	33.3	PRDM15	ENSG00000141956.13	3.05175		HTP0450A	T21	MS1	Male	15.4	MPO.2580.83	8925.5
HTP0388A	T21	MS1	Female	37.5	PRDM15	ENSG00000141956.13	2.88063		HTP0450A	T21	MS1	Male	15.4	SAA1.15515.2	14351.9
HTP0389A	T21	MS1	Female	20.1	PRDM15	ENSG00000141956.13	2.83764		HTP0450A	T21	MS1	Male	15.4	IL6.4673.13	221.1
HTP0390A	T21	MS3	Female	15.5	PRDM15	ENSG00000141956.13	1.88549		HTP0450A	T21	MS1	Male	15.4	IL1RN.5353.89	1291.1
HTP0391A	T21	MS1	Male	26.8	PRDM15	ENSG00000141956.13	3.63903		HTP0450A	T21	MS1	Male	15.4	PROK2.10754.113	2038.3
HTP0392A	T21	MS3	Male	32.4	PRDM15	ENSG00000141956.13	2.55621		HTP0450A	T21	MS1	Male	15.4	LCN2.2836.68	1212.2
HTP0393A	T21	MS2	Female	39.8	PRDM15	ENSG00000141956.13	2.14067		HTP0450A	T21	MS1	Male	15.4	CRP.4337.49	15070.3
HTP0394A	T21	MS2	Female	23.6	PRDM15	ENSG00000141956.13	3.12856		HTP0450A	T21	MS1	Male	15.4	BPI.4126.22	5383.4
HTP0395A	T21	MS2	Male	35.2	PRDM15	ENSG00000141956.13	2.4767		HTP0659A	T21	MS1	Female	36.5	SAA1.15515.2	23363.2
HTP0396A	T21	MS3	Male	15.9	PRDM15	ENSG00000141956.13	1.39193		HTP0659A	T21	MS1	Female	36.5	MPO.2580.83	12792
HTP0397A	T21	MS1	Male	38.7	PRDM15	ENSG00000141956.13	2.54664		HTP0659A	T21	MS1	Female	36.5	IL6.4673.13	228.1
HTP0398A	T21	MS2	Female	17.5	PRDM15	ENSG00000141956.13	2.32239		HTP0659A	T21	MS1	Female	36.5	PROK2.10754.113	1859.1
HTP0399A2	T21	MS3	Male	33.1	PRDM15	ENSG00000141956.13	1.76148		HTP0659A	T21	MS1	Female	36.5	CRP.4337.49	35794.9
HTP0400A	T21	MS1	Male	14.9	PRDM15	ENSG00000141956.13	3.07366		HTP0659A	T21	MS1	Female	36.5	LCN2.2836.68	952.7
HTP0401A	T21	MS3	Female	34.6	PRDM15	ENSG00000141956.13	1.89145		HTP0659A	T21	MS1	Female	36.5	BPI.4126.22	1992.4
HTP0402A	T21	MS1	Male	35.9	PRDM15	ENSG00000141956.13	2.92281		HTP0659A	T21	MS1	Female	36.5	IL1RN.5353.89	1381.7
HTP0403A	T21	MS3	Male	13.4	PRDM15	ENSG00000141956.13	2.64645		HTP0661A	T21	MS1	Male	28.4	MPO.2580.83	13713.8
HTP0404A	T21	MS3	Female	12.5	PRDM15	ENSG00000141956.13	1.10737		HTP0661A	T21	MS1	Male	28.4	SAA1.15515.2	6802.9
HTP0405A	T21	MS3	Male	26.1	PRDM15	ENSG00000141956.13	2.72681		HTP0661A	T21	MS1	Male	28.4	PROK2.10754.113	1209.3
HTP0406A	T21	MS2	Female	9.2	PRDM15	ENSG00000141956.13	3.13674		HTP0661A	T21	MS1	Male	28.4	BPI.4126.22	2493.8
HTP0407A	T21	MS3	Male	43.5	PRDM15	ENSG00000141956.13	2.40395		HTP0661A	T21	MS1	Male	28.4	CRP.4337.49	36815.6
HTP0408A	T21	MS1	Male	40.6	PRDM15	ENSG00000141956.13	3.07711		HTP0661A	T21	MS1	Male	28.4	IL1RN.5353.89	1394.6
HTP0409A	T21	MS2	Female	21.2	PRDM15	ENSG00000141956.13	2.1716		HTP0661A	T21	MS1	Male	28.4	LCN2.2836.68	1228.1
HTP0410A	T21	MS2	Male	24	PRDM15	ENSG00000141956.13	2.53072		HTP0661A	T21	MS1	Male	28.4	IL6.4673.13	210.1
HTP0411A	T21	MS3	Female	18.7	PRDM15	ENSG00000141956.13	1.55377		HTP0413A	T21	MS2	Female	22.5	MPO.2580.83	7373.8
HTP0412A	T21	MS3	Male	20.7	PRDM15	ENSG00000141956.13	2.61419		HTP0413A	T21	MS2	Female	22.5	PROK2.10754.113	1936.3
HTP0413A	T21	MS2	Female	22.5	PRDM15	ENSG00000141956.13	2.48434		HTP0413A	T21	MS2	Female	22.5	BPI.4126.22	4405.4
HTP0414A	T21	MS3	Female	21.8	PRDM15	ENSG00000141956.13	2.60033		HTP0413A	T21	MS2	Female	22.5	LCN2.2836.68	1133
HTP0415A	T21	MS3	Female	8.3	PRDM15	ENSG00000141956.13	1.97104		HTP0413A	T21	MS2	Female	22.5	IL6.4673.13	271.6
HTP0418A	T21	MS1	Male	3.8	PRDM15	ENSG00000141956.13	3.52013		HTP0413A	T21	MS2	Female	22.5	SAA1.15515.2	20261.5
HTP0419A	T21	MS1	Male	20.8	PRDM15	ENSG00000141956.13	3.51599		HTP0413A	T21	MS2	Female	22.5	IL1RN.5353.89	1418.4
HTP0420A	T21	MS1	Male	6.4	PRDM15	ENSG00000141956.13	3.68504		HTP0413A	T21	MS2	Female	22.5	CRP.4337.49	24893.7
HTP0421A	T21	MS3	Male	13.7	PRDM15	ENSG00000141956.13	2.36754		HTP0487A	T21	MS2	Male	4.6	LCN2.2836.68	1282.6
HTP0423A	T21	MS2	Male	23.9	PRDM15	ENSG00000141956.13	2.47476		HTP0487A	T21	MS2	Male	4.6	MPO.2580.83	19455.8
HTP0424A	T21	MS2	Female	4	PRDM15	ENSG00000141956.13	2.02684		HTP0487A	T21	MS2	Male	4.6	IL1RN.5353.89	1791.2
HTP0425A	T21	MS2	Male	19.1	PRDM15	ENSG00000141956.13	1.94264		HTP0487A	T21	MS2	Male	4.6	CRP.4337.49	2567.1
HTP0426A	T21	MS3	Male	17.5	PRDM15	ENSG00000141956.13	2.32483		HTP0487A	T21	MS2	Male	4.6	IL6.4673.13	223.3
HTP0428A	T21	MS2	Male	27.5	PRDM15	ENSG00000141956.13	2.31089		HTP0487A	T21	MS2	Male	4.6	SAA1.15515.2	1433.2
HTP0430A	T21	MS2	Male	13.9	PRDM15	ENSG00000141956.13	2.70367		HTP0487A	T21	MS2	Male	4.6	PROK2.10754.113	1852.3
HTP0431A2	T21	MS2	Female	20.9	PRDM15	ENSG00000141956.13	2.52526		HTP0487A	T21	MS2	Male	4.6	BPI.4126.22	2653.2
HTP0434A	T21	MS3	Female	25.9	PRDM15	ENSG00000141956.13	1.39079		HTP0107A3	T21	MS2	Female	33.7	LCN2.2836.68	1436.4
HTP0435A2	T21	MS1	Male	36.2	PRDM15	ENSG00000141956.13	1.84498		HTP0107A3	T21	MS2	Female	33.7	SAA1.15515.2	37436.5
HTP0436A	T21	MS3	Female	32.8	PRDM15	ENSG00000141956.13	1.72392		HTP0107A3	T21	MS2	Female	33.7	BPI.4126.22	9484.4
HTP0437A	T21	MS2	Male	24.9	PRDM15	ENSG00000141956.13	1.876		HTP0107A3	T21	MS2	Female	33.7	PROK2.10754.113	5383.9
HTP0438A	T21	MS1	Female	19.9	PRDM15	ENSG00000141956.13	2.51188		HTP0107A3	T21	MS2	Female	33.7	CRP.4337.49	51594.2
HTP0439A2	T21	MS3	Male	40.8	PRDM15	ENSG00000141956.13	2.34142		HTP0107A3	T21	MS2	Female	33.7	IL1RN.5353.89	1867.7
HTP0440A	T21	MS2	Male	20.9	PRDM15	ENSG00000141956.13	2.16257		HTP0107A3	T21	MS2	Female	33.7	MPO.2580.83	9388.5
HTP0442A2	T21	MS1	Female	9.5	PRDM15	ENSG00000141956.13	3.39516		HTP0107A3	T21	MS2	Female	33.7	IL6.4673.13	380.6
HTP0443A2	T21	MS3	Male	17.9	PRDM15	ENSG00000141956.13	1.85709		HTP0446A	T21	MS1	Female	31.7	MPO.2580.83	8935.7
HTP0445A	T21	MS2	Female	38.8	PRDM15	ENSG00000141956.13	1.89276		HTP0446A	T21	MS1	Female	31.7	IL1RN.5353.89	1526.8
HTP0446A	T21	MS1	Female	31.7	PRDM15	ENSG00000141956.13	2.40742		HTP0446A	T21	MS1	Female	31.7	PROK2.10754.113	6107.6
HTP0448A	T21	MS2	Male	21.5	PRDM15	ENSG00000141956.13	2.21777		HTP0446A	T21	MS1	Female	31.7	LCN2.2836.68	1028.4
HTP0449A	T21	MS2	Male	20.8	PRDM15	ENSG00000141956.13	2.3764		HTP0446A	T21	MS1	Female	31.7	CRP.4337.49	43211
HTP0450A	T21	MS1	Male	15.4	PRDM15	ENSG00000141956.13	3.49724		HTP0446A	T21	MS1	Female	31.7	SAA1.15515.2	52240.3
HTP0451A	T21	MS1	Male	32.5	PRDM15	ENSG00000141956.13	3.09485		HTP0446A	T21	MS1	Female	31.7	BPI.4126.22	2907.3
HTP0452A	T21	MS2	Female	16.6	PRDM15	ENSG00000141956.13	1.79477		HTP0446A	T21	MS1	Female	31.7	IL6.4673.13	266.3
HTP0454A	T21	MS3	Male	21.7	PRDM15	ENSG00000141956.13	2.44314		HTP0627A	T21	MS3	Female	21.1	SAA1.15515.2	36661.1
HTP0456A	T21	MS2	Male	7.3	PRDM15	ENSG00000141956.13	2.42599		HTP0627A	T21	MS3	Female	21.1	CRP.4337.49	47225
HTP0458A	T21	MS3	Male	20	PRDM15	ENSG00000141956.13	2.8566		HTP0627A	T21	MS3	Female	21.1	PROK2.10754.113	7682.2
HTP0459A	T21	MS1	Male	13.7	PRDM15	ENSG00000141956.13	2.60095		HTP0627A	T21	MS3	Female	21.1	MPO.2580.83	13488.1
HTP0460A	T21	MS1	Male	20.3	PRDM15	ENSG00000141956.13	3.47452		HTP0627A	T21	MS3	Female	21.1	IL1RN.5353.89	1926.4
HTP0461A	T21	MS1	Female	12.5	PRDM15	ENSG00000141956.13	4.61058		HTP0627A	T21	MS3	Female	21.1	IL6.4673.13	328.3
HTP0462A	T21	MS1	Male	38.6	PRDM15	ENSG00000141956.13	1.50013		HTP0627A	T21	MS3	Female	21.1	LCN2.2836.68	1368.1
HTP0463A	T21	MS1	Female	28.3	PRDM15	ENSG00000141956.13	2.96571		HTP0627A	T21	MS3	Female	21.1	BPI.4126.22	11346.2
HTP0464A	T21	MS3	Male	22.7	PRDM15	ENSG00000141956.13	1.82802		HTP0463A	T21	MS1	Female	28.3	SAA1.15515.2	30233.4
HTP0465A	T21	MS3	Female	6.8	PRDM15	ENSG00000141956.13	2.06032		HTP0463A	T21	MS1	Female	28.3	MPO.2580.83	15294.8
HTP0467A	T21	MS2	Female	32.5	PRDM15	ENSG00000141956.13	1.89225		HTP0463A	T21	MS1	Female	28.3	IL6.4673.13	255.1
HTP0468A2	T21	MS2	Male	29.7	PRDM15	ENSG00000141956.13	2.75638		HTP0463A	T21	MS1	Female	28.3	PROK2.10754.113	2518.6
HTP0469A	T21	MS2	Female	16.7	PRDM15	ENSG00000141956.13	1.88883		HTP0463A	T21	MS1	Female	28.3	IL1RN.5353.89	1589.3
HTP0471A	T21	MS1	Female	9	PRDM15	ENSG00000141956.13	2.46401		HTP0463A	T21	MS1	Female	28.3	LCN2.2836.68	1134.5
HTP0473A	T21	MS1	Male	17.1	PRDM15	ENSG00000141956.13	2.60784		HTP0463A	T21	MS1	Female	28.3	CRP.4337.49	28082.5
HTP0475A	T21	MS1	Female	22	PRDM15	ENSG00000141956.13	3.32157		HTP0463A	T21	MS1	Female	28.3	BPI.4126.22	2435.3
HTP0476A	T21	MS2	Female	11.1	PRDM15	ENSG00000141956.13	1.31181		HTP0586A	T21	MS3	Male	31.9	SAA1.15515.2	59180.8
HTP0477A	T21	MS1	Male	3.4	PRDM15	ENSG00000141956.13	4.8375		HTP0586A	T21	MS3	Male	31.9	MPO.2580.83	11414.6
HTP0478A	T21	MS1	Female	40.3	PRDM15	ENSG00000141956.13	2.81635		HTP0586A	T21	MS3	Male	31.9	IL6.4673.13	506.5
HTP0479A	T21	MS1	Male	3.7	PRDM15	ENSG00000141956.13	3.55258		HTP0586A	T21	MS3	Male	31.9	IL1RN.5353.89	3439.2
HTP0480A	T21	MS1	Female	21.9	PRDM15	ENSG00000141956.13	2.98426		HTP0586A	T21	MS3	Male	31.9	PROK2.10754.113	4455.1
HTP0482A	T21	MS2	Male	19.3	PRDM15	ENSG00000141956.13	2.37364		HTP0586A	T21	MS3	Male	31.9	LCN2.2836.68	1669.6
HTP0484A	T21	MS3	Male	5.6	PRDM15	ENSG00000141956.13	1.34472		HTP0586A	T21	MS3	Male	31.9	CRP.4337.49	45182.2
HTP0485A	T21	MS2	Female	5.7	PRDM15	ENSG00000141956.13	2.93707		HTP0586A	T21	MS3	Male	31.9	BPI.4126.22	4982
HTP0487A	T21	MS2	Male	4.6	PRDM15	ENSG00000141956.13	2.77507		HTP0480A	T21	MS1	Female	21.9	SAA1.15515.2	71655.9
HTP0488A	T21	MS1	Male	5.4	PRDM15	ENSG00000141956.13	2.7907		HTP0480A	T21	MS1	Female	21.9	IL6.4673.13	278.7
HTP0491A	T21	MS1	Male	6.5	PRDM15	ENSG00000141956.13	3.84313		HTP0480A	T21	MS1	Female	21.9	MPO.2580.83	14378.1
HTP0494A	T21	MS2	Female	7.1	PRDM15	ENSG00000141956.13	3.16613		HTP0480A	T21	MS1	Female	21.9	PROK2.10754.113	3870.5
HTP0501A	T21	MS3	Male	4	PRDM15	ENSG00000141956.13	2.14645		HTP0480A	T21	MS1	Female	21.9	IL1RN.5353.89	1691.7
HTP0507A	T21	MS3	Male	8.2	PRDM15	ENSG00000141956.13	2.9493		HTP0480A	T21	MS1	Female	21.9	BPI.4126.22	6792.9
HTP0510A	T21	MS1	Female	23	PRDM15	ENSG00000141956.13	3.17011		HTP0480A	T21	MS1	Female	21.9	LCN2.2836.68	1412.8
HTP0512A	T21	MS3	Male	30	PRDM15	ENSG00000141956.13	3.31866		HTP0480A	T21	MS1	Female	21.9	CRP.4337.49	44540.8
HTP0515A	T21	MS3	Male	13.1	PRDM15	ENSG00000141956.13	3.27434		HTP0066A2	T21	MS1	Male	14.7	BPI.4126.22	3395.8
HTP0516A	T21	MS1	Male	39.1	PRDM15	ENSG00000141956.13	3.02219		HTP0066A2	T21	MS1	Male	14.7	CRP.4337.49	13713.5
HTP0517A	T21	MS2	Male	2.7	PRDM15	ENSG00000141956.13	3.31433		HTP0066A2	T21	MS1	Male	14.7	LCN2.2836.68	1402.8
HTP0519A	T21	MS1	Male	2	PRDM15	ENSG00000141956.13	4.4489		HTP0066A2	T21	MS1	Male	14.7	SAA1.15515.2	4740.2
HTP0525A	T21	MS1	Female	34.2	PRDM15	ENSG00000141956.13	3.58855		HTP0066A2	T21	MS1	Male	14.7	IL6.4673.13	208
HTP0530A	T21	MS3	Female	39.6	PRDM15	ENSG00000141956.13	1.57665		HTP0066A2	T21	MS1	Male	14.7	PROK2.10754.113	1443.5
HTP0531A	T21	MS3	Female	3.5	PRDM15	ENSG00000141956.13	2.47464		HTP0066A2	T21	MS1	Male	14.7	MPO.2580.83	10682.3
HTP0534A	T21	MS1	Male	36.9	PRDM15	ENSG00000141956.13	3.1084		HTP0066A2	T21	MS1	Male	14.7	IL1RN.5353.89	1348.8
HTP0535A	T21	MS3	Male	23.6	PRDM15	ENSG00000141956.13	2.36671		HTP0545A	T21	MS1	Male	18.1	BPI.4126.22	10834.7
HTP0537A	T21	MS2	Female	51.9	PRDM15	ENSG00000141956.13	2.27401		HTP0545A	T21	MS1	Male	18.1	IL6.4673.13	218.6
HTP0538A	T21	MS3	Male	28.4	PRDM15	ENSG00000141956.13	1.63569		HTP0545A	T21	MS1	Male	18.1	CRP.4337.49	37884.1
HTP0539A	T21	MS2	Female	42.8	PRDM15	ENSG00000141956.13	2.10932		HTP0545A	T21	MS1	Male	18.1	SAA1.15515.2	74120.5
HTP0540A	T21	MS1	Female	14.5	PRDM15	ENSG00000141956.13	3.35592		HTP0545A	T21	MS1	Male	18.1	MPO.2580.83	11935.9
HTP0541A	T21	MS2	Male	29.7	PRDM15	ENSG00000141956.13	1.96767		HTP0545A	T21	MS1	Male	18.1	IL1RN.5353.89	2694.4
HTP0542A	T21	MS2	Male	27.8	PRDM15	ENSG00000141956.13	1.68593		HTP0545A	T21	MS1	Male	18.1	PROK2.10754.113	5404.5
HTP0543A	T21	MS2	Male	36.9	PRDM15	ENSG00000141956.13	1.80323		HTP0545A	T21	MS1	Male	18.1	LCN2.2836.68	1300.5
HTP0544A	T21	MS2	Male	38.1	PRDM15	ENSG00000141956.13	2.13651		HTP0213A3	T21	MS2	Male	46.3	BPI.4126.22	6194.2
HTP0545A	T21	MS1	Male	18.1	PRDM15	ENSG00000141956.13	2.32129		HTP0213A3	T21	MS2	Male	46.3	SAA1.15515.2	151406
HTP0546A	T21	MS2	Female	51.4	PRDM15	ENSG00000141956.13	2.72086		HTP0213A3	T21	MS2	Male	46.3	CRP.4337.49	58521.5
HTP0547A	T21	MS2	Female	26	PRDM15	ENSG00000141956.13	2.10718		HTP0213A3	T21	MS2	Male	46.3	MPO.2580.83	11986.3
HTP0548A	T21	MS3	Female	46.2	PRDM15	ENSG00000141956.13	1.81249		HTP0213A3	T21	MS2	Male	46.3	IL6.4673.13	339.3
HTP0549A	T21	MS3	Female	20.6	PRDM15	ENSG00000141956.13	1.40279		HTP0213A3	T21	MS2	Male	46.3	IL1RN.5353.89	3063.8
HTP0550A	T21	MS1	Female	15.2	PRDM15	ENSG00000141956.13	4.04484		HTP0213A3	T21	MS2	Male	46.3	LCN2.2836.68	1396.2
HTP0552A	T21	MS2	Male	17	PRDM15	ENSG00000141956.13	1.69654		HTP0213A3	T21	MS2	Male	46.3	PROK2.10754.113	3394.5
HTP0553A	T21	MS2	Female	18.2	PRDM15	ENSG00000141956.13	2.90392		HTP0543A	T21	MS2	Male	36.9	IL1RN.5353.89	1655.5
HTP0554A	T21	MS2	Male	23.1	PRDM15	ENSG00000141956.13	1.89315		HTP0543A	T21	MS2	Male	36.9	BPI.4126.22	5192.9
HTP0556A	T21	MS2	Male	28.3	PRDM15	ENSG00000141956.13	3.03106		HTP0543A	T21	MS2	Male	36.9	LCN2.2836.68	1586.4
HTP0560A	T21	MS2	Male	50.1	PRDM15	ENSG00000141956.13	2.29239		HTP0543A	T21	MS2	Male	36.9	MPO.2580.83	18988.8
HTP0561A	T21	MS3	Male	13.7	PRDM15	ENSG00000141956.13	2.11988		HTP0543A	T21	MS2	Male	36.9	CRP.4337.49	48370.7
HTP0563A	T21	MS2	Female	8.7	PRDM15	ENSG00000141956.13	1.84232		HTP0543A	T21	MS2	Male	36.9	SAA1.15515.2	75487.2
HTP0564A	T21	MS1	Male	14.2	PRDM15	ENSG00000141956.13	2.95758		HTP0543A	T21	MS2	Male	36.9	IL6.4673.13	244.7
HTP0565A	T21	MS2	Male	22.5	PRDM15	ENSG00000141956.13	1.96414		HTP0543A	T21	MS2	Male	36.9	PROK2.10754.113	3075.5
HTP0566A	T21	MS2	Male	13.7	PRDM15	ENSG00000141956.13	3.28521		HTP0632A	T21	MS2	Female	26.4	IL1RN.5353.89	1365.5
HTP0568A	T21	MS2	Male	28.3	PRDM15	ENSG00000141956.13	2.18792		HTP0632A	T21	MS2	Female	26.4	SAA1.15515.2	9856.9
HTP0569A	T21	MS2	Male	22.9	PRDM15	ENSG00000141956.13	3.57468		HTP0632A	T21	MS2	Female	26.4	IL6.4673.13	192.3
HTP0570A	T21	MS3	Male	38.8	PRDM15	ENSG00000141956.13	1.80179		HTP0632A	T21	MS2	Female	26.4	CRP.4337.49	6620.4
HTP0571A	T21	MS3	Male	13.1	PRDM15	ENSG00000141956.13	1.54235		HTP0632A	T21	MS2	Female	26.4	PROK2.10754.113	2111.8
HTP0572A	T21	MS3	Male	24.4	PRDM15	ENSG00000141956.13	1.73815		HTP0632A	T21	MS2	Female	26.4	BPI.4126.22	8727.7
HTP0574A	T21	MS3	Male	42.4	PRDM15	ENSG00000141956.13	1.69762		HTP0632A	T21	MS2	Female	26.4	LCN2.2836.68	1116.6
HTP0575A	T21	MS2	Female	17.2	PRDM15	ENSG00000141956.13	2.26557		HTP0632A	T21	MS2	Female	26.4	MPO.2580.83	13208.9
HTP0577A	T21	MS2	Female	28.4	PRDM15	ENSG00000141956.13	1.77839		HTP0546A	T21	MS2	Female	51.4	SAA1.15515.2	13694.6
HTP0578A	T21	MS1	Male	25.7	PRDM15	ENSG00000141956.13	2.33243		HTP0546A	T21	MS2	Female	51.4	PROK2.10754.113	2496.2
HTP0580A	T21	MS1	Female	31.8	PRDM15	ENSG00000141956.13	2.75595		HTP0546A	T21	MS2	Female	51.4	IL1RN.5353.89	1681.7
HTP0581A	T21	MS2	Male	30.6	PRDM15	ENSG00000141956.13	2.1355		HTP0546A	T21	MS2	Female	51.4	CRP.4337.49	26923.3
HTP0583A	T21	MS1	Female	6.2	PRDM15	ENSG00000141956.13	3.07039		HTP0546A	T21	MS2	Female	51.4	IL6.4673.13	216.1
HTP0584A	T21	MS2	Male	29.3	PRDM15	ENSG00000141956.13	1.96624		HTP0546A	T21	MS2	Female	51.4	MPO.2580.83	9016.1
HTP0585A	T21	MS3	Female	16.5	PRDM15	ENSG00000141956.13	1.76063		HTP0546A	T21	MS2	Female	51.4	LCN2.2836.68	981.7
HTP0586A	T21	MS3	Male	31.9	PRDM15	ENSG00000141956.13	1.66532		HTP0546A	T21	MS2	Female	51.4	BPI.4126.22	5108.8
HTP0587A	T21	MS2	Male	4.3	PRDM15	ENSG00000141956.13	2.69408		HTP0638A	T21	MS3	Female	32.7	MPO.2580.83	18912.4
HTP0588A	T21	MS1	Female	19.2	PRDM15	ENSG00000141956.13	2.68959		HTP0638A	T21	MS3	Female	32.7	IL1RN.5353.89	2488.9
HTP0589A	T21	MS3	Female	19	PRDM15	ENSG00000141956.13	1.83138		HTP0638A	T21	MS3	Female	32.7	CRP.4337.49	46243.2
HTP0590A	T21	MS3	Male	16.8	PRDM15	ENSG00000141956.13	2.52912		HTP0638A	T21	MS3	Female	32.7	IL6.4673.13	573.3
HTP0591A	T21	MS2	Male	31.9	PRDM15	ENSG00000141956.13	2.13487		HTP0638A	T21	MS3	Female	32.7	PROK2.10754.113	14908.5
HTP0592A	T21	MS2	Female	14.5	PRDM15	ENSG00000141956.13	2.45977		HTP0638A	T21	MS3	Female	32.7	SAA1.15515.2	127971
HTP0593A	T21	MS2	Male	11.7	PRDM15	ENSG00000141956.13	2.14626		HTP0638A	T21	MS3	Female	32.7	BPI.4126.22	10000.7
HTP0594A	T21	MS1	Male	30.1	PRDM15	ENSG00000141956.13	1.90346		HTP0638A	T21	MS3	Female	32.7	LCN2.2836.68	1648.5
HTP0596A	T21	MS2	Female	28.3	PRDM15	ENSG00000141956.13	2.31358		HTP0612A	T21	MS1	Male	11.4	IL1RN.5353.89	1598.3
HTP0597A	T21	MS2	Female	12.5	PRDM15	ENSG00000141956.13	2.67824		HTP0612A	T21	MS1	Male	11.4	LCN2.2836.68	902.1
HTP0598A	T21	MS3	Female	18	PRDM15	ENSG00000141956.13	1.65906		HTP0612A	T21	MS1	Male	11.4	SAA1.15515.2	1400.7
HTP0599A	T21	MS3	Female	36.6	PRDM15	ENSG00000141956.13	1.2859		HTP0612A	T21	MS1	Male	11.4	BPI.4126.22	2760
HTP0600A	T21	MS3	Male	10.8	PRDM15	ENSG00000141956.13	1.22866		HTP0612A	T21	MS1	Male	11.4	CRP.4337.49	2489.8
HTP0602A	T21	MS3	Female	13.5	PRDM15	ENSG00000141956.13	1.92129		HTP0612A	T21	MS1	Male	11.4	PROK2.10754.113	1410.9
HTP0603A	T21	MS1	Female	12.7	PRDM15	ENSG00000141956.13	2.55791		HTP0612A	T21	MS1	Male	11.4	MPO.2580.83	8987.6
HTP0604A	T21	MS3	Female	26.6	PRDM15	ENSG00000141956.13	1.39836		HTP0612A	T21	MS1	Male	11.4	IL6.4673.13	238.2
HTP0605A	T21	MS3	Male	17.5	PRDM15	ENSG00000141956.13	2.03419		HTP0263A2	T21	MS2	Female	12.4	SAA1.15515.2	3683.9
HTP0607A	T21	MS2	Male	23.9	PRDM15	ENSG00000141956.13	1.65038		HTP0263A2	T21	MS2	Female	12.4	IL1RN.5353.89	1350.6
HTP0608A	T21	MS1	Female	32.5	PRDM15	ENSG00000141956.13	2.06368		HTP0263A2	T21	MS2	Female	12.4	LCN2.2836.68	1399
HTP0609A	T21	MS1	Female	4	PRDM15	ENSG00000141956.13	3.92845		HTP0263A2	T21	MS2	Female	12.4	MPO.2580.83	20674.4
HTP0610A	T21	MS3	Female	17	PRDM15	ENSG00000141956.13	0.929864		HTP0263A2	T21	MS2	Female	12.4	PROK2.10754.113	1931.1
HTP0611A	T21	MS1	Female	23.9	PRDM15	ENSG00000141956.13	2.85269		HTP0263A2	T21	MS2	Female	12.4	BPI.4126.22	3156.6
HTP0612A	T21	MS1	Male	11.4	PRDM15	ENSG00000141956.13	3.75374		HTP0263A2	T21	MS2	Female	12.4	CRP.4337.49	5344.6
HTP0613A	T21	MS3	Female	10.3	PRDM15	ENSG00000141956.13	2.67682		HTP0263A2	T21	MS2	Female	12.4	IL6.4673.13	286.3
HTP0616A	T21	MS3	Male	19	PRDM15	ENSG00000141956.13	2.25897		HTP0382A	T21	MS3	Male	39.5	SAA1.15515.2	8942.1
HTP0617A	T21	MS3	Male	30.5	PRDM15	ENSG00000141956.13	1.43161		HTP0382A	T21	MS3	Male	39.5	IL1RN.5353.89	1648.9
HTP0618A	T21	MS3	Female	37	PRDM15	ENSG00000141956.13	1.79422		HTP0382A	T21	MS3	Male	39.5	MPO.2580.83	17068.3
HTP0619A	T21	MS3	Female	37	PRDM15	ENSG00000141956.13	1.94216		HTP0382A	T21	MS3	Male	39.5	LCN2.2836.68	2086.1
HTP0620A	T21	MS3	Female	19.6	PRDM15	ENSG00000141956.13	1.95052		HTP0382A	T21	MS3	Male	39.5	PROK2.10754.113	1888.5
HTP0621A	T21	MS2	Female	21.4	PRDM15	ENSG00000141956.13	1.78808		HTP0382A	T21	MS3	Male	39.5	BPI.4126.22	8670.4
HTP0622A	T21	MS2	Female	26	PRDM15	ENSG00000141956.13	2.51685		HTP0382A	T21	MS3	Male	39.5	IL6.4673.13	199.6
HTP0623A	T21	MS2	Female	28.1	PRDM15	ENSG00000141956.13	2.06831		HTP0382A	T21	MS3	Male	39.5	CRP.4337.49	11288.9
HTP0624A	T21	MS2	Female	28.1	PRDM15	ENSG00000141956.13	2.24119		HTP0626A	T21	MS2	Male	14.2	LCN2.2836.68	931.5
HTP0625A	T21	MS1	Male	40.1	PRDM15	ENSG00000141956.13	2.56055		HTP0626A	T21	MS2	Male	14.2	MPO.2580.83	10692.7
HTP0626A	T21	MS2	Male	14.2	PRDM15	ENSG00000141956.13	2.73461		HTP0626A	T21	MS2	Male	14.2	PROK2.10754.113	1103.8
HTP0627A	T21	MS3	Female	21.1	PRDM15	ENSG00000141956.13	1.13653		HTP0626A	T21	MS2	Male	14.2	BPI.4126.22	5394.5
HTP0629A	T21	MS1	Female	7	PRDM15	ENSG00000141956.13	2.79493		HTP0626A	T21	MS2	Male	14.2	IL1RN.5353.89	2789.5
HTP0630A	T21	MS2	Male	39.9	PRDM15	ENSG00000141956.13	2.21932		HTP0626A	T21	MS2	Male	14.2	SAA1.15515.2	1855
HTP0631A	T21	MS1	Female	33	PRDM15	ENSG00000141956.13	2.53119		HTP0626A	T21	MS2	Male	14.2	CRP.4337.49	2965
HTP0632A	T21	MS2	Female	26.4	PRDM15	ENSG00000141956.13	2.38988		HTP0626A	T21	MS2	Male	14.2	IL6.4673.13	227.1
HTP0633A	T21	MS1	Male	33.1	PRDM15	ENSG00000141956.13	2.39716		HTP0375A	T21	MS1	Female	10.9	PROK2.10754.113	876.2
HTP0634A	T21	MS2	Male	20.4	PRDM15	ENSG00000141956.13	1.63911		HTP0375A	T21	MS1	Female	10.9	LCN2.2836.68	907.4
HTP0637A	T21	MS3	Female	20.1	PRDM15	ENSG00000141956.13	1.9725		HTP0375A	T21	MS1	Female	10.9	MPO.2580.83	11131
HTP0638A	T21	MS3	Female	32.7	PRDM15	ENSG00000141956.13	0.937868		HTP0375A	T21	MS1	Female	10.9	SAA1.15515.2	2283
HTP0639A	T21	MS1	Male	27.3	PRDM15	ENSG00000141956.13	2.447		HTP0375A	T21	MS1	Female	10.9	IL6.4673.13	227.4
HTP0641A	T21	MS1	Male	46.6	PRDM15	ENSG00000141956.13	2.31894		HTP0375A	T21	MS1	Female	10.9	CRP.4337.49	675.1
HTP0642A	T21	MS3	Female	25.2	PRDM15	ENSG00000141956.13	1.54426		HTP0375A	T21	MS1	Female	10.9	BPI.4126.22	2118.7
HTP0643A	T21	MS3	Male	29.7	PRDM15	ENSG00000141956.13	1.42446		HTP0375A	T21	MS1	Female	10.9	IL1RN.5353.89	1356.4
HTP0644A	T21	MS3	Male	28.7	PRDM15	ENSG00000141956.13	1.60006		HTP0070A3	T21	MS3	Male	24.9	PROK2.10754.113	2443.4
HTP0645A	T21	MS1	Male	28.4	PRDM15	ENSG00000141956.13	2.00098		HTP0070A3	T21	MS3	Male	24.9	MPO.2580.83	11433.4
HTP0646A	T21	MS3	Male	17.1	PRDM15	ENSG00000141956.13	1.82948		HTP0070A3	T21	MS3	Male	24.9	IL1RN.5353.89	1523.7
HTP0647A	T21	MS1	Male	7	PRDM15	ENSG00000141956.13	2.10031		HTP0070A3	T21	MS3	Male	24.9	CRP.4337.49	13743.5
HTP0650A	T21	MS1	Female	45.7	PRDM15	ENSG00000141956.13	3.016		HTP0070A3	T21	MS3	Male	24.9	BPI.4126.22	7077.6
HTP0651A	T21	MS3	Male	31.2	PRDM15	ENSG00000141956.13	1.84642		HTP0070A3	T21	MS3	Male	24.9	SAA1.15515.2	4474.5
HTP0652A	T21	MS1	Female	35.1	PRDM15	ENSG00000141956.13	2.33763		HTP0070A3	T21	MS3	Male	24.9	IL6.4673.13	210.8
HTP0654A	T21	MS1	Female	26.9	PRDM15	ENSG00000141956.13	1.82633		HTP0070A3	T21	MS3	Male	24.9	LCN2.2836.68	1514.1
HTP0657A	T21	MS3	Male	16.9	PRDM15	ENSG00000141956.13	1.7998		HTP0198A3	T21	MS2	Male	36.3	CRP.4337.49	37208.2
HTP0658A	T21	MS1	Male	15.3	PRDM15	ENSG00000141956.13	2.69454		HTP0198A3	T21	MS2	Male	36.3	SAA1.15515.2	10924.2
HTP0659A	T21	MS1	Female	36.5	PRDM15	ENSG00000141956.13	2.69944		HTP0198A3	T21	MS2	Male	36.3	BPI.4126.22	5828
HTP0660A	T21	MS1	Male	13	PRDM15	ENSG00000141956.13	2.74575		HTP0198A3	T21	MS2	Male	36.3	MPO.2580.83	11540
HTP0661A	T21	MS1	Male	28.4	PRDM15	ENSG00000141956.13	2.876		HTP0198A3	T21	MS2	Male	36.3	IL6.4673.13	311
HTP0662A	T21	MS1	Female	26.1	PRDM15	ENSG00000141956.13	1.9628		HTP0198A3	T21	MS2	Male	36.3	PROK2.10754.113	4387
HTP0663A	T21	MS3	Female	20.5	PRDM15	ENSG00000141956.13	1.18169		HTP0198A3	T21	MS2	Male	36.3	LCN2.2836.68	1373.9
HTP0664A	T21	MS2	Female	29.4	PRDM15	ENSG00000141956.13	1.71488		HTP0198A3	T21	MS2	Male	36.3	IL1RN.5353.89	1361.9
HTP0665A	T21	MS1	Female	23.4	PRDM15	ENSG00000141956.13	2.1631		HTP0103A2	T21	MS1	Female	1.6	IL6.4673.13	214
HTP0666A	T21	MS3	Male	17.4	PRDM15	ENSG00000141956.13	1.22117		HTP0103A2	T21	MS1	Female	1.6	SAA1.15515.2	3794.2
HTP0667A	T21	MS2	Male	24.1	PRDM15	ENSG00000141956.13	2.09568		HTP0103A2	T21	MS1	Female	1.6	MPO.2580.83	9223.9
HTP0668A	T21	MS1	Female	29.7	PRDM15	ENSG00000141956.13	2.74461		HTP0103A2	T21	MS1	Female	1.6	BPI.4126.22	4342.3
HTP0672A	T21	MS1	Male	17.2	PRDM15	ENSG00000141956.13	3.24577		HTP0103A2	T21	MS1	Female	1.6	CRP.4337.49	1668.3
HTP0676A	T21	MS1	Female	19.3	PRDM15	ENSG00000141956.13	3.14052		HTP0103A2	T21	MS1	Female	1.6	PROK2.10754.113	1268.2
HTP0706A	T21	MS3	Female	22.8	PRDM15	ENSG00000141956.13	1.17662		HTP0103A2	T21	MS1	Female	1.6	IL1RN.5353.89	1656.4
HTP0708A	T21	MS1	Male	17	PRDM15	ENSG00000141956.13	2.82047		HTP0103A2	T21	MS1	Female	1.6	LCN2.2836.68	870.5
HTP0204A	T21	MS2	Male	13.1	PRDM15	ENSG00000141956.13	1.64328		HTP0665A	T21	MS1	Female	23.4	CRP.4337.49	59602.1
HTP0310A	T21	MS2	Male	10.8	PRDM15	ENSG00000141956.13	1.87607		HTP0665A	T21	MS1	Female	23.4	MPO.2580.83	16816
HTP0326A	T21	MS2	Female	30.2	PRDM15	ENSG00000141956.13	1.61379		HTP0665A	T21	MS1	Female	23.4	IL6.4673.13	285.5
HTP0328A	T21	MS2	Female	41.2	PRDM15	ENSG00000141956.13	1.25607		HTP0665A	T21	MS1	Female	23.4	SAA1.15515.2	59908.1
HTP0332A	T21	MS2	Male	24.4	PRDM15	ENSG00000141956.13	2.22552		HTP0665A	T21	MS1	Female	23.4	LCN2.2836.68	1634.8
HTP0348A	T21	MS2	Female	17.2	PRDM15	ENSG00000141956.13	2.21204		HTP0665A	T21	MS1	Female	23.4	IL1RN.5353.89	2598.4
HTP0351A	T21	MS2	Male	27	PRDM15	ENSG00000141956.13	1.46382		HTP0665A	T21	MS1	Female	23.4	PROK2.10754.113	2583.8
HTP0084A2	T21	MS2	Male	35	PRDM15	ENSG00000141956.13	2.05719		HTP0665A	T21	MS1	Female	23.4	BPI.4126.22	7922.5
HTP0005A3	T21	MS1	Male	36.5	PFKL	ENSG00000141959.17	71.1323		HTP0534A	T21	MS1	Male	36.9	IL1RN.5353.89	1568.2
HTP0012A2	T21	MS1	Female	44	PFKL	ENSG00000141959.17	70.0842		HTP0534A	T21	MS1	Male	36.9	SAA1.15515.2	6234.2
HTP0015A4	T21	MS2	Male	31.2	PFKL	ENSG00000141959.17	61.3231		HTP0534A	T21	MS1	Male	36.9	IL6.4673.13	250.1
HTP0017A4	T21	MS3	Female	23.6	PFKL	ENSG00000141959.17	69.726		HTP0534A	T21	MS1	Male	36.9	CRP.4337.49	34046.8
HTP0023A2	T21	MS2	Female	36.2	PFKL	ENSG00000141959.17	80.2485		HTP0534A	T21	MS1	Male	36.9	BPI.4126.22	4679.2
HTP0025A3	T21	MS2	Female	25.7	PFKL	ENSG00000141959.17	73.8889		HTP0534A	T21	MS1	Male	36.9	PROK2.10754.113	3038.5
HTP0036A2	T21	MS1	Female	32.1	PFKL	ENSG00000141959.17	90.3116		HTP0534A	T21	MS1	Male	36.9	MPO.2580.83	13455.5
HTP0050A3	T21	MS3	Female	22.8	PFKL	ENSG00000141959.17	68.2518		HTP0534A	T21	MS1	Male	36.9	LCN2.2836.68	1245.2
HTP0052A2	T21	MS1	Female	29.9	PFKL	ENSG00000141959.17	74.1222		HTP0642A	T21	MS3	Female	25.2	BPI.4126.22	5349.5
HTP0053A2	T21	MS1	Female	26.3	PFKL	ENSG00000141959.17	62.2474		HTP0642A	T21	MS3	Female	25.2	SAA1.15515.2	32034.7
HTP0054A2	T21	MS3	Male	21.7	PFKL	ENSG00000141959.17	59.6938		HTP0642A	T21	MS3	Female	25.2	MPO.2580.83	8303.4
HTP0066A2	T21	MS1	Male	14.7	PFKL	ENSG00000141959.17	89.7333		HTP0642A	T21	MS3	Female	25.2	CRP.4337.49	50142.7
HTP0070A3	T21	MS3	Male	24.9	PFKL	ENSG00000141959.17	83.4119		HTP0642A	T21	MS3	Female	25.2	PROK2.10754.113	3611.9
HTP0073A2	T21	MS3	Male	54.7	PFKL	ENSG00000141959.17	73.5061		HTP0642A	T21	MS3	Female	25.2	IL1RN.5353.89	1569.5
HTP0080A2	T21	MS1	Female	34.8	PFKL	ENSG00000141959.17	74.236		HTP0642A	T21	MS3	Female	25.2	LCN2.2836.68	1375.6
HTP0101A2	T21	MS3	Female	31.3	PFKL	ENSG00000141959.17	50.8375		HTP0642A	T21	MS3	Female	25.2	IL6.4673.13	221.6
HTP0103A2	T21	MS1	Female	1.6	PFKL	ENSG00000141959.17	71.2337		HTP0564A	T21	MS1	Male	14.2	CRP.4337.49	11879.1
HTP0107A3	T21	MS2	Female	33.7	PFKL	ENSG00000141959.17	71.302		HTP0564A	T21	MS1	Male	14.2	SAA1.15515.2	6494.6
HTP0109A3	T21	MS1	Female	49	PFKL	ENSG00000141959.17	63.2316		HTP0564A	T21	MS1	Male	14.2	IL6.4673.13	871
HTP0112A3	T21	MS3	Female	36	PFKL	ENSG00000141959.17	58.3904		HTP0564A	T21	MS1	Male	14.2	PROK2.10754.113	1420
HTP0116A2	T21	MS1	Male	10.9	PFKL	ENSG00000141959.17	64.1868		HTP0564A	T21	MS1	Male	14.2	MPO.2580.83	12256.7
HTP0119A	T21	MS1	Female	50.9	PFKL	ENSG00000141959.17	71.6411		HTP0564A	T21	MS1	Male	14.2	LCN2.2836.68	1185.8
HTP0151A	T21	MS3	Male	27.4	PFKL	ENSG00000141959.17	53.968		HTP0564A	T21	MS1	Male	14.2	BPI.4126.22	4455.5
HTP0198A3	T21	MS2	Male	36.3	PFKL	ENSG00000141959.17	74.6312		HTP0564A	T21	MS1	Male	14.2	IL1RN.5353.89	1816.8
HTP0207A4	T21	MS1	Female	25.2	PFKL	ENSG00000141959.17	65.9376		HTP0318A3	T21	MS1	Male	30.5	SAA1.15515.2	5050.1
HTP0211A3	T21	MS2	Male	29.7	PFKL	ENSG00000141959.17	102.457		HTP0318A3	T21	MS1	Male	30.5	CRP.4337.49	2343.9
HTP0213A3	T21	MS2	Male	46.3	PFKL	ENSG00000141959.17	86.365		HTP0318A3	T21	MS1	Male	30.5	MPO.2580.83	16000
HTP0219A2	T21	MS2	Female	19.5	PFKL	ENSG00000141959.17	83.1371		HTP0318A3	T21	MS1	Male	30.5	IL6.4673.13	225.7
HTP0226A3	T21	MS1	Male	52.4	PFKL	ENSG00000141959.17	46.897		HTP0318A3	T21	MS1	Male	30.5	PROK2.10754.113	1800.6
HTP0230A2	T21	MS3	Female	39.6	PFKL	ENSG00000141959.17	54.4929		HTP0318A3	T21	MS1	Male	30.5	LCN2.2836.68	1414
HTP0236A2	T21	MS1	Male	11.3	PFKL	ENSG00000141959.17	75.371		HTP0318A3	T21	MS1	Male	30.5	BPI.4126.22	4216.8
HTP0238A3	T21	MS2	Male	41.5	PFKL	ENSG00000141959.17	80.3342		HTP0318A3	T21	MS1	Male	30.5	IL1RN.5353.89	1338
HTP0241A2	T21	MS3	Female	17.9	PFKL	ENSG00000141959.17	55.2649		HTP0410A	T21	MS2	Male	24	CRP.4337.49	18548
HTP0243A3	T21	MS3	Female	15.1	PFKL	ENSG00000141959.17	72.7348		HTP0410A	T21	MS2	Male	24	SAA1.15515.2	7304.1
HTP0247A2	T21	MS3	Male	22.5	PFKL	ENSG00000141959.17	71.1707		HTP0410A	T21	MS2	Male	24	IL6.4673.13	225.4
HTP0249A2	T21	MS2	Female	34	PFKL	ENSG00000141959.17	87.6559		HTP0410A	T21	MS2	Male	24	MPO.2580.83	15119.9
HTP0251A2	T21	MS3	Female	34.3	PFKL	ENSG00000141959.17	57.5771		HTP0410A	T21	MS2	Male	24	PROK2.10754.113	2359.3
HTP0254A2	T21	MS2	Male	33.8	PFKL	ENSG00000141959.17	95.6433		HTP0410A	T21	MS2	Male	24	BPI.4126.22	6798
HTP0259A2	T21	MS3	Female	32.6	PFKL	ENSG00000141959.17	55.4904		HTP0410A	T21	MS2	Male	24	IL1RN.5353.89	1691.3
HTP0261A2	T21	MS1	Male	22.9	PFKL	ENSG00000141959.17	88.6618		HTP0410A	T21	MS2	Male	24	LCN2.2836.68	1430.9
HTP0262A2	T21	MS3	Female	14.3	PFKL	ENSG00000141959.17	76.663		HTP0328A	T21	MS2	Female	41.2	IL6.4673.13	265.9
HTP0263A2	T21	MS2	Female	12.4	PFKL	ENSG00000141959.17	86.1159		HTP0328A	T21	MS2	Female	41.2	LCN2.2836.68	1412
HTP0277A3	T21	MS1	Female	37.2	PFKL	ENSG00000141959.17	69.3241		HTP0328A	T21	MS2	Female	41.2	MPO.2580.83	17780.9
HTP0293A	T21	MS3	Male	6.2	PFKL	ENSG00000141959.17	79.2126		HTP0328A	T21	MS2	Female	41.2	PROK2.10754.113	2035.8
HTP0295A	T21	MS3	Male	51.2	PFKL	ENSG00000141959.17	65.7048		HTP0328A	T21	MS2	Female	41.2	CRP.4337.49	45701.1
HTP0296A	T21	MS3	Male	55.1	PFKL	ENSG00000141959.17	68.3321		HTP0328A	T21	MS2	Female	41.2	IL1RN.5353.89	1534.5
HTP0298A	T21	MS1	Female	25.8	PFKL	ENSG00000141959.17	85.695		HTP0328A	T21	MS2	Female	41.2	SAA1.15515.2	35269
HTP0300A	T21	MS1	Female	30.8	PFKL	ENSG00000141959.17	55.8032		HTP0328A	T21	MS2	Female	41.2	BPI.4126.22	5090.9
HTP0301A3	T21	MS2	Female	24	PFKL	ENSG00000141959.17	60.7496		HTP0254A2	T21	MS2	Male	33.8	PROK2.10754.113	2876.7
HTP0306A	T21	MS3	Male	23.2	PFKL	ENSG00000141959.17	68.111		HTP0254A2	T21	MS2	Male	33.8	CRP.4337.49	47181.7
HTP0312A2	T21	MS1	Female	35.7	PFKL	ENSG00000141959.17	75.3582		HTP0254A2	T21	MS2	Male	33.8	MPO.2580.83	13989
HTP0318A3	T21	MS1	Male	30.5	PFKL	ENSG00000141959.17	62.5462		HTP0254A2	T21	MS2	Male	33.8	IL6.4673.13	225.2
HTP0320A2	T21	MS3	Female	33.7	PFKL	ENSG00000141959.17	57.1936		HTP0254A2	T21	MS2	Male	33.8	LCN2.2836.68	1114.1
HTP0321A	T21	MS3	Female	14	PFKL	ENSG00000141959.17	68.3815		HTP0254A2	T21	MS2	Male	33.8	IL1RN.5353.89	1543.6
HTP0323A	T21	MS3	Male	3.8	PFKL	ENSG00000141959.17	89.4739		HTP0254A2	T21	MS2	Male	33.8	SAA1.15515.2	154128
HTP0324A2	T21	MS1	Male	22	PFKL	ENSG00000141959.17	59.0296		HTP0254A2	T21	MS2	Male	33.8	BPI.4126.22	4584.8
HTP0325A	T21	MS3	Male	13.4	PFKL	ENSG00000141959.17	83.5921		HTP0598A	T21	MS3	Female	18	MPO.2580.83	16612.2
HTP0327A	T21	MS1	Male	6.5	PFKL	ENSG00000141959.17	61.2043		HTP0598A	T21	MS3	Female	18	SAA1.15515.2	22866.1
HTP0329A2	T21	MS3	Female	19.5	PFKL	ENSG00000141959.17	68.3151		HTP0598A	T21	MS3	Female	18	PROK2.10754.113	5224.1
HTP0330A	T21	MS1	Male	6.1	PFKL	ENSG00000141959.17	72.1453		HTP0598A	T21	MS3	Female	18	IL6.4673.13	237.9
HTP0331A	T21	MS3	Male	23.1	PFKL	ENSG00000141959.17	72.0447		HTP0598A	T21	MS3	Female	18	BPI.4126.22	6368
HTP0333A2	T21	MS3	Female	30.3	PFKL	ENSG00000141959.17	60.7266		HTP0598A	T21	MS3	Female	18	IL1RN.5353.89	1999.4
HTP0334A2	T21	MS1	Male	44.1	PFKL	ENSG00000141959.17	64.8473		HTP0598A	T21	MS3	Female	18	CRP.4337.49	55365.8
HTP0335A2	T21	MS2	Female	57.6	PFKL	ENSG00000141959.17	78.3489		HTP0598A	T21	MS3	Female	18	LCN2.2836.68	1445.6
HTP0336A	T21	MS1	Female	8.7	PFKL	ENSG00000141959.17	65.4781		HTP0329A2	T21	MS3	Female	19.5	MPO.2580.83	11311.8
HTP0337A	T21	MS3	Male	22.2	PFKL	ENSG00000141959.17	66.155		HTP0329A2	T21	MS3	Female	19.5	BPI.4126.22	3435.7
HTP0339A	T21	MS1	Male	16.1	PFKL	ENSG00000141959.17	75.1687		HTP0329A2	T21	MS3	Female	19.5	PROK2.10754.113	1768
HTP0340A	T21	MS3	Female	18.6	PFKL	ENSG00000141959.17	71.1357		HTP0329A2	T21	MS3	Female	19.5	LCN2.2836.68	1048.6
HTP0341A	T21	MS1	Male	2.6	PFKL	ENSG00000141959.17	80.1889		HTP0329A2	T21	MS3	Female	19.5	IL1RN.5353.89	1531.8
HTP0342A	T21	MS1	Female	13.6	PFKL	ENSG00000141959.17	71.3777		HTP0329A2	T21	MS3	Female	19.5	CRP.4337.49	9331.2
HTP0345A	T21	MS3	Female	52.7	PFKL	ENSG00000141959.17	75.1179		HTP0329A2	T21	MS3	Female	19.5	SAA1.15515.2	13536.6
HTP0354A	T21	MS1	Male	6	PFKL	ENSG00000141959.17	89.6712		HTP0329A2	T21	MS3	Female	19.5	IL6.4673.13	196.8
HTP0357A	T21	MS1	Male	3.8	PFKL	ENSG00000141959.17	72.362		HTP0651A	T21	MS3	Male	31.2	MPO.2580.83	14829.1
HTP0364A	T21	MS3	Male	13.7	PFKL	ENSG00000141959.17	60.4845		HTP0651A	T21	MS3	Male	31.2	BPI.4126.22	7256.1
HTP0367A	T21	MS1	Male	13.6	PFKL	ENSG00000141959.17	69.8994		HTP0651A	T21	MS3	Male	31.2	CRP.4337.49	69015.2
HTP0368A	T21	MS1	Male	15.2	PFKL	ENSG00000141959.17	84.8486		HTP0651A	T21	MS3	Male	31.2	SAA1.15515.2	184270
HTP0370A	T21	MS1	Male	20.2	PFKL	ENSG00000141959.17	51.0835		HTP0651A	T21	MS3	Male	31.2	LCN2.2836.68	907.7
HTP0373A	T21	MS1	Male	56.7	PFKL	ENSG00000141959.17	67.2386		HTP0651A	T21	MS3	Male	31.2	IL6.4673.13	308.2
HTP0374A	T21	MS2	Male	25.5	PFKL	ENSG00000141959.17	102.206		HTP0651A	T21	MS3	Male	31.2	IL1RN.5353.89	2553.6
HTP0375A	T21	MS1	Female	10.9	PFKL	ENSG00000141959.17	65.2567		HTP0651A	T21	MS3	Male	31.2	PROK2.10754.113	2513.9
HTP0378A	T21	MS3	Female	31.4	PFKL	ENSG00000141959.17	74.521		HTP0660A	T21	MS1	Male	13	SAA1.15515.2	2725.8
HTP0379A	T21	MS1	Female	35.4	PFKL	ENSG00000141959.17	51.7314		HTP0660A	T21	MS1	Male	13	MPO.2580.83	13248.7
HTP0380A	T21	MS2	Male	25.8	PFKL	ENSG00000141959.17	89.341		HTP0660A	T21	MS1	Male	13	BPI.4126.22	4470.1
HTP0381A	T21	MS2	Male	25.4	PFKL	ENSG00000141959.17	88.1624		HTP0660A	T21	MS1	Male	13	IL1RN.5353.89	2409.1
HTP0382A	T21	MS3	Male	39.5	PFKL	ENSG00000141959.17	55.5145		HTP0660A	T21	MS1	Male	13	CRP.4337.49	1079.4
HTP0384A	T21	MS3	Female	27.8	PFKL	ENSG00000141959.17	66.4087		HTP0660A	T21	MS1	Male	13	IL6.4673.13	217.3
HTP0385A	T21	MS3	Male	25.6	PFKL	ENSG00000141959.17	88.2963		HTP0660A	T21	MS1	Male	13	LCN2.2836.68	1254.4
HTP0386A	T21	MS2	Male	6.8	PFKL	ENSG00000141959.17	92.2727		HTP0660A	T21	MS1	Male	13	PROK2.10754.113	1814.3
HTP0387A	T21	MS1	Female	33.3	PFKL	ENSG00000141959.17	67.0045		HTP0482A	T21	MS2	Male	19.3	BPI.4126.22	4149.6
HTP0388A	T21	MS1	Female	37.5	PFKL	ENSG00000141959.17	47.5391		HTP0482A	T21	MS2	Male	19.3	MPO.2580.83	16746.3
HTP0389A	T21	MS1	Female	20.1	PFKL	ENSG00000141959.17	59.7393		HTP0482A	T21	MS2	Male	19.3	IL1RN.5353.89	1500.1
HTP0390A	T21	MS3	Female	15.5	PFKL	ENSG00000141959.17	79.622		HTP0482A	T21	MS2	Male	19.3	SAA1.15515.2	2382.2
HTP0391A	T21	MS1	Male	26.8	PFKL	ENSG00000141959.17	83.5453		HTP0482A	T21	MS2	Male	19.3	LCN2.2836.68	1128
HTP0392A	T21	MS3	Male	32.4	PFKL	ENSG00000141959.17	85.4435		HTP0482A	T21	MS2	Male	19.3	CRP.4337.49	6113.1
HTP0393A	T21	MS2	Female	39.8	PFKL	ENSG00000141959.17	83.7408		HTP0482A	T21	MS2	Male	19.3	PROK2.10754.113	1965.4
HTP0394A	T21	MS2	Female	23.6	PFKL	ENSG00000141959.17	81.5142		HTP0482A	T21	MS2	Male	19.3	IL6.4673.13	257.7
HTP0395A	T21	MS2	Male	35.2	PFKL	ENSG00000141959.17	74.202		HTP0568A	T21	MS2	Male	28.3	SAA1.15515.2	6537.8
HTP0396A	T21	MS3	Male	15.9	PFKL	ENSG00000141959.17	60.5953		HTP0568A	T21	MS2	Male	28.3	PROK2.10754.113	3789
HTP0397A	T21	MS1	Male	38.7	PFKL	ENSG00000141959.17	41.5647		HTP0568A	T21	MS2	Male	28.3	BPI.4126.22	7545.6
HTP0398A	T21	MS2	Female	17.5	PFKL	ENSG00000141959.17	78.3261		HTP0568A	T21	MS2	Male	28.3	LCN2.2836.68	1396.6
HTP0399A2	T21	MS3	Male	33.1	PFKL	ENSG00000141959.17	83.7493		HTP0568A	T21	MS2	Male	28.3	CRP.4337.49	17262
HTP0400A	T21	MS1	Male	14.9	PFKL	ENSG00000141959.17	74.3115		HTP0568A	T21	MS2	Male	28.3	IL6.4673.13	239.3
HTP0401A	T21	MS3	Female	34.6	PFKL	ENSG00000141959.17	68.7438		HTP0568A	T21	MS2	Male	28.3	MPO.2580.83	10903.9
HTP0402A	T21	MS1	Male	35.9	PFKL	ENSG00000141959.17	67.7451		HTP0568A	T21	MS2	Male	28.3	IL1RN.5353.89	1842.9
HTP0403A	T21	MS3	Male	13.4	PFKL	ENSG00000141959.17	105.27		HTP0247A2	T21	MS3	Male	22.5	SAA1.15515.2	15829.9
HTP0404A	T21	MS3	Female	12.5	PFKL	ENSG00000141959.17	69.1811		HTP0247A2	T21	MS3	Male	22.5	CRP.4337.49	30434.1
HTP0405A	T21	MS3	Male	26.1	PFKL	ENSG00000141959.17	78.8573		HTP0247A2	T21	MS3	Male	22.5	IL6.4673.13	203.8
HTP0406A	T21	MS2	Female	9.2	PFKL	ENSG00000141959.17	103.904		HTP0247A2	T21	MS3	Male	22.5	PROK2.10754.113	1660.2
HTP0407A	T21	MS3	Male	43.5	PFKL	ENSG00000141959.17	68.9747		HTP0247A2	T21	MS3	Male	22.5	MPO.2580.83	11880.4
HTP0408A	T21	MS1	Male	40.6	PFKL	ENSG00000141959.17	54.1601		HTP0247A2	T21	MS3	Male	22.5	LCN2.2836.68	1214.8
HTP0409A	T21	MS2	Female	21.2	PFKL	ENSG00000141959.17	70.963		HTP0247A2	T21	MS3	Male	22.5	IL1RN.5353.89	1745.6
HTP0410A	T21	MS2	Male	24	PFKL	ENSG00000141959.17	80.1082		HTP0247A2	T21	MS3	Male	22.5	BPI.4126.22	6034.8
HTP0411A	T21	MS3	Female	18.7	PFKL	ENSG00000141959.17	63.218		HTP0426A	T21	MS3	Male	17.5	PROK2.10754.113	3562.5
HTP0412A	T21	MS3	Male	20.7	PFKL	ENSG00000141959.17	81.4553		HTP0426A	T21	MS3	Male	17.5	SAA1.15515.2	15427.5
HTP0413A	T21	MS2	Female	22.5	PFKL	ENSG00000141959.17	80.3213		HTP0426A	T21	MS3	Male	17.5	BPI.4126.22	7107.3
HTP0414A	T21	MS3	Female	21.8	PFKL	ENSG00000141959.17	59.1952		HTP0426A	T21	MS3	Male	17.5	IL6.4673.13	207.7
HTP0415A	T21	MS3	Female	8.3	PFKL	ENSG00000141959.17	69.8508		HTP0426A	T21	MS3	Male	17.5	LCN2.2836.68	1203
HTP0418A	T21	MS1	Male	3.8	PFKL	ENSG00000141959.17	52.9106		HTP0426A	T21	MS3	Male	17.5	CRP.4337.49	25694.6
HTP0419A	T21	MS1	Male	20.8	PFKL	ENSG00000141959.17	67.518		HTP0426A	T21	MS3	Male	17.5	MPO.2580.83	12094.5
HTP0420A	T21	MS1	Male	6.4	PFKL	ENSG00000141959.17	78.4267		HTP0426A	T21	MS3	Male	17.5	IL1RN.5353.89	1688
HTP0421A	T21	MS3	Male	13.7	PFKL	ENSG00000141959.17	76.4283		HTP0312A2	T21	MS1	Female	35.7	SAA1.15515.2	10736.6
HTP0423A	T21	MS2	Male	23.9	PFKL	ENSG00000141959.17	69.0595		HTP0312A2	T21	MS1	Female	35.7	MPO.2580.83	13088.8
HTP0424A	T21	MS2	Female	4	PFKL	ENSG00000141959.17	73.6129		HTP0312A2	T21	MS1	Female	35.7	BPI.4126.22	2873.3
HTP0425A	T21	MS2	Male	19.1	PFKL	ENSG00000141959.17	86.8595		HTP0312A2	T21	MS1	Female	35.7	IL6.4673.13	402.2
HTP0426A	T21	MS3	Male	17.5	PFKL	ENSG00000141959.17	68.4038		HTP0312A2	T21	MS1	Female	35.7	LCN2.2836.68	1379.6
HTP0428A	T21	MS2	Male	27.5	PFKL	ENSG00000141959.17	73.2362		HTP0312A2	T21	MS1	Female	35.7	PROK2.10754.113	1527.8
HTP0430A	T21	MS2	Male	13.9	PFKL	ENSG00000141959.17	83.8169		HTP0312A2	T21	MS1	Female	35.7	IL1RN.5353.89	1442.9
HTP0431A2	T21	MS2	Female	20.9	PFKL	ENSG00000141959.17	60.9491		HTP0312A2	T21	MS1	Female	35.7	CRP.4337.49	28206.2
HTP0434A	T21	MS3	Female	25.9	PFKL	ENSG00000141959.17	57.1465		HTP0630A	T21	MS2	Male	39.9	SAA1.15515.2	5863
HTP0435A2	T21	MS1	Male	36.2	PFKL	ENSG00000141959.17	68.5472		HTP0630A	T21	MS2	Male	39.9	IL1RN.5353.89	1485.7
HTP0436A	T21	MS3	Female	32.8	PFKL	ENSG00000141959.17	58.9857		HTP0630A	T21	MS2	Male	39.9	BPI.4126.22	4586.5
HTP0437A	T21	MS2	Male	24.9	PFKL	ENSG00000141959.17	88.6501		HTP0630A	T21	MS2	Male	39.9	MPO.2580.83	8910.8
HTP0438A	T21	MS1	Female	19.9	PFKL	ENSG00000141959.17	56.9648		HTP0630A	T21	MS2	Male	39.9	LCN2.2836.68	1147.5
HTP0439A2	T21	MS3	Male	40.8	PFKL	ENSG00000141959.17	83.4126		HTP0630A	T21	MS2	Male	39.9	IL6.4673.13	221.3
HTP0440A	T21	MS2	Male	20.9	PFKL	ENSG00000141959.17	73.8453		HTP0630A	T21	MS2	Male	39.9	PROK2.10754.113	2408
HTP0442A2	T21	MS1	Female	9.5	PFKL	ENSG00000141959.17	97.6674		HTP0630A	T21	MS2	Male	39.9	CRP.4337.49	6073.3
HTP0443A2	T21	MS3	Male	17.9	PFKL	ENSG00000141959.17	77.0532		HTP0588A	T21	MS1	Female	19.2	IL1RN.5353.89	1384.8
HTP0445A	T21	MS2	Female	38.8	PFKL	ENSG00000141959.17	74.2009		HTP0588A	T21	MS1	Female	19.2	PROK2.10754.113	3036.3
HTP0446A	T21	MS1	Female	31.7	PFKL	ENSG00000141959.17	71.5049		HTP0588A	T21	MS1	Female	19.2	BPI.4126.22	4112.6
HTP0448A	T21	MS2	Male	21.5	PFKL	ENSG00000141959.17	80.2005		HTP0588A	T21	MS1	Female	19.2	IL6.4673.13	237.5
HTP0449A	T21	MS2	Male	20.8	PFKL	ENSG00000141959.17	101.887		HTP0588A	T21	MS1	Female	19.2	SAA1.15515.2	8785.3
HTP0450A	T21	MS1	Male	15.4	PFKL	ENSG00000141959.17	51.4924		HTP0588A	T21	MS1	Female	19.2	LCN2.2836.68	1304.3
HTP0451A	T21	MS1	Male	32.5	PFKL	ENSG00000141959.17	54.7312		HTP0588A	T21	MS1	Female	19.2	MPO.2580.83	14263.3
HTP0452A	T21	MS2	Female	16.6	PFKL	ENSG00000141959.17	55.9798		HTP0588A	T21	MS1	Female	19.2	CRP.4337.49	9902.7
HTP0454A	T21	MS3	Male	21.7	PFKL	ENSG00000141959.17	83.4638		HTP0619A	T21	MS3	Female	37	SAA1.15515.2	207245
HTP0456A	T21	MS2	Male	7.3	PFKL	ENSG00000141959.17	77.3925		HTP0619A	T21	MS3	Female	37	MPO.2580.83	18750.5
HTP0458A	T21	MS3	Male	20	PFKL	ENSG00000141959.17	65.3698		HTP0619A	T21	MS3	Female	37	BPI.4126.22	6072.7
HTP0459A	T21	MS1	Male	13.7	PFKL	ENSG00000141959.17	49.6599		HTP0619A	T21	MS3	Female	37	IL6.4673.13	588.4
HTP0460A	T21	MS1	Male	20.3	PFKL	ENSG00000141959.17	75.5178		HTP0619A	T21	MS3	Female	37	LCN2.2836.68	2020.5
HTP0461A	T21	MS1	Female	12.5	PFKL	ENSG00000141959.17	77.1877		HTP0619A	T21	MS3	Female	37	PROK2.10754.113	3884.2
HTP0462A	T21	MS1	Male	38.6	PFKL	ENSG00000141959.17	45.9179		HTP0619A	T21	MS3	Female	37	CRP.4337.49	49236.9
HTP0463A	T21	MS1	Female	28.3	PFKL	ENSG00000141959.17	76.7346		HTP0619A	T21	MS3	Female	37	IL1RN.5353.89	1788.1
HTP0464A	T21	MS3	Male	22.7	PFKL	ENSG00000141959.17	78.7692		HTP0333A2	T21	MS3	Female	30.3	MPO.2580.83	12849
HTP0465A	T21	MS3	Female	6.8	PFKL	ENSG00000141959.17	49.2461		HTP0333A2	T21	MS3	Female	30.3	BPI.4126.22	5965.1
HTP0467A	T21	MS2	Female	32.5	PFKL	ENSG00000141959.17	64.5223		HTP0333A2	T21	MS3	Female	30.3	IL6.4673.13	254.6
HTP0468A2	T21	MS2	Male	29.7	PFKL	ENSG00000141959.17	113.337		HTP0333A2	T21	MS3	Female	30.3	PROK2.10754.113	2505.7
HTP0469A	T21	MS2	Female	16.7	PFKL	ENSG00000141959.17	86.6287		HTP0333A2	T21	MS3	Female	30.3	LCN2.2836.68	1478.2
HTP0471A	T21	MS1	Female	9	PFKL	ENSG00000141959.17	67.5925		HTP0333A2	T21	MS3	Female	30.3	IL1RN.5353.89	1616.1
HTP0473A	T21	MS1	Male	17.1	PFKL	ENSG00000141959.17	73.5492		HTP0333A2	T21	MS3	Female	30.3	CRP.4337.49	33774.1
HTP0475A	T21	MS1	Female	22	PFKL	ENSG00000141959.17	55.288		HTP0333A2	T21	MS3	Female	30.3	SAA1.15515.2	18834.6
HTP0476A	T21	MS2	Female	11.1	PFKL	ENSG00000141959.17	64.4994		HTP0332A	T21	MS2	Male	24.4	IL6.4673.13	410.8
HTP0477A	T21	MS1	Male	3.4	PFKL	ENSG00000141959.17	73.6366		HTP0332A	T21	MS2	Male	24.4	MPO.2580.83	9509.2
HTP0478A	T21	MS1	Female	40.3	PFKL	ENSG00000141959.17	73.5194		HTP0332A	T21	MS2	Male	24.4	BPI.4126.22	3709.1
HTP0479A	T21	MS1	Male	3.7	PFKL	ENSG00000141959.17	75.3088		HTP0332A	T21	MS2	Male	24.4	LCN2.2836.68	1208.4
HTP0480A	T21	MS1	Female	21.9	PFKL	ENSG00000141959.17	62.5057		HTP0332A	T21	MS2	Male	24.4	CRP.4337.49	14575.5
HTP0482A	T21	MS2	Male	19.3	PFKL	ENSG00000141959.17	86.6838		HTP0332A	T21	MS2	Male	24.4	PROK2.10754.113	1307.5
HTP0484A	T21	MS3	Male	5.6	PFKL	ENSG00000141959.17	56.1665		HTP0332A	T21	MS2	Male	24.4	IL1RN.5353.89	1556.7
HTP0485A	T21	MS2	Female	5.7	PFKL	ENSG00000141959.17	92.2945		HTP0332A	T21	MS2	Male	24.4	SAA1.15515.2	5948
HTP0487A	T21	MS2	Male	4.6	PFKL	ENSG00000141959.17	91.6966		HTP0323A	T21	MS3	Male	3.8	MPO.2580.83	20912.8
HTP0488A	T21	MS1	Male	5.4	PFKL	ENSG00000141959.17	76.6727		HTP0323A	T21	MS3	Male	3.8	BPI.4126.22	8836.3
HTP0491A	T21	MS1	Male	6.5	PFKL	ENSG00000141959.17	73.6123		HTP0323A	T21	MS3	Male	3.8	CRP.4337.49	2157.1
HTP0494A	T21	MS2	Female	7.1	PFKL	ENSG00000141959.17	83.3999		HTP0323A	T21	MS3	Male	3.8	PROK2.10754.113	3614
HTP0501A	T21	MS3	Male	4	PFKL	ENSG00000141959.17	56.7179		HTP0323A	T21	MS3	Male	3.8	IL6.4673.13	268.9
HTP0507A	T21	MS3	Male	8.2	PFKL	ENSG00000141959.17	63.0879		HTP0323A	T21	MS3	Male	3.8	LCN2.2836.68	1427.4
HTP0510A	T21	MS1	Female	23	PFKL	ENSG00000141959.17	63.4216		HTP0323A	T21	MS3	Male	3.8	IL1RN.5353.89	1977.4
HTP0512A	T21	MS3	Male	30	PFKL	ENSG00000141959.17	56.7095		HTP0323A	T21	MS3	Male	3.8	SAA1.15515.2	3004.9
HTP0515A	T21	MS3	Male	13.1	PFKL	ENSG00000141959.17	64.8921		HTP0381A	T21	MS2	Male	25.4	MPO.2580.83	10851.9
HTP0516A	T21	MS1	Male	39.1	PFKL	ENSG00000141959.17	68.1141		HTP0381A	T21	MS2	Male	25.4	LCN2.2836.68	1235.2
HTP0517A	T21	MS2	Male	2.7	PFKL	ENSG00000141959.17	83.3178		HTP0381A	T21	MS2	Male	25.4	BPI.4126.22	5196.6
HTP0519A	T21	MS1	Male	2	PFKL	ENSG00000141959.17	81.3191		HTP0381A	T21	MS2	Male	25.4	CRP.4337.49	862.8
HTP0525A	T21	MS1	Female	34.2	PFKL	ENSG00000141959.17	58.7459		HTP0381A	T21	MS2	Male	25.4	PROK2.10754.113	2301.4
HTP0530A	T21	MS3	Female	39.6	PFKL	ENSG00000141959.17	36.4768		HTP0381A	T21	MS2	Male	25.4	SAA1.15515.2	2236.7
HTP0531A	T21	MS3	Female	3.5	PFKL	ENSG00000141959.17	58.6593		HTP0381A	T21	MS2	Male	25.4	IL6.4673.13	220.2
HTP0534A	T21	MS1	Male	36.9	PFKL	ENSG00000141959.17	62.8426		HTP0381A	T21	MS2	Male	25.4	IL1RN.5353.89	1313
HTP0535A	T21	MS3	Male	23.6	PFKL	ENSG00000141959.17	61.4368		HTP0434A	T21	MS3	Female	25.9	CRP.4337.49	4094.6
HTP0537A	T21	MS2	Female	51.9	PFKL	ENSG00000141959.17	93.979		HTP0434A	T21	MS3	Female	25.9	IL1RN.5353.89	1682.9
HTP0538A	T21	MS3	Male	28.4	PFKL	ENSG00000141959.17	73.6444		HTP0434A	T21	MS3	Female	25.9	MPO.2580.83	11764.3
HTP0539A	T21	MS2	Female	42.8	PFKL	ENSG00000141959.17	91.6672		HTP0434A	T21	MS3	Female	25.9	LCN2.2836.68	1381.1
HTP0540A	T21	MS1	Female	14.5	PFKL	ENSG00000141959.17	72.8315		HTP0434A	T21	MS3	Female	25.9	IL6.4673.13	242.4
HTP0541A	T21	MS2	Male	29.7	PFKL	ENSG00000141959.17	89.0735		HTP0434A	T21	MS3	Female	25.9	PROK2.10754.113	4712.5
HTP0542A	T21	MS2	Male	27.8	PFKL	ENSG00000141959.17	94.9655		HTP0434A	T21	MS3	Female	25.9	BPI.4126.22	20565.5
HTP0543A	T21	MS2	Male	36.9	PFKL	ENSG00000141959.17	99.6326		HTP0434A	T21	MS3	Female	25.9	SAA1.15515.2	15146.5
HTP0544A	T21	MS2	Male	38.1	PFKL	ENSG00000141959.17	77.6779		HTP0515A	T21	MS3	Male	13.1	CRP.4337.49	15428.2
HTP0545A	T21	MS1	Male	18.1	PFKL	ENSG00000141959.17	104.393		HTP0515A	T21	MS3	Male	13.1	IL1RN.5353.89	1406.7
HTP0546A	T21	MS2	Female	51.4	PFKL	ENSG00000141959.17	92.4084		HTP0515A	T21	MS3	Male	13.1	BPI.4126.22	3011.3
HTP0547A	T21	MS2	Female	26	PFKL	ENSG00000141959.17	79.0043		HTP0515A	T21	MS3	Male	13.1	PROK2.10754.113	1789.7
HTP0548A	T21	MS3	Female	46.2	PFKL	ENSG00000141959.17	76.9126		HTP0515A	T21	MS3	Male	13.1	MPO.2580.83	13220.1
HTP0549A	T21	MS3	Female	20.6	PFKL	ENSG00000141959.17	72.2291		HTP0515A	T21	MS3	Male	13.1	SAA1.15515.2	25938
HTP0550A	T21	MS1	Female	15.2	PFKL	ENSG00000141959.17	121.975		HTP0515A	T21	MS3	Male	13.1	IL6.4673.13	194.3
HTP0552A	T21	MS2	Male	17	PFKL	ENSG00000141959.17	114.849		HTP0515A	T21	MS3	Male	13.1	LCN2.2836.68	1453.5
HTP0553A	T21	MS2	Female	18.2	PFKL	ENSG00000141959.17	102.878		HTP0572A	T21	MS3	Male	24.4	MPO.2580.83	10477.7
HTP0554A	T21	MS2	Male	23.1	PFKL	ENSG00000141959.17	75.8234		HTP0572A	T21	MS3	Male	24.4	CRP.4337.49	34718.1
HTP0556A	T21	MS2	Male	28.3	PFKL	ENSG00000141959.17	72.7508		HTP0572A	T21	MS3	Male	24.4	BPI.4126.22	4526.3
HTP0560A	T21	MS2	Male	50.1	PFKL	ENSG00000141959.17	92.1006		HTP0572A	T21	MS3	Male	24.4	IL6.4673.13	277.2
HTP0561A	T21	MS3	Male	13.7	PFKL	ENSG00000141959.17	89.8399		HTP0572A	T21	MS3	Male	24.4	PROK2.10754.113	2543.7
HTP0563A	T21	MS2	Female	8.7	PFKL	ENSG00000141959.17	103.473		HTP0572A	T21	MS3	Male	24.4	IL1RN.5353.89	1495.5
HTP0564A	T21	MS1	Male	14.2	PFKL	ENSG00000141959.17	83.648		HTP0572A	T21	MS3	Male	24.4	LCN2.2836.68	1121.1
HTP0565A	T21	MS2	Male	22.5	PFKL	ENSG00000141959.17	94.9317		HTP0572A	T21	MS3	Male	24.4	SAA1.15515.2	11703.3
HTP0566A	T21	MS2	Male	13.7	PFKL	ENSG00000141959.17	107.313		HTP0666A	T21	MS3	Male	17.4	MPO.2580.83	17466.1
HTP0568A	T21	MS2	Male	28.3	PFKL	ENSG00000141959.17	83.8912		HTP0666A	T21	MS3	Male	17.4	PROK2.10754.113	3317.3
HTP0569A	T21	MS2	Male	22.9	PFKL	ENSG00000141959.17	101.756		HTP0666A	T21	MS3	Male	17.4	IL1RN.5353.89	1544.7
HTP0570A	T21	MS3	Male	38.8	PFKL	ENSG00000141959.17	80.4921		HTP0666A	T21	MS3	Male	17.4	IL6.4673.13	3941.4
HTP0571A	T21	MS3	Male	13.1	PFKL	ENSG00000141959.17	67.8061		HTP0666A	T21	MS3	Male	17.4	BPI.4126.22	7284.6
HTP0572A	T21	MS3	Male	24.4	PFKL	ENSG00000141959.17	81.5378		HTP0666A	T21	MS3	Male	17.4	LCN2.2836.68	1635.3
HTP0574A	T21	MS3	Male	42.4	PFKL	ENSG00000141959.17	83.8868		HTP0666A	T21	MS3	Male	17.4	SAA1.15515.2	19159.5
HTP0575A	T21	MS2	Female	17.2	PFKL	ENSG00000141959.17	89.4473		HTP0666A	T21	MS3	Male	17.4	CRP.4337.49	18705.1
HTP0577A	T21	MS2	Female	28.4	PFKL	ENSG00000141959.17	82.5617		HTP0439A2	T21	MS3	Male	40.8	MPO.2580.83	11867.1
HTP0578A	T21	MS1	Male	25.7	PFKL	ENSG00000141959.17	74.8355		HTP0439A2	T21	MS3	Male	40.8	PROK2.10754.113	1410.4
HTP0580A	T21	MS1	Female	31.8	PFKL	ENSG00000141959.17	50.2217		HTP0439A2	T21	MS3	Male	40.8	IL6.4673.13	231.7
HTP0581A	T21	MS2	Male	30.6	PFKL	ENSG00000141959.17	97.4038		HTP0439A2	T21	MS3	Male	40.8	BPI.4126.22	1950.3
HTP0583A	T21	MS1	Female	6.2	PFKL	ENSG00000141959.17	88.3395		HTP0439A2	T21	MS3	Male	40.8	LCN2.2836.68	1168.2
HTP0584A	T21	MS2	Male	29.3	PFKL	ENSG00000141959.17	97.2874		HTP0439A2	T21	MS3	Male	40.8	CRP.4337.49	13630.5
HTP0585A	T21	MS3	Female	16.5	PFKL	ENSG00000141959.17	74.8644		HTP0439A2	T21	MS3	Male	40.8	SAA1.15515.2	9470.7
HTP0586A	T21	MS3	Male	31.9	PFKL	ENSG00000141959.17	50.6684		HTP0439A2	T21	MS3	Male	40.8	IL1RN.5353.89	1520.8
HTP0587A	T21	MS2	Male	4.3	PFKL	ENSG00000141959.17	109.081		HTP0617A	T21	MS3	Male	30.5	MPO.2580.83	14612.5
HTP0588A	T21	MS1	Female	19.2	PFKL	ENSG00000141959.17	74.9361		HTP0617A	T21	MS3	Male	30.5	CRP.4337.49	50958.7
HTP0589A	T21	MS3	Female	19	PFKL	ENSG00000141959.17	65.8547		HTP0617A	T21	MS3	Male	30.5	PROK2.10754.113	6374.4
HTP0590A	T21	MS3	Male	16.8	PFKL	ENSG00000141959.17	85.0812		HTP0617A	T21	MS3	Male	30.5	IL6.4673.13	2099
HTP0591A	T21	MS2	Male	31.9	PFKL	ENSG00000141959.17	98.5556		HTP0617A	T21	MS3	Male	30.5	SAA1.15515.2	15534
HTP0592A	T21	MS2	Female	14.5	PFKL	ENSG00000141959.17	77.5226		HTP0617A	T21	MS3	Male	30.5	LCN2.2836.68	889.9
HTP0593A	T21	MS2	Male	11.7	PFKL	ENSG00000141959.17	89.7014		HTP0617A	T21	MS3	Male	30.5	IL1RN.5353.89	1429.3
HTP0594A	T21	MS1	Male	30.1	PFKL	ENSG00000141959.17	78.045		HTP0617A	T21	MS3	Male	30.5	BPI.4126.22	14320.1
HTP0596A	T21	MS2	Female	28.3	PFKL	ENSG00000141959.17	89.0195		HTP0581A	T21	MS2	Male	30.6	MPO.2580.83	13571.7
HTP0597A	T21	MS2	Female	12.5	PFKL	ENSG00000141959.17	98.0947		HTP0581A	T21	MS2	Male	30.6	LCN2.2836.68	1350.7
HTP0598A	T21	MS3	Female	18	PFKL	ENSG00000141959.17	70.1902		HTP0581A	T21	MS2	Male	30.6	PROK2.10754.113	2540.9
HTP0599A	T21	MS3	Female	36.6	PFKL	ENSG00000141959.17	81.1877		HTP0581A	T21	MS2	Male	30.6	IL1RN.5353.89	1431.6
HTP0600A	T21	MS3	Male	10.8	PFKL	ENSG00000141959.17	40.0635		HTP0581A	T21	MS2	Male	30.6	CRP.4337.49	31449.9
HTP0602A	T21	MS3	Female	13.5	PFKL	ENSG00000141959.17	68.9013		HTP0581A	T21	MS2	Male	30.6	SAA1.15515.2	7726.3
HTP0603A	T21	MS1	Female	12.7	PFKL	ENSG00000141959.17	84.6027		HTP0581A	T21	MS2	Male	30.6	IL6.4673.13	225.2
HTP0604A	T21	MS3	Female	26.6	PFKL	ENSG00000141959.17	72.3002		HTP0581A	T21	MS2	Male	30.6	BPI.4126.22	4848.8
HTP0605A	T21	MS3	Male	17.5	PFKL	ENSG00000141959.17	72.6269		HTP0399A2	T21	MS3	Male	33.1	LCN2.2836.68	1342.8
HTP0607A	T21	MS2	Male	23.9	PFKL	ENSG00000141959.17	89.2394		HTP0399A2	T21	MS3	Male	33.1	MPO.2580.83	16009.9
HTP0608A	T21	MS1	Female	32.5	PFKL	ENSG00000141959.17	65.9726		HTP0399A2	T21	MS3	Male	33.1	SAA1.15515.2	11454.9
HTP0609A	T21	MS1	Female	4	PFKL	ENSG00000141959.17	69.2063		HTP0399A2	T21	MS3	Male	33.1	IL1RN.5353.89	1370.6
HTP0610A	T21	MS3	Female	17	PFKL	ENSG00000141959.17	46.7881		HTP0399A2	T21	MS3	Male	33.1	CRP.4337.49	17574.5
HTP0611A	T21	MS1	Female	23.9	PFKL	ENSG00000141959.17	88.704		HTP0399A2	T21	MS3	Male	33.1	IL6.4673.13	213.7
HTP0612A	T21	MS1	Male	11.4	PFKL	ENSG00000141959.17	61.1186		HTP0399A2	T21	MS3	Male	33.1	PROK2.10754.113	2300.2
HTP0613A	T21	MS3	Female	10.3	PFKL	ENSG00000141959.17	72.0982		HTP0399A2	T21	MS3	Male	33.1	BPI.4126.22	4783.2
HTP0616A	T21	MS3	Male	19	PFKL	ENSG00000141959.17	67.054		HTP0023A2	T21	MS2	Female	36.2	LCN2.2836.68	1418.1
HTP0617A	T21	MS3	Male	30.5	PFKL	ENSG00000141959.17	60.4561		HTP0023A2	T21	MS2	Female	36.2	SAA1.15515.2	9485.2
HTP0618A	T21	MS3	Female	37	PFKL	ENSG00000141959.17	75.5042		HTP0023A2	T21	MS2	Female	36.2	MPO.2580.83	10779.3
HTP0619A	T21	MS3	Female	37	PFKL	ENSG00000141959.17	76.5716		HTP0023A2	T21	MS2	Female	36.2	IL6.4673.13	239.7
HTP0620A	T21	MS3	Female	19.6	PFKL	ENSG00000141959.17	73.9772		HTP0023A2	T21	MS2	Female	36.2	CRP.4337.49	40462.3
HTP0621A	T21	MS2	Female	21.4	PFKL	ENSG00000141959.17	80.0999		HTP0023A2	T21	MS2	Female	36.2	PROK2.10754.113	1533.6
HTP0622A	T21	MS2	Female	26	PFKL	ENSG00000141959.17	92.3128		HTP0023A2	T21	MS2	Female	36.2	IL1RN.5353.89	1585.9
HTP0623A	T21	MS2	Female	28.1	PFKL	ENSG00000141959.17	78.9232		HTP0023A2	T21	MS2	Female	36.2	BPI.4126.22	3625
HTP0624A	T21	MS2	Female	28.1	PFKL	ENSG00000141959.17	80.0142		HTP0623A	T21	MS2	Female	28.1	MPO.2580.83	16555
HTP0625A	T21	MS1	Male	40.1	PFKL	ENSG00000141959.17	99.2528		HTP0623A	T21	MS2	Female	28.1	CRP.4337.49	23546.3
HTP0626A	T21	MS2	Male	14.2	PFKL	ENSG00000141959.17	92.5292		HTP0623A	T21	MS2	Female	28.1	LCN2.2836.68	1345.5
HTP0627A	T21	MS3	Female	21.1	PFKL	ENSG00000141959.17	54.572		HTP0623A	T21	MS2	Female	28.1	IL6.4673.13	243.4
HTP0629A	T21	MS1	Female	7	PFKL	ENSG00000141959.17	87.7455		HTP0623A	T21	MS2	Female	28.1	SAA1.15515.2	3244.8
HTP0630A	T21	MS2	Male	39.9	PFKL	ENSG00000141959.17	99.9753		HTP0623A	T21	MS2	Female	28.1	PROK2.10754.113	1441.7
HTP0631A	T21	MS1	Female	33	PFKL	ENSG00000141959.17	79.8191		HTP0623A	T21	MS2	Female	28.1	IL1RN.5353.89	2134.5
HTP0632A	T21	MS2	Female	26.4	PFKL	ENSG00000141959.17	72.1798		HTP0623A	T21	MS2	Female	28.1	BPI.4126.22	6531.1
HTP0633A	T21	MS1	Male	33.1	PFKL	ENSG00000141959.17	92.0207		HTP0374A	T21	MS2	Male	25.5	IL6.4673.13	237
HTP0634A	T21	MS2	Male	20.4	PFKL	ENSG00000141959.17	75.759		HTP0374A	T21	MS2	Male	25.5	LCN2.2836.68	880.9
HTP0637A	T21	MS3	Female	20.1	PFKL	ENSG00000141959.17	77.8836		HTP0374A	T21	MS2	Male	25.5	PROK2.10754.113	1807.8
HTP0638A	T21	MS3	Female	32.7	PFKL	ENSG00000141959.17	43.6048		HTP0374A	T21	MS2	Male	25.5	CRP.4337.49	28379.4
HTP0639A	T21	MS1	Male	27.3	PFKL	ENSG00000141959.17	68.2169		HTP0374A	T21	MS2	Male	25.5	MPO.2580.83	9582.4
HTP0641A	T21	MS1	Male	46.6	PFKL	ENSG00000141959.17	67.8933		HTP0374A	T21	MS2	Male	25.5	SAA1.15515.2	16838.8
HTP0642A	T21	MS3	Female	25.2	PFKL	ENSG00000141959.17	66.734		HTP0374A	T21	MS2	Male	25.5	BPI.4126.22	4077.7
HTP0643A	T21	MS3	Male	29.7	PFKL	ENSG00000141959.17	68.3034		HTP0374A	T21	MS2	Male	25.5	IL1RN.5353.89	1397
HTP0644A	T21	MS3	Male	28.7	PFKL	ENSG00000141959.17	79.4793		HTP0525A	T21	MS1	Female	34.2	PROK2.10754.113	2877.1
HTP0645A	T21	MS1	Male	28.4	PFKL	ENSG00000141959.17	53.6138		HTP0525A	T21	MS1	Female	34.2	MPO.2580.83	14293.1
HTP0646A	T21	MS3	Male	17.1	PFKL	ENSG00000141959.17	84.1884		HTP0525A	T21	MS1	Female	34.2	LCN2.2836.68	1252.4
HTP0647A	T21	MS1	Male	7	PFKL	ENSG00000141959.17	77.2589		HTP0525A	T21	MS1	Female	34.2	IL6.4673.13	249.2
HTP0650A	T21	MS1	Female	45.7	PFKL	ENSG00000141959.17	60.2052		HTP0525A	T21	MS1	Female	34.2	CRP.4337.49	51981.8
HTP0651A	T21	MS3	Male	31.2	PFKL	ENSG00000141959.17	92.8177		HTP0525A	T21	MS1	Female	34.2	IL1RN.5353.89	1815.2
HTP0652A	T21	MS1	Female	35.1	PFKL	ENSG00000141959.17	73.1614		HTP0525A	T21	MS1	Female	34.2	SAA1.15515.2	16848.6
HTP0654A	T21	MS1	Female	26.9	PFKL	ENSG00000141959.17	63.1061		HTP0525A	T21	MS1	Female	34.2	BPI.4126.22	8433.3
HTP0657A	T21	MS3	Male	16.9	PFKL	ENSG00000141959.17	67.4181		HTP0116A2	T21	MS1	Male	10.9	PROK2.10754.113	1242.8
HTP0658A	T21	MS1	Male	15.3	PFKL	ENSG00000141959.17	75.5866		HTP0116A2	T21	MS1	Male	10.9	BPI.4126.22	3866
HTP0659A	T21	MS1	Female	36.5	PFKL	ENSG00000141959.17	76.7106		HTP0116A2	T21	MS1	Male	10.9	IL6.4673.13	238.2
HTP0660A	T21	MS1	Male	13	PFKL	ENSG00000141959.17	90.1564		HTP0116A2	T21	MS1	Male	10.9	MPO.2580.83	14072.4
HTP0661A	T21	MS1	Male	28.4	PFKL	ENSG00000141959.17	83.3037		HTP0116A2	T21	MS1	Male	10.9	SAA1.15515.2	2589
HTP0662A	T21	MS1	Female	26.1	PFKL	ENSG00000141959.17	59.4328		HTP0116A2	T21	MS1	Male	10.9	LCN2.2836.68	1053
HTP0663A	T21	MS3	Female	20.5	PFKL	ENSG00000141959.17	56.9361		HTP0116A2	T21	MS1	Male	10.9	IL1RN.5353.89	1658.7
HTP0664A	T21	MS2	Female	29.4	PFKL	ENSG00000141959.17	89.3212		HTP0116A2	T21	MS1	Male	10.9	CRP.4337.49	3404.3
HTP0665A	T21	MS1	Female	23.4	PFKL	ENSG00000141959.17	77.3874		HTP0389A	T21	MS1	Female	20.1	SAA1.15515.2	48714.9
HTP0666A	T21	MS3	Male	17.4	PFKL	ENSG00000141959.17	75.0304		HTP0389A	T21	MS1	Female	20.1	PROK2.10754.113	8144.8
HTP0667A	T21	MS2	Male	24.1	PFKL	ENSG00000141959.17	95.038		HTP0389A	T21	MS1	Female	20.1	CRP.4337.49	50364.8
HTP0668A	T21	MS1	Female	29.7	PFKL	ENSG00000141959.17	75.579		HTP0389A	T21	MS1	Female	20.1	MPO.2580.83	16025.3
HTP0672A	T21	MS1	Male	17.2	PFKL	ENSG00000141959.17	40.2081		HTP0389A	T21	MS1	Female	20.1	IL6.4673.13	229.5
HTP0676A	T21	MS1	Female	19.3	PFKL	ENSG00000141959.17	64.1308		HTP0389A	T21	MS1	Female	20.1	BPI.4126.22	7050.2
HTP0706A	T21	MS3	Female	22.8	PFKL	ENSG00000141959.17	55.6439		HTP0389A	T21	MS1	Female	20.1	LCN2.2836.68	1686.8
HTP0708A	T21	MS1	Male	17	PFKL	ENSG00000141959.17	77.848		HTP0389A	T21	MS1	Female	20.1	IL1RN.5353.89	2292
HTP0204A	T21	MS2	Male	13.1	PFKL	ENSG00000141959.17	126.612		HTP0646A	T21	MS3	Male	17.1	MPO.2580.83	16884.9
HTP0310A	T21	MS2	Male	10.8	PFKL	ENSG00000141959.17	109.5		HTP0646A	T21	MS3	Male	17.1	IL1RN.5353.89	1669.1
HTP0326A	T21	MS2	Female	30.2	PFKL	ENSG00000141959.17	78.6977		HTP0646A	T21	MS3	Male	17.1	CRP.4337.49	29011.4
HTP0328A	T21	MS2	Female	41.2	PFKL	ENSG00000141959.17	75.0863		HTP0646A	T21	MS3	Male	17.1	PROK2.10754.113	3359
HTP0332A	T21	MS2	Male	24.4	PFKL	ENSG00000141959.17	99.8292		HTP0646A	T21	MS3	Male	17.1	SAA1.15515.2	3770.9
HTP0348A	T21	MS2	Female	17.2	PFKL	ENSG00000141959.17	72.0674		HTP0646A	T21	MS3	Male	17.1	IL6.4673.13	209.1
HTP0351A	T21	MS2	Male	27	PFKL	ENSG00000141959.17	106.977		HTP0646A	T21	MS3	Male	17.1	LCN2.2836.68	1253.5
HTP0084A2	T21	MS2	Male	35	PFKL	ENSG00000141959.17	81.5049		HTP0646A	T21	MS3	Male	17.1	BPI.4126.22	7199.3
HTP0005A3	T21	MS1	Male	36.5	COL6A1	ENSG00000142156.15	0.637834		HTP0394A	T21	MS2	Female	23.6	IL6.4673.13	191.7
HTP0012A2	T21	MS1	Female	44	COL6A1	ENSG00000142156.15	2.23289		HTP0394A	T21	MS2	Female	23.6	SAA1.15515.2	31711.5
HTP0015A4	T21	MS2	Male	31.2	COL6A1	ENSG00000142156.15	0.749647		HTP0394A	T21	MS2	Female	23.6	IL1RN.5353.89	1862
HTP0017A4	T21	MS3	Female	23.6	COL6A1	ENSG00000142156.15	0.870021		HTP0394A	T21	MS2	Female	23.6	LCN2.2836.68	1103.8
HTP0023A2	T21	MS2	Female	36.2	COL6A1	ENSG00000142156.15	1.15785		HTP0394A	T21	MS2	Female	23.6	BPI.4126.22	2438.8
HTP0025A3	T21	MS2	Female	25.7	COL6A1	ENSG00000142156.15	0.612377		HTP0394A	T21	MS2	Female	23.6	PROK2.10754.113	1964.3
HTP0036A2	T21	MS1	Female	32.1	COL6A1	ENSG00000142156.15	1.0383		HTP0394A	T21	MS2	Female	23.6	MPO.2580.83	14662.3
HTP0050A3	T21	MS3	Female	22.8	COL6A1	ENSG00000142156.15	0.514714		HTP0394A	T21	MS2	Female	23.6	CRP.4337.49	22003.3
HTP0052A2	T21	MS1	Female	29.9	COL6A1	ENSG00000142156.15	0.91246		HTP0580A	T21	MS1	Female	31.8	IL6.4673.13	396
HTP0053A2	T21	MS1	Female	26.3	COL6A1	ENSG00000142156.15	0.828282		HTP0580A	T21	MS1	Female	31.8	IL1RN.5353.89	1612.3
HTP0054A2	T21	MS3	Male	21.7	COL6A1	ENSG00000142156.15	1.78941		HTP0580A	T21	MS1	Female	31.8	MPO.2580.83	15502.7
HTP0066A2	T21	MS1	Male	14.7	COL6A1	ENSG00000142156.15	1.47367		HTP0580A	T21	MS1	Female	31.8	PROK2.10754.113	2556.4
HTP0070A3	T21	MS3	Male	24.9	COL6A1	ENSG00000142156.15	0.726099		HTP0580A	T21	MS1	Female	31.8	CRP.4337.49	30722.4
HTP0073A2	T21	MS3	Male	54.7	COL6A1	ENSG00000142156.15	1.38522		HTP0580A	T21	MS1	Female	31.8	SAA1.15515.2	32543.4
HTP0080A2	T21	MS1	Female	34.8	COL6A1	ENSG00000142156.15	1.41888		HTP0580A	T21	MS1	Female	31.8	LCN2.2836.68	1766.3
HTP0101A2	T21	MS3	Female	31.3	COL6A1	ENSG00000142156.15	0.563715		HTP0580A	T21	MS1	Female	31.8	BPI.4126.22	8081.3
HTP0103A2	T21	MS1	Female	1.6	COL6A1	ENSG00000142156.15	0.652199		HTP0226A3	T21	MS1	Male	52.4	IL1RN.5353.89	1407.3
HTP0107A3	T21	MS2	Female	33.7	COL6A1	ENSG00000142156.15	0.68145		HTP0226A3	T21	MS1	Male	52.4	SAA1.15515.2	12551.7
HTP0109A3	T21	MS1	Female	49	COL6A1	ENSG00000142156.15	0.981315		HTP0226A3	T21	MS1	Male	52.4	IL6.4673.13	217.8
HTP0112A3	T21	MS3	Female	36	COL6A1	ENSG00000142156.15	1.38779		HTP0226A3	T21	MS1	Male	52.4	LCN2.2836.68	1938.4
HTP0116A2	T21	MS1	Male	10.9	COL6A1	ENSG00000142156.15	0.756053		HTP0226A3	T21	MS1	Male	52.4	MPO.2580.83	10851.2
HTP0119A	T21	MS1	Female	50.9	COL6A1	ENSG00000142156.15	0.554976		HTP0226A3	T21	MS1	Male	52.4	PROK2.10754.113	3890
HTP0151A	T21	MS3	Male	27.4	COL6A1	ENSG00000142156.15	0.886147		HTP0226A3	T21	MS1	Male	52.4	CRP.4337.49	31461
HTP0198A3	T21	MS2	Male	36.3	COL6A1	ENSG00000142156.15	0.154882		HTP0226A3	T21	MS1	Male	52.4	BPI.4126.22	4207.3
HTP0207A4	T21	MS1	Female	25.2	COL6A1	ENSG00000142156.15	2.11258		HTP0243A3	T21	MS3	Female	15.1	SAA1.15515.2	8208.1
HTP0211A3	T21	MS2	Male	29.7	COL6A1	ENSG00000142156.15	1.36254		HTP0243A3	T21	MS3	Female	15.1	IL1RN.5353.89	1436.4
HTP0213A3	T21	MS2	Male	46.3	COL6A1	ENSG00000142156.15	0.491955		HTP0243A3	T21	MS3	Female	15.1	IL6.4673.13	215.4
HTP0219A2	T21	MS2	Female	19.5	COL6A1	ENSG00000142156.15	1.22966		HTP0243A3	T21	MS3	Female	15.1	CRP.4337.49	16224.7
HTP0226A3	T21	MS1	Male	52.4	COL6A1	ENSG00000142156.15	0.864373		HTP0243A3	T21	MS3	Female	15.1	PROK2.10754.113	2139.7
HTP0230A2	T21	MS3	Female	39.6	COL6A1	ENSG00000142156.15	0.291496		HTP0243A3	T21	MS3	Female	15.1	MPO.2580.83	10436.1
HTP0236A2	T21	MS1	Male	11.3	COL6A1	ENSG00000142156.15	0.369938		HTP0243A3	T21	MS3	Female	15.1	LCN2.2836.68	992.1
HTP0238A3	T21	MS2	Male	41.5	COL6A1	ENSG00000142156.15	0.843839		HTP0243A3	T21	MS3	Female	15.1	BPI.4126.22	4204.9
HTP0241A2	T21	MS3	Female	17.9	COL6A1	ENSG00000142156.15	0.394489		HTP0367A	T21	MS1	Male	13.6	PROK2.10754.113	3462.6
HTP0243A3	T21	MS3	Female	15.1	COL6A1	ENSG00000142156.15	1.57134		HTP0367A	T21	MS1	Male	13.6	IL1RN.5353.89	2729.6
HTP0247A2	T21	MS3	Male	22.5	COL6A1	ENSG00000142156.15	0.686174		HTP0367A	T21	MS1	Male	13.6	CRP.4337.49	66377.9
HTP0249A2	T21	MS2	Female	34	COL6A1	ENSG00000142156.15	1.10354		HTP0367A	T21	MS1	Male	13.6	SAA1.15515.2	208357
HTP0251A2	T21	MS3	Female	34.3	COL6A1	ENSG00000142156.15	0.246666		HTP0367A	T21	MS1	Male	13.6	MPO.2580.83	7761.3
HTP0254A2	T21	MS2	Male	33.8	COL6A1	ENSG00000142156.15	0.360379		HTP0367A	T21	MS1	Male	13.6	LCN2.2836.68	987.1
HTP0259A2	T21	MS3	Female	32.6	COL6A1	ENSG00000142156.15	0.414391		HTP0367A	T21	MS1	Male	13.6	IL6.4673.13	322.5
HTP0261A2	T21	MS1	Male	22.9	COL6A1	ENSG00000142156.15	0.669491		HTP0367A	T21	MS1	Male	13.6	BPI.4126.22	3136.6
HTP0262A2	T21	MS3	Female	14.3	COL6A1	ENSG00000142156.15	0.659154		HTP0348A	T21	MS2	Female	17.2	IL6.4673.13	249.3
HTP0263A2	T21	MS2	Female	12.4	COL6A1	ENSG00000142156.15	0.273902		HTP0348A	T21	MS2	Female	17.2	PROK2.10754.113	4245.7
HTP0277A3	T21	MS1	Female	37.2	COL6A1	ENSG00000142156.15	2.78249		HTP0348A	T21	MS2	Female	17.2	IL1RN.5353.89	1632.5
HTP0293A	T21	MS3	Male	6.2	COL6A1	ENSG00000142156.15	0.422337		HTP0348A	T21	MS2	Female	17.2	BPI.4126.22	7885.4
HTP0295A	T21	MS3	Male	51.2	COL6A1	ENSG00000142156.15	0.22052		HTP0348A	T21	MS2	Female	17.2	MPO.2580.83	26983.2
HTP0296A	T21	MS3	Male	55.1	COL6A1	ENSG00000142156.15	0.289755		HTP0348A	T21	MS2	Female	17.2	LCN2.2836.68	1458.3
HTP0298A	T21	MS1	Female	25.8	COL6A1	ENSG00000142156.15	0.842333		HTP0348A	T21	MS2	Female	17.2	SAA1.15515.2	88475.3
HTP0300A	T21	MS1	Female	30.8	COL6A1	ENSG00000142156.15	1.15417		HTP0348A	T21	MS2	Female	17.2	CRP.4337.49	36590.2
HTP0301A3	T21	MS2	Female	24	COL6A1	ENSG00000142156.15	1.69641		HTP0112A3	T21	MS3	Female	36	PROK2.10754.113	2945.9
HTP0306A	T21	MS3	Male	23.2	COL6A1	ENSG00000142156.15	1.3835		HTP0112A3	T21	MS3	Female	36	BPI.4126.22	6377.2
HTP0312A2	T21	MS1	Female	35.7	COL6A1	ENSG00000142156.15	0.887192		HTP0112A3	T21	MS3	Female	36	IL6.4673.13	254.5
HTP0318A3	T21	MS1	Male	30.5	COL6A1	ENSG00000142156.15	2.10776		HTP0112A3	T21	MS3	Female	36	MPO.2580.83	17284
HTP0320A2	T21	MS3	Female	33.7	COL6A1	ENSG00000142156.15	0.357887		HTP0112A3	T21	MS3	Female	36	SAA1.15515.2	11103.9
HTP0321A	T21	MS3	Female	14	COL6A1	ENSG00000142156.15	0.185603		HTP0112A3	T21	MS3	Female	36	IL1RN.5353.89	2033.7
HTP0323A	T21	MS3	Male	3.8	COL6A1	ENSG00000142156.15	0.51242		HTP0112A3	T21	MS3	Female	36	LCN2.2836.68	1503.5
HTP0324A2	T21	MS1	Male	22	COL6A1	ENSG00000142156.15	1.55077		HTP0112A3	T21	MS3	Female	36	CRP.4337.49	33266.1
HTP0325A	T21	MS3	Male	13.4	COL6A1	ENSG00000142156.15	0.908703		HTP0392A	T21	MS3	Male	32.4	MPO.2580.83	16275.5
HTP0327A	T21	MS1	Male	6.5	COL6A1	ENSG00000142156.15	1.42827		HTP0392A	T21	MS3	Male	32.4	PROK2.10754.113	3677.8
HTP0329A2	T21	MS3	Female	19.5	COL6A1	ENSG00000142156.15	0.115469		HTP0392A	T21	MS3	Male	32.4	SAA1.15515.2	6462.1
HTP0330A	T21	MS1	Male	6.1	COL6A1	ENSG00000142156.15	0.965769		HTP0392A	T21	MS3	Male	32.4	IL1RN.5353.89	1669.4
HTP0331A	T21	MS3	Male	23.1	COL6A1	ENSG00000142156.15	0.36829		HTP0392A	T21	MS3	Male	32.4	LCN2.2836.68	808.4
HTP0333A2	T21	MS3	Female	30.3	COL6A1	ENSG00000142156.15	0.272009		HTP0392A	T21	MS3	Male	32.4	IL6.4673.13	228
HTP0334A2	T21	MS1	Male	44.1	COL6A1	ENSG00000142156.15	0.668397		HTP0392A	T21	MS3	Male	32.4	CRP.4337.49	24443.2
HTP0335A2	T21	MS2	Female	57.6	COL6A1	ENSG00000142156.15	1.33299		HTP0392A	T21	MS3	Male	32.4	BPI.4126.22	6380.9
HTP0336A	T21	MS1	Female	8.7	COL6A1	ENSG00000142156.15	0.642547		HTP0443A2	T21	MS3	Male	17.9	IL1RN.5353.89	2183.2
HTP0337A	T21	MS3	Male	22.2	COL6A1	ENSG00000142156.15	0.56731		HTP0443A2	T21	MS3	Male	17.9	LCN2.2836.68	1722.4
HTP0339A	T21	MS1	Male	16.1	COL6A1	ENSG00000142156.15	0.42604		HTP0443A2	T21	MS3	Male	17.9	IL6.4673.13	245.2
HTP0340A	T21	MS3	Female	18.6	COL6A1	ENSG00000142156.15	0.703771		HTP0443A2	T21	MS3	Male	17.9	PROK2.10754.113	8432.5
HTP0341A	T21	MS1	Male	2.6	COL6A1	ENSG00000142156.15	1.78911		HTP0443A2	T21	MS3	Male	17.9	MPO.2580.83	20075.1
HTP0342A	T21	MS1	Female	13.6	COL6A1	ENSG00000142156.15	0.959897		HTP0443A2	T21	MS3	Male	17.9	CRP.4337.49	38468.8
HTP0345A	T21	MS3	Female	52.7	COL6A1	ENSG00000142156.15	0.778414		HTP0443A2	T21	MS3	Male	17.9	SAA1.15515.2	23554.4
HTP0354A	T21	MS1	Male	6	COL6A1	ENSG00000142156.15	0.547666		HTP0443A2	T21	MS3	Male	17.9	BPI.4126.22	6485.5
HTP0357A	T21	MS1	Male	3.8	COL6A1	ENSG00000142156.15	0.665613		HTP0437A	T21	MS2	Male	24.9	MPO.2580.83	11262.3
HTP0364A	T21	MS3	Male	13.7	COL6A1	ENSG00000142156.15	0.551301		HTP0437A	T21	MS2	Male	24.9	IL1RN.5353.89	1784.7
HTP0367A	T21	MS1	Male	13.6	COL6A1	ENSG00000142156.15	0.395922		HTP0437A	T21	MS2	Male	24.9	PROK2.10754.113	3983.1
HTP0368A	T21	MS1	Male	15.2	COL6A1	ENSG00000142156.15	0.083336		HTP0437A	T21	MS2	Male	24.9	LCN2.2836.68	1684.8
HTP0370A	T21	MS1	Male	20.2	COL6A1	ENSG00000142156.15	1.63825		HTP0437A	T21	MS2	Male	24.9	BPI.4126.22	9902.3
HTP0373A	T21	MS1	Male	56.7	COL6A1	ENSG00000142156.15	0.397175		HTP0437A	T21	MS2	Male	24.9	IL6.4673.13	314.4
HTP0374A	T21	MS2	Male	25.5	COL6A1	ENSG00000142156.15	0.487601		HTP0437A	T21	MS2	Male	24.9	SAA1.15515.2	12201.6
HTP0375A	T21	MS1	Female	10.9	COL6A1	ENSG00000142156.15	1.86143		HTP0437A	T21	MS2	Male	24.9	CRP.4337.49	38973.6
HTP0378A	T21	MS3	Female	31.4	COL6A1	ENSG00000142156.15	0.589591		HTP0603A	T21	MS1	Female	12.7	MPO.2580.83	20438.6
HTP0379A	T21	MS1	Female	35.4	COL6A1	ENSG00000142156.15	0.937205		HTP0603A	T21	MS1	Female	12.7	IL1RN.5353.89	1573.5
HTP0380A	T21	MS2	Male	25.8	COL6A1	ENSG00000142156.15	1.07449		HTP0603A	T21	MS1	Female	12.7	SAA1.15515.2	5206.8
HTP0381A	T21	MS2	Male	25.4	COL6A1	ENSG00000142156.15	1.12127		HTP0603A	T21	MS1	Female	12.7	IL6.4673.13	301.5
HTP0382A	T21	MS3	Male	39.5	COL6A1	ENSG00000142156.15	0.557101		HTP0603A	T21	MS1	Female	12.7	PROK2.10754.113	1889.7
HTP0384A	T21	MS3	Female	27.8	COL6A1	ENSG00000142156.15	1.44831		HTP0603A	T21	MS1	Female	12.7	LCN2.2836.68	1059.1
HTP0385A	T21	MS3	Male	25.6	COL6A1	ENSG00000142156.15	0.312998		HTP0603A	T21	MS1	Female	12.7	CRP.4337.49	2408.1
HTP0386A	T21	MS2	Male	6.8	COL6A1	ENSG00000142156.15	0.529697		HTP0603A	T21	MS1	Female	12.7	BPI.4126.22	2758.8
HTP0387A	T21	MS1	Female	33.3	COL6A1	ENSG00000142156.15	0.61895		HTP0540A	T21	MS1	Female	14.5	PROK2.10754.113	1808.8
HTP0388A	T21	MS1	Female	37.5	COL6A1	ENSG00000142156.15	1.30227		HTP0540A	T21	MS1	Female	14.5	IL1RN.5353.89	1833.8
HTP0389A	T21	MS1	Female	20.1	COL6A1	ENSG00000142156.15	0.447259		HTP0540A	T21	MS1	Female	14.5	SAA1.15515.2	35569.9
HTP0390A	T21	MS3	Female	15.5	COL6A1	ENSG00000142156.15	0.710667		HTP0540A	T21	MS1	Female	14.5	BPI.4126.22	8495.6
HTP0391A	T21	MS1	Male	26.8	COL6A1	ENSG00000142156.15	0.787505		HTP0540A	T21	MS1	Female	14.5	LCN2.2836.68	1125.2
HTP0392A	T21	MS3	Male	32.4	COL6A1	ENSG00000142156.15	0.2851		HTP0540A	T21	MS1	Female	14.5	CRP.4337.49	47165.2
HTP0393A	T21	MS2	Female	39.8	COL6A1	ENSG00000142156.15	0.756053		HTP0540A	T21	MS1	Female	14.5	MPO.2580.83	10730.9
HTP0394A	T21	MS2	Female	23.6	COL6A1	ENSG00000142156.15	1.27872		HTP0540A	T21	MS1	Female	14.5	IL6.4673.13	215.8
HTP0395A	T21	MS2	Male	35.2	COL6A1	ENSG00000142156.15	1.22669		HTP0575A	T21	MS2	Female	17.2	BPI.4126.22	3540
HTP0396A	T21	MS3	Male	15.9	COL6A1	ENSG00000142156.15	0.170195		HTP0575A	T21	MS2	Female	17.2	PROK2.10754.113	1164.8
HTP0397A	T21	MS1	Male	38.7	COL6A1	ENSG00000142156.15	1.25187		HTP0575A	T21	MS2	Female	17.2	IL1RN.5353.89	1400
HTP0398A	T21	MS2	Female	17.5	COL6A1	ENSG00000142156.15	1.5207		HTP0575A	T21	MS2	Female	17.2	SAA1.15515.2	6405.5
HTP0399A2	T21	MS3	Male	33.1	COL6A1	ENSG00000142156.15	0.399808		HTP0575A	T21	MS2	Female	17.2	MPO.2580.83	12358.6
HTP0400A	T21	MS1	Male	14.9	COL6A1	ENSG00000142156.15	0.711255		HTP0575A	T21	MS2	Female	17.2	IL6.4673.13	223.8
HTP0401A	T21	MS3	Female	34.6	COL6A1	ENSG00000142156.15	0.562763		HTP0575A	T21	MS2	Female	17.2	LCN2.2836.68	880.4
HTP0402A	T21	MS1	Male	35.9	COL6A1	ENSG00000142156.15	1.63426		HTP0575A	T21	MS2	Female	17.2	CRP.4337.49	9553.5
HTP0403A	T21	MS3	Male	13.4	COL6A1	ENSG00000142156.15	0.850304		HTP0431A2	T21	MS2	Female	20.9	SAA1.15515.2	13787.9
HTP0404A	T21	MS3	Female	12.5	COL6A1	ENSG00000142156.15	0.0883051		HTP0431A2	T21	MS2	Female	20.9	MPO.2580.83	8068.5
HTP0405A	T21	MS3	Male	26.1	COL6A1	ENSG00000142156.15	0.657845		HTP0431A2	T21	MS2	Female	20.9	IL6.4673.13	236.1
HTP0406A	T21	MS2	Female	9.2	COL6A1	ENSG00000142156.15	0.37702		HTP0431A2	T21	MS2	Female	20.9	PROK2.10754.113	2402.4
HTP0407A	T21	MS3	Male	43.5	COL6A1	ENSG00000142156.15	0.681132		HTP0431A2	T21	MS2	Female	20.9	IL1RN.5353.89	1633.9
HTP0408A	T21	MS1	Male	40.6	COL6A1	ENSG00000142156.15	2.09901		HTP0431A2	T21	MS2	Female	20.9	CRP.4337.49	45542.4
HTP0409A	T21	MS2	Female	21.2	COL6A1	ENSG00000142156.15	1.2435		HTP0431A2	T21	MS2	Female	20.9	LCN2.2836.68	815.2
HTP0410A	T21	MS2	Male	24	COL6A1	ENSG00000142156.15	1.47935		HTP0431A2	T21	MS2	Female	20.9	BPI.4126.22	4262.3
HTP0411A	T21	MS3	Female	18.7	COL6A1	ENSG00000142156.15	0.714204		HTP0631A	T21	MS1	Female	33	PROK2.10754.113	3940.6
HTP0412A	T21	MS3	Male	20.7	COL6A1	ENSG00000142156.15	0.265935		HTP0631A	T21	MS1	Female	33	SAA1.15515.2	10744.2
HTP0413A	T21	MS2	Female	22.5	COL6A1	ENSG00000142156.15	1.10899		HTP0631A	T21	MS1	Female	33	MPO.2580.83	10430.4
HTP0414A	T21	MS3	Female	21.8	COL6A1	ENSG00000142156.15	0.649775		HTP0631A	T21	MS1	Female	33	CRP.4337.49	19209.4
HTP0415A	T21	MS3	Female	8.3	COL6A1	ENSG00000142156.15	0.229632		HTP0631A	T21	MS1	Female	33	IL1RN.5353.89	1504.3
HTP0418A	T21	MS1	Male	3.8	COL6A1	ENSG00000142156.15	0.487674		HTP0631A	T21	MS1	Female	33	IL6.4673.13	179.2
HTP0419A	T21	MS1	Male	20.8	COL6A1	ENSG00000142156.15	1.23644		HTP0631A	T21	MS1	Female	33	BPI.4126.22	5555.2
HTP0420A	T21	MS1	Male	6.4	COL6A1	ENSG00000142156.15	1.64828		HTP0631A	T21	MS1	Female	33	LCN2.2836.68	1160.4
HTP0421A	T21	MS3	Male	13.7	COL6A1	ENSG00000142156.15	0.839455		HTP0207A4	T21	MS1	Female	25.2	PROK2.10754.113	2276.6
HTP0423A	T21	MS2	Male	23.9	COL6A1	ENSG00000142156.15	0.495446		HTP0207A4	T21	MS1	Female	25.2	SAA1.15515.2	4364.2
HTP0424A	T21	MS2	Female	4	COL6A1	ENSG00000142156.15	0.475718		HTP0207A4	T21	MS1	Female	25.2	MPO.2580.83	8767.7
HTP0425A	T21	MS2	Male	19.1	COL6A1	ENSG00000142156.15	0.626617		HTP0207A4	T21	MS1	Female	25.2	CRP.4337.49	4037.7
HTP0426A	T21	MS3	Male	17.5	COL6A1	ENSG00000142156.15	1.16552		HTP0207A4	T21	MS1	Female	25.2	BPI.4126.22	2849.2
HTP0428A	T21	MS2	Male	27.5	COL6A1	ENSG00000142156.15	1.80072		HTP0207A4	T21	MS1	Female	25.2	LCN2.2836.68	1145.9
HTP0430A	T21	MS2	Male	13.9	COL6A1	ENSG00000142156.15	0.625711		HTP0207A4	T21	MS1	Female	25.2	IL6.4673.13	197.3
HTP0431A2	T21	MS2	Female	20.9	COL6A1	ENSG00000142156.15	1.44833		HTP0207A4	T21	MS1	Female	25.2	IL1RN.5353.89	1419.8
HTP0434A	T21	MS3	Female	25.9	COL6A1	ENSG00000142156.15	0.204066		HTP0467A	T21	MS2	Female	32.5	SAA1.15515.2	73567.3
HTP0435A2	T21	MS1	Male	36.2	COL6A1	ENSG00000142156.15	2.19597		HTP0467A	T21	MS2	Female	32.5	PROK2.10754.113	4043
HTP0436A	T21	MS3	Female	32.8	COL6A1	ENSG00000142156.15	1.15593		HTP0467A	T21	MS2	Female	32.5	MPO.2580.83	18953.3
HTP0437A	T21	MS2	Male	24.9	COL6A1	ENSG00000142156.15	0.375354		HTP0467A	T21	MS2	Female	32.5	BPI.4126.22	5280.2
HTP0438A	T21	MS1	Female	19.9	COL6A1	ENSG00000142156.15	0.939738		HTP0467A	T21	MS2	Female	32.5	CRP.4337.49	57899.5
HTP0439A2	T21	MS3	Male	40.8	COL6A1	ENSG00000142156.15	0.676458		HTP0467A	T21	MS2	Female	32.5	IL6.4673.13	232.5
HTP0440A	T21	MS2	Male	20.9	COL6A1	ENSG00000142156.15	0.425597		HTP0467A	T21	MS2	Female	32.5	IL1RN.5353.89	1555.9
HTP0442A2	T21	MS1	Female	9.5	COL6A1	ENSG00000142156.15	2.03899		HTP0467A	T21	MS2	Female	32.5	LCN2.2836.68	1629.5
HTP0443A2	T21	MS3	Male	17.9	COL6A1	ENSG00000142156.15	0.91729		HTP0390A	T21	MS3	Female	15.5	PROK2.10754.113	4312.4
HTP0445A	T21	MS2	Female	38.8	COL6A1	ENSG00000142156.15	0.699119		HTP0390A	T21	MS3	Female	15.5	SAA1.15515.2	5313.5
HTP0446A	T21	MS1	Female	31.7	COL6A1	ENSG00000142156.15	0.826857		HTP0390A	T21	MS3	Female	15.5	IL6.4673.13	230.2
HTP0448A	T21	MS2	Male	21.5	COL6A1	ENSG00000142156.15	1.58863		HTP0390A	T21	MS3	Female	15.5	LCN2.2836.68	1206.4
HTP0449A	T21	MS2	Male	20.8	COL6A1	ENSG00000142156.15	0.915011		HTP0390A	T21	MS3	Female	15.5	CRP.4337.49	2440.5
HTP0450A	T21	MS1	Male	15.4	COL6A1	ENSG00000142156.15	1.12971		HTP0390A	T21	MS3	Female	15.5	MPO.2580.83	13115.4
HTP0451A	T21	MS1	Male	32.5	COL6A1	ENSG00000142156.15	2.50081		HTP0390A	T21	MS3	Female	15.5	BPI.4126.22	10763.8
HTP0452A	T21	MS2	Female	16.6	COL6A1	ENSG00000142156.15	0.877802		HTP0390A	T21	MS3	Female	15.5	IL1RN.5353.89	1688.8
HTP0454A	T21	MS3	Male	21.7	COL6A1	ENSG00000142156.15	0.23346		HTP0330A	T21	MS1	Male	6.1	CRP.4337.49	2763.4
HTP0456A	T21	MS2	Male	7.3	COL6A1	ENSG00000142156.15	1.09285		HTP0330A	T21	MS1	Male	6.1	IL1RN.5353.89	1831.3
HTP0458A	T21	MS3	Male	20	COL6A1	ENSG00000142156.15	0.852903		HTP0330A	T21	MS1	Male	6.1	PROK2.10754.113	2026.4
HTP0459A	T21	MS1	Male	13.7	COL6A1	ENSG00000142156.15	0.909457		HTP0330A	T21	MS1	Male	6.1	SAA1.15515.2	5150
HTP0460A	T21	MS1	Male	20.3	COL6A1	ENSG00000142156.15	1.12405		HTP0330A	T21	MS1	Male	6.1	IL6.4673.13	217.2
HTP0461A	T21	MS1	Female	12.5	COL6A1	ENSG00000142156.15	2.03054		HTP0330A	T21	MS1	Male	6.1	LCN2.2836.68	980
HTP0462A	T21	MS1	Male	38.6	COL6A1	ENSG00000142156.15	1.67748		HTP0330A	T21	MS1	Male	6.1	MPO.2580.83	14183.3
HTP0463A	T21	MS1	Female	28.3	COL6A1	ENSG00000142156.15	0.809998		HTP0330A	T21	MS1	Male	6.1	BPI.4126.22	5877.8
HTP0464A	T21	MS3	Male	22.7	COL6A1	ENSG00000142156.15	0.608361		HTP0611A	T21	MS1	Female	23.9	PROK2.10754.113	1991
HTP0465A	T21	MS3	Female	6.8	COL6A1	ENSG00000142156.15	0.186078		HTP0611A	T21	MS1	Female	23.9	IL6.4673.13	210
HTP0467A	T21	MS2	Female	32.5	COL6A1	ENSG00000142156.15	1.11427		HTP0611A	T21	MS1	Female	23.9	SAA1.15515.2	8534.2
HTP0468A2	T21	MS2	Male	29.7	COL6A1	ENSG00000142156.15	1.12242		HTP0611A	T21	MS1	Female	23.9	IL1RN.5353.89	2432.3
HTP0469A	T21	MS2	Female	16.7	COL6A1	ENSG00000142156.15	0.822289		HTP0611A	T21	MS1	Female	23.9	CRP.4337.49	9236.9
HTP0471A	T21	MS1	Female	9	COL6A1	ENSG00000142156.15	0.877439		HTP0611A	T21	MS1	Female	23.9	LCN2.2836.68	1117.3
HTP0473A	T21	MS1	Male	17.1	COL6A1	ENSG00000142156.15	0.727671		HTP0611A	T21	MS1	Female	23.9	BPI.4126.22	5135.4
HTP0475A	T21	MS1	Female	22	COL6A1	ENSG00000142156.15	0.867389		HTP0611A	T21	MS1	Female	23.9	MPO.2580.83	10747.5
HTP0476A	T21	MS2	Female	11.1	COL6A1	ENSG00000142156.15	0.389795		HTP0409A	T21	MS2	Female	21.2	CRP.4337.49	18182.4
HTP0477A	T21	MS1	Male	3.4	COL6A1	ENSG00000142156.15	0.639637		HTP0409A	T21	MS2	Female	21.2	SAA1.15515.2	23826.4
HTP0478A	T21	MS1	Female	40.3	COL6A1	ENSG00000142156.15	1.48625		HTP0409A	T21	MS2	Female	21.2	LCN2.2836.68	1355.8
HTP0479A	T21	MS1	Male	3.7	COL6A1	ENSG00000142156.15	1.17896		HTP0409A	T21	MS2	Female	21.2	IL6.4673.13	183.4
HTP0480A	T21	MS1	Female	21.9	COL6A1	ENSG00000142156.15	1.3478		HTP0409A	T21	MS2	Female	21.2	IL1RN.5353.89	1539.1
HTP0482A	T21	MS2	Male	19.3	COL6A1	ENSG00000142156.15	1.03		HTP0409A	T21	MS2	Female	21.2	BPI.4126.22	8742.4
HTP0484A	T21	MS3	Male	5.6	COL6A1	ENSG00000142156.15	0.0281867		HTP0409A	T21	MS2	Female	21.2	MPO.2580.83	11533.7
HTP0485A	T21	MS2	Female	5.7	COL6A1	ENSG00000142156.15	0.375446		HTP0409A	T21	MS2	Female	21.2	PROK2.10754.113	2569.3
HTP0487A	T21	MS2	Male	4.6	COL6A1	ENSG00000142156.15	1.76582		HTP0400A	T21	MS1	Male	14.9	SAA1.15515.2	2935.1
HTP0488A	T21	MS1	Male	5.4	COL6A1	ENSG00000142156.15	0.460342		HTP0400A	T21	MS1	Male	14.9	IL6.4673.13	289.4
HTP0491A	T21	MS1	Male	6.5	COL6A1	ENSG00000142156.15	1.69883		HTP0400A	T21	MS1	Male	14.9	IL1RN.5353.89	1426.8
HTP0494A	T21	MS2	Female	7.1	COL6A1	ENSG00000142156.15	1.03351		HTP0400A	T21	MS1	Male	14.9	MPO.2580.83	11238.8
HTP0501A	T21	MS3	Male	4	COL6A1	ENSG00000142156.15	0.629036		HTP0400A	T21	MS1	Male	14.9	LCN2.2836.68	869.2
HTP0507A	T21	MS3	Male	8.2	COL6A1	ENSG00000142156.15	0.14502		HTP0400A	T21	MS1	Male	14.9	BPI.4126.22	6048.5
HTP0510A	T21	MS1	Female	23	COL6A1	ENSG00000142156.15	1.0821		HTP0400A	T21	MS1	Male	14.9	CRP.4337.49	11874.5
HTP0512A	T21	MS3	Male	30	COL6A1	ENSG00000142156.15	0.447428		HTP0400A	T21	MS1	Male	14.9	PROK2.10754.113	2516.9
HTP0515A	T21	MS3	Male	13.1	COL6A1	ENSG00000142156.15	0.392278		HTP0668A	T21	MS1	Female	29.7	MPO.2580.83	18150.6
HTP0516A	T21	MS1	Male	39.1	COL6A1	ENSG00000142156.15	1.30176		HTP0668A	T21	MS1	Female	29.7	IL6.4673.13	276.5
HTP0517A	T21	MS2	Male	2.7	COL6A1	ENSG00000142156.15	1.08952		HTP0668A	T21	MS1	Female	29.7	SAA1.15515.2	63878
HTP0519A	T21	MS1	Male	2	COL6A1	ENSG00000142156.15	0.695522		HTP0668A	T21	MS1	Female	29.7	LCN2.2836.68	1124
HTP0525A	T21	MS1	Female	34.2	COL6A1	ENSG00000142156.15	0.418773		HTP0668A	T21	MS1	Female	29.7	IL1RN.5353.89	2588.9
HTP0530A	T21	MS3	Female	39.6	COL6A1	ENSG00000142156.15	1.24975		HTP0668A	T21	MS1	Female	29.7	BPI.4126.22	5066.9
HTP0531A	T21	MS3	Female	3.5	COL6A1	ENSG00000142156.15	0.410803		HTP0668A	T21	MS1	Female	29.7	CRP.4337.49	40084.1
HTP0534A	T21	MS1	Male	36.9	COL6A1	ENSG00000142156.15	1.26778		HTP0668A	T21	MS1	Female	29.7	PROK2.10754.113	2019.5
HTP0535A	T21	MS3	Male	23.6	COL6A1	ENSG00000142156.15	0.390738		HTP0494A	T21	MS2	Female	7.1	IL6.4673.13	205
HTP0537A	T21	MS2	Female	51.9	COL6A1	ENSG00000142156.15	0.324077		HTP0494A	T21	MS2	Female	7.1	MPO.2580.83	13954.3
HTP0538A	T21	MS3	Male	28.4	COL6A1	ENSG00000142156.15	1.35509		HTP0494A	T21	MS2	Female	7.1	CRP.4337.49	5108.7
HTP0539A	T21	MS2	Female	42.8	COL6A1	ENSG00000142156.15	1.14445		HTP0494A	T21	MS2	Female	7.1	SAA1.15515.2	3532.9
HTP0540A	T21	MS1	Female	14.5	COL6A1	ENSG00000142156.15	0.880415		HTP0494A	T21	MS2	Female	7.1	LCN2.2836.68	987.2
HTP0541A	T21	MS2	Male	29.7	COL6A1	ENSG00000142156.15	0.547016		HTP0494A	T21	MS2	Female	7.1	BPI.4126.22	3753.9
HTP0542A	T21	MS2	Male	27.8	COL6A1	ENSG00000142156.15	0.506538		HTP0494A	T21	MS2	Female	7.1	IL1RN.5353.89	1497.4
HTP0543A	T21	MS2	Male	36.9	COL6A1	ENSG00000142156.15	2.01942		HTP0494A	T21	MS2	Female	7.1	PROK2.10754.113	1984.8
HTP0544A	T21	MS2	Male	38.1	COL6A1	ENSG00000142156.15	1.91494		HTP0657A	T21	MS3	Male	16.9	IL1RN.5353.89	1449.5
HTP0545A	T21	MS1	Male	18.1	COL6A1	ENSG00000142156.15	1.38137		HTP0657A	T21	MS3	Male	16.9	SAA1.15515.2	29382.8
HTP0546A	T21	MS2	Female	51.4	COL6A1	ENSG00000142156.15	0.584378		HTP0657A	T21	MS3	Male	16.9	LCN2.2836.68	1600.2
HTP0547A	T21	MS2	Female	26	COL6A1	ENSG00000142156.15	1.52455		HTP0657A	T21	MS3	Male	16.9	MPO.2580.83	17848.2
HTP0548A	T21	MS3	Female	46.2	COL6A1	ENSG00000142156.15	1.37906		HTP0657A	T21	MS3	Male	16.9	PROK2.10754.113	2289.1
HTP0549A	T21	MS3	Female	20.6	COL6A1	ENSG00000142156.15	1.00478		HTP0657A	T21	MS3	Male	16.9	CRP.4337.49	27993
HTP0550A	T21	MS1	Female	15.2	COL6A1	ENSG00000142156.15	1.56846		HTP0657A	T21	MS3	Male	16.9	BPI.4126.22	7528.4
HTP0552A	T21	MS2	Male	17	COL6A1	ENSG00000142156.15	0.976634		HTP0657A	T21	MS3	Male	16.9	IL6.4673.13	264.8
HTP0553A	T21	MS2	Female	18.2	COL6A1	ENSG00000142156.15	0.81939		HTP0621A	T21	MS2	Female	21.4	LCN2.2836.68	1529.7
HTP0554A	T21	MS2	Male	23.1	COL6A1	ENSG00000142156.15	0.54012		HTP0621A	T21	MS2	Female	21.4	CRP.4337.49	13528
HTP0556A	T21	MS2	Male	28.3	COL6A1	ENSG00000142156.15	0.554444		HTP0621A	T21	MS2	Female	21.4	SAA1.15515.2	4210.6
HTP0560A	T21	MS2	Male	50.1	COL6A1	ENSG00000142156.15	1.04065		HTP0621A	T21	MS2	Female	21.4	MPO.2580.83	12620.8
HTP0561A	T21	MS3	Male	13.7	COL6A1	ENSG00000142156.15	0.490437		HTP0621A	T21	MS2	Female	21.4	IL1RN.5353.89	1476.3
HTP0563A	T21	MS2	Female	8.7	COL6A1	ENSG00000142156.15	0.761381		HTP0621A	T21	MS2	Female	21.4	PROK2.10754.113	2238.8
HTP0564A	T21	MS1	Male	14.2	COL6A1	ENSG00000142156.15	0.554692		HTP0621A	T21	MS2	Female	21.4	IL6.4673.13	183.3
HTP0565A	T21	MS2	Male	22.5	COL6A1	ENSG00000142156.15	0.368887		HTP0621A	T21	MS2	Female	21.4	BPI.4126.22	3872.9
HTP0566A	T21	MS2	Male	13.7	COL6A1	ENSG00000142156.15	0.610963		HTP0423A	T21	MS2	Male	23.9	MPO.2580.83	17100.2
HTP0568A	T21	MS2	Male	28.3	COL6A1	ENSG00000142156.15	0.155976		HTP0423A	T21	MS2	Male	23.9	SAA1.15515.2	9063.1
HTP0569A	T21	MS2	Male	22.9	COL6A1	ENSG00000142156.15	1.12073		HTP0423A	T21	MS2	Male	23.9	PROK2.10754.113	2426.3
HTP0570A	T21	MS3	Male	38.8	COL6A1	ENSG00000142156.15	0.636893		HTP0423A	T21	MS2	Male	23.9	LCN2.2836.68	1298.3
HTP0571A	T21	MS3	Male	13.1	COL6A1	ENSG00000142156.15	1.15477		HTP0423A	T21	MS2	Male	23.9	CRP.4337.49	20221.7
HTP0572A	T21	MS3	Male	24.4	COL6A1	ENSG00000142156.15	0.390972		HTP0423A	T21	MS2	Male	23.9	IL6.4673.13	220.6
HTP0574A	T21	MS3	Male	42.4	COL6A1	ENSG00000142156.15	0.8165		HTP0423A	T21	MS2	Male	23.9	IL1RN.5353.89	1533.7
HTP0575A	T21	MS2	Female	17.2	COL6A1	ENSG00000142156.15	1.54651		HTP0423A	T21	MS2	Male	23.9	BPI.4126.22	4317.3
HTP0577A	T21	MS2	Female	28.4	COL6A1	ENSG00000142156.15	0.503591		HTP0445A	T21	MS2	Female	38.8	MPO.2580.83	16249.9
HTP0578A	T21	MS1	Male	25.7	COL6A1	ENSG00000142156.15	0.637337		HTP0445A	T21	MS2	Female	38.8	LCN2.2836.68	1153.3
HTP0580A	T21	MS1	Female	31.8	COL6A1	ENSG00000142156.15	1.27526		HTP0445A	T21	MS2	Female	38.8	PROK2.10754.113	2356.1
HTP0581A	T21	MS2	Male	30.6	COL6A1	ENSG00000142156.15	0.689175		HTP0445A	T21	MS2	Female	38.8	CRP.4337.49	47571.6
HTP0583A	T21	MS1	Female	6.2	COL6A1	ENSG00000142156.15	0.366661		HTP0445A	T21	MS2	Female	38.8	SAA1.15515.2	23234.8
HTP0584A	T21	MS2	Male	29.3	COL6A1	ENSG00000142156.15	0.72726		HTP0445A	T21	MS2	Female	38.8	IL6.4673.13	327.8
HTP0585A	T21	MS3	Female	16.5	COL6A1	ENSG00000142156.15	0.206115		HTP0445A	T21	MS2	Female	38.8	BPI.4126.22	5061
HTP0586A	T21	MS3	Male	31.9	COL6A1	ENSG00000142156.15	0.586186		HTP0445A	T21	MS2	Female	38.8	IL1RN.5353.89	1576.6
HTP0587A	T21	MS2	Male	4.3	COL6A1	ENSG00000142156.15	0.859334		HTP0477A	T21	MS1	Male	3.4	MPO.2580.83	11115.6
HTP0588A	T21	MS1	Female	19.2	COL6A1	ENSG00000142156.15	2.308		HTP0477A	T21	MS1	Male	3.4	LCN2.2836.68	942.7
HTP0589A	T21	MS3	Female	19	COL6A1	ENSG00000142156.15	0.505581		HTP0477A	T21	MS1	Male	3.4	PROK2.10754.113	841.1
HTP0590A	T21	MS3	Male	16.8	COL6A1	ENSG00000142156.15	0.485003		HTP0477A	T21	MS1	Male	3.4	CRP.4337.49	681.4
HTP0591A	T21	MS2	Male	31.9	COL6A1	ENSG00000142156.15	0.627628		HTP0477A	T21	MS1	Male	3.4	SAA1.15515.2	2083.7
HTP0592A	T21	MS2	Female	14.5	COL6A1	ENSG00000142156.15	1.08503		HTP0477A	T21	MS1	Male	3.4	IL6.4673.13	223.2
HTP0593A	T21	MS2	Male	11.7	COL6A1	ENSG00000142156.15	1.49738		HTP0477A	T21	MS1	Male	3.4	IL1RN.5353.89	1527.8
HTP0594A	T21	MS1	Male	30.1	COL6A1	ENSG00000142156.15	1.97023		HTP0477A	T21	MS1	Male	3.4	BPI.4126.22	2260.6
HTP0596A	T21	MS2	Female	28.3	COL6A1	ENSG00000142156.15	1.19936		HTP0652A	T21	MS1	Female	35.1	MPO.2580.83	15066.1
HTP0597A	T21	MS2	Female	12.5	COL6A1	ENSG00000142156.15	1.03209		HTP0652A	T21	MS1	Female	35.1	BPI.4126.22	9799.6
HTP0598A	T21	MS3	Female	18	COL6A1	ENSG00000142156.15	0.657718		HTP0652A	T21	MS1	Female	35.1	CRP.4337.49	31020.6
HTP0599A	T21	MS3	Female	36.6	COL6A1	ENSG00000142156.15	0.591105		HTP0652A	T21	MS1	Female	35.1	IL6.4673.13	233.1
HTP0600A	T21	MS3	Male	10.8	COL6A1	ENSG00000142156.15	0.494183		HTP0652A	T21	MS1	Female	35.1	PROK2.10754.113	4971.3
HTP0602A	T21	MS3	Female	13.5	COL6A1	ENSG00000142156.15	0.28555		HTP0652A	T21	MS1	Female	35.1	SAA1.15515.2	14719.3
HTP0603A	T21	MS1	Female	12.7	COL6A1	ENSG00000142156.15	1.04685		HTP0652A	T21	MS1	Female	35.1	IL1RN.5353.89	2013.8
HTP0604A	T21	MS3	Female	26.6	COL6A1	ENSG00000142156.15	0.254927		HTP0652A	T21	MS1	Female	35.1	LCN2.2836.68	1167.5
HTP0605A	T21	MS3	Male	17.5	COL6A1	ENSG00000142156.15	1.62588		HTP0411A	T21	MS3	Female	18.7	MPO.2580.83	18386.1
HTP0607A	T21	MS2	Male	23.9	COL6A1	ENSG00000142156.15	0.968618		HTP0411A	T21	MS3	Female	18.7	SAA1.15515.2	21825.4
HTP0608A	T21	MS1	Female	32.5	COL6A1	ENSG00000142156.15	1.32266		HTP0411A	T21	MS3	Female	18.7	IL6.4673.13	256.6
HTP0609A	T21	MS1	Female	4	COL6A1	ENSG00000142156.15	1.09684		HTP0411A	T21	MS3	Female	18.7	LCN2.2836.68	1723.1
HTP0610A	T21	MS3	Female	17	COL6A1	ENSG00000142156.15	0.173318		HTP0411A	T21	MS3	Female	18.7	PROK2.10754.113	5455.5
HTP0611A	T21	MS1	Female	23.9	COL6A1	ENSG00000142156.15	0.768346		HTP0411A	T21	MS3	Female	18.7	IL1RN.5353.89	9268.6
HTP0612A	T21	MS1	Male	11.4	COL6A1	ENSG00000142156.15	1.11334		HTP0411A	T21	MS3	Female	18.7	CRP.4337.49	39328.7
HTP0613A	T21	MS3	Female	10.3	COL6A1	ENSG00000142156.15	0.867272		HTP0411A	T21	MS3	Female	18.7	BPI.4126.22	5584.2
HTP0616A	T21	MS3	Male	19	COL6A1	ENSG00000142156.15	0.614938		HTP0479A	T21	MS1	Male	3.7	PROK2.10754.113	1326.6
HTP0617A	T21	MS3	Male	30.5	COL6A1	ENSG00000142156.15	0.507986		HTP0479A	T21	MS1	Male	3.7	MPO.2580.83	13350.3
HTP0618A	T21	MS3	Female	37	COL6A1	ENSG00000142156.15	0.547098		HTP0479A	T21	MS1	Male	3.7	IL6.4673.13	206.4
HTP0619A	T21	MS3	Female	37	COL6A1	ENSG00000142156.15	1.23868		HTP0479A	T21	MS1	Male	3.7	IL1RN.5353.89	1557.6
HTP0620A	T21	MS3	Female	19.6	COL6A1	ENSG00000142156.15	1.70115		HTP0479A	T21	MS1	Male	3.7	LCN2.2836.68	725.1
HTP0621A	T21	MS2	Female	21.4	COL6A1	ENSG00000142156.15	0.605851		HTP0479A	T21	MS1	Male	3.7	SAA1.15515.2	2027.7
HTP0622A	T21	MS2	Female	26	COL6A1	ENSG00000142156.15	0.593803		HTP0479A	T21	MS1	Male	3.7	CRP.4337.49	2327.2
HTP0623A	T21	MS2	Female	28.1	COL6A1	ENSG00000142156.15	0.924654		HTP0479A	T21	MS1	Male	3.7	BPI.4126.22	3072.4
HTP0624A	T21	MS2	Female	28.1	COL6A1	ENSG00000142156.15	0.835295		HTP0608A	T21	MS1	Female	32.5	MPO.2580.83	15874.3
HTP0625A	T21	MS1	Male	40.1	COL6A1	ENSG00000142156.15	1.00687		HTP0608A	T21	MS1	Female	32.5	PROK2.10754.113	4736.8
HTP0626A	T21	MS2	Male	14.2	COL6A1	ENSG00000142156.15	0.60714		HTP0608A	T21	MS1	Female	32.5	CRP.4337.49	46287.1
HTP0627A	T21	MS3	Female	21.1	COL6A1	ENSG00000142156.15	0.254985		HTP0608A	T21	MS1	Female	32.5	LCN2.2836.68	1615
HTP0629A	T21	MS1	Female	7	COL6A1	ENSG00000142156.15	0.808271		HTP0608A	T21	MS1	Female	32.5	IL1RN.5353.89	1800.7
HTP0630A	T21	MS2	Male	39.9	COL6A1	ENSG00000142156.15	1.28577		HTP0608A	T21	MS1	Female	32.5	IL6.4673.13	302.6
HTP0631A	T21	MS1	Female	33	COL6A1	ENSG00000142156.15	1.1526		HTP0608A	T21	MS1	Female	32.5	SAA1.15515.2	51173.9
HTP0632A	T21	MS2	Female	26.4	COL6A1	ENSG00000142156.15	0.797619		HTP0608A	T21	MS1	Female	32.5	BPI.4126.22	11144.2
HTP0633A	T21	MS1	Male	33.1	COL6A1	ENSG00000142156.15	1.22091		HTP0396A	T21	MS3	Male	15.9	MPO.2580.83	21989.6
HTP0634A	T21	MS2	Male	20.4	COL6A1	ENSG00000142156.15	0.950458		HTP0396A	T21	MS3	Male	15.9	IL1RN.5353.89	2021.7
HTP0637A	T21	MS3	Female	20.1	COL6A1	ENSG00000142156.15	0.623254		HTP0396A	T21	MS3	Male	15.9	SAA1.15515.2	2960.8
HTP0638A	T21	MS3	Female	32.7	COL6A1	ENSG00000142156.15	0.459258		HTP0396A	T21	MS3	Male	15.9	LCN2.2836.68	1564.3
HTP0639A	T21	MS1	Male	27.3	COL6A1	ENSG00000142156.15	1.96618		HTP0396A	T21	MS3	Male	15.9	PROK2.10754.113	15189.8
HTP0641A	T21	MS1	Male	46.6	COL6A1	ENSG00000142156.15	0.54072		HTP0396A	T21	MS3	Male	15.9	CRP.4337.49	7259.6
HTP0642A	T21	MS3	Female	25.2	COL6A1	ENSG00000142156.15	0.840948		HTP0396A	T21	MS3	Male	15.9	IL6.4673.13	270.6
HTP0643A	T21	MS3	Male	29.7	COL6A1	ENSG00000142156.15	0.113283		HTP0396A	T21	MS3	Male	15.9	BPI.4126.22	16109.4
HTP0644A	T21	MS3	Male	28.7	COL6A1	ENSG00000142156.15	0.958098		HTP0017A4	T21	MS3	Female	23.6	MPO.2580.83	4927.3
HTP0645A	T21	MS1	Male	28.4	COL6A1	ENSG00000142156.15	0.89206		HTP0017A4	T21	MS3	Female	23.6	CRP.4337.49	5025.7
HTP0646A	T21	MS3	Male	17.1	COL6A1	ENSG00000142156.15	0.20254		HTP0017A4	T21	MS3	Female	23.6	IL1RN.5353.89	1468.8
HTP0647A	T21	MS1	Male	7	COL6A1	ENSG00000142156.15	0.669939		HTP0017A4	T21	MS3	Female	23.6	LCN2.2836.68	1599.4
HTP0650A	T21	MS1	Female	45.7	COL6A1	ENSG00000142156.15	1.03765		HTP0017A4	T21	MS3	Female	23.6	SAA1.15515.2	6084.2
HTP0651A	T21	MS3	Male	31.2	COL6A1	ENSG00000142156.15	0.277707		HTP0017A4	T21	MS3	Female	23.6	BPI.4126.22	2738.1
HTP0652A	T21	MS1	Female	35.1	COL6A1	ENSG00000142156.15	1.9878		HTP0017A4	T21	MS3	Female	23.6	IL6.4673.13	573.3
HTP0654A	T21	MS1	Female	26.9	COL6A1	ENSG00000142156.15	0.601599		HTP0017A4	T21	MS3	Female	23.6	PROK2.10754.113	1922.9
HTP0657A	T21	MS3	Male	16.9	COL6A1	ENSG00000142156.15	0.182069		HTP0599A	T21	MS3	Female	36.6	BPI.4126.22	2791.5
HTP0658A	T21	MS1	Male	15.3	COL6A1	ENSG00000142156.15	1.42234		HTP0599A	T21	MS3	Female	36.6	IL6.4673.13	240
HTP0659A	T21	MS1	Female	36.5	COL6A1	ENSG00000142156.15	1.65034		HTP0599A	T21	MS3	Female	36.6	IL1RN.5353.89	2450
HTP0660A	T21	MS1	Male	13	COL6A1	ENSG00000142156.15	0.793294		HTP0599A	T21	MS3	Female	36.6	MPO.2580.83	15588.5
HTP0661A	T21	MS1	Male	28.4	COL6A1	ENSG00000142156.15	0.632297		HTP0599A	T21	MS3	Female	36.6	LCN2.2836.68	1171.7
HTP0662A	T21	MS1	Female	26.1	COL6A1	ENSG00000142156.15	0.844518		HTP0599A	T21	MS3	Female	36.6	SAA1.15515.2	106099
HTP0663A	T21	MS3	Female	20.5	COL6A1	ENSG00000142156.15	0.478826		HTP0599A	T21	MS3	Female	36.6	CRP.4337.49	47622.4
HTP0664A	T21	MS2	Female	29.4	COL6A1	ENSG00000142156.15	1.15795		HTP0599A	T21	MS3	Female	36.6	PROK2.10754.113	2350
HTP0665A	T21	MS1	Female	23.4	COL6A1	ENSG00000142156.15	0.212273		HTP0259A2	T21	MS3	Female	32.6	PROK2.10754.113	4078
HTP0666A	T21	MS3	Male	17.4	COL6A1	ENSG00000142156.15	0.237656		HTP0259A2	T21	MS3	Female	32.6	IL1RN.5353.89	1913
HTP0667A	T21	MS2	Male	24.1	COL6A1	ENSG00000142156.15	0.283369		HTP0259A2	T21	MS3	Female	32.6	IL6.4673.13	276.2
HTP0668A	T21	MS1	Female	29.7	COL6A1	ENSG00000142156.15	1.34513		HTP0259A2	T21	MS3	Female	32.6	BPI.4126.22	5407
HTP0672A	T21	MS1	Male	17.2	COL6A1	ENSG00000142156.15	0.365995		HTP0259A2	T21	MS3	Female	32.6	LCN2.2836.68	1890.5
HTP0676A	T21	MS1	Female	19.3	COL6A1	ENSG00000142156.15	1.41045		HTP0259A2	T21	MS3	Female	32.6	SAA1.15515.2	22656.5
HTP0706A	T21	MS3	Female	22.8	COL6A1	ENSG00000142156.15	0.100708		HTP0259A2	T21	MS3	Female	32.6	MPO.2580.83	14664.2
HTP0708A	T21	MS1	Male	17	COL6A1	ENSG00000142156.15	0.0341451		HTP0259A2	T21	MS3	Female	32.6	CRP.4337.49	40399.6
HTP0204A	T21	MS2	Male	13.1	COL6A1	ENSG00000142156.15	0.856416		HTP0574A	T21	MS3	Male	42.4	IL1RN.5353.89	1495.5
HTP0310A	T21	MS2	Male	10.8	COL6A1	ENSG00000142156.15	0.283366		HTP0574A	T21	MS3	Male	42.4	IL6.4673.13	197.1
HTP0326A	T21	MS2	Female	30.2	COL6A1	ENSG00000142156.15	0.577701		HTP0574A	T21	MS3	Male	42.4	PROK2.10754.113	2305.6
HTP0328A	T21	MS2	Female	41.2	COL6A1	ENSG00000142156.15	0.736246		HTP0574A	T21	MS3	Male	42.4	SAA1.15515.2	5317.1
HTP0332A	T21	MS2	Male	24.4	COL6A1	ENSG00000142156.15	0.775023		HTP0574A	T21	MS3	Male	42.4	CRP.4337.49	13395.5
HTP0348A	T21	MS2	Female	17.2	COL6A1	ENSG00000142156.15	1.07307		HTP0574A	T21	MS3	Male	42.4	BPI.4126.22	6116.3
HTP0351A	T21	MS2	Male	27	COL6A1	ENSG00000142156.15	0.767079		HTP0574A	T21	MS3	Male	42.4	LCN2.2836.68	970.4
HTP0084A2	T21	MS2	Male	35	COL6A1	ENSG00000142156.15	0.492467		HTP0574A	T21	MS3	Male	42.4	MPO.2580.83	13229.7
HTP0005A3	T21	MS1	Male	36.5	IFNAR1	ENSG00000142166.13	29.9659		HTP0596A	T21	MS2	Female	28.3	IL1RN.5353.89	2047.5
HTP0012A2	T21	MS1	Female	44	IFNAR1	ENSG00000142166.13	42.2223		HTP0596A	T21	MS2	Female	28.3	LCN2.2836.68	1495.3
HTP0015A4	T21	MS2	Male	31.2	IFNAR1	ENSG00000142166.13	33.8021		HTP0596A	T21	MS2	Female	28.3	SAA1.15515.2	9901.7
HTP0017A4	T21	MS3	Female	23.6	IFNAR1	ENSG00000142166.13	41.7349		HTP0596A	T21	MS2	Female	28.3	CRP.4337.49	1368
HTP0023A2	T21	MS2	Female	36.2	IFNAR1	ENSG00000142166.13	38.5151		HTP0596A	T21	MS2	Female	28.3	IL6.4673.13	446.3
HTP0025A3	T21	MS2	Female	25.7	IFNAR1	ENSG00000142166.13	38.3395		HTP0596A	T21	MS2	Female	28.3	PROK2.10754.113	2234.9
HTP0036A2	T21	MS1	Female	32.1	IFNAR1	ENSG00000142166.13	34.9245		HTP0596A	T21	MS2	Female	28.3	MPO.2580.83	17949.7
HTP0050A3	T21	MS3	Female	22.8	IFNAR1	ENSG00000142166.13	31.8252		HTP0596A	T21	MS2	Female	28.3	BPI.4126.22	7745.3
HTP0052A2	T21	MS1	Female	29.9	IFNAR1	ENSG00000142166.13	42.6195		HTP0324A2	T21	MS1	Male	22	LCN2.2836.68	1141.5
HTP0053A2	T21	MS1	Female	26.3	IFNAR1	ENSG00000142166.13	36.0379		HTP0324A2	T21	MS1	Male	22	PROK2.10754.113	3007.4
HTP0054A2	T21	MS3	Male	21.7	IFNAR1	ENSG00000142166.13	26.2619		HTP0324A2	T21	MS1	Male	22	MPO.2580.83	12099.2
HTP0066A2	T21	MS1	Male	14.7	IFNAR1	ENSG00000142166.13	28.0513		HTP0324A2	T21	MS1	Male	22	IL6.4673.13	293
HTP0070A3	T21	MS3	Male	24.9	IFNAR1	ENSG00000142166.13	39.7051		HTP0324A2	T21	MS1	Male	22	SAA1.15515.2	9171.2
HTP0073A2	T21	MS3	Male	54.7	IFNAR1	ENSG00000142166.13	37.9813		HTP0324A2	T21	MS1	Male	22	BPI.4126.22	3625.4
HTP0080A2	T21	MS1	Female	34.8	IFNAR1	ENSG00000142166.13	31.5366		HTP0324A2	T21	MS1	Male	22	IL1RN.5353.89	1795.2
HTP0101A2	T21	MS3	Female	31.3	IFNAR1	ENSG00000142166.13	62.5009		HTP0324A2	T21	MS1	Male	22	CRP.4337.49	25212.3
HTP0103A2	T21	MS1	Female	1.6	IFNAR1	ENSG00000142166.13	29.2607		HTP0428A	T21	MS2	Male	27.5	MPO.2580.83	12634.7
HTP0107A3	T21	MS2	Female	33.7	IFNAR1	ENSG00000142166.13	32.1629		HTP0428A	T21	MS2	Male	27.5	CRP.4337.49	24442.3
HTP0109A3	T21	MS1	Female	49	IFNAR1	ENSG00000142166.13	34.5346		HTP0428A	T21	MS2	Male	27.5	SAA1.15515.2	9516.3
HTP0112A3	T21	MS3	Female	36	IFNAR1	ENSG00000142166.13	37.049		HTP0428A	T21	MS2	Male	27.5	BPI.4126.22	5478
HTP0116A2	T21	MS1	Male	10.9	IFNAR1	ENSG00000142166.13	32.2354		HTP0428A	T21	MS2	Male	27.5	IL6.4673.13	274.5
HTP0119A	T21	MS1	Female	50.9	IFNAR1	ENSG00000142166.13	36.2436		HTP0428A	T21	MS2	Male	27.5	LCN2.2836.68	1638.4
HTP0151A	T21	MS3	Male	27.4	IFNAR1	ENSG00000142166.13	56.8619		HTP0428A	T21	MS2	Male	27.5	IL1RN.5353.89	1635.6
HTP0198A3	T21	MS2	Male	36.3	IFNAR1	ENSG00000142166.13	30.6657		HTP0428A	T21	MS2	Male	27.5	PROK2.10754.113	3379.7
HTP0207A4	T21	MS1	Female	25.2	IFNAR1	ENSG00000142166.13	32.1019		HTP0585A	T21	MS3	Female	16.5	BPI.4126.22	7306.7
HTP0211A3	T21	MS2	Male	29.7	IFNAR1	ENSG00000142166.13	24.868		HTP0585A	T21	MS3	Female	16.5	CRP.4337.49	32180.7
HTP0213A3	T21	MS2	Male	46.3	IFNAR1	ENSG00000142166.13	31.9258		HTP0585A	T21	MS3	Female	16.5	MPO.2580.83	10256.7
HTP0219A2	T21	MS2	Female	19.5	IFNAR1	ENSG00000142166.13	36.0143		HTP0585A	T21	MS3	Female	16.5	SAA1.15515.2	19748.7
HTP0226A3	T21	MS1	Male	52.4	IFNAR1	ENSG00000142166.13	40.5609		HTP0585A	T21	MS3	Female	16.5	IL6.4673.13	248.9
HTP0230A2	T21	MS3	Female	39.6	IFNAR1	ENSG00000142166.13	41.3369		HTP0585A	T21	MS3	Female	16.5	PROK2.10754.113	5054.5
HTP0236A2	T21	MS1	Male	11.3	IFNAR1	ENSG00000142166.13	44.1029		HTP0585A	T21	MS3	Female	16.5	LCN2.2836.68	1563.9
HTP0238A3	T21	MS2	Male	41.5	IFNAR1	ENSG00000142166.13	39.7761		HTP0585A	T21	MS3	Female	16.5	IL1RN.5353.89	1688.2
HTP0241A2	T21	MS3	Female	17.9	IFNAR1	ENSG00000142166.13	54.2304		HTP0435A2	T21	MS1	Male	36.2	BPI.4126.22	5501.6
HTP0243A3	T21	MS3	Female	15.1	IFNAR1	ENSG00000142166.13	40.8597		HTP0435A2	T21	MS1	Male	36.2	CRP.4337.49	38367.5
HTP0247A2	T21	MS3	Male	22.5	IFNAR1	ENSG00000142166.13	38.964		HTP0435A2	T21	MS1	Male	36.2	MPO.2580.83	14414.4
HTP0249A2	T21	MS2	Female	34	IFNAR1	ENSG00000142166.13	29.9971		HTP0435A2	T21	MS1	Male	36.2	SAA1.15515.2	19631.6
HTP0251A2	T21	MS3	Female	34.3	IFNAR1	ENSG00000142166.13	45.0143		HTP0435A2	T21	MS1	Male	36.2	IL6.4673.13	243.6
HTP0254A2	T21	MS2	Male	33.8	IFNAR1	ENSG00000142166.13	30.7697		HTP0435A2	T21	MS1	Male	36.2	LCN2.2836.68	1051.1
HTP0259A2	T21	MS3	Female	32.6	IFNAR1	ENSG00000142166.13	55.0198		HTP0435A2	T21	MS1	Male	36.2	IL1RN.5353.89	1708.5
HTP0261A2	T21	MS1	Male	22.9	IFNAR1	ENSG00000142166.13	29.2207		HTP0435A2	T21	MS1	Male	36.2	PROK2.10754.113	2922.1
HTP0262A2	T21	MS3	Female	14.3	IFNAR1	ENSG00000142166.13	41.7845		HTP0609A	T21	MS1	Female	4	LCN2.2836.68	1081
HTP0263A2	T21	MS2	Female	12.4	IFNAR1	ENSG00000142166.13	31.7581		HTP0609A	T21	MS1	Female	4	IL1RN.5353.89	1654.5
HTP0277A3	T21	MS1	Female	37.2	IFNAR1	ENSG00000142166.13	41.3374		HTP0609A	T21	MS1	Female	4	SAA1.15515.2	3473.7
HTP0293A	T21	MS3	Male	6.2	IFNAR1	ENSG00000142166.13	49.1062		HTP0609A	T21	MS1	Female	4	IL6.4673.13	232.8
HTP0295A	T21	MS3	Male	51.2	IFNAR1	ENSG00000142166.13	41.4146		HTP0609A	T21	MS1	Female	4	CRP.4337.49	3586.4
HTP0296A	T21	MS3	Male	55.1	IFNAR1	ENSG00000142166.13	47.6028		HTP0609A	T21	MS1	Female	4	MPO.2580.83	15216.4
HTP0298A	T21	MS1	Female	25.8	IFNAR1	ENSG00000142166.13	33.981		HTP0609A	T21	MS1	Female	4	BPI.4126.22	2252.3
HTP0300A	T21	MS1	Female	30.8	IFNAR1	ENSG00000142166.13	40.6279		HTP0609A	T21	MS1	Female	4	PROK2.10754.113	932.1
HTP0301A3	T21	MS2	Female	24	IFNAR1	ENSG00000142166.13	28.4691		HTP0512A	T21	MS3	Male	30	LCN2.2836.68	1262.1
HTP0306A	T21	MS3	Male	23.2	IFNAR1	ENSG00000142166.13	49.7406		HTP0512A	T21	MS3	Male	30	IL1RN.5353.89	2354.9
HTP0312A2	T21	MS1	Female	35.7	IFNAR1	ENSG00000142166.13	31.5264		HTP0512A	T21	MS3	Male	30	IL6.4673.13	267.9
HTP0318A3	T21	MS1	Male	30.5	IFNAR1	ENSG00000142166.13	24.5254		HTP0512A	T21	MS3	Male	30	SAA1.15515.2	14919.3
HTP0320A2	T21	MS3	Female	33.7	IFNAR1	ENSG00000142166.13	41.6682		HTP0512A	T21	MS3	Male	30	BPI.4126.22	3784.1
HTP0321A	T21	MS3	Female	14	IFNAR1	ENSG00000142166.13	35.1052		HTP0512A	T21	MS3	Male	30	MPO.2580.83	15962.4
HTP0323A	T21	MS3	Male	3.8	IFNAR1	ENSG00000142166.13	41.3561		HTP0512A	T21	MS3	Male	30	CRP.4337.49	20659.8
HTP0324A2	T21	MS1	Male	22	IFNAR1	ENSG00000142166.13	21.7487		HTP0512A	T21	MS3	Male	30	PROK2.10754.113	2240.4
HTP0325A	T21	MS3	Male	13.4	IFNAR1	ENSG00000142166.13	40.7263		HTP0326A	T21	MS2	Female	30.2	LCN2.2836.68	1038
HTP0327A	T21	MS1	Male	6.5	IFNAR1	ENSG00000142166.13	36.1343		HTP0326A	T21	MS2	Female	30.2	CRP.4337.49	5941.9
HTP0329A2	T21	MS3	Female	19.5	IFNAR1	ENSG00000142166.13	36.9966		HTP0326A	T21	MS2	Female	30.2	IL1RN.5353.89	1619.1
HTP0330A	T21	MS1	Male	6.1	IFNAR1	ENSG00000142166.13	34.9787		HTP0326A	T21	MS2	Female	30.2	SAA1.15515.2	20286.3
HTP0331A	T21	MS3	Male	23.1	IFNAR1	ENSG00000142166.13	42.359		HTP0326A	T21	MS2	Female	30.2	PROK2.10754.113	3865.4
HTP0333A2	T21	MS3	Female	30.3	IFNAR1	ENSG00000142166.13	38.8418		HTP0326A	T21	MS2	Female	30.2	BPI.4126.22	13436.5
HTP0334A2	T21	MS1	Male	44.1	IFNAR1	ENSG00000142166.13	34.1787		HTP0326A	T21	MS2	Female	30.2	MPO.2580.83	12464.3
HTP0335A2	T21	MS2	Female	57.6	IFNAR1	ENSG00000142166.13	25.2382		HTP0326A	T21	MS2	Female	30.2	IL6.4673.13	319.8
HTP0336A	T21	MS1	Female	8.7	IFNAR1	ENSG00000142166.13	30.0103		HTP0438A	T21	MS1	Female	19.9	LCN2.2836.68	1195.5
HTP0337A	T21	MS3	Male	22.2	IFNAR1	ENSG00000142166.13	35.0075		HTP0438A	T21	MS1	Female	19.9	MPO.2580.83	12538.9
HTP0339A	T21	MS1	Male	16.1	IFNAR1	ENSG00000142166.13	33.9027		HTP0438A	T21	MS1	Female	19.9	SAA1.15515.2	14192.3
HTP0340A	T21	MS3	Female	18.6	IFNAR1	ENSG00000142166.13	34.045		HTP0438A	T21	MS1	Female	19.9	PROK2.10754.113	6988.2
HTP0341A	T21	MS1	Male	2.6	IFNAR1	ENSG00000142166.13	30.4529		HTP0438A	T21	MS1	Female	19.9	CRP.4337.49	50489.4
HTP0342A	T21	MS1	Female	13.6	IFNAR1	ENSG00000142166.13	23.5648		HTP0438A	T21	MS1	Female	19.9	BPI.4126.22	10269.6
HTP0345A	T21	MS3	Female	52.7	IFNAR1	ENSG00000142166.13	52.7991		HTP0438A	T21	MS1	Female	19.9	IL6.4673.13	288.5
HTP0354A	T21	MS1	Male	6	IFNAR1	ENSG00000142166.13	42.3383		HTP0438A	T21	MS1	Female	19.9	IL1RN.5353.89	1809.2
HTP0357A	T21	MS1	Male	3.8	IFNAR1	ENSG00000142166.13	35.6609		HTP0005A3	T21	MS1	Male	36.5	LCN2.2836.68	1449.3
HTP0364A	T21	MS3	Male	13.7	IFNAR1	ENSG00000142166.13	46.2979		HTP0005A3	T21	MS1	Male	36.5	SAA1.15515.2	20693.2
HTP0367A	T21	MS1	Male	13.6	IFNAR1	ENSG00000142166.13	30.4671		HTP0005A3	T21	MS1	Male	36.5	PROK2.10754.113	2700.1
HTP0368A	T21	MS1	Male	15.2	IFNAR1	ENSG00000142166.13	28.8455		HTP0005A3	T21	MS1	Male	36.5	CRP.4337.49	49823.1
HTP0370A	T21	MS1	Male	20.2	IFNAR1	ENSG00000142166.13	42.5755		HTP0005A3	T21	MS1	Male	36.5	MPO.2580.83	13570.7
HTP0373A	T21	MS1	Male	56.7	IFNAR1	ENSG00000142166.13	31.1319		HTP0005A3	T21	MS1	Male	36.5	IL6.4673.13	245.7
HTP0374A	T21	MS2	Male	25.5	IFNAR1	ENSG00000142166.13	23.7634		HTP0005A3	T21	MS1	Male	36.5	IL1RN.5353.89	1564.6
HTP0375A	T21	MS1	Female	10.9	IFNAR1	ENSG00000142166.13	30.4076		HTP0005A3	T21	MS1	Male	36.5	BPI.4126.22	5068.6
HTP0378A	T21	MS3	Female	31.4	IFNAR1	ENSG00000142166.13	38.6115		HTP0456A	T21	MS2	Male	7.3	PROK2.10754.113	976.6
HTP0379A	T21	MS1	Female	35.4	IFNAR1	ENSG00000142166.13	40.1884		HTP0456A	T21	MS2	Male	7.3	MPO.2580.83	9595.5
HTP0380A	T21	MS2	Male	25.8	IFNAR1	ENSG00000142166.13	35.4967		HTP0456A	T21	MS2	Male	7.3	CRP.4337.49	1556.4
HTP0381A	T21	MS2	Male	25.4	IFNAR1	ENSG00000142166.13	30.0553		HTP0456A	T21	MS2	Male	7.3	LCN2.2836.68	970.4
HTP0382A	T21	MS3	Male	39.5	IFNAR1	ENSG00000142166.13	26.8892		HTP0456A	T21	MS2	Male	7.3	BPI.4126.22	1285.6
HTP0384A	T21	MS3	Female	27.8	IFNAR1	ENSG00000142166.13	49.0921		HTP0456A	T21	MS2	Male	7.3	IL1RN.5353.89	1521.3
HTP0385A	T21	MS3	Male	25.6	IFNAR1	ENSG00000142166.13	36.5855		HTP0456A	T21	MS2	Male	7.3	IL6.4673.13	229
HTP0386A	T21	MS2	Male	6.8	IFNAR1	ENSG00000142166.13	37.5925		HTP0456A	T21	MS2	Male	7.3	SAA1.15515.2	2379.7
HTP0387A	T21	MS1	Female	33.3	IFNAR1	ENSG00000142166.13	39.3172		HTP0592A	T21	MS2	Female	14.5	PROK2.10754.113	2792.5
HTP0388A	T21	MS1	Female	37.5	IFNAR1	ENSG00000142166.13	36.0409		HTP0592A	T21	MS2	Female	14.5	CRP.4337.49	42200.6
HTP0389A	T21	MS1	Female	20.1	IFNAR1	ENSG00000142166.13	39.524		HTP0592A	T21	MS2	Female	14.5	MPO.2580.83	11744.4
HTP0390A	T21	MS3	Female	15.5	IFNAR1	ENSG00000142166.13	40.9918		HTP0592A	T21	MS2	Female	14.5	LCN2.2836.68	1028.5
HTP0391A	T21	MS1	Male	26.8	IFNAR1	ENSG00000142166.13	36.3941		HTP0592A	T21	MS2	Female	14.5	SAA1.15515.2	15479.3
HTP0392A	T21	MS3	Male	32.4	IFNAR1	ENSG00000142166.13	40.2906		HTP0592A	T21	MS2	Female	14.5	BPI.4126.22	6905.5
HTP0393A	T21	MS2	Female	39.8	IFNAR1	ENSG00000142166.13	50.4249		HTP0592A	T21	MS2	Female	14.5	IL1RN.5353.89	1602
HTP0394A	T21	MS2	Female	23.6	IFNAR1	ENSG00000142166.13	34.8525		HTP0592A	T21	MS2	Female	14.5	IL6.4673.13	2974.6
HTP0395A	T21	MS2	Male	35.2	IFNAR1	ENSG00000142166.13	24.3816		HTP0310A	T21	MS2	Male	10.8	CRP.4337.49	25606.7
HTP0396A	T21	MS3	Male	15.9	IFNAR1	ENSG00000142166.13	56.7822		HTP0310A	T21	MS2	Male	10.8	SAA1.15515.2	10025.5
HTP0397A	T21	MS1	Male	38.7	IFNAR1	ENSG00000142166.13	48.7591		HTP0310A	T21	MS2	Male	10.8	PROK2.10754.113	5009.9
HTP0398A	T21	MS2	Female	17.5	IFNAR1	ENSG00000142166.13	29.0023		HTP0310A	T21	MS2	Male	10.8	MPO.2580.83	23664.2
HTP0399A2	T21	MS3	Male	33.1	IFNAR1	ENSG00000142166.13	36.0683		HTP0310A	T21	MS2	Male	10.8	IL1RN.5353.89	2201.8
HTP0400A	T21	MS1	Male	14.9	IFNAR1	ENSG00000142166.13	25.4653		HTP0310A	T21	MS2	Male	10.8	BPI.4126.22	5712.2
HTP0401A	T21	MS3	Female	34.6	IFNAR1	ENSG00000142166.13	38.6015		HTP0310A	T21	MS2	Male	10.8	LCN2.2836.68	2277.1
HTP0402A	T21	MS1	Male	35.9	IFNAR1	ENSG00000142166.13	35.2617		HTP0310A	T21	MS2	Male	10.8	IL6.4673.13	242.3
HTP0403A	T21	MS3	Male	13.4	IFNAR1	ENSG00000142166.13	32.9125		HTP0676A	T21	MS1	Female	19.3	IL6.4673.13	215.4
HTP0404A	T21	MS3	Female	12.5	IFNAR1	ENSG00000142166.13	31.3201		HTP0676A	T21	MS1	Female	19.3	SAA1.15515.2	9671
HTP0405A	T21	MS3	Male	26.1	IFNAR1	ENSG00000142166.13	36.0456		HTP0676A	T21	MS1	Female	19.3	IL1RN.5353.89	1317.3
HTP0406A	T21	MS2	Female	9.2	IFNAR1	ENSG00000142166.13	29.3683		HTP0676A	T21	MS1	Female	19.3	LCN2.2836.68	898.4
HTP0407A	T21	MS3	Male	43.5	IFNAR1	ENSG00000142166.13	43.5837		HTP0676A	T21	MS1	Female	19.3	MPO.2580.83	10677.7
HTP0408A	T21	MS1	Male	40.6	IFNAR1	ENSG00000142166.13	36.519		HTP0676A	T21	MS1	Female	19.3	PROK2.10754.113	1752.5
HTP0409A	T21	MS2	Female	21.2	IFNAR1	ENSG00000142166.13	30.9652		HTP0676A	T21	MS1	Female	19.3	BPI.4126.22	1908.4
HTP0410A	T21	MS2	Male	24	IFNAR1	ENSG00000142166.13	29.3333		HTP0676A	T21	MS1	Female	19.3	CRP.4337.49	55621.2
HTP0411A	T21	MS3	Female	18.7	IFNAR1	ENSG00000142166.13	34.4736		HTP0469A	T21	MS2	Female	16.7	SAA1.15515.2	36948.4
HTP0412A	T21	MS3	Male	20.7	IFNAR1	ENSG00000142166.13	37.233		HTP0469A	T21	MS2	Female	16.7	IL1RN.5353.89	2335.6
HTP0413A	T21	MS2	Female	22.5	IFNAR1	ENSG00000142166.13	25.7208		HTP0469A	T21	MS2	Female	16.7	MPO.2580.83	12024.8
HTP0414A	T21	MS3	Female	21.8	IFNAR1	ENSG00000142166.13	46.9404		HTP0469A	T21	MS2	Female	16.7	LCN2.2836.68	1178.5
HTP0415A	T21	MS3	Female	8.3	IFNAR1	ENSG00000142166.13	56.0543		HTP0469A	T21	MS2	Female	16.7	CRP.4337.49	52376.4
HTP0418A	T21	MS1	Male	3.8	IFNAR1	ENSG00000142166.13	28.7203		HTP0469A	T21	MS2	Female	16.7	PROK2.10754.113	5869.6
HTP0419A	T21	MS1	Male	20.8	IFNAR1	ENSG00000142166.13	31.8391		HTP0469A	T21	MS2	Female	16.7	IL6.4673.13	257.6
HTP0420A	T21	MS1	Male	6.4	IFNAR1	ENSG00000142166.13	32.8543		HTP0469A	T21	MS2	Female	16.7	BPI.4126.22	6206.1
HTP0421A	T21	MS3	Male	13.7	IFNAR1	ENSG00000142166.13	34.3908		HTP0454A	T21	MS3	Male	21.7	SAA1.15515.2	8385.6
HTP0423A	T21	MS2	Male	23.9	IFNAR1	ENSG00000142166.13	35.4145		HTP0454A	T21	MS3	Male	21.7	LCN2.2836.68	1130.3
HTP0424A	T21	MS2	Female	4	IFNAR1	ENSG00000142166.13	31.4149		HTP0454A	T21	MS3	Male	21.7	MPO.2580.83	16162.2
HTP0425A	T21	MS2	Male	19.1	IFNAR1	ENSG00000142166.13	31.2156		HTP0454A	T21	MS3	Male	21.7	PROK2.10754.113	2117.6
HTP0426A	T21	MS3	Male	17.5	IFNAR1	ENSG00000142166.13	41.5373		HTP0454A	T21	MS3	Male	21.7	BPI.4126.22	4647.8
HTP0428A	T21	MS2	Male	27.5	IFNAR1	ENSG00000142166.13	30.7555		HTP0454A	T21	MS3	Male	21.7	CRP.4337.49	6095.1
HTP0430A	T21	MS2	Male	13.9	IFNAR1	ENSG00000142166.13	30.7699		HTP0454A	T21	MS3	Male	21.7	IL1RN.5353.89	1323.7
HTP0431A2	T21	MS2	Female	20.9	IFNAR1	ENSG00000142166.13	33.6595		HTP0454A	T21	MS3	Male	21.7	IL6.4673.13	209.5
HTP0434A	T21	MS3	Female	25.9	IFNAR1	ENSG00000142166.13	61.4299		HTP0440A	T21	MS2	Male	20.9	SAA1.15515.2	13041
HTP0435A2	T21	MS1	Male	36.2	IFNAR1	ENSG00000142166.13	28.1463		HTP0440A	T21	MS2	Male	20.9	IL1RN.5353.89	1914.5
HTP0436A	T21	MS3	Female	32.8	IFNAR1	ENSG00000142166.13	45.153		HTP0440A	T21	MS2	Male	20.9	MPO.2580.83	20492.3
HTP0437A	T21	MS2	Male	24.9	IFNAR1	ENSG00000142166.13	36.399		HTP0440A	T21	MS2	Male	20.9	BPI.4126.22	2919.7
HTP0438A	T21	MS1	Female	19.9	IFNAR1	ENSG00000142166.13	44.8612		HTP0440A	T21	MS2	Male	20.9	IL6.4673.13	396.6
HTP0439A2	T21	MS3	Male	40.8	IFNAR1	ENSG00000142166.13	44.1787		HTP0440A	T21	MS2	Male	20.9	LCN2.2836.68	1368.5
HTP0440A	T21	MS2	Male	20.9	IFNAR1	ENSG00000142166.13	30.3904		HTP0440A	T21	MS2	Male	20.9	PROK2.10754.113	2123.3
HTP0442A2	T21	MS1	Female	9.5	IFNAR1	ENSG00000142166.13	29.3341		HTP0440A	T21	MS2	Male	20.9	CRP.4337.49	34680.1
HTP0443A2	T21	MS3	Male	17.9	IFNAR1	ENSG00000142166.13	41.4674		HTP0204A	T21	MS2	Male	13.1	IL6.4673.13	206.1
HTP0445A	T21	MS2	Female	38.8	IFNAR1	ENSG00000142166.13	53.427		HTP0204A	T21	MS2	Male	13.1	LCN2.2836.68	903.8
HTP0446A	T21	MS1	Female	31.7	IFNAR1	ENSG00000142166.13	42.7867		HTP0204A	T21	MS2	Male	13.1	SAA1.15515.2	1511.4
HTP0448A	T21	MS2	Male	21.5	IFNAR1	ENSG00000142166.13	31.2671		HTP0204A	T21	MS2	Male	13.1	MPO.2580.83	15730.2
HTP0449A	T21	MS2	Male	20.8	IFNAR1	ENSG00000142166.13	29.9286		HTP0204A	T21	MS2	Male	13.1	IL1RN.5353.89	1459
HTP0450A	T21	MS1	Male	15.4	IFNAR1	ENSG00000142166.13	31.411		HTP0204A	T21	MS2	Male	13.1	BPI.4126.22	4721.4
HTP0451A	T21	MS1	Male	32.5	IFNAR1	ENSG00000142166.13	31.1709		HTP0204A	T21	MS2	Male	13.1	PROK2.10754.113	1502.9
HTP0452A	T21	MS2	Female	16.6	IFNAR1	ENSG00000142166.13	38.7016		HTP0204A	T21	MS2	Male	13.1	CRP.4337.49	9441.6
HTP0454A	T21	MS3	Male	21.7	IFNAR1	ENSG00000142166.13	34.5613		HTP0373A	T21	MS1	Male	56.7	PROK2.10754.113	2308.8
HTP0456A	T21	MS2	Male	7.3	IFNAR1	ENSG00000142166.13	32.9543		HTP0373A	T21	MS1	Male	56.7	MPO.2580.83	20497.3
HTP0458A	T21	MS3	Male	20	IFNAR1	ENSG00000142166.13	47.1339		HTP0373A	T21	MS1	Male	56.7	CRP.4337.49	27036.4
HTP0459A	T21	MS1	Male	13.7	IFNAR1	ENSG00000142166.13	39.5176		HTP0373A	T21	MS1	Male	56.7	BPI.4126.22	6758.7
HTP0460A	T21	MS1	Male	20.3	IFNAR1	ENSG00000142166.13	35.4372		HTP0373A	T21	MS1	Male	56.7	SAA1.15515.2	24022.5
HTP0461A	T21	MS1	Female	12.5	IFNAR1	ENSG00000142166.13	27.3622		HTP0373A	T21	MS1	Male	56.7	LCN2.2836.68	1831.1
HTP0462A	T21	MS1	Male	38.6	IFNAR1	ENSG00000142166.13	29.8214		HTP0373A	T21	MS1	Male	56.7	IL6.4673.13	273.2
HTP0463A	T21	MS1	Female	28.3	IFNAR1	ENSG00000142166.13	27.7977		HTP0373A	T21	MS1	Male	56.7	IL1RN.5353.89	2243.6
HTP0464A	T21	MS3	Male	22.7	IFNAR1	ENSG00000142166.13	33.2835		HTP0418A	T21	MS1	Male	3.8	IL1RN.5353.89	1484.9
HTP0465A	T21	MS3	Female	6.8	IFNAR1	ENSG00000142166.13	47.8965		HTP0418A	T21	MS1	Male	3.8	IL6.4673.13	239.9
HTP0467A	T21	MS2	Female	32.5	IFNAR1	ENSG00000142166.13	36.6423		HTP0418A	T21	MS1	Male	3.8	PROK2.10754.113	944.6
HTP0468A2	T21	MS2	Male	29.7	IFNAR1	ENSG00000142166.13	31.2735		HTP0418A	T21	MS1	Male	3.8	MPO.2580.83	11827.9
HTP0469A	T21	MS2	Female	16.7	IFNAR1	ENSG00000142166.13	28.0632		HTP0418A	T21	MS1	Male	3.8	CRP.4337.49	2810.8
HTP0471A	T21	MS1	Female	9	IFNAR1	ENSG00000142166.13	28.0785		HTP0418A	T21	MS1	Male	3.8	LCN2.2836.68	1210.9
HTP0473A	T21	MS1	Male	17.1	IFNAR1	ENSG00000142166.13	26.753		HTP0418A	T21	MS1	Male	3.8	SAA1.15515.2	2752.7
HTP0475A	T21	MS1	Female	22	IFNAR1	ENSG00000142166.13	33.2245		HTP0418A	T21	MS1	Male	3.8	BPI.4126.22	2901.8
HTP0476A	T21	MS2	Female	11.1	IFNAR1	ENSG00000142166.13	28.2238		HTP0548A	T21	MS3	Female	46.2	PROK2.10754.113	3056.4
HTP0477A	T21	MS1	Male	3.4	IFNAR1	ENSG00000142166.13	25.72		HTP0548A	T21	MS3	Female	46.2	IL1RN.5353.89	1740.2
HTP0478A	T21	MS1	Female	40.3	IFNAR1	ENSG00000142166.13	37.9258		HTP0548A	T21	MS3	Female	46.2	CRP.4337.49	31912.9
HTP0479A	T21	MS1	Male	3.7	IFNAR1	ENSG00000142166.13	39.1763		HTP0548A	T21	MS3	Female	46.2	LCN2.2836.68	1132.3
HTP0480A	T21	MS1	Female	21.9	IFNAR1	ENSG00000142166.13	38.6748		HTP0548A	T21	MS3	Female	46.2	SAA1.15515.2	28496.5
HTP0482A	T21	MS2	Male	19.3	IFNAR1	ENSG00000142166.13	27.6499		HTP0548A	T21	MS3	Female	46.2	BPI.4126.22	3735.3
HTP0484A	T21	MS3	Male	5.6	IFNAR1	ENSG00000142166.13	30.8594		HTP0548A	T21	MS3	Female	46.2	MPO.2580.83	6238.3
HTP0485A	T21	MS2	Female	5.7	IFNAR1	ENSG00000142166.13	34.8108		HTP0548A	T21	MS3	Female	46.2	IL6.4673.13	228.4
HTP0487A	T21	MS2	Male	4.6	IFNAR1	ENSG00000142166.13	42.1205		HTP0594A	T21	MS1	Male	30.1	PROK2.10754.113	1722.4
HTP0488A	T21	MS1	Male	5.4	IFNAR1	ENSG00000142166.13	39.6084		HTP0594A	T21	MS1	Male	30.1	SAA1.15515.2	17358.5
HTP0491A	T21	MS1	Male	6.5	IFNAR1	ENSG00000142166.13	29.5703		HTP0594A	T21	MS1	Male	30.1	BPI.4126.22	4796.6
HTP0494A	T21	MS2	Female	7.1	IFNAR1	ENSG00000142166.13	31.1471		HTP0594A	T21	MS1	Male	30.1	CRP.4337.49	17378.6
HTP0501A	T21	MS3	Male	4	IFNAR1	ENSG00000142166.13	50.2991		HTP0594A	T21	MS1	Male	30.1	LCN2.2836.68	830.4
HTP0507A	T21	MS3	Male	8.2	IFNAR1	ENSG00000142166.13	46.3016		HTP0594A	T21	MS1	Male	30.1	MPO.2580.83	12842
HTP0510A	T21	MS1	Female	23	IFNAR1	ENSG00000142166.13	29.176		HTP0594A	T21	MS1	Male	30.1	IL1RN.5353.89	1364.2
HTP0512A	T21	MS3	Male	30	IFNAR1	ENSG00000142166.13	38.3254		HTP0594A	T21	MS1	Male	30.1	IL6.4673.13	251.6
HTP0515A	T21	MS3	Male	13.1	IFNAR1	ENSG00000142166.13	39.6201		HTP0327A	T21	MS1	Male	6.5	BPI.4126.22	15619.9
HTP0516A	T21	MS1	Male	39.1	IFNAR1	ENSG00000142166.13	38.423		HTP0327A	T21	MS1	Male	6.5	PROK2.10754.113	8167.3
HTP0517A	T21	MS2	Male	2.7	IFNAR1	ENSG00000142166.13	37.6614		HTP0327A	T21	MS1	Male	6.5	LCN2.2836.68	1170.5
HTP0519A	T21	MS1	Male	2	IFNAR1	ENSG00000142166.13	26.2613		HTP0327A	T21	MS1	Male	6.5	CRP.4337.49	22690.9
HTP0525A	T21	MS1	Female	34.2	IFNAR1	ENSG00000142166.13	36.5863		HTP0327A	T21	MS1	Male	6.5	SAA1.15515.2	32659.5
HTP0530A	T21	MS3	Female	39.6	IFNAR1	ENSG00000142166.13	28.9106		HTP0327A	T21	MS1	Male	6.5	MPO.2580.83	12925.6
HTP0531A	T21	MS3	Female	3.5	IFNAR1	ENSG00000142166.13	28.591		HTP0327A	T21	MS1	Male	6.5	IL1RN.5353.89	1810.1
HTP0534A	T21	MS1	Male	36.9	IFNAR1	ENSG00000142166.13	40.3581		HTP0327A	T21	MS1	Male	6.5	IL6.4673.13	231.9
HTP0535A	T21	MS3	Male	23.6	IFNAR1	ENSG00000142166.13	36.6525		HTP0549A	T21	MS3	Female	20.6	BPI.4126.22	7154.3
HTP0537A	T21	MS2	Female	51.9	IFNAR1	ENSG00000142166.13	35.9731		HTP0549A	T21	MS3	Female	20.6	CRP.4337.49	51935.2
HTP0538A	T21	MS3	Male	28.4	IFNAR1	ENSG00000142166.13	40.5757		HTP0549A	T21	MS3	Female	20.6	MPO.2580.83	18180
HTP0539A	T21	MS2	Female	42.8	IFNAR1	ENSG00000142166.13	34.0991		HTP0549A	T21	MS3	Female	20.6	PROK2.10754.113	7186.3
HTP0540A	T21	MS1	Female	14.5	IFNAR1	ENSG00000142166.13	33.4395		HTP0549A	T21	MS3	Female	20.6	SAA1.15515.2	174716
HTP0541A	T21	MS2	Male	29.7	IFNAR1	ENSG00000142166.13	24.8905		HTP0549A	T21	MS3	Female	20.6	LCN2.2836.68	1386.8
HTP0542A	T21	MS2	Male	27.8	IFNAR1	ENSG00000142166.13	33.7108		HTP0549A	T21	MS3	Female	20.6	IL6.4673.13	407
HTP0543A	T21	MS2	Male	36.9	IFNAR1	ENSG00000142166.13	37.6354		HTP0549A	T21	MS3	Female	20.6	IL1RN.5353.89	2791.1
HTP0544A	T21	MS2	Male	38.1	IFNAR1	ENSG00000142166.13	35.2988		HTP0600A	T21	MS3	Male	10.8	BPI.4126.22	15614.2
HTP0545A	T21	MS1	Male	18.1	IFNAR1	ENSG00000142166.13	32.7155		HTP0600A	T21	MS3	Male	10.8	LCN2.2836.68	1869
HTP0546A	T21	MS2	Female	51.4	IFNAR1	ENSG00000142166.13	29.3287		HTP0600A	T21	MS3	Male	10.8	SAA1.15515.2	252727
HTP0547A	T21	MS2	Female	26	IFNAR1	ENSG00000142166.13	37.1903		HTP0600A	T21	MS3	Male	10.8	PROK2.10754.113	17288.6
HTP0548A	T21	MS3	Female	46.2	IFNAR1	ENSG00000142166.13	46.9795		HTP0600A	T21	MS3	Male	10.8	MPO.2580.83	20910.9
HTP0549A	T21	MS3	Female	20.6	IFNAR1	ENSG00000142166.13	55.0692		HTP0600A	T21	MS3	Male	10.8	CRP.4337.49	55904.3
HTP0550A	T21	MS1	Female	15.2	IFNAR1	ENSG00000142166.13	34.9263		HTP0600A	T21	MS3	Male	10.8	IL1RN.5353.89	3779.8
HTP0552A	T21	MS2	Male	17	IFNAR1	ENSG00000142166.13	28.9753		HTP0600A	T21	MS3	Male	10.8	IL6.4673.13	374.4
HTP0553A	T21	MS2	Female	18.2	IFNAR1	ENSG00000142166.13	36.6474		HTP0442A2	T21	MS1	Female	9.5	BPI.4126.22	2535.1
HTP0554A	T21	MS2	Male	23.1	IFNAR1	ENSG00000142166.13	35.8202		HTP0442A2	T21	MS1	Female	9.5	PROK2.10754.113	23484.1
HTP0556A	T21	MS2	Male	28.3	IFNAR1	ENSG00000142166.13	44.9916		HTP0442A2	T21	MS1	Female	9.5	SAA1.15515.2	5218.5
HTP0560A	T21	MS2	Male	50.1	IFNAR1	ENSG00000142166.13	36.1663		HTP0442A2	T21	MS1	Female	9.5	CRP.4337.49	6995.1
HTP0561A	T21	MS3	Male	13.7	IFNAR1	ENSG00000142166.13	35.1225		HTP0442A2	T21	MS1	Female	9.5	IL6.4673.13	207.5
HTP0563A	T21	MS2	Female	8.7	IFNAR1	ENSG00000142166.13	28.0511		HTP0442A2	T21	MS1	Female	9.5	MPO.2580.83	13461
HTP0564A	T21	MS1	Male	14.2	IFNAR1	ENSG00000142166.13	33.2912		HTP0442A2	T21	MS1	Female	9.5	LCN2.2836.68	1207.7
HTP0565A	T21	MS2	Male	22.5	IFNAR1	ENSG00000142166.13	30.082		HTP0442A2	T21	MS1	Female	9.5	IL1RN.5353.89	2114.6
HTP0566A	T21	MS2	Male	13.7	IFNAR1	ENSG00000142166.13	29.0366		HTP0384A	T21	MS3	Female	27.8	PROK2.10754.113	5855.7
HTP0568A	T21	MS2	Male	28.3	IFNAR1	ENSG00000142166.13	28.2333		HTP0384A	T21	MS3	Female	27.8	SAA1.15515.2	35167.9
HTP0569A	T21	MS2	Male	22.9	IFNAR1	ENSG00000142166.13	28.8497		HTP0384A	T21	MS3	Female	27.8	IL6.4673.13	283.2
HTP0570A	T21	MS3	Male	38.8	IFNAR1	ENSG00000142166.13	47.7018		HTP0384A	T21	MS3	Female	27.8	IL1RN.5353.89	2119.4
HTP0571A	T21	MS3	Male	13.1	IFNAR1	ENSG00000142166.13	55.2602		HTP0384A	T21	MS3	Female	27.8	CRP.4337.49	51204.1
HTP0572A	T21	MS3	Male	24.4	IFNAR1	ENSG00000142166.13	40.5174		HTP0384A	T21	MS3	Female	27.8	LCN2.2836.68	1423.5
HTP0574A	T21	MS3	Male	42.4	IFNAR1	ENSG00000142166.13	38.7113		HTP0384A	T21	MS3	Female	27.8	MPO.2580.83	20744.1
HTP0575A	T21	MS2	Female	17.2	IFNAR1	ENSG00000142166.13	35.1696		HTP0384A	T21	MS3	Female	27.8	BPI.4126.22	6568.3
HTP0577A	T21	MS2	Female	28.4	IFNAR1	ENSG00000142166.13	41.0952		HTP0370A	T21	MS1	Male	20.2	CRP.4337.49	20333
HTP0578A	T21	MS1	Male	25.7	IFNAR1	ENSG00000142166.13	33.0883		HTP0370A	T21	MS1	Male	20.2	IL6.4673.13	250.4
HTP0580A	T21	MS1	Female	31.8	IFNAR1	ENSG00000142166.13	43.2247		HTP0370A	T21	MS1	Male	20.2	IL1RN.5353.89	2249.8
HTP0581A	T21	MS2	Male	30.6	IFNAR1	ENSG00000142166.13	31.7065		HTP0370A	T21	MS1	Male	20.2	PROK2.10754.113	7533.7
HTP0583A	T21	MS1	Female	6.2	IFNAR1	ENSG00000142166.13	35.8414		HTP0370A	T21	MS1	Male	20.2	BPI.4126.22	6866.3
HTP0584A	T21	MS2	Male	29.3	IFNAR1	ENSG00000142166.13	37.2811		HTP0370A	T21	MS1	Male	20.2	LCN2.2836.68	1707.8
HTP0585A	T21	MS3	Female	16.5	IFNAR1	ENSG00000142166.13	46.6064		HTP0370A	T21	MS1	Male	20.2	SAA1.15515.2	10703
HTP0586A	T21	MS3	Male	31.9	IFNAR1	ENSG00000142166.13	55.1095		HTP0370A	T21	MS1	Male	20.2	MPO.2580.83	16445.9
HTP0587A	T21	MS2	Male	4.3	IFNAR1	ENSG00000142166.13	27.0571		HTP0622A	T21	MS2	Female	26	SAA1.15515.2	10371.2
HTP0588A	T21	MS1	Female	19.2	IFNAR1	ENSG00000142166.13	37.4512		HTP0622A	T21	MS2	Female	26	IL6.4673.13	219.5
HTP0589A	T21	MS3	Female	19	IFNAR1	ENSG00000142166.13	44.3854		HTP0622A	T21	MS2	Female	26	BPI.4126.22	1794.7
HTP0590A	T21	MS3	Male	16.8	IFNAR1	ENSG00000142166.13	34.3374		HTP0622A	T21	MS2	Female	26	CRP.4337.49	15170.5
HTP0591A	T21	MS2	Male	31.9	IFNAR1	ENSG00000142166.13	38.3066		HTP0622A	T21	MS2	Female	26	IL1RN.5353.89	1490.8
HTP0592A	T21	MS2	Female	14.5	IFNAR1	ENSG00000142166.13	43.1307		HTP0622A	T21	MS2	Female	26	LCN2.2836.68	1291.7
HTP0593A	T21	MS2	Male	11.7	IFNAR1	ENSG00000142166.13	33.0579		HTP0622A	T21	MS2	Female	26	MPO.2580.83	14937
HTP0594A	T21	MS1	Male	30.1	IFNAR1	ENSG00000142166.13	38.2997		HTP0622A	T21	MS2	Female	26	PROK2.10754.113	2718.2
HTP0596A	T21	MS2	Female	28.3	IFNAR1	ENSG00000142166.13	32.0615		HTP0334A2	T21	MS1	Male	44.1	SAA1.15515.2	16416.6
HTP0597A	T21	MS2	Female	12.5	IFNAR1	ENSG00000142166.13	31.5205		HTP0334A2	T21	MS1	Male	44.1	IL1RN.5353.89	2190.6
HTP0598A	T21	MS3	Female	18	IFNAR1	ENSG00000142166.13	50.0487		HTP0334A2	T21	MS1	Male	44.1	LCN2.2836.68	1107.4
HTP0599A	T21	MS3	Female	36.6	IFNAR1	ENSG00000142166.13	41.9535		HTP0334A2	T21	MS1	Male	44.1	PROK2.10754.113	4741.8
HTP0600A	T21	MS3	Male	10.8	IFNAR1	ENSG00000142166.13	68.3631		HTP0334A2	T21	MS1	Male	44.1	MPO.2580.83	16633.1
HTP0602A	T21	MS3	Female	13.5	IFNAR1	ENSG00000142166.13	37.3023		HTP0334A2	T21	MS1	Male	44.1	CRP.4337.49	44001.6
HTP0603A	T21	MS1	Female	12.7	IFNAR1	ENSG00000142166.13	31.7083		HTP0334A2	T21	MS1	Male	44.1	IL6.4673.13	239
HTP0604A	T21	MS3	Female	26.6	IFNAR1	ENSG00000142166.13	33.3723		HTP0334A2	T21	MS1	Male	44.1	BPI.4126.22	13451.1
HTP0605A	T21	MS3	Male	17.5	IFNAR1	ENSG00000142166.13	36.0121		HTP0385A	T21	MS3	Male	25.6	SAA1.15515.2	13670.4
HTP0607A	T21	MS2	Male	23.9	IFNAR1	ENSG00000142166.13	23.9179		HTP0385A	T21	MS3	Male	25.6	IL1RN.5353.89	2947.9
HTP0608A	T21	MS1	Female	32.5	IFNAR1	ENSG00000142166.13	47.9461		HTP0385A	T21	MS3	Male	25.6	BPI.4126.22	5493.5
HTP0609A	T21	MS1	Female	4	IFNAR1	ENSG00000142166.13	32.3759		HTP0385A	T21	MS3	Male	25.6	LCN2.2836.68	1119.2
HTP0610A	T21	MS3	Female	17	IFNAR1	ENSG00000142166.13	42.1843		HTP0385A	T21	MS3	Male	25.6	IL6.4673.13	233.3
HTP0611A	T21	MS1	Female	23.9	IFNAR1	ENSG00000142166.13	33.1573		HTP0385A	T21	MS3	Male	25.6	PROK2.10754.113	3197.9
HTP0612A	T21	MS1	Male	11.4	IFNAR1	ENSG00000142166.13	29.9812		HTP0385A	T21	MS3	Male	25.6	CRP.4337.49	24377.6
HTP0613A	T21	MS3	Female	10.3	IFNAR1	ENSG00000142166.13	37.8508		HTP0385A	T21	MS3	Male	25.6	MPO.2580.83	9560.4
HTP0616A	T21	MS3	Male	19	IFNAR1	ENSG00000142166.13	49.8527		HTP0531A	T21	MS3	Female	3.5	BPI.4126.22	5967.2
HTP0617A	T21	MS3	Male	30.5	IFNAR1	ENSG00000142166.13	40.4931		HTP0531A	T21	MS3	Female	3.5	LCN2.2836.68	955.2
HTP0618A	T21	MS3	Female	37	IFNAR1	ENSG00000142166.13	47.498		HTP0531A	T21	MS3	Female	3.5	IL1RN.5353.89	2225.9
HTP0619A	T21	MS3	Female	37	IFNAR1	ENSG00000142166.13	43.5507		HTP0531A	T21	MS3	Female	3.5	SAA1.15515.2	6269.2
HTP0620A	T21	MS3	Female	19.6	IFNAR1	ENSG00000142166.13	39.2375		HTP0531A	T21	MS3	Female	3.5	PROK2.10754.113	5181.2
HTP0621A	T21	MS2	Female	21.4	IFNAR1	ENSG00000142166.13	32.1613		HTP0531A	T21	MS3	Female	3.5	MPO.2580.83	15422.7
HTP0622A	T21	MS2	Female	26	IFNAR1	ENSG00000142166.13	28.2424		HTP0531A	T21	MS3	Female	3.5	CRP.4337.49	2966.8
HTP0623A	T21	MS2	Female	28.1	IFNAR1	ENSG00000142166.13	36.5177		HTP0531A	T21	MS3	Female	3.5	IL6.4673.13	261
HTP0624A	T21	MS2	Female	28.1	IFNAR1	ENSG00000142166.13	40.2905		HTP0295A	T21	MS3	Male	51.2	LCN2.2836.68	1833
HTP0625A	T21	MS1	Male	40.1	IFNAR1	ENSG00000142166.13	35.1531		HTP0295A	T21	MS3	Male	51.2	SAA1.15515.2	17494.3
HTP0626A	T21	MS2	Male	14.2	IFNAR1	ENSG00000142166.13	32.4579		HTP0295A	T21	MS3	Male	51.2	MPO.2580.83	17215.6
HTP0627A	T21	MS3	Female	21.1	IFNAR1	ENSG00000142166.13	54.6043		HTP0295A	T21	MS3	Male	51.2	IL1RN.5353.89	1964.3
HTP0629A	T21	MS1	Female	7	IFNAR1	ENSG00000142166.13	33.9478		HTP0295A	T21	MS3	Male	51.2	PROK2.10754.113	3989.3
HTP0630A	T21	MS2	Male	39.9	IFNAR1	ENSG00000142166.13	32.6049		HTP0295A	T21	MS3	Male	51.2	CRP.4337.49	49225.7
HTP0631A	T21	MS1	Female	33	IFNAR1	ENSG00000142166.13	45.8667		HTP0295A	T21	MS3	Male	51.2	BPI.4126.22	4175.4
HTP0632A	T21	MS2	Female	26.4	IFNAR1	ENSG00000142166.13	36.8175		HTP0295A	T21	MS3	Male	51.2	IL6.4673.13	267
HTP0633A	T21	MS1	Male	33.1	IFNAR1	ENSG00000142166.13	28.4836		HTP0339A	T21	MS1	Male	16.1	BPI.4126.22	3494.7
HTP0634A	T21	MS2	Male	20.4	IFNAR1	ENSG00000142166.13	32.6362		HTP0339A	T21	MS1	Male	16.1	SAA1.15515.2	45676.8
HTP0637A	T21	MS3	Female	20.1	IFNAR1	ENSG00000142166.13	35.1503		HTP0339A	T21	MS1	Male	16.1	LCN2.2836.68	1174.6
HTP0638A	T21	MS3	Female	32.7	IFNAR1	ENSG00000142166.13	75.6927		HTP0339A	T21	MS1	Male	16.1	CRP.4337.49	33589.2
HTP0639A	T21	MS1	Male	27.3	IFNAR1	ENSG00000142166.13	32.7941		HTP0339A	T21	MS1	Male	16.1	MPO.2580.83	27727.9
HTP0641A	T21	MS1	Male	46.6	IFNAR1	ENSG00000142166.13	37.7049		HTP0339A	T21	MS1	Male	16.1	IL6.4673.13	451.7
HTP0642A	T21	MS3	Female	25.2	IFNAR1	ENSG00000142166.13	37.6833		HTP0339A	T21	MS1	Male	16.1	PROK2.10754.113	3088.7
HTP0643A	T21	MS3	Male	29.7	IFNAR1	ENSG00000142166.13	44.3842		HTP0339A	T21	MS1	Male	16.1	IL1RN.5353.89	1629.4
HTP0644A	T21	MS3	Male	28.7	IFNAR1	ENSG00000142166.13	37.0812		HTP0706A	T21	MS3	Female	22.8	CRP.4337.49	44386.4
HTP0645A	T21	MS1	Male	28.4	IFNAR1	ENSG00000142166.13	37.3801		HTP0706A	T21	MS3	Female	22.8	MPO.2580.83	17847.3
HTP0646A	T21	MS3	Male	17.1	IFNAR1	ENSG00000142166.13	44.8493		HTP0706A	T21	MS3	Female	22.8	IL6.4673.13	773
HTP0647A	T21	MS1	Male	7	IFNAR1	ENSG00000142166.13	44.8897		HTP0706A	T21	MS3	Female	22.8	LCN2.2836.68	1755.6
HTP0650A	T21	MS1	Female	45.7	IFNAR1	ENSG00000142166.13	40.1833		HTP0706A	T21	MS3	Female	22.8	SAA1.15515.2	62906.4
HTP0651A	T21	MS3	Male	31.2	IFNAR1	ENSG00000142166.13	29.8666		HTP0706A	T21	MS3	Female	22.8	PROK2.10754.113	3106.1
HTP0652A	T21	MS1	Female	35.1	IFNAR1	ENSG00000142166.13	44.4091		HTP0706A	T21	MS3	Female	22.8	BPI.4126.22	9498.9
HTP0654A	T21	MS1	Female	26.9	IFNAR1	ENSG00000142166.13	38.0657		HTP0706A	T21	MS3	Female	22.8	IL1RN.5353.89	1772.1
HTP0657A	T21	MS3	Male	16.9	IFNAR1	ENSG00000142166.13	42.7075		HTP0565A	T21	MS2	Male	22.5	LCN2.2836.68	1011.9
HTP0658A	T21	MS1	Male	15.3	IFNAR1	ENSG00000142166.13	34.9926		HTP0565A	T21	MS2	Male	22.5	CRP.4337.49	38594.6
HTP0659A	T21	MS1	Female	36.5	IFNAR1	ENSG00000142166.13	42.8723		HTP0565A	T21	MS2	Male	22.5	MPO.2580.83	11576.2
HTP0660A	T21	MS1	Male	13	IFNAR1	ENSG00000142166.13	33.1977		HTP0565A	T21	MS2	Male	22.5	PROK2.10754.113	4970.5
HTP0661A	T21	MS1	Male	28.4	IFNAR1	ENSG00000142166.13	27.1057		HTP0565A	T21	MS2	Male	22.5	BPI.4126.22	3436.2
HTP0662A	T21	MS1	Female	26.1	IFNAR1	ENSG00000142166.13	35.6865		HTP0565A	T21	MS2	Male	22.5	IL6.4673.13	236.7
HTP0663A	T21	MS3	Female	20.5	IFNAR1	ENSG00000142166.13	46.7786		HTP0565A	T21	MS2	Male	22.5	SAA1.15515.2	17536.1
HTP0664A	T21	MS2	Female	29.4	IFNAR1	ENSG00000142166.13	35.3553		HTP0565A	T21	MS2	Male	22.5	IL1RN.5353.89	2341.8
HTP0665A	T21	MS1	Female	23.4	IFNAR1	ENSG00000142166.13	33.6644		HTP0633A	T21	MS1	Male	33.1	CRP.4337.49	26705.9
HTP0666A	T21	MS3	Male	17.4	IFNAR1	ENSG00000142166.13	40.0277		HTP0633A	T21	MS1	Male	33.1	IL6.4673.13	225
HTP0667A	T21	MS2	Male	24.1	IFNAR1	ENSG00000142166.13	28.2749		HTP0633A	T21	MS1	Male	33.1	BPI.4126.22	2241.8
HTP0668A	T21	MS1	Female	29.7	IFNAR1	ENSG00000142166.13	26.0616		HTP0633A	T21	MS1	Male	33.1	PROK2.10754.113	1516.3
HTP0672A	T21	MS1	Male	17.2	IFNAR1	ENSG00000142166.13	20.8428		HTP0633A	T21	MS1	Male	33.1	MPO.2580.83	19149
HTP0676A	T21	MS1	Female	19.3	IFNAR1	ENSG00000142166.13	27.2182		HTP0633A	T21	MS1	Male	33.1	SAA1.15515.2	3230.3
HTP0706A	T21	MS3	Female	22.8	IFNAR1	ENSG00000142166.13	41.3985		HTP0633A	T21	MS1	Male	33.1	IL1RN.5353.89	1534.4
HTP0708A	T21	MS1	Male	17	IFNAR1	ENSG00000142166.13	32.9708		HTP0633A	T21	MS1	Male	33.1	LCN2.2836.68	1298.2
HTP0204A	T21	MS2	Male	13.1	IFNAR1	ENSG00000142166.13	18.1736		HTP0052A2	T21	MS1	Female	29.9	CRP.4337.49	28338.9
HTP0310A	T21	MS2	Male	10.8	IFNAR1	ENSG00000142166.13	22.2671		HTP0052A2	T21	MS1	Female	29.9	SAA1.15515.2	9349.4
HTP0326A	T21	MS2	Female	30.2	IFNAR1	ENSG00000142166.13	23.4163		HTP0052A2	T21	MS1	Female	29.9	BPI.4126.22	2544.2
HTP0328A	T21	MS2	Female	41.2	IFNAR1	ENSG00000142166.13	25.0632		HTP0052A2	T21	MS1	Female	29.9	LCN2.2836.68	1444.2
HTP0332A	T21	MS2	Male	24.4	IFNAR1	ENSG00000142166.13	17.844		HTP0052A2	T21	MS1	Female	29.9	IL6.4673.13	473.4
HTP0348A	T21	MS2	Female	17.2	IFNAR1	ENSG00000142166.13	23.0145		HTP0052A2	T21	MS1	Female	29.9	PROK2.10754.113	3649.6
HTP0351A	T21	MS2	Male	27	IFNAR1	ENSG00000142166.13	23.9773		HTP0052A2	T21	MS1	Female	29.9	MPO.2580.83	14428.8
HTP0084A2	T21	MS2	Male	35	IFNAR1	ENSG00000142166.13	21.9698		HTP0052A2	T21	MS1	Female	29.9	IL1RN.5353.89	2401.9
HTP0005A3	T21	MS1	Male	36.5	SOD1	ENSG00000142168.14	74.056		HTP0119A	T21	MS1	Female	50.9	CRP.4337.49	7315
HTP0012A2	T21	MS1	Female	44	SOD1	ENSG00000142168.14	68.1996		HTP0119A	T21	MS1	Female	50.9	MPO.2580.83	13831.3
HTP0015A4	T21	MS2	Male	31.2	SOD1	ENSG00000142168.14	86.5163		HTP0119A	T21	MS1	Female	50.9	IL6.4673.13	256.9
HTP0017A4	T21	MS3	Female	23.6	SOD1	ENSG00000142168.14	76.0531		HTP0119A	T21	MS1	Female	50.9	SAA1.15515.2	7493.8
HTP0023A2	T21	MS2	Female	36.2	SOD1	ENSG00000142168.14	70.8713		HTP0119A	T21	MS1	Female	50.9	LCN2.2836.68	1107.6
HTP0025A3	T21	MS2	Female	25.7	SOD1	ENSG00000142168.14	81.2899		HTP0119A	T21	MS1	Female	50.9	BPI.4126.22	3336.3
HTP0036A2	T21	MS1	Female	32.1	SOD1	ENSG00000142168.14	82.0957		HTP0119A	T21	MS1	Female	50.9	IL1RN.5353.89	1514.4
HTP0050A3	T21	MS3	Female	22.8	SOD1	ENSG00000142168.14	98.4248		HTP0119A	T21	MS1	Female	50.9	PROK2.10754.113	1625.4
HTP0052A2	T21	MS1	Female	29.9	SOD1	ENSG00000142168.14	64.7434		HTP0591A	T21	MS2	Male	31.9	MPO.2580.83	12913.3
HTP0053A2	T21	MS1	Female	26.3	SOD1	ENSG00000142168.14	68.7495		HTP0591A	T21	MS2	Male	31.9	CRP.4337.49	9417.7
HTP0054A2	T21	MS3	Male	21.7	SOD1	ENSG00000142168.14	60.0243		HTP0591A	T21	MS2	Male	31.9	SAA1.15515.2	11539.3
HTP0066A2	T21	MS1	Male	14.7	SOD1	ENSG00000142168.14	70.2835		HTP0591A	T21	MS2	Male	31.9	PROK2.10754.113	3205.1
HTP0070A3	T21	MS3	Male	24.9	SOD1	ENSG00000142168.14	48.1359		HTP0591A	T21	MS2	Male	31.9	BPI.4126.22	9468.2
HTP0073A2	T21	MS3	Male	54.7	SOD1	ENSG00000142168.14	64.6666		HTP0591A	T21	MS2	Male	31.9	IL6.4673.13	202.9
HTP0080A2	T21	MS1	Female	34.8	SOD1	ENSG00000142168.14	101.719		HTP0591A	T21	MS2	Male	31.9	IL1RN.5353.89	1538.9
HTP0101A2	T21	MS3	Female	31.3	SOD1	ENSG00000142168.14	46.0677		HTP0591A	T21	MS2	Male	31.9	LCN2.2836.68	1013
HTP0103A2	T21	MS1	Female	1.6	SOD1	ENSG00000142168.14	124.182		HTP0354A	T21	MS1	Male	6	BPI.4126.22	3266.6
HTP0107A3	T21	MS2	Female	33.7	SOD1	ENSG00000142168.14	62.5964		HTP0354A	T21	MS1	Male	6	CRP.4337.49	3964.1
HTP0109A3	T21	MS1	Female	49	SOD1	ENSG00000142168.14	88.0876		HTP0354A	T21	MS1	Male	6	PROK2.10754.113	2265.3
HTP0112A3	T21	MS3	Female	36	SOD1	ENSG00000142168.14	69.2079		HTP0354A	T21	MS1	Male	6	SAA1.15515.2	6998.1
HTP0116A2	T21	MS1	Male	10.9	SOD1	ENSG00000142168.14	126.236		HTP0354A	T21	MS1	Male	6	IL1RN.5353.89	1677.1
HTP0119A	T21	MS1	Female	50.9	SOD1	ENSG00000142168.14	56.1007		HTP0354A	T21	MS1	Male	6	MPO.2580.83	8323.3
HTP0151A	T21	MS3	Male	27.4	SOD1	ENSG00000142168.14	63.0462		HTP0354A	T21	MS1	Male	6	LCN2.2836.68	1083.8
HTP0198A3	T21	MS2	Male	36.3	SOD1	ENSG00000142168.14	82.1028		HTP0354A	T21	MS1	Male	6	IL6.4673.13	242.7
HTP0207A4	T21	MS1	Female	25.2	SOD1	ENSG00000142168.14	81.6496		HTP0241A2	T21	MS3	Female	17.9	SAA1.15515.2	5796.6
HTP0211A3	T21	MS2	Male	29.7	SOD1	ENSG00000142168.14	99.0812		HTP0241A2	T21	MS3	Female	17.9	IL1RN.5353.89	1864.7
HTP0213A3	T21	MS2	Male	46.3	SOD1	ENSG00000142168.14	104.268		HTP0241A2	T21	MS3	Female	17.9	CRP.4337.49	5321.1
HTP0219A2	T21	MS2	Female	19.5	SOD1	ENSG00000142168.14	60.6931		HTP0241A2	T21	MS3	Female	17.9	PROK2.10754.113	6128
HTP0226A3	T21	MS1	Male	52.4	SOD1	ENSG00000142168.14	100.637		HTP0241A2	T21	MS3	Female	17.9	MPO.2580.83	20033.4
HTP0230A2	T21	MS3	Female	39.6	SOD1	ENSG00000142168.14	55.2779		HTP0241A2	T21	MS3	Female	17.9	IL6.4673.13	253.6
HTP0236A2	T21	MS1	Male	11.3	SOD1	ENSG00000142168.14	82.6218		HTP0241A2	T21	MS3	Female	17.9	LCN2.2836.68	1397.4
HTP0238A3	T21	MS2	Male	41.5	SOD1	ENSG00000142168.14	77.6209		HTP0241A2	T21	MS3	Female	17.9	BPI.4126.22	8564.2
HTP0241A2	T21	MS3	Female	17.9	SOD1	ENSG00000142168.14	57.4005		HTP0662A	T21	MS1	Female	26.1	SAA1.15515.2	121216
HTP0243A3	T21	MS3	Female	15.1	SOD1	ENSG00000142168.14	58.1074		HTP0662A	T21	MS1	Female	26.1	IL1RN.5353.89	2106.5
HTP0247A2	T21	MS3	Male	22.5	SOD1	ENSG00000142168.14	56.565		HTP0662A	T21	MS1	Female	26.1	BPI.4126.22	6248.9
HTP0249A2	T21	MS2	Female	34	SOD1	ENSG00000142168.14	56.5782		HTP0662A	T21	MS1	Female	26.1	PROK2.10754.113	2844.3
HTP0251A2	T21	MS3	Female	34.3	SOD1	ENSG00000142168.14	64.3475		HTP0662A	T21	MS1	Female	26.1	MPO.2580.83	15836.3
HTP0254A2	T21	MS2	Male	33.8	SOD1	ENSG00000142168.14	71.4749		HTP0662A	T21	MS1	Female	26.1	LCN2.2836.68	1389.9
HTP0259A2	T21	MS3	Female	32.6	SOD1	ENSG00000142168.14	59.302		HTP0662A	T21	MS1	Female	26.1	IL6.4673.13	240.7
HTP0261A2	T21	MS1	Male	22.9	SOD1	ENSG00000142168.14	100.437		HTP0662A	T21	MS1	Female	26.1	CRP.4337.49	54209.1
HTP0262A2	T21	MS3	Female	14.3	SOD1	ENSG00000142168.14	61.0834		HTP0408A	T21	MS1	Male	40.6	BPI.4126.22	4474.8
HTP0263A2	T21	MS2	Female	12.4	SOD1	ENSG00000142168.14	70.379		HTP0408A	T21	MS1	Male	40.6	PROK2.10754.113	3112.2
HTP0277A3	T21	MS1	Female	37.2	SOD1	ENSG00000142168.14	84.4524		HTP0408A	T21	MS1	Male	40.6	IL1RN.5353.89	1724.2
HTP0293A	T21	MS3	Male	6.2	SOD1	ENSG00000142168.14	46.9886		HTP0408A	T21	MS1	Male	40.6	SAA1.15515.2	8806.6
HTP0295A	T21	MS3	Male	51.2	SOD1	ENSG00000142168.14	61.0641		HTP0408A	T21	MS1	Male	40.6	CRP.4337.49	12436.4
HTP0296A	T21	MS3	Male	55.1	SOD1	ENSG00000142168.14	72.2606		HTP0408A	T21	MS1	Male	40.6	LCN2.2836.68	1317.6
HTP0298A	T21	MS1	Female	25.8	SOD1	ENSG00000142168.14	69.6712		HTP0408A	T21	MS1	Male	40.6	IL6.4673.13	209.2
HTP0300A	T21	MS1	Female	30.8	SOD1	ENSG00000142168.14	99.8247		HTP0408A	T21	MS1	Male	40.6	MPO.2580.83	12991.3
HTP0301A3	T21	MS2	Female	24	SOD1	ENSG00000142168.14	122.212		HTP0547A	T21	MS2	Female	26	PROK2.10754.113	2451
HTP0306A	T21	MS3	Male	23.2	SOD1	ENSG00000142168.14	48.569		HTP0547A	T21	MS2	Female	26	LCN2.2836.68	1399.7
HTP0312A2	T21	MS1	Female	35.7	SOD1	ENSG00000142168.14	94.5802		HTP0547A	T21	MS2	Female	26	MPO.2580.83	14321
HTP0318A3	T21	MS1	Male	30.5	SOD1	ENSG00000142168.14	122.926		HTP0547A	T21	MS2	Female	26	BPI.4126.22	4296.2
HTP0320A2	T21	MS3	Female	33.7	SOD1	ENSG00000142168.14	51.9236		HTP0547A	T21	MS2	Female	26	SAA1.15515.2	13057.8
HTP0321A	T21	MS3	Female	14	SOD1	ENSG00000142168.14	82.9048		HTP0547A	T21	MS2	Female	26	IL1RN.5353.89	2062.9
HTP0323A	T21	MS3	Male	3.8	SOD1	ENSG00000142168.14	55.269		HTP0547A	T21	MS2	Female	26	CRP.4337.49	43681.9
HTP0324A2	T21	MS1	Male	22	SOD1	ENSG00000142168.14	99.7792		HTP0547A	T21	MS2	Female	26	IL6.4673.13	240
HTP0325A	T21	MS3	Male	13.4	SOD1	ENSG00000142168.14	72.3298		HTP0645A	T21	MS1	Male	28.4	LCN2.2836.68	1833.6
HTP0327A	T21	MS1	Male	6.5	SOD1	ENSG00000142168.14	82.9001		HTP0645A	T21	MS1	Male	28.4	MPO.2580.83	11552.8
HTP0329A2	T21	MS3	Female	19.5	SOD1	ENSG00000142168.14	84.0431		HTP0645A	T21	MS1	Male	28.4	BPI.4126.22	11594.6
HTP0330A	T21	MS1	Male	6.1	SOD1	ENSG00000142168.14	94.4408		HTP0645A	T21	MS1	Male	28.4	IL1RN.5353.89	1775.4
HTP0331A	T21	MS3	Male	23.1	SOD1	ENSG00000142168.14	63.2157		HTP0645A	T21	MS1	Male	28.4	IL6.4673.13	251
HTP0333A2	T21	MS3	Female	30.3	SOD1	ENSG00000142168.14	57.8095		HTP0645A	T21	MS1	Male	28.4	CRP.4337.49	46655.9
HTP0334A2	T21	MS1	Male	44.1	SOD1	ENSG00000142168.14	97.7124		HTP0645A	T21	MS1	Male	28.4	SAA1.15515.2	60115
HTP0335A2	T21	MS2	Female	57.6	SOD1	ENSG00000142168.14	93.6644		HTP0645A	T21	MS1	Male	28.4	PROK2.10754.113	3152.2
HTP0336A	T21	MS1	Female	8.7	SOD1	ENSG00000142168.14	102.303		HTP0604A	T21	MS3	Female	26.6	BPI.4126.22	9386.7
HTP0337A	T21	MS3	Male	22.2	SOD1	ENSG00000142168.14	58.0609		HTP0604A	T21	MS3	Female	26.6	CRP.4337.49	25266.2
HTP0339A	T21	MS1	Male	16.1	SOD1	ENSG00000142168.14	107.857		HTP0604A	T21	MS3	Female	26.6	SAA1.15515.2	6814.5
HTP0340A	T21	MS3	Female	18.6	SOD1	ENSG00000142168.14	69.9892		HTP0604A	T21	MS3	Female	26.6	IL1RN.5353.89	1771.4
HTP0341A	T21	MS1	Male	2.6	SOD1	ENSG00000142168.14	90.6001		HTP0604A	T21	MS3	Female	26.6	IL6.4673.13	217.5
HTP0342A	T21	MS1	Female	13.6	SOD1	ENSG00000142168.14	107.532		HTP0604A	T21	MS3	Female	26.6	MPO.2580.83	17042.2
HTP0345A	T21	MS3	Female	52.7	SOD1	ENSG00000142168.14	43.162		HTP0604A	T21	MS3	Female	26.6	LCN2.2836.68	1211.4
HTP0354A	T21	MS1	Male	6	SOD1	ENSG00000142168.14	102.133		HTP0604A	T21	MS3	Female	26.6	PROK2.10754.113	2358.1
HTP0357A	T21	MS1	Male	3.8	SOD1	ENSG00000142168.14	114.705		HTP0249A2	T21	MS2	Female	34	BPI.4126.22	2635.9
HTP0364A	T21	MS3	Male	13.7	SOD1	ENSG00000142168.14	45.9225		HTP0249A2	T21	MS2	Female	34	CRP.4337.49	1032.3
HTP0367A	T21	MS1	Male	13.6	SOD1	ENSG00000142168.14	88.1101		HTP0249A2	T21	MS2	Female	34	IL6.4673.13	180.9
HTP0368A	T21	MS1	Male	15.2	SOD1	ENSG00000142168.14	68.3306		HTP0249A2	T21	MS2	Female	34	IL1RN.5353.89	1387
HTP0370A	T21	MS1	Male	20.2	SOD1	ENSG00000142168.14	96.0636		HTP0249A2	T21	MS2	Female	34	SAA1.15515.2	8926.9
HTP0373A	T21	MS1	Male	56.7	SOD1	ENSG00000142168.14	78.7025		HTP0249A2	T21	MS2	Female	34	MPO.2580.83	12989.6
HTP0374A	T21	MS2	Male	25.5	SOD1	ENSG00000142168.14	80.8553		HTP0249A2	T21	MS2	Female	34	PROK2.10754.113	2170.2
HTP0375A	T21	MS1	Female	10.9	SOD1	ENSG00000142168.14	100.462		HTP0249A2	T21	MS2	Female	34	LCN2.2836.68	948.2
HTP0378A	T21	MS3	Female	31.4	SOD1	ENSG00000142168.14	49.5484		HTP0406A	T21	MS2	Female	9.2	BPI.4126.22	1890
HTP0379A	T21	MS1	Female	35.4	SOD1	ENSG00000142168.14	76.573		HTP0406A	T21	MS2	Female	9.2	SAA1.15515.2	4088.8
HTP0380A	T21	MS2	Male	25.8	SOD1	ENSG00000142168.14	63.667		HTP0406A	T21	MS2	Female	9.2	MPO.2580.83	7780.5
HTP0381A	T21	MS2	Male	25.4	SOD1	ENSG00000142168.14	86.7926		HTP0406A	T21	MS2	Female	9.2	IL1RN.5353.89	1349.5
HTP0382A	T21	MS3	Male	39.5	SOD1	ENSG00000142168.14	41.2764		HTP0406A	T21	MS2	Female	9.2	IL6.4673.13	234.7
HTP0384A	T21	MS3	Female	27.8	SOD1	ENSG00000142168.14	67.6446		HTP0406A	T21	MS2	Female	9.2	CRP.4337.49	4437.7
HTP0385A	T21	MS3	Male	25.6	SOD1	ENSG00000142168.14	53.3283		HTP0406A	T21	MS2	Female	9.2	PROK2.10754.113	1553.1
HTP0386A	T21	MS2	Male	6.8	SOD1	ENSG00000142168.14	72.0186		HTP0406A	T21	MS2	Female	9.2	LCN2.2836.68	830.3
HTP0387A	T21	MS1	Female	33.3	SOD1	ENSG00000142168.14	98.1421		HTP0613A	T21	MS3	Female	10.3	BPI.4126.22	6916
HTP0388A	T21	MS1	Female	37.5	SOD1	ENSG00000142168.14	126.33		HTP0613A	T21	MS3	Female	10.3	IL1RN.5353.89	2039
HTP0389A	T21	MS1	Female	20.1	SOD1	ENSG00000142168.14	74.9035		HTP0613A	T21	MS3	Female	10.3	SAA1.15515.2	6891.4
HTP0390A	T21	MS3	Female	15.5	SOD1	ENSG00000142168.14	53.8034		HTP0613A	T21	MS3	Female	10.3	IL6.4673.13	292.4
HTP0391A	T21	MS1	Male	26.8	SOD1	ENSG00000142168.14	81.1569		HTP0613A	T21	MS3	Female	10.3	CRP.4337.49	2661.6
HTP0392A	T21	MS3	Male	32.4	SOD1	ENSG00000142168.14	59.1844		HTP0613A	T21	MS3	Female	10.3	MPO.2580.83	11986.9
HTP0393A	T21	MS2	Female	39.8	SOD1	ENSG00000142168.14	44.6243		HTP0613A	T21	MS3	Female	10.3	PROK2.10754.113	2626.1
HTP0394A	T21	MS2	Female	23.6	SOD1	ENSG00000142168.14	74.6516		HTP0613A	T21	MS3	Female	10.3	LCN2.2836.68	1174.5
HTP0395A	T21	MS2	Male	35.2	SOD1	ENSG00000142168.14	89.0066		HTP0262A2	T21	MS3	Female	14.3	CRP.4337.49	20415
HTP0396A	T21	MS3	Male	15.9	SOD1	ENSG00000142168.14	35.7703		HTP0262A2	T21	MS3	Female	14.3	IL6.4673.13	359.3
HTP0397A	T21	MS1	Male	38.7	SOD1	ENSG00000142168.14	87.8708		HTP0262A2	T21	MS3	Female	14.3	IL1RN.5353.89	1538.2
HTP0398A	T21	MS2	Female	17.5	SOD1	ENSG00000142168.14	132.949		HTP0262A2	T21	MS3	Female	14.3	SAA1.15515.2	5927.6
HTP0399A2	T21	MS3	Male	33.1	SOD1	ENSG00000142168.14	43.6702		HTP0262A2	T21	MS3	Female	14.3	MPO.2580.83	17808.8
HTP0400A	T21	MS1	Male	14.9	SOD1	ENSG00000142168.14	119.314		HTP0262A2	T21	MS3	Female	14.3	PROK2.10754.113	1777.4
HTP0401A	T21	MS3	Female	34.6	SOD1	ENSG00000142168.14	57.9481		HTP0262A2	T21	MS3	Female	14.3	LCN2.2836.68	1146
HTP0402A	T21	MS1	Male	35.9	SOD1	ENSG00000142168.14	79.0813		HTP0262A2	T21	MS3	Female	14.3	BPI.4126.22	2900.8
HTP0403A	T21	MS3	Male	13.4	SOD1	ENSG00000142168.14	61.9966		HTP0458A	T21	MS3	Male	20	CRP.4337.49	33929.3
HTP0404A	T21	MS3	Female	12.5	SOD1	ENSG00000142168.14	42.5991		HTP0458A	T21	MS3	Male	20	IL6.4673.13	235.9
HTP0405A	T21	MS3	Male	26.1	SOD1	ENSG00000142168.14	64.5824		HTP0458A	T21	MS3	Male	20	SAA1.15515.2	23192.7
HTP0406A	T21	MS2	Female	9.2	SOD1	ENSG00000142168.14	97.6048		HTP0458A	T21	MS3	Male	20	IL1RN.5353.89	1694.8
HTP0407A	T21	MS3	Male	43.5	SOD1	ENSG00000142168.14	68.8965		HTP0458A	T21	MS3	Male	20	PROK2.10754.113	2705.5
HTP0408A	T21	MS1	Male	40.6	SOD1	ENSG00000142168.14	93.1991		HTP0458A	T21	MS3	Male	20	MPO.2580.83	20101.2
HTP0409A	T21	MS2	Female	21.2	SOD1	ENSG00000142168.14	69.5709		HTP0458A	T21	MS3	Male	20	LCN2.2836.68	1165.6
HTP0410A	T21	MS2	Male	24	SOD1	ENSG00000142168.14	74.4829		HTP0458A	T21	MS3	Male	20	BPI.4126.22	5452.1
HTP0411A	T21	MS3	Female	18.7	SOD1	ENSG00000142168.14	76.8055		HTP0552A	T21	MS2	Male	17	PROK2.10754.113	2089.2
HTP0412A	T21	MS3	Male	20.7	SOD1	ENSG00000142168.14	63.9716		HTP0552A	T21	MS2	Male	17	LCN2.2836.68	958
HTP0413A	T21	MS2	Female	22.5	SOD1	ENSG00000142168.14	95.7544		HTP0552A	T21	MS2	Male	17	CRP.4337.49	11465.7
HTP0414A	T21	MS3	Female	21.8	SOD1	ENSG00000142168.14	63.767		HTP0552A	T21	MS2	Male	17	MPO.2580.83	11325.6
HTP0415A	T21	MS3	Female	8.3	SOD1	ENSG00000142168.14	52.3462		HTP0552A	T21	MS2	Male	17	IL6.4673.13	219.6
HTP0418A	T21	MS1	Male	3.8	SOD1	ENSG00000142168.14	156.056		HTP0552A	T21	MS2	Male	17	SAA1.15515.2	7439.5
HTP0419A	T21	MS1	Male	20.8	SOD1	ENSG00000142168.14	130.068		HTP0552A	T21	MS2	Male	17	IL1RN.5353.89	1790.2
HTP0420A	T21	MS1	Male	6.4	SOD1	ENSG00000142168.14	136.578		HTP0552A	T21	MS2	Male	17	BPI.4126.22	3407.7
HTP0421A	T21	MS3	Male	13.7	SOD1	ENSG00000142168.14	68.2986		HTP0465A	T21	MS3	Female	6.8	MPO.2580.83	16723.7
HTP0423A	T21	MS2	Male	23.9	SOD1	ENSG00000142168.14	103.117		HTP0465A	T21	MS3	Female	6.8	IL1RN.5353.89	18470.6
HTP0424A	T21	MS2	Female	4	SOD1	ENSG00000142168.14	94.5031		HTP0465A	T21	MS3	Female	6.8	CRP.4337.49	7810.4
HTP0425A	T21	MS2	Male	19.1	SOD1	ENSG00000142168.14	58.3871		HTP0465A	T21	MS3	Female	6.8	PROK2.10754.113	4772.6
HTP0426A	T21	MS3	Male	17.5	SOD1	ENSG00000142168.14	59.3664		HTP0465A	T21	MS3	Female	6.8	LCN2.2836.68	916.1
HTP0428A	T21	MS2	Male	27.5	SOD1	ENSG00000142168.14	134.551		HTP0465A	T21	MS3	Female	6.8	SAA1.15515.2	20539.8
HTP0430A	T21	MS2	Male	13.9	SOD1	ENSG00000142168.14	81.0693		HTP0465A	T21	MS3	Female	6.8	IL6.4673.13	308.4
HTP0431A2	T21	MS2	Female	20.9	SOD1	ENSG00000142168.14	117.348		HTP0465A	T21	MS3	Female	6.8	BPI.4126.22	5681.2
HTP0434A	T21	MS3	Female	25.9	SOD1	ENSG00000142168.14	48.5835		HTP0251A2	T21	MS3	Female	34.3	CRP.4337.49	58780.9
HTP0435A2	T21	MS1	Male	36.2	SOD1	ENSG00000142168.14	75.2273		HTP0251A2	T21	MS3	Female	34.3	MPO.2580.83	14640.5
HTP0436A	T21	MS3	Female	32.8	SOD1	ENSG00000142168.14	58.1001		HTP0251A2	T21	MS3	Female	34.3	LCN2.2836.68	1832.9
HTP0437A	T21	MS2	Male	24.9	SOD1	ENSG00000142168.14	96.3447		HTP0251A2	T21	MS3	Female	34.3	BPI.4126.22	8241.8
HTP0438A	T21	MS1	Female	19.9	SOD1	ENSG00000142168.14	80.7213		HTP0251A2	T21	MS3	Female	34.3	IL1RN.5353.89	2134.1
HTP0439A2	T21	MS3	Male	40.8	SOD1	ENSG00000142168.14	54.518		HTP0251A2	T21	MS3	Female	34.3	SAA1.15515.2	29744.9
HTP0440A	T21	MS2	Male	20.9	SOD1	ENSG00000142168.14	92.1863		HTP0251A2	T21	MS3	Female	34.3	PROK2.10754.113	2878.4
HTP0442A2	T21	MS1	Female	9.5	SOD1	ENSG00000142168.14	72.7045		HTP0251A2	T21	MS3	Female	34.3	IL6.4673.13	355.6
HTP0443A2	T21	MS3	Male	17.9	SOD1	ENSG00000142168.14	59.5823		HTP0643A	T21	MS3	Male	29.7	MPO.2580.83	10928.2
HTP0445A	T21	MS2	Female	38.8	SOD1	ENSG00000142168.14	54.6299		HTP0643A	T21	MS3	Male	29.7	LCN2.2836.68	1323.3
HTP0446A	T21	MS1	Female	31.7	SOD1	ENSG00000142168.14	91.8981		HTP0643A	T21	MS3	Male	29.7	CRP.4337.49	32660.8
HTP0448A	T21	MS2	Male	21.5	SOD1	ENSG00000142168.14	87.0146		HTP0643A	T21	MS3	Male	29.7	SAA1.15515.2	7740.5
HTP0449A	T21	MS2	Male	20.8	SOD1	ENSG00000142168.14	67.6223		HTP0643A	T21	MS3	Male	29.7	IL1RN.5353.89	1392.4
HTP0450A	T21	MS1	Male	15.4	SOD1	ENSG00000142168.14	97.5248		HTP0643A	T21	MS3	Male	29.7	BPI.4126.22	1506.3
HTP0451A	T21	MS1	Male	32.5	SOD1	ENSG00000142168.14	137.936		HTP0643A	T21	MS3	Male	29.7	IL6.4673.13	254.1
HTP0452A	T21	MS2	Female	16.6	SOD1	ENSG00000142168.14	121.249		HTP0643A	T21	MS3	Male	29.7	PROK2.10754.113	1764.9
HTP0454A	T21	MS3	Male	21.7	SOD1	ENSG00000142168.14	65.2678		HTP0569A	T21	MS2	Male	22.9	SAA1.15515.2	12303.3
HTP0456A	T21	MS2	Male	7.3	SOD1	ENSG00000142168.14	108.41		HTP0569A	T21	MS2	Male	22.9	BPI.4126.22	2075.3
HTP0458A	T21	MS3	Male	20	SOD1	ENSG00000142168.14	46.7313		HTP0569A	T21	MS2	Male	22.9	CRP.4337.49	30225.7
HTP0459A	T21	MS1	Male	13.7	SOD1	ENSG00000142168.14	73.4234		HTP0569A	T21	MS2	Male	22.9	LCN2.2836.68	1001
HTP0460A	T21	MS1	Male	20.3	SOD1	ENSG00000142168.14	73.16		HTP0569A	T21	MS2	Male	22.9	IL6.4673.13	274.2
HTP0461A	T21	MS1	Female	12.5	SOD1	ENSG00000142168.14	102.181		HTP0569A	T21	MS2	Male	22.9	MPO.2580.83	11616.5
HTP0462A	T21	MS1	Male	38.6	SOD1	ENSG00000142168.14	120.507		HTP0569A	T21	MS2	Male	22.9	IL1RN.5353.89	1615.4
HTP0463A	T21	MS1	Female	28.3	SOD1	ENSG00000142168.14	95.9066		HTP0569A	T21	MS2	Male	22.9	PROK2.10754.113	2479.6
HTP0464A	T21	MS3	Male	22.7	SOD1	ENSG00000142168.14	69.0625		HTP0550A	T21	MS1	Female	15.2	SAA1.15515.2	7321.1
HTP0465A	T21	MS3	Female	6.8	SOD1	ENSG00000142168.14	53.9423		HTP0550A	T21	MS1	Female	15.2	MPO.2580.83	5254.7
HTP0467A	T21	MS2	Female	32.5	SOD1	ENSG00000142168.14	67.1963		HTP0550A	T21	MS1	Female	15.2	CRP.4337.49	29317.2
HTP0468A2	T21	MS2	Male	29.7	SOD1	ENSG00000142168.14	91.048		HTP0550A	T21	MS1	Female	15.2	IL1RN.5353.89	1604.2
HTP0469A	T21	MS2	Female	16.7	SOD1	ENSG00000142168.14	130.545		HTP0550A	T21	MS1	Female	15.2	BPI.4126.22	2840.7
HTP0471A	T21	MS1	Female	9	SOD1	ENSG00000142168.14	101.214		HTP0550A	T21	MS1	Female	15.2	IL6.4673.13	226.5
HTP0473A	T21	MS1	Male	17.1	SOD1	ENSG00000142168.14	108.389		HTP0550A	T21	MS1	Female	15.2	LCN2.2836.68	864.8
HTP0475A	T21	MS1	Female	22	SOD1	ENSG00000142168.14	121.914		HTP0550A	T21	MS1	Female	15.2	PROK2.10754.113	2045.8
HTP0476A	T21	MS2	Female	11.1	SOD1	ENSG00000142168.14	98.46		HTP0537A	T21	MS2	Female	51.9	IL1RN.5353.89	2522.5
HTP0477A	T21	MS1	Male	3.4	SOD1	ENSG00000142168.14	132.574		HTP0537A	T21	MS2	Female	51.9	MPO.2580.83	12458.3
HTP0478A	T21	MS1	Female	40.3	SOD1	ENSG00000142168.14	81.2634		HTP0537A	T21	MS2	Female	51.9	PROK2.10754.113	5503.7
HTP0479A	T21	MS1	Male	3.7	SOD1	ENSG00000142168.14	81.9803		HTP0537A	T21	MS2	Female	51.9	BPI.4126.22	5462.5
HTP0480A	T21	MS1	Female	21.9	SOD1	ENSG00000142168.14	73.7658		HTP0537A	T21	MS2	Female	51.9	CRP.4337.49	43330.3
HTP0482A	T21	MS2	Male	19.3	SOD1	ENSG00000142168.14	91.9573		HTP0537A	T21	MS2	Female	51.9	SAA1.15515.2	7268.8
HTP0484A	T21	MS3	Male	5.6	SOD1	ENSG00000142168.14	69.1112		HTP0537A	T21	MS2	Female	51.9	IL6.4673.13	300.6
HTP0485A	T21	MS2	Female	5.7	SOD1	ENSG00000142168.14	63.8043		HTP0537A	T21	MS2	Female	51.9	LCN2.2836.68	992.5
HTP0487A	T21	MS2	Male	4.6	SOD1	ENSG00000142168.14	63.2273		HTP0654A	T21	MS1	Female	26.9	LCN2.2836.68	1696.7
HTP0488A	T21	MS1	Male	5.4	SOD1	ENSG00000142168.14	74.0766		HTP0654A	T21	MS1	Female	26.9	PROK2.10754.113	2511.8
HTP0491A	T21	MS1	Male	6.5	SOD1	ENSG00000142168.14	97.4461		HTP0654A	T21	MS1	Female	26.9	MPO.2580.83	16789.9
HTP0494A	T21	MS2	Female	7.1	SOD1	ENSG00000142168.14	92.1569		HTP0654A	T21	MS1	Female	26.9	SAA1.15515.2	8340.9
HTP0501A	T21	MS3	Male	4	SOD1	ENSG00000142168.14	68.8876		HTP0654A	T21	MS1	Female	26.9	CRP.4337.49	5439.6
HTP0507A	T21	MS3	Male	8.2	SOD1	ENSG00000142168.14	56.4628		HTP0654A	T21	MS1	Female	26.9	IL1RN.5353.89	1709.6
HTP0510A	T21	MS1	Female	23	SOD1	ENSG00000142168.14	96.2216		HTP0654A	T21	MS1	Female	26.9	BPI.4126.22	3124.8
HTP0512A	T21	MS3	Male	30	SOD1	ENSG00000142168.14	66.6562		HTP0654A	T21	MS1	Female	26.9	IL6.4673.13	268.8
HTP0515A	T21	MS3	Male	13.1	SOD1	ENSG00000142168.14	98.1864		HTP0618A	T21	MS3	Female	37	CRP.4337.49	63732.7
HTP0516A	T21	MS1	Male	39.1	SOD1	ENSG00000142168.14	124.906		HTP0618A	T21	MS3	Female	37	LCN2.2836.68	1320.6
HTP0517A	T21	MS2	Male	2.7	SOD1	ENSG00000142168.14	114.795		HTP0618A	T21	MS3	Female	37	PROK2.10754.113	4236
HTP0519A	T21	MS1	Male	2	SOD1	ENSG00000142168.14	119.13		HTP0618A	T21	MS3	Female	37	BPI.4126.22	7242.3
HTP0525A	T21	MS1	Female	34.2	SOD1	ENSG00000142168.14	95.3233		HTP0618A	T21	MS3	Female	37	MPO.2580.83	14366.2
HTP0530A	T21	MS3	Female	39.6	SOD1	ENSG00000142168.14	49.9112		HTP0618A	T21	MS3	Female	37	IL1RN.5353.89	2127.2
HTP0531A	T21	MS3	Female	3.5	SOD1	ENSG00000142168.14	67.8406		HTP0618A	T21	MS3	Female	37	SAA1.15515.2	34950.1
HTP0534A	T21	MS1	Male	36.9	SOD1	ENSG00000142168.14	85.6998		HTP0618A	T21	MS3	Female	37	IL6.4673.13	304.1
HTP0535A	T21	MS3	Male	23.6	SOD1	ENSG00000142168.14	67.8511		HTP0403A	T21	MS3	Male	13.4	MPO.2580.83	12607.3
HTP0537A	T21	MS2	Female	51.9	SOD1	ENSG00000142168.14	50.9324		HTP0403A	T21	MS3	Male	13.4	IL1RN.5353.89	2147.8
HTP0538A	T21	MS3	Male	28.4	SOD1	ENSG00000142168.14	52.7383		HTP0403A	T21	MS3	Male	13.4	BPI.4126.22	4273.1
HTP0539A	T21	MS2	Female	42.8	SOD1	ENSG00000142168.14	52.4102		HTP0403A	T21	MS3	Male	13.4	IL6.4673.13	203.2
HTP0540A	T21	MS1	Female	14.5	SOD1	ENSG00000142168.14	71.6871		HTP0403A	T21	MS3	Male	13.4	CRP.4337.49	9399.3
HTP0541A	T21	MS2	Male	29.7	SOD1	ENSG00000142168.14	121.559		HTP0403A	T21	MS3	Male	13.4	SAA1.15515.2	6709.1
HTP0542A	T21	MS2	Male	27.8	SOD1	ENSG00000142168.14	87.7465		HTP0403A	T21	MS3	Male	13.4	PROK2.10754.113	1426.1
HTP0543A	T21	MS2	Male	36.9	SOD1	ENSG00000142168.14	116.19		HTP0403A	T21	MS3	Male	13.4	LCN2.2836.68	1125.3
HTP0544A	T21	MS2	Male	38.1	SOD1	ENSG00000142168.14	114.722		HTP0425A	T21	MS2	Male	19.1	SAA1.15515.2	6917.7
HTP0545A	T21	MS1	Male	18.1	SOD1	ENSG00000142168.14	65.9905		HTP0425A	T21	MS2	Male	19.1	IL1RN.5353.89	1517.9
HTP0546A	T21	MS2	Female	51.4	SOD1	ENSG00000142168.14	66.8065		HTP0425A	T21	MS2	Male	19.1	MPO.2580.83	12304.7
HTP0547A	T21	MS2	Female	26	SOD1	ENSG00000142168.14	73.1014		HTP0425A	T21	MS2	Male	19.1	LCN2.2836.68	981.8
HTP0548A	T21	MS3	Female	46.2	SOD1	ENSG00000142168.14	38.6275		HTP0425A	T21	MS2	Male	19.1	PROK2.10754.113	2612.3
HTP0549A	T21	MS3	Female	20.6	SOD1	ENSG00000142168.14	55.9913		HTP0425A	T21	MS2	Male	19.1	IL6.4673.13	191.4
HTP0550A	T21	MS1	Female	15.2	SOD1	ENSG00000142168.14	76.595		HTP0425A	T21	MS2	Male	19.1	CRP.4337.49	6180.2
HTP0552A	T21	MS2	Male	17	SOD1	ENSG00000142168.14	82.8571		HTP0425A	T21	MS2	Male	19.1	BPI.4126.22	6203.9
HTP0553A	T21	MS2	Female	18.2	SOD1	ENSG00000142168.14	116.333		HTP0610A	T21	MS3	Female	17	MPO.2580.83	26554.7
HTP0554A	T21	MS2	Male	23.1	SOD1	ENSG00000142168.14	90.7636		HTP0610A	T21	MS3	Female	17	PROK2.10754.113	6171.7
HTP0556A	T21	MS2	Male	28.3	SOD1	ENSG00000142168.14	71.0871		HTP0610A	T21	MS3	Female	17	LCN2.2836.68	1734.8
HTP0560A	T21	MS2	Male	50.1	SOD1	ENSG00000142168.14	82.2156		HTP0610A	T21	MS3	Female	17	CRP.4337.49	75058.8
HTP0561A	T21	MS3	Male	13.7	SOD1	ENSG00000142168.14	53.5259		HTP0610A	T21	MS3	Female	17	SAA1.15515.2	270573
HTP0563A	T21	MS2	Female	8.7	SOD1	ENSG00000142168.14	140.501		HTP0610A	T21	MS3	Female	17	BPI.4126.22	11253.3
HTP0564A	T21	MS1	Male	14.2	SOD1	ENSG00000142168.14	65.7265		HTP0610A	T21	MS3	Female	17	IL1RN.5353.89	10676.2
HTP0565A	T21	MS2	Male	22.5	SOD1	ENSG00000142168.14	77.3142		HTP0610A	T21	MS3	Female	17	IL6.4673.13	1394.6
HTP0566A	T21	MS2	Male	13.7	SOD1	ENSG00000142168.14	86.7356		HTP0325A	T21	MS3	Male	13.4	BPI.4126.22	6191.6
HTP0568A	T21	MS2	Male	28.3	SOD1	ENSG00000142168.14	75.3082		HTP0325A	T21	MS3	Male	13.4	CRP.4337.49	19741.6
HTP0569A	T21	MS2	Male	22.9	SOD1	ENSG00000142168.14	96.0005		HTP0325A	T21	MS3	Male	13.4	MPO.2580.83	15103.4
HTP0570A	T21	MS3	Male	38.8	SOD1	ENSG00000142168.14	65.4964		HTP0325A	T21	MS3	Male	13.4	SAA1.15515.2	6625
HTP0571A	T21	MS3	Male	13.1	SOD1	ENSG00000142168.14	48.5022		HTP0325A	T21	MS3	Male	13.4	IL6.4673.13	244.1
HTP0572A	T21	MS3	Male	24.4	SOD1	ENSG00000142168.14	55.5346		HTP0325A	T21	MS3	Male	13.4	IL1RN.5353.89	1878.3
HTP0574A	T21	MS3	Male	42.4	SOD1	ENSG00000142168.14	76.6418		HTP0325A	T21	MS3	Male	13.4	PROK2.10754.113	3797.3
HTP0575A	T21	MS2	Female	17.2	SOD1	ENSG00000142168.14	93.2035		HTP0325A	T21	MS3	Male	13.4	LCN2.2836.68	1102.5
HTP0577A	T21	MS2	Female	28.4	SOD1	ENSG00000142168.14	88.9754		HTP0340A	T21	MS3	Female	18.6	BPI.4126.22	3501.2
HTP0578A	T21	MS1	Male	25.7	SOD1	ENSG00000142168.14	68.8865		HTP0340A	T21	MS3	Female	18.6	CRP.4337.49	38891
HTP0580A	T21	MS1	Female	31.8	SOD1	ENSG00000142168.14	83.6441		HTP0340A	T21	MS3	Female	18.6	IL6.4673.13	212.8
HTP0581A	T21	MS2	Male	30.6	SOD1	ENSG00000142168.14	66.3282		HTP0340A	T21	MS3	Female	18.6	IL1RN.5353.89	1750.3
HTP0583A	T21	MS1	Female	6.2	SOD1	ENSG00000142168.14	98.9435		HTP0340A	T21	MS3	Female	18.6	SAA1.15515.2	7133.7
HTP0584A	T21	MS2	Male	29.3	SOD1	ENSG00000142168.14	67.01		HTP0340A	T21	MS3	Female	18.6	LCN2.2836.68	1367.8
HTP0585A	T21	MS3	Female	16.5	SOD1	ENSG00000142168.14	75.7348		HTP0340A	T21	MS3	Female	18.6	PROK2.10754.113	1128.1
HTP0586A	T21	MS3	Male	31.9	SOD1	ENSG00000142168.14	77.4262		HTP0340A	T21	MS3	Female	18.6	MPO.2580.83	20511.3
HTP0587A	T21	MS2	Male	4.3	SOD1	ENSG00000142168.14	93.2621		HTP0296A	T21	MS3	Male	55.1	SAA1.15515.2	41311
HTP0588A	T21	MS1	Female	19.2	SOD1	ENSG00000142168.14	99.0287		HTP0296A	T21	MS3	Male	55.1	BPI.4126.22	3601.1
HTP0589A	T21	MS3	Female	19	SOD1	ENSG00000142168.14	79.1144		HTP0296A	T21	MS3	Male	55.1	IL1RN.5353.89	1451.5
HTP0590A	T21	MS3	Male	16.8	SOD1	ENSG00000142168.14	69.2971		HTP0296A	T21	MS3	Male	55.1	IL6.4673.13	280.1
HTP0591A	T21	MS2	Male	31.9	SOD1	ENSG00000142168.14	78.6153		HTP0296A	T21	MS3	Male	55.1	CRP.4337.49	50105.8
HTP0592A	T21	MS2	Female	14.5	SOD1	ENSG00000142168.14	87.9305		HTP0296A	T21	MS3	Male	55.1	MPO.2580.83	11885.3
HTP0593A	T21	MS2	Male	11.7	SOD1	ENSG00000142168.14	77.3806		HTP0296A	T21	MS3	Male	55.1	LCN2.2836.68	1651.8
HTP0594A	T21	MS1	Male	30.1	SOD1	ENSG00000142168.14	72.1062		HTP0296A	T21	MS3	Male	55.1	PROK2.10754.113	2884.7
HTP0596A	T21	MS2	Female	28.3	SOD1	ENSG00000142168.14	78.0521		HTP0554A	T21	MS2	Male	23.1	CRP.4337.49	29609.4
HTP0597A	T21	MS2	Female	12.5	SOD1	ENSG00000142168.14	87.0577		HTP0554A	T21	MS2	Male	23.1	SAA1.15515.2	13204.8
HTP0598A	T21	MS3	Female	18	SOD1	ENSG00000142168.14	43.7216		HTP0554A	T21	MS2	Male	23.1	IL6.4673.13	311.4
HTP0599A	T21	MS3	Female	36.6	SOD1	ENSG00000142168.14	57.5708		HTP0554A	T21	MS2	Male	23.1	IL1RN.5353.89	2536.5
HTP0600A	T21	MS3	Male	10.8	SOD1	ENSG00000142168.14	43.5893		HTP0554A	T21	MS2	Male	23.1	LCN2.2836.68	867.6
HTP0602A	T21	MS3	Female	13.5	SOD1	ENSG00000142168.14	60.1157		HTP0554A	T21	MS2	Male	23.1	MPO.2580.83	12354.3
HTP0603A	T21	MS1	Female	12.7	SOD1	ENSG00000142168.14	84.1237		HTP0554A	T21	MS2	Male	23.1	BPI.4126.22	2484.6
HTP0604A	T21	MS3	Female	26.6	SOD1	ENSG00000142168.14	52.6516		HTP0554A	T21	MS2	Male	23.1	PROK2.10754.113	2316.6
HTP0605A	T21	MS3	Male	17.5	SOD1	ENSG00000142168.14	57.1254		HTP0412A	T21	MS3	Male	20.7	SAA1.15515.2	7628.6
HTP0607A	T21	MS2	Male	23.9	SOD1	ENSG00000142168.14	53.7127		HTP0412A	T21	MS3	Male	20.7	CRP.4337.49	12391.6
HTP0608A	T21	MS1	Female	32.5	SOD1	ENSG00000142168.14	74.7387		HTP0412A	T21	MS3	Male	20.7	MPO.2580.83	15136.6
HTP0609A	T21	MS1	Female	4	SOD1	ENSG00000142168.14	104.39		HTP0412A	T21	MS3	Male	20.7	IL1RN.5353.89	1457.4
HTP0610A	T21	MS3	Female	17	SOD1	ENSG00000142168.14	38.9785		HTP0412A	T21	MS3	Male	20.7	BPI.4126.22	12015.9
HTP0611A	T21	MS1	Female	23.9	SOD1	ENSG00000142168.14	77.6		HTP0412A	T21	MS3	Male	20.7	LCN2.2836.68	1723.7
HTP0612A	T21	MS1	Male	11.4	SOD1	ENSG00000142168.14	100.075		HTP0412A	T21	MS3	Male	20.7	PROK2.10754.113	2880.6
HTP0613A	T21	MS3	Female	10.3	SOD1	ENSG00000142168.14	78.0696		HTP0412A	T21	MS3	Male	20.7	IL6.4673.13	182.9
HTP0616A	T21	MS3	Male	19	SOD1	ENSG00000142168.14	41.3766		HTP0293A	T21	MS3	Male	6.2	SAA1.15515.2	6145.7
HTP0617A	T21	MS3	Male	30.5	SOD1	ENSG00000142168.14	53.268		HTP0293A	T21	MS3	Male	6.2	CRP.4337.49	4716
HTP0618A	T21	MS3	Female	37	SOD1	ENSG00000142168.14	61.3444		HTP0293A	T21	MS3	Male	6.2	MPO.2580.83	14486
HTP0619A	T21	MS3	Female	37	SOD1	ENSG00000142168.14	64.4602		HTP0293A	T21	MS3	Male	6.2	LCN2.2836.68	1031.4
HTP0620A	T21	MS3	Female	19.6	SOD1	ENSG00000142168.14	71.3897		HTP0293A	T21	MS3	Male	6.2	IL6.4673.13	214.6
HTP0621A	T21	MS2	Female	21.4	SOD1	ENSG00000142168.14	65.8484		HTP0293A	T21	MS3	Male	6.2	IL1RN.5353.89	1557.9
HTP0622A	T21	MS2	Female	26	SOD1	ENSG00000142168.14	76.2886		HTP0293A	T21	MS3	Male	6.2	BPI.4126.22	2953.4
HTP0623A	T21	MS2	Female	28.1	SOD1	ENSG00000142168.14	79.9536		HTP0293A	T21	MS3	Male	6.2	PROK2.10754.113	1676
HTP0624A	T21	MS2	Female	28.1	SOD1	ENSG00000142168.14	71.6704		HTP0380A	T21	MS2	Male	25.8	IL1RN.5353.89	1753.8
HTP0625A	T21	MS1	Male	40.1	SOD1	ENSG00000142168.14	53.8681		HTP0380A	T21	MS2	Male	25.8	MPO.2580.83	9949.9
HTP0626A	T21	MS2	Male	14.2	SOD1	ENSG00000142168.14	63.4593		HTP0380A	T21	MS2	Male	25.8	SAA1.15515.2	4756.8
HTP0627A	T21	MS3	Female	21.1	SOD1	ENSG00000142168.14	42.3091		HTP0380A	T21	MS2	Male	25.8	CRP.4337.49	20603.6
HTP0629A	T21	MS1	Female	7	SOD1	ENSG00000142168.14	100.168		HTP0380A	T21	MS2	Male	25.8	BPI.4126.22	2596.6
HTP0630A	T21	MS2	Male	39.9	SOD1	ENSG00000142168.14	83.1899		HTP0380A	T21	MS2	Male	25.8	LCN2.2836.68	890.3
HTP0631A	T21	MS1	Female	33	SOD1	ENSG00000142168.14	70.5191		HTP0380A	T21	MS2	Male	25.8	IL6.4673.13	233.1
HTP0632A	T21	MS2	Female	26.4	SOD1	ENSG00000142168.14	64.8847		HTP0380A	T21	MS2	Male	25.8	PROK2.10754.113	2968.7
HTP0633A	T21	MS1	Male	33.1	SOD1	ENSG00000142168.14	78.7401		HTP0452A	T21	MS2	Female	16.6	IL1RN.5353.89	1364.6
HTP0634A	T21	MS2	Male	20.4	SOD1	ENSG00000142168.14	105.506		HTP0452A	T21	MS2	Female	16.6	IL6.4673.13	191
HTP0637A	T21	MS3	Female	20.1	SOD1	ENSG00000142168.14	56.1895		HTP0452A	T21	MS2	Female	16.6	CRP.4337.49	30416.5
HTP0638A	T21	MS3	Female	32.7	SOD1	ENSG00000142168.14	34.2927		HTP0452A	T21	MS2	Female	16.6	PROK2.10754.113	2458.3
HTP0639A	T21	MS1	Male	27.3	SOD1	ENSG00000142168.14	60.7775		HTP0452A	T21	MS2	Female	16.6	BPI.4126.22	2384.3
HTP0641A	T21	MS1	Male	46.6	SOD1	ENSG00000142168.14	58.7313		HTP0452A	T21	MS2	Female	16.6	MPO.2580.83	12895.7
HTP0642A	T21	MS3	Female	25.2	SOD1	ENSG00000142168.14	53.2072		HTP0452A	T21	MS2	Female	16.6	SAA1.15515.2	26470.6
HTP0643A	T21	MS3	Male	29.7	SOD1	ENSG00000142168.14	39.53		HTP0452A	T21	MS2	Female	16.6	LCN2.2836.68	1306.1
HTP0644A	T21	MS3	Male	28.7	SOD1	ENSG00000142168.14	47.8369		HTP0616A	T21	MS3	Male	19	IL1RN.5353.89	1703.5
HTP0645A	T21	MS1	Male	28.4	SOD1	ENSG00000142168.14	64.4772		HTP0616A	T21	MS3	Male	19	CRP.4337.49	33185.6
HTP0646A	T21	MS3	Male	17.1	SOD1	ENSG00000142168.14	39.6935		HTP0616A	T21	MS3	Male	19	BPI.4126.22	13082.9
HTP0647A	T21	MS1	Male	7	SOD1	ENSG00000142168.14	100.103		HTP0616A	T21	MS3	Male	19	MPO.2580.83	18134.3
HTP0650A	T21	MS1	Female	45.7	SOD1	ENSG00000142168.14	93.4381		HTP0616A	T21	MS3	Male	19	SAA1.15515.2	16108.9
HTP0651A	T21	MS3	Male	31.2	SOD1	ENSG00000142168.14	52.9464		HTP0616A	T21	MS3	Male	19	LCN2.2836.68	1416.5
HTP0652A	T21	MS1	Female	35.1	SOD1	ENSG00000142168.14	84.2786		HTP0616A	T21	MS3	Male	19	PROK2.10754.113	3599
HTP0654A	T21	MS1	Female	26.9	SOD1	ENSG00000142168.14	61.1982		HTP0616A	T21	MS3	Male	19	IL6.4673.13	254.7
HTP0657A	T21	MS3	Male	16.9	SOD1	ENSG00000142168.14	58.1592		HTP0395A	T21	MS2	Male	35.2	SAA1.15515.2	5842.4
HTP0658A	T21	MS1	Male	15.3	SOD1	ENSG00000142168.14	77.0973		HTP0395A	T21	MS2	Male	35.2	IL1RN.5353.89	1196.5
HTP0659A	T21	MS1	Female	36.5	SOD1	ENSG00000142168.14	59.705		HTP0395A	T21	MS2	Male	35.2	LCN2.2836.68	1273.4
HTP0660A	T21	MS1	Male	13	SOD1	ENSG00000142168.14	62.7504		HTP0395A	T21	MS2	Male	35.2	PROK2.10754.113	1460
HTP0661A	T21	MS1	Male	28.4	SOD1	ENSG00000142168.14	89.6317		HTP0395A	T21	MS2	Male	35.2	BPI.4126.22	1255.8
HTP0662A	T21	MS1	Female	26.1	SOD1	ENSG00000142168.14	87.3043		HTP0395A	T21	MS2	Male	35.2	CRP.4337.49	21316.1
HTP0663A	T21	MS3	Female	20.5	SOD1	ENSG00000142168.14	44.4777		HTP0395A	T21	MS2	Male	35.2	IL6.4673.13	195.1
HTP0664A	T21	MS2	Female	29.4	SOD1	ENSG00000142168.14	63.2413		HTP0395A	T21	MS2	Male	35.2	MPO.2580.83	10889.4
HTP0665A	T21	MS1	Female	23.4	SOD1	ENSG00000142168.14	66.4977		HTP0238A3	T21	MS2	Male	41.5	SAA1.15515.2	12762.2
HTP0666A	T21	MS3	Male	17.4	SOD1	ENSG00000142168.14	49.9942		HTP0238A3	T21	MS2	Male	41.5	LCN2.2836.68	1084.2
HTP0667A	T21	MS2	Male	24.1	SOD1	ENSG00000142168.14	62.7173		HTP0238A3	T21	MS2	Male	41.5	PROK2.10754.113	3017.7
HTP0668A	T21	MS1	Female	29.7	SOD1	ENSG00000142168.14	86.3021		HTP0238A3	T21	MS2	Male	41.5	MPO.2580.83	9354
HTP0672A	T21	MS1	Male	17.2	SOD1	ENSG00000142168.14	79.8593		HTP0238A3	T21	MS2	Male	41.5	CRP.4337.49	8482.8
HTP0676A	T21	MS1	Female	19.3	SOD1	ENSG00000142168.14	120.69		HTP0238A3	T21	MS2	Male	41.5	IL1RN.5353.89	1541.8
HTP0706A	T21	MS3	Female	22.8	SOD1	ENSG00000142168.14	38.4705		HTP0238A3	T21	MS2	Male	41.5	BPI.4126.22	1724.3
HTP0708A	T21	MS1	Male	17	SOD1	ENSG00000142168.14	77.0288		HTP0238A3	T21	MS2	Male	41.5	IL6.4673.13	194.7
HTP0204A	T21	MS2	Male	13.1	SOD1	ENSG00000142168.14	200.582		HTP0485A	T21	MS2	Female	5.7	SAA1.15515.2	3951.2
HTP0310A	T21	MS2	Male	10.8	SOD1	ENSG00000142168.14	109.199		HTP0485A	T21	MS2	Female	5.7	PROK2.10754.113	902.3
HTP0326A	T21	MS2	Female	30.2	SOD1	ENSG00000142168.14	134.245		HTP0485A	T21	MS2	Female	5.7	MPO.2580.83	12658.5
HTP0328A	T21	MS2	Female	41.2	SOD1	ENSG00000142168.14	103.846		HTP0485A	T21	MS2	Female	5.7	IL1RN.5353.89	1557.7
HTP0332A	T21	MS2	Male	24.4	SOD1	ENSG00000142168.14	168.796		HTP0485A	T21	MS2	Female	5.7	CRP.4337.49	3956.2
HTP0348A	T21	MS2	Female	17.2	SOD1	ENSG00000142168.14	141.287		HTP0485A	T21	MS2	Female	5.7	BPI.4126.22	2990.7
HTP0351A	T21	MS2	Male	27	SOD1	ENSG00000142168.14	83.7027		HTP0485A	T21	MS2	Female	5.7	LCN2.2836.68	867.7
HTP0084A2	T21	MS2	Male	35	SOD1	ENSG00000142168.14	167.124		HTP0485A	T21	MS2	Female	5.7	IL6.4673.13	222.9
HTP0005A3	T21	MS1	Male	36.5	COL6A2	ENSG00000142173.16	34.3077		HTP0211A3	T21	MS2	Male	29.7	LCN2.2836.68	1153.8
HTP0012A2	T21	MS1	Female	44	COL6A2	ENSG00000142173.16	30.9837		HTP0211A3	T21	MS2	Male	29.7	IL1RN.5353.89	1700.4
HTP0015A4	T21	MS2	Male	31.2	COL6A2	ENSG00000142173.16	24.7548		HTP0211A3	T21	MS2	Male	29.7	PROK2.10754.113	4322.3
HTP0017A4	T21	MS3	Female	23.6	COL6A2	ENSG00000142173.16	22.0614		HTP0211A3	T21	MS2	Male	29.7	CRP.4337.49	46832.2
HTP0023A2	T21	MS2	Female	36.2	COL6A2	ENSG00000142173.16	23.51		HTP0211A3	T21	MS2	Male	29.7	SAA1.15515.2	16193.1
HTP0025A3	T21	MS2	Female	25.7	COL6A2	ENSG00000142173.16	16.1946		HTP0211A3	T21	MS2	Male	29.7	MPO.2580.83	10653.3
HTP0036A2	T21	MS1	Female	32.1	COL6A2	ENSG00000142173.16	15.3334		HTP0211A3	T21	MS2	Male	29.7	BPI.4126.22	2792.6
HTP0050A3	T21	MS3	Female	22.8	COL6A2	ENSG00000142173.16	7.59616		HTP0211A3	T21	MS2	Male	29.7	IL6.4673.13	236.5
HTP0052A2	T21	MS1	Female	29.9	COL6A2	ENSG00000142173.16	11.1698		HTP0230A2	T21	MS3	Female	39.6	LCN2.2836.68	1629.5
HTP0053A2	T21	MS1	Female	26.3	COL6A2	ENSG00000142173.16	24.7641		HTP0230A2	T21	MS3	Female	39.6	PROK2.10754.113	2867.8
HTP0054A2	T21	MS3	Male	21.7	COL6A2	ENSG00000142173.16	22.0418		HTP0230A2	T21	MS3	Female	39.6	SAA1.15515.2	34789.2
HTP0066A2	T21	MS1	Male	14.7	COL6A2	ENSG00000142173.16	38.2245		HTP0230A2	T21	MS3	Female	39.6	BPI.4126.22	3300.1
HTP0070A3	T21	MS3	Male	24.9	COL6A2	ENSG00000142173.16	25.1011		HTP0230A2	T21	MS3	Female	39.6	MPO.2580.83	13916.4
HTP0073A2	T21	MS3	Male	54.7	COL6A2	ENSG00000142173.16	15.2422		HTP0230A2	T21	MS3	Female	39.6	CRP.4337.49	47512.8
HTP0080A2	T21	MS1	Female	34.8	COL6A2	ENSG00000142173.16	11.7147		HTP0230A2	T21	MS3	Female	39.6	IL6.4673.13	344.2
HTP0101A2	T21	MS3	Female	31.3	COL6A2	ENSG00000142173.16	7.83602		HTP0230A2	T21	MS3	Female	39.6	IL1RN.5353.89	1825.2
HTP0103A2	T21	MS1	Female	1.6	COL6A2	ENSG00000142173.16	16.9452		HTP0473A	T21	MS1	Male	17.1	SAA1.15515.2	5825.2
HTP0107A3	T21	MS2	Female	33.7	COL6A2	ENSG00000142173.16	28.3326		HTP0473A	T21	MS1	Male	17.1	LCN2.2836.68	1311.3
HTP0109A3	T21	MS1	Female	49	COL6A2	ENSG00000142173.16	18.6709		HTP0473A	T21	MS1	Male	17.1	IL6.4673.13	212.2
HTP0112A3	T21	MS3	Female	36	COL6A2	ENSG00000142173.16	11.3259		HTP0473A	T21	MS1	Male	17.1	MPO.2580.83	11845.2
HTP0116A2	T21	MS1	Male	10.9	COL6A2	ENSG00000142173.16	11.1094		HTP0473A	T21	MS1	Male	17.1	CRP.4337.49	29272.7
HTP0119A	T21	MS1	Female	50.9	COL6A2	ENSG00000142173.16	16.2872		HTP0473A	T21	MS1	Male	17.1	PROK2.10754.113	2300.9
HTP0151A	T21	MS3	Male	27.4	COL6A2	ENSG00000142173.16	9.24884		HTP0473A	T21	MS1	Male	17.1	IL1RN.5353.89	1510
HTP0198A3	T21	MS2	Male	36.3	COL6A2	ENSG00000142173.16	31.4308		HTP0473A	T21	MS1	Male	17.1	BPI.4126.22	5861.7
HTP0207A4	T21	MS1	Female	25.2	COL6A2	ENSG00000142173.16	19.5878		HTP0378A	T21	MS3	Female	31.4	IL1RN.5353.89	2139.2
HTP0211A3	T21	MS2	Male	29.7	COL6A2	ENSG00000142173.16	56.3297		HTP0378A	T21	MS3	Female	31.4	PROK2.10754.113	6932.5
HTP0213A3	T21	MS2	Male	46.3	COL6A2	ENSG00000142173.16	15.9841		HTP0378A	T21	MS3	Female	31.4	CRP.4337.49	48623
HTP0219A2	T21	MS2	Female	19.5	COL6A2	ENSG00000142173.16	16.8245		HTP0378A	T21	MS3	Female	31.4	BPI.4126.22	8996.1
HTP0226A3	T21	MS1	Male	52.4	COL6A2	ENSG00000142173.16	10.901		HTP0378A	T21	MS3	Female	31.4	MPO.2580.83	15494.1
HTP0230A2	T21	MS3	Female	39.6	COL6A2	ENSG00000142173.16	14.6807		HTP0378A	T21	MS3	Female	31.4	IL6.4673.13	280.7
HTP0236A2	T21	MS1	Male	11.3	COL6A2	ENSG00000142173.16	10.5364		HTP0378A	T21	MS3	Female	31.4	SAA1.15515.2	39619
HTP0238A3	T21	MS2	Male	41.5	COL6A2	ENSG00000142173.16	23.3759		HTP0378A	T21	MS3	Female	31.4	LCN2.2836.68	2207.2
HTP0241A2	T21	MS3	Female	17.9	COL6A2	ENSG00000142173.16	8.68441		HTP0556A	T21	MS2	Male	28.3	PROK2.10754.113	4327
HTP0243A3	T21	MS3	Female	15.1	COL6A2	ENSG00000142173.16	21.4925		HTP0556A	T21	MS2	Male	28.3	IL1RN.5353.89	1847.6
HTP0247A2	T21	MS3	Male	22.5	COL6A2	ENSG00000142173.16	16.6137		HTP0556A	T21	MS2	Male	28.3	SAA1.15515.2	85665.9
HTP0249A2	T21	MS2	Female	34	COL6A2	ENSG00000142173.16	27.3819		HTP0556A	T21	MS2	Male	28.3	IL6.4673.13	510.1
HTP0251A2	T21	MS3	Female	34.3	COL6A2	ENSG00000142173.16	14.4851		HTP0556A	T21	MS2	Male	28.3	MPO.2580.83	17311.2
HTP0254A2	T21	MS2	Male	33.8	COL6A2	ENSG00000142173.16	22.8001		HTP0556A	T21	MS2	Male	28.3	LCN2.2836.68	1985.4
HTP0259A2	T21	MS3	Female	32.6	COL6A2	ENSG00000142173.16	8.4353		HTP0556A	T21	MS2	Male	28.3	CRP.4337.49	49656.3
HTP0261A2	T21	MS1	Male	22.9	COL6A2	ENSG00000142173.16	28.0791		HTP0556A	T21	MS2	Male	28.3	BPI.4126.22	6940.4
HTP0262A2	T21	MS3	Female	14.3	COL6A2	ENSG00000142173.16	12.6822		HTP0301A3	T21	MS2	Female	24	IL1RN.5353.89	2266.2
HTP0263A2	T21	MS2	Female	12.4	COL6A2	ENSG00000142173.16	16.5557		HTP0301A3	T21	MS2	Female	24	PROK2.10754.113	2638.5
HTP0277A3	T21	MS1	Female	37.2	COL6A2	ENSG00000142173.16	15.0798		HTP0301A3	T21	MS2	Female	24	IL6.4673.13	258.8
HTP0293A	T21	MS3	Male	6.2	COL6A2	ENSG00000142173.16	12.455		HTP0301A3	T21	MS2	Female	24	SAA1.15515.2	28855.3
HTP0295A	T21	MS3	Male	51.2	COL6A2	ENSG00000142173.16	10.5485		HTP0301A3	T21	MS2	Female	24	BPI.4126.22	2673.3
HTP0296A	T21	MS3	Male	55.1	COL6A2	ENSG00000142173.16	9.68782		HTP0301A3	T21	MS2	Female	24	MPO.2580.83	12911.5
HTP0298A	T21	MS1	Female	25.8	COL6A2	ENSG00000142173.16	19.3994		HTP0301A3	T21	MS2	Female	24	CRP.4337.49	34559.8
HTP0300A	T21	MS1	Female	30.8	COL6A2	ENSG00000142173.16	16.3585		HTP0301A3	T21	MS2	Female	24	LCN2.2836.68	884.9
HTP0301A3	T21	MS2	Female	24	COL6A2	ENSG00000142173.16	26.4083		HTP0634A	T21	MS2	Male	20.4	IL1RN.5353.89	1781.2
HTP0306A	T21	MS3	Male	23.2	COL6A2	ENSG00000142173.16	15		HTP0634A	T21	MS2	Male	20.4	SAA1.15515.2	15627.8
HTP0312A2	T21	MS1	Female	35.7	COL6A2	ENSG00000142173.16	22.3622		HTP0634A	T21	MS2	Male	20.4	LCN2.2836.68	1752.5
HTP0318A3	T21	MS1	Male	30.5	COL6A2	ENSG00000142173.16	66.4854		HTP0634A	T21	MS2	Male	20.4	CRP.4337.49	27434.7
HTP0320A2	T21	MS3	Female	33.7	COL6A2	ENSG00000142173.16	14.8595		HTP0634A	T21	MS2	Male	20.4	BPI.4126.22	5661.2
HTP0321A	T21	MS3	Female	14	COL6A2	ENSG00000142173.16	5.376		HTP0634A	T21	MS2	Male	20.4	IL6.4673.13	346.5
HTP0323A	T21	MS3	Male	3.8	COL6A2	ENSG00000142173.16	22.5016		HTP0634A	T21	MS2	Male	20.4	PROK2.10754.113	4359.8
HTP0324A2	T21	MS1	Male	22	COL6A2	ENSG00000142173.16	22.517		HTP0634A	T21	MS2	Male	20.4	MPO.2580.83	19061.8
HTP0325A	T21	MS3	Male	13.4	COL6A2	ENSG00000142173.16	19.1886		HTP0364A	T21	MS3	Male	13.7	BPI.4126.22	5513.7
HTP0327A	T21	MS1	Male	6.5	COL6A2	ENSG00000142173.16	24.6804		HTP0364A	T21	MS3	Male	13.7	SAA1.15515.2	236351
HTP0329A2	T21	MS3	Female	19.5	COL6A2	ENSG00000142173.16	11.3043		HTP0364A	T21	MS3	Male	13.7	MPO.2580.83	17374.6
HTP0330A	T21	MS1	Male	6.1	COL6A2	ENSG00000142173.16	19.5453		HTP0364A	T21	MS3	Male	13.7	IL6.4673.13	388.9
HTP0331A	T21	MS3	Male	23.1	COL6A2	ENSG00000142173.16	13.4234		HTP0364A	T21	MS3	Male	13.7	LCN2.2836.68	1454.8
HTP0333A2	T21	MS3	Female	30.3	COL6A2	ENSG00000142173.16	9.21839		HTP0364A	T21	MS3	Male	13.7	IL1RN.5353.89	5194.9
HTP0334A2	T21	MS1	Male	44.1	COL6A2	ENSG00000142173.16	26.573		HTP0364A	T21	MS3	Male	13.7	CRP.4337.49	68500.5
HTP0335A2	T21	MS2	Female	57.6	COL6A2	ENSG00000142173.16	28.49		HTP0364A	T21	MS3	Male	13.7	PROK2.10754.113	2649.1
HTP0336A	T21	MS1	Female	8.7	COL6A2	ENSG00000142173.16	14.4266		HTP0460A	T21	MS1	Male	20.3	SAA1.15515.2	3474.9
HTP0337A	T21	MS3	Male	22.2	COL6A2	ENSG00000142173.16	8.49487		HTP0460A	T21	MS1	Male	20.3	IL6.4673.13	202.1
HTP0339A	T21	MS1	Male	16.1	COL6A2	ENSG00000142173.16	13.6119		HTP0460A	T21	MS1	Male	20.3	IL1RN.5353.89	1467.4
HTP0340A	T21	MS3	Female	18.6	COL6A2	ENSG00000142173.16	10.3867		HTP0460A	T21	MS1	Male	20.3	MPO.2580.83	9308.5
HTP0341A	T21	MS1	Male	2.6	COL6A2	ENSG00000142173.16	28.9583		HTP0460A	T21	MS1	Male	20.3	BPI.4126.22	5262.7
HTP0342A	T21	MS1	Female	13.6	COL6A2	ENSG00000142173.16	33.7558		HTP0460A	T21	MS1	Male	20.3	LCN2.2836.68	1259.9
HTP0345A	T21	MS3	Female	52.7	COL6A2	ENSG00000142173.16	5.99794		HTP0460A	T21	MS1	Male	20.3	CRP.4337.49	12148.1
HTP0354A	T21	MS1	Male	6	COL6A2	ENSG00000142173.16	15.3962		HTP0460A	T21	MS1	Male	20.3	PROK2.10754.113	2782.2
HTP0357A	T21	MS1	Male	3.8	COL6A2	ENSG00000142173.16	19.3629		HTP0544A	T21	MS2	Male	38.1	SAA1.15515.2	77884.2
HTP0364A	T21	MS3	Male	13.7	COL6A2	ENSG00000142173.16	8.21355		HTP0544A	T21	MS2	Male	38.1	MPO.2580.83	18034.8
HTP0367A	T21	MS1	Male	13.6	COL6A2	ENSG00000142173.16	21.4225		HTP0544A	T21	MS2	Male	38.1	IL6.4673.13	172.5
HTP0368A	T21	MS1	Male	15.2	COL6A2	ENSG00000142173.16	15.2439		HTP0544A	T21	MS2	Male	38.1	IL1RN.5353.89	1674.2
HTP0370A	T21	MS1	Male	20.2	COL6A2	ENSG00000142173.16	36.8853		HTP0544A	T21	MS2	Male	38.1	CRP.4337.49	33440.6
HTP0373A	T21	MS1	Male	56.7	COL6A2	ENSG00000142173.16	17.3453		HTP0544A	T21	MS2	Male	38.1	BPI.4126.22	7667.6
HTP0374A	T21	MS2	Male	25.5	COL6A2	ENSG00000142173.16	73.5126		HTP0544A	T21	MS2	Male	38.1	LCN2.2836.68	1551.7
HTP0375A	T21	MS1	Female	10.9	COL6A2	ENSG00000142173.16	20.3931		HTP0544A	T21	MS2	Male	38.1	PROK2.10754.113	2784.5
HTP0378A	T21	MS3	Female	31.4	COL6A2	ENSG00000142173.16	13.3373		HTP0421A	T21	MS3	Male	13.7	PROK2.10754.113	2184.3
HTP0379A	T21	MS1	Female	35.4	COL6A2	ENSG00000142173.16	29.6744		HTP0421A	T21	MS3	Male	13.7	SAA1.15515.2	3380.4
HTP0380A	T21	MS2	Male	25.8	COL6A2	ENSG00000142173.16	17.6032		HTP0421A	T21	MS3	Male	13.7	MPO.2580.83	18419.2
HTP0381A	T21	MS2	Male	25.4	COL6A2	ENSG00000142173.16	18.1458		HTP0421A	T21	MS3	Male	13.7	BPI.4126.22	5178.2
HTP0382A	T21	MS3	Male	39.5	COL6A2	ENSG00000142173.16	4.24794		HTP0421A	T21	MS3	Male	13.7	IL1RN.5353.89	1636.2
HTP0384A	T21	MS3	Female	27.8	COL6A2	ENSG00000142173.16	13.4393		HTP0421A	T21	MS3	Male	13.7	LCN2.2836.68	1310.7
HTP0385A	T21	MS3	Male	25.6	COL6A2	ENSG00000142173.16	6.92379		HTP0421A	T21	MS3	Male	13.7	IL6.4673.13	248.7
HTP0386A	T21	MS2	Male	6.8	COL6A2	ENSG00000142173.16	17.6943		HTP0421A	T21	MS3	Male	13.7	CRP.4337.49	4525.1
HTP0387A	T21	MS1	Female	33.3	COL6A2	ENSG00000142173.16	13.3529		HTP0641A	T21	MS1	Male	46.6	PROK2.10754.113	2389.9
HTP0388A	T21	MS1	Female	37.5	COL6A2	ENSG00000142173.16	24.7268		HTP0641A	T21	MS1	Male	46.6	BPI.4126.22	3704.9
HTP0389A	T21	MS1	Female	20.1	COL6A2	ENSG00000142173.16	19.9323		HTP0641A	T21	MS1	Male	46.6	IL1RN.5353.89	1938.6
HTP0390A	T21	MS3	Female	15.5	COL6A2	ENSG00000142173.16	11.5343		HTP0641A	T21	MS1	Male	46.6	MPO.2580.83	25011.4
HTP0391A	T21	MS1	Male	26.8	COL6A2	ENSG00000142173.16	16.1411		HTP0641A	T21	MS1	Male	46.6	SAA1.15515.2	25310.5
HTP0392A	T21	MS3	Male	32.4	COL6A2	ENSG00000142173.16	11.9225		HTP0641A	T21	MS1	Male	46.6	CRP.4337.49	45792.6
HTP0393A	T21	MS2	Female	39.8	COL6A2	ENSG00000142173.16	12.9982		HTP0641A	T21	MS1	Male	46.6	LCN2.2836.68	1642.9
HTP0394A	T21	MS2	Female	23.6	COL6A2	ENSG00000142173.16	28.2728		HTP0641A	T21	MS1	Male	46.6	IL6.4673.13	272.6
HTP0395A	T21	MS2	Male	35.2	COL6A2	ENSG00000142173.16	22.6077		HTP0538A	T21	MS3	Male	28.4	PROK2.10754.113	4184.2
HTP0396A	T21	MS3	Male	15.9	COL6A2	ENSG00000142173.16	6.00346		HTP0538A	T21	MS3	Male	28.4	SAA1.15515.2	11445.9
HTP0397A	T21	MS1	Male	38.7	COL6A2	ENSG00000142173.16	24.2505		HTP0538A	T21	MS3	Male	28.4	IL1RN.5353.89	1462.3
HTP0398A	T21	MS2	Female	17.5	COL6A2	ENSG00000142173.16	20.7242		HTP0538A	T21	MS3	Male	28.4	CRP.4337.49	28394.2
HTP0399A2	T21	MS3	Male	33.1	COL6A2	ENSG00000142173.16	12.3392		HTP0538A	T21	MS3	Male	28.4	BPI.4126.22	5145.3
HTP0400A	T21	MS1	Male	14.9	COL6A2	ENSG00000142173.16	16.3014		HTP0538A	T21	MS3	Male	28.4	MPO.2580.83	13014
HTP0401A	T21	MS3	Female	34.6	COL6A2	ENSG00000142173.16	4.56181		HTP0538A	T21	MS3	Male	28.4	LCN2.2836.68	1238.4
HTP0402A	T21	MS1	Male	35.9	COL6A2	ENSG00000142173.16	27.3515		HTP0538A	T21	MS3	Male	28.4	IL6.4673.13	209.1
HTP0403A	T21	MS3	Male	13.4	COL6A2	ENSG00000142173.16	15.5252		HTP0300A	T21	MS1	Female	30.8	SAA1.15515.2	155459
HTP0404A	T21	MS3	Female	12.5	COL6A2	ENSG00000142173.16	4.60409		HTP0300A	T21	MS1	Female	30.8	LCN2.2836.68	1727.6
HTP0405A	T21	MS3	Male	26.1	COL6A2	ENSG00000142173.16	20.8525		HTP0300A	T21	MS1	Female	30.8	PROK2.10754.113	2270.1
HTP0406A	T21	MS2	Female	9.2	COL6A2	ENSG00000142173.16	20.6034		HTP0300A	T21	MS1	Female	30.8	MPO.2580.83	21375.2
HTP0407A	T21	MS3	Male	43.5	COL6A2	ENSG00000142173.16	19.9489		HTP0300A	T21	MS1	Female	30.8	IL6.4673.13	352.5
HTP0408A	T21	MS1	Male	40.6	COL6A2	ENSG00000142173.16	22.8222		HTP0300A	T21	MS1	Female	30.8	IL1RN.5353.89	2633.3
HTP0409A	T21	MS2	Female	21.2	COL6A2	ENSG00000142173.16	57.4448		HTP0300A	T21	MS1	Female	30.8	BPI.4126.22	4413.7
HTP0410A	T21	MS2	Male	24	COL6A2	ENSG00000142173.16	25.6865		HTP0300A	T21	MS1	Female	30.8	CRP.4337.49	79375.8
HTP0411A	T21	MS3	Female	18.7	COL6A2	ENSG00000142173.16	14.7002		HTP0151A	T21	MS3	Male	27.4	SAA1.15515.2	74453.2
HTP0412A	T21	MS3	Male	20.7	COL6A2	ENSG00000142173.16	16.6305		HTP0151A	T21	MS3	Male	27.4	PROK2.10754.113	2939
HTP0413A	T21	MS2	Female	22.5	COL6A2	ENSG00000142173.16	16.1192		HTP0151A	T21	MS3	Male	27.4	LCN2.2836.68	1404.1
HTP0414A	T21	MS3	Female	21.8	COL6A2	ENSG00000142173.16	16.4692		HTP0151A	T21	MS3	Male	27.4	IL1RN.5353.89	4038.7
HTP0415A	T21	MS3	Female	8.3	COL6A2	ENSG00000142173.16	4.90373		HTP0151A	T21	MS3	Male	27.4	BPI.4126.22	4991.8
HTP0418A	T21	MS1	Male	3.8	COL6A2	ENSG00000142173.16	9.72626		HTP0151A	T21	MS3	Male	27.4	CRP.4337.49	75499
HTP0419A	T21	MS1	Male	20.8	COL6A2	ENSG00000142173.16	14.1547		HTP0151A	T21	MS3	Male	27.4	IL6.4673.13	535.2
HTP0420A	T21	MS1	Male	6.4	COL6A2	ENSG00000142173.16	26.9195		HTP0151A	T21	MS3	Male	27.4	MPO.2580.83	17541.6
HTP0421A	T21	MS3	Male	13.7	COL6A2	ENSG00000142173.16	17.6059		HTP0560A	T21	MS2	Male	50.1	SAA1.15515.2	7291.3
HTP0423A	T21	MS2	Male	23.9	COL6A2	ENSG00000142173.16	25.5595		HTP0560A	T21	MS2	Male	50.1	MPO.2580.83	15360.4
HTP0424A	T21	MS2	Female	4	COL6A2	ENSG00000142173.16	8.96949		HTP0560A	T21	MS2	Male	50.1	LCN2.2836.68	1271.7
HTP0425A	T21	MS2	Male	19.1	COL6A2	ENSG00000142173.16	31.5691		HTP0560A	T21	MS2	Male	50.1	CRP.4337.49	23754
HTP0426A	T21	MS3	Male	17.5	COL6A2	ENSG00000142173.16	15.3013		HTP0560A	T21	MS2	Male	50.1	IL1RN.5353.89	2230
HTP0428A	T21	MS2	Male	27.5	COL6A2	ENSG00000142173.16	12.971		HTP0560A	T21	MS2	Male	50.1	BPI.4126.22	3177.7
HTP0430A	T21	MS2	Male	13.9	COL6A2	ENSG00000142173.16	36.7312		HTP0560A	T21	MS2	Male	50.1	IL6.4673.13	292.1
HTP0431A2	T21	MS2	Female	20.9	COL6A2	ENSG00000142173.16	25.6863		HTP0560A	T21	MS2	Male	50.1	PROK2.10754.113	2141.1
HTP0434A	T21	MS3	Female	25.9	COL6A2	ENSG00000142173.16	5.61683		HTP0012A2	T21	MS1	Female	44	SAA1.15515.2	10588.6
HTP0435A2	T21	MS1	Male	36.2	COL6A2	ENSG00000142173.16	27.9558		HTP0012A2	T21	MS1	Female	44	PROK2.10754.113	1204.2
HTP0436A	T21	MS3	Female	32.8	COL6A2	ENSG00000142173.16	9.64487		HTP0012A2	T21	MS1	Female	44	LCN2.2836.68	1459.2
HTP0437A	T21	MS2	Male	24.9	COL6A2	ENSG00000142173.16	10.1318		HTP0012A2	T21	MS1	Female	44	MPO.2580.83	13818.5
HTP0438A	T21	MS1	Female	19.9	COL6A2	ENSG00000142173.16	20.5514		HTP0012A2	T21	MS1	Female	44	IL1RN.5353.89	1503.1
HTP0439A2	T21	MS3	Male	40.8	COL6A2	ENSG00000142173.16	19.3575		HTP0012A2	T21	MS1	Female	44	CRP.4337.49	3311.2
HTP0440A	T21	MS2	Male	20.9	COL6A2	ENSG00000142173.16	10.1335		HTP0012A2	T21	MS1	Female	44	BPI.4126.22	1960.1
HTP0442A2	T21	MS1	Female	9.5	COL6A2	ENSG00000142173.16	21.4905		HTP0012A2	T21	MS1	Female	44	IL6.4673.13	201.1
HTP0443A2	T21	MS3	Male	17.9	COL6A2	ENSG00000142173.16	5.74099		HTP0320A2	T21	MS3	Female	33.7	SAA1.15515.2	39725
HTP0445A	T21	MS2	Female	38.8	COL6A2	ENSG00000142173.16	13.473		HTP0320A2	T21	MS3	Female	33.7	LCN2.2836.68	1560.9
HTP0446A	T21	MS1	Female	31.7	COL6A2	ENSG00000142173.16	5.90824		HTP0320A2	T21	MS3	Female	33.7	PROK2.10754.113	2139.2
HTP0448A	T21	MS2	Male	21.5	COL6A2	ENSG00000142173.16	25.9019		HTP0320A2	T21	MS3	Female	33.7	CRP.4337.49	60726
HTP0449A	T21	MS2	Male	20.8	COL6A2	ENSG00000142173.16	32.8092		HTP0320A2	T21	MS3	Female	33.7	IL6.4673.13	257.1
HTP0450A	T21	MS1	Male	15.4	COL6A2	ENSG00000142173.16	32.2478		HTP0320A2	T21	MS3	Female	33.7	IL1RN.5353.89	1901.1
HTP0451A	T21	MS1	Male	32.5	COL6A2	ENSG00000142173.16	29.1351		HTP0320A2	T21	MS3	Female	33.7	MPO.2580.83	10363.9
HTP0452A	T21	MS2	Female	16.6	COL6A2	ENSG00000142173.16	15.419		HTP0320A2	T21	MS3	Female	33.7	BPI.4126.22	4821.5
HTP0454A	T21	MS3	Male	21.7	COL6A2	ENSG00000142173.16	7.39094		HTP0553A	T21	MS2	Female	18.2	CRP.4337.49	37814.6
HTP0456A	T21	MS2	Male	7.3	COL6A2	ENSG00000142173.16	12.7137		HTP0553A	T21	MS2	Female	18.2	LCN2.2836.68	1228.7
HTP0458A	T21	MS3	Male	20	COL6A2	ENSG00000142173.16	17.5145		HTP0553A	T21	MS2	Female	18.2	PROK2.10754.113	2125.3
HTP0459A	T21	MS1	Male	13.7	COL6A2	ENSG00000142173.16	15.6542		HTP0553A	T21	MS2	Female	18.2	IL6.4673.13	233.2
HTP0460A	T21	MS1	Male	20.3	COL6A2	ENSG00000142173.16	25.956		HTP0553A	T21	MS2	Female	18.2	MPO.2580.83	32875.3
HTP0461A	T21	MS1	Female	12.5	COL6A2	ENSG00000142173.16	13.9904		HTP0553A	T21	MS2	Female	18.2	BPI.4126.22	3302.3
HTP0462A	T21	MS1	Male	38.6	COL6A2	ENSG00000142173.16	16.7577		HTP0553A	T21	MS2	Female	18.2	SAA1.15515.2	21985.3
HTP0463A	T21	MS1	Female	28.3	COL6A2	ENSG00000142173.16	24.1157		HTP0553A	T21	MS2	Female	18.2	IL1RN.5353.89	1609.8
HTP0464A	T21	MS3	Male	22.7	COL6A2	ENSG00000142173.16	9.78417		HTP0476A	T21	MS2	Female	11.1	IL1RN.5353.89	2046.8
HTP0465A	T21	MS3	Female	6.8	COL6A2	ENSG00000142173.16	2.56039		HTP0476A	T21	MS2	Female	11.1	SAA1.15515.2	8404.8
HTP0467A	T21	MS2	Female	32.5	COL6A2	ENSG00000142173.16	16.9432		HTP0476A	T21	MS2	Female	11.1	CRP.4337.49	26393.6
HTP0468A2	T21	MS2	Male	29.7	COL6A2	ENSG00000142173.16	21.5995		HTP0476A	T21	MS2	Female	11.1	LCN2.2836.68	1070.3
HTP0469A	T21	MS2	Female	16.7	COL6A2	ENSG00000142173.16	27.4816		HTP0476A	T21	MS2	Female	11.1	IL6.4673.13	294.6
HTP0471A	T21	MS1	Female	9	COL6A2	ENSG00000142173.16	16.6752		HTP0476A	T21	MS2	Female	11.1	PROK2.10754.113	2528.3
HTP0473A	T21	MS1	Male	17.1	COL6A2	ENSG00000142173.16	21.2737		HTP0476A	T21	MS2	Female	11.1	MPO.2580.83	18989.8
HTP0475A	T21	MS1	Female	22	COL6A2	ENSG00000142173.16	15.4894		HTP0476A	T21	MS2	Female	11.1	BPI.4126.22	6883.6
HTP0476A	T21	MS2	Female	11.1	COL6A2	ENSG00000142173.16	13.8801		HTP0415A	T21	MS3	Female	8.3	IL1RN.5353.89	2011.6
HTP0477A	T21	MS1	Male	3.4	COL6A2	ENSG00000142173.16	21.6597		HTP0415A	T21	MS3	Female	8.3	LCN2.2836.68	1139.6
HTP0478A	T21	MS1	Female	40.3	COL6A2	ENSG00000142173.16	30.2326		HTP0415A	T21	MS3	Female	8.3	CRP.4337.49	33510.5
HTP0479A	T21	MS1	Male	3.7	COL6A2	ENSG00000142173.16	15.4044		HTP0415A	T21	MS3	Female	8.3	MPO.2580.83	17775.9
HTP0480A	T21	MS1	Female	21.9	COL6A2	ENSG00000142173.16	29.7271		HTP0415A	T21	MS3	Female	8.3	SAA1.15515.2	6876.1
HTP0482A	T21	MS2	Male	19.3	COL6A2	ENSG00000142173.16	39.7103		HTP0415A	T21	MS3	Female	8.3	PROK2.10754.113	4561
HTP0484A	T21	MS3	Male	5.6	COL6A2	ENSG00000142173.16	1.93502		HTP0415A	T21	MS3	Female	8.3	BPI.4126.22	3371.7
HTP0485A	T21	MS2	Female	5.7	COL6A2	ENSG00000142173.16	13.9132		HTP0415A	T21	MS3	Female	8.3	IL6.4673.13	254.6
HTP0487A	T21	MS2	Male	4.6	COL6A2	ENSG00000142173.16	50.9046		HTP0577A	T21	MS2	Female	28.4	LCN2.2836.68	1283.5
HTP0488A	T21	MS1	Male	5.4	COL6A2	ENSG00000142173.16	16.2351		HTP0577A	T21	MS2	Female	28.4	IL1RN.5353.89	1950.5
HTP0491A	T21	MS1	Male	6.5	COL6A2	ENSG00000142173.16	25.6116		HTP0577A	T21	MS2	Female	28.4	SAA1.15515.2	72458.8
HTP0494A	T21	MS2	Female	7.1	COL6A2	ENSG00000142173.16	17.4698		HTP0577A	T21	MS2	Female	28.4	PROK2.10754.113	3909
HTP0501A	T21	MS3	Male	4	COL6A2	ENSG00000142173.16	10.6404		HTP0577A	T21	MS2	Female	28.4	MPO.2580.83	13297.3
HTP0507A	T21	MS3	Male	8.2	COL6A2	ENSG00000142173.16	13.8608		HTP0577A	T21	MS2	Female	28.4	IL6.4673.13	229.6
HTP0510A	T21	MS1	Female	23	COL6A2	ENSG00000142173.16	18.9736		HTP0577A	T21	MS2	Female	28.4	CRP.4337.49	63552.3
HTP0512A	T21	MS3	Male	30	COL6A2	ENSG00000142173.16	4.76699		HTP0577A	T21	MS2	Female	28.4	BPI.4126.22	1674.7
HTP0515A	T21	MS3	Male	13.1	COL6A2	ENSG00000142173.16	10.2065		HTP0336A	T21	MS1	Female	8.7	IL1RN.5353.89	1921.3
HTP0516A	T21	MS1	Male	39.1	COL6A2	ENSG00000142173.16	12.8628		HTP0336A	T21	MS1	Female	8.7	PROK2.10754.113	2342.8
HTP0517A	T21	MS2	Male	2.7	COL6A2	ENSG00000142173.16	15.6639		HTP0336A	T21	MS1	Female	8.7	SAA1.15515.2	15469.9
HTP0519A	T21	MS1	Male	2	COL6A2	ENSG00000142173.16	30.3529		HTP0336A	T21	MS1	Female	8.7	LCN2.2836.68	1299.3
HTP0525A	T21	MS1	Female	34.2	COL6A2	ENSG00000142173.16	21.4874		HTP0336A	T21	MS1	Female	8.7	IL6.4673.13	230.6
HTP0530A	T21	MS3	Female	39.6	COL6A2	ENSG00000142173.16	8.3816		HTP0336A	T21	MS1	Female	8.7	CRP.4337.49	24854.6
HTP0531A	T21	MS3	Female	3.5	COL6A2	ENSG00000142173.16	2.85092		HTP0336A	T21	MS1	Female	8.7	MPO.2580.83	8707.5
HTP0534A	T21	MS1	Male	36.9	COL6A2	ENSG00000142173.16	14.4053		HTP0336A	T21	MS1	Female	8.7	BPI.4126.22	5332.1
HTP0535A	T21	MS3	Male	23.6	COL6A2	ENSG00000142173.16	14.6932		HTP0570A	T21	MS3	Male	38.8	PROK2.10754.113	3013.8
HTP0537A	T21	MS2	Female	51.9	COL6A2	ENSG00000142173.16	14.7071		HTP0570A	T21	MS3	Male	38.8	IL1RN.5353.89	3126.1
HTP0538A	T21	MS3	Male	28.4	COL6A2	ENSG00000142173.16	26.0988		HTP0570A	T21	MS3	Male	38.8	SAA1.15515.2	30043.2
HTP0539A	T21	MS2	Female	42.8	COL6A2	ENSG00000142173.16	26.9991		HTP0570A	T21	MS3	Male	38.8	IL6.4673.13	251.9
HTP0540A	T21	MS1	Female	14.5	COL6A2	ENSG00000142173.16	19.4805		HTP0570A	T21	MS3	Male	38.8	BPI.4126.22	3995.3
HTP0541A	T21	MS2	Male	29.7	COL6A2	ENSG00000142173.16	37.8206		HTP0570A	T21	MS3	Male	38.8	CRP.4337.49	29825.7
HTP0542A	T21	MS2	Male	27.8	COL6A2	ENSG00000142173.16	24.9785		HTP0570A	T21	MS3	Male	38.8	MPO.2580.83	15914.8
HTP0543A	T21	MS2	Male	36.9	COL6A2	ENSG00000142173.16	19.128		HTP0570A	T21	MS3	Male	38.8	LCN2.2836.68	1667.4
HTP0544A	T21	MS2	Male	38.1	COL6A2	ENSG00000142173.16	23.7789		HTP0387A	T21	MS1	Female	33.3	IL1RN.5353.89	2076.9
HTP0545A	T21	MS1	Male	18.1	COL6A2	ENSG00000142173.16	16.0552		HTP0387A	T21	MS1	Female	33.3	IL6.4673.13	275.3
HTP0546A	T21	MS2	Female	51.4	COL6A2	ENSG00000142173.16	41.9392		HTP0387A	T21	MS1	Female	33.3	PROK2.10754.113	7849.3
HTP0547A	T21	MS2	Female	26	COL6A2	ENSG00000142173.16	15.6328		HTP0387A	T21	MS1	Female	33.3	MPO.2580.83	24796.9
HTP0548A	T21	MS3	Female	46.2	COL6A2	ENSG00000142173.16	8.13387		HTP0387A	T21	MS1	Female	33.3	SAA1.15515.2	11599.6
HTP0549A	T21	MS3	Female	20.6	COL6A2	ENSG00000142173.16	16.1552		HTP0387A	T21	MS1	Female	33.3	CRP.4337.49	32140.4
HTP0550A	T21	MS1	Female	15.2	COL6A2	ENSG00000142173.16	17.7817		HTP0387A	T21	MS1	Female	33.3	LCN2.2836.68	1626.9
HTP0552A	T21	MS2	Male	17	COL6A2	ENSG00000142173.16	29.5884		HTP0387A	T21	MS1	Female	33.3	BPI.4126.22	11315.2
HTP0553A	T21	MS2	Female	18.2	COL6A2	ENSG00000142173.16	9.38842		HTP0368A	T21	MS1	Male	15.2	IL1RN.5353.89	1601.5
HTP0554A	T21	MS2	Male	23.1	COL6A2	ENSG00000142173.16	7.87096		HTP0368A	T21	MS1	Male	15.2	SAA1.15515.2	4290.8
HTP0556A	T21	MS2	Male	28.3	COL6A2	ENSG00000142173.16	5.80411		HTP0368A	T21	MS1	Male	15.2	IL6.4673.13	213.2
HTP0560A	T21	MS2	Male	50.1	COL6A2	ENSG00000142173.16	11.7762		HTP0368A	T21	MS1	Male	15.2	PROK2.10754.113	1123.7
HTP0561A	T21	MS3	Male	13.7	COL6A2	ENSG00000142173.16	16.3401		HTP0368A	T21	MS1	Male	15.2	MPO.2580.83	11631.8
HTP0563A	T21	MS2	Female	8.7	COL6A2	ENSG00000142173.16	16.3357		HTP0368A	T21	MS1	Male	15.2	LCN2.2836.68	841.2
HTP0564A	T21	MS1	Male	14.2	COL6A2	ENSG00000142173.16	9.83511		HTP0368A	T21	MS1	Male	15.2	CRP.4337.49	6616.6
HTP0565A	T21	MS2	Male	22.5	COL6A2	ENSG00000142173.16	19.7288		HTP0368A	T21	MS1	Male	15.2	BPI.4126.22	2547.9
HTP0566A	T21	MS2	Male	13.7	COL6A2	ENSG00000142173.16	18.7272		HTP0510A	T21	MS1	Female	23	MPO.2580.83	12114.6
HTP0568A	T21	MS2	Male	28.3	COL6A2	ENSG00000142173.16	17.8097		HTP0510A	T21	MS1	Female	23	CRP.4337.49	6851.9
HTP0569A	T21	MS2	Male	22.9	COL6A2	ENSG00000142173.16	20.8126		HTP0510A	T21	MS1	Female	23	SAA1.15515.2	6522.4
HTP0570A	T21	MS3	Male	38.8	COL6A2	ENSG00000142173.16	7.07025		HTP0510A	T21	MS1	Female	23	PROK2.10754.113	2566.2
HTP0571A	T21	MS3	Male	13.1	COL6A2	ENSG00000142173.16	12.2971		HTP0510A	T21	MS1	Female	23	IL1RN.5353.89	1459.3
HTP0572A	T21	MS3	Male	24.4	COL6A2	ENSG00000142173.16	14.1108		HTP0510A	T21	MS1	Female	23	LCN2.2836.68	1200
HTP0574A	T21	MS3	Male	42.4	COL6A2	ENSG00000142173.16	5.27897		HTP0510A	T21	MS1	Female	23	IL6.4673.13	302.2
HTP0575A	T21	MS2	Female	17.2	COL6A2	ENSG00000142173.16	16.8715		HTP0510A	T21	MS1	Female	23	BPI.4126.22	3111.2
HTP0577A	T21	MS2	Female	28.4	COL6A2	ENSG00000142173.16	13.0346		HTP0539A	T21	MS2	Female	42.8	CRP.4337.49	28876.8
HTP0578A	T21	MS1	Male	25.7	COL6A2	ENSG00000142173.16	18.7021		HTP0539A	T21	MS2	Female	42.8	IL1RN.5353.89	1490.6
HTP0580A	T21	MS1	Female	31.8	COL6A2	ENSG00000142173.16	28.547		HTP0539A	T21	MS2	Female	42.8	PROK2.10754.113	1908.5
HTP0581A	T21	MS2	Male	30.6	COL6A2	ENSG00000142173.16	23.4614		HTP0539A	T21	MS2	Female	42.8	BPI.4126.22	2988.8
HTP0583A	T21	MS1	Female	6.2	COL6A2	ENSG00000142173.16	17.2313		HTP0539A	T21	MS2	Female	42.8	MPO.2580.83	15160.7
HTP0584A	T21	MS2	Male	29.3	COL6A2	ENSG00000142173.16	20.8981		HTP0539A	T21	MS2	Female	42.8	SAA1.15515.2	42318.4
HTP0585A	T21	MS3	Female	16.5	COL6A2	ENSG00000142173.16	6.6136		HTP0539A	T21	MS2	Female	42.8	LCN2.2836.68	1660.4
HTP0586A	T21	MS3	Male	31.9	COL6A2	ENSG00000142173.16	7.09228		HTP0539A	T21	MS2	Female	42.8	IL6.4673.13	194.8
HTP0587A	T21	MS2	Male	4.3	COL6A2	ENSG00000142173.16	24.8022		HTP0578A	T21	MS1	Male	25.7	CRP.4337.49	20471.3
HTP0588A	T21	MS1	Female	19.2	COL6A2	ENSG00000142173.16	22.159		HTP0578A	T21	MS1	Male	25.7	IL1RN.5353.89	1656.5
HTP0589A	T21	MS3	Female	19	COL6A2	ENSG00000142173.16	16.4354		HTP0578A	T21	MS1	Male	25.7	PROK2.10754.113	2281.2
HTP0590A	T21	MS3	Male	16.8	COL6A2	ENSG00000142173.16	11.1286		HTP0578A	T21	MS1	Male	25.7	MPO.2580.83	16710.8
HTP0591A	T21	MS2	Male	31.9	COL6A2	ENSG00000142173.16	10.2614		HTP0578A	T21	MS1	Male	25.7	LCN2.2836.68	1692.2
HTP0592A	T21	MS2	Female	14.5	COL6A2	ENSG00000142173.16	22.2585		HTP0578A	T21	MS1	Male	25.7	SAA1.15515.2	4235.2
HTP0593A	T21	MS2	Male	11.7	COL6A2	ENSG00000142173.16	18.5008		HTP0578A	T21	MS1	Male	25.7	BPI.4126.22	3812.8
HTP0594A	T21	MS1	Male	30.1	COL6A2	ENSG00000142173.16	24.0768		HTP0578A	T21	MS1	Male	25.7	IL6.4673.13	235.9
HTP0596A	T21	MS2	Female	28.3	COL6A2	ENSG00000142173.16	14.7014		HTP0541A	T21	MS2	Male	29.7	PROK2.10754.113	3710.6
HTP0597A	T21	MS2	Female	12.5	COL6A2	ENSG00000142173.16	21.4518		HTP0541A	T21	MS2	Male	29.7	IL1RN.5353.89	1689
HTP0598A	T21	MS3	Female	18	COL6A2	ENSG00000142173.16	18.9737		HTP0541A	T21	MS2	Male	29.7	SAA1.15515.2	5905.6
HTP0599A	T21	MS3	Female	36.6	COL6A2	ENSG00000142173.16	8.55004		HTP0541A	T21	MS2	Male	29.7	MPO.2580.83	15700.2
HTP0600A	T21	MS3	Male	10.8	COL6A2	ENSG00000142173.16	9.65849		HTP0541A	T21	MS2	Male	29.7	LCN2.2836.68	1019.6
HTP0602A	T21	MS3	Female	13.5	COL6A2	ENSG00000142173.16	20.1553		HTP0541A	T21	MS2	Male	29.7	CRP.4337.49	11001
HTP0603A	T21	MS1	Female	12.7	COL6A2	ENSG00000142173.16	17.6048		HTP0541A	T21	MS2	Male	29.7	BPI.4126.22	12643.7
HTP0604A	T21	MS3	Female	26.6	COL6A2	ENSG00000142173.16	9.50853		HTP0541A	T21	MS2	Male	29.7	IL6.4673.13	204.8
HTP0605A	T21	MS3	Male	17.5	COL6A2	ENSG00000142173.16	18.2193		HTP0342A	T21	MS1	Female	13.6	PROK2.10754.113	1387
HTP0607A	T21	MS2	Male	23.9	COL6A2	ENSG00000142173.16	34.8656		HTP0342A	T21	MS1	Female	13.6	MPO.2580.83	20316.9
HTP0608A	T21	MS1	Female	32.5	COL6A2	ENSG00000142173.16	16.2475		HTP0342A	T21	MS1	Female	13.6	SAA1.15515.2	170872
HTP0609A	T21	MS1	Female	4	COL6A2	ENSG00000142173.16	15.9356		HTP0342A	T21	MS1	Female	13.6	IL6.4673.13	249.4
HTP0610A	T21	MS3	Female	17	COL6A2	ENSG00000142173.16	3.90801		HTP0342A	T21	MS1	Female	13.6	LCN2.2836.68	1524.6
HTP0611A	T21	MS1	Female	23.9	COL6A2	ENSG00000142173.16	27.6011		HTP0342A	T21	MS1	Female	13.6	BPI.4126.22	3462.1
HTP0612A	T21	MS1	Male	11.4	COL6A2	ENSG00000142173.16	14.9363		HTP0342A	T21	MS1	Female	13.6	CRP.4337.49	51059.7
HTP0613A	T21	MS3	Female	10.3	COL6A2	ENSG00000142173.16	21.6715		HTP0342A	T21	MS1	Female	13.6	IL1RN.5353.89	1974.7
HTP0616A	T21	MS3	Male	19	COL6A2	ENSG00000142173.16	9.69918		HTP0597A	T21	MS2	Female	12.5	PROK2.10754.113	1374.3
HTP0617A	T21	MS3	Male	30.5	COL6A2	ENSG00000142173.16	12.7195		HTP0597A	T21	MS2	Female	12.5	SAA1.15515.2	19293.5
HTP0618A	T21	MS3	Female	37	COL6A2	ENSG00000142173.16	9.87715		HTP0597A	T21	MS2	Female	12.5	LCN2.2836.68	1939.4
HTP0619A	T21	MS3	Female	37	COL6A2	ENSG00000142173.16	13.161		HTP0597A	T21	MS2	Female	12.5	IL1RN.5353.89	1547.6
HTP0620A	T21	MS3	Female	19.6	COL6A2	ENSG00000142173.16	11.5925		HTP0597A	T21	MS2	Female	12.5	MPO.2580.83	19790.9
HTP0621A	T21	MS2	Female	21.4	COL6A2	ENSG00000142173.16	16.2432		HTP0597A	T21	MS2	Female	12.5	BPI.4126.22	1790.4
HTP0622A	T21	MS2	Female	26	COL6A2	ENSG00000142173.16	12.8774		HTP0597A	T21	MS2	Female	12.5	CRP.4337.49	11696.6
HTP0623A	T21	MS2	Female	28.1	COL6A2	ENSG00000142173.16	14.6181		HTP0597A	T21	MS2	Female	12.5	IL6.4673.13	208.6
HTP0624A	T21	MS2	Female	28.1	COL6A2	ENSG00000142173.16	14.4598		HTP0647A	T21	MS1	Male	7	SAA1.15515.2	10846.9
HTP0625A	T21	MS1	Male	40.1	COL6A2	ENSG00000142173.16	16.0457		HTP0647A	T21	MS1	Male	7	PROK2.10754.113	4309.6
HTP0626A	T21	MS2	Male	14.2	COL6A2	ENSG00000142173.16	21.3889		HTP0647A	T21	MS1	Male	7	LCN2.2836.68	911
HTP0627A	T21	MS3	Female	21.1	COL6A2	ENSG00000142173.16	7.29775		HTP0647A	T21	MS1	Male	7	MPO.2580.83	19684.3
HTP0629A	T21	MS1	Female	7	COL6A2	ENSG00000142173.16	12.1547		HTP0647A	T21	MS1	Male	7	IL1RN.5353.89	2210.8
HTP0630A	T21	MS2	Male	39.9	COL6A2	ENSG00000142173.16	21.011		HTP0647A	T21	MS1	Male	7	CRP.4337.49	11794.7
HTP0631A	T21	MS1	Female	33	COL6A2	ENSG00000142173.16	25.6479		HTP0647A	T21	MS1	Male	7	BPI.4126.22	4686.5
HTP0632A	T21	MS2	Female	26.4	COL6A2	ENSG00000142173.16	11.9079		HTP0647A	T21	MS1	Male	7	IL6.4673.13	330.5
HTP0633A	T21	MS1	Male	33.1	COL6A2	ENSG00000142173.16	22.8294		HTP0073A2	T21	MS3	Male	54.7	SAA1.15515.2	6827.1
HTP0634A	T21	MS2	Male	20.4	COL6A2	ENSG00000142173.16	11.1097		HTP0073A2	T21	MS3	Male	54.7	MPO.2580.83	15163.6
HTP0637A	T21	MS3	Female	20.1	COL6A2	ENSG00000142173.16	9.10175		HTP0073A2	T21	MS3	Male	54.7	IL1RN.5353.89	1783.1
HTP0638A	T21	MS3	Female	32.7	COL6A2	ENSG00000142173.16	5.7001		HTP0073A2	T21	MS3	Male	54.7	PROK2.10754.113	4830.8
HTP0639A	T21	MS1	Male	27.3	COL6A2	ENSG00000142173.16	24.2115		HTP0073A2	T21	MS3	Male	54.7	IL6.4673.13	227.4
HTP0641A	T21	MS1	Male	46.6	COL6A2	ENSG00000142173.16	8.80998		HTP0073A2	T21	MS3	Male	54.7	BPI.4126.22	7235.2
HTP0642A	T21	MS3	Female	25.2	COL6A2	ENSG00000142173.16	13.4132		HTP0073A2	T21	MS3	Male	54.7	LCN2.2836.68	1560.7
HTP0643A	T21	MS3	Male	29.7	COL6A2	ENSG00000142173.16	5.94219		HTP0073A2	T21	MS3	Male	54.7	CRP.4337.49	4634
HTP0644A	T21	MS3	Male	28.7	COL6A2	ENSG00000142173.16	9.58485		HTP0050A3	T21	MS3	Female	22.8	SAA1.15515.2	34949.7
HTP0645A	T21	MS1	Male	28.4	COL6A2	ENSG00000142173.16	40.3274		HTP0050A3	T21	MS3	Female	22.8	IL1RN.5353.89	1648.8
HTP0646A	T21	MS3	Male	17.1	COL6A2	ENSG00000142173.16	13.3822		HTP0050A3	T21	MS3	Female	22.8	MPO.2580.83	14939.3
HTP0647A	T21	MS1	Male	7	COL6A2	ENSG00000142173.16	14.6827		HTP0050A3	T21	MS3	Female	22.8	BPI.4126.22	5283.7
HTP0650A	T21	MS1	Female	45.7	COL6A2	ENSG00000142173.16	24.3893		HTP0050A3	T21	MS3	Female	22.8	PROK2.10754.113	2469.7
HTP0651A	T21	MS3	Male	31.2	COL6A2	ENSG00000142173.16	11.7401		HTP0050A3	T21	MS3	Female	22.8	CRP.4337.49	27356.8
HTP0652A	T21	MS1	Female	35.1	COL6A2	ENSG00000142173.16	22.5051		HTP0050A3	T21	MS3	Female	22.8	IL6.4673.13	210.8
HTP0654A	T21	MS1	Female	26.9	COL6A2	ENSG00000142173.16	12.7181		HTP0050A3	T21	MS3	Female	22.8	LCN2.2836.68	1823.5
HTP0657A	T21	MS3	Male	16.9	COL6A2	ENSG00000142173.16	10.8688		HTP0351A	T21	MS2	Male	27	SAA1.15515.2	8448.9
HTP0658A	T21	MS1	Male	15.3	COL6A2	ENSG00000142173.16	19.5567		HTP0351A	T21	MS2	Male	27	BPI.4126.22	6712
HTP0659A	T21	MS1	Female	36.5	COL6A2	ENSG00000142173.16	16.588		HTP0351A	T21	MS2	Male	27	IL1RN.5353.89	1764.6
HTP0660A	T21	MS1	Male	13	COL6A2	ENSG00000142173.16	15.301		HTP0351A	T21	MS2	Male	27	CRP.4337.49	7039.3
HTP0661A	T21	MS1	Male	28.4	COL6A2	ENSG00000142173.16	24.4438		HTP0351A	T21	MS2	Male	27	LCN2.2836.68	1207.9
HTP0662A	T21	MS1	Female	26.1	COL6A2	ENSG00000142173.16	17.5147		HTP0351A	T21	MS2	Male	27	MPO.2580.83	13448.3
HTP0663A	T21	MS3	Female	20.5	COL6A2	ENSG00000142173.16	12.3786		HTP0351A	T21	MS2	Male	27	PROK2.10754.113	2050.8
HTP0664A	T21	MS2	Female	29.4	COL6A2	ENSG00000142173.16	16		HTP0351A	T21	MS2	Male	27	IL6.4673.13	205.6
HTP0665A	T21	MS1	Female	23.4	COL6A2	ENSG00000142173.16	15.4927		HTP0464A	T21	MS3	Male	22.7	SAA1.15515.2	6409.5
HTP0666A	T21	MS3	Male	17.4	COL6A2	ENSG00000142173.16	13.7318		HTP0464A	T21	MS3	Male	22.7	MPO.2580.83	11872.1
HTP0667A	T21	MS2	Male	24.1	COL6A2	ENSG00000142173.16	9.8988		HTP0464A	T21	MS3	Male	22.7	PROK2.10754.113	2199.9
HTP0668A	T21	MS1	Female	29.7	COL6A2	ENSG00000142173.16	11.5849		HTP0464A	T21	MS3	Male	22.7	LCN2.2836.68	1039.2
HTP0672A	T21	MS1	Male	17.2	COL6A2	ENSG00000142173.16	6.7382		HTP0464A	T21	MS3	Male	22.7	IL1RN.5353.89	1832
HTP0676A	T21	MS1	Female	19.3	COL6A2	ENSG00000142173.16	22.7193		HTP0464A	T21	MS3	Male	22.7	IL6.4673.13	218.7
HTP0706A	T21	MS3	Female	22.8	COL6A2	ENSG00000142173.16	4.70876		HTP0464A	T21	MS3	Male	22.7	CRP.4337.49	42772.7
HTP0708A	T21	MS1	Male	17	COL6A2	ENSG00000142173.16	13.0079		HTP0464A	T21	MS3	Male	22.7	BPI.4126.22	2664.8
HTP0204A	T21	MS2	Male	13.1	COL6A2	ENSG00000142173.16	27.8997		HTP0507A	T21	MS3	Male	8.2	SAA1.15515.2	40730.1
HTP0310A	T21	MS2	Male	10.8	COL6A2	ENSG00000142173.16	14.4901		HTP0507A	T21	MS3	Male	8.2	MPO.2580.83	20830
HTP0326A	T21	MS2	Female	30.2	COL6A2	ENSG00000142173.16	13.3025		HTP0507A	T21	MS3	Male	8.2	IL1RN.5353.89	2399.3
HTP0328A	T21	MS2	Female	41.2	COL6A2	ENSG00000142173.16	7.92252		HTP0507A	T21	MS3	Male	8.2	IL6.4673.13	294.5
HTP0332A	T21	MS2	Male	24.4	COL6A2	ENSG00000142173.16	26.5706		HTP0507A	T21	MS3	Male	8.2	PROK2.10754.113	1678.7
HTP0348A	T21	MS2	Female	17.2	COL6A2	ENSG00000142173.16	19.28		HTP0507A	T21	MS3	Male	8.2	LCN2.2836.68	1416.5
HTP0351A	T21	MS2	Male	27	COL6A2	ENSG00000142173.16	14.1265		HTP0507A	T21	MS3	Male	8.2	CRP.4337.49	44265.9
HTP0084A2	T21	MS2	Male	35	COL6A2	ENSG00000142173.16	15.5231		HTP0507A	T21	MS3	Male	8.2	BPI.4126.22	5963.7
HTP0005A3	T21	MS1	Male	36.5	SIK1	ENSG00000142178.9	0.157345		HTP0542A	T21	MS2	Male	27.8	SAA1.15515.2	33411.2
HTP0012A2	T21	MS1	Female	44	SIK1	ENSG00000142178.9	0.0262104		HTP0542A	T21	MS2	Male	27.8	IL1RN.5353.89	2803.7
HTP0015A4	T21	MS2	Male	31.2	SIK1	ENSG00000142178.9	0.324964		HTP0542A	T21	MS2	Male	27.8	PROK2.10754.113	5179.9
HTP0017A4	T21	MS3	Female	23.6	SIK1	ENSG00000142178.9	0.166714		HTP0542A	T21	MS2	Male	27.8	LCN2.2836.68	1493.5
HTP0023A2	T21	MS2	Female	36.2	SIK1	ENSG00000142178.9	0.0983964		HTP0542A	T21	MS2	Male	27.8	MPO.2580.83	13490.7
HTP0025A3	T21	MS2	Female	25.7	SIK1	ENSG00000142178.9	0.0140965		HTP0542A	T21	MS2	Male	27.8	BPI.4126.22	5474.2
HTP0036A2	T21	MS1	Female	32.1	SIK1	ENSG00000142178.9	0.0171463		HTP0542A	T21	MS2	Male	27.8	CRP.4337.49	47379.2
HTP0050A3	T21	MS3	Female	22.8	SIK1	ENSG00000142178.9	0.138049		HTP0542A	T21	MS2	Male	27.8	IL6.4673.13	242.9
[truncated: 37,992 more rows]

## Sheet: 4G
KCNJ15, IFNGR2 mRNA									SAA1, PROK2, BPI protein
[truncated: 913 more rows]

## Sheet: S4A
Aptamer	MS1_vs_D21_l2FC	MS1_vs_D21_pval	MS1_vs_D21_padj	MS2_vs_D21_l2FC	MS2_vs_D21_pval	MS2_vs_D21_padj	MS3_vs_D21_l2FC	MS3_vs_D21_pval	MS3_vs_D21_padj	MS2_vs_MS1_l2FC	MS2_vs_MS1_pval	MS2_vs_MS1_padj	MS3_vs_MS1_l2FC	MS3_vs_MS1_pval	MS3_vs_MS1_padj	MS3_vs_MS2_l2FC	MS3_vs_MS2_pval	MS3_vs_MS2_padj
[truncated: 4,601 more rows]

[truncated: 2 more sheets: S4B, S4D]
