# Supplementary material for: Variegated overexpression of chromosome 21 genes reveals molecular and immune subtypes of Down syndrome
Source: Nat Commun. 2024 Jun 28;15:5473. doi: 10.1038/s41467-024-49781-1 (PMC11213896; doi:10.1038/s41467-024-49781-1)
Supplement: Supplementary file 13 — Source Data [file 41467_2024_49781_MOESM13_ESM.zip › Source Data/SourceData_Fig7.xlsx]

## Sheet: 7A
SampleID	Karyotype	subtype	Sex	Age	cluster	proportion_subset
HTP0001B2	Control	D21	Female	25.8	Neutrophils	0.504303
HTP0005A3	T21	MS1	Male	36.5	Neutrophils	0.548807
HTP0012A2	T21	MS1	Female	44	Neutrophils	0.721243
HTP0015A4	T21	MS2	Male	31.2	Neutrophils	0.660301
HTP0017A4	T21	MS3	Female	23.6	Neutrophils	0.644163
HTP0018B3	Control	D21	Female	57	Neutrophils	0.650255
HTP0019B2	Control	D21	Female	56.9	Neutrophils	0.717132
HTP0022B2	Control	D21	Female	43.2	Neutrophils	0.615137
HTP0023A2	T21	MS2	Female	36.2	Neutrophils	0.608784
HTP0025A3	T21	MS2	Female	25.7	Neutrophils	0.632076
HTP0026B2	Control	D21	Female	55.6	Neutrophils	0.597972
HTP0034B3	Control	D21	Female	25.1	Neutrophils	0.64432
HTP0035B3	Control	D21	Female	28.6	Neutrophils	0.735224
HTP0036A2	T21	MS1	Female	32.1	Neutrophils	0.70778
HTP0040B3	Control	D21	Female	28.9	Neutrophils	0.503435
HTP0042B2	Control	D21	Male	36.2	Neutrophils	0.494169
HTP0043B2	Control	D21	Male	38.2	Neutrophils	0.587193
HTP0044B2	Control	D21	Male	35.8	Neutrophils	0.732599
HTP0047B2	Control	D21	Male	38.7	Neutrophils	0.65969
HTP0048B2	Control	D21	Female	39.4	Neutrophils	0.624433
HTP0050A3	T21	MS3	Female	22.8	Neutrophils	0.64663
HTP0052A2	T21	MS1	Female	29.9	Neutrophils	0.653151
HTP0053A2	T21	MS1	Female	26.3	Neutrophils	0.674446
HTP0054A2	T21	MS3	Male	21.7	Neutrophils	0.657212
HTP0055B2	Control	D21	Male	37	Neutrophils	0.583279
HTP0057B2	Control	D21	Female	34.8	Neutrophils	0.688758
HTP0058B2	Control	D21	Male	33.8	Neutrophils	0.669686
HTP0059B2	Control	D21	Male	24.7	Neutrophils	0.635119
HTP0061B2	Control	D21	Female	22.2	Neutrophils	0.526429
HTP0062B2	Control	D21	Female	20.5	Neutrophils	0.731351
HTP0066A2	T21	MS1	Male	14.7	Neutrophils	0.380296
HTP0067B2	Control	D21	Male	20.5	Neutrophils	0.651373
HTP0070A3	T21	MS3	Male	24.9	Neutrophils	0.539617
HTP0073A2	T21	MS3	Male	54.7	Neutrophils	0.734449
HTP0077B2	Control	D21	Male	43.3	Neutrophils	0.535119
HTP0078B2	Control	D21	Male	27.7	Neutrophils	0.826924
HTP0079B2	Control	D21	Male	28.4	Neutrophils	0.537855
HTP0080A2	T21	MS1	Female	34.8	Neutrophils	0.689909
HTP0084A2	T21	MS2	Male	35	Neutrophils	0.648192
HTP0085B2	Control	D21	Male	33.7	Neutrophils	0.640392
HTP0087B2	Control	D21	Male	55.4	Neutrophils	0.689763
HTP0090B2	Control	D21	Male	24.8	Neutrophils	0.597957
HTP0092B2	Control	D21	Female	25.2	Neutrophils	0.707811
HTP0095B2	Control	D21	Female	37.7	Neutrophils	0.791614
HTP0096B2	Control	D21	Male	25.6	Neutrophils	0.620577
HTP0098B2	Control	D21	Female	54.9	Neutrophils	0.664988
HTP0100B2	Control	D21	Female	33.5	Neutrophils	0.697194
HTP0101A2	T21	MS3	Female	31.3	Neutrophils	0.849649
HTP0103A2	T21	MS1	Female	1.6	Neutrophils	0.38606
HTP0104B2	Control	D21	Female	36.6	Neutrophils	0.61888
HTP0105B3	Control	D21	Female	30	Neutrophils	0.597612
HTP0107A3	T21	MS2	Female	33.7	Neutrophils	0.745398
HTP0109A3	T21	MS1	Female	49	Neutrophils	0.705235
HTP0111B2	Control	D21	Female	44.5	Neutrophils	0.744157
HTP0112A3	T21	MS3	Female	36	Neutrophils	0.732776
HTP0116A2	T21	MS1	Male	10.9	Neutrophils	0.563786
HTP0119A	T21	MS1	Female	50.9	Neutrophils	0.728482
HTP0126B2	Control	D21	Female	48	Neutrophils	0.660388
HTP0127B2	Control	D21	Female	8.2	Neutrophils	0.556572
HTP0147B	Control	D21	Female	38.6	Neutrophils	0.630216
HTP0148B2	Control	D21	Male	41.7	Neutrophils	0.689406
HTP0149B	Control	D21	Female	53.2	Neutrophils	0.671335
HTP0151A	T21	MS3	Male	27.4	Neutrophils	0.819153
HTP0198A3	T21	MS2	Male	36.3	Neutrophils	0.641976
HTP0202B	Control	D21	Male	61.3	Neutrophils	0.74285
HTP0204A	T21	MS2	Male	13.1	Neutrophils	0.577019
HTP0206B	Control	D21	Male	15.8	Neutrophils	0.524112
HTP0207A4	T21	MS1	Female	25.2	Neutrophils	0.679284
HTP0211A3	T21	MS2	Male	29.7	Neutrophils	0.579518
HTP0213A3	T21	MS2	Male	46.3	Neutrophils	0.653046
HTP0214B2	Control	D21	Female	21.6	Neutrophils	0.730784
HTP0216B2	Control	D21	Female	17.2	Neutrophils	0.714589
HTP0219A2	T21	MS2	Female	19.5	Neutrophils	0.592082
HTP0226A3	T21	MS1	Male	52.4	Neutrophils	0.751326
HTP0230A2	T21	MS3	Female	39.6	Neutrophils	0.748385
HTP0236A2	T21	MS1	Male	11.3	Neutrophils	0.524168
HTP0238A3	T21	MS2	Male	41.5	Neutrophils	0.604809
HTP0241A2	T21	MS3	Female	17.9	Neutrophils	0.714948
HTP0242B3	Control	D21	Female	20.3	Neutrophils	0.802785
HTP0243A3	T21	MS3	Female	15.1	Neutrophils	0.671518
HTP0247A2	T21	MS3	Male	22.5	Neutrophils	0.726481
HTP0249A2	T21	MS2	Female	34	Neutrophils	0.630651
HTP0251A2	T21	MS3	Female	34.3	Neutrophils	0.658992
HTP0254A2	T21	MS2	Male	33.8	Neutrophils	0.592318
HTP0259A2	T21	MS3	Female	32.6	Neutrophils	0.828775
HTP0261A2	T21	MS1	Male	22.9	Neutrophils	0.408493
HTP0262A2	T21	MS3	Female	14.3	Neutrophils	0.652097
HTP0263A2	T21	MS2	Female	12.4	Neutrophils	0.700877
HTP0277A3	T21	MS1	Female	37.2	Neutrophils	0.653055
HTP0288B	Control	D21	Male	9.2	Neutrophils	0.376043
HTP0289B	Control	D21	Male	7.1	Neutrophils	0.363024
HTP0293A	T21	MS3	Male	6.2	Neutrophils	0.67649
HTP0294B	Control	D21	Male	4.2	Neutrophils	0.4745
HTP0295A	T21	MS3	Male	51.2	Neutrophils	0.753864
HTP0296A	T21	MS3	Male	55.1	Neutrophils	0.748382
HTP0298A	T21	MS1	Female	25.8	Neutrophils	0.550166
HTP0300A	T21	MS1	Female	30.8	Neutrophils	0.736078
HTP0301A3	T21	MS2	Female	24	Neutrophils	0.586302
HTP0306A	T21	MS3	Male	23.2	Neutrophils	0.739865
HTP0310A	T21	MS2	Male	10.8	Neutrophils	0.758743
HTP0312A2	T21	MS1	Female	35.7	Neutrophils	0.62927
HTP0316B	Control	D21	Female	29.6	Neutrophils	0.589385
HTP0318A3	T21	MS1	Male	30.5	Neutrophils	0.464954
HTP0320A2	T21	MS3	Female	33.7	Neutrophils	0.811101
HTP0321A	T21	MS3	Female	14	Neutrophils	0.719189
HTP0322B	Control	D21	Male	29	Neutrophils	0.684833
HTP0323A	T21	MS3	Male	3.8	Neutrophils	0.619032
HTP0324A2	T21	MS1	Male	22	Neutrophils	0.685042
HTP0326A	T21	MS2	Female	30.2	Neutrophils	0.801076
HTP0328A	T21	MS2	Female	41.2	Neutrophils	0.791496
HTP0329A2	T21	MS3	Female	19.5	Neutrophils	0.786068
HTP0330A	T21	MS1	Male	6.1	Neutrophils	0.544875
HTP0331A	T21	MS3	Male	23.1	Neutrophils	0.703738
HTP0332A	T21	MS2	Male	24.4	Neutrophils	0.610387
HTP0333A2	T21	MS3	Female	30.3	Neutrophils	0.690514
HTP0334A2	T21	MS1	Male	44.1	Neutrophils	0.697836
HTP0335A2	T21	MS2	Female	57.6	Neutrophils	0.506882
HTP0336A	T21	MS1	Female	8.7	Neutrophils	0.501063
HTP0337A	T21	MS3	Male	22.2	Neutrophils	0.726367
HTP0340A	T21	MS3	Female	18.6	Neutrophils	0.700331
HTP0341A	T21	MS1	Male	2.6	Neutrophils	0.446919
HTP0342A	T21	MS1	Female	13.6	Neutrophils	0.41344
HTP0343B	Control	D21	Male	46.2	Neutrophils	0.612906
HTP0345A	T21	MS3	Female	52.7	Neutrophils	0.78417
HTP0346B	Control	D21	Female	37.1	Neutrophils	0.794989
HTP0347B	Control	D21	Female	14	Neutrophils	0.685578
HTP0348A	T21	MS2	Female	17.2	Neutrophils	0.722478
HTP0349B	Control	D21	Female	10	Neutrophils	0.646213
HTP0351A	T21	MS2	Male	27	Neutrophils	0.687642
HTP0352B	Control	D21	Male	43.2	Neutrophils	0.776652
HTP0354A	T21	MS1	Male	6	Neutrophils	0.615021
HTP0355B	Control	D21	Male	12.3	Neutrophils	0.696783
HTP0357A	T21	MS1	Male	3.8	Neutrophils	0.432742
HTP0361B2	Control	D21	Male	11.5	Neutrophils	0.60531
HTP0364A	T21	MS3	Male	13.7	Neutrophils	0.720697
HTP0367A	T21	MS1	Male	13.6	Neutrophils	0.559887
HTP0368A	T21	MS1	Male	15.2	Neutrophils	0.408965
HTP0370A	T21	MS1	Male	20.2	Neutrophils	0.638412
HTP0373A	T21	MS1	Male	56.7	Neutrophils	0.671859
HTP0374A	T21	MS2	Male	25.5	Neutrophils	0.450221
HTP0375A	T21	MS1	Female	10.9	Neutrophils	0.550261
HTP0376B	Control	D21	Female	24	Neutrophils	0.526494
HTP0378A	T21	MS3	Female	31.4	Neutrophils	0.729221
HTP0379A	T21	MS1	Female	35.4	Neutrophils	0.737528
HTP0380A	T21	MS2	Male	25.8	Neutrophils	0.588025
HTP0381A	T21	MS2	Male	25.4	Neutrophils	0.429439
HTP0382A	T21	MS3	Male	39.5	Neutrophils	0.674201
HTP0384A	T21	MS3	Female	27.8	Neutrophils	0.712467
HTP0385A	T21	MS3	Male	25.6	Neutrophils	0.640876
HTP0386A	T21	MS2	Male	6.8	Neutrophils	0.426591
HTP0387A	T21	MS1	Female	33.3	Neutrophils	0.68731
HTP0388A	T21	MS1	Female	37.5	Neutrophils	0.706977
HTP0389A	T21	MS1	Female	20.1	Neutrophils	0.721904
HTP0390A	T21	MS3	Female	15.5	Neutrophils	0.695979
HTP0391A	T21	MS1	Male	26.8	Neutrophils	0.624494
HTP0392A	T21	MS3	Male	32.4	Neutrophils	0.681237
HTP0393A	T21	MS2	Female	39.8	Neutrophils	0.69281
HTP0394A	T21	MS2	Female	23.6	Neutrophils	0.553087
HTP0395A	T21	MS2	Male	35.2	Neutrophils	0.562233
HTP0396A	T21	MS3	Male	15.9	Neutrophils	0.825386
HTP0397A	T21	MS1	Male	38.7	Neutrophils	0.748968
HTP0398A	T21	MS2	Female	17.5	Neutrophils	0.564294
HTP0399A2	T21	MS3	Male	33.1	Neutrophils	0.724253
HTP0400A	T21	MS1	Male	14.9	Neutrophils	0.511315
HTP0401A	T21	MS3	Female	34.6	Neutrophils	0.72251
HTP0402A	T21	MS1	Male	35.9	Neutrophils	0.618405
HTP0403A	T21	MS3	Male	13.4	Neutrophils	0.62519
HTP0404A	T21	MS3	Female	12.5	Neutrophils	0.678201
HTP0405A	T21	MS3	Male	26.1	Neutrophils	0.706983
HTP0406A	T21	MS2	Female	9.2	Neutrophils	0.407957
HTP0407A	T21	MS3	Male	43.5	Neutrophils	0.695449
HTP0408A	T21	MS1	Male	40.6	Neutrophils	0.709298
HTP0409A	T21	MS2	Female	21.2	Neutrophils	0.653245
HTP0410A	T21	MS2	Male	24	Neutrophils	0.662091
HTP0411A	T21	MS3	Female	18.7	Neutrophils	0.708655
HTP0412A	T21	MS3	Male	20.7	Neutrophils	0.613445
HTP0413A	T21	MS2	Female	22.5	Neutrophils	0.530084
HTP0414A	T21	MS3	Female	21.8	Neutrophils	0.718114
HTP0415A	T21	MS3	Female	8.3	Neutrophils	0.790494
HTP0418A	T21	MS1	Male	3.8	Neutrophils	0.512664
HTP0419A	T21	MS1	Male	20.8	Neutrophils	0.634097
HTP0420A	T21	MS1	Male	6.4	Neutrophils	0.471997
HTP0421A	T21	MS3	Male	13.7	Neutrophils	0.58551
HTP0423A	T21	MS2	Male	23.9	Neutrophils	0.601563
HTP0424A	T21	MS2	Female	4	Neutrophils	0.750729
HTP0425A	T21	MS2	Male	19.1	Neutrophils	0.577693
HTP0426A	T21	MS3	Male	17.5	Neutrophils	0.587409
HTP0428A	T21	MS2	Male	27.5	Neutrophils	0.631554
HTP0429B	Control	D21	Female	11.5	Neutrophils	0.699622
HTP0430A	T21	MS2	Male	13.9	Neutrophils	0.50672
HTP0431A2	T21	MS2	Female	20.9	Neutrophils	0.595112
HTP0434A	T21	MS3	Female	25.9	Neutrophils	0.765143
HTP0435A2	T21	MS1	Male	36.2	Neutrophils	0.62581
HTP0436A	T21	MS3	Female	32.8	Neutrophils	0.717708
HTP0437A	T21	MS2	Male	24.9	Neutrophils	0.643656
HTP0438A	T21	MS1	Female	19.9	Neutrophils	0.674681
HTP0439A2	T21	MS3	Male	40.8	Neutrophils	0.734446
HTP0440A	T21	MS2	Male	20.9	Neutrophils	0.606664
HTP0442A2	T21	MS1	Female	9.5	Neutrophils	0.629296
HTP0443A2	T21	MS3	Male	17.9	Neutrophils	0.757628
HTP0444B2	Control	D21	Female	9.9	Neutrophils	0.633203
HTP0445A	T21	MS2	Female	38.8	Neutrophils	0.680134
HTP0446A	T21	MS1	Female	31.7	Neutrophils	0.635312
HTP0447B2	Control	D21	Female	16.5	Neutrophils	0.695578
HTP0448A	T21	MS2	Male	21.5	Neutrophils	0.536675
HTP0449A	T21	MS2	Male	20.8	Neutrophils	0.536998
HTP0450A	T21	MS1	Male	15.4	Neutrophils	0.566124
HTP0451A	T21	MS1	Male	32.5	Neutrophils	0.652671
HTP0452A	T21	MS2	Female	16.6	Neutrophils	0.649786
HTP0454A	T21	MS3	Male	21.7	Neutrophils	0.553467
HTP0455B	Control	D21	Female	7.3	Neutrophils	0.475225
HTP0456A	T21	MS2	Male	7.3	Neutrophils	0.546937
HTP0457B	Control	D21	Female	7.3	Neutrophils	0.44225
HTP0458A	T21	MS3	Male	20	Neutrophils	0.647994
HTP0459A	T21	MS1	Male	13.7	Neutrophils	0.655724
HTP0460A	T21	MS1	Male	20.3	Neutrophils	0.57905
HTP0461A	T21	MS1	Female	12.5	Neutrophils	0.390293
HTP0462A	T21	MS1	Male	38.6	Neutrophils	0.669056
HTP0463A	T21	MS1	Female	28.3	Neutrophils	0.539455
HTP0464A	T21	MS3	Male	22.7	Neutrophils	0.606593
HTP0465A	T21	MS3	Female	6.8	Neutrophils	0.75546
HTP0466B	Control	D21	Female	10.9	Neutrophils	0.47316
HTP0467A	T21	MS2	Female	32.5	Neutrophils	0.652384
HTP0468A2	T21	MS2	Male	29.7	Neutrophils	0.452846
HTP0469A	T21	MS2	Female	16.7	Neutrophils	0.572339
HTP0471A	T21	MS1	Female	9	Neutrophils	0.574919
HTP0487A	T21	MS2	Male	4.6	Neutrophils	0.529984
HTP0488A	T21	MS1	Male	5.4	Neutrophils	0.49023
HTP0491A	T21	MS1	Male	6.5	Neutrophils	0.453008
HTP0492B	Control	D21	Male	4.8	Neutrophils	0.506601
HTP0493B	Control	D21	Male	8.7	Neutrophils	0.562569
HTP0494A	T21	MS2	Female	7.1	Neutrophils	0.447743
HTP0495B	Control	D21	Female	4.5	Neutrophils	0.587749
HTP0497B	Control	D21	Male	54.4	Neutrophils	0.716329
HTP0498B	Control	D21	Male	11.9	Neutrophils	0.530305
HTP0501A	T21	MS3	Male	4	Neutrophils	0.707231
HTP0502B	Control	D21	Male	27.1	Neutrophils	0.61118
HTP0506B	Control	D21	Male	31.2	Neutrophils	0.724358
HTP0508B2	Control	D21	Male	29.9	Neutrophils	0.717901
HTP0510A	T21	MS1	Female	23	Neutrophils	0.623036
HTP0512A	T21	MS3	Male	30	Neutrophils	0.633085
HTP0515A	T21	MS3	Male	13.1	Neutrophils	0.653463
HTP0516A	T21	MS1	Male	39.1	Neutrophils	0.706806
HTP0517A	T21	MS2	Male	2.7	Neutrophils	0.452706
HTP0519A	T21	MS1	Male	2	Neutrophils	0.478501
HTP0523B	Control	D21	Female	23.3	Neutrophils	0.576456
HTP0524B	Control	D21	Male	24.5	Neutrophils	0.703087
HTP0525A	T21	MS1	Female	34.2	Neutrophils	0.75474
HTP0527B	Control	D21	Male	7.4	Neutrophils	0.451967
HTP0530A	T21	MS3	Female	39.6	Neutrophils	0.754279
HTP0534A	T21	MS1	Male	36.9	Neutrophils	0.735016
HTP0535A	T21	MS3	Male	23.6	Neutrophils	0.731832
HTP0537A	T21	MS2	Female	51.9	Neutrophils	0.748367
HTP0538A	T21	MS3	Male	28.4	Neutrophils	0.728505
HTP0539A	T21	MS2	Female	42.8	Neutrophils	0.731629
HTP0540A	T21	MS1	Female	14.5	Neutrophils	0.606333
HTP0541A	T21	MS2	Male	29.7	Neutrophils	0.444059
HTP0542A	T21	MS2	Male	27.8	Neutrophils	0.651836
HTP0543A	T21	MS2	Male	36.9	Neutrophils	0.634027
HTP0544A	T21	MS2	Male	38.1	Neutrophils	0.625206
HTP0545A	T21	MS1	Male	18.1	Neutrophils	0.793141
HTP0546A	T21	MS2	Female	51.4	Neutrophils	0.746158
HTP0547A	T21	MS2	Female	26	Neutrophils	0.627841
HTP0548A	T21	MS3	Female	46.2	Neutrophils	0.791501
HTP0549A	T21	MS3	Female	20.6	Neutrophils	0.800901
HTP0550A	T21	MS1	Female	15.2	Neutrophils	0.466761
HTP0551B	Control	D21	Female	18	Neutrophils	0.763496
HTP0552A	T21	MS2	Male	17	Neutrophils	0.596419
HTP0553A	T21	MS2	Female	18.2	Neutrophils	0.612028
HTP0554A	T21	MS2	Male	23.1	Neutrophils	0.633966
HTP0555B	Control	D21	Female	47.3	Neutrophils	0.625949
HTP0556A	T21	MS2	Male	28.3	Neutrophils	0.778932
HTP0557B	Control	D21	Female	40.1	Neutrophils	0.6824
HTP0559B	Control	D21	Male	10.8	Neutrophils	0.479413
HTP0560A	T21	MS2	Male	50.1	Neutrophils	0.665505
HTP0561A	T21	MS3	Male	13.7	Neutrophils	0.645305
HTP0563A	T21	MS2	Female	8.7	Neutrophils	0.518282
HTP0564A	T21	MS1	Male	14.2	Neutrophils	0.624757
HTP0565A	T21	MS2	Male	22.5	Neutrophils	0.67835
HTP0566A	T21	MS2	Male	13.7	Neutrophils	0.439697
HTP0567B	Control	D21	Female	23	Neutrophils	0.673587
HTP0568A	T21	MS2	Male	28.3	Neutrophils	0.616859
HTP0569A	T21	MS2	Male	22.9	Neutrophils	0.411612
HTP0570A	T21	MS3	Male	38.8	Neutrophils	0.783564
HTP0571A	T21	MS3	Male	13.1	Neutrophils	0.781998
HTP0572A	T21	MS3	Male	24.4	Neutrophils	0.652551
HTP0573B	Control	D21	Male	19.1	Neutrophils	0.729309
HTP0574A	T21	MS3	Male	42.4	Neutrophils	0.675808
HTP0575A	T21	MS2	Female	17.2	Neutrophils	0.600393
HTP0576B	Control	D21	Female	11.2	Neutrophils	0.576824
HTP0577A	T21	MS2	Female	28.4	Neutrophils	0.696061
HTP0578A	T21	MS1	Male	25.7	Neutrophils	0.559134
HTP0580A	T21	MS1	Female	31.8	Neutrophils	0.716453
HTP0581A	T21	MS2	Male	30.6	Neutrophils	0.759103
HTP0582B	Control	D21	Female	33.1	Neutrophils	0.713009
HTP0583A	T21	MS1	Female	6.2	Neutrophils	0.565591
HTP0584A	T21	MS2	Male	29.3	Neutrophils	0.642139
HTP0585A	T21	MS3	Female	16.5	Neutrophils	0.763617
HTP0586A	T21	MS3	Male	31.9	Neutrophils	0.797981
HTP0587A	T21	MS2	Male	4.3	Neutrophils	0.560778
HTP0588A	T21	MS1	Female	19.2	Neutrophils	0.640757
HTP0589A	T21	MS3	Female	19	Neutrophils	0.77874
HTP0590A	T21	MS3	Male	16.8	Neutrophils	0.61335
HTP0591A	T21	MS2	Male	31.9	Neutrophils	0.574035
HTP0593A	T21	MS2	Male	11.7	Neutrophils	0.629857
HTP0594A	T21	MS1	Male	30.1	Neutrophils	0.65816
HTP0595B	Control	D21	Female	34.3	Neutrophils	0.766791
HTP0596A	T21	MS2	Female	28.3	Neutrophils	0.726683
HTP0599A	T21	MS3	Female	36.6	Neutrophils	0.761721
HTP0600A	T21	MS3	Male	10.8	Neutrophils	0.815152
HTP0602A	T21	MS3	Female	13.5	Neutrophils	0.632885
HTP0603A	T21	MS1	Female	12.7	Neutrophils	0.67662
HTP0604A	T21	MS3	Female	26.6	Neutrophils	0.741011
HTP0605A	T21	MS3	Male	17.5	Neutrophils	0.737319
HTP0607A	T21	MS2	Male	23.9	Neutrophils	0.575437
HTP0608A	T21	MS1	Female	32.5	Neutrophils	0.76271
HTP0611A	T21	MS1	Female	23.9	Neutrophils	0.507439
HTP0612A	T21	MS1	Male	11.4	Neutrophils	0.492797
HTP0613A	T21	MS3	Female	10.3	Neutrophils	0.678597
HTP0615B	Control	D21	Male	9.2	Neutrophils	0.435643
HTP0616A	T21	MS3	Male	19	Neutrophils	0.777827
HTP0617A	T21	MS3	Male	30.5	Neutrophils	0.764981
HTP0618A	T21	MS3	Female	37	Neutrophils	0.746628
HTP0619A	T21	MS3	Female	37	Neutrophils	0.717518
HTP0620A	T21	MS3	Female	19.6	Neutrophils	0.677978
HTP0621A	T21	MS2	Female	21.4	Neutrophils	0.64117
HTP0622A	T21	MS2	Female	26	Neutrophils	0.509402
HTP0623A	T21	MS2	Female	28.1	Neutrophils	0.550667
HTP0624A	T21	MS2	Female	28.1	Neutrophils	0.621567
HTP0625A	T21	MS1	Male	40.1	Neutrophils	0.608252
HTP0626A	T21	MS2	Male	14.2	Neutrophils	0.548944
HTP0627A	T21	MS3	Female	21.1	Neutrophils	0.835047
HTP0628B	Control	D21	Female	4.8	Neutrophils	0.531458
HTP0629A	T21	MS1	Female	7	Neutrophils	0.551331
HTP0630A	T21	MS2	Male	39.9	Neutrophils	0.584718
HTP0631A	T21	MS1	Female	33	Neutrophils	0.582515
HTP0632A	T21	MS2	Female	26.4	Neutrophils	0.753775
HTP0633A	T21	MS1	Male	33.1	Neutrophils	0.588477
HTP0634A	T21	MS2	Male	20.4	Neutrophils	0.702922
HTP0637A	T21	MS3	Female	20.1	Neutrophils	0.713547
HTP0638A	T21	MS3	Female	32.7	Neutrophils	0.897681
HTP0639A	T21	MS1	Male	27.3	Neutrophils	0.699971
HTP0641A	T21	MS1	Male	46.6	Neutrophils	0.71608
HTP0642A	T21	MS3	Female	25.2	Neutrophils	0.76987
HTP0643A	T21	MS3	Male	29.7	Neutrophils	0.779482
HTP0644A	T21	MS3	Male	28.7	Neutrophils	0.64852
HTP0645A	T21	MS1	Male	28.4	Neutrophils	0.698665
HTP0646A	T21	MS3	Male	17.1	Neutrophils	0.719689
HTP0647A	T21	MS1	Male	7	Neutrophils	0.683453
HTP0648B	Control	D21	Male	11.9	Neutrophils	0.505383
HTP0649B	Control	D21	Female	44.6	Neutrophils	0.571897
HTP0650A	T21	MS1	Female	45.7	Neutrophils	0.563391
HTP0651A	T21	MS3	Male	31.2	Neutrophils	0.541678
HTP0652A	T21	MS1	Female	35.1	Neutrophils	0.62032
HTP0653B	Control	D21	Male	13.9	Neutrophils	0.673004
HTP0654A	T21	MS1	Female	26.9	Neutrophils	0.734495
HTP0655B	Control	D21	Male	15.8	Neutrophils	0.710885
HTP0657A	T21	MS3	Male	16.9	Neutrophils	0.671091
HTP0658A	T21	MS1	Male	15.3	Neutrophils	0.669455
HTP0659A	T21	MS1	Female	36.5	Neutrophils	0.677749
HTP0660A	T21	MS1	Male	13	Neutrophils	0.499997
HTP0661A	T21	MS1	Male	28.4	Neutrophils	0.488988
HTP0662A	T21	MS1	Female	26.1	Neutrophils	0.622112
HTP0663A	T21	MS3	Female	20.5	Neutrophils	0.804941
HTP0664A	T21	MS2	Female	29.4	Neutrophils	0.643275
HTP0665A	T21	MS1	Female	23.4	Neutrophils	0.711127
HTP0666A	T21	MS3	Male	17.4	Neutrophils	0.775208
HTP0667A	T21	MS2	Male	24.1	Neutrophils	0.611978
HTP0668A	T21	MS1	Female	29.7	Neutrophils	0.600549
HTP0669B	Control	D21	Female	14.6	Neutrophils	0.630939
HTP0672A	T21	MS1	Male	17.2	Neutrophils	0.663447
HTP0676A	T21	MS1	Female	19.3	Neutrophils	0.569734
HTP0706A	T21	MS3	Female	22.8	Neutrophils	0.814632
HTP0708A	T21	MS1	Male	17	Neutrophils	0.553528
HTP0001B2	Control	D21	Female	25.8	T cells	0.34911
HTP0005A3	T21	MS1	Male	36.5	T cells	0.325313
HTP0012A2	T21	MS1	Female	44	T cells	0.177805
HTP0015A4	T21	MS2	Male	31.2	T cells	0.240926
HTP0017A4	T21	MS3	Female	23.6	T cells	0.257566
HTP0018B3	Control	D21	Female	57	T cells	0.252232
HTP0019B2	Control	D21	Female	56.9	T cells	0.197293
HTP0022B2	Control	D21	Female	43.2	T cells	0.239535
HTP0023A2	T21	MS2	Female	36.2	T cells	0.31775
HTP0025A3	T21	MS2	Female	25.7	T cells	0.229054
HTP0026B2	Control	D21	Female	55.6	T cells	0.308488
HTP0034B3	Control	D21	Female	25.1	T cells	0.196724
HTP0035B3	Control	D21	Female	28.6	T cells	0.158086
HTP0036A2	T21	MS1	Female	32.1	T cells	0.144888
HTP0040B3	Control	D21	Female	28.9	T cells	0.31416
HTP0042B2	Control	D21	Male	36.2	T cells	0.22651
HTP0043B2	Control	D21	Male	38.2	T cells	0.225651
HTP0044B2	Control	D21	Male	35.8	T cells	0.158253
HTP0047B2	Control	D21	Male	38.7	T cells	0.181776
HTP0048B2	Control	D21	Female	39.4	T cells	0.254612
HTP0050A3	T21	MS3	Female	22.8	T cells	0.171735
HTP0052A2	T21	MS1	Female	29.9	T cells	0.19941
HTP0053A2	T21	MS1	Female	26.3	T cells	0.142018
HTP0054A2	T21	MS3	Male	21.7	T cells	0.186865
HTP0055B2	Control	D21	Male	37	T cells	0.259003
HTP0057B2	Control	D21	Female	34.8	T cells	0.1762
HTP0058B2	Control	D21	Male	33.8	T cells	0.162779
HTP0059B2	Control	D21	Male	24.7	T cells	0.196663
HTP0061B2	Control	D21	Female	22.2	T cells	0.290241
HTP0062B2	Control	D21	Female	20.5	T cells	0.174322
HTP0066A2	T21	MS1	Male	14.7	T cells	0.311777
HTP0067B2	Control	D21	Male	20.5	T cells	0.153441
HTP0070A3	T21	MS3	Male	24.9	T cells	0.284902
HTP0073A2	T21	MS3	Male	54.7	T cells	0.136833
HTP0077B2	Control	D21	Male	43.3	T cells	0.235967
HTP0078B2	Control	D21	Male	27.7	T cells	0.101892
HTP0079B2	Control	D21	Male	28.4	T cells	0.300485
HTP0080A2	T21	MS1	Female	34.8	T cells	0.159702
HTP0084A2	T21	MS2	Male	35	T cells	0.210593
HTP0085B2	Control	D21	Male	33.7	T cells	0.185248
HTP0087B2	Control	D21	Male	55.4	T cells	0.180577
HTP0090B2	Control	D21	Male	24.8	T cells	0.201659
HTP0092B2	Control	D21	Female	25.2	T cells	0.172774
HTP0095B2	Control	D21	Female	37.7	T cells	0.104548
HTP0096B2	Control	D21	Male	25.6	T cells	0.173416
HTP0098B2	Control	D21	Female	54.9	T cells	0.207482
HTP0100B2	Control	D21	Female	33.5	T cells	0.191746
HTP0101A2	T21	MS3	Female	31.3	T cells	0.0690012
HTP0103A2	T21	MS1	Female	1.6	T cells	0.358958
HTP0104B2	Control	D21	Female	36.6	T cells	0.259753
HTP0105B3	Control	D21	Female	30	T cells	0.261464
HTP0107A3	T21	MS2	Female	33.7	T cells	0.162804
HTP0109A3	T21	MS1	Female	49	T cells	0.179597
HTP0111B2	Control	D21	Female	44.5	T cells	0.185607
HTP0112A3	T21	MS3	Female	36	T cells	0.134067
HTP0116A2	T21	MS1	Male	10.9	T cells	0.212676
HTP0119A	T21	MS1	Female	50.9	T cells	0.196467
HTP0126B2	Control	D21	Female	48	T cells	0.199093
HTP0127B2	Control	D21	Female	8.2	T cells	0.327755
HTP0147B	Control	D21	Female	38.6	T cells	0.249349
HTP0148B2	Control	D21	Male	41.7	T cells	0.166282
HTP0149B	Control	D21	Female	53.2	T cells	0.244206
HTP0151A	T21	MS3	Male	27.4	T cells	0.0852298
HTP0198A3	T21	MS2	Male	36.3	T cells	0.240846
HTP0202B	Control	D21	Male	61.3	T cells	0.145171
HTP0204A	T21	MS2	Male	13.1	T cells	0.238106
HTP0206B	Control	D21	Male	15.8	T cells	0.238647
HTP0207A4	T21	MS1	Female	25.2	T cells	0.204997
HTP0211A3	T21	MS2	Male	29.7	T cells	0.235114
HTP0213A3	T21	MS2	Male	46.3	T cells	0.187006
HTP0214B2	Control	D21	Female	21.6	T cells	0.13661
HTP0216B2	Control	D21	Female	17.2	T cells	0.164188
HTP0219A2	T21	MS2	Female	19.5	T cells	0.245942
HTP0226A3	T21	MS1	Male	52.4	T cells	0.111896
HTP0230A2	T21	MS3	Female	39.6	T cells	0.153844
HTP0236A2	T21	MS1	Male	11.3	T cells	0.239628
HTP0238A3	T21	MS2	Male	41.5	T cells	0.212678
HTP0241A2	T21	MS3	Female	17.9	T cells	0.177869
HTP0242B3	Control	D21	Female	20.3	T cells	0.120459
HTP0243A3	T21	MS3	Female	15.1	T cells	0.191415
HTP0247A2	T21	MS3	Male	22.5	T cells	0.125812
HTP0249A2	T21	MS2	Female	34	T cells	0.19493
HTP0251A2	T21	MS3	Female	34.3	T cells	0.237081
HTP0254A2	T21	MS2	Male	33.8	T cells	0.309662
HTP0259A2	T21	MS3	Female	32.6	T cells	0.0612994
HTP0261A2	T21	MS1	Male	22.9	T cells	0.288398
HTP0262A2	T21	MS3	Female	14.3	T cells	0.119738
HTP0263A2	T21	MS2	Female	12.4	T cells	0.072201
HTP0277A3	T21	MS1	Female	37.2	T cells	0.2634
HTP0288B	Control	D21	Male	9.2	T cells	0.310844
HTP0289B	Control	D21	Male	7.1	T cells	0.40042
HTP0293A	T21	MS3	Male	6.2	T cells	0.144757
HTP0294B	Control	D21	Male	4.2	T cells	0.322189
HTP0295A	T21	MS3	Male	51.2	T cells	0.0923676
HTP0296A	T21	MS3	Male	55.1	T cells	0.108987
HTP0298A	T21	MS1	Female	25.8	T cells	0.233364
HTP0300A	T21	MS1	Female	30.8	T cells	0.205995
HTP0301A3	T21	MS2	Female	24	T cells	0.284556
HTP0306A	T21	MS3	Male	23.2	T cells	0.129475
HTP0310A	T21	MS2	Male	10.8	T cells	0.126145
HTP0312A2	T21	MS1	Female	35.7	T cells	0.199992
HTP0316B	Control	D21	Female	29.6	T cells	0.250259
HTP0318A3	T21	MS1	Male	30.5	T cells	0.349721
HTP0320A2	T21	MS3	Female	33.7	T cells	0.0980215
HTP0321A	T21	MS3	Female	14	T cells	0.0932848
HTP0322B	Control	D21	Male	29	T cells	0.112321
HTP0323A	T21	MS3	Male	3.8	T cells	0.189871
HTP0324A2	T21	MS1	Male	22	T cells	0.176102
HTP0326A	T21	MS2	Female	30.2	T cells	0.0920474
HTP0328A	T21	MS2	Female	41.2	T cells	0.0849431
HTP0329A2	T21	MS3	Female	19.5	T cells	0.087779
HTP0330A	T21	MS1	Male	6.1	T cells	0.218249
HTP0331A	T21	MS3	Male	23.1	T cells	0.125279
HTP0332A	T21	MS2	Male	24.4	T cells	0.148229
HTP0333A2	T21	MS3	Female	30.3	T cells	0.138504
HTP0334A2	T21	MS1	Male	44.1	T cells	0.181543
HTP0335A2	T21	MS2	Female	57.6	T cells	0.387369
HTP0336A	T21	MS1	Female	8.7	T cells	0.258944
HTP0337A	T21	MS3	Male	22.2	T cells	0.145254
HTP0340A	T21	MS3	Female	18.6	T cells	0.112986
HTP0341A	T21	MS1	Male	2.6	T cells	0.338037
HTP0342A	T21	MS1	Female	13.6	T cells	0.414625
HTP0343B	Control	D21	Male	46.2	T cells	0.245398
HTP0345A	T21	MS3	Female	52.7	T cells	0.101479
HTP0346B	Control	D21	Female	37.1	T cells	0.116972
HTP0347B	Control	D21	Female	14	T cells	0.153496
HTP0348A	T21	MS2	Female	17.2	T cells	0.133289
HTP0349B	Control	D21	Female	10	T cells	0.141493
HTP0351A	T21	MS2	Male	27	T cells	0.121354
HTP0352B	Control	D21	Male	43.2	T cells	0.110522
HTP0354A	T21	MS1	Male	6	T cells	0.222492
HTP0355B	Control	D21	Male	12.3	T cells	0.155548
HTP0357A	T21	MS1	Male	3.8	T cells	0.356055
HTP0361B2	Control	D21	Male	11.5	T cells	0.219954
HTP0364A	T21	MS3	Male	13.7	T cells	0.117433
HTP0367A	T21	MS1	Male	13.6	T cells	0.283167
HTP0368A	T21	MS1	Male	15.2	T cells	0.369334
HTP0370A	T21	MS1	Male	20.2	T cells	0.254516
HTP0373A	T21	MS1	Male	56.7	T cells	0.20607
HTP0374A	T21	MS2	Male	25.5	T cells	0.361537
HTP0375A	T21	MS1	Female	10.9	T cells	0.311547
HTP0376B	Control	D21	Female	24	T cells	0.344096
HTP0378A	T21	MS3	Female	31.4	T cells	0.109803
HTP0379A	T21	MS1	Female	35.4	T cells	0.178373
HTP0380A	T21	MS2	Male	25.8	T cells	0.212524
HTP0381A	T21	MS2	Male	25.4	T cells	0.29657
HTP0382A	T21	MS3	Male	39.5	T cells	0.127004
HTP0384A	T21	MS3	Female	27.8	T cells	0.185029
HTP0385A	T21	MS3	Male	25.6	T cells	0.155168
HTP0386A	T21	MS2	Male	6.8	T cells	0.391558
HTP0387A	T21	MS1	Female	33.3	T cells	0.130608
HTP0388A	T21	MS1	Female	37.5	T cells	0.233184
HTP0389A	T21	MS1	Female	20.1	T cells	0.184993
HTP0390A	T21	MS3	Female	15.5	T cells	0.159839
HTP0391A	T21	MS1	Male	26.8	T cells	0.183684
HTP0392A	T21	MS3	Male	32.4	T cells	0.130526
HTP0393A	T21	MS2	Female	39.8	T cells	0.184531
HTP0394A	T21	MS2	Female	23.6	T cells	0.300088
HTP0395A	T21	MS2	Male	35.2	T cells	0.257107
HTP0396A	T21	MS3	Male	15.9	T cells	0.0810447
HTP0397A	T21	MS1	Male	38.7	T cells	0.115134
HTP0398A	T21	MS2	Female	17.5	T cells	0.281954
HTP0399A2	T21	MS3	Male	33.1	T cells	0.0983205
HTP0400A	T21	MS1	Male	14.9	T cells	0.260158
HTP0401A	T21	MS3	Female	34.6	T cells	0.138793
HTP0402A	T21	MS1	Male	35.9	T cells	0.199582
HTP0403A	T21	MS3	Male	13.4	T cells	0.153838
HTP0404A	T21	MS3	Female	12.5	T cells	0.0903528
HTP0405A	T21	MS3	Male	26.1	T cells	0.154593
HTP0406A	T21	MS2	Female	9.2	T cells	0.295846
HTP0407A	T21	MS3	Male	43.5	T cells	0.179872
HTP0408A	T21	MS1	Male	40.6	T cells	0.126745
HTP0409A	T21	MS2	Female	21.2	T cells	0.179613
HTP0410A	T21	MS2	Male	24	T cells	0.166964
HTP0411A	T21	MS3	Female	18.7	T cells	0.127088
HTP0412A	T21	MS3	Male	20.7	T cells	0.164829
HTP0413A	T21	MS2	Female	22.5	T cells	0.309051
HTP0414A	T21	MS3	Female	21.8	T cells	0.17648
HTP0415A	T21	MS3	Female	8.3	T cells	0.0577992
HTP0418A	T21	MS1	Male	3.8	T cells	0.27851
HTP0419A	T21	MS1	Male	20.8	T cells	0.19134
HTP0420A	T21	MS1	Male	6.4	T cells	0.307879
HTP0421A	T21	MS3	Male	13.7	T cells	0.199543
HTP0423A	T21	MS2	Male	23.9	T cells	0.186776
HTP0424A	T21	MS2	Female	4	T cells	0.11077
HTP0425A	T21	MS2	Male	19.1	T cells	0.267641
HTP0426A	T21	MS3	Male	17.5	T cells	0.241937
HTP0428A	T21	MS2	Male	27.5	T cells	0.232421
HTP0429B	Control	D21	Female	11.5	T cells	0.132348
HTP0430A	T21	MS2	Male	13.9	T cells	0.299821
HTP0431A2	T21	MS2	Female	20.9	T cells	0.298762
HTP0434A	T21	MS3	Female	25.9	T cells	0.128151
HTP0435A2	T21	MS1	Male	36.2	T cells	0.192453
HTP0436A	T21	MS3	Female	32.8	T cells	0.149746
HTP0437A	T21	MS2	Male	24.9	T cells	0.161731
HTP0438A	T21	MS1	Female	19.9	T cells	0.20202
HTP0439A2	T21	MS3	Male	40.8	T cells	0.113837
HTP0440A	T21	MS2	Male	20.9	T cells	0.181031
HTP0442A2	T21	MS1	Female	9.5	T cells	0.198993
HTP0443A2	T21	MS3	Male	17.9	T cells	0.110812
HTP0444B2	Control	D21	Female	9.9	T cells	0.184438
HTP0445A	T21	MS2	Female	38.8	T cells	0.21438
HTP0446A	T21	MS1	Female	31.7	T cells	0.179711
HTP0447B2	Control	D21	Female	16.5	T cells	0.182982
HTP0448A	T21	MS2	Male	21.5	T cells	0.249863
HTP0449A	T21	MS2	Male	20.8	T cells	0.198127
HTP0450A	T21	MS1	Male	15.4	T cells	0.248845
HTP0451A	T21	MS1	Male	32.5	T cells	0.146238
HTP0452A	T21	MS2	Female	16.6	T cells	0.208529
HTP0454A	T21	MS3	Male	21.7	T cells	0.189393
HTP0455B	Control	D21	Female	7.3	T cells	0.320979
HTP0456A	T21	MS2	Male	7.3	T cells	0.22887
HTP0457B	Control	D21	Female	7.3	T cells	0.327916
HTP0458A	T21	MS3	Male	20	T cells	0.137035
HTP0459A	T21	MS1	Male	13.7	T cells	0.100738
HTP0460A	T21	MS1	Male	20.3	T cells	0.22893
HTP0461A	T21	MS1	Female	12.5	T cells	0.401417
HTP0462A	T21	MS1	Male	38.6	T cells	0.169455
HTP0463A	T21	MS1	Female	28.3	T cells	0.297792
HTP0464A	T21	MS3	Male	22.7	T cells	0.184298
HTP0465A	T21	MS3	Female	6.8	T cells	0.0923582
HTP0466B	Control	D21	Female	10.9	T cells	0.339623
HTP0467A	T21	MS2	Female	32.5	T cells	0.241609
HTP0468A2	T21	MS2	Male	29.7	T cells	0.322493
HTP0469A	T21	MS2	Female	16.7	T cells	0.282416
HTP0471A	T21	MS1	Female	9	T cells	0.208955
HTP0487A	T21	MS2	Male	4.6	T cells	0.26656
HTP0488A	T21	MS1	Male	5.4	T cells	0.314152
HTP0491A	T21	MS1	Male	6.5	T cells	0.334598
HTP0492B	Control	D21	Male	4.8	T cells	0.290759
HTP0493B	Control	D21	Male	8.7	T cells	0.239802
HTP0494A	T21	MS2	Female	7.1	T cells	0.346631
HTP0495B	Control	D21	Female	4.5	T cells	0.227439
HTP0497B	Control	D21	Male	54.4	T cells	0.132961
HTP0498B	Control	D21	Male	11.9	T cells	0.223522
HTP0501A	T21	MS3	Male	4	T cells	0.124826
HTP0502B	Control	D21	Male	27.1	T cells	0.184617
HTP0506B	Control	D21	Male	31.2	T cells	0.140377
HTP0508B2	Control	D21	Male	29.9	T cells	0.130815
HTP0510A	T21	MS1	Female	23	T cells	0.222896
HTP0512A	T21	MS3	Male	30	T cells	0.121375
HTP0515A	T21	MS3	Male	13.1	T cells	0.133216
HTP0516A	T21	MS1	Male	39.1	T cells	0.176205
HTP0517A	T21	MS2	Male	2.7	T cells	0.312407
HTP0519A	T21	MS1	Male	2	T cells	0.317588
HTP0523B	Control	D21	Female	23.3	T cells	0.235383
HTP0524B	Control	D21	Male	24.5	T cells	0.137647
HTP0525A	T21	MS1	Female	34.2	T cells	0.188996
HTP0527B	Control	D21	Male	7.4	T cells	0.318947
HTP0530A	T21	MS3	Female	39.6	T cells	0.163747
HTP0534A	T21	MS1	Male	36.9	T cells	0.125121
HTP0535A	T21	MS3	Male	23.6	T cells	0.100562
HTP0537A	T21	MS2	Female	51.9	T cells	0.0978931
HTP0538A	T21	MS3	Male	28.4	T cells	0.150376
HTP0539A	T21	MS2	Female	42.8	T cells	0.133893
HTP0540A	T21	MS1	Female	14.5	T cells	0.222117
HTP0541A	T21	MS2	Male	29.7	T cells	0.341319
HTP0542A	T21	MS2	Male	27.8	T cells	0.208357
HTP0543A	T21	MS2	Male	36.9	T cells	0.211078
HTP0544A	T21	MS2	Male	38.1	T cells	0.236393
HTP0545A	T21	MS1	Male	18.1	T cells	0.1151
HTP0546A	T21	MS2	Female	51.4	T cells	0.16921
HTP0547A	T21	MS2	Female	26	T cells	0.279158
HTP0548A	T21	MS3	Female	46.2	T cells	0.105041
HTP0549A	T21	MS3	Female	20.6	T cells	0.135975
HTP0550A	T21	MS1	Female	15.2	T cells	0.286328
HTP0551B	Control	D21	Female	18	T cells	0.142807
HTP0552A	T21	MS2	Male	17	T cells	0.206704
HTP0553A	T21	MS2	Female	18.2	T cells	0.23517
HTP0554A	T21	MS2	Male	23.1	T cells	0.240803
HTP0555B	Control	D21	Female	47.3	T cells	0.246163
HTP0556A	T21	MS2	Male	28.3	T cells	0.10791
HTP0557B	Control	D21	Female	40.1	T cells	0.201381
HTP0559B	Control	D21	Male	10.8	T cells	0.221463
HTP0560A	T21	MS2	Male	50.1	T cells	0.172446
HTP0561A	T21	MS3	Male	13.7	T cells	0.199972
HTP0563A	T21	MS2	Female	8.7	T cells	0.323087
HTP0564A	T21	MS1	Male	14.2	T cells	0.193461
HTP0565A	T21	MS2	Male	22.5	T cells	0.185624
HTP0566A	T21	MS2	Male	13.7	T cells	0.346107
HTP0567B	Control	D21	Female	23	T cells	0.175623
HTP0568A	T21	MS2	Male	28.3	T cells	0.248375
HTP0569A	T21	MS2	Male	22.9	T cells	0.418545
HTP0570A	T21	MS3	Male	38.8	T cells	0.109817
HTP0571A	T21	MS3	Male	13.1	T cells	0.107697
HTP0572A	T21	MS3	Male	24.4	T cells	0.169818
HTP0573B	Control	D21	Male	19.1	T cells	0.119278
HTP0574A	T21	MS3	Male	42.4	T cells	0.139741
HTP0575A	T21	MS2	Female	17.2	T cells	0.272067
HTP0576B	Control	D21	Female	11.2	T cells	0.278869
HTP0577A	T21	MS2	Female	28.4	T cells	0.226035
HTP0578A	T21	MS1	Male	25.7	T cells	0.264185
HTP0580A	T21	MS1	Female	31.8	T cells	0.185889
HTP0581A	T21	MS2	Male	30.6	T cells	0.0924899
HTP0582B	Control	D21	Female	33.1	T cells	0.164333
HTP0583A	T21	MS1	Female	6.2	T cells	0.238498
HTP0584A	T21	MS2	Male	29.3	T cells	0.220664
HTP0585A	T21	MS3	Female	16.5	T cells	0.124968
HTP0586A	T21	MS3	Male	31.9	T cells	0.127272
HTP0587A	T21	MS2	Male	4.3	T cells	0.259265
HTP0588A	T21	MS1	Female	19.2	T cells	0.23379
HTP0589A	T21	MS3	Female	19	T cells	0.122344
HTP0590A	T21	MS3	Male	16.8	T cells	0.206344
HTP0591A	T21	MS2	Male	31.9	T cells	0.2413
HTP0593A	T21	MS2	Male	11.7	T cells	0.211922
HTP0594A	T21	MS1	Male	30.1	T cells	0.214282
HTP0595B	Control	D21	Female	34.3	T cells	0.144296
HTP0596A	T21	MS2	Female	28.3	T cells	0.156773
HTP0599A	T21	MS3	Female	36.6	T cells	0.137941
HTP0600A	T21	MS3	Male	10.8	T cells	0.103769
HTP0602A	T21	MS3	Female	13.5	T cells	0.239961
HTP0603A	T21	MS1	Female	12.7	T cells	0.174598
HTP0604A	T21	MS3	Female	26.6	T cells	0.128114
HTP0605A	T21	MS3	Male	17.5	T cells	0.161382
HTP0607A	T21	MS2	Male	23.9	T cells	0.283665
HTP0608A	T21	MS1	Female	32.5	T cells	0.145596
HTP0611A	T21	MS1	Female	23.9	T cells	0.38573
HTP0612A	T21	MS1	Male	11.4	T cells	0.324681
HTP0613A	T21	MS3	Female	10.3	T cells	0.176511
HTP0615B	Control	D21	Male	9.2	T cells	0.336422
HTP0616A	T21	MS3	Male	19	T cells	0.0975701
HTP0617A	T21	MS3	Male	30.5	T cells	0.121473
HTP0618A	T21	MS3	Female	37	T cells	0.14646
HTP0619A	T21	MS3	Female	37	T cells	0.153388
HTP0620A	T21	MS3	Female	19.6	T cells	0.219151
HTP0621A	T21	MS2	Female	21.4	T cells	0.213703
HTP0622A	T21	MS2	Female	26	T cells	0.18579
HTP0623A	T21	MS2	Female	28.1	T cells	0.263414
HTP0624A	T21	MS2	Female	28.1	T cells	0.254718
HTP0625A	T21	MS1	Male	40.1	T cells	0.243916
HTP0626A	T21	MS2	Male	14.2	T cells	0.256385
HTP0627A	T21	MS3	Female	21.1	T cells	0.0910015
HTP0628B	Control	D21	Female	4.8	T cells	0.292985
HTP0629A	T21	MS1	Female	7	T cells	0.286986
HTP0630A	T21	MS2	Male	39.9	T cells	0.199637
HTP0631A	T21	MS1	Female	33	T cells	0.286866
HTP0632A	T21	MS2	Female	26.4	T cells	0.179267
HTP0633A	T21	MS1	Male	33.1	T cells	0.240782
HTP0634A	T21	MS2	Male	20.4	T cells	0.189654
HTP0637A	T21	MS3	Female	20.1	T cells	0.153009
HTP0638A	T21	MS3	Female	32.7	T cells	0.0404653
HTP0639A	T21	MS1	Male	27.3	T cells	0.113194
HTP0641A	T21	MS1	Male	46.6	T cells	0.10863
HTP0642A	T21	MS3	Female	25.2	T cells	0.100277
HTP0643A	T21	MS3	Male	29.7	T cells	0.0870514
HTP0644A	T21	MS3	Male	28.7	T cells	0.15029
HTP0645A	T21	MS1	Male	28.4	T cells	0.210556
HTP0646A	T21	MS3	Male	17.1	T cells	0.0639915
HTP0647A	T21	MS1	Male	7	T cells	0.181252
HTP0648B	Control	D21	Male	11.9	T cells	0.311508
HTP0649B	Control	D21	Female	44.6	T cells	0.27262
HTP0650A	T21	MS1	Female	45.7	T cells	0.301024
HTP0651A	T21	MS3	Male	31.2	T cells	0.201748
HTP0652A	T21	MS1	Female	35.1	T cells	0.244214
HTP0653B	Control	D21	Male	13.9	T cells	0.12804
HTP0654A	T21	MS1	Female	26.9	T cells	0.184838
HTP0655B	Control	D21	Male	15.8	T cells	0.134841
HTP0657A	T21	MS3	Male	16.9	T cells	0.159722
HTP0658A	T21	MS1	Male	15.3	T cells	0.175458
HTP0659A	T21	MS1	Female	36.5	T cells	0.204337
HTP0660A	T21	MS1	Male	13	T cells	0.249953
HTP0661A	T21	MS1	Male	28.4	T cells	0.265731
HTP0662A	T21	MS1	Female	26.1	T cells	0.196324
HTP0663A	T21	MS3	Female	20.5	T cells	0.0981139
HTP0664A	T21	MS2	Female	29.4	T cells	0.189547
HTP0665A	T21	MS1	Female	23.4	T cells	0.131978
HTP0666A	T21	MS3	Male	17.4	T cells	0.107775
HTP0667A	T21	MS2	Male	24.1	T cells	0.280769
HTP0668A	T21	MS1	Female	29.7	T cells	0.231837
HTP0669B	Control	D21	Female	14.6	T cells	0.149467
HTP0672A	T21	MS1	Male	17.2	T cells	0.15223
HTP0676A	T21	MS1	Female	19.3	T cells	0.305774
HTP0706A	T21	MS3	Female	22.8	T cells	0.0390348
HTP0708A	T21	MS1	Male	17	T cells	0.250969
HTP0001B2	Control	D21	Female	25.8	Myeloid	0.0693178
HTP0005A3	T21	MS1	Male	36.5	Myeloid	0.0840324
HTP0012A2	T21	MS1	Female	44	Myeloid	0.068822
HTP0015A4	T21	MS2	Male	31.2	Myeloid	0.0552041
HTP0017A4	T21	MS3	Female	23.6	Myeloid	0.0740977
HTP0018B3	Control	D21	Female	57	Myeloid	0.0892349
HTP0019B2	Control	D21	Female	56.9	Myeloid	0.0888462
HTP0022B2	Control	D21	Female	43.2	Myeloid	0.0758403
HTP0023A2	T21	MS2	Female	36.2	Myeloid	0.0564885
HTP0025A3	T21	MS2	Female	25.7	Myeloid	0.0835605
HTP0026B2	Control	D21	Female	55.6	Myeloid	0.0721537
HTP0034B3	Control	D21	Female	25.1	Myeloid	0.0757793
HTP0035B3	Control	D21	Female	28.6	Myeloid	0.0692303
HTP0036A2	T21	MS1	Female	32.1	Myeloid	0.112629
HTP0040B3	Control	D21	Female	28.9	Myeloid	0.103078
HTP0042B2	Control	D21	Male	36.2	Myeloid	0.117579
HTP0043B2	Control	D21	Male	38.2	Myeloid	0.0959703
HTP0044B2	Control	D21	Male	35.8	Myeloid	0.0669185
HTP0047B2	Control	D21	Male	38.7	Myeloid	0.0921655
HTP0048B2	Control	D21	Female	39.4	Myeloid	0.0619388
HTP0050A3	T21	MS3	Female	22.8	Myeloid	0.132965
HTP0052A2	T21	MS1	Female	29.9	Myeloid	0.101351
HTP0053A2	T21	MS1	Female	26.3	Myeloid	0.10788
HTP0054A2	T21	MS3	Male	21.7	Myeloid	0.0590857
HTP0055B2	Control	D21	Male	37	Myeloid	0.0994212
HTP0057B2	Control	D21	Female	34.8	Myeloid	0.0739153
HTP0058B2	Control	D21	Male	33.8	Myeloid	0.0930953
HTP0059B2	Control	D21	Male	24.7	Myeloid	0.0863015
HTP0061B2	Control	D21	Female	22.2	Myeloid	0.106678
HTP0062B2	Control	D21	Female	20.5	Myeloid	0.0666866
HTP0066A2	T21	MS1	Male	14.7	Myeloid	0.11024
HTP0067B2	Control	D21	Male	20.5	Myeloid	0.1103
HTP0070A3	T21	MS3	Male	24.9	Myeloid	0.0922805
HTP0073A2	T21	MS3	Male	54.7	Myeloid	0.11042
HTP0077B2	Control	D21	Male	43.3	Myeloid	0.118304
HTP0078B2	Control	D21	Male	27.7	Myeloid	0.0538225
HTP0079B2	Control	D21	Male	28.4	Myeloid	0.103245
HTP0080A2	T21	MS1	Female	34.8	Myeloid	0.0799754
HTP0084A2	T21	MS2	Male	35	Myeloid	0.0976074
HTP0085B2	Control	D21	Male	33.7	Myeloid	0.0921649
HTP0087B2	Control	D21	Male	55.4	Myeloid	0.0777769
HTP0090B2	Control	D21	Male	24.8	Myeloid	0.119796
HTP0092B2	Control	D21	Female	25.2	Myeloid	0.0636481
HTP0095B2	Control	D21	Female	37.7	Myeloid	0.0783707
HTP0096B2	Control	D21	Male	25.6	Myeloid	0.0918937
HTP0098B2	Control	D21	Female	54.9	Myeloid	0.0627305
HTP0100B2	Control	D21	Female	33.5	Myeloid	0.0763431
HTP0101A2	T21	MS3	Female	31.3	Myeloid	0.0603515
HTP0103A2	T21	MS1	Female	1.6	Myeloid	0.0772222
HTP0104B2	Control	D21	Female	36.6	Myeloid	0.0803192
HTP0105B3	Control	D21	Female	30	Myeloid	0.0949102
HTP0107A3	T21	MS2	Female	33.7	Myeloid	0.0622071
HTP0109A3	T21	MS1	Female	49	Myeloid	0.0910702
HTP0111B2	Control	D21	Female	44.5	Myeloid	0.0714502
HTP0112A3	T21	MS3	Female	36	Myeloid	0.112695
HTP0116A2	T21	MS1	Male	10.9	Myeloid	0.0967954
HTP0119A	T21	MS1	Female	50.9	Myeloid	0.0666807
HTP0126B2	Control	D21	Female	48	Myeloid	0.0766076
HTP0127B2	Control	D21	Female	8.2	Myeloid	0.0539305
HTP0147B	Control	D21	Female	38.6	Myeloid	0.0822275
HTP0148B2	Control	D21	Male	41.7	Myeloid	0.0706491
HTP0149B	Control	D21	Female	53.2	Myeloid	0.0554303
HTP0151A	T21	MS3	Male	27.4	Myeloid	0.062322
HTP0198A3	T21	MS2	Male	36.3	Myeloid	0.0715937
HTP0202B	Control	D21	Male	61.3	Myeloid	0.0812225
HTP0204A	T21	MS2	Male	13.1	Myeloid	0.0955593
HTP0206B	Control	D21	Male	15.8	Myeloid	0.12677
HTP0207A4	T21	MS1	Female	25.2	Myeloid	0.0826313
HTP0211A3	T21	MS2	Male	29.7	Myeloid	0.0800896
HTP0213A3	T21	MS2	Male	46.3	Myeloid	0.0920153
HTP0214B2	Control	D21	Female	21.6	Myeloid	0.0709285
HTP0216B2	Control	D21	Female	17.2	Myeloid	0.0656917
HTP0219A2	T21	MS2	Female	19.5	Myeloid	0.0684431
HTP0226A3	T21	MS1	Male	52.4	Myeloid	0.0802813
HTP0230A2	T21	MS3	Female	39.6	Myeloid	0.0605755
HTP0236A2	T21	MS1	Male	11.3	Myeloid	0.0792801
HTP0238A3	T21	MS2	Male	41.5	Myeloid	0.101094
HTP0241A2	T21	MS3	Female	17.9	Myeloid	0.0567773
HTP0242B3	Control	D21	Female	20.3	Myeloid	0.0577769
HTP0243A3	T21	MS3	Female	15.1	Myeloid	0.0870758
HTP0247A2	T21	MS3	Male	22.5	Myeloid	0.0760295
HTP0249A2	T21	MS2	Female	34	Myeloid	0.103378
HTP0251A2	T21	MS3	Female	34.3	Myeloid	0.0669506
HTP0254A2	T21	MS2	Male	33.8	Myeloid	0.0645321
HTP0259A2	T21	MS3	Female	32.6	Myeloid	0.0876338
HTP0261A2	T21	MS1	Male	22.9	Myeloid	0.095841
HTP0262A2	T21	MS3	Female	14.3	Myeloid	0.116608
HTP0263A2	T21	MS2	Female	12.4	Myeloid	0.0977599
HTP0277A3	T21	MS1	Female	37.2	Myeloid	0.0571112
HTP0288B	Control	D21	Male	9.2	Myeloid	0.114003
HTP0289B	Control	D21	Male	7.1	Myeloid	0.071067
HTP0293A	T21	MS3	Male	6.2	Myeloid	0.0719607
HTP0294B	Control	D21	Male	4.2	Myeloid	0.0772164
HTP0295A	T21	MS3	Male	51.2	Myeloid	0.110961
HTP0296A	T21	MS3	Male	55.1	Myeloid	0.102481
HTP0298A	T21	MS1	Female	25.8	Myeloid	0.114111
HTP0300A	T21	MS1	Female	30.8	Myeloid	0.0564782
HTP0301A3	T21	MS2	Female	24	Myeloid	0.0635295
HTP0306A	T21	MS3	Male	23.2	Myeloid	0.0810179
HTP0310A	T21	MS2	Male	10.8	Myeloid	0.0446843
HTP0312A2	T21	MS1	Female	35.7	Myeloid	0.0812713
HTP0316B	Control	D21	Female	29.6	Myeloid	0.078371
HTP0318A3	T21	MS1	Male	30.5	Myeloid	0.0994633
HTP0320A2	T21	MS3	Female	33.7	Myeloid	0.0744879
HTP0321A	T21	MS3	Female	14	Myeloid	0.0944505
HTP0322B	Control	D21	Male	29	Myeloid	0.0710562
HTP0323A	T21	MS3	Male	3.8	Myeloid	0.0681298
HTP0324A2	T21	MS1	Male	22	Myeloid	0.0820398
HTP0326A	T21	MS2	Female	30.2	Myeloid	0.0912077
HTP0328A	T21	MS2	Female	41.2	Myeloid	0.0981703
HTP0329A2	T21	MS3	Female	19.5	Myeloid	0.0731169
HTP0330A	T21	MS1	Male	6.1	Myeloid	0.112147
HTP0331A	T21	MS3	Male	23.1	Myeloid	0.108323
HTP0332A	T21	MS2	Male	24.4	Myeloid	0.108868
HTP0333A2	T21	MS3	Female	30.3	Myeloid	0.0914549
HTP0334A2	T21	MS1	Male	44.1	Myeloid	0.0718259
HTP0335A2	T21	MS2	Female	57.6	Myeloid	0.0752131
HTP0336A	T21	MS1	Female	8.7	Myeloid	0.0882158
HTP0337A	T21	MS3	Male	22.2	Myeloid	0.0712222
HTP0340A	T21	MS3	Female	18.6	Myeloid	0.11745
HTP0341A	T21	MS1	Male	2.6	Myeloid	0.0805859
HTP0342A	T21	MS1	Female	13.6	Myeloid	0.0888038
HTP0343B	Control	D21	Male	46.2	Myeloid	0.107622
HTP0345A	T21	MS3	Female	52.7	Myeloid	0.104889
HTP0346B	Control	D21	Female	37.1	Myeloid	0.0547901
HTP0347B	Control	D21	Female	14	Myeloid	0.0780428
HTP0348A	T21	MS2	Female	17.2	Myeloid	0.0736161
HTP0349B	Control	D21	Female	10	Myeloid	0.0805126
HTP0351A	T21	MS2	Male	27	Myeloid	0.13433
HTP0352B	Control	D21	Male	43.2	Myeloid	0.0696848
HTP0354A	T21	MS1	Male	6	Myeloid	0.0587822
HTP0355B	Control	D21	Male	12.3	Myeloid	0.0435166
HTP0357A	T21	MS1	Male	3.8	Myeloid	0.0651145
HTP0361B2	Control	D21	Male	11.5	Myeloid	0.0614537
HTP0364A	T21	MS3	Male	13.7	Myeloid	0.0861977
HTP0367A	T21	MS1	Male	13.6	Myeloid	0.0851597
HTP0368A	T21	MS1	Male	15.2	Myeloid	0.0931331
HTP0370A	T21	MS1	Male	20.2	Myeloid	0.0675665
HTP0373A	T21	MS1	Male	56.7	Myeloid	0.105231
HTP0374A	T21	MS2	Male	25.5	Myeloid	0.0955052
HTP0375A	T21	MS1	Female	10.9	Myeloid	0.0484009
HTP0376B	Control	D21	Female	24	Myeloid	0.0625077
HTP0378A	T21	MS3	Female	31.4	Myeloid	0.0885053
HTP0379A	T21	MS1	Female	35.4	Myeloid	0.0544477
HTP0380A	T21	MS2	Male	25.8	Myeloid	0.058541
HTP0381A	T21	MS2	Male	25.4	Myeloid	0.0718947
HTP0382A	T21	MS3	Male	39.5	Myeloid	0.113309
HTP0384A	T21	MS3	Female	27.8	Myeloid	0.0363894
HTP0385A	T21	MS3	Male	25.6	Myeloid	0.0995018
HTP0386A	T21	MS2	Male	6.8	Myeloid	0.0421748
HTP0387A	T21	MS1	Female	33.3	Myeloid	0.100947
HTP0388A	T21	MS1	Female	37.5	Myeloid	0.0349142
HTP0389A	T21	MS1	Female	20.1	Myeloid	0.0450581
HTP0390A	T21	MS3	Female	15.5	Myeloid	0.080917
HTP0391A	T21	MS1	Male	26.8	Myeloid	0.074679
HTP0392A	T21	MS3	Male	32.4	Myeloid	0.0867298
HTP0393A	T21	MS2	Female	39.8	Myeloid	0.0588819
HTP0394A	T21	MS2	Female	23.6	Myeloid	0.0916462
HTP0395A	T21	MS2	Male	35.2	Myeloid	0.0841498
HTP0396A	T21	MS3	Male	15.9	Myeloid	0.0462431
HTP0397A	T21	MS1	Male	38.7	Myeloid	0.0752299
HTP0398A	T21	MS2	Female	17.5	Myeloid	0.0822026
HTP0399A2	T21	MS3	Male	33.1	Myeloid	0.124926
HTP0400A	T21	MS1	Male	14.9	Myeloid	0.1124
HTP0401A	T21	MS3	Female	34.6	Myeloid	0.0743789
HTP0402A	T21	MS1	Male	35.9	Myeloid	0.0795821
HTP0403A	T21	MS3	Male	13.4	Myeloid	0.110696
HTP0404A	T21	MS3	Female	12.5	Myeloid	0.180946
HTP0405A	T21	MS3	Male	26.1	Myeloid	0.0562681
HTP0406A	T21	MS2	Female	9.2	Myeloid	0.115095
HTP0407A	T21	MS3	Male	43.5	Myeloid	0.0560423
HTP0408A	T21	MS1	Male	40.6	Myeloid	0.0654364
HTP0409A	T21	MS2	Female	21.2	Myeloid	0.071798
HTP0410A	T21	MS2	Male	24	Myeloid	0.070592
HTP0411A	T21	MS3	Female	18.7	Myeloid	0.0698987
HTP0412A	T21	MS3	Male	20.7	Myeloid	0.110177
HTP0413A	T21	MS2	Female	22.5	Myeloid	0.0528252
HTP0414A	T21	MS3	Female	21.8	Myeloid	0.056645
HTP0415A	T21	MS3	Female	8.3	Myeloid	0.066201
HTP0418A	T21	MS1	Male	3.8	Myeloid	0.0615534
HTP0419A	T21	MS1	Male	20.8	Myeloid	0.0781815
HTP0420A	T21	MS1	Male	6.4	Myeloid	0.0618658
HTP0421A	T21	MS3	Male	13.7	Myeloid	0.0937825
HTP0423A	T21	MS2	Male	23.9	Myeloid	0.0828529
HTP0424A	T21	MS2	Female	4	Myeloid	0.0655676
HTP0425A	T21	MS2	Male	19.1	Myeloid	0.0655414
HTP0426A	T21	MS3	Male	17.5	Myeloid	0.0708348
HTP0428A	T21	MS2	Male	27.5	Myeloid	0.0592679
HTP0429B	Control	D21	Female	11.5	Myeloid	0.0697788
HTP0430A	T21	MS2	Male	13.9	Myeloid	0.0888629
HTP0431A2	T21	MS2	Female	20.9	Myeloid	0.0691815
HTP0434A	T21	MS3	Female	25.9	Myeloid	0.0633912
HTP0435A2	T21	MS1	Male	36.2	Myeloid	0.0797884
HTP0436A	T21	MS3	Female	32.8	Myeloid	0.0898476
HTP0437A	T21	MS2	Male	24.9	Myeloid	0.0700493
HTP0438A	T21	MS1	Female	19.9	Myeloid	0.0747256
HTP0439A2	T21	MS3	Male	40.8	Myeloid	0.102099
HTP0440A	T21	MS2	Male	20.9	Myeloid	0.0990879
HTP0442A2	T21	MS1	Female	9.5	Myeloid	0.0746898
HTP0443A2	T21	MS3	Male	17.9	Myeloid	0.0783703
HTP0444B2	Control	D21	Female	9.9	Myeloid	0.0815927
HTP0445A	T21	MS2	Female	38.8	Myeloid	0.0617455
HTP0446A	T21	MS1	Female	31.7	Myeloid	0.0843172
HTP0447B2	Control	D21	Female	16.5	Myeloid	0.0662325
HTP0448A	T21	MS2	Male	21.5	Myeloid	0.117304
HTP0449A	T21	MS2	Male	20.8	Myeloid	0.110157
HTP0450A	T21	MS1	Male	15.4	Myeloid	0.0810293
HTP0451A	T21	MS1	Male	32.5	Myeloid	0.0647117
HTP0452A	T21	MS2	Female	16.6	Myeloid	0.0598991
HTP0454A	T21	MS3	Male	21.7	Myeloid	0.114059
HTP0455B	Control	D21	Female	7.3	Myeloid	0.0522793
HTP0456A	T21	MS2	Male	7.3	Myeloid	0.0931227
HTP0457B	Control	D21	Female	7.3	Myeloid	0.0603712
HTP0458A	T21	MS3	Male	20	Myeloid	0.127901
HTP0459A	T21	MS1	Male	13.7	Myeloid	0.0890979
HTP0460A	T21	MS1	Male	20.3	Myeloid	0.0794181
HTP0461A	T21	MS1	Female	12.5	Myeloid	0.0810551
HTP0462A	T21	MS1	Male	38.6	Myeloid	0.0921693
HTP0463A	T21	MS1	Female	28.3	Myeloid	0.101968
HTP0464A	T21	MS3	Male	22.7	Myeloid	0.117334
HTP0465A	T21	MS3	Female	6.8	Myeloid	0.0423349
HTP0466B	Control	D21	Female	10.9	Myeloid	0.0834609
HTP0467A	T21	MS2	Female	32.5	Myeloid	0.0566685
HTP0468A2	T21	MS2	Male	29.7	Myeloid	0.0808945
HTP0469A	T21	MS2	Female	16.7	Myeloid	0.081608
HTP0471A	T21	MS1	Female	9	Myeloid	0.138143
HTP0487A	T21	MS2	Male	4.6	Myeloid	0.0666998
HTP0488A	T21	MS1	Male	5.4	Myeloid	0.0703249
HTP0491A	T21	MS1	Male	6.5	Myeloid	0.103891
HTP0492B	Control	D21	Male	4.8	Myeloid	0.0754785
HTP0493B	Control	D21	Male	8.7	Myeloid	0.0852178
HTP0494A	T21	MS2	Female	7.1	Myeloid	0.113446
HTP0495B	Control	D21	Female	4.5	Myeloid	0.10178
HTP0497B	Control	D21	Male	54.4	Myeloid	0.0992513
HTP0498B	Control	D21	Male	11.9	Myeloid	0.0983987
HTP0501A	T21	MS3	Male	4	Myeloid	0.100956
HTP0502B	Control	D21	Male	27.1	Myeloid	0.0959165
HTP0506B	Control	D21	Male	31.2	Myeloid	0.0706315
HTP0508B2	Control	D21	Male	29.9	Myeloid	0.0759788
HTP0510A	T21	MS1	Female	23	Myeloid	0.118487
HTP0512A	T21	MS3	Male	30	Myeloid	0.184866
HTP0515A	T21	MS3	Male	13.1	Myeloid	0.10659
HTP0516A	T21	MS1	Male	39.1	Myeloid	0.0728191
HTP0517A	T21	MS2	Male	2.7	Myeloid	0.0663537
HTP0519A	T21	MS1	Male	2	Myeloid	0.0656332
HTP0523B	Control	D21	Female	23.3	Myeloid	0.113991
HTP0524B	Control	D21	Male	24.5	Myeloid	0.0791454
HTP0525A	T21	MS1	Female	34.2	Myeloid	0.0460862
HTP0527B	Control	D21	Male	7.4	Myeloid	0.0660489
HTP0530A	T21	MS3	Female	39.6	Myeloid	0.0519566
HTP0534A	T21	MS1	Male	36.9	Myeloid	0.0791904
HTP0535A	T21	MS3	Male	23.6	Myeloid	0.1046
HTP0537A	T21	MS2	Female	51.9	Myeloid	0.0967456
HTP0538A	T21	MS3	Male	28.4	Myeloid	0.0699435
HTP0539A	T21	MS2	Female	42.8	Myeloid	0.0877305
HTP0540A	T21	MS1	Female	14.5	Myeloid	0.0844315
HTP0541A	T21	MS2	Male	29.7	Myeloid	0.0901698
HTP0542A	T21	MS2	Male	27.8	Myeloid	0.0685233
HTP0543A	T21	MS2	Male	36.9	Myeloid	0.10736
HTP0544A	T21	MS2	Male	38.1	Myeloid	0.0819786
HTP0545A	T21	MS1	Male	18.1	Myeloid	0.0480497
HTP0546A	T21	MS2	Female	51.4	Myeloid	0.0591444
HTP0547A	T21	MS2	Female	26	Myeloid	0.0657006
HTP0548A	T21	MS3	Female	46.2	Myeloid	0.0833621
HTP0549A	T21	MS3	Female	20.6	Myeloid	0.0376556
HTP0550A	T21	MS1	Female	15.2	Myeloid	0.0817374
HTP0551B	Control	D21	Female	18	Myeloid	0.0592192
HTP0552A	T21	MS2	Male	17	Myeloid	0.0744405
HTP0553A	T21	MS2	Female	18.2	Myeloid	0.0930182
HTP0554A	T21	MS2	Male	23.1	Myeloid	0.0729359
HTP0555B	Control	D21	Female	47.3	Myeloid	0.0659867
HTP0556A	T21	MS2	Male	28.3	Myeloid	0.0665979
HTP0557B	Control	D21	Female	40.1	Myeloid	0.106708
HTP0559B	Control	D21	Male	10.8	Myeloid	0.135272
HTP0560A	T21	MS2	Male	50.1	Myeloid	0.09114
HTP0561A	T21	MS3	Male	13.7	Myeloid	0.0843866
HTP0563A	T21	MS2	Female	8.7	Myeloid	0.0826509
HTP0564A	T21	MS1	Male	14.2	Myeloid	0.0763401
HTP0565A	T21	MS2	Male	22.5	Myeloid	0.0719223
HTP0566A	T21	MS2	Male	13.7	Myeloid	0.107534
HTP0567B	Control	D21	Female	23	Myeloid	0.0716835
HTP0568A	T21	MS2	Male	28.3	Myeloid	0.0806113
HTP0569A	T21	MS2	Male	22.9	Myeloid	0.0812866
HTP0570A	T21	MS3	Male	38.8	Myeloid	0.0653075
HTP0571A	T21	MS3	Male	13.1	Myeloid	0.0657955
HTP0572A	T21	MS3	Male	24.4	Myeloid	0.0974643
HTP0573B	Control	D21	Male	19.1	Myeloid	0.0670722
HTP0574A	T21	MS3	Male	42.4	Myeloid	0.112371
HTP0575A	T21	MS2	Female	17.2	Myeloid	0.073991
HTP0576B	Control	D21	Female	11.2	Myeloid	0.0588704
HTP0577A	T21	MS2	Female	28.4	Myeloid	0.0539947
HTP0578A	T21	MS1	Male	25.7	Myeloid	0.0674227
HTP0580A	T21	MS1	Female	31.8	Myeloid	0.0601897
HTP0581A	T21	MS2	Male	30.6	Myeloid	0.0757857
HTP0582B	Control	D21	Female	33.1	Myeloid	0.0656282
HTP0583A	T21	MS1	Female	6.2	Myeloid	0.069009
HTP0584A	T21	MS2	Male	29.3	Myeloid	0.0629181
HTP0585A	T21	MS3	Female	16.5	Myeloid	0.0513234
HTP0586A	T21	MS3	Male	31.9	Myeloid	0.0433748
HTP0587A	T21	MS2	Male	4.3	Myeloid	0.086186
HTP0588A	T21	MS1	Female	19.2	Myeloid	0.0646849
HTP0589A	T21	MS3	Female	19	Myeloid	0.0597399
HTP0590A	T21	MS3	Male	16.8	Myeloid	0.0639959
HTP0591A	T21	MS2	Male	31.9	Myeloid	0.133485
HTP0593A	T21	MS2	Male	11.7	Myeloid	0.0834211
HTP0594A	T21	MS1	Male	30.1	Myeloid	0.0761402
HTP0595B	Control	D21	Female	34.3	Myeloid	0.0657719
HTP0596A	T21	MS2	Female	28.3	Myeloid	0.0706188
HTP0599A	T21	MS3	Female	36.6	Myeloid	0.0654542
HTP0600A	T21	MS3	Male	10.8	Myeloid	0.0317941
HTP0602A	T21	MS3	Female	13.5	Myeloid	0.0926752
HTP0603A	T21	MS1	Female	12.7	Myeloid	0.0831632
HTP0604A	T21	MS3	Female	26.6	Myeloid	0.0913521
HTP0605A	T21	MS3	Male	17.5	Myeloid	0.0563118
HTP0607A	T21	MS2	Male	23.9	Myeloid	0.0601674
HTP0608A	T21	MS1	Female	32.5	Myeloid	0.0480953
HTP0611A	T21	MS1	Female	23.9	Myeloid	0.0610683
HTP0612A	T21	MS1	Male	11.4	Myeloid	0.0501258
HTP0613A	T21	MS3	Female	10.3	Myeloid	0.0942796
HTP0615B	Control	D21	Male	9.2	Myeloid	0.0702871
HTP0616A	T21	MS3	Male	19	Myeloid	0.0643523
HTP0617A	T21	MS3	Male	30.5	Myeloid	0.0595896
HTP0618A	T21	MS3	Female	37	Myeloid	0.075855
HTP0619A	T21	MS3	Female	37	Myeloid	0.104021
HTP0620A	T21	MS3	Female	19.6	Myeloid	0.0655977
HTP0621A	T21	MS2	Female	21.4	Myeloid	0.0989911
HTP0622A	T21	MS2	Female	26	Myeloid	0.160395
HTP0623A	T21	MS2	Female	28.1	Myeloid	0.0925755
HTP0624A	T21	MS2	Female	28.1	Myeloid	0.0878199
HTP0625A	T21	MS1	Male	40.1	Myeloid	0.115112
HTP0626A	T21	MS2	Male	14.2	Myeloid	0.0821664
HTP0627A	T21	MS3	Female	21.1	Myeloid	0.0622026
HTP0628B	Control	D21	Female	4.8	Myeloid	0.0579814
HTP0629A	T21	MS1	Female	7	Myeloid	0.0757046
HTP0630A	T21	MS2	Male	39.9	Myeloid	0.095946
HTP0631A	T21	MS1	Female	33	Myeloid	0.0922048
HTP0632A	T21	MS2	Female	26.4	Myeloid	0.0357265
HTP0633A	T21	MS1	Male	33.1	Myeloid	0.119206
HTP0634A	T21	MS2	Male	20.4	Myeloid	0.0533253
HTP0637A	T21	MS3	Female	20.1	Myeloid	0.0850328
HTP0638A	T21	MS3	Female	32.7	Myeloid	0.0527788
HTP0639A	T21	MS1	Male	27.3	Myeloid	0.0837538
HTP0641A	T21	MS1	Male	46.6	Myeloid	0.123154
HTP0642A	T21	MS3	Female	25.2	Myeloid	0.0853532
HTP0643A	T21	MS3	Male	29.7	Myeloid	0.0879768
HTP0644A	T21	MS3	Male	28.7	Myeloid	0.137442
HTP0645A	T21	MS1	Male	28.4	Myeloid	0.0604048
HTP0646A	T21	MS3	Male	17.1	Myeloid	0.108863
HTP0647A	T21	MS1	Male	7	Myeloid	0.0740182
HTP0648B	Control	D21	Male	11.9	Myeloid	0.0761806
HTP0649B	Control	D21	Female	44.6	Myeloid	0.0832526
HTP0650A	T21	MS1	Female	45.7	Myeloid	0.101652
HTP0651A	T21	MS3	Male	31.2	Myeloid	0.20877
HTP0652A	T21	MS1	Female	35.1	Myeloid	0.0675605
HTP0653B	Control	D21	Male	13.9	Myeloid	0.105864
HTP0654A	T21	MS1	Female	26.9	Myeloid	0.0570202
HTP0655B	Control	D21	Male	15.8	Myeloid	0.0739451
HTP0657A	T21	MS3	Male	16.9	Myeloid	0.0802984
HTP0658A	T21	MS1	Male	15.3	Myeloid	0.0746839
HTP0659A	T21	MS1	Female	36.5	Myeloid	0.0694291
HTP0660A	T21	MS1	Male	13	Myeloid	0.127942
HTP0661A	T21	MS1	Male	28.4	Myeloid	0.105239
HTP0662A	T21	MS1	Female	26.1	Myeloid	0.11343
HTP0663A	T21	MS3	Female	20.5	Myeloid	0.0423217
HTP0664A	T21	MS2	Female	29.4	Myeloid	0.113933
HTP0665A	T21	MS1	Female	23.4	Myeloid	0.0932982
HTP0666A	T21	MS3	Male	17.4	Myeloid	0.0767618
HTP0667A	T21	MS2	Male	24.1	Myeloid	0.0561229
HTP0668A	T21	MS1	Female	29.7	Myeloid	0.0983557
HTP0669B	Control	D21	Female	14.6	Myeloid	0.0973244
HTP0672A	T21	MS1	Male	17.2	Myeloid	0.0880624
HTP0676A	T21	MS1	Female	19.3	Myeloid	0.0665824
HTP0706A	T21	MS3	Female	22.8	Myeloid	0.102915
HTP0708A	T21	MS1	Male	17	Myeloid	0.102173
HTP0001B2	Control	D21	Female	25.8	NK cells	0.0226688
HTP0005A3	T21	MS1	Male	36.5	NK cells	0.0315954
HTP0012A2	T21	MS1	Female	44	NK cells	0.026681
HTP0015A4	T21	MS2	Male	31.2	NK cells	0.0178635
HTP0017A4	T21	MS3	Female	23.6	NK cells	0.0115124
HTP0018B3	Control	D21	Female	57	NK cells	0.0228785
HTP0019B2	Control	D21	Female	56.9	NK cells	0.0114508
HTP0022B2	Control	D21	Female	43.2	NK cells	0.0552372
HTP0023A2	T21	MS2	Female	36.2	NK cells	0.0169581
HTP0025A3	T21	MS2	Female	25.7	NK cells	0.0475605
HTP0026B2	Control	D21	Female	55.6	NK cells	0.0292032
HTP0034B3	Control	D21	Female	25.1	NK cells	0.0488038
HTP0035B3	Control	D21	Female	28.6	NK cells	0.029728
HTP0036A2	T21	MS1	Female	32.1	NK cells	0.0212014
HTP0040B3	Control	D21	Female	28.9	NK cells	0.0619572
HTP0042B2	Control	D21	Male	36.2	NK cells	0.0880465
HTP0043B2	Control	D21	Male	38.2	NK cells	0.0459357
HTP0044B2	Control	D21	Male	35.8	NK cells	0.0209045
HTP0047B2	Control	D21	Male	38.7	NK cells	0.0392854
HTP0048B2	Control	D21	Female	39.4	NK cells	0.0364883
HTP0050A3	T21	MS3	Female	22.8	NK cells	0.0241046
HTP0052A2	T21	MS1	Female	29.9	NK cells	0.0234811
HTP0053A2	T21	MS1	Female	26.3	NK cells	0.0723074
HTP0054A2	T21	MS3	Male	21.7	NK cells	0.0523531
HTP0055B2	Control	D21	Male	37	NK cells	0.0271192
HTP0057B2	Control	D21	Female	34.8	NK cells	0.0375587
HTP0058B2	Control	D21	Male	33.8	NK cells	0.0320862
HTP0059B2	Control	D21	Male	24.7	NK cells	0.0265333
HTP0061B2	Control	D21	Female	22.2	NK cells	0.0373047
HTP0062B2	Control	D21	Female	20.5	NK cells	0.0123796
HTP0066A2	T21	MS1	Male	14.7	NK cells	0.0928537
HTP0067B2	Control	D21	Male	20.5	NK cells	0.038583
HTP0070A3	T21	MS3	Male	24.9	NK cells	0.0357779
HTP0073A2	T21	MS3	Male	54.7	NK cells	0.0226893
HTP0077B2	Control	D21	Male	43.3	NK cells	0.0473671
HTP0078B2	Control	D21	Male	27.7	NK cells	0.00360557
HTP0079B2	Control	D21	Male	28.4	NK cells	0.0323654
HTP0080A2	T21	MS1	Female	34.8	NK cells	0.0216952
HTP0084A2	T21	MS2	Male	35	NK cells	0.021485
HTP0085B2	Control	D21	Male	33.7	NK cells	0.032243
HTP0087B2	Control	D21	Male	55.4	NK cells	0.0125777
HTP0090B2	Control	D21	Male	24.8	NK cells	0.0225927
HTP0092B2	Control	D21	Female	25.2	NK cells	0.0277564
HTP0095B2	Control	D21	Female	37.7	NK cells	0.0159546
HTP0096B2	Control	D21	Male	25.6	NK cells	0.0576652
HTP0098B2	Control	D21	Female	54.9	NK cells	0.0432849
HTP0100B2	Control	D21	Female	33.5	NK cells	0.027367
HTP0101A2	T21	MS3	Female	31.3	NK cells	0.0206177
HTP0103A2	T21	MS1	Female	1.6	NK cells	0.0568672
HTP0104B2	Control	D21	Female	36.6	NK cells	0.0205062
HTP0105B3	Control	D21	Female	30	NK cells	0.0309269
HTP0107A3	T21	MS2	Female	33.7	NK cells	0.0260151
HTP0109A3	T21	MS1	Female	49	NK cells	0.036781
HTP0111B2	Control	D21	Female	44.5	NK cells	0.00684571
HTP0112A3	T21	MS3	Female	36	NK cells	0.0205469
HTP0116A2	T21	MS1	Male	10.9	NK cells	0.0190549
HTP0119A	T21	MS1	Female	50.9	NK cells	0.0199301
HTP0126B2	Control	D21	Female	48	NK cells	0.0343549
HTP0127B2	Control	D21	Female	8.2	NK cells	0.0184678
HTP0147B	Control	D21	Female	38.6	NK cells	0.018671
HTP0148B2	Control	D21	Male	41.7	NK cells	0.0508784
HTP0149B	Control	D21	Female	53.2	NK cells	0.0267539
HTP0151A	T21	MS3	Male	27.4	NK cells	0.0131246
HTP0198A3	T21	MS2	Male	36.3	NK cells	0.0275947
HTP0202B	Control	D21	Male	61.3	NK cells	0.0218831
HTP0204A	T21	MS2	Male	13.1	NK cells	0.0207812
HTP0206B	Control	D21	Male	15.8	NK cells	0.0287871
HTP0207A4	T21	MS1	Female	25.2	NK cells	0.011506
HTP0211A3	T21	MS2	Male	29.7	NK cells	0.0263645
HTP0213A3	T21	MS2	Male	46.3	NK cells	0.0384786
HTP0214B2	Control	D21	Female	21.6	NK cells	0.0221222
HTP0216B2	Control	D21	Female	17.2	NK cells	0.0126171
HTP0219A2	T21	MS2	Female	19.5	NK cells	0.0135114
HTP0226A3	T21	MS1	Male	52.4	NK cells	0.0285964
HTP0230A2	T21	MS3	Female	39.6	NK cells	0.00997969
HTP0236A2	T21	MS1	Male	11.3	NK cells	0.0255308
HTP0238A3	T21	MS2	Male	41.5	NK cells	0.0541271
HTP0241A2	T21	MS3	Female	17.9	NK cells	0.0125545
HTP0242B3	Control	D21	Female	20.3	NK cells	0.0084754
HTP0243A3	T21	MS3	Female	15.1	NK cells	0.0311441
HTP0247A2	T21	MS3	Male	22.5	NK cells	0.0314762
HTP0249A2	T21	MS2	Female	34	NK cells	0.0461985
HTP0251A2	T21	MS3	Female	34.3	NK cells	0.0193405
HTP0254A2	T21	MS2	Male	33.8	NK cells	0.0097051
HTP0259A2	T21	MS3	Female	32.6	NK cells	0.00926604
HTP0261A2	T21	MS1	Male	22.9	NK cells	0.131054
HTP0262A2	T21	MS3	Female	14.3	NK cells	0.0402228
HTP0263A2	T21	MS2	Female	12.4	NK cells	0.0462098
HTP0277A3	T21	MS1	Female	37.2	NK cells	0.0208374
HTP0288B	Control	D21	Male	9.2	NK cells	0.0394092
HTP0289B	Control	D21	Male	7.1	NK cells	0.030449
HTP0293A	T21	MS3	Male	6.2	NK cells	0.0381811
HTP0294B	Control	D21	Male	4.2	NK cells	0.0314397
HTP0295A	T21	MS3	Male	51.2	NK cells	0.0476688
HTP0296A	T21	MS3	Male	55.1	NK cells	0.037994
HTP0298A	T21	MS1	Female	25.8	NK cells	0.0843055
HTP0300A	T21	MS1	Female	30.8	NK cells	0.00664513
HTP0301A3	T21	MS2	Female	24	NK cells	0.042401
HTP0306A	T21	MS3	Male	23.2	NK cells	0.0241613
HTP0310A	T21	MS2	Male	10.8	NK cells	0.0279496
HTP0312A2	T21	MS1	Female	35.7	NK cells	0.0625201
HTP0316B	Control	D21	Female	29.6	NK cells	0.0306923
HTP0318A3	T21	MS1	Male	30.5	NK cells	0.0381195
HTP0320A2	T21	MS3	Female	33.7	NK cells	0.0113122
HTP0321A	T21	MS3	Female	14	NK cells	0.0275627
HTP0322B	Control	D21	Male	29	NK cells	0.0749079
HTP0323A	T21	MS3	Male	3.8	NK cells	0.0351364
HTP0324A2	T21	MS1	Male	22	NK cells	0.0171329
HTP0326A	T21	MS2	Female	30.2	NK cells	0.0187118
HTP0328A	T21	MS2	Female	41.2	NK cells	0.0297334
HTP0329A2	T21	MS3	Female	19.5	NK cells	0.0209876
HTP0330A	T21	MS1	Male	6.1	NK cells	0.0414469
HTP0331A	T21	MS3	Male	23.1	NK cells	0.0408281
HTP0332A	T21	MS2	Male	24.4	NK cells	0.0801318
HTP0333A2	T21	MS3	Female	30.3	NK cells	0.0783015
HTP0334A2	T21	MS1	Male	44.1	NK cells	0.035164
HTP0335A2	T21	MS2	Female	57.6	NK cells	0.046363
HTP0336A	T21	MS1	Female	8.7	NK cells	0.0466085
HTP0337A	T21	MS3	Male	22.2	NK cells	0.0314106
HTP0340A	T21	MS3	Female	18.6	NK cells	0.0385632
HTP0341A	T21	MS1	Male	2.6	NK cells	0.0126661
HTP0342A	T21	MS1	Female	13.6	NK cells	0.0640524
HTP0343B	Control	D21	Male	46.2	NK cells	0.0272218
HTP0345A	T21	MS3	Female	52.7	NK cells	0.0114248
HTP0346B	Control	D21	Female	37.1	NK cells	0.0148206
HTP0347B	Control	D21	Female	14	NK cells	0.0240529
HTP0348A	T21	MS2	Female	17.2	NK cells	0.0519687
HTP0349B	Control	D21	Female	10	NK cells	0.0423238
HTP0351A	T21	MS2	Male	27	NK cells	0.0292636
HTP0352B	Control	D21	Male	43.2	NK cells	0.0249121
HTP0354A	T21	MS1	Male	6	NK cells	0.0193604
HTP0355B	Control	D21	Male	12.3	NK cells	0.0196342
HTP0357A	T21	MS1	Male	3.8	NK cells	0.0457257
HTP0361B2	Control	D21	Male	11.5	NK cells	0.0476964
HTP0364A	T21	MS3	Male	13.7	NK cells	0.042472
HTP0367A	T21	MS1	Male	13.6	NK cells	0.0346718
HTP0368A	T21	MS1	Male	15.2	NK cells	0.0736152
HTP0370A	T21	MS1	Male	20.2	NK cells	0.0163392
HTP0373A	T21	MS1	Male	56.7	NK cells	0.031826
HTP0374A	T21	MS2	Male	25.5	NK cells	0.0452008
HTP0375A	T21	MS1	Female	10.9	NK cells	0.0178846
HTP0376B	Control	D21	Female	24	NK cells	0.0146354
HTP0378A	T21	MS3	Female	31.4	NK cells	0.0294565
HTP0379A	T21	MS1	Female	35.4	NK cells	0.0127792
HTP0380A	T21	MS2	Male	25.8	NK cells	0.0368336
HTP0381A	T21	MS2	Male	25.4	NK cells	0.116326
HTP0382A	T21	MS3	Male	39.5	NK cells	0.0422524
HTP0384A	T21	MS3	Female	27.8	NK cells	0.0254663
HTP0385A	T21	MS3	Male	25.6	NK cells	0.0455186
HTP0386A	T21	MS2	Male	6.8	NK cells	0.0226097
HTP0387A	T21	MS1	Female	33.3	NK cells	0.0413103
HTP0388A	T21	MS1	Female	37.5	NK cells	0.011695
HTP0389A	T21	MS1	Female	20.1	NK cells	0.0288727
HTP0390A	T21	MS3	Female	15.5	NK cells	0.0179042
HTP0391A	T21	MS1	Male	26.8	NK cells	0.0281907
HTP0392A	T21	MS3	Male	32.4	NK cells	0.0433195
HTP0393A	T21	MS2	Female	39.8	NK cells	0.0441129
HTP0394A	T21	MS2	Female	23.6	NK cells	0.0133569
HTP0395A	T21	MS2	Male	35.2	NK cells	0.0242799
HTP0396A	T21	MS3	Male	15.9	NK cells	0.00875949
HTP0397A	T21	MS1	Male	38.7	NK cells	0.0232949
HTP0398A	T21	MS2	Female	17.5	NK cells	0.021393
HTP0399A2	T21	MS3	Male	33.1	NK cells	0.0344982
HTP0400A	T21	MS1	Male	14.9	NK cells	0.023132
HTP0401A	T21	MS3	Female	34.6	NK cells	0.0201113
HTP0402A	T21	MS1	Male	35.9	NK cells	0.0292126
HTP0403A	T21	MS3	Male	13.4	NK cells	0.0316951
HTP0404A	T21	MS3	Female	12.5	NK cells	0.0114399
HTP0405A	T21	MS3	Male	26.1	NK cells	0.0134321
HTP0406A	T21	MS2	Female	9.2	NK cells	0.0904142
HTP0407A	T21	MS3	Male	43.5	NK cells	0.0350048
HTP0408A	T21	MS1	Male	40.6	NK cells	0.0649001
HTP0409A	T21	MS2	Female	21.2	NK cells	0.0672935
HTP0410A	T21	MS2	Male	24	NK cells	0.0302366
HTP0411A	T21	MS3	Female	18.7	NK cells	0.0577779
HTP0412A	T21	MS3	Male	20.7	NK cells	0.0487479
HTP0413A	T21	MS2	Female	22.5	NK cells	0.0697001
HTP0414A	T21	MS3	Female	21.8	NK cells	0.025879
HTP0415A	T21	MS3	Female	8.3	NK cells	0.0178934
HTP0418A	T21	MS1	Male	3.8	NK cells	0.0152741
HTP0419A	T21	MS1	Male	20.8	NK cells	0.0332328
HTP0420A	T21	MS1	Male	6.4	NK cells	0.0385384
HTP0421A	T21	MS3	Male	13.7	NK cells	0.0258931
HTP0423A	T21	MS2	Male	23.9	NK cells	0.0357005
HTP0424A	T21	MS2	Female	4	NK cells	0.0106919
HTP0425A	T21	MS2	Male	19.1	NK cells	0.0128522
HTP0426A	T21	MS3	Male	17.5	NK cells	0.0282686
HTP0428A	T21	MS2	Male	27.5	NK cells	0.0140105
HTP0429B	Control	D21	Female	11.5	NK cells	0.0334217
HTP0430A	T21	MS2	Male	13.9	NK cells	0.0185368
HTP0431A2	T21	MS2	Female	20.9	NK cells	0.0168824
HTP0434A	T21	MS3	Female	25.9	NK cells	0.0145273
HTP0435A2	T21	MS1	Male	36.2	NK cells	0.0874342
HTP0436A	T21	MS3	Female	32.8	NK cells	0.0218224
HTP0437A	T21	MS2	Male	24.9	NK cells	0.0605711
HTP0438A	T21	MS1	Female	19.9	NK cells	0.0184752
HTP0439A2	T21	MS3	Male	40.8	NK cells	0.0335028
HTP0440A	T21	MS2	Male	20.9	NK cells	0.0243357
HTP0442A2	T21	MS1	Female	9.5	NK cells	0.0182009
HTP0443A2	T21	MS3	Male	17.9	NK cells	0.0174666
HTP0444B2	Control	D21	Female	9.9	NK cells	0.0256237
HTP0445A	T21	MS2	Female	38.8	NK cells	0.0237702
HTP0446A	T21	MS1	Female	31.7	NK cells	0.0121982
HTP0447B2	Control	D21	Female	16.5	NK cells	0.00946214
HTP0448A	T21	MS2	Male	21.5	NK cells	0.0287521
HTP0449A	T21	MS2	Male	20.8	NK cells	0.081394
HTP0450A	T21	MS1	Male	15.4	NK cells	0.0263369
HTP0451A	T21	MS1	Male	32.5	NK cells	0.0694144
HTP0452A	T21	MS2	Female	16.6	NK cells	0.0416077
HTP0454A	T21	MS3	Male	21.7	NK cells	0.0771525
HTP0455B	Control	D21	Female	7.3	NK cells	0.0495242
HTP0456A	T21	MS2	Male	7.3	NK cells	0.0155263
HTP0457B	Control	D21	Female	7.3	NK cells	0.0531783
HTP0458A	T21	MS3	Male	20	NK cells	0.0322839
HTP0459A	T21	MS1	Male	13.7	NK cells	0.0983746
HTP0460A	T21	MS1	Male	20.3	NK cells	0.0164536
HTP0461A	T21	MS1	Female	12.5	NK cells	0.0280263
HTP0462A	T21	MS1	Male	38.6	NK cells	0.0362066
HTP0463A	T21	MS1	Female	28.3	NK cells	0.0343347
HTP0464A	T21	MS3	Male	22.7	NK cells	0.0319685
HTP0465A	T21	MS3	Female	6.8	NK cells	0.0054131
HTP0466B	Control	D21	Female	10.9	NK cells	0.0230107
HTP0467A	T21	MS2	Female	32.5	NK cells	0.0123193
HTP0468A2	T21	MS2	Male	29.7	NK cells	0.0603476
HTP0469A	T21	MS2	Female	16.7	NK cells	0.0138954
HTP0471A	T21	MS1	Female	9	NK cells	0.0287219
HTP0487A	T21	MS2	Male	4.6	NK cells	0.0352473
HTP0488A	T21	MS1	Male	5.4	NK cells	0.0281286
HTP0491A	T21	MS1	Male	6.5	NK cells	0.0286908
HTP0492B	Control	D21	Male	4.8	NK cells	0.0261856
HTP0493B	Control	D21	Male	8.7	NK cells	0.0434977
HTP0494A	T21	MS2	Female	7.1	NK cells	0.0191383
HTP0495B	Control	D21	Female	4.5	NK cells	0.0248519
HTP0497B	Control	D21	Male	54.4	NK cells	0.0413028
HTP0498B	Control	D21	Male	11.9	NK cells	0.0842937
HTP0501A	T21	MS3	Male	4	NK cells	0.0282275
HTP0502B	Control	D21	Male	27.1	NK cells	0.039888
HTP0506B	Control	D21	Male	31.2	NK cells	0.0417757
HTP0508B2	Control	D21	Male	29.9	NK cells	0.037733
HTP0510A	T21	MS1	Female	23	NK cells	0.0212746
HTP0512A	T21	MS3	Male	30	NK cells	0.0275094
HTP0515A	T21	MS3	Male	13.1	NK cells	0.0421106
HTP0516A	T21	MS1	Male	39.1	NK cells	0.0159548
HTP0517A	T21	MS2	Male	2.7	NK cells	0.0461329
HTP0519A	T21	MS1	Male	2	NK cells	0.0460151
HTP0523B	Control	D21	Female	23.3	NK cells	0.0403645
HTP0524B	Control	D21	Male	24.5	NK cells	0.0299861
HTP0525A	T21	MS1	Female	34.2	NK cells	0.0208602
HTP0527B	Control	D21	Male	7.4	NK cells	0.0312229
HTP0530A	T21	MS3	Female	39.6	NK cells	0.0271907
HTP0534A	T21	MS1	Male	36.9	NK cells	0.0421208
HTP0535A	T21	MS3	Male	23.6	NK cells	0.0348711
HTP0537A	T21	MS2	Female	51.9	NK cells	0.0726138
HTP0538A	T21	MS3	Male	28.4	NK cells	0.0220807
HTP0539A	T21	MS2	Female	42.8	NK cells	0.0557915
HTP0540A	T21	MS1	Female	14.5	NK cells	0.0365311
HTP0541A	T21	MS2	Male	29.7	NK cells	0.101234
HTP0542A	T21	MS2	Male	27.8	NK cells	0.0475183
HTP0543A	T21	MS2	Male	36.9	NK cells	0.0345012
HTP0544A	T21	MS2	Male	38.1	NK cells	0.0286699
HTP0545A	T21	MS1	Male	18.1	NK cells	0.0148921
HTP0546A	T21	MS2	Female	51.4	NK cells	0.0419933
HTP0547A	T21	MS2	Female	26	NK cells	0.0158135
HTP0548A	T21	MS3	Female	46.2	NK cells	0.0116097
HTP0549A	T21	MS3	Female	20.6	NK cells	0.011154
HTP0550A	T21	MS1	Female	15.2	NK cells	0.0542293
HTP0551B	Control	D21	Female	18	NK cells	0.0245378
HTP0552A	T21	MS2	Male	17	NK cells	0.0392521
HTP0553A	T21	MS2	Female	18.2	NK cells	0.0365389
HTP0554A	T21	MS2	Male	23.1	NK cells	0.01428
HTP0555B	Control	D21	Female	47.3	NK cells	0.0276188
HTP0556A	T21	MS2	Male	28.3	NK cells	0.0198871
HTP0557B	Control	D21	Female	40.1	NK cells	0.0235088
HTP0559B	Control	D21	Male	10.8	NK cells	0.047636
HTP0560A	T21	MS2	Male	50.1	NK cells	0.0512377
HTP0561A	T21	MS3	Male	13.7	NK cells	0.0318709
HTP0563A	T21	MS2	Female	8.7	NK cells	0.0238237
HTP0564A	T21	MS1	Male	14.2	NK cells	0.0395949
HTP0565A	T21	MS2	Male	22.5	NK cells	0.0238205
HTP0566A	T21	MS2	Male	13.7	NK cells	0.0495374
HTP0567B	Control	D21	Female	23	NK cells	0.0489143
HTP0568A	T21	MS2	Male	28.3	NK cells	0.0237034
HTP0569A	T21	MS2	Male	22.9	NK cells	0.0314351
HTP0570A	T21	MS3	Male	38.8	NK cells	0.0200446
HTP0571A	T21	MS3	Male	13.1	NK cells	0.0185364
HTP0572A	T21	MS3	Male	24.4	NK cells	0.0332592
HTP0573B	Control	D21	Male	19.1	NK cells	0.0342714
HTP0574A	T21	MS3	Male	42.4	NK cells	0.0433473
HTP0575A	T21	MS2	Female	17.2	NK cells	0.0265989
HTP0576B	Control	D21	Female	11.2	NK cells	0.0139863
HTP0577A	T21	MS2	Female	28.4	NK cells	0.0277586
HTP0578A	T21	MS1	Male	25.7	NK cells	0.0364192
HTP0580A	T21	MS1	Female	31.8	NK cells	0.00845426
HTP0581A	T21	MS2	Male	30.6	NK cells	0.0541172
HTP0582B	Control	D21	Female	33.1	NK cells	0.0447459
HTP0583A	T21	MS1	Female	6.2	NK cells	0.0421524
HTP0584A	T21	MS2	Male	29.3	NK cells	0.0489585
HTP0585A	T21	MS3	Female	16.5	NK cells	0.0259472
HTP0586A	T21	MS3	Male	31.9	NK cells	0.0174158
HTP0587A	T21	MS2	Male	4.3	NK cells	0.0246223
HTP0588A	T21	MS1	Female	19.2	NK cells	0.0306226
HTP0589A	T21	MS3	Female	19	NK cells	0.0273504
HTP0590A	T21	MS3	Male	16.8	NK cells	0.0574794
HTP0591A	T21	MS2	Male	31.9	NK cells	0.0216422
HTP0593A	T21	MS2	Male	11.7	NK cells	0.0243871
HTP0594A	T21	MS1	Male	30.1	NK cells	0.0254777
HTP0595B	Control	D21	Female	34.3	NK cells	0.0130267
HTP0596A	T21	MS2	Female	28.3	NK cells	0.0171237
HTP0599A	T21	MS3	Female	36.6	NK cells	0.0234166
HTP0600A	T21	MS3	Male	10.8	NK cells	0.0197378
HTP0602A	T21	MS3	Female	13.5	NK cells	0.024349
HTP0603A	T21	MS1	Female	12.7	NK cells	0.0393237
HTP0604A	T21	MS3	Female	26.6	NK cells	0.0323095
HTP0605A	T21	MS3	Male	17.5	NK cells	0.00932546
HTP0607A	T21	MS2	Male	23.9	NK cells	0.0328294
HTP0608A	T21	MS1	Female	32.5	NK cells	0.0371323
HTP0611A	T21	MS1	Female	23.9	NK cells	0.0198977
HTP0612A	T21	MS1	Male	11.4	NK cells	0.0358033
HTP0613A	T21	MS3	Female	10.3	NK cells	0.0136574
HTP0615B	Control	D21	Male	9.2	NK cells	0.0169451
HTP0616A	T21	MS3	Male	19	NK cells	0.0376813
HTP0617A	T21	MS3	Male	30.5	NK cells	0.0333416
HTP0618A	T21	MS3	Female	37	NK cells	0.0301989
HTP0619A	T21	MS3	Female	37	NK cells	0.0279163
HTP0620A	T21	MS3	Female	19.6	NK cells	0.0152274
HTP0621A	T21	MS2	Female	21.4	NK cells	0.0430763
HTP0622A	T21	MS2	Female	26	NK cells	0.0912758
HTP0623A	T21	MS2	Female	28.1	NK cells	0.0913451
HTP0624A	T21	MS2	Female	28.1	NK cells	0.0378331
HTP0625A	T21	MS1	Male	40.1	NK cells	0.0165004
HTP0626A	T21	MS2	Male	14.2	NK cells	0.032684
HTP0627A	T21	MS3	Female	21.1	NK cells	0.00570803
HTP0628B	Control	D21	Female	4.8	NK cells	0.0179573
HTP0629A	T21	MS1	Female	7	NK cells	0.0242514
HTP0630A	T21	MS2	Male	39.9	NK cells	0.106472
HTP0631A	T21	MS1	Female	33	NK cells	0.0375903
HTP0632A	T21	MS2	Female	26.4	NK cells	0.0209561
HTP0633A	T21	MS1	Male	33.1	NK cells	0.0275485
HTP0634A	T21	MS2	Male	20.4	NK cells	0.0181046
HTP0637A	T21	MS3	Female	20.1	NK cells	0.0276558
HTP0638A	T21	MS3	Female	32.7	NK cells	0.00762035
HTP0639A	T21	MS1	Male	27.3	NK cells	0.0726702
HTP0641A	T21	MS1	Male	46.6	NK cells	0.0343897
HTP0642A	T21	MS3	Female	25.2	NK cells	0.0286135
HTP0643A	T21	MS3	Male	29.7	NK cells	0.0121462
HTP0644A	T21	MS3	Male	28.7	NK cells	0.0179525
HTP0645A	T21	MS1	Male	28.4	NK cells	0.0138839
HTP0646A	T21	MS3	Male	17.1	NK cells	0.0680302
HTP0647A	T21	MS1	Male	7	NK cells	0.0193633
HTP0648B	Control	D21	Male	11.9	NK cells	0.0342383
HTP0649B	Control	D21	Female	44.6	NK cells	0.0543825
HTP0650A	T21	MS1	Female	45.7	NK cells	0.0277519
HTP0651A	T21	MS3	Male	31.2	NK cells	0.0325376
HTP0652A	T21	MS1	Female	35.1	NK cells	0.0555774
HTP0653B	Control	D21	Male	13.9	NK cells	0.010961
HTP0654A	T21	MS1	Female	26.9	NK cells	0.0202636
HTP0655B	Control	D21	Male	15.8	NK cells	0.0152383
HTP0657A	T21	MS3	Male	16.9	NK cells	0.0328313
HTP0658A	T21	MS1	Male	15.3	NK cells	0.022104
HTP0659A	T21	MS1	Female	36.5	NK cells	0.0344738
HTP0660A	T21	MS1	Male	13	NK cells	0.0183767
HTP0661A	T21	MS1	Male	28.4	NK cells	0.0855249
HTP0662A	T21	MS1	Female	26.1	NK cells	0.047819
HTP0663A	T21	MS3	Female	20.5	NK cells	0.0367799
HTP0664A	T21	MS2	Female	29.4	NK cells	0.0360969
HTP0665A	T21	MS1	Female	23.4	NK cells	0.0551803
HTP0666A	T21	MS3	Male	17.4	NK cells	0.00682526
HTP0667A	T21	MS2	Male	24.1	NK cells	0.0140086
HTP0668A	T21	MS1	Female	29.7	NK cells	0.0417521
HTP0669B	Control	D21	Female	14.6	NK cells	0.0706414
HTP0672A	T21	MS1	Male	17.2	NK cells	0.0244201
HTP0676A	T21	MS1	Female	19.3	NK cells	0.03646
HTP0706A	T21	MS3	Female	22.8	NK cells	0.0172167
HTP0708A	T21	MS1	Male	17	NK cells	0.0328409
HTP0001B2	Control	D21	Female	25.8	B cells	0.0635088
HTP0005A3	T21	MS1	Male	36.5	B cells	0.00721199
HTP0012A2	T21	MS1	Female	44	B cells	0.0141923
HTP0015A4	T21	MS2	Male	31.2	B cells	0.00815219
HTP0017A4	T21	MS3	Female	23.6	B cells	0.0189576
HTP0018B3	Control	D21	Female	57	B cells	0.0350532
HTP0019B2	Control	D21	Female	56.9	B cells	0.0228519
HTP0022B2	Control	D21	Female	43.2	B cells	0.0325956
HTP0023A2	T21	MS2	Female	36.2	B cells	0.0235293
HTP0025A3	T21	MS2	Female	25.7	B cells	0.0160531
HTP0026B2	Control	D21	Female	55.6	B cells	0.0345404
HTP0034B3	Control	D21	Female	25.1	B cells	0.0458556
HTP0035B3	Control	D21	Female	28.6	B cells	0.021018
HTP0036A2	T21	MS1	Female	32.1	B cells	0.0177389
HTP0040B3	Control	D21	Female	28.9	B cells	0.0371448
HTP0042B2	Control	D21	Male	36.2	B cells	0.0742341
HTP0043B2	Control	D21	Male	38.2	B cells	0.0455665
HTP0044B2	Control	D21	Male	35.8	B cells	0.0168356
HTP0047B2	Control	D21	Male	38.7	B cells	0.0262
HTP0048B2	Control	D21	Female	39.4	B cells	0.0423288
HTP0050A3	T21	MS3	Female	22.8	B cells	0.0211412
HTP0052A2	T21	MS1	Female	29.9	B cells	0.0275611
HTP0053A2	T21	MS1	Female	26.3	B cells	0.00427285
HTP0054A2	T21	MS3	Male	21.7	B cells	0.015769
HTP0055B2	Control	D21	Male	37	B cells	0.0352089
HTP0057B2	Control	D21	Female	34.8	B cells	0.0427754
HTP0058B2	Control	D21	Male	33.8	B cells	0.034346
HTP0059B2	Control	D21	Male	24.7	B cells	0.0457162
HTP0061B2	Control	D21	Female	22.2	B cells	0.0307865
HTP0062B2	Control	D21	Female	20.5	B cells	0.0178685
HTP0066A2	T21	MS1	Male	14.7	B cells	0.0535489
HTP0067B2	Control	D21	Male	20.5	B cells	0.0261039
HTP0070A3	T21	MS3	Male	24.9	B cells	0.0189111
HTP0073A2	T21	MS3	Male	54.7	B cells	0.00700401
HTP0077B2	Control	D21	Male	43.3	B cells	0.0641183
HTP0078B2	Control	D21	Male	27.7	B cells	0.0107154
HTP0079B2	Control	D21	Male	28.4	B cells	0.0162555
HTP0080A2	T21	MS1	Female	34.8	B cells	0.0503916
HTP0084A2	T21	MS2	Male	35	B cells	0.0121132
HTP0085B2	Control	D21	Male	33.7	B cells	0.0330979
HTP0087B2	Control	D21	Male	55.4	B cells	0.0371264
HTP0090B2	Control	D21	Male	24.8	B cells	0.0384748
HTP0092B2	Control	D21	Female	25.2	B cells	0.0352964
HTP0095B2	Control	D21	Female	37.7	B cells	0.0185315
HTP0096B2	Control	D21	Male	25.6	B cells	0.0306704
HTP0098B2	Control	D21	Female	54.9	B cells	0.0529183
HTP0100B2	Control	D21	Female	33.5	B cells	0.0197036
HTP0101A2	T21	MS3	Female	31.3	B cells	0.00575934
HTP0103A2	T21	MS1	Female	1.6	B cells	0.0866668
HTP0104B2	Control	D21	Female	36.6	B cells	0.0420652
HTP0105B3	Control	D21	Female	30	B cells	0.0258539
HTP0107A3	T21	MS2	Female	33.7	B cells	0.0118028
HTP0109A3	T21	MS1	Female	49	B cells	0.00899324
HTP0111B2	Control	D21	Female	44.5	B cells	0.0160772
HTP0112A3	T21	MS3	Female	36	B cells	0.0080199
HTP0116A2	T21	MS1	Male	10.9	B cells	0.0669409
HTP0119A	T21	MS1	Female	50.9	B cells	0.00940118
HTP0126B2	Control	D21	Female	48	B cells	0.0667418
HTP0127B2	Control	D21	Female	8.2	B cells	0.0417758
HTP0147B	Control	D21	Female	38.6	B cells	0.0380207
HTP0148B2	Control	D21	Male	41.7	B cells	0.0229397
HTP0149B	Control	D21	Female	53.2	B cells	0.0436978
HTP0151A	T21	MS3	Male	27.4	B cells	0.00684442
HTP0198A3	T21	MS2	Male	36.3	B cells	0.00495659
HTP0202B	Control	D21	Male	61.3	B cells	0.0287199
HTP0204A	T21	MS2	Male	13.1	B cells	0.032208
HTP0206B	Control	D21	Male	15.8	B cells	0.0516075
HTP0207A4	T21	MS1	Female	25.2	B cells	0.0140658
HTP0211A3	T21	MS2	Male	29.7	B cells	0.0510079
HTP0213A3	T21	MS2	Male	46.3	B cells	0.0144949
HTP0214B2	Control	D21	Female	21.6	B cells	0.0199381
HTP0216B2	Control	D21	Female	17.2	B cells	0.0179229
HTP0219A2	T21	MS2	Female	19.5	B cells	0.0261453
HTP0226A3	T21	MS1	Male	52.4	B cells	0.00644135
HTP0230A2	T21	MS3	Female	39.6	B cells	0.0183147
HTP0236A2	T21	MS1	Male	11.3	B cells	0.0477536
HTP0238A3	T21	MS2	Male	41.5	B cells	0.014094
HTP0241A2	T21	MS3	Female	17.9	B cells	0.00760017
HTP0242B3	Control	D21	Female	20.3	B cells	0.0154964
HTP0243A3	T21	MS3	Female	15.1	B cells	0.0180281
HTP0247A2	T21	MS3	Male	22.5	B cells	0.0061311
HTP0249A2	T21	MS2	Female	34	B cells	0.00724566
HTP0251A2	T21	MS3	Female	34.3	B cells	0.00620261
HTP0254A2	T21	MS2	Male	33.8	B cells	0.0180882
HTP0259A2	T21	MS3	Female	32.6	B cells	0.012629
HTP0261A2	T21	MS1	Male	22.9	B cells	0.0231415
HTP0262A2	T21	MS3	Female	14.3	B cells	0.0147997
HTP0263A2	T21	MS2	Female	12.4	B cells	0.0210872
HTP0277A3	T21	MS1	Female	37.2	B cells	0.0236996
HTP0288B	Control	D21	Male	9.2	B cells	0.0726842
HTP0289B	Control	D21	Male	7.1	B cells	0.0823283
HTP0293A	T21	MS3	Male	6.2	B cells	0.0294681
HTP0294B	Control	D21	Male	4.2	B cells	0.0554572
HTP0295A	T21	MS3	Male	51.2	B cells	0.00404813
HTP0296A	T21	MS3	Male	55.1	B cells	0.0126977
HTP0298A	T21	MS1	Female	25.8	B cells	0.0272846
HTP0300A	T21	MS1	Female	30.8	B cells	0.0132427
HTP0301A3	T21	MS2	Female	24	B cells	0.0242224
HTP0306A	T21	MS3	Male	23.2	B cells	0.00652936
HTP0310A	T21	MS2	Male	10.8	B cells	0.0171784
HTP0312A2	T21	MS1	Female	35.7	B cells	0.0389662
HTP0316B	Control	D21	Female	29.6	B cells	0.047253
HTP0318A3	T21	MS1	Male	30.5	B cells	0.0324535
HTP0320A2	T21	MS3	Female	33.7	B cells	0.00734413
HTP0321A	T21	MS3	Female	14	B cells	0.0548387
HTP0322B	Control	D21	Male	29	B cells	0.0254792
HTP0323A	T21	MS3	Male	3.8	B cells	0.0419634
HTP0324A2	T21	MS1	Male	22	B cells	0.0179099
HTP0326A	T21	MS2	Female	30.2	B cells	0.00778201
HTP0328A	T21	MS2	Female	41.2	B cells	0.00576273
HTP0329A2	T21	MS3	Female	19.5	B cells	0.0192451
HTP0330A	T21	MS1	Male	6.1	B cells	0.0398587
HTP0331A	T21	MS3	Male	23.1	B cells	0.00934301
HTP0332A	T21	MS2	Male	24.4	B cells	0.0240965
HTP0333A2	T21	MS3	Female	30.3	B cells	0.011768
HTP0334A2	T21	MS1	Male	44.1	B cells	0.00731894
HTP0335A2	T21	MS2	Female	57.6	B cells	0.0223479
HTP0336A	T21	MS1	Female	8.7	B cells	0.0595231
HTP0337A	T21	MS3	Male	22.2	B cells	0.00651672
HTP0340A	T21	MS3	Female	18.6	B cells	0.0246579
HTP0341A	T21	MS1	Male	2.6	B cells	0.0718597
HTP0342A	T21	MS1	Female	13.6	B cells	0.0111898
HTP0343B	Control	D21	Male	46.2	B cells	0.0169245
HTP0345A	T21	MS3	Female	52.7	B cells	0.0193143
HTP0346B	Control	D21	Female	37.1	B cells	0.0345551
HTP0347B	Control	D21	Female	14	B cells	0.0265776
HTP0348A	T21	MS2	Female	17.2	B cells	0.0208956
HTP0349B	Control	D21	Female	10	B cells	0.0473524
HTP0351A	T21	MS2	Male	27	B cells	0.00520985
HTP0352B	Control	D21	Male	43.2	B cells	0.0159772
HTP0354A	T21	MS1	Male	6	B cells	0.0506215
HTP0355B	Control	D21	Male	12.3	B cells	0.0427919
HTP0357A	T21	MS1	Male	3.8	B cells	0.0558218
HTP0361B2	Control	D21	Male	11.5	B cells	0.0265796
HTP0364A	T21	MS3	Male	13.7	B cells	0.0107827
HTP0367A	T21	MS1	Male	13.6	B cells	0.0152118
HTP0368A	T21	MS1	Male	15.2	B cells	0.0290299
HTP0370A	T21	MS1	Male	20.2	B cells	0.0052805
HTP0373A	T21	MS1	Male	56.7	B cells	0.00323937
HTP0374A	T21	MS2	Male	25.5	B cells	0.0041045
HTP0375A	T21	MS1	Female	10.9	B cells	0.0354276
HTP0376B	Control	D21	Female	24	B cells	0.0313005
HTP0378A	T21	MS3	Female	31.4	B cells	0.00759724
HTP0379A	T21	MS1	Female	35.4	B cells	0.00349926
HTP0380A	T21	MS2	Male	25.8	B cells	0.0326973
HTP0381A	T21	MS2	Male	25.4	B cells	0.0197597
HTP0382A	T21	MS3	Male	39.5	B cells	0.014298
HTP0384A	T21	MS3	Female	27.8	B cells	0.0249596
HTP0385A	T21	MS3	Male	25.6	B cells	0.0106417
HTP0386A	T21	MS2	Male	6.8	B cells	0.0267121
HTP0387A	T21	MS1	Female	33.3	B cells	0.0218432
HTP0388A	T21	MS1	Female	37.5	B cells	0.00795608
HTP0389A	T21	MS1	Female	20.1	B cells	0.00719304
HTP0390A	T21	MS3	Female	15.5	B cells	0.0172505
HTP0391A	T21	MS1	Male	26.8	B cells	0.0423071
HTP0392A	T21	MS3	Male	32.4	B cells	0.0141041
HTP0393A	T21	MS2	Female	39.8	B cells	0.0198354
HTP0394A	T21	MS2	Female	23.6	B cells	0.0119288
HTP0395A	T21	MS2	Male	35.2	B cells	0.0163413
HTP0396A	T21	MS3	Male	15.9	B cells	0.0175278
HTP0397A	T21	MS1	Male	38.7	B cells	0.0058522
HTP0398A	T21	MS2	Female	17.5	B cells	0.0197625
HTP0399A2	T21	MS3	Male	33.1	B cells	0.00626561
HTP0400A	T21	MS1	Male	14.9	B cells	0.0163218
HTP0401A	T21	MS3	Female	34.6	B cells	0.0175447
HTP0402A	T21	MS1	Male	35.9	B cells	0.0238006
HTP0403A	T21	MS3	Male	13.4	B cells	0.0136732
HTP0404A	T21	MS3	Female	12.5	B cells	0.00736359
HTP0405A	T21	MS3	Male	26.1	B cells	0.0290038
HTP0406A	T21	MS2	Female	9.2	B cells	0.0532868
HTP0407A	T21	MS3	Male	43.5	B cells	0.0144683
HTP0408A	T21	MS1	Male	40.6	B cells	0.00821554
HTP0409A	T21	MS2	Female	21.2	B cells	0.0163188
HTP0410A	T21	MS2	Male	24	B cells	0.0138395
HTP0411A	T21	MS3	Female	18.7	B cells	0.021462
HTP0412A	T21	MS3	Male	20.7	B cells	0.0174413
HTP0413A	T21	MS2	Female	22.5	B cells	0.0183868
HTP0414A	T21	MS3	Female	21.8	B cells	0.00769787
HTP0415A	T21	MS3	Female	8.3	B cells	0.034042
HTP0418A	T21	MS1	Male	3.8	B cells	0.0662942
HTP0419A	T21	MS1	Male	20.8	B cells	0.0166033
HTP0420A	T21	MS1	Male	6.4	B cells	0.0490412
HTP0421A	T21	MS3	Male	13.7	B cells	0.0263465
HTP0423A	T21	MS2	Male	23.9	B cells	0.0395539
HTP0424A	T21	MS2	Female	4	B cells	0.0280048
HTP0425A	T21	MS2	Male	19.1	B cells	0.028927
HTP0426A	T21	MS3	Male	17.5	B cells	0.0192733
HTP0428A	T21	MS2	Male	27.5	B cells	0.0167212
HTP0429B	Control	D21	Female	11.5	B cells	0.0289369
HTP0430A	T21	MS2	Male	13.9	B cells	0.0172154
HTP0431A2	T21	MS2	Female	20.9	B cells	0.0274492
HTP0434A	T21	MS3	Female	25.9	B cells	0.0107494
HTP0435A2	T21	MS1	Male	36.2	B cells	0.00720083
HTP0436A	T21	MS3	Female	32.8	B cells	0.0120808
HTP0437A	T21	MS2	Male	24.9	B cells	0.0178135
HTP0438A	T21	MS1	Female	19.9	B cells	0.0151197
HTP0439A2	T21	MS3	Male	40.8	B cells	0.00409109
HTP0440A	T21	MS2	Male	20.9	B cells	0.0364767
HTP0442A2	T21	MS1	Female	9.5	B cells	0.0529727
HTP0443A2	T21	MS3	Male	17.9	B cells	0.0172105
HTP0444B2	Control	D21	Female	9.9	B cells	0.0590139
HTP0445A	T21	MS2	Female	38.8	B cells	0.0183695
HTP0446A	T21	MS1	Female	31.7	B cells	0.0544646
HTP0447B2	Control	D21	Female	16.5	B cells	0.034184
HTP0448A	T21	MS2	Male	21.5	B cells	0.0135817
HTP0449A	T21	MS2	Male	20.8	B cells	0.0138693
HTP0450A	T21	MS1	Male	15.4	B cells	0.022188
HTP0451A	T21	MS1	Male	32.5	B cells	0.0117811
HTP0452A	T21	MS2	Female	16.6	B cells	0.0120269
HTP0454A	T21	MS3	Male	21.7	B cells	0.0120935
HTP0455B	Control	D21	Female	7.3	B cells	0.0688576
HTP0456A	T21	MS2	Male	7.3	B cells	0.0314813
HTP0457B	Control	D21	Female	7.3	B cells	0.0626586
HTP0458A	T21	MS3	Male	20	B cells	0.0073794
HTP0459A	T21	MS1	Male	13.7	B cells	0.0129456
HTP0460A	T21	MS1	Male	20.3	B cells	0.0295666
HTP0461A	T21	MS1	Female	12.5	B cells	0.0646577
HTP0462A	T21	MS1	Male	38.6	B cells	0.0101015
HTP0463A	T21	MS1	Female	28.3	B cells	0.0151627
HTP0464A	T21	MS3	Male	22.7	B cells	0.0162609
HTP0465A	T21	MS3	Female	6.8	B cells	0.0404422
HTP0466B	Control	D21	Female	10.9	B cells	0.0472212
HTP0467A	T21	MS2	Female	32.5	B cells	0.0142219
HTP0468A2	T21	MS2	Male	29.7	B cells	0.0521553
HTP0469A	T21	MS2	Female	16.7	B cells	0.0224921
HTP0471A	T21	MS1	Female	9	B cells	0.0130454
HTP0487A	T21	MS2	Male	4.6	B cells	0.0601788
HTP0488A	T21	MS1	Male	5.4	B cells	0.0586012
HTP0491A	T21	MS1	Male	6.5	B cells	0.0345598
HTP0492B	Control	D21	Male	4.8	B cells	0.0641493
HTP0493B	Control	D21	Male	8.7	B cells	0.0325833
HTP0494A	T21	MS2	Female	7.1	B cells	0.0569798
HTP0495B	Control	D21	Female	4.5	B cells	0.044774
HTP0497B	Control	D21	Male	54.4	B cells	0.0118754
HTP0498B	Control	D21	Male	11.9	B cells	0.0385916
HTP0501A	T21	MS3	Male	4	B cells	0.0116992
HTP0502B	Control	D21	Male	27.1	B cells	0.0377965
HTP0506B	Control	D21	Male	31.2	B cells	0.0220999
HTP0508B2	Control	D21	Male	29.9	B cells	0.0289194
HTP0510A	T21	MS1	Female	23	B cells	0.0122931
HTP0512A	T21	MS3	Male	30	B cells	0.0188135
HTP0515A	T21	MS3	Male	13.1	B cells	0.0243282
HTP0516A	T21	MS1	Male	39.1	B cells	0.0187943
HTP0517A	T21	MS2	Male	2.7	B cells	0.0808128
HTP0519A	T21	MS1	Male	2	B cells	0.0358247
HTP0523B	Control	D21	Female	23.3	B cells	0.044785
HTP0524B	Control	D21	Male	24.5	B cells	0.0273439
HTP0525A	T21	MS1	Female	34.2	B cells	0.00613364
HTP0527B	Control	D21	Male	7.4	B cells	0.0836769
HTP0530A	T21	MS3	Female	39.6	B cells	0.0253183
HTP0534A	T21	MS1	Male	36.9	B cells	0.0076071
HTP0535A	T21	MS3	Male	23.6	B cells	0.00831292
HTP0537A	T21	MS2	Female	51.9	B cells	0.0133437
HTP0538A	T21	MS3	Male	28.4	B cells	0.0144062
HTP0539A	T21	MS2	Female	42.8	B cells	0.00915518
HTP0540A	T21	MS1	Female	14.5	B cells	0.0284687
HTP0541A	T21	MS2	Male	29.7	B cells	0.00670787
HTP0542A	T21	MS2	Male	27.8	B cells	0.00804792
HTP0543A	T21	MS2	Male	36.9	B cells	0.0047188
HTP0544A	T21	MS2	Male	38.1	B cells	0.0157006
HTP0545A	T21	MS1	Male	18.1	B cells	0.00697241
HTP0546A	T21	MS2	Female	51.4	B cells	0.00935262
HTP0547A	T21	MS2	Female	26	B cells	0.0190781
HTP0548A	T21	MS3	Female	46.2	B cells	0.0110004
HTP0549A	T21	MS3	Female	20.6	B cells	0.0179084
HTP0550A	T21	MS1	Female	15.2	B cells	0.101613
HTP0551B	Control	D21	Female	18	B cells	0.0145004
HTP0552A	T21	MS2	Male	17	B cells	0.0411807
HTP0553A	T21	MS2	Female	18.2	B cells	0.0253922
HTP0554A	T21	MS2	Male	23.1	B cells	0.0104214
HTP0555B	Control	D21	Female	47.3	B cells	0.0426706
HTP0556A	T21	MS2	Male	28.3	B cells	0.0135397
HTP0557B	Control	D21	Female	40.1	B cells	0.0154736
HTP0559B	Control	D21	Male	10.8	B cells	0.0791702
HTP0560A	T21	MS2	Male	50.1	B cells	0.0238294
HTP0561A	T21	MS3	Male	13.7	B cells	0.0141218
HTP0563A	T21	MS2	Female	8.7	B cells	0.0471469
HTP0564A	T21	MS1	Male	14.2	B cells	0.034759
HTP0565A	T21	MS2	Male	22.5	B cells	0.0219925
HTP0566A	T21	MS2	Male	13.7	B cells	0.021978
HTP0567B	Control	D21	Female	23	B cells	0.0356442
HTP0568A	T21	MS2	Male	28.3	B cells	0.0127764
HTP0569A	T21	MS2	Male	22.9	B cells	0.026722
HTP0570A	T21	MS3	Male	38.8	B cells	0.0109265
HTP0571A	T21	MS3	Male	13.1	B cells	0.0089343
HTP0572A	T21	MS3	Male	24.4	B cells	0.0188022
HTP0573B	Control	D21	Male	19.1	B cells	0.0336986
HTP0574A	T21	MS3	Male	42.4	B cells	0.0180998
HTP0575A	T21	MS2	Female	17.2	B cells	0.0299517
HTP0576B	Control	D21	Female	11.2	B cells	0.0709587
HTP0577A	T21	MS2	Female	28.4	B cells	0.00989262
HTP0578A	T21	MS1	Male	25.7	B cells	0.0557288
HTP0580A	T21	MS1	Female	31.8	B cells	0.0227593
HTP0581A	T21	MS2	Male	30.6	B cells	0.00663887
HTP0582B	Control	D21	Female	33.1	B cells	0.0310145
HTP0583A	T21	MS1	Female	6.2	B cells	0.0606088
HTP0584A	T21	MS2	Male	29.3	B cells	0.0120564
HTP0585A	T21	MS3	Female	16.5	B cells	0.0280427
HTP0586A	T21	MS3	Male	31.9	B cells	0.00772771
HTP0587A	T21	MS2	Male	4.3	B cells	0.022586
HTP0588A	T21	MS1	Female	19.2	B cells	0.0250069
HTP0589A	T21	MS3	Female	19	B cells	0.0140738
HTP0590A	T21	MS3	Male	16.8	B cells	0.0216562
HTP0591A	T21	MS2	Male	31.9	B cells	0.0218647
HTP0593A	T21	MS2	Male	11.7	B cells	0.0179805
HTP0594A	T21	MS1	Male	30.1	B cells	0.0129618
HTP0595B	Control	D21	Female	34.3	B cells	0.0253106
HTP0596A	T21	MS2	Female	28.3	B cells	0.0223979
HTP0599A	T21	MS3	Female	36.6	B cells	0.0133195
HTP0600A	T21	MS3	Male	10.8	B cells	0.0137712
HTP0602A	T21	MS3	Female	13.5	B cells	0.00889626
HTP0603A	T21	MS1	Female	12.7	B cells	0.0211697
HTP0604A	T21	MS3	Female	26.6	B cells	0.0129397
HTP0605A	T21	MS3	Male	17.5	B cells	0.0190672
HTP0607A	T21	MS2	Male	23.9	B cells	0.0227884
HTP0608A	T21	MS1	Female	32.5	B cells	0.0132784
HTP0611A	T21	MS1	Female	23.9	B cells	0.0263354
HTP0612A	T21	MS1	Male	11.4	B cells	0.0555266
HTP0613A	T21	MS3	Female	10.3	B cells	0.0271462
HTP0615B	Control	D21	Male	9.2	B cells	0.0936985
HTP0616A	T21	MS3	Male	19	B cells	0.00635315
HTP0617A	T21	MS3	Male	30.5	B cells	0.00653672
HTP0618A	T21	MS3	Female	37	B cells	0.00821887
HTP0619A	T21	MS3	Female	37	B cells	0.00663572
HTP0620A	T21	MS3	Female	19.6	B cells	0.0154756
HTP0621A	T21	MS2	Female	21.4	B cells	0.0112542
HTP0622A	T21	MS2	Female	26	B cells	0.04374
HTP0623A	T21	MS2	Female	28.1	B cells	0.0163817
HTP0624A	T21	MS2	Female	28.1	B cells	0.0114427
HTP0625A	T21	MS1	Male	40.1	B cells	0.00951574
HTP0626A	T21	MS2	Male	14.2	B cells	0.0450586
HTP0627A	T21	MS3	Female	21.1	B cells	0.00591555
HTP0628B	Control	D21	Female	4.8	B cells	0.083201
HTP0629A	T21	MS1	Female	7	B cells	0.0457873
HTP0630A	T21	MS2	Male	39.9	B cells	0.00786886
HTP0631A	T21	MS1	Female	33	B cells	0.0212008
HTP0632A	T21	MS2	Female	26.4	B cells	0.010106
HTP0633A	T21	MS1	Male	33.1	B cells	0.00646837
HTP0634A	T21	MS2	Male	20.4	B cells	0.0153142
HTP0637A	T21	MS3	Female	20.1	B cells	0.0208916
HTP0638A	T21	MS3	Female	32.7	B cells	0.00390654
HTP0639A	T21	MS1	Male	27.3	B cells	0.00904263
HTP0641A	T21	MS1	Male	46.6	B cells	0.0077635
HTP0642A	T21	MS3	Female	25.2	B cells	0.013323
HTP0643A	T21	MS3	Male	29.7	B cells	0.00711073
HTP0644A	T21	MS3	Male	28.7	B cells	0.00765988
HTP0645A	T21	MS1	Male	28.4	B cells	0.0045009
HTP0646A	T21	MS3	Male	17.1	B cells	0.0151585
HTP0647A	T21	MS1	Male	7	B cells	0.0133815
HTP0648B	Control	D21	Male	11.9	B cells	0.043364
HTP0649B	Control	D21	Female	44.6	B cells	0.0213723
HTP0650A	T21	MS1	Female	45.7	B cells	0.0163143
HTP0651A	T21	MS3	Male	31.2	B cells	0.00701021
HTP0652A	T21	MS1	Female	35.1	B cells	0.0252216
HTP0653B	Control	D21	Male	13.9	B cells	0.0557634
HTP0654A	T21	MS1	Female	26.9	B cells	0.00992693
HTP0655B	Control	D21	Male	15.8	B cells	0.0342749
HTP0657A	T21	MS3	Male	16.9	B cells	0.0231548
HTP0658A	T21	MS1	Male	15.3	B cells	0.0313005
HTP0659A	T21	MS1	Female	36.5	B cells	0.0227082
HTP0660A	T21	MS1	Male	13	B cells	0.0631424
HTP0661A	T21	MS1	Male	28.4	B cells	0.0122163
HTP0662A	T21	MS1	Female	26.1	B cells	0.0204838
HTP0663A	T21	MS3	Female	20.5	B cells	0.0107374
HTP0664A	T21	MS2	Female	29.4	B cells	0.0243603
HTP0665A	T21	MS1	Female	23.4	B cells	0.0148391
HTP0666A	T21	MS3	Male	17.4	B cells	0.0137111
HTP0667A	T21	MS2	Male	24.1	B cells	0.0109198
HTP0668A	T21	MS1	Female	29.7	B cells	0.038031
HTP0669B	Control	D21	Female	14.6	B cells	0.0483825
HTP0672A	T21	MS1	Male	17.2	B cells	0.0382659
HTP0676A	T21	MS1	Female	19.3	B cells	0.0215395
HTP0706A	T21	MS3	Female	22.8	B cells	0.0157969
HTP0708A	T21	MS1	Male	17	B cells	0.0360595
HTP0001B2	Control	D21	Female	25.8	Basophils	0.0131999
HTP0005A3	T21	MS1	Male	36.5	Basophils	0.0129675
HTP0012A2	T21	MS1	Female	44	Basophils	0.0231434
HTP0015A4	T21	MS2	Male	31.2	Basophils	0.0167891
HTP0017A4	T21	MS3	Female	23.6	Basophils	0.0138552
HTP0018B3	Control	D21	Female	57	Basophils	0.00879876
HTP0019B2	Control	D21	Female	56.9	Basophils	0.00902012
HTP0022B2	Control	D21	Female	43.2	Basophils	0.0241919
HTP0023A2	T21	MS2	Female	36.2	Basophils	0.0112598
HTP0025A3	T21	MS2	Female	25.7	Basophils	0.0138693
HTP0026B2	Control	D21	Female	55.6	Basophils	0.00519117
HTP0034B3	Control	D21	Female	25.1	Basophils	0.00598437
HTP0035B3	Control	D21	Female	28.6	Basophils	0.00799037
HTP0036A2	T21	MS1	Female	32.1	Basophils	0.0187162
HTP0040B3	Control	D21	Female	28.9	Basophils	0.0111868
HTP0042B2	Control	D21	Male	36.2	Basophils	0.010995
HTP0043B2	Control	D21	Male	38.2	Basophils	0.00729744
HTP0044B2	Control	D21	Male	35.8	Basophils	0.00654757
HTP0047B2	Control	D21	Male	38.7	Basophils	0.0086622
HTP0048B2	Control	D21	Female	39.4	Basophils	0.016804
HTP0050A3	T21	MS3	Female	22.8	Basophils	0.0214752
HTP0052A2	T21	MS1	Female	29.9	Basophils	0.0111449
HTP0053A2	T21	MS1	Female	26.3	Basophils	0.0215561
HTP0054A2	T21	MS3	Male	21.7	Basophils	0.023515
HTP0055B2	Control	D21	Male	37	Basophils	0.00785462
HTP0057B2	Control	D21	Female	34.8	Basophils	0.00857861
HTP0058B2	Control	D21	Male	33.8	Basophils	0.0103533
HTP0059B2	Control	D21	Male	24.7	Basophils	0.00522669
HTP0061B2	Control	D21	Female	22.2	Basophils	0.0124828
HTP0062B2	Control	D21	Female	20.5	Basophils	0.00622251
HTP0066A2	T21	MS1	Male	14.7	Basophils	0.0297298
HTP0067B2	Control	D21	Male	20.5	Basophils	0.00762755
HTP0070A3	T21	MS3	Male	24.9	Basophils	0.0190313
HTP0073A2	T21	MS3	Male	54.7	Basophils	0.0117762
HTP0077B2	Control	D21	Male	43.3	Basophils	0.00936217
HTP0078B2	Control	D21	Male	27.7	Basophils	0.00358542
HTP0079B2	Control	D21	Male	28.4	Basophils	0.00766443
HTP0080A2	T21	MS1	Female	34.8	Basophils	0.0203504
HTP0084A2	T21	MS2	Male	35	Basophils	0.0165444
HTP0085B2	Control	D21	Male	33.7	Basophils	0.00806947
HTP0087B2	Control	D21	Male	55.4	Basophils	0.0110914
HTP0090B2	Control	D21	Male	24.8	Basophils	0.0119976
HTP0092B2	Control	D21	Female	25.2	Basophils	0.00774903
HTP0095B2	Control	D21	Female	37.7	Basophils	0.0104541
HTP0096B2	Control	D21	Male	25.6	Basophils	0.0131795
HTP0098B2	Control	D21	Female	54.9	Basophils	0.0159576
HTP0100B2	Control	D21	Female	33.5	Basophils	0.00932482
HTP0101A2	T21	MS3	Female	31.3	Basophils	0.0096675
HTP0103A2	T21	MS1	Female	1.6	Basophils	0.0249358
HTP0104B2	Control	D21	Female	36.6	Basophils	0.0110969
HTP0105B3	Control	D21	Female	30	Basophils	0.0127777
HTP0107A3	T21	MS2	Female	33.7	Basophils	0.0133595
HTP0109A3	T21	MS1	Female	49	Basophils	0.0163484
HTP0111B2	Control	D21	Female	44.5	Basophils	0.00468819
HTP0112A3	T21	MS3	Female	36	Basophils	0.0188993
HTP0116A2	T21	MS1	Male	10.9	Basophils	0.0156014
HTP0119A	T21	MS1	Female	50.9	Basophils	0.0214262
HTP0126B2	Control	D21	Female	48	Basophils	0.00561983
HTP0127B2	Control	D21	Female	8.2	Basophils	0.00412521
HTP0147B	Control	D21	Female	38.6	Basophils	0.0145191
HTP0148B2	Control	D21	Male	41.7	Basophils	0.00490535
HTP0149B	Control	D21	Female	53.2	Basophils	0.0115687
HTP0151A	T21	MS3	Male	27.4	Basophils	0.0112728
HTP0198A3	T21	MS2	Male	36.3	Basophils	0.0135971
HTP0202B	Control	D21	Male	61.3	Basophils	0.00866249
HTP0204A	T21	MS2	Male	13.1	Basophils	0.0187826
HTP0206B	Control	D21	Male	15.8	Basophils	0.0112793
HTP0207A4	T21	MS1	Female	25.2	Basophils	0.0175059
HTP0211A3	T21	MS2	Male	29.7	Basophils	0.019014
HTP0213A3	T21	MS2	Male	46.3	Basophils	0.0241353
HTP0214B2	Control	D21	Female	21.6	Basophils	0.00609181
HTP0216B2	Control	D21	Female	17.2	Basophils	0.00504659
HTP0219A2	T21	MS2	Female	19.5	Basophils	0.0132719
HTP0226A3	T21	MS1	Male	52.4	Basophils	0.0189333
HTP0230A2	T21	MS3	Female	39.6	Basophils	0.00929524
HTP0236A2	T21	MS1	Male	11.3	Basophils	0.0214325
HTP0238A3	T21	MS2	Male	41.5	Basophils	0.0225776
HTP0241A2	T21	MS3	Female	17.9	Basophils	0.013052
HTP0242B3	Control	D21	Female	20.3	Basophils	0.00362701
HTP0243A3	T21	MS3	Female	15.1	Basophils	0.00902638
HTP0247A2	T21	MS3	Male	22.5	Basophils	0.0100606
HTP0249A2	T21	MS2	Female	34	Basophils	0.0164169
HTP0251A2	T21	MS3	Female	34.3	Basophils	0.0114178
HTP0254A2	T21	MS2	Male	33.8	Basophils	0.0108622
HTP0259A2	T21	MS3	Female	32.6	Basophils	0.00930862
HTP0261A2	T21	MS1	Male	22.9	Basophils	0.0123709
HTP0262A2	T21	MS3	Female	14.3	Basophils	0.0230812
HTP0263A2	T21	MS2	Female	12.4	Basophils	0.0303063
HTP0277A3	T21	MS1	Female	37.2	Basophils	0.0130141
HTP0288B	Control	D21	Male	9.2	Basophils	0.0220859
HTP0289B	Control	D21	Male	7.1	Basophils	0.0126795
HTP0293A	T21	MS3	Male	6.2	Basophils	0.0197546
HTP0294B	Control	D21	Male	4.2	Basophils	0.0063895
HTP0295A	T21	MS3	Male	51.2	Basophils	0.0100118
HTP0296A	T21	MS3	Male	55.1	Basophils	0.0074553
HTP0298A	T21	MS1	Female	25.8	Basophils	0.0163502
HTP0300A	T21	MS1	Female	30.8	Basophils	0.0047986
HTP0301A3	T21	MS2	Female	24	Basophils	0.0129658
HTP0306A	T21	MS3	Male	23.2	Basophils	0.0152154
HTP0310A	T21	MS2	Male	10.8	Basophils	0.00906499
HTP0312A2	T21	MS1	Female	35.7	Basophils	0.0134966
HTP0316B	Control	D21	Female	29.6	Basophils	0.0137622
HTP0318A3	T21	MS1	Male	30.5	Basophils	0.0192364
HTP0320A2	T21	MS3	Female	33.7	Basophils	0.0145108
HTP0321A	T21	MS3	Female	14	Basophils	0.0059802
HTP0322B	Control	D21	Male	29	Basophils	0.00741085
HTP0323A	T21	MS3	Male	3.8	Basophils	0.0141966
HTP0324A2	T21	MS1	Male	22	Basophils	0.0127498
HTP0326A	T21	MS2	Female	30.2	Basophils	0.00829068
HTP0328A	T21	MS2	Female	41.2	Basophils	0.0156081
HTP0329A2	T21	MS3	Female	19.5	Basophils	0.0153859
HTP0330A	T21	MS1	Male	6.1	Basophils	0.0176817
HTP0331A	T21	MS3	Male	23.1	Basophils	0.00880399
HTP0332A	T21	MS2	Male	24.4	Basophils	0.0231559
HTP0333A2	T21	MS3	Female	30.3	Basophils	0.0167249
HTP0334A2	T21	MS1	Male	44.1	Basophils	0.0100833
HTP0335A2	T21	MS2	Female	57.6	Basophils	0.0230161
HTP0336A	T21	MS1	Female	8.7	Basophils	0.00797314
HTP0337A	T21	MS3	Male	22.2	Basophils	0.012675
HTP0340A	T21	MS3	Female	18.6	Basophils	0.014427
HTP0341A	T21	MS1	Male	2.6	Basophils	0.0193309
HTP0342A	T21	MS1	Female	13.6	Basophils	0.0119287
HTP0343B	Control	D21	Male	46.2	Basophils	0.00805835
HTP0345A	T21	MS3	Female	52.7	Basophils	0.0134591
HTP0346B	Control	D21	Female	37.1	Basophils	0.00775779
HTP0347B	Control	D21	Female	14	Basophils	0.00513774
HTP0348A	T21	MS2	Female	17.2	Basophils	0.00827076
HTP0349B	Control	D21	Female	10	Basophils	0.00819711
HTP0351A	T21	MS2	Male	27	Basophils	0.0198118
[truncated: 11,822 more rows]

## Sheet: 7B
SampleID	Karyotype	subtype	Sex	Age	cluster	proportion_subset
HTP0001B2	Control	D21	Female	25.8	Neutrophils	0.504303
HTP0005A3	T21	MS1	Male	36.5	Neutrophils	0.548807
HTP0012A2	T21	MS1	Female	44	Neutrophils	0.721243
HTP0015A4	T21	MS2	Male	31.2	Neutrophils	0.660301
HTP0017A4	T21	MS3	Female	23.6	Neutrophils	0.644163
HTP0018B3	Control	D21	Female	57	Neutrophils	0.650255
HTP0019B2	Control	D21	Female	56.9	Neutrophils	0.717132
HTP0022B2	Control	D21	Female	43.2	Neutrophils	0.615137
HTP0023A2	T21	MS2	Female	36.2	Neutrophils	0.608784
HTP0025A3	T21	MS2	Female	25.7	Neutrophils	0.632076
HTP0026B2	Control	D21	Female	55.6	Neutrophils	0.597972
HTP0034B3	Control	D21	Female	25.1	Neutrophils	0.64432
HTP0035B3	Control	D21	Female	28.6	Neutrophils	0.735224
HTP0036A2	T21	MS1	Female	32.1	Neutrophils	0.70778
HTP0040B3	Control	D21	Female	28.9	Neutrophils	0.503435
HTP0042B2	Control	D21	Male	36.2	Neutrophils	0.494169
HTP0043B2	Control	D21	Male	38.2	Neutrophils	0.587193
HTP0044B2	Control	D21	Male	35.8	Neutrophils	0.732599
HTP0047B2	Control	D21	Male	38.7	Neutrophils	0.65969
HTP0048B2	Control	D21	Female	39.4	Neutrophils	0.624433
HTP0050A3	T21	MS3	Female	22.8	Neutrophils	0.64663
HTP0052A2	T21	MS1	Female	29.9	Neutrophils	0.653151
HTP0053A2	T21	MS1	Female	26.3	Neutrophils	0.674446
HTP0054A2	T21	MS3	Male	21.7	Neutrophils	0.657212
HTP0055B2	Control	D21	Male	37	Neutrophils	0.583279
HTP0057B2	Control	D21	Female	34.8	Neutrophils	0.688758
HTP0058B2	Control	D21	Male	33.8	Neutrophils	0.669686
HTP0059B2	Control	D21	Male	24.7	Neutrophils	0.635119
HTP0061B2	Control	D21	Female	22.2	Neutrophils	0.526429
HTP0062B2	Control	D21	Female	20.5	Neutrophils	0.731351
HTP0066A2	T21	MS1	Male	14.7	Neutrophils	0.380296
HTP0067B2	Control	D21	Male	20.5	Neutrophils	0.651373
HTP0070A3	T21	MS3	Male	24.9	Neutrophils	0.539617
HTP0073A2	T21	MS3	Male	54.7	Neutrophils	0.734449
HTP0077B2	Control	D21	Male	43.3	Neutrophils	0.535119
HTP0078B2	Control	D21	Male	27.7	Neutrophils	0.826924
HTP0079B2	Control	D21	Male	28.4	Neutrophils	0.537855
HTP0080A2	T21	MS1	Female	34.8	Neutrophils	0.689909
HTP0084A2	T21	MS2	Male	35	Neutrophils	0.648192
HTP0085B2	Control	D21	Male	33.7	Neutrophils	0.640392
HTP0087B2	Control	D21	Male	55.4	Neutrophils	0.689763
HTP0090B2	Control	D21	Male	24.8	Neutrophils	0.597957
HTP0092B2	Control	D21	Female	25.2	Neutrophils	0.707811
HTP0095B2	Control	D21	Female	37.7	Neutrophils	0.791614
HTP0096B2	Control	D21	Male	25.6	Neutrophils	0.620577
HTP0098B2	Control	D21	Female	54.9	Neutrophils	0.664988
HTP0100B2	Control	D21	Female	33.5	Neutrophils	0.697194
HTP0101A2	T21	MS3	Female	31.3	Neutrophils	0.849649
HTP0103A2	T21	MS1	Female	1.6	Neutrophils	0.38606
HTP0104B2	Control	D21	Female	36.6	Neutrophils	0.61888
HTP0105B3	Control	D21	Female	30	Neutrophils	0.597612
HTP0107A3	T21	MS2	Female	33.7	Neutrophils	0.745398
HTP0109A3	T21	MS1	Female	49	Neutrophils	0.705235
HTP0111B2	Control	D21	Female	44.5	Neutrophils	0.744157
HTP0112A3	T21	MS3	Female	36	Neutrophils	0.732776
HTP0116A2	T21	MS1	Male	10.9	Neutrophils	0.563786
HTP0119A	T21	MS1	Female	50.9	Neutrophils	0.728482
HTP0126B2	Control	D21	Female	48	Neutrophils	0.660388
HTP0127B2	Control	D21	Female	8.2	Neutrophils	0.556572
HTP0147B	Control	D21	Female	38.6	Neutrophils	0.630216
HTP0148B2	Control	D21	Male	41.7	Neutrophils	0.689406
HTP0149B	Control	D21	Female	53.2	Neutrophils	0.671335
HTP0151A	T21	MS3	Male	27.4	Neutrophils	0.819153
HTP0198A3	T21	MS2	Male	36.3	Neutrophils	0.641976
HTP0202B	Control	D21	Male	61.3	Neutrophils	0.74285
HTP0204A	T21	MS2	Male	13.1	Neutrophils	0.577019
HTP0206B	Control	D21	Male	15.8	Neutrophils	0.524112
HTP0207A4	T21	MS1	Female	25.2	Neutrophils	0.679284
HTP0211A3	T21	MS2	Male	29.7	Neutrophils	0.579518
HTP0213A3	T21	MS2	Male	46.3	Neutrophils	0.653046
HTP0214B2	Control	D21	Female	21.6	Neutrophils	0.730784
HTP0216B2	Control	D21	Female	17.2	Neutrophils	0.714589
HTP0219A2	T21	MS2	Female	19.5	Neutrophils	0.592082
HTP0226A3	T21	MS1	Male	52.4	Neutrophils	0.751326
HTP0230A2	T21	MS3	Female	39.6	Neutrophils	0.748385
HTP0236A2	T21	MS1	Male	11.3	Neutrophils	0.524168
HTP0238A3	T21	MS2	Male	41.5	Neutrophils	0.604809
HTP0241A2	T21	MS3	Female	17.9	Neutrophils	0.714948
HTP0242B3	Control	D21	Female	20.3	Neutrophils	0.802785
HTP0243A3	T21	MS3	Female	15.1	Neutrophils	0.671518
HTP0247A2	T21	MS3	Male	22.5	Neutrophils	0.726481
HTP0249A2	T21	MS2	Female	34	Neutrophils	0.630651
HTP0251A2	T21	MS3	Female	34.3	Neutrophils	0.658992
HTP0254A2	T21	MS2	Male	33.8	Neutrophils	0.592318
HTP0259A2	T21	MS3	Female	32.6	Neutrophils	0.828775
HTP0261A2	T21	MS1	Male	22.9	Neutrophils	0.408493
HTP0262A2	T21	MS3	Female	14.3	Neutrophils	0.652097
HTP0263A2	T21	MS2	Female	12.4	Neutrophils	0.700877
HTP0277A3	T21	MS1	Female	37.2	Neutrophils	0.653055
HTP0288B	Control	D21	Male	9.2	Neutrophils	0.376043
HTP0289B	Control	D21	Male	7.1	Neutrophils	0.363024
HTP0293A	T21	MS3	Male	6.2	Neutrophils	0.67649
HTP0294B	Control	D21	Male	4.2	Neutrophils	0.4745
HTP0295A	T21	MS3	Male	51.2	Neutrophils	0.753864
HTP0296A	T21	MS3	Male	55.1	Neutrophils	0.748382
HTP0298A	T21	MS1	Female	25.8	Neutrophils	0.550166
HTP0300A	T21	MS1	Female	30.8	Neutrophils	0.736078
HTP0301A3	T21	MS2	Female	24	Neutrophils	0.586302
HTP0306A	T21	MS3	Male	23.2	Neutrophils	0.739865
HTP0310A	T21	MS2	Male	10.8	Neutrophils	0.758743
HTP0312A2	T21	MS1	Female	35.7	Neutrophils	0.62927
HTP0316B	Control	D21	Female	29.6	Neutrophils	0.589385
HTP0318A3	T21	MS1	Male	30.5	Neutrophils	0.464954
HTP0320A2	T21	MS3	Female	33.7	Neutrophils	0.811101
HTP0321A	T21	MS3	Female	14	Neutrophils	0.719189
HTP0322B	Control	D21	Male	29	Neutrophils	0.684833
HTP0323A	T21	MS3	Male	3.8	Neutrophils	0.619032
HTP0324A2	T21	MS1	Male	22	Neutrophils	0.685042
HTP0326A	T21	MS2	Female	30.2	Neutrophils	0.801076
HTP0328A	T21	MS2	Female	41.2	Neutrophils	0.791496
HTP0329A2	T21	MS3	Female	19.5	Neutrophils	0.786068
HTP0330A	T21	MS1	Male	6.1	Neutrophils	0.544875
HTP0331A	T21	MS3	Male	23.1	Neutrophils	0.703738
HTP0332A	T21	MS2	Male	24.4	Neutrophils	0.610387
HTP0333A2	T21	MS3	Female	30.3	Neutrophils	0.690514
HTP0334A2	T21	MS1	Male	44.1	Neutrophils	0.697836
HTP0335A2	T21	MS2	Female	57.6	Neutrophils	0.506882
HTP0336A	T21	MS1	Female	8.7	Neutrophils	0.501063
HTP0337A	T21	MS3	Male	22.2	Neutrophils	0.726367
HTP0340A	T21	MS3	Female	18.6	Neutrophils	0.700331
HTP0341A	T21	MS1	Male	2.6	Neutrophils	0.446919
HTP0342A	T21	MS1	Female	13.6	Neutrophils	0.41344
HTP0343B	Control	D21	Male	46.2	Neutrophils	0.612906
HTP0345A	T21	MS3	Female	52.7	Neutrophils	0.78417
HTP0346B	Control	D21	Female	37.1	Neutrophils	0.794989
HTP0347B	Control	D21	Female	14	Neutrophils	0.685578
HTP0348A	T21	MS2	Female	17.2	Neutrophils	0.722478
HTP0349B	Control	D21	Female	10	Neutrophils	0.646213
HTP0351A	T21	MS2	Male	27	Neutrophils	0.687642
HTP0352B	Control	D21	Male	43.2	Neutrophils	0.776652
HTP0354A	T21	MS1	Male	6	Neutrophils	0.615021
HTP0355B	Control	D21	Male	12.3	Neutrophils	0.696783
HTP0357A	T21	MS1	Male	3.8	Neutrophils	0.432742
HTP0361B2	Control	D21	Male	11.5	Neutrophils	0.60531
HTP0364A	T21	MS3	Male	13.7	Neutrophils	0.720697
HTP0367A	T21	MS1	Male	13.6	Neutrophils	0.559887
HTP0368A	T21	MS1	Male	15.2	Neutrophils	0.408965
HTP0370A	T21	MS1	Male	20.2	Neutrophils	0.638412
HTP0373A	T21	MS1	Male	56.7	Neutrophils	0.671859
HTP0374A	T21	MS2	Male	25.5	Neutrophils	0.450221
HTP0375A	T21	MS1	Female	10.9	Neutrophils	0.550261
HTP0376B	Control	D21	Female	24	Neutrophils	0.526494
HTP0378A	T21	MS3	Female	31.4	Neutrophils	0.729221
HTP0379A	T21	MS1	Female	35.4	Neutrophils	0.737528
HTP0380A	T21	MS2	Male	25.8	Neutrophils	0.588025
HTP0381A	T21	MS2	Male	25.4	Neutrophils	0.429439
HTP0382A	T21	MS3	Male	39.5	Neutrophils	0.674201
HTP0384A	T21	MS3	Female	27.8	Neutrophils	0.712467
HTP0385A	T21	MS3	Male	25.6	Neutrophils	0.640876
HTP0386A	T21	MS2	Male	6.8	Neutrophils	0.426591
HTP0387A	T21	MS1	Female	33.3	Neutrophils	0.68731
HTP0388A	T21	MS1	Female	37.5	Neutrophils	0.706977
HTP0389A	T21	MS1	Female	20.1	Neutrophils	0.721904
HTP0390A	T21	MS3	Female	15.5	Neutrophils	0.695979
HTP0391A	T21	MS1	Male	26.8	Neutrophils	0.624494
HTP0392A	T21	MS3	Male	32.4	Neutrophils	0.681237
HTP0393A	T21	MS2	Female	39.8	Neutrophils	0.69281
HTP0394A	T21	MS2	Female	23.6	Neutrophils	0.553087
HTP0395A	T21	MS2	Male	35.2	Neutrophils	0.562233
HTP0396A	T21	MS3	Male	15.9	Neutrophils	0.825386
HTP0397A	T21	MS1	Male	38.7	Neutrophils	0.748968
HTP0398A	T21	MS2	Female	17.5	Neutrophils	0.564294
HTP0399A2	T21	MS3	Male	33.1	Neutrophils	0.724253
HTP0400A	T21	MS1	Male	14.9	Neutrophils	0.511315
HTP0401A	T21	MS3	Female	34.6	Neutrophils	0.72251
HTP0402A	T21	MS1	Male	35.9	Neutrophils	0.618405
HTP0403A	T21	MS3	Male	13.4	Neutrophils	0.62519
HTP0404A	T21	MS3	Female	12.5	Neutrophils	0.678201
HTP0405A	T21	MS3	Male	26.1	Neutrophils	0.706983
HTP0406A	T21	MS2	Female	9.2	Neutrophils	0.407957
HTP0407A	T21	MS3	Male	43.5	Neutrophils	0.695449
HTP0408A	T21	MS1	Male	40.6	Neutrophils	0.709298
HTP0409A	T21	MS2	Female	21.2	Neutrophils	0.653245
HTP0410A	T21	MS2	Male	24	Neutrophils	0.662091
HTP0411A	T21	MS3	Female	18.7	Neutrophils	0.708655
HTP0412A	T21	MS3	Male	20.7	Neutrophils	0.613445
HTP0413A	T21	MS2	Female	22.5	Neutrophils	0.530084
HTP0414A	T21	MS3	Female	21.8	Neutrophils	0.718114
HTP0415A	T21	MS3	Female	8.3	Neutrophils	0.790494
HTP0418A	T21	MS1	Male	3.8	Neutrophils	0.512664
HTP0419A	T21	MS1	Male	20.8	Neutrophils	0.634097
HTP0420A	T21	MS1	Male	6.4	Neutrophils	0.471997
HTP0421A	T21	MS3	Male	13.7	Neutrophils	0.58551
HTP0423A	T21	MS2	Male	23.9	Neutrophils	0.601563
HTP0424A	T21	MS2	Female	4	Neutrophils	0.750729
HTP0425A	T21	MS2	Male	19.1	Neutrophils	0.577693
HTP0426A	T21	MS3	Male	17.5	Neutrophils	0.587409
HTP0428A	T21	MS2	Male	27.5	Neutrophils	0.631554
HTP0429B	Control	D21	Female	11.5	Neutrophils	0.699622
HTP0430A	T21	MS2	Male	13.9	Neutrophils	0.50672
HTP0431A2	T21	MS2	Female	20.9	Neutrophils	0.595112
HTP0434A	T21	MS3	Female	25.9	Neutrophils	0.765143
HTP0435A2	T21	MS1	Male	36.2	Neutrophils	0.62581
HTP0436A	T21	MS3	Female	32.8	Neutrophils	0.717708
HTP0437A	T21	MS2	Male	24.9	Neutrophils	0.643656
HTP0438A	T21	MS1	Female	19.9	Neutrophils	0.674681
HTP0439A2	T21	MS3	Male	40.8	Neutrophils	0.734446
HTP0440A	T21	MS2	Male	20.9	Neutrophils	0.606664
HTP0442A2	T21	MS1	Female	9.5	Neutrophils	0.629296
HTP0443A2	T21	MS3	Male	17.9	Neutrophils	0.757628
HTP0444B2	Control	D21	Female	9.9	Neutrophils	0.633203
HTP0445A	T21	MS2	Female	38.8	Neutrophils	0.680134
HTP0446A	T21	MS1	Female	31.7	Neutrophils	0.635312
HTP0447B2	Control	D21	Female	16.5	Neutrophils	0.695578
HTP0448A	T21	MS2	Male	21.5	Neutrophils	0.536675
HTP0449A	T21	MS2	Male	20.8	Neutrophils	0.536998
HTP0450A	T21	MS1	Male	15.4	Neutrophils	0.566124
HTP0451A	T21	MS1	Male	32.5	Neutrophils	0.652671
HTP0452A	T21	MS2	Female	16.6	Neutrophils	0.649786
HTP0454A	T21	MS3	Male	21.7	Neutrophils	0.553467
HTP0455B	Control	D21	Female	7.3	Neutrophils	0.475225
HTP0456A	T21	MS2	Male	7.3	Neutrophils	0.546937
HTP0457B	Control	D21	Female	7.3	Neutrophils	0.44225
HTP0458A	T21	MS3	Male	20	Neutrophils	0.647994
HTP0459A	T21	MS1	Male	13.7	Neutrophils	0.655724
HTP0460A	T21	MS1	Male	20.3	Neutrophils	0.57905
HTP0461A	T21	MS1	Female	12.5	Neutrophils	0.390293
HTP0462A	T21	MS1	Male	38.6	Neutrophils	0.669056
HTP0463A	T21	MS1	Female	28.3	Neutrophils	0.539455
HTP0464A	T21	MS3	Male	22.7	Neutrophils	0.606593
HTP0465A	T21	MS3	Female	6.8	Neutrophils	0.75546
HTP0466B	Control	D21	Female	10.9	Neutrophils	0.47316
HTP0467A	T21	MS2	Female	32.5	Neutrophils	0.652384
HTP0468A2	T21	MS2	Male	29.7	Neutrophils	0.452846
HTP0469A	T21	MS2	Female	16.7	Neutrophils	0.572339
HTP0471A	T21	MS1	Female	9	Neutrophils	0.574919
HTP0487A	T21	MS2	Male	4.6	Neutrophils	0.529984
HTP0488A	T21	MS1	Male	5.4	Neutrophils	0.49023
HTP0491A	T21	MS1	Male	6.5	Neutrophils	0.453008
HTP0492B	Control	D21	Male	4.8	Neutrophils	0.506601
HTP0493B	Control	D21	Male	8.7	Neutrophils	0.562569
HTP0494A	T21	MS2	Female	7.1	Neutrophils	0.447743
HTP0495B	Control	D21	Female	4.5	Neutrophils	0.587749
HTP0497B	Control	D21	Male	54.4	Neutrophils	0.716329
HTP0498B	Control	D21	Male	11.9	Neutrophils	0.530305
HTP0501A	T21	MS3	Male	4	Neutrophils	0.707231
HTP0502B	Control	D21	Male	27.1	Neutrophils	0.61118
HTP0506B	Control	D21	Male	31.2	Neutrophils	0.724358
HTP0508B2	Control	D21	Male	29.9	Neutrophils	0.717901
HTP0510A	T21	MS1	Female	23	Neutrophils	0.623036
HTP0512A	T21	MS3	Male	30	Neutrophils	0.633085
HTP0515A	T21	MS3	Male	13.1	Neutrophils	0.653463
HTP0516A	T21	MS1	Male	39.1	Neutrophils	0.706806
HTP0517A	T21	MS2	Male	2.7	Neutrophils	0.452706
HTP0519A	T21	MS1	Male	2	Neutrophils	0.478501
HTP0523B	Control	D21	Female	23.3	Neutrophils	0.576456
HTP0524B	Control	D21	Male	24.5	Neutrophils	0.703087
HTP0525A	T21	MS1	Female	34.2	Neutrophils	0.75474
HTP0527B	Control	D21	Male	7.4	Neutrophils	0.451967
HTP0530A	T21	MS3	Female	39.6	Neutrophils	0.754279
HTP0534A	T21	MS1	Male	36.9	Neutrophils	0.735016
HTP0535A	T21	MS3	Male	23.6	Neutrophils	0.731832
HTP0537A	T21	MS2	Female	51.9	Neutrophils	0.748367
HTP0538A	T21	MS3	Male	28.4	Neutrophils	0.728505
HTP0539A	T21	MS2	Female	42.8	Neutrophils	0.731629
HTP0540A	T21	MS1	Female	14.5	Neutrophils	0.606333
HTP0541A	T21	MS2	Male	29.7	Neutrophils	0.444059
HTP0542A	T21	MS2	Male	27.8	Neutrophils	0.651836
HTP0543A	T21	MS2	Male	36.9	Neutrophils	0.634027
HTP0544A	T21	MS2	Male	38.1	Neutrophils	0.625206
HTP0545A	T21	MS1	Male	18.1	Neutrophils	0.793141
HTP0546A	T21	MS2	Female	51.4	Neutrophils	0.746158
HTP0547A	T21	MS2	Female	26	Neutrophils	0.627841
HTP0548A	T21	MS3	Female	46.2	Neutrophils	0.791501
HTP0549A	T21	MS3	Female	20.6	Neutrophils	0.800901
HTP0550A	T21	MS1	Female	15.2	Neutrophils	0.466761
HTP0551B	Control	D21	Female	18	Neutrophils	0.763496
HTP0552A	T21	MS2	Male	17	Neutrophils	0.596419
HTP0553A	T21	MS2	Female	18.2	Neutrophils	0.612028
HTP0554A	T21	MS2	Male	23.1	Neutrophils	0.633966
HTP0555B	Control	D21	Female	47.3	Neutrophils	0.625949
HTP0556A	T21	MS2	Male	28.3	Neutrophils	0.778932
HTP0557B	Control	D21	Female	40.1	Neutrophils	0.6824
HTP0559B	Control	D21	Male	10.8	Neutrophils	0.479413
HTP0560A	T21	MS2	Male	50.1	Neutrophils	0.665505
HTP0561A	T21	MS3	Male	13.7	Neutrophils	0.645305
HTP0563A	T21	MS2	Female	8.7	Neutrophils	0.518282
HTP0564A	T21	MS1	Male	14.2	Neutrophils	0.624757
HTP0565A	T21	MS2	Male	22.5	Neutrophils	0.67835
HTP0566A	T21	MS2	Male	13.7	Neutrophils	0.439697
HTP0567B	Control	D21	Female	23	Neutrophils	0.673587
HTP0568A	T21	MS2	Male	28.3	Neutrophils	0.616859
HTP0569A	T21	MS2	Male	22.9	Neutrophils	0.411612
HTP0570A	T21	MS3	Male	38.8	Neutrophils	0.783564
HTP0571A	T21	MS3	Male	13.1	Neutrophils	0.781998
HTP0572A	T21	MS3	Male	24.4	Neutrophils	0.652551
HTP0573B	Control	D21	Male	19.1	Neutrophils	0.729309
HTP0574A	T21	MS3	Male	42.4	Neutrophils	0.675808
HTP0575A	T21	MS2	Female	17.2	Neutrophils	0.600393
HTP0576B	Control	D21	Female	11.2	Neutrophils	0.576824
HTP0577A	T21	MS2	Female	28.4	Neutrophils	0.696061
HTP0578A	T21	MS1	Male	25.7	Neutrophils	0.559134
HTP0580A	T21	MS1	Female	31.8	Neutrophils	0.716453
HTP0581A	T21	MS2	Male	30.6	Neutrophils	0.759103
HTP0582B	Control	D21	Female	33.1	Neutrophils	0.713009
HTP0583A	T21	MS1	Female	6.2	Neutrophils	0.565591
HTP0584A	T21	MS2	Male	29.3	Neutrophils	0.642139
HTP0585A	T21	MS3	Female	16.5	Neutrophils	0.763617
HTP0586A	T21	MS3	Male	31.9	Neutrophils	0.797981
HTP0587A	T21	MS2	Male	4.3	Neutrophils	0.560778
HTP0588A	T21	MS1	Female	19.2	Neutrophils	0.640757
HTP0589A	T21	MS3	Female	19	Neutrophils	0.77874
HTP0590A	T21	MS3	Male	16.8	Neutrophils	0.61335
HTP0591A	T21	MS2	Male	31.9	Neutrophils	0.574035
HTP0593A	T21	MS2	Male	11.7	Neutrophils	0.629857
HTP0594A	T21	MS1	Male	30.1	Neutrophils	0.65816
HTP0595B	Control	D21	Female	34.3	Neutrophils	0.766791
HTP0596A	T21	MS2	Female	28.3	Neutrophils	0.726683
HTP0599A	T21	MS3	Female	36.6	Neutrophils	0.761721
HTP0600A	T21	MS3	Male	10.8	Neutrophils	0.815152
HTP0602A	T21	MS3	Female	13.5	Neutrophils	0.632885
HTP0603A	T21	MS1	Female	12.7	Neutrophils	0.67662
HTP0604A	T21	MS3	Female	26.6	Neutrophils	0.741011
HTP0605A	T21	MS3	Male	17.5	Neutrophils	0.737319
HTP0607A	T21	MS2	Male	23.9	Neutrophils	0.575437
HTP0608A	T21	MS1	Female	32.5	Neutrophils	0.76271
HTP0611A	T21	MS1	Female	23.9	Neutrophils	0.507439
HTP0612A	T21	MS1	Male	11.4	Neutrophils	0.492797
HTP0613A	T21	MS3	Female	10.3	Neutrophils	0.678597
HTP0615B	Control	D21	Male	9.2	Neutrophils	0.435643
HTP0616A	T21	MS3	Male	19	Neutrophils	0.777827
HTP0617A	T21	MS3	Male	30.5	Neutrophils	0.764981
HTP0618A	T21	MS3	Female	37	Neutrophils	0.746628
HTP0619A	T21	MS3	Female	37	Neutrophils	0.717518
HTP0620A	T21	MS3	Female	19.6	Neutrophils	0.677978
HTP0621A	T21	MS2	Female	21.4	Neutrophils	0.64117
HTP0622A	T21	MS2	Female	26	Neutrophils	0.509402
HTP0623A	T21	MS2	Female	28.1	Neutrophils	0.550667
HTP0624A	T21	MS2	Female	28.1	Neutrophils	0.621567
HTP0625A	T21	MS1	Male	40.1	Neutrophils	0.608252
HTP0626A	T21	MS2	Male	14.2	Neutrophils	0.548944
HTP0627A	T21	MS3	Female	21.1	Neutrophils	0.835047
HTP0628B	Control	D21	Female	4.8	Neutrophils	0.531458
HTP0629A	T21	MS1	Female	7	Neutrophils	0.551331
HTP0630A	T21	MS2	Male	39.9	Neutrophils	0.584718
HTP0631A	T21	MS1	Female	33	Neutrophils	0.582515
HTP0632A	T21	MS2	Female	26.4	Neutrophils	0.753775
HTP0633A	T21	MS1	Male	33.1	Neutrophils	0.588477
HTP0634A	T21	MS2	Male	20.4	Neutrophils	0.702922
HTP0637A	T21	MS3	Female	20.1	Neutrophils	0.713547
HTP0638A	T21	MS3	Female	32.7	Neutrophils	0.897681
HTP0639A	T21	MS1	Male	27.3	Neutrophils	0.699971
HTP0641A	T21	MS1	Male	46.6	Neutrophils	0.71608
HTP0642A	T21	MS3	Female	25.2	Neutrophils	0.76987
HTP0643A	T21	MS3	Male	29.7	Neutrophils	0.779482
HTP0644A	T21	MS3	Male	28.7	Neutrophils	0.64852
HTP0645A	T21	MS1	Male	28.4	Neutrophils	0.698665
HTP0646A	T21	MS3	Male	17.1	Neutrophils	0.719689
HTP0647A	T21	MS1	Male	7	Neutrophils	0.683453
HTP0648B	Control	D21	Male	11.9	Neutrophils	0.505383
HTP0649B	Control	D21	Female	44.6	Neutrophils	0.571897
HTP0650A	T21	MS1	Female	45.7	Neutrophils	0.563391
HTP0651A	T21	MS3	Male	31.2	Neutrophils	0.541678
HTP0652A	T21	MS1	Female	35.1	Neutrophils	0.62032
HTP0653B	Control	D21	Male	13.9	Neutrophils	0.673004
HTP0654A	T21	MS1	Female	26.9	Neutrophils	0.734495
HTP0655B	Control	D21	Male	15.8	Neutrophils	0.710885
HTP0657A	T21	MS3	Male	16.9	Neutrophils	0.671091
HTP0658A	T21	MS1	Male	15.3	Neutrophils	0.669455
HTP0659A	T21	MS1	Female	36.5	Neutrophils	0.677749
HTP0660A	T21	MS1	Male	13	Neutrophils	0.499997
HTP0661A	T21	MS1	Male	28.4	Neutrophils	0.488988
HTP0662A	T21	MS1	Female	26.1	Neutrophils	0.622112
HTP0663A	T21	MS3	Female	20.5	Neutrophils	0.804941
HTP0664A	T21	MS2	Female	29.4	Neutrophils	0.643275
HTP0665A	T21	MS1	Female	23.4	Neutrophils	0.711127
HTP0666A	T21	MS3	Male	17.4	Neutrophils	0.775208
HTP0667A	T21	MS2	Male	24.1	Neutrophils	0.611978
HTP0668A	T21	MS1	Female	29.7	Neutrophils	0.600549
HTP0669B	Control	D21	Female	14.6	Neutrophils	0.630939
HTP0672A	T21	MS1	Male	17.2	Neutrophils	0.663447
HTP0676A	T21	MS1	Female	19.3	Neutrophils	0.569734
HTP0706A	T21	MS3	Female	22.8	Neutrophils	0.814632
HTP0708A	T21	MS1	Male	17	Neutrophils	0.553528
HTP0001B2	Control	D21	Female	25.8	Eosinophils	0.00767397
HTP0005A3	T21	MS1	Male	36.5	Eosinophils	0.00116802
HTP0012A2	T21	MS1	Female	44	Eosinophils	0.00666493
HTP0015A4	T21	MS2	Male	31.2	Eosinophils	0.000588155
HTP0017A4	T21	MS3	Female	23.6	Eosinophils	0.00268031
HTP0018B3	Control	D21	Female	57	Eosinophils	0.00100576
HTP0019B2	Control	D21	Female	56.9	Eosinophils	0.00397632
HTP0022B2	Control	D21	Female	43.2	Eosinophils	0.00113135
HTP0023A2	T21	MS2	Female	36.2	Eosinophils	0.00184564
HTP0025A3	T21	MS2	Female	25.7	Eosinophils	0.00491946
HTP0026B2	Control	D21	Female	55.6	Eosinophils	0.0143569
HTP0034B3	Control	D21	Female	25.1	Eosinophils	0.00369602
HTP0035B3	Control	D21	Female	28.6	Eosinophils	0.000655556
HTP0036A2	T21	MS1	Female	32.1	Eosinophils	0.00664062
HTP0040B3	Control	D21	Female	28.9	Eosinophils	0.00126952
HTP0042B2	Control	D21	Male	36.2	Eosinophils	0.00266226
HTP0043B2	Control	D21	Male	38.2	Eosinophils	0.00355658
HTP0044B2	Control	D21	Male	35.8	Eosinophils	0.0044812
HTP0047B2	Control	D21	Male	38.7	Eosinophils	0.00600843
HTP0048B2	Control	D21	Female	39.4	Eosinophils	0.00278558
HTP0050A3	T21	MS3	Female	22.8	Eosinophils	0.00457833
HTP0052A2	T21	MS1	Female	29.9	Eosinophils	0.0138972
HTP0053A2	T21	MS1	Female	26.3	Eosinophils	0.00269443
HTP0054A2	T21	MS3	Male	21.7	Eosinophils	0.00159272
HTP0055B2	Control	D21	Male	37	Eosinophils	0.000799959
HTP0057B2	Control	D21	Female	34.8	Eosinophils	0.00560607
HTP0058B2	Control	D21	Male	33.8	Eosinophils	0.00515678
HTP0059B2	Control	D21	Male	24.7	Eosinophils	0.00172221
HTP0061B2	Control	D21	Female	22.2	Eosinophils	0.0223053
HTP0062B2	Control	D21	Female	20.5	Eosinophils	0.0038504
HTP0066A2	T21	MS1	Male	14.7	Eosinophils	0.00202288
HTP0067B2	Control	D21	Male	20.5	Eosinophils	0.0051644
HTP0070A3	T21	MS3	Male	24.9	Eosinophils	0.00342573
HTP0073A2	T21	MS3	Male	54.7	Eosinophils	0.000870505
HTP0077B2	Control	D21	Male	43.3	Eosinophils	0.00446392
HTP0078B2	Control	D21	Male	27.7	Eosinophils	0.0011683
HTP0079B2	Control	D21	Male	28.4	Eosinophils	0.00320708
HTP0080A2	T21	MS1	Female	34.8	Eosinophils	0.00581996
HTP0084A2	T21	MS2	Male	35	Eosinophils	0.00375924
HTP0085B2	Control	D21	Male	33.7	Eosinophils	0.016829
HTP0087B2	Control	D21	Male	55.4	Eosinophils	0.0169075
HTP0090B2	Control	D21	Male	24.8	Eosinophils	0.00256379
HTP0092B2	Control	D21	Female	25.2	Eosinophils	0.00369673
HTP0095B2	Control	D21	Female	37.7	Eosinophils	0.00561619
HTP0096B2	Control	D21	Male	25.6	Eosinophils	0.011655
HTP0098B2	Control	D21	Female	54.9	Eosinophils	0.00971854
HTP0100B2	Control	D21	Female	33.5	Eosinophils	0.00817315
HTP0101A2	T21	MS3	Female	31.3	Eosinophils	0.000701532
HTP0103A2	T21	MS1	Female	1.6	Eosinophils	0.0052563
HTP0104B2	Control	D21	Female	36.6	Eosinophils	0.00476708
HTP0105B3	Control	D21	Female	30	Eosinophils	0.0026079
HTP0107A3	T21	MS2	Female	33.7	Eosinophils	0.00211428
HTP0109A3	T21	MS1	Female	49	Eosinophils	0.00118822
HTP0111B2	Control	D21	Female	44.5	Eosinophils	0.00682392
HTP0112A3	T21	MS3	Female	36	Eosinophils	0.00330337
HTP0116A2	T21	MS1	Male	10.9	Eosinophils	0.0028658
HTP0119A	T21	MS1	Female	50.9	Eosinophils	0.00101596
HTP0126B2	Control	D21	Female	48	Eosinophils	0.00250328
HTP0127B2	Control	D21	Female	8.2	Eosinophils	0.00182898
HTP0147B	Control	D21	Female	38.6	Eosinophils	0.00771573
HTP0148B2	Control	D21	Male	41.7	Eosinophils	0.00436729
HTP0149B	Control	D21	Female	53.2	Eosinophils	0.000732134
HTP0151A	T21	MS3	Male	27.4	Eosinophils	0.00223457
HTP0198A3	T21	MS2	Male	36.3	Eosinophils	0.000327744
HTP0202B	Control	D21	Male	61.3	Eosinophils	0.00163443
HTP0204A	T21	MS2	Male	13.1	Eosinophils	0.00362215
HTP0206B	Control	D21	Male	15.8	Eosinophils	0.00623952
HTP0207A4	T21	MS1	Female	25.2	Eosinophils	0.0047887
HTP0211A3	T21	MS2	Male	29.7	Eosinophils	0.0110384
HTP0213A3	T21	MS2	Male	46.3	Eosinophils	0.00634483
HTP0214B2	Control	D21	Female	21.6	Eosinophils	0.0121234
HTP0216B2	Control	D21	Female	17.2	Eosinophils	0.00445052
HTP0219A2	T21	MS2	Female	19.5	Eosinophils	0.0361252
HTP0226A3	T21	MS1	Male	52.4	Eosinophils	0.0223374
HTP0230A2	T21	MS3	Female	39.6	Eosinophils	0.00854854
HTP0236A2	T21	MS1	Male	11.3	Eosinophils	0.0112903
HTP0238A3	T21	MS2	Male	41.5	Eosinophils	0.00494661
HTP0241A2	T21	MS3	Female	17.9	Eosinophils	0.00216857
HTP0242B3	Control	D21	Female	20.3	Eosinophils	0.00190689
HTP0243A3	T21	MS3	Female	15.1	Eosinophils	0.00262628
HTP0247A2	T21	MS3	Male	22.5	Eosinophils	0.00183898
HTP0249A2	T21	MS2	Female	34	Eosinophils	0.00913361
HTP0251A2	T21	MS3	Female	34.3	Eosinophils	0.00515529
HTP0254A2	T21	MS2	Male	33.8	Eosinophils	0.00142143
HTP0259A2	T21	MS3	Female	32.6	Eosinophils	0.00769049
HTP0261A2	T21	MS1	Male	22.9	Eosinophils	0.00768951
HTP0262A2	T21	MS3	Female	14.3	Eosinophils	0.0205116
HTP0263A2	T21	MS2	Female	12.4	Eosinophils	0.0215796
HTP0277A3	T21	MS1	Female	37.2	Eosinophils	0.00383379
HTP0288B	Control	D21	Male	9.2	Eosinophils	0.0388445
HTP0289B	Control	D21	Male	7.1	Eosinophils	0.0147325
HTP0293A	T21	MS3	Male	6.2	Eosinophils	0.00100446
HTP0294B	Control	D21	Male	4.2	Eosinophils	0.00629325
HTP0295A	T21	MS3	Male	51.2	Eosinophils	0.000485021
HTP0296A	T21	MS3	Male	55.1	Eosinophils	0.00363288
HTP0298A	T21	MS1	Female	25.8	Eosinophils	0.00529881
HTP0300A	T21	MS1	Female	30.8	Eosinophils	0.000339812
HTP0301A3	T21	MS2	Female	24	Eosinophils	0.00132032
HTP0306A	T21	MS3	Male	23.2	Eosinophils	0.00043928
HTP0310A	T21	MS2	Male	10.8	Eosinophils	0.001033
HTP0312A2	T21	MS1	Female	35.7	Eosinophils	0.00120069
HTP0316B	Control	D21	Female	29.6	Eosinophils	0.0181828
HTP0318A3	T21	MS1	Male	30.5	Eosinophils	0.00206582
HTP0320A2	T21	MS3	Female	33.7	Eosinophils	0.00392911
HTP0321A	T21	MS3	Female	14	Eosinophils	0.0103768
HTP0322B	Control	D21	Male	29	Eosinophils	0.0266701
HTP0323A	T21	MS3	Male	3.8	Eosinophils	0.00417266
HTP0324A2	T21	MS1	Male	22	Eosinophils	0.00517945
HTP0326A	T21	MS2	Female	30.2	Eosinophils	0.00112426
HTP0328A	T21	MS2	Female	41.2	Eosinophils	0.00260036
HTP0329A2	T21	MS3	Female	19.5	Eosinophils	0.000685576
HTP0330A	T21	MS1	Male	6.1	Eosinophils	0.00181545
HTP0331A	T21	MS3	Male	23.1	Eosinophils	0.000898353
HTP0332A	T21	MS2	Male	24.4	Eosinophils	0.00204143
HTP0333A2	T21	MS3	Female	30.3	Eosinophils	0.0006153
HTP0334A2	T21	MS1	Male	44.1	Eosinophils	0.00717343
HTP0335A2	T21	MS2	Female	57.6	Eosinophils	0.000783192
HTP0336A	T21	MS1	Female	8.7	Eosinophils	0.00142393
HTP0337A	T21	MS3	Male	22.2	Eosinophils	0.00237149
HTP0340A	T21	MS3	Female	18.6	Eosinophils	0.00566064
HTP0341A	T21	MS1	Male	2.6	Eosinophils	0.00107417
HTP0342A	T21	MS1	Female	13.6	Eosinophils	0.00262866
HTP0343B	Control	D21	Male	46.2	Eosinophils	0.000668259
HTP0345A	T21	MS3	Female	52.7	Eosinophils	0.000709258
HTP0346B	Control	D21	Female	37.1	Eosinophils	0.00182738
HTP0347B	Control	D21	Female	14	Eosinophils	0.0374318
HTP0348A	T21	MS2	Female	17.2	Eosinophils	0.00206811
HTP0349B	Control	D21	Female	10	Eosinophils	0.0422423
HTP0351A	T21	MS2	Male	27	Eosinophils	0.00243398
HTP0352B	Control	D21	Male	43.2	Eosinophils	0.00263649
HTP0354A	T21	MS1	Male	6	Eosinophils	0.00202752
HTP0355B	Control	D21	Male	12.3	Eosinophils	0.0232345
HTP0357A	T21	MS1	Male	3.8	Eosinophils	0.00446114
HTP0361B2	Control	D21	Male	11.5	Eosinophils	0.0153068
HTP0364A	T21	MS3	Male	13.7	Eosinophils	0.000921244
HTP0367A	T21	MS1	Male	13.6	Eosinophils	0.00117583
HTP0368A	T21	MS1	Male	15.2	Eosinophils	0.000982918
HTP0370A	T21	MS1	Male	20.2	Eosinophils	0.00238213
HTP0373A	T21	MS1	Male	56.7	Eosinophils	0.000468937
HTP0374A	T21	MS2	Male	25.5	Eosinophils	0.00454779
HTP0375A	T21	MS1	Female	10.9	Eosinophils	0.00651634
HTP0376B	Control	D21	Female	24	Eosinophils	0.00918015
HTP0378A	T21	MS3	Female	31.4	Eosinophils	0.00739304
HTP0379A	T21	MS1	Female	35.4	Eosinophils	0.00312879
HTP0380A	T21	MS2	Male	25.8	Eosinophils	0.00564971
HTP0381A	T21	MS2	Male	25.4	Eosinophils	0.00520209
HTP0382A	T21	MS3	Male	39.5	Eosinophils	0.0130304
HTP0384A	T21	MS3	Female	27.8	Eosinophils	0.00326541
HTP0385A	T21	MS3	Male	25.6	Eosinophils	0.00487639
HTP0386A	T21	MS2	Male	6.8	Eosinophils	0.0191807
HTP0387A	T21	MS1	Female	33.3	Eosinophils	0.0125842
HTP0388A	T21	MS1	Female	37.5	Eosinophils	0.00159154
HTP0389A	T21	MS1	Female	20.1	Eosinophils	0.000559455
HTP0390A	T21	MS3	Female	15.5	Eosinophils	0.00322783
HTP0391A	T21	MS1	Male	26.8	Eosinophils	0.00266584
HTP0392A	T21	MS3	Male	32.4	Eosinophils	0.0070899
HTP0393A	T21	MS2	Female	39.8	Eosinophils	0.00328023
HTP0394A	T21	MS2	Female	23.6	Eosinophils	0.0081874
HTP0395A	T21	MS2	Male	35.2	Eosinophils	0.0108407
HTP0396A	T21	MS3	Male	15.9	Eosinophils	0.000264736
HTP0397A	T21	MS1	Male	38.7	Eosinophils	0.00223402
HTP0398A	T21	MS2	Female	17.5	Eosinophils	0.00194821
HTP0399A2	T21	MS3	Male	33.1	Eosinophils	0.000811143
HTP0400A	T21	MS1	Male	14.9	Eosinophils	0.0158113
HTP0401A	T21	MS3	Female	34.6	Eosinophils	0.0113423
HTP0402A	T21	MS1	Male	35.9	Eosinophils	0.00294943
HTP0403A	T21	MS3	Male	13.4	Eosinophils	0.00862305
HTP0404A	T21	MS3	Female	12.5	Eosinophils	0.000728407
HTP0405A	T21	MS3	Male	26.1	Eosinophils	0.00609685
HTP0406A	T21	MS2	Female	9.2	Eosinophils	0.00385367
HTP0407A	T21	MS3	Male	43.5	Eosinophils	0.00281376
HTP0408A	T21	MS1	Male	40.6	Eosinophils	0.0060921
HTP0409A	T21	MS2	Female	21.2	Eosinophils	0.00278325
HTP0410A	T21	MS2	Male	24	Eosinophils	0.0123972
HTP0411A	T21	MS3	Female	18.7	Eosinophils	0.000936526
HTP0412A	T21	MS3	Male	20.7	Eosinophils	0.000706256
HTP0413A	T21	MS2	Female	22.5	Eosinophils	0.00299104
HTP0414A	T21	MS3	Female	21.8	Eosinophils	0.00208487
HTP0415A	T21	MS3	Female	8.3	Eosinophils	0.0111718
HTP0418A	T21	MS1	Male	3.8	Eosinophils	0.00731787
HTP0419A	T21	MS1	Male	20.8	Eosinophils	0.00624464
HTP0420A	T21	MS1	Male	6.4	Eosinophils	0.00339777
HTP0421A	T21	MS3	Male	13.7	Eosinophils	0.0122855
HTP0423A	T21	MS2	Male	23.9	Eosinophils	0.00633993
HTP0424A	T21	MS2	Female	4	Eosinophils	0.00389239
HTP0425A	T21	MS2	Male	19.1	Eosinophils	0.000989499
HTP0426A	T21	MS3	Male	17.5	Eosinophils	0.00149864
HTP0428A	T21	MS2	Male	27.5	Eosinophils	0.00746801
HTP0429B	Control	D21	Female	11.5	Eosinophils	0.0218572
HTP0430A	T21	MS2	Male	13.9	Eosinophils	0.00806574
HTP0431A2	T21	MS2	Female	20.9	Eosinophils	0.00213736
HTP0434A	T21	MS3	Female	25.9	Eosinophils	0.0064661
HTP0435A2	T21	MS1	Male	36.2	Eosinophils	0.000693653
HTP0436A	T21	MS3	Female	32.8	Eosinophils	0.00108551
HTP0437A	T21	MS2	Male	24.9	Eosinophils	0.00719944
HTP0438A	T21	MS1	Female	19.9	Eosinophils	0.00119837
HTP0439A2	T21	MS3	Male	40.8	Eosinophils	0.00450428
HTP0440A	T21	MS2	Male	20.9	Eosinophils	0.00976196
HTP0442A2	T21	MS1	Female	9.5	Eosinophils	0.0090915
HTP0443A2	T21	MS3	Male	17.9	Eosinophils	0.00161431
HTP0444B2	Control	D21	Female	9.9	Eosinophils	0.0124083
HTP0445A	T21	MS2	Female	38.8	Eosinophils	0.00718906
HTP0446A	T21	MS1	Female	31.7	Eosinophils	0.0208169
HTP0447B2	Control	D21	Female	16.5	Eosinophils	0.0163704
HTP0448A	T21	MS2	Male	21.5	Eosinophils	0.00696089
HTP0449A	T21	MS2	Male	20.8	Eosinophils	0.00194747
HTP0450A	T21	MS1	Male	15.4	Eosinophils	0.00304199
HTP0451A	T21	MS1	Male	32.5	Eosinophils	0.0084004
HTP0452A	T21	MS2	Female	16.6	Eosinophils	0.0019051
HTP0454A	T21	MS3	Male	21.7	Eosinophils	0.00265865
HTP0455B	Control	D21	Female	7.3	Eosinophils	0.00639305
HTP0456A	T21	MS2	Male	7.3	Eosinophils	0.00334791
HTP0457B	Control	D21	Female	7.3	Eosinophils	0.0171374
HTP0458A	T21	MS3	Male	20	Eosinophils	0.00240201
HTP0459A	T21	MS1	Male	13.7	Eosinophils	0.00160058
HTP0460A	T21	MS1	Male	20.3	Eosinophils	0.00606683
HTP0461A	T21	MS1	Female	12.5	Eosinophils	0.00127964
HTP0462A	T21	MS1	Male	38.6	Eosinophils	0.00175919
HTP0463A	T21	MS1	Female	28.3	Eosinophils	0.0038573
HTP0464A	T21	MS3	Male	22.7	Eosinophils	0.00143724
HTP0465A	T21	MS3	Female	6.8	Eosinophils	0.0300064
HTP0466B	Control	D21	Female	10.9	Eosinophils	0.00125604
HTP0467A	T21	MS2	Female	32.5	Eosinophils	0.00239484
HTP0468A2	T21	MS2	Male	29.7	Eosinophils	0.00920553
HTP0469A	T21	MS2	Female	16.7	Eosinophils	0.00214366
HTP0471A	T21	MS1	Female	9	Eosinophils	0.00269841
HTP0487A	T21	MS2	Male	4.6	Eosinophils	0.00356279
HTP0488A	T21	MS1	Male	5.4	Eosinophils	0.000655731
HTP0491A	T21	MS1	Male	6.5	Eosinophils	0.00446527
HTP0492B	Control	D21	Male	4.8	Eosinophils	0.00287053
HTP0493B	Control	D21	Male	8.7	Eosinophils	0.00698919
HTP0494A	T21	MS2	Female	7.1	Eosinophils	0.00156145
HTP0495B	Control	D21	Female	4.5	Eosinophils	0.00552806
HTP0497B	Control	D21	Male	54.4	Eosinophils	0.00948038
HTP0498B	Control	D21	Male	11.9	Eosinophils	0.00166027
HTP0501A	T21	MS3	Male	4	Eosinophils	0.000423136
HTP0502B	Control	D21	Male	27.1	Eosinophils	0.0172811
HTP0506B	Control	D21	Male	31.2	Eosinophils	0.00119658
HTP0508B2	Control	D21	Male	29.9	Eosinophils	0.00232639
HTP0510A	T21	MS1	Female	23	Eosinophils	0.00234257
HTP0512A	T21	MS3	Male	30	Eosinophils	0.00149729
HTP0515A	T21	MS3	Male	13.1	Eosinophils	0.00710777
HTP0516A	T21	MS1	Male	39.1	Eosinophils	0.00220367
HTP0517A	T21	MS2	Male	2.7	Eosinophils	0.00452839
HTP0519A	T21	MS1	Male	2	Eosinophils	0.0108871
HTP0523B	Control	D21	Female	23.3	Eosinophils	0.00454093
HTP0524B	Control	D21	Male	24.5	Eosinophils	0.00960854
HTP0525A	T21	MS1	Female	34.2	Eosinophils	0.000534483
HTP0527B	Control	D21	Male	7.4	Eosinophils	0.00553829
HTP0530A	T21	MS3	Female	39.6	Eosinophils	0.00293784
HTP0534A	T21	MS1	Male	36.9	Eosinophils	0.000738281
HTP0535A	T21	MS3	Male	23.6	Eosinophils	0.00147873
HTP0537A	T21	MS2	Female	51.9	Eosinophils	0.00108018
HTP0538A	T21	MS3	Male	28.4	Eosinophils	0.000904213
HTP0539A	T21	MS2	Female	42.8	Eosinophils	0.00233871
HTP0540A	T21	MS1	Female	14.5	Eosinophils	0.010368
HTP0541A	T21	MS2	Male	29.7	Eosinophils	0.00205473
HTP0542A	T21	MS2	Male	27.8	Eosinophils	0.00423475
HTP0543A	T21	MS2	Male	36.9	Eosinophils	0.00437156
HTP0544A	T21	MS2	Male	38.1	Eosinophils	0.00855793
HTP0545A	T21	MS1	Male	18.1	Eosinophils	0.000925628
HTP0546A	T21	MS2	Female	51.4	Eosinophils	0.00438123
HTP0547A	T21	MS2	Female	26	Eosinophils	0.00588823
HTP0548A	T21	MS3	Female	46.2	Eosinophils	0.010761
HTP0549A	T21	MS3	Female	20.6	Eosinophils	0.00143103
HTP0550A	T21	MS1	Female	15.2	Eosinophils	0.00192908
HTP0551B	Control	D21	Female	18	Eosinophils	0.0017952
HTP0552A	T21	MS2	Male	17	Eosinophils	0.00552267
HTP0553A	T21	MS2	Female	18.2	Eosinophils	0.000350938
HTP0554A	T21	MS2	Male	23.1	Eosinophils	0.00127278
HTP0555B	Control	D21	Female	47.3	Eosinophils	0.0161902
HTP0556A	T21	MS2	Male	28.3	Eosinophils	0.000622782
HTP0557B	Control	D21	Female	40.1	Eosinophils	0.000710944
HTP0559B	Control	D21	Male	10.8	Eosinophils	0.00260187
HTP0560A	T21	MS2	Male	50.1	Eosinophils	0.00320682
HTP0561A	T21	MS3	Male	13.7	Eosinophils	0.000527198
HTP0563A	T21	MS2	Female	8.7	Eosinophils	0.00374876
HTP0564A	T21	MS1	Male	14.2	Eosinophils	0.00189592
HTP0565A	T21	MS2	Male	22.5	Eosinophils	0.00103292
HTP0566A	T21	MS2	Male	13.7	Eosinophils	0.00249943
HTP0567B	Control	D21	Female	23	Eosinophils	0.00610401
HTP0568A	T21	MS2	Male	28.3	Eosinophils	0.000321436
HTP0569A	T21	MS2	Male	22.9	Eosinophils	0.000934329
HTP0570A	T21	MS3	Male	38.8	Eosinophils	0.00116878
HTP0571A	T21	MS3	Male	13.1	Eosinophils	0.000721615
HTP0572A	T21	MS3	Male	24.4	Eosinophils	0.000418688
HTP0573B	Control	D21	Male	19.1	Eosinophils	0.00605834
HTP0574A	T21	MS3	Male	42.4	Eosinophils	0.000598842
HTP0575A	T21	MS2	Female	17.2	Eosinophils	0.0016688
HTP0576B	Control	D21	Female	11.2	Eosinophils	0.00297293
HTP0577A	T21	MS2	Female	28.4	Eosinophils	0.00124238
HTP0578A	T21	MS1	Male	25.7	Eosinophils	0.00139917
HTP0580A	T21	MS1	Female	31.8	Eosinophils	0.0110165
HTP0581A	T21	MS2	Male	30.6	Eosinophils	0.00185654
HTP0582B	Control	D21	Female	33.1	Eosinophils	0.00342098
HTP0583A	T21	MS1	Female	6.2	Eosinophils	0.00610998
HTP0584A	T21	MS2	Male	29.3	Eosinophils	0.000644126
HTP0585A	T21	MS3	Female	16.5	Eosinophils	0.00360032
HTP0586A	T21	MS3	Male	31.9	Eosinophils	0.00248839
HTP0587A	T21	MS2	Male	4.3	Eosinophils	0.0041608
HTP0588A	T21	MS1	Female	19.2	Eosinophils	0.000661873
HTP0589A	T21	MS3	Female	19	Eosinophils	0.00188139
HTP0590A	T21	MS3	Male	16.8	Eosinophils	0.00119831
HTP0591A	T21	MS2	Male	31.9	Eosinophils	0.000910403
HTP0593A	T21	MS2	Male	11.7	Eosinophils	0.00163384
HTP0594A	T21	MS1	Male	30.1	Eosinophils	0.00173378
HTP0595B	Control	D21	Female	34.3	Eosinophils	0.00176791
HTP0596A	T21	MS2	Female	28.3	Eosinophils	0.00978554
HTP0599A	T21	MS3	Female	36.6	Eosinophils	0.0065023
HTP0600A	T21	MS3	Male	10.8	Eosinophils	0.000737803
HTP0602A	T21	MS3	Female	13.5	Eosinophils	0.000388646
HTP0603A	T21	MS1	Female	12.7	Eosinophils	0.00273657
HTP0604A	T21	MS3	Female	26.6	Eosinophils	0.00220317
HTP0605A	T21	MS3	Male	17.5	Eosinophils	0.00055079
HTP0607A	T21	MS2	Male	23.9	Eosinophils	0.00380441
HTP0608A	T21	MS1	Female	32.5	Eosinophils	0.00513559
HTP0611A	T21	MS1	Female	23.9	Eosinophils	0.00607294
HTP0612A	T21	MS1	Male	11.4	Eosinophils	0.00182728
HTP0613A	T21	MS3	Female	10.3	Eosinophils	0.000528521
HTP0615B	Control	D21	Male	9.2	Eosinophils	0.00534291
HTP0616A	T21	MS3	Male	19	Eosinophils	0.000986441
HTP0617A	T21	MS3	Male	30.5	Eosinophils	0.000504403
HTP0618A	T21	MS3	Female	37	Eosinophils	0.00261217
HTP0619A	T21	MS3	Female	37	Eosinophils	0.00199133
HTP0620A	T21	MS3	Female	19.6	Eosinophils	0.00473957
HTP0621A	T21	MS2	Female	21.4	Eosinophils	0.000477769
HTP0622A	T21	MS2	Female	26	Eosinophils	0.00680995
HTP0623A	T21	MS2	Female	28.1	Eosinophils	0.000420917
HTP0624A	T21	MS2	Female	28.1	Eosinophils	0.000273598
HTP0625A	T21	MS1	Male	40.1	Eosinophils	0.00143898
HTP0626A	T21	MS2	Male	14.2	Eosinophils	0.000644983
HTP0627A	T21	MS3	Female	21.1	Eosinophils	0.000788888
HTP0628B	Control	D21	Female	4.8	Eosinophils	0.00822501
HTP0629A	T21	MS1	Female	7	Eosinophils	0.0037162
HTP0630A	T21	MS2	Male	39.9	Eosinophils	0.00267126
HTP0631A	T21	MS1	Female	33	Eosinophils	0.00116858
HTP0632A	T21	MS2	Female	26.4	Eosinophils	0.00603956
HTP0633A	T21	MS1	Male	33.1	Eosinophils	0.00227116
HTP0634A	T21	MS2	Male	20.4	Eosinophils	0.00290812
HTP0637A	T21	MS3	Female	20.1	Eosinophils	0.00186471
HTP0638A	T21	MS3	Female	32.7	Eosinophils	0.000828165
HTP0639A	T21	MS1	Male	27.3	Eosinophils	0.00364918
HTP0641A	T21	MS1	Male	46.6	Eosinophils	0.00499582
HTP0642A	T21	MS3	Female	25.2	Eosinophils	0.00259472
HTP0643A	T21	MS3	Male	29.7	Eosinophils	0.00284035
HTP0644A	T21	MS3	Male	28.7	Eosinophils	0.0067552
HTP0645A	T21	MS1	Male	28.4	Eosinophils	0.00289345
HTP0646A	T21	MS3	Male	17.1	Eosinophils	0.00135627
HTP0647A	T21	MS1	Male	7	Eosinophils	0.00159967
HTP0648B	Control	D21	Male	11.9	Eosinophils	0.00128422
HTP0649B	Control	D21	Female	44.6	Eosinophils	0.0299657
HTP0650A	T21	MS1	Female	45.7	Eosinophils	0.00520357
HTP0651A	T21	MS3	Male	31.2	Eosinophils	0.00256581
HTP0652A	T21	MS1	Female	35.1	Eosinophils	0.00454321
HTP0653B	Control	D21	Male	13.9	Eosinophils	0.00341859
HTP0654A	T21	MS1	Female	26.9	Eosinophils	0.000251962
HTP0655B	Control	D21	Male	15.8	Eosinophils	0.0140613
HTP0657A	T21	MS3	Male	16.9	Eosinophils	0.00269189
HTP0658A	T21	MS1	Male	15.3	Eosinophils	0.00209586
HTP0659A	T21	MS1	Female	36.5	Eosinophils	0.004299
HTP0660A	T21	MS1	Male	13	Eosinophils	0.000409482
HTP0661A	T21	MS1	Male	28.4	Eosinophils	0.0064097
HTP0662A	T21	MS1	Female	26.1	Eosinophils	0.00299748
HTP0663A	T21	MS3	Female	20.5	Eosinophils	0.000891642
HTP0664A	T21	MS2	Female	29.4	Eosinophils	0.00455646
HTP0665A	T21	MS1	Female	23.4	Eosinophils	0.00419097
HTP0666A	T21	MS3	Male	17.4	Eosinophils	0.000885031
HTP0667A	T21	MS2	Male	24.1	Eosinophils	0.00312839
HTP0668A	T21	MS1	Female	29.7	Eosinophils	0.0108454
HTP0669B	Control	D21	Female	14.6	Eosinophils	0.00434537
HTP0672A	T21	MS1	Male	17.2	Eosinophils	0.0115467
HTP0676A	T21	MS1	Female	19.3	Eosinophils	0.00107986
HTP0706A	T21	MS3	Female	22.8	Eosinophils	0.00572785
HTP0708A	T21	MS1	Male	17	Eosinophils	0.00120338

## Sheet: 7C
SampleID	Karyotype	subtype	Sex	Age	cluster	proportion_subset
HTP0001B2	Control	D21	Female	25.8	Classical monocytes + M-MDSCs	0.111094
HTP0005A3	T21	MS1	Male	36.5	Classical monocytes + M-MDSCs	0.148895
HTP0012A2	T21	MS1	Female	44	Classical monocytes + M-MDSCs	0.211313
HTP0015A4	T21	MS2	Male	31.2	Classical monocytes + M-MDSCs	0.133124
HTP0017A4	T21	MS3	Female	23.6	Classical monocytes + M-MDSCs	0.173463
HTP0018B3	Control	D21	Female	57	Classical monocytes + M-MDSCs	0.188764
HTP0019B2	Control	D21	Female	56.9	Classical monocytes + M-MDSCs	0.250967
HTP0022B2	Control	D21	Female	43.2	Classical monocytes + M-MDSCs	0.121215
HTP0023A2	T21	MS2	Female	36.2	Classical monocytes + M-MDSCs	0.101735
HTP0025A3	T21	MS2	Female	25.7	Classical monocytes + M-MDSCs	0.182254
HTP0026B2	Control	D21	Female	55.6	Classical monocytes + M-MDSCs	0.139392
HTP0034B3	Control	D21	Female	25.1	Classical monocytes + M-MDSCs	0.178777
HTP0035B3	Control	D21	Female	28.6	Classical monocytes + M-MDSCs	0.232199
HTP0036A2	T21	MS1	Female	32.1	Classical monocytes + M-MDSCs	0.30495
HTP0040B3	Control	D21	Female	28.9	Classical monocytes + M-MDSCs	0.154565
HTP0042B2	Control	D21	Male	36.2	Classical monocytes + M-MDSCs	0.152338
HTP0043B2	Control	D21	Male	38.2	Classical monocytes + M-MDSCs	0.205291
HTP0044B2	Control	D21	Male	35.8	Classical monocytes + M-MDSCs	0.229735
HTP0047B2	Control	D21	Male	38.7	Classical monocytes + M-MDSCs	0.181327
HTP0048B2	Control	D21	Female	39.4	Classical monocytes + M-MDSCs	0.113062
HTP0050A3	T21	MS3	Female	22.8	Classical monocytes + M-MDSCs	0.304946
HTP0052A2	T21	MS1	Female	29.9	Classical monocytes + M-MDSCs	0.237089
HTP0053A2	T21	MS1	Female	26.3	Classical monocytes + M-MDSCs	0.241227
HTP0054A2	T21	MS3	Male	21.7	Classical monocytes + M-MDSCs	0.133092
HTP0055B2	Control	D21	Male	37	Classical monocytes + M-MDSCs	0.168595
HTP0057B2	Control	D21	Female	34.8	Classical monocytes + M-MDSCs	0.200044
HTP0058B2	Control	D21	Male	33.8	Classical monocytes + M-MDSCs	0.237188
HTP0059B2	Control	D21	Male	24.7	Classical monocytes + M-MDSCs	0.20491
HTP0061B2	Control	D21	Female	22.2	Classical monocytes + M-MDSCs	0.188763
HTP0062B2	Control	D21	Female	20.5	Classical monocytes + M-MDSCs	0.205391
HTP0066A2	T21	MS1	Male	14.7	Classical monocytes + M-MDSCs	0.138294
HTP0067B2	Control	D21	Male	20.5	Classical monocytes + M-MDSCs	0.28864
HTP0070A3	T21	MS3	Male	24.9	Classical monocytes + M-MDSCs	0.171959
HTP0073A2	T21	MS3	Male	54.7	Classical monocytes + M-MDSCs	0.341604
HTP0077B2	Control	D21	Male	43.3	Classical monocytes + M-MDSCs	0.214749
HTP0078B2	Control	D21	Male	27.7	Classical monocytes + M-MDSCs	0.281582
HTP0079B2	Control	D21	Male	28.4	Classical monocytes + M-MDSCs	0.188438
HTP0080A2	T21	MS1	Female	34.8	Classical monocytes + M-MDSCs	0.204504
HTP0084A2	T21	MS2	Male	35	Classical monocytes + M-MDSCs	0.212152
HTP0085B2	Control	D21	Male	33.7	Classical monocytes + M-MDSCs	0.233294
HTP0087B2	Control	D21	Male	55.4	Classical monocytes + M-MDSCs	0.225113
HTP0090B2	Control	D21	Male	24.8	Classical monocytes + M-MDSCs	0.258224
HTP0092B2	Control	D21	Female	25.2	Classical monocytes + M-MDSCs	0.178682
HTP0095B2	Control	D21	Female	37.7	Classical monocytes + M-MDSCs	0.300326
HTP0096B2	Control	D21	Male	25.6	Classical monocytes + M-MDSCs	0.212269
HTP0098B2	Control	D21	Female	54.9	Classical monocytes + M-MDSCs	0.148609
HTP0100B2	Control	D21	Female	33.5	Classical monocytes + M-MDSCs	0.207336
HTP0101A2	T21	MS3	Female	31.3	Classical monocytes + M-MDSCs	0.306833
HTP0103A2	T21	MS1	Female	1.6	Classical monocytes + M-MDSCs	0.0848621
HTP0104B2	Control	D21	Female	36.6	Classical monocytes + M-MDSCs	0.167733
HTP0105B3	Control	D21	Female	30	Classical monocytes + M-MDSCs	0.20083
HTP0107A3	T21	MS2	Female	33.7	Classical monocytes + M-MDSCs	0.19891
HTP0109A3	T21	MS1	Female	49	Classical monocytes + M-MDSCs	0.213493
HTP0111B2	Control	D21	Female	44.5	Classical monocytes + M-MDSCs	0.249648
HTP0112A3	T21	MS3	Female	36	Classical monocytes + M-MDSCs	0.322286
HTP0116A2	T21	MS1	Male	10.9	Classical monocytes + M-MDSCs	0.182701
HTP0119A	T21	MS1	Female	50.9	Classical monocytes + M-MDSCs	0.193062
HTP0126B2	Control	D21	Female	48	Classical monocytes + M-MDSCs	0.186939
HTP0127B2	Control	D21	Female	8.2	Classical monocytes + M-MDSCs	0.103819
HTP0147B	Control	D21	Female	38.6	Classical monocytes + M-MDSCs	0.177573
HTP0148B2	Control	D21	Male	41.7	Classical monocytes + M-MDSCs	0.176595
HTP0149B	Control	D21	Female	53.2	Classical monocytes + M-MDSCs	0.132438
HTP0151A	T21	MS3	Male	27.4	Classical monocytes + M-MDSCs	0.275707
HTP0198A3	T21	MS2	Male	36.3	Classical monocytes + M-MDSCs	0.154072
HTP0202B	Control	D21	Male	61.3	Classical monocytes + M-MDSCs	0.265575
HTP0204A	T21	MS2	Male	13.1	Classical monocytes + M-MDSCs	0.190605
HTP0206B	Control	D21	Male	15.8	Classical monocytes + M-MDSCs	0.224786
HTP0207A4	T21	MS1	Female	25.2	Classical monocytes + M-MDSCs	0.213932
HTP0211A3	T21	MS2	Male	29.7	Classical monocytes + M-MDSCs	0.173692
HTP0213A3	T21	MS2	Male	46.3	Classical monocytes + M-MDSCs	0.214476
HTP0214B2	Control	D21	Female	21.6	Classical monocytes + M-MDSCs	0.0602104
HTP0216B2	Control	D21	Female	17.2	Classical monocytes + M-MDSCs	0.203742
HTP0219A2	T21	MS2	Female	19.5	Classical monocytes + M-MDSCs	0.150745
HTP0226A3	T21	MS1	Male	52.4	Classical monocytes + M-MDSCs	0.275172
HTP0230A2	T21	MS3	Female	39.6	Classical monocytes + M-MDSCs	0.206836
HTP0236A2	T21	MS1	Male	11.3	Classical monocytes + M-MDSCs	0.140233
HTP0238A3	T21	MS2	Male	41.5	Classical monocytes + M-MDSCs	0.202499
HTP0241A2	T21	MS3	Female	17.9	Classical monocytes + M-MDSCs	0.157321
HTP0242B3	Control	D21	Female	20.3	Classical monocytes + M-MDSCs	0.256482
HTP0243A3	T21	MS3	Female	15.1	Classical monocytes + M-MDSCs	0.23386
HTP0247A2	T21	MS3	Male	22.5	Classical monocytes + M-MDSCs	0.23659
HTP0249A2	T21	MS2	Female	34	Classical monocytes + M-MDSCs	0.229206
HTP0251A2	T21	MS3	Female	34.3	Classical monocytes + M-MDSCs	0.156374
HTP0254A2	T21	MS2	Male	33.8	Classical monocytes + M-MDSCs	0.132681
HTP0259A2	T21	MS3	Female	32.6	Classical monocytes + M-MDSCs	0.340679
HTP0261A2	T21	MS1	Male	22.9	Classical monocytes + M-MDSCs	0.134758
HTP0262A2	T21	MS3	Female	14.3	Classical monocytes + M-MDSCs	0.302719
HTP0263A2	T21	MS2	Female	12.4	Classical monocytes + M-MDSCs	0.314779
HTP0277A3	T21	MS1	Female	37.2	Classical monocytes + M-MDSCs	0.129684
HTP0288B	Control	D21	Male	9.2	Classical monocytes + M-MDSCs	0.144778
HTP0289B	Control	D21	Male	7.1	Classical monocytes + M-MDSCs	0.0875826
HTP0293A	T21	MS3	Male	6.2	Classical monocytes + M-MDSCs	0.182236
HTP0294B	Control	D21	Male	4.2	Classical monocytes + M-MDSCs	0.110731
HTP0295A	T21	MS3	Male	51.2	Classical monocytes + M-MDSCs	0.332576
HTP0296A	T21	MS3	Male	55.1	Classical monocytes + M-MDSCs	0.309479
HTP0298A	T21	MS1	Female	25.8	Classical monocytes + M-MDSCs	0.2036
HTP0300A	T21	MS1	Female	30.8	Classical monocytes + M-MDSCs	0.157449
HTP0301A3	T21	MS2	Female	24	Classical monocytes + M-MDSCs	0.12008
HTP0306A	T21	MS3	Male	23.2	Classical monocytes + M-MDSCs	0.25353
HTP0310A	T21	MS2	Male	10.8	Classical monocytes + M-MDSCs	0.163025
HTP0312A2	T21	MS1	Female	35.7	Classical monocytes + M-MDSCs	0.175094
HTP0316B	Control	D21	Female	29.6	Classical monocytes + M-MDSCs	0.149995
HTP0318A3	T21	MS1	Male	30.5	Classical monocytes + M-MDSCs	0.141524
HTP0320A2	T21	MS3	Female	33.7	Classical monocytes + M-MDSCs	0.321983
HTP0321A	T21	MS3	Female	14	Classical monocytes + M-MDSCs	0.244713
HTP0322B	Control	D21	Male	29	Classical monocytes + M-MDSCs	0.200386
HTP0323A	T21	MS3	Male	3.8	Classical monocytes + M-MDSCs	0.138462
HTP0324A2	T21	MS1	Male	22	Classical monocytes + M-MDSCs	0.221313
HTP0326A	T21	MS2	Female	30.2	Classical monocytes + M-MDSCs	0.361811
HTP0328A	T21	MS2	Female	41.2	Classical monocytes + M-MDSCs	0.3694
HTP0329A2	T21	MS3	Female	19.5	Classical monocytes + M-MDSCs	0.288974
HTP0330A	T21	MS1	Male	6.1	Classical monocytes + M-MDSCs	0.195966
HTP0331A	T21	MS3	Male	23.1	Classical monocytes + M-MDSCs	0.254832
HTP0332A	T21	MS2	Male	24.4	Classical monocytes + M-MDSCs	0.207996
HTP0333A2	T21	MS3	Female	30.3	Classical monocytes + M-MDSCs	0.209854
HTP0334A2	T21	MS1	Male	44.1	Classical monocytes + M-MDSCs	0.179512
HTP0335A2	T21	MS2	Female	57.6	Classical monocytes + M-MDSCs	0.106599
HTP0336A	T21	MS1	Female	8.7	Classical monocytes + M-MDSCs	0.123789
HTP0337A	T21	MS3	Male	22.2	Classical monocytes + M-MDSCs	0.226291
HTP0340A	T21	MS3	Female	18.6	Classical monocytes + M-MDSCs	0.314653
HTP0341A	T21	MS1	Male	2.6	Classical monocytes + M-MDSCs	0.11054
HTP0342A	T21	MS1	Female	13.6	Classical monocytes + M-MDSCs	0.109827
HTP0343B	Control	D21	Male	46.2	Classical monocytes + M-MDSCs	0.229496
HTP0345A	T21	MS3	Female	52.7	Classical monocytes + M-MDSCs	0.376966
HTP0346B	Control	D21	Female	37.1	Classical monocytes + M-MDSCs	0.218258
HTP0347B	Control	D21	Female	14	Classical monocytes + M-MDSCs	0.251466
HTP0348A	T21	MS2	Female	17.2	Classical monocytes + M-MDSCs	0.198505
HTP0349B	Control	D21	Female	10	Classical monocytes + M-MDSCs	0.223103
HTP0351A	T21	MS2	Male	27	Classical monocytes + M-MDSCs	0.342379
HTP0352B	Control	D21	Male	43.2	Classical monocytes + M-MDSCs	0.253326
HTP0354A	T21	MS1	Male	6	Classical monocytes + M-MDSCs	0.112731
HTP0355B	Control	D21	Male	12.3	Classical monocytes + M-MDSCs	0.132466
HTP0357A	T21	MS1	Male	3.8	Classical monocytes + M-MDSCs	0.077567
HTP0361B2	Control	D21	Male	11.5	Classical monocytes + M-MDSCs	0.128495
HTP0364A	T21	MS3	Male	13.7	Classical monocytes + M-MDSCs	0.280967
HTP0367A	T21	MS1	Male	13.6	Classical monocytes + M-MDSCs	0.141409
HTP0368A	T21	MS1	Male	15.2	Classical monocytes + M-MDSCs	0.114973
HTP0370A	T21	MS1	Male	20.2	Classical monocytes + M-MDSCs	0.158757
HTP0373A	T21	MS1	Male	56.7	Classical monocytes + M-MDSCs	0.255635
HTP0374A	T21	MS2	Male	25.5	Classical monocytes + M-MDSCs	0.118951
HTP0375A	T21	MS1	Female	10.9	Classical monocytes + M-MDSCs	0.0821025
HTP0376B	Control	D21	Female	24	Classical monocytes + M-MDSCs	0.12231
HTP0378A	T21	MS3	Female	31.4	Classical monocytes + M-MDSCs	0.288869
HTP0379A	T21	MS1	Female	35.4	Classical monocytes + M-MDSCs	0.169221
HTP0380A	T21	MS2	Male	25.8	Classical monocytes + M-MDSCs	0.118331
HTP0381A	T21	MS2	Male	25.4	Classical monocytes + M-MDSCs	0.0977394
HTP0382A	T21	MS3	Male	39.5	Classical monocytes + M-MDSCs	0.313777
HTP0384A	T21	MS3	Female	27.8	Classical monocytes + M-MDSCs	0.104548
HTP0385A	T21	MS3	Male	25.6	Classical monocytes + M-MDSCs	0.230564
HTP0386A	T21	MS2	Male	6.8	Classical monocytes + M-MDSCs	0.0525037
HTP0387A	T21	MS1	Female	33.3	Classical monocytes + M-MDSCs	0.267811
HTP0388A	T21	MS1	Female	37.5	Classical monocytes + M-MDSCs	0.0835092
HTP0389A	T21	MS1	Female	20.1	Classical monocytes + M-MDSCs	0.131209
HTP0390A	T21	MS3	Female	15.5	Classical monocytes + M-MDSCs	0.2108
HTP0391A	T21	MS1	Male	26.8	Classical monocytes + M-MDSCs	0.16579
HTP0392A	T21	MS3	Male	32.4	Classical monocytes + M-MDSCs	0.215772
HTP0393A	T21	MS2	Female	39.8	Classical monocytes + M-MDSCs	0.148392
HTP0394A	T21	MS2	Female	23.6	Classical monocytes + M-MDSCs	0.170547
HTP0395A	T21	MS2	Male	35.2	Classical monocytes + M-MDSCs	0.173464
HTP0396A	T21	MS3	Male	15.9	Classical monocytes + M-MDSCs	0.243484
HTP0397A	T21	MS1	Male	38.7	Classical monocytes + M-MDSCs	0.274745
HTP0398A	T21	MS2	Female	17.5	Classical monocytes + M-MDSCs	0.168491
HTP0399A2	T21	MS3	Male	33.1	Classical monocytes + M-MDSCs	0.363136
HTP0400A	T21	MS1	Male	14.9	Classical monocytes + M-MDSCs	0.192287
HTP0401A	T21	MS3	Female	34.6	Classical monocytes + M-MDSCs	0.230388
HTP0402A	T21	MS1	Male	35.9	Classical monocytes + M-MDSCs	0.160054
HTP0403A	T21	MS3	Male	13.4	Classical monocytes + M-MDSCs	0.232643
HTP0404A	T21	MS3	Female	12.5	Classical monocytes + M-MDSCs	0.374391
HTP0405A	T21	MS3	Male	26.1	Classical monocytes + M-MDSCs	0.161521
HTP0406A	T21	MS2	Female	9.2	Classical monocytes + M-MDSCs	0.135592
HTP0407A	T21	MS3	Male	43.5	Classical monocytes + M-MDSCs	0.143686
HTP0408A	T21	MS1	Male	40.6	Classical monocytes + M-MDSCs	0.17683
HTP0409A	T21	MS2	Female	21.2	Classical monocytes + M-MDSCs	0.174949
HTP0410A	T21	MS2	Male	24	Classical monocytes + M-MDSCs	0.167412
HTP0411A	T21	MS3	Female	18.7	Classical monocytes + M-MDSCs	0.213337
HTP0412A	T21	MS3	Male	20.7	Classical monocytes + M-MDSCs	0.256453
HTP0413A	T21	MS2	Female	22.5	Classical monocytes + M-MDSCs	0.0935941
HTP0414A	T21	MS3	Female	21.8	Classical monocytes + M-MDSCs	0.164201
HTP0415A	T21	MS3	Female	8.3	Classical monocytes + M-MDSCs	0.267294
HTP0418A	T21	MS1	Male	3.8	Classical monocytes + M-MDSCs	0.0979696
HTP0419A	T21	MS1	Male	20.8	Classical monocytes + M-MDSCs	0.181003
HTP0420A	T21	MS1	Male	6.4	Classical monocytes + M-MDSCs	0.0931063
HTP0421A	T21	MS3	Male	13.7	Classical monocytes + M-MDSCs	0.189051
HTP0423A	T21	MS2	Male	23.9	Classical monocytes + M-MDSCs	0.165749
HTP0424A	T21	MS2	Female	4	Classical monocytes + M-MDSCs	0.20246
HTP0425A	T21	MS2	Male	19.1	Classical monocytes + M-MDSCs	0.135053
HTP0426A	T21	MS3	Male	17.5	Classical monocytes + M-MDSCs	0.138808
HTP0428A	T21	MS2	Male	27.5	Classical monocytes + M-MDSCs	0.130655
HTP0429B	Control	D21	Female	11.5	Classical monocytes + M-MDSCs	0.185206
HTP0430A	T21	MS2	Male	13.9	Classical monocytes + M-MDSCs	0.138143
HTP0431A2	T21	MS2	Female	20.9	Classical monocytes + M-MDSCs	0.126712
HTP0434A	T21	MS3	Female	25.9	Classical monocytes + M-MDSCs	0.212445
HTP0435A2	T21	MS1	Male	36.2	Classical monocytes + M-MDSCs	0.15661
HTP0436A	T21	MS3	Female	32.8	Classical monocytes + M-MDSCs	0.24781
HTP0437A	T21	MS2	Male	24.9	Classical monocytes + M-MDSCs	0.160522
HTP0438A	T21	MS1	Female	19.9	Classical monocytes + M-MDSCs	0.198663
HTP0439A2	T21	MS3	Male	40.8	Classical monocytes + M-MDSCs	0.279497
HTP0440A	T21	MS2	Male	20.9	Classical monocytes + M-MDSCs	0.21539
HTP0442A2	T21	MS1	Female	9.5	Classical monocytes + M-MDSCs	0.163986
HTP0443A2	T21	MS3	Male	17.9	Classical monocytes + M-MDSCs	0.276248
HTP0444B2	Control	D21	Female	9.9	Classical monocytes + M-MDSCs	0.187063
HTP0445A	T21	MS2	Female	38.8	Classical monocytes + M-MDSCs	0.151734
HTP0446A	T21	MS1	Female	31.7	Classical monocytes + M-MDSCs	0.178696
HTP0447B2	Control	D21	Female	16.5	Classical monocytes + M-MDSCs	0.199836
HTP0448A	T21	MS2	Male	21.5	Classical monocytes + M-MDSCs	0.217304
HTP0449A	T21	MS2	Male	20.8	Classical monocytes + M-MDSCs	0.199858
HTP0450A	T21	MS1	Male	15.4	Classical monocytes + M-MDSCs	0.157059
HTP0451A	T21	MS1	Male	32.5	Classical monocytes + M-MDSCs	0.171154
HTP0452A	T21	MS2	Female	16.6	Classical monocytes + M-MDSCs	0.140495
HTP0454A	T21	MS3	Male	21.7	Classical monocytes + M-MDSCs	0.208829
HTP0455B	Control	D21	Female	7.3	Classical monocytes + M-MDSCs	0.0861159
HTP0456A	T21	MS2	Male	7.3	Classical monocytes + M-MDSCs	0.165969
HTP0457B	Control	D21	Female	7.3	Classical monocytes + M-MDSCs	0.0903447
HTP0458A	T21	MS3	Male	20	Classical monocytes + M-MDSCs	0.336228
HTP0459A	T21	MS1	Male	13.7	Classical monocytes + M-MDSCs	0.212484
HTP0460A	T21	MS1	Male	20.3	Classical monocytes + M-MDSCs	0.176453
HTP0461A	T21	MS1	Female	12.5	Classical monocytes + M-MDSCs	0.103425
HTP0462A	T21	MS1	Male	38.6	Classical monocytes + M-MDSCs	0.234856
HTP0463A	T21	MS1	Female	28.3	Classical monocytes + M-MDSCs	0.192949
HTP0464A	T21	MS3	Male	22.7	Classical monocytes + M-MDSCs	0.230735
HTP0465A	T21	MS3	Female	6.8	Classical monocytes + M-MDSCs	0.166608
HTP0466B	Control	D21	Female	10.9	Classical monocytes + M-MDSCs	0.13322
HTP0467A	T21	MS2	Female	32.5	Classical monocytes + M-MDSCs	0.139951
HTP0468A2	T21	MS2	Male	29.7	Classical monocytes + M-MDSCs	0.12376
HTP0469A	T21	MS2	Female	16.7	Classical monocytes + M-MDSCs	0.169825
HTP0471A	T21	MS1	Female	9	Classical monocytes + M-MDSCs	0.251259
HTP0487A	T21	MS2	Male	4.6	Classical monocytes + M-MDSCs	0.0901406
HTP0488A	T21	MS1	Male	5.4	Classical monocytes + M-MDSCs	0.117905
HTP0491A	T21	MS1	Male	6.5	Classical monocytes + M-MDSCs	0.15145
HTP0492B	Control	D21	Male	4.8	Classical monocytes + M-MDSCs	0.126922
HTP0493B	Control	D21	Male	8.7	Classical monocytes + M-MDSCs	0.161055
HTP0494A	T21	MS2	Female	7.1	Classical monocytes + M-MDSCs	0.163021
HTP0495B	Control	D21	Female	4.5	Classical monocytes + M-MDSCs	0.203419
HTP0497B	Control	D21	Male	54.4	Classical monocytes + M-MDSCs	0.277067
HTP0498B	Control	D21	Male	11.9	Classical monocytes + M-MDSCs	0.175585
HTP0501A	T21	MS3	Male	4	Classical monocytes + M-MDSCs	0.262442
HTP0502B	Control	D21	Male	27.1	Classical monocytes + M-MDSCs	0.209367
HTP0506B	Control	D21	Male	31.2	Classical monocytes + M-MDSCs	0.233128
HTP0508B2	Control	D21	Male	29.9	Classical monocytes + M-MDSCs	0.241609
HTP0510A	T21	MS1	Female	23	Classical monocytes + M-MDSCs	0.253988
HTP0512A	T21	MS3	Male	30	Classical monocytes + M-MDSCs	0.316571
HTP0515A	T21	MS3	Male	13.1	Classical monocytes + M-MDSCs	0.265121
HTP0516A	T21	MS1	Male	39.1	Classical monocytes + M-MDSCs	0.177795
HTP0517A	T21	MS2	Male	2.7	Classical monocytes + M-MDSCs	0.0860487
HTP0519A	T21	MS1	Male	2	Classical monocytes + M-MDSCs	0.0806728
HTP0523B	Control	D21	Female	23.3	Classical monocytes + M-MDSCs	0.23198
HTP0524B	Control	D21	Male	24.5	Classical monocytes + M-MDSCs	0.244266
HTP0525A	T21	MS1	Female	34.2	Classical monocytes + M-MDSCs	0.143655
HTP0527B	Control	D21	Male	7.4	Classical monocytes + M-MDSCs	0.0751911
HTP0530A	T21	MS3	Female	39.6	Classical monocytes + M-MDSCs	0.146224
HTP0534A	T21	MS1	Male	36.9	Classical monocytes + M-MDSCs	0.218656
HTP0535A	T21	MS3	Male	23.6	Classical monocytes + M-MDSCs	0.309037
HTP0537A	T21	MS2	Female	51.9	Classical monocytes + M-MDSCs	0.272396
HTP0538A	T21	MS3	Male	28.4	Classical monocytes + M-MDSCs	0.218036
HTP0539A	T21	MS2	Female	42.8	Classical monocytes + M-MDSCs	0.24362
HTP0540A	T21	MS1	Female	14.5	Classical monocytes + M-MDSCs	0.178356
HTP0541A	T21	MS2	Male	29.7	Classical monocytes + M-MDSCs	0.117003
HTP0542A	T21	MS2	Male	27.8	Classical monocytes + M-MDSCs	0.167448
HTP0543A	T21	MS2	Male	36.9	Classical monocytes + M-MDSCs	0.233706
HTP0544A	T21	MS2	Male	38.1	Classical monocytes + M-MDSCs	0.173518
HTP0545A	T21	MS1	Male	18.1	Classical monocytes + M-MDSCs	0.184449
HTP0546A	T21	MS2	Female	51.4	Classical monocytes + M-MDSCs	0.179211
HTP0547A	T21	MS2	Female	26	Classical monocytes + M-MDSCs	0.145845
HTP0548A	T21	MS3	Female	46.2	Classical monocytes + M-MDSCs	0.290315
HTP0549A	T21	MS3	Female	20.6	Classical monocytes + M-MDSCs	0.164804
HTP0550A	T21	MS1	Female	15.2	Classical monocytes + M-MDSCs	0.114533
HTP0551B	Control	D21	Female	18	Classical monocytes + M-MDSCs	0.219676
HTP0552A	T21	MS2	Male	17	Classical monocytes + M-MDSCs	0.1489
HTP0553A	T21	MS2	Female	18.2	Classical monocytes + M-MDSCs	0.189803
HTP0554A	T21	MS2	Male	23.1	Classical monocytes + M-MDSCs	0.129181
HTP0555B	Control	D21	Female	47.3	Classical monocytes + M-MDSCs	0.151269
HTP0556A	T21	MS2	Male	28.3	Classical monocytes + M-MDSCs	0.267356
HTP0557B	Control	D21	Female	40.1	Classical monocytes + M-MDSCs	0.270717
HTP0559B	Control	D21	Male	10.8	Classical monocytes + M-MDSCs	0.229532
HTP0560A	T21	MS2	Male	50.1	Classical monocytes + M-MDSCs	0.20843
HTP0561A	T21	MS3	Male	13.7	Classical monocytes + M-MDSCs	0.210207
HTP0563A	T21	MS2	Female	8.7	Classical monocytes + M-MDSCs	0.12398
HTP0564A	T21	MS1	Male	14.2	Classical monocytes + M-MDSCs	0.166322
HTP0565A	T21	MS2	Male	22.5	Classical monocytes + M-MDSCs	0.181243
HTP0566A	T21	MS2	Male	13.7	Classical monocytes + M-MDSCs	0.165931
HTP0567B	Control	D21	Female	23	Classical monocytes + M-MDSCs	0.190016
HTP0568A	T21	MS2	Male	28.3	Classical monocytes + M-MDSCs	0.184132
HTP0569A	T21	MS2	Male	22.9	Classical monocytes + M-MDSCs	0.0979237
HTP0570A	T21	MS3	Male	38.8	Classical monocytes + M-MDSCs	0.216059
HTP0571A	T21	MS3	Male	13.1	Classical monocytes + M-MDSCs	0.237412
HTP0572A	T21	MS3	Male	24.4	Classical monocytes + M-MDSCs	0.208403
HTP0573B	Control	D21	Male	19.1	Classical monocytes + M-MDSCs	0.223513
HTP0574A	T21	MS3	Male	42.4	Classical monocytes + M-MDSCs	0.227656
HTP0575A	T21	MS2	Female	17.2	Classical monocytes + M-MDSCs	0.152788
HTP0576B	Control	D21	Female	11.2	Classical monocytes + M-MDSCs	0.12074
HTP0577A	T21	MS2	Female	28.4	Classical monocytes + M-MDSCs	0.12649
HTP0578A	T21	MS1	Male	25.7	Classical monocytes + M-MDSCs	0.119258
HTP0580A	T21	MS1	Female	31.8	Classical monocytes + M-MDSCs	0.173738
HTP0581A	T21	MS2	Male	30.6	Classical monocytes + M-MDSCs	0.237621
HTP0582B	Control	D21	Female	33.1	Classical monocytes + M-MDSCs	0.171167
HTP0583A	T21	MS1	Female	6.2	Classical monocytes + M-MDSCs	0.124297
HTP0584A	T21	MS2	Male	29.3	Classical monocytes + M-MDSCs	0.121063
HTP0585A	T21	MS3	Female	16.5	Classical monocytes + M-MDSCs	0.169637
HTP0586A	T21	MS3	Male	31.9	Classical monocytes + M-MDSCs	0.182591
HTP0587A	T21	MS2	Male	4.3	Classical monocytes + M-MDSCs	0.169398
HTP0588A	T21	MS1	Female	19.2	Classical monocytes + M-MDSCs	0.157061
HTP0589A	T21	MS3	Female	19	Classical monocytes + M-MDSCs	0.231724
HTP0590A	T21	MS3	Male	16.8	Classical monocytes + M-MDSCs	0.116893
HTP0591A	T21	MS2	Male	31.9	Classical monocytes + M-MDSCs	0.229166
HTP0593A	T21	MS2	Male	11.7	Classical monocytes + M-MDSCs	0.198975
HTP0594A	T21	MS1	Male	30.1	Classical monocytes + M-MDSCs	0.15076
HTP0595B	Control	D21	Female	34.3	Classical monocytes + M-MDSCs	0.223311
HTP0596A	T21	MS2	Female	28.3	Classical monocytes + M-MDSCs	0.183018
HTP0599A	T21	MS3	Female	36.6	Classical monocytes + M-MDSCs	0.167241
HTP0600A	T21	MS3	Male	10.8	Classical monocytes + M-MDSCs	0.133022
HTP0602A	T21	MS3	Female	13.5	Classical monocytes + M-MDSCs	0.200078
HTP0603A	T21	MS1	Female	12.7	Classical monocytes + M-MDSCs	0.215136
HTP0604A	T21	MS3	Female	26.6	Classical monocytes + M-MDSCs	0.276184
HTP0605A	T21	MS3	Male	17.5	Classical monocytes + M-MDSCs	0.196863
HTP0607A	T21	MS2	Male	23.9	Classical monocytes + M-MDSCs	0.101963
HTP0608A	T21	MS1	Female	32.5	Classical monocytes + M-MDSCs	0.157922
HTP0611A	T21	MS1	Female	23.9	Classical monocytes + M-MDSCs	0.105077
HTP0612A	T21	MS1	Male	11.4	Classical monocytes + M-MDSCs	0.0746673
HTP0613A	T21	MS3	Female	10.3	Classical monocytes + M-MDSCs	0.238441
HTP0615B	Control	D21	Male	9.2	Classical monocytes + M-MDSCs	0.0966592
HTP0616A	T21	MS3	Male	19	Classical monocytes + M-MDSCs	0.229495
HTP0617A	T21	MS3	Male	30.5	Classical monocytes + M-MDSCs	0.199919
HTP0618A	T21	MS3	Female	37	Classical monocytes + M-MDSCs	0.225515
HTP0619A	T21	MS3	Female	37	Classical monocytes + M-MDSCs	0.282899
HTP0620A	T21	MS3	Female	19.6	Classical monocytes + M-MDSCs	0.16822
HTP0621A	T21	MS2	Female	21.4	Classical monocytes + M-MDSCs	0.211842
HTP0622A	T21	MS2	Female	26	Classical monocytes + M-MDSCs	0.237528
HTP0623A	T21	MS2	Female	28.1	Classical monocytes + M-MDSCs	0.170077
HTP0624A	T21	MS2	Female	28.1	Classical monocytes + M-MDSCs	0.195784
HTP0625A	T21	MS1	Male	40.1	Classical monocytes + M-MDSCs	0.225832
HTP0626A	T21	MS2	Male	14.2	Classical monocytes + M-MDSCs	0.152618
HTP0627A	T21	MS3	Female	21.1	Classical monocytes + M-MDSCs	0.262015
HTP0628B	Control	D21	Female	4.8	Classical monocytes + M-MDSCs	0.106104
HTP0629A	T21	MS1	Female	7	Classical monocytes + M-MDSCs	0.139233
HTP0630A	T21	MS2	Male	39.9	Classical monocytes + M-MDSCs	0.160703
HTP0631A	T21	MS1	Female	33	Classical monocytes + M-MDSCs	0.17447
HTP0632A	T21	MS2	Female	26.4	Classical monocytes + M-MDSCs	0.116187
HTP0633A	T21	MS1	Male	33.1	Classical monocytes + M-MDSCs	0.206096
HTP0634A	T21	MS2	Male	20.4	Classical monocytes + M-MDSCs	0.143967
HTP0637A	T21	MS3	Female	20.1	Classical monocytes + M-MDSCs	0.216318
HTP0638A	T21	MS3	Female	32.7	Classical monocytes + M-MDSCs	0.389278
HTP0639A	T21	MS1	Male	27.3	Classical monocytes + M-MDSCs	0.219272
HTP0641A	T21	MS1	Male	46.6	Classical monocytes + M-MDSCs	0.335255
HTP0642A	T21	MS3	Female	25.2	Classical monocytes + M-MDSCs	0.298159
HTP0643A	T21	MS3	Male	29.7	Classical monocytes + M-MDSCs	0.307353
HTP0644A	T21	MS3	Male	28.7	Classical monocytes + M-MDSCs	0.341362
HTP0645A	T21	MS1	Male	28.4	Classical monocytes + M-MDSCs	0.181734
HTP0646A	T21	MS3	Male	17.1	Classical monocytes + M-MDSCs	0.332553
HTP0647A	T21	MS1	Male	7	Classical monocytes + M-MDSCs	0.203856
HTP0648B	Control	D21	Male	11.9	Classical monocytes + M-MDSCs	0.137327
HTP0649B	Control	D21	Female	44.6	Classical monocytes + M-MDSCs	0.157973
HTP0650A	T21	MS1	Female	45.7	Classical monocytes + M-MDSCs	0.171465
HTP0651A	T21	MS3	Male	31.2	Classical monocytes + M-MDSCs	0.347776
HTP0652A	T21	MS1	Female	35.1	Classical monocytes + M-MDSCs	0.140319
HTP0653B	Control	D21	Male	13.9	Classical monocytes + M-MDSCs	0.312325
HTP0654A	T21	MS1	Female	26.9	Classical monocytes + M-MDSCs	0.174952
HTP0655B	Control	D21	Male	15.8	Classical monocytes + M-MDSCs	0.216069
HTP0657A	T21	MS3	Male	16.9	Classical monocytes + M-MDSCs	0.208889
HTP0658A	T21	MS1	Male	15.3	Classical monocytes + M-MDSCs	0.170131
HTP0659A	T21	MS1	Female	36.5	Classical monocytes + M-MDSCs	0.160073
HTP0660A	T21	MS1	Male	13	Classical monocytes + M-MDSCs	0.209547
HTP0661A	T21	MS1	Male	28.4	Classical monocytes + M-MDSCs	0.171142
HTP0662A	T21	MS1	Female	26.1	Classical monocytes + M-MDSCs	0.223547
HTP0663A	T21	MS3	Female	20.5	Classical monocytes + M-MDSCs	0.196671
HTP0664A	T21	MS2	Female	29.4	Classical monocytes + M-MDSCs	0.239246
HTP0665A	T21	MS1	Female	23.4	Classical monocytes + M-MDSCs	0.235384
HTP0666A	T21	MS3	Male	17.4	Classical monocytes + M-MDSCs	0.303222
HTP0667A	T21	MS2	Male	24.1	Classical monocytes + M-MDSCs	0.121962
HTP0668A	T21	MS1	Female	29.7	Classical monocytes + M-MDSCs	0.192368
HTP0669B	Control	D21	Female	14.6	Classical monocytes + M-MDSCs	0.227787
HTP0672A	T21	MS1	Male	17.2	Classical monocytes + M-MDSCs	0.244387
HTP0676A	T21	MS1	Female	19.3	Classical monocytes + M-MDSCs	0.108283
HTP0706A	T21	MS3	Female	22.8	Classical monocytes + M-MDSCs	0.482838
HTP0708A	T21	MS1	Male	17	Classical monocytes + M-MDSCs	0.189799
HTP0001B2	Control	D21	Female	25.8	Intermediate monocytes	0.00355387
HTP0005A3	T21	MS1	Male	36.5	Intermediate monocytes	0.00964957
HTP0012A2	T21	MS1	Female	44	Intermediate monocytes	0.00860205
HTP0015A4	T21	MS2	Male	31.2	Intermediate monocytes	0.00509026
HTP0017A4	T21	MS3	Female	23.6	Intermediate monocytes	0.00697164
HTP0018B3	Control	D21	Female	57	Intermediate monocytes	0.00676801
HTP0019B2	Control	D21	Female	56.9	Intermediate monocytes	0.00547217
HTP0022B2	Control	D21	Female	43.2	Intermediate monocytes	0.0074805
HTP0023A2	T21	MS2	Female	36.2	Intermediate monocytes	0.00975945
HTP0025A3	T21	MS2	Female	25.7	Intermediate monocytes	0.0101097
HTP0026B2	Control	D21	Female	55.6	Intermediate monocytes	0.00574784
HTP0034B3	Control	D21	Female	25.1	Intermediate monocytes	0.00554353
HTP0035B3	Control	D21	Female	28.6	Intermediate monocytes	0.00433426
HTP0036A2	T21	MS1	Female	32.1	Intermediate monocytes	0.015869
HTP0040B3	Control	D21	Female	28.9	Intermediate monocytes	0.0123491
HTP0042B2	Control	D21	Male	36.2	Intermediate monocytes	0.0110155
HTP0043B2	Control	D21	Male	38.2	Intermediate monocytes	0.00423492
HTP0044B2	Control	D21	Male	35.8	Intermediate monocytes	0.00276249
HTP0047B2	Control	D21	Male	38.7	Intermediate monocytes	0.00783937
HTP0048B2	Control	D21	Female	39.4	Intermediate monocytes	0.00457724
HTP0050A3	T21	MS3	Female	22.8	Intermediate monocytes	0.0187199
HTP0052A2	T21	MS1	Female	29.9	Intermediate monocytes	0.0119495
HTP0053A2	T21	MS1	Female	26.3	Intermediate monocytes	0.0269746
HTP0054A2	T21	MS3	Male	21.7	Intermediate monocytes	0.00571401
HTP0055B2	Control	D21	Male	37	Intermediate monocytes	0.0124675
HTP0057B2	Control	D21	Female	34.8	Intermediate monocytes	0.00526383
HTP0058B2	Control	D21	Male	33.8	Intermediate monocytes	0.00421926
HTP0059B2	Control	D21	Male	24.7	Intermediate monocytes	0.00316406
HTP0061B2	Control	D21	Female	22.2	Intermediate monocytes	0.00363348
HTP0062B2	Control	D21	Female	20.5	Intermediate monocytes	0.00576477
HTP0066A2	T21	MS1	Male	14.7	Intermediate monocytes	0.00826922
HTP0067B2	Control	D21	Male	20.5	Intermediate monocytes	0.00697202
HTP0070A3	T21	MS3	Male	24.9	Intermediate monocytes	0.00526879
HTP0073A2	T21	MS3	Male	54.7	Intermediate monocytes	0.0184528
HTP0077B2	Control	D21	Male	43.3	Intermediate monocytes	0.00759817
HTP0078B2	Control	D21	Male	27.7	Intermediate monocytes	0.00439111
HTP0079B2	Control	D21	Male	28.4	Intermediate monocytes	0.00625264
HTP0080A2	T21	MS1	Female	34.8	Intermediate monocytes	0.0169767
HTP0084A2	T21	MS2	Male	35	Intermediate monocytes	0.0138899
HTP0085B2	Control	D21	Male	33.7	Intermediate monocytes	0.00756011
HTP0087B2	Control	D21	Male	55.4	Intermediate monocytes	0.00663111
HTP0090B2	Control	D21	Male	24.8	Intermediate monocytes	0.00346512
HTP0092B2	Control	D21	Female	25.2	Intermediate monocytes	0.00850473
HTP0095B2	Control	D21	Female	37.7	Intermediate monocytes	0.00811084
HTP0096B2	Control	D21	Male	25.6	Intermediate monocytes	0.00557686
HTP0098B2	Control	D21	Female	54.9	Intermediate monocytes	0.00462815
HTP0100B2	Control	D21	Female	33.5	Intermediate monocytes	0.00781056
HTP0101A2	T21	MS3	Female	31.3	Intermediate monocytes	0.0158234
HTP0103A2	T21	MS1	Female	1.6	Intermediate monocytes	0.0073026
HTP0104B2	Control	D21	Female	36.6	Intermediate monocytes	0.00360781
HTP0105B3	Control	D21	Female	30	Intermediate monocytes	0.00296828
HTP0107A3	T21	MS2	Female	33.7	Intermediate monocytes	0.00608501
HTP0109A3	T21	MS1	Female	49	Intermediate monocytes	0.0124635
HTP0111B2	Control	D21	Female	44.5	Intermediate monocytes	0.00296598
HTP0112A3	T21	MS3	Female	36	Intermediate monocytes	0.033907
HTP0116A2	T21	MS1	Male	10.9	Intermediate monocytes	0.00534204
HTP0119A	T21	MS1	Female	50.9	Intermediate monocytes	0.00351085
HTP0126B2	Control	D21	Female	48	Intermediate monocytes	0.00388619
HTP0127B2	Control	D21	Female	8.2	Intermediate monocytes	0.000589348
HTP0147B	Control	D21	Female	38.6	Intermediate monocytes	0.00620774
HTP0148B2	Control	D21	Male	41.7	Intermediate monocytes	0.0116708
HTP0149B	Control	D21	Female	53.2	Intermediate monocytes	0.00352658
HTP0151A	T21	MS3	Male	27.4	Intermediate monocytes	0.0260458
HTP0198A3	T21	MS2	Male	36.3	Intermediate monocytes	0.0115499
HTP0202B	Control	D21	Male	61.3	Intermediate monocytes	0.00208598
HTP0204A	T21	MS2	Male	13.1	Intermediate monocytes	0.0038767
HTP0206B	Control	D21	Male	15.8	Intermediate monocytes	0.00242086
HTP0207A4	T21	MS1	Female	25.2	Intermediate monocytes	0.00159648
HTP0211A3	T21	MS2	Male	29.7	Intermediate monocytes	0.00529786
HTP0213A3	T21	MS2	Male	46.3	Intermediate monocytes	0.0166771
HTP0214B2	Control	D21	Female	21.6	Intermediate monocytes	0.00202394
HTP0216B2	Control	D21	Female	17.2	Intermediate monocytes	0.00772897
HTP0219A2	T21	MS2	Female	19.5	Intermediate monocytes	0.00606705
HTP0226A3	T21	MS1	Male	52.4	Intermediate monocytes	0.0123528
HTP0230A2	T21	MS3	Female	39.6	Intermediate monocytes	0.0115766
HTP0236A2	T21	MS1	Male	11.3	Intermediate monocytes	0.00631822
HTP0238A3	T21	MS2	Male	41.5	Intermediate monocytes	0.010139
HTP0241A2	T21	MS3	Female	17.9	Intermediate monocytes	0.00670483
HTP0242B3	Control	D21	Female	20.3	Intermediate monocytes	0.00447663
HTP0243A3	T21	MS3	Female	15.1	Intermediate monocytes	0.00816495
HTP0247A2	T21	MS3	Male	22.5	Intermediate monocytes	0.0101948
HTP0249A2	T21	MS2	Female	34	Intermediate monocytes	0.009544
HTP0251A2	T21	MS3	Female	34.3	Intermediate monocytes	0.0060178
HTP0254A2	T21	MS2	Male	33.8	Intermediate monocytes	0.00753286
HTP0259A2	T21	MS3	Female	32.6	Intermediate monocytes	0.0241972
HTP0261A2	T21	MS1	Male	22.9	Intermediate monocytes	0.00440982
HTP0262A2	T21	MS3	Female	14.3	Intermediate monocytes	0.0167761
HTP0263A2	T21	MS2	Female	12.4	Intermediate monocytes	0.0076181
HTP0277A3	T21	MS1	Female	37.2	Intermediate monocytes	0.00847884
HTP0288B	Control	D21	Male	9.2	Intermediate monocytes	0.0117199
HTP0289B	Control	D21	Male	7.1	Intermediate monocytes	0.00520601
HTP0293A	T21	MS3	Male	6.2	Intermediate monocytes	0.011111
HTP0294B	Control	D21	Male	4.2	Intermediate monocytes	0.0137838
HTP0295A	T21	MS3	Male	51.2	Intermediate monocytes	0.0300465
HTP0296A	T21	MS3	Male	55.1	Intermediate monocytes	0.0159434
HTP0298A	T21	MS1	Female	25.8	Intermediate monocytes	0.0114773
HTP0300A	T21	MS1	Female	30.8	Intermediate monocytes	0.00976423
HTP0301A3	T21	MS2	Female	24	Intermediate monocytes	0.00697704
HTP0306A	T21	MS3	Male	23.2	Intermediate monocytes	0.0168728
HTP0310A	T21	MS2	Male	10.8	Intermediate monocytes	0.00849953
HTP0312A2	T21	MS1	Female	35.7	Intermediate monocytes	0.00891482
HTP0316B	Control	D21	Female	29.6	Intermediate monocytes	0.00701081
HTP0318A3	T21	MS1	Male	30.5	Intermediate monocytes	0.00595414
HTP0320A2	T21	MS3	Female	33.7	Intermediate monocytes	0.0152996
HTP0321A	T21	MS3	Female	14	Intermediate monocytes	0.0268855
HTP0322B	Control	D21	Male	29	Intermediate monocytes	0.00779449
HTP0323A	T21	MS3	Male	3.8	Intermediate monocytes	0.00788501
HTP0324A2	T21	MS1	Male	22	Intermediate monocytes	0.0140049
HTP0326A	T21	MS2	Female	30.2	Intermediate monocytes	0.0144982
HTP0328A	T21	MS2	Female	41.2	Intermediate monocytes	0.00890191
HTP0329A2	T21	MS3	Female	19.5	Intermediate monocytes	0.00843223
HTP0330A	T21	MS1	Male	6.1	Intermediate monocytes	0.0162509
HTP0331A	T21	MS3	Male	23.1	Intermediate monocytes	0.032083
HTP0332A	T21	MS2	Male	24.4	Intermediate monocytes	0.0187529
HTP0333A2	T21	MS3	Female	30.3	Intermediate monocytes	0.0148611
HTP0334A2	T21	MS1	Male	44.1	Intermediate monocytes	0.00933509
HTP0335A2	T21	MS2	Female	57.6	Intermediate monocytes	0.00903234
HTP0336A	T21	MS1	Female	8.7	Intermediate monocytes	0.00884762
HTP0337A	T21	MS3	Male	22.2	Intermediate monocytes	0.00852959
HTP0340A	T21	MS3	Female	18.6	Intermediate monocytes	0.0160843
HTP0341A	T21	MS1	Male	2.6	Intermediate monocytes	0.00612023
HTP0342A	T21	MS1	Female	13.6	Intermediate monocytes	0.0166899
HTP0343B	Control	D21	Male	46.2	Intermediate monocytes	0.0110006
HTP0345A	T21	MS3	Female	52.7	Intermediate monocytes	0.0172823
HTP0346B	Control	D21	Female	37.1	Intermediate monocytes	0.00689861
HTP0347B	Control	D21	Female	14	Intermediate monocytes	0.00304172
HTP0348A	T21	MS2	Female	17.2	Intermediate monocytes	0.0158965
HTP0349B	Control	D21	Female	10	Intermediate monocytes	0.00715732
HTP0351A	T21	MS2	Male	27	Intermediate monocytes	0.0167549
HTP0352B	Control	D21	Male	43.2	Intermediate monocytes	0.00975455
HTP0354A	T21	MS1	Male	6	Intermediate monocytes	0.00811185
HTP0355B	Control	D21	Male	12.3	Intermediate monocytes	0.00439855
HTP0357A	T21	MS1	Male	3.8	Intermediate monocytes	0.00457654
HTP0361B2	Control	D21	Male	11.5	Intermediate monocytes	0.0035133
HTP0364A	T21	MS3	Male	13.7	Intermediate monocytes	0.0161366
HTP0367A	T21	MS1	Male	13.6	Intermediate monocytes	0.0133687
HTP0368A	T21	MS1	Male	15.2	Intermediate monocytes	0.0126036
HTP0370A	T21	MS1	Male	20.2	Intermediate monocytes	0.00526065
HTP0373A	T21	MS1	Male	56.7	Intermediate monocytes	0.0179494
HTP0374A	T21	MS2	Male	25.5	Intermediate monocytes	0.0176218
HTP0375A	T21	MS1	Female	10.9	Intermediate monocytes	0.00317946
HTP0376B	Control	D21	Female	24	Intermediate monocytes	0.00529483
HTP0378A	T21	MS3	Female	31.4	Intermediate monocytes	0.0147634
HTP0379A	T21	MS1	Female	35.4	Intermediate monocytes	0.00615412
HTP0380A	T21	MS2	Male	25.8	Intermediate monocytes	0.00572686
HTP0381A	T21	MS2	Male	25.4	Intermediate monocytes	0.00277419
HTP0382A	T21	MS3	Male	39.5	Intermediate monocytes	0.00853473
HTP0384A	T21	MS3	Female	27.8	Intermediate monocytes	0.00356962
HTP0385A	T21	MS3	Male	25.6	Intermediate monocytes	0.0130913
HTP0386A	T21	MS2	Male	6.8	Intermediate monocytes	0.0031588
HTP0387A	T21	MS1	Female	33.3	Intermediate monocytes	0.0147764
HTP0388A	T21	MS1	Female	37.5	Intermediate monocytes	0.00952614
HTP0389A	T21	MS1	Female	20.1	Intermediate monocytes	0.00541475
HTP0390A	T21	MS3	Female	15.5	Intermediate monocytes	0.00813928
HTP0391A	T21	MS1	Male	26.8	Intermediate monocytes	0.00442403
HTP0392A	T21	MS3	Male	32.4	Intermediate monocytes	0.0103134
HTP0393A	T21	MS2	Female	39.8	Intermediate monocytes	0.00961007
HTP0394A	T21	MS2	Female	23.6	Intermediate monocytes	0.00575339
HTP0395A	T21	MS2	Male	35.2	Intermediate monocytes	0.00856224
HTP0396A	T21	MS3	Male	15.9	Intermediate monocytes	0.00402864
HTP0397A	T21	MS1	Male	38.7	Intermediate monocytes	0.0113295
HTP0398A	T21	MS2	Female	17.5	Intermediate monocytes	0.00363801
HTP0399A2	T21	MS3	Male	33.1	Intermediate monocytes	0.0231308
HTP0400A	T21	MS1	Male	14.9	Intermediate monocytes	0.0113501
HTP0401A	T21	MS3	Female	34.6	Intermediate monocytes	0.0113217
HTP0402A	T21	MS1	Male	35.9	Intermediate monocytes	0.0134125
HTP0403A	T21	MS3	Male	13.4	Intermediate monocytes	0.00762471
HTP0404A	T21	MS3	Female	12.5	Intermediate monocytes	0.111406
HTP0405A	T21	MS3	Male	26.1	Intermediate monocytes	0.00598107
HTP0406A	T21	MS2	Female	9.2	Intermediate monocytes	0.013755
HTP0407A	T21	MS3	Male	43.5	Intermediate monocytes	0.00736374
HTP0408A	T21	MS1	Male	40.6	Intermediate monocytes	0.0114901
HTP0409A	T21	MS2	Female	21.2	Intermediate monocytes	0.0108726
HTP0410A	T21	MS2	Male	24	Intermediate monocytes	0.00807114
HTP0411A	T21	MS3	Female	18.7	Intermediate monocytes	0.00747246
HTP0412A	T21	MS3	Male	20.7	Intermediate monocytes	0.0131403
HTP0413A	T21	MS2	Female	22.5	Intermediate monocytes	0.00379399
HTP0414A	T21	MS3	Female	21.8	Intermediate monocytes	0.00631468
HTP0415A	T21	MS3	Female	8.3	Intermediate monocytes	0.0218805
HTP0418A	T21	MS1	Male	3.8	Intermediate monocytes	0.0053212
HTP0419A	T21	MS1	Male	20.8	Intermediate monocytes	0.00708518
HTP0420A	T21	MS1	Male	6.4	Intermediate monocytes	0.00480939
HTP0421A	T21	MS3	Male	13.7	Intermediate monocytes	0.0161522
HTP0423A	T21	MS2	Male	23.9	Intermediate monocytes	0.0122217
HTP0424A	T21	MS2	Female	4	Intermediate monocytes	0.0170099
HTP0425A	T21	MS2	Male	19.1	Intermediate monocytes	0.0047962
HTP0426A	T21	MS3	Male	17.5	Intermediate monocytes	0.011711
HTP0428A	T21	MS2	Male	27.5	Intermediate monocytes	0.008455
HTP0429B	Control	D21	Female	11.5	Intermediate monocytes	0.00789964
HTP0430A	T21	MS2	Male	13.9	Intermediate monocytes	0.00902738
HTP0431A2	T21	MS2	Female	20.9	Intermediate monocytes	0.00964663
HTP0434A	T21	MS3	Female	25.9	Intermediate monocytes	0.0123859
HTP0435A2	T21	MS1	Male	36.2	Intermediate monocytes	0.00791468
HTP0436A	T21	MS3	Female	32.8	Intermediate monocytes	0.0174638
HTP0437A	T21	MS2	Male	24.9	Intermediate monocytes	0.0107814
HTP0438A	T21	MS1	Female	19.9	Intermediate monocytes	0.00629146
HTP0439A2	T21	MS3	Male	40.8	Intermediate monocytes	0.020486
HTP0440A	T21	MS2	Male	20.9	Intermediate monocytes	0.0164534
HTP0442A2	T21	MS1	Female	9.5	Intermediate monocytes	0.00823927
HTP0443A2	T21	MS3	Male	17.9	Intermediate monocytes	0.0145909
HTP0444B2	Control	D21	Female	9.9	Intermediate monocytes	0.00637736
HTP0445A	T21	MS2	Female	38.8	Intermediate monocytes	0.00393682
HTP0446A	T21	MS1	Female	31.7	Intermediate monocytes	0.0106048
HTP0447B2	Control	D21	Female	16.5	Intermediate monocytes	0.00532821
HTP0448A	T21	MS2	Male	21.5	Intermediate monocytes	0.013352
HTP0449A	T21	MS2	Male	20.8	Intermediate monocytes	0.00326508
HTP0450A	T21	MS1	Male	15.4	Intermediate monocytes	0.00848628
HTP0451A	T21	MS1	Male	32.5	Intermediate monocytes	0.00509844
HTP0452A	T21	MS2	Female	16.6	Intermediate monocytes	0.00587426
HTP0454A	T21	MS3	Male	21.7	Intermediate monocytes	0.0133954
HTP0455B	Control	D21	Female	7.3	Intermediate monocytes	0.00245561
HTP0456A	T21	MS2	Male	7.3	Intermediate monocytes	0.0100302
HTP0457B	Control	D21	Female	7.3	Intermediate monocytes	0.00370303
HTP0458A	T21	MS3	Male	20	Intermediate monocytes	0.0215239
HTP0459A	T21	MS1	Male	13.7	Intermediate monocytes	0.0140583
HTP0460A	T21	MS1	Male	20.3	Intermediate monocytes	0.00452117
HTP0461A	T21	MS1	Female	12.5	Intermediate monocytes	0.00823001
HTP0462A	T21	MS1	Male	38.6	Intermediate monocytes	0.00784772
HTP0463A	T21	MS1	Female	28.3	Intermediate monocytes	0.0106167
HTP0464A	T21	MS3	Male	22.7	Intermediate monocytes	0.0297205
HTP0465A	T21	MS3	Female	6.8	Intermediate monocytes	0.00391363
HTP0466B	Control	D21	Female	10.9	Intermediate monocytes	0.00469081
HTP0467A	T21	MS2	Female	32.5	Intermediate monocytes	0.0108463
HTP0469A	T21	MS2	Female	16.7	Intermediate monocytes	0.0059548
HTP0471A	T21	MS1	Female	9	Intermediate monocytes	0.0202266
HTP0487A	T21	MS2	Male	4.6	Intermediate monocytes	0.0137558
HTP0488A	T21	MS1	Male	5.4	Intermediate monocytes	0.00146579
HTP0491A	T21	MS1	Male	6.5	Intermediate monocytes	0.00931871
HTP0492B	Control	D21	Male	4.8	Intermediate monocytes	0.00327515
HTP0493B	Control	D21	Male	8.7	Intermediate monocytes	0.00316418
HTP0494A	T21	MS2	Female	7.1	Intermediate monocytes	0.0135033
HTP0495B	Control	D21	Female	4.5	Intermediate monocytes	0.0128509
HTP0497B	Control	D21	Male	54.4	Intermediate monocytes	0.0177646
HTP0498B	Control	D21	Male	11.9	Intermediate monocytes	0.00738435
HTP0501A	T21	MS3	Male	4	Intermediate monocytes	0.0184774
HTP0502B	Control	D21	Male	27.1	Intermediate monocytes	0.00853035
HTP0508B2	Control	D21	Male	29.9	Intermediate monocytes	0.00651357
HTP0510A	T21	MS1	Female	23	Intermediate monocytes	0.0154061
HTP0512A	T21	MS3	Male	30	Intermediate monocytes	0.0580122
HTP0515A	T21	MS3	Male	13.1	Intermediate monocytes	0.00971255
HTP0516A	T21	MS1	Male	39.1	Intermediate monocytes	0.0110567
HTP0517A	T21	MS2	Male	2.7	Intermediate monocytes	0.00560318
HTP0519A	T21	MS1	Male	2	Intermediate monocytes	0.0196541
HTP0523B	Control	D21	Female	23.3	Intermediate monocytes	0.00328556
HTP0524B	Control	D21	Male	24.5	Intermediate monocytes	0.00692617
HTP0525A	T21	MS1	Female	34.2	Intermediate monocytes	0.00536453
HTP0527B	Control	D21	Male	7.4	Intermediate monocytes	0.00522841
HTP0530A	T21	MS3	Female	39.6	Intermediate monocytes	0.00634931
HTP0534A	T21	MS1	Male	36.9	Intermediate monocytes	0.0179162
HTP0535A	T21	MS3	Male	23.6	Intermediate monocytes	0.012929
HTP0537A	T21	MS2	Female	51.9	Intermediate monocytes	0.0196078
HTP0538A	T21	MS3	Male	28.4	Intermediate monocytes	0.00460136
HTP0539A	T21	MS2	Female	42.8	Intermediate monocytes	0.0133065
HTP0540A	T21	MS1	Female	14.5	Intermediate monocytes	0.00895446
HTP0541A	T21	MS2	Male	29.7	Intermediate monocytes	0.0145833
HTP0542A	T21	MS2	Male	27.8	Intermediate monocytes	0.0070244
HTP0543A	T21	MS2	Male	36.9	Intermediate monocytes	0.0177672
HTP0544A	T21	MS2	Male	38.1	Intermediate monocytes	0.0098884
HTP0545A	T21	MS1	Male	18.1	Intermediate monocytes	0.0228728
HTP0546A	T21	MS2	Female	51.4	Intermediate monocytes	0.0068235
HTP0547A	T21	MS2	Female	26	Intermediate monocytes	0.00584634
HTP0548A	T21	MS3	Female	46.2	Intermediate monocytes	0.0213725
HTP0549A	T21	MS3	Female	20.6	Intermediate monocytes	0.00364986
HTP0550A	T21	MS1	Female	15.2	Intermediate monocytes	0.0092948
HTP0551B	Control	D21	Female	18	Intermediate monocytes	0.00315694
HTP0552A	T21	MS2	Male	17	Intermediate monocytes	0.00805835
HTP0553A	T21	MS2	Female	18.2	Intermediate monocytes	0.0134953
HTP0554A	T21	MS2	Male	23.1	Intermediate monocytes	0.0149563
HTP0555B	Control	D21	Female	47.3	Intermediate monocytes	0.00192245
HTP0556A	T21	MS2	Male	28.3	Intermediate monocytes	0.00753342
HTP0557B	Control	D21	Female	40.1	Intermediate monocytes	0.00738597
HTP0559B	Control	D21	Male	10.8	Intermediate monocytes	0.00724354
HTP0560A	T21	MS2	Male	50.1	Intermediate monocytes	0.00748111
HTP0561A	T21	MS3	Male	13.7	Intermediate monocytes	0.00982372
HTP0563A	T21	MS2	Female	8.7	Intermediate monocytes	0.0062815
HTP0564A	T21	MS1	Male	14.2	Intermediate monocytes	0.0154849
HTP0565A	T21	MS2	Male	22.5	Intermediate monocytes	0.00299948
HTP0566A	T21	MS2	Male	13.7	Intermediate monocytes	0.00607336
HTP0567B	Control	D21	Female	23	Intermediate monocytes	0.0035836
HTP0568A	T21	MS2	Male	28.3	Intermediate monocytes	0.00831686
HTP0569A	T21	MS2	Male	22.9	Intermediate monocytes	0.0076141
HTP0570A	T21	MS3	Male	38.8	Intermediate monocytes	0.0130988
HTP0571A	T21	MS3	Male	13.1	Intermediate monocytes	0.00885625
HTP0572A	T21	MS3	Male	24.4	Intermediate monocytes	0.0122222
HTP0573B	Control	D21	Male	19.1	Intermediate monocytes	0.00574258
HTP0574A	T21	MS3	Male	42.4	Intermediate monocytes	0.0264514
HTP0575A	T21	MS2	Female	17.2	Intermediate monocytes	0.00455275
HTP0576B	Control	D21	Female	11.2	Intermediate monocytes	0.0025657
HTP0577A	T21	MS2	Female	28.4	Intermediate monocytes	0.00562106
HTP0578A	T21	MS1	Male	25.7	Intermediate monocytes	0.00369781
HTP0580A	T21	MS1	Female	31.8	Intermediate monocytes	0.00457775
HTP0581A	T21	MS2	Male	30.6	Intermediate monocytes	0.0158392
HTP0582B	Control	D21	Female	33.1	Intermediate monocytes	0.00951582
HTP0583A	T21	MS1	Female	6.2	Intermediate monocytes	0.0100418
HTP0584A	T21	MS2	Male	29.3	Intermediate monocytes	0.0106475
HTP0585A	T21	MS3	Female	16.5	Intermediate monocytes	0.00841332
HTP0586A	T21	MS3	Male	31.9	Intermediate monocytes	0.00610945
HTP0587A	T21	MS2	Male	4.3	Intermediate monocytes	0.00745983
HTP0588A	T21	MS1	Female	19.2	Intermediate monocytes	0.00517011
HTP0589A	T21	MS3	Female	19	Intermediate monocytes	0.0085161
HTP0590A	T21	MS3	Male	16.8	Intermediate monocytes	0.00787839
HTP0591A	T21	MS2	Male	31.9	Intermediate monocytes	0.0163237
HTP0593A	T21	MS2	Male	11.7	Intermediate monocytes	0.00813178
HTP0594A	T21	MS1	Male	30.1	Intermediate monocytes	0.0213463
HTP0595B	Control	D21	Female	34.3	Intermediate monocytes	0.00553675
HTP0596A	T21	MS2	Female	28.3	Intermediate monocytes	0.0169135
HTP0599A	T21	MS3	Female	36.6	Intermediate monocytes	0.0148787
HTP0600A	T21	MS3	Male	10.8	Intermediate monocytes	0.0163364
HTP0602A	T21	MS3	Female	13.5	Intermediate monocytes	0.0103275
HTP0603A	T21	MS1	Female	12.7	Intermediate monocytes	0.0103524
HTP0604A	T21	MS3	Female	26.6	Intermediate monocytes	0.0190162
HTP0605A	T21	MS3	Male	17.5	Intermediate monocytes	0.00718074
HTP0607A	T21	MS2	Male	23.9	Intermediate monocytes	0.0089037
HTP0608A	T21	MS1	Female	32.5	Intermediate monocytes	0.00808398
HTP0612A	T21	MS1	Male	11.4	Intermediate monocytes	0.00507411
HTP0613A	T21	MS3	Female	10.3	Intermediate monocytes	0.00693105
HTP0615B	Control	D21	Male	9.2	Intermediate monocytes	0.0031939
HTP0616A	T21	MS3	Male	19	Intermediate monocytes	0.0165758
HTP0617A	T21	MS3	Male	30.5	Intermediate monocytes	0.0118019
HTP0618A	T21	MS3	Female	37	Intermediate monocytes	0.00984446
HTP0619A	T21	MS3	Female	37	Intermediate monocytes	0.0132656
HTP0620A	T21	MS3	Female	19.6	Intermediate monocytes	0.00827773
HTP0621A	T21	MS2	Female	21.4	Intermediate monocytes	0.0149482
HTP0622A	T21	MS2	Female	26	Intermediate monocytes	0.0178435
HTP0623A	T21	MS2	Female	28.1	Intermediate monocytes	0.00704803
HTP0624A	T21	MS2	Female	28.1	Intermediate monocytes	0.00696391
HTP0625A	T21	MS1	Male	40.1	Intermediate monocytes	0.0217372
HTP0626A	T21	MS2	Male	14.2	Intermediate monocytes	0.00662666
HTP0627A	T21	MS3	Female	21.1	Intermediate monocytes	0.0246001
HTP0628B	Control	D21	Female	4.8	Intermediate monocytes	0.00191052
HTP0629A	T21	MS1	Female	7	Intermediate monocytes	0.00486736
HTP0630A	T21	MS2	Male	39.9	Intermediate monocytes	0.00903966
HTP0631A	T21	MS1	Female	33	Intermediate monocytes	0.0125486
HTP0632A	T21	MS2	Female	26.4	Intermediate monocytes	0.00660559
HTP0633A	T21	MS1	Male	33.1	Intermediate monocytes	0.0167464
HTP0634A	T21	MS2	Male	20.4	Intermediate monocytes	0.008903
HTP0637A	T21	MS3	Female	20.1	Intermediate monocytes	0.0108119
HTP0638A	T21	MS3	Female	32.7	Intermediate monocytes	0.0139195
HTP0639A	T21	MS1	Male	27.3	Intermediate monocytes	0.00731834
HTP0641A	T21	MS1	Male	46.6	Intermediate monocytes	0.0137962
HTP0642A	T21	MS3	Female	25.2	Intermediate monocytes	0.00981075
HTP0643A	T21	MS3	Male	29.7	Intermediate monocytes	0.0230015
HTP0644A	T21	MS3	Male	28.7	Intermediate monocytes	0.00709697
HTP0645A	T21	MS1	Male	28.4	Intermediate monocytes	0.00554572
HTP0646A	T21	MS3	Male	17.1	Intermediate monocytes	0.0221604
HTP0647A	T21	MS1	Male	7	Intermediate monocytes	0.0080003
HTP0648B	Control	D21	Male	11.9	Intermediate monocytes	0.00188744
HTP0649B	Control	D21	Female	44.6	Intermediate monocytes	0.0111184
HTP0650A	T21	MS1	Female	45.7	Intermediate monocytes	0.00740124
HTP0651A	T21	MS3	Male	31.2	Intermediate monocytes	0.0679996
HTP0652A	T21	MS1	Female	35.1	Intermediate monocytes	0.0064621
HTP0653B	Control	D21	Male	13.9	Intermediate monocytes	0.00105482
HTP0654A	T21	MS1	Female	26.9	Intermediate monocytes	0.00776605
HTP0655B	Control	D21	Male	15.8	Intermediate monocytes	0.00398029
HTP0657A	T21	MS3	Male	16.9	Intermediate monocytes	0.00858745
HTP0658A	T21	MS1	Male	15.3	Intermediate monocytes	0.00812985
HTP0659A	T21	MS1	Female	36.5	Intermediate monocytes	0.0025027
HTP0660A	T21	MS1	Male	13	Intermediate monocytes	0.00310058
HTP0661A	T21	MS1	Male	28.4	Intermediate monocytes	0.00520414
HTP0662A	T21	MS1	Female	26.1	Intermediate monocytes	0.0410543
HTP0664A	T21	MS2	Female	29.4	Intermediate monocytes	0.0213292
HTP0665A	T21	MS1	Female	23.4	Intermediate monocytes	0.0280375
HTP0666A	T21	MS3	Male	17.4	Intermediate monocytes	0.00729738
HTP0667A	T21	MS2	Male	24.1	Intermediate monocytes	0.00308854
HTP0668A	T21	MS1	Female	29.7	Intermediate monocytes	0.00814577
HTP0669B	Control	D21	Female	14.6	Intermediate monocytes	0.00364853
HTP0672A	T21	MS1	Male	17.2	Intermediate monocytes	0.00157882
HTP0676A	T21	MS1	Female	19.3	Intermediate monocytes	0.00730817
HTP0706A	T21	MS3	Female	22.8	Intermediate monocytes	0.0147319
HTP0708A	T21	MS1	Male	17	Intermediate monocytes	0.00627379

## Sheet: 7D
SampleID	Karyotype	subtype	Sex	Age	cluster	proportion_subset
HTP0001B2	Control	D21	Female	25.8	T cells	0.34911
HTP0005A3	T21	MS1	Male	36.5	T cells	0.325313
HTP0012A2	T21	MS1	Female	44	T cells	0.177805
HTP0015A4	T21	MS2	Male	31.2	T cells	0.240926
HTP0017A4	T21	MS3	Female	23.6	T cells	0.257566
HTP0018B3	Control	D21	Female	57	T cells	0.252232
HTP0019B2	Control	D21	Female	56.9	T cells	0.197293
HTP0022B2	Control	D21	Female	43.2	T cells	0.239535
HTP0023A2	T21	MS2	Female	36.2	T cells	0.31775
HTP0025A3	T21	MS2	Female	25.7	T cells	0.229054
HTP0026B2	Control	D21	Female	55.6	T cells	0.308488
HTP0034B3	Control	D21	Female	25.1	T cells	0.196724
HTP0035B3	Control	D21	Female	28.6	T cells	0.158086
HTP0036A2	T21	MS1	Female	32.1	T cells	0.144888
HTP0040B3	Control	D21	Female	28.9	T cells	0.31416
HTP0042B2	Control	D21	Male	36.2	T cells	0.22651
HTP0043B2	Control	D21	Male	38.2	T cells	0.225651
HTP0044B2	Control	D21	Male	35.8	T cells	0.158253
HTP0047B2	Control	D21	Male	38.7	T cells	0.181776
HTP0048B2	Control	D21	Female	39.4	T cells	0.254612
HTP0050A3	T21	MS3	Female	22.8	T cells	0.171735
HTP0052A2	T21	MS1	Female	29.9	T cells	0.19941
HTP0053A2	T21	MS1	Female	26.3	T cells	0.142018
HTP0054A2	T21	MS3	Male	21.7	T cells	0.186865
HTP0055B2	Control	D21	Male	37	T cells	0.259003
HTP0057B2	Control	D21	Female	34.8	T cells	0.1762
HTP0058B2	Control	D21	Male	33.8	T cells	0.162779
HTP0059B2	Control	D21	Male	24.7	T cells	0.196663
HTP0061B2	Control	D21	Female	22.2	T cells	0.290241
HTP0062B2	Control	D21	Female	20.5	T cells	0.174322
HTP0066A2	T21	MS1	Male	14.7	T cells	0.311777
HTP0067B2	Control	D21	Male	20.5	T cells	0.153441
HTP0070A3	T21	MS3	Male	24.9	T cells	0.284902
HTP0073A2	T21	MS3	Male	54.7	T cells	0.136833
HTP0077B2	Control	D21	Male	43.3	T cells	0.235967
HTP0078B2	Control	D21	Male	27.7	T cells	0.101892
HTP0079B2	Control	D21	Male	28.4	T cells	0.300485
HTP0080A2	T21	MS1	Female	34.8	T cells	0.159702
HTP0084A2	T21	MS2	Male	35	T cells	0.210593
HTP0085B2	Control	D21	Male	33.7	T cells	0.185248
HTP0087B2	Control	D21	Male	55.4	T cells	0.180577
HTP0090B2	Control	D21	Male	24.8	T cells	0.201659
HTP0092B2	Control	D21	Female	25.2	T cells	0.172774
HTP0095B2	Control	D21	Female	37.7	T cells	0.104548
HTP0096B2	Control	D21	Male	25.6	T cells	0.173416
HTP0098B2	Control	D21	Female	54.9	T cells	0.207482
HTP0100B2	Control	D21	Female	33.5	T cells	0.191746
HTP0101A2	T21	MS3	Female	31.3	T cells	0.0690012
HTP0103A2	T21	MS1	Female	1.6	T cells	0.358958
HTP0104B2	Control	D21	Female	36.6	T cells	0.259753
HTP0105B3	Control	D21	Female	30	T cells	0.261464
HTP0107A3	T21	MS2	Female	33.7	T cells	0.162804
HTP0109A3	T21	MS1	Female	49	T cells	0.179597
HTP0111B2	Control	D21	Female	44.5	T cells	0.185607
HTP0112A3	T21	MS3	Female	36	T cells	0.134067
HTP0116A2	T21	MS1	Male	10.9	T cells	0.212676
HTP0119A	T21	MS1	Female	50.9	T cells	0.196467
HTP0126B2	Control	D21	Female	48	T cells	0.199093
HTP0127B2	Control	D21	Female	8.2	T cells	0.327755
HTP0147B	Control	D21	Female	38.6	T cells	0.249349
HTP0148B2	Control	D21	Male	41.7	T cells	0.166282
HTP0149B	Control	D21	Female	53.2	T cells	0.244206
HTP0151A	T21	MS3	Male	27.4	T cells	0.0852298
HTP0198A3	T21	MS2	Male	36.3	T cells	0.240846
HTP0202B	Control	D21	Male	61.3	T cells	0.145171
HTP0204A	T21	MS2	Male	13.1	T cells	0.238106
HTP0206B	Control	D21	Male	15.8	T cells	0.238647
HTP0207A4	T21	MS1	Female	25.2	T cells	0.204997
HTP0211A3	T21	MS2	Male	29.7	T cells	0.235114
HTP0213A3	T21	MS2	Male	46.3	T cells	0.187006
HTP0214B2	Control	D21	Female	21.6	T cells	0.13661
HTP0216B2	Control	D21	Female	17.2	T cells	0.164188
HTP0219A2	T21	MS2	Female	19.5	T cells	0.245942
HTP0226A3	T21	MS1	Male	52.4	T cells	0.111896
HTP0230A2	T21	MS3	Female	39.6	T cells	0.153844
HTP0236A2	T21	MS1	Male	11.3	T cells	0.239628
HTP0238A3	T21	MS2	Male	41.5	T cells	0.212678
HTP0241A2	T21	MS3	Female	17.9	T cells	0.177869
HTP0242B3	Control	D21	Female	20.3	T cells	0.120459
HTP0243A3	T21	MS3	Female	15.1	T cells	0.191415
HTP0247A2	T21	MS3	Male	22.5	T cells	0.125812
HTP0249A2	T21	MS2	Female	34	T cells	0.19493
HTP0251A2	T21	MS3	Female	34.3	T cells	0.237081
HTP0254A2	T21	MS2	Male	33.8	T cells	0.309662
HTP0259A2	T21	MS3	Female	32.6	T cells	0.0612994
HTP0261A2	T21	MS1	Male	22.9	T cells	0.288398
HTP0262A2	T21	MS3	Female	14.3	T cells	0.119738
HTP0263A2	T21	MS2	Female	12.4	T cells	0.072201
HTP0277A3	T21	MS1	Female	37.2	T cells	0.2634
HTP0288B	Control	D21	Male	9.2	T cells	0.310844
HTP0289B	Control	D21	Male	7.1	T cells	0.40042
HTP0293A	T21	MS3	Male	6.2	T cells	0.144757
HTP0294B	Control	D21	Male	4.2	T cells	0.322189
HTP0295A	T21	MS3	Male	51.2	T cells	0.0923676
HTP0296A	T21	MS3	Male	55.1	T cells	0.108987
HTP0298A	T21	MS1	Female	25.8	T cells	0.233364
HTP0300A	T21	MS1	Female	30.8	T cells	0.205995
HTP0301A3	T21	MS2	Female	24	T cells	0.284556
HTP0306A	T21	MS3	Male	23.2	T cells	0.129475
HTP0310A	T21	MS2	Male	10.8	T cells	0.126145
HTP0312A2	T21	MS1	Female	35.7	T cells	0.199992
HTP0316B	Control	D21	Female	29.6	T cells	0.250259
HTP0318A3	T21	MS1	Male	30.5	T cells	0.349721
HTP0320A2	T21	MS3	Female	33.7	T cells	0.0980215
HTP0321A	T21	MS3	Female	14	T cells	0.0932848
HTP0322B	Control	D21	Male	29	T cells	0.112321
HTP0323A	T21	MS3	Male	3.8	T cells	0.189871
HTP0324A2	T21	MS1	Male	22	T cells	0.176102
HTP0326A	T21	MS2	Female	30.2	T cells	0.0920474
HTP0328A	T21	MS2	Female	41.2	T cells	0.0849431
HTP0329A2	T21	MS3	Female	19.5	T cells	0.087779
HTP0330A	T21	MS1	Male	6.1	T cells	0.218249
HTP0331A	T21	MS3	Male	23.1	T cells	0.125279
HTP0332A	T21	MS2	Male	24.4	T cells	0.148229
HTP0333A2	T21	MS3	Female	30.3	T cells	0.138504
HTP0334A2	T21	MS1	Male	44.1	T cells	0.181543
HTP0335A2	T21	MS2	Female	57.6	T cells	0.387369
HTP0336A	T21	MS1	Female	8.7	T cells	0.258944
HTP0337A	T21	MS3	Male	22.2	T cells	0.145254
HTP0340A	T21	MS3	Female	18.6	T cells	0.112986
HTP0341A	T21	MS1	Male	2.6	T cells	0.338037
HTP0342A	T21	MS1	Female	13.6	T cells	0.414625
HTP0343B	Control	D21	Male	46.2	T cells	0.245398
HTP0345A	T21	MS3	Female	52.7	T cells	0.101479
HTP0346B	Control	D21	Female	37.1	T cells	0.116972
HTP0347B	Control	D21	Female	14	T cells	0.153496
HTP0348A	T21	MS2	Female	17.2	T cells	0.133289
HTP0349B	Control	D21	Female	10	T cells	0.141493
HTP0351A	T21	MS2	Male	27	T cells	0.121354
HTP0352B	Control	D21	Male	43.2	T cells	0.110522
HTP0354A	T21	MS1	Male	6	T cells	0.222492
HTP0355B	Control	D21	Male	12.3	T cells	0.155548
HTP0357A	T21	MS1	Male	3.8	T cells	0.356055
HTP0361B2	Control	D21	Male	11.5	T cells	0.219954
HTP0364A	T21	MS3	Male	13.7	T cells	0.117433
HTP0367A	T21	MS1	Male	13.6	T cells	0.283167
HTP0368A	T21	MS1	Male	15.2	T cells	0.369334
HTP0370A	T21	MS1	Male	20.2	T cells	0.254516
HTP0373A	T21	MS1	Male	56.7	T cells	0.20607
HTP0374A	T21	MS2	Male	25.5	T cells	0.361537
HTP0375A	T21	MS1	Female	10.9	T cells	0.311547
HTP0376B	Control	D21	Female	24	T cells	0.344096
HTP0378A	T21	MS3	Female	31.4	T cells	0.109803
HTP0379A	T21	MS1	Female	35.4	T cells	0.178373
HTP0380A	T21	MS2	Male	25.8	T cells	0.212524
HTP0381A	T21	MS2	Male	25.4	T cells	0.29657
HTP0382A	T21	MS3	Male	39.5	T cells	0.127004
HTP0384A	T21	MS3	Female	27.8	T cells	0.185029
HTP0385A	T21	MS3	Male	25.6	T cells	0.155168
HTP0386A	T21	MS2	Male	6.8	T cells	0.391558
HTP0387A	T21	MS1	Female	33.3	T cells	0.130608
HTP0388A	T21	MS1	Female	37.5	T cells	0.233184
HTP0389A	T21	MS1	Female	20.1	T cells	0.184993
HTP0390A	T21	MS3	Female	15.5	T cells	0.159839
HTP0391A	T21	MS1	Male	26.8	T cells	0.183684
HTP0392A	T21	MS3	Male	32.4	T cells	0.130526
HTP0393A	T21	MS2	Female	39.8	T cells	0.184531
HTP0394A	T21	MS2	Female	23.6	T cells	0.300088
HTP0395A	T21	MS2	Male	35.2	T cells	0.257107
HTP0396A	T21	MS3	Male	15.9	T cells	0.0810447
HTP0397A	T21	MS1	Male	38.7	T cells	0.115134
HTP0398A	T21	MS2	Female	17.5	T cells	0.281954
HTP0399A2	T21	MS3	Male	33.1	T cells	0.0983205
HTP0400A	T21	MS1	Male	14.9	T cells	0.260158
HTP0401A	T21	MS3	Female	34.6	T cells	0.138793
HTP0402A	T21	MS1	Male	35.9	T cells	0.199582
HTP0403A	T21	MS3	Male	13.4	T cells	0.153838
HTP0404A	T21	MS3	Female	12.5	T cells	0.0903528
HTP0405A	T21	MS3	Male	26.1	T cells	0.154593
HTP0406A	T21	MS2	Female	9.2	T cells	0.295846
HTP0407A	T21	MS3	Male	43.5	T cells	0.179872
HTP0408A	T21	MS1	Male	40.6	T cells	0.126745
HTP0409A	T21	MS2	Female	21.2	T cells	0.179613
HTP0410A	T21	MS2	Male	24	T cells	0.166964
HTP0411A	T21	MS3	Female	18.7	T cells	0.127088
HTP0412A	T21	MS3	Male	20.7	T cells	0.164829
HTP0413A	T21	MS2	Female	22.5	T cells	0.309051
HTP0414A	T21	MS3	Female	21.8	T cells	0.17648
HTP0415A	T21	MS3	Female	8.3	T cells	0.0577992
HTP0418A	T21	MS1	Male	3.8	T cells	0.27851
HTP0419A	T21	MS1	Male	20.8	T cells	0.19134
HTP0420A	T21	MS1	Male	6.4	T cells	0.307879
HTP0421A	T21	MS3	Male	13.7	T cells	0.199543
HTP0423A	T21	MS2	Male	23.9	T cells	0.186776
HTP0424A	T21	MS2	Female	4	T cells	0.11077
HTP0425A	T21	MS2	Male	19.1	T cells	0.267641
HTP0426A	T21	MS3	Male	17.5	T cells	0.241937
HTP0428A	T21	MS2	Male	27.5	T cells	0.232421
HTP0429B	Control	D21	Female	11.5	T cells	0.132348
HTP0430A	T21	MS2	Male	13.9	T cells	0.299821
HTP0431A2	T21	MS2	Female	20.9	T cells	0.298762
HTP0434A	T21	MS3	Female	25.9	T cells	0.128151
HTP0435A2	T21	MS1	Male	36.2	T cells	0.192453
HTP0436A	T21	MS3	Female	32.8	T cells	0.149746
HTP0437A	T21	MS2	Male	24.9	T cells	0.161731
HTP0438A	T21	MS1	Female	19.9	T cells	0.20202
HTP0439A2	T21	MS3	Male	40.8	T cells	0.113837
HTP0440A	T21	MS2	Male	20.9	T cells	0.181031
HTP0442A2	T21	MS1	Female	9.5	T cells	0.198993
HTP0443A2	T21	MS3	Male	17.9	T cells	0.110812
HTP0444B2	Control	D21	Female	9.9	T cells	0.184438
HTP0445A	T21	MS2	Female	38.8	T cells	0.21438
HTP0446A	T21	MS1	Female	31.7	T cells	0.179711
HTP0447B2	Control	D21	Female	16.5	T cells	0.182982
HTP0448A	T21	MS2	Male	21.5	T cells	0.249863
HTP0449A	T21	MS2	Male	20.8	T cells	0.198127
HTP0450A	T21	MS1	Male	15.4	T cells	0.248845
HTP0451A	T21	MS1	Male	32.5	T cells	0.146238
HTP0452A	T21	MS2	Female	16.6	T cells	0.208529
HTP0454A	T21	MS3	Male	21.7	T cells	0.189393
HTP0455B	Control	D21	Female	7.3	T cells	0.320979
HTP0456A	T21	MS2	Male	7.3	T cells	0.22887
HTP0457B	Control	D21	Female	7.3	T cells	0.327916
HTP0458A	T21	MS3	Male	20	T cells	0.137035
HTP0459A	T21	MS1	Male	13.7	T cells	0.100738
HTP0460A	T21	MS1	Male	20.3	T cells	0.22893
HTP0461A	T21	MS1	Female	12.5	T cells	0.401417
HTP0462A	T21	MS1	Male	38.6	T cells	0.169455
HTP0463A	T21	MS1	Female	28.3	T cells	0.297792
HTP0464A	T21	MS3	Male	22.7	T cells	0.184298
HTP0465A	T21	MS3	Female	6.8	T cells	0.0923582
HTP0466B	Control	D21	Female	10.9	T cells	0.339623
HTP0467A	T21	MS2	Female	32.5	T cells	0.241609
HTP0468A2	T21	MS2	Male	29.7	T cells	0.322493
HTP0469A	T21	MS2	Female	16.7	T cells	0.282416
HTP0471A	T21	MS1	Female	9	T cells	0.208955
HTP0487A	T21	MS2	Male	4.6	T cells	0.26656
HTP0488A	T21	MS1	Male	5.4	T cells	0.314152
HTP0491A	T21	MS1	Male	6.5	T cells	0.334598
HTP0492B	Control	D21	Male	4.8	T cells	0.290759
HTP0493B	Control	D21	Male	8.7	T cells	0.239802
HTP0494A	T21	MS2	Female	7.1	T cells	0.346631
HTP0495B	Control	D21	Female	4.5	T cells	0.227439
HTP0497B	Control	D21	Male	54.4	T cells	0.132961
HTP0498B	Control	D21	Male	11.9	T cells	0.223522
HTP0501A	T21	MS3	Male	4	T cells	0.124826
HTP0502B	Control	D21	Male	27.1	T cells	0.184617
HTP0506B	Control	D21	Male	31.2	T cells	0.140377
HTP0508B2	Control	D21	Male	29.9	T cells	0.130815
HTP0510A	T21	MS1	Female	23	T cells	0.222896
HTP0512A	T21	MS3	Male	30	T cells	0.121375
HTP0515A	T21	MS3	Male	13.1	T cells	0.133216
HTP0516A	T21	MS1	Male	39.1	T cells	0.176205
HTP0517A	T21	MS2	Male	2.7	T cells	0.312407
HTP0519A	T21	MS1	Male	2	T cells	0.317588
HTP0523B	Control	D21	Female	23.3	T cells	0.235383
HTP0524B	Control	D21	Male	24.5	T cells	0.137647
HTP0525A	T21	MS1	Female	34.2	T cells	0.188996
HTP0527B	Control	D21	Male	7.4	T cells	0.318947
HTP0530A	T21	MS3	Female	39.6	T cells	0.163747
HTP0534A	T21	MS1	Male	36.9	T cells	0.125121
HTP0535A	T21	MS3	Male	23.6	T cells	0.100562
HTP0537A	T21	MS2	Female	51.9	T cells	0.0978931
HTP0538A	T21	MS3	Male	28.4	T cells	0.150376
HTP0539A	T21	MS2	Female	42.8	T cells	0.133893
HTP0540A	T21	MS1	Female	14.5	T cells	0.222117
HTP0541A	T21	MS2	Male	29.7	T cells	0.341319
HTP0542A	T21	MS2	Male	27.8	T cells	0.208357
HTP0543A	T21	MS2	Male	36.9	T cells	0.211078
HTP0544A	T21	MS2	Male	38.1	T cells	0.236393
HTP0545A	T21	MS1	Male	18.1	T cells	0.1151
HTP0546A	T21	MS2	Female	51.4	T cells	0.16921
HTP0547A	T21	MS2	Female	26	T cells	0.279158
HTP0548A	T21	MS3	Female	46.2	T cells	0.105041
HTP0549A	T21	MS3	Female	20.6	T cells	0.135975
HTP0550A	T21	MS1	Female	15.2	T cells	0.286328
HTP0551B	Control	D21	Female	18	T cells	0.142807
HTP0552A	T21	MS2	Male	17	T cells	0.206704
HTP0553A	T21	MS2	Female	18.2	T cells	0.23517
HTP0554A	T21	MS2	Male	23.1	T cells	0.240803
HTP0555B	Control	D21	Female	47.3	T cells	0.246163
HTP0556A	T21	MS2	Male	28.3	T cells	0.10791
HTP0557B	Control	D21	Female	40.1	T cells	0.201381
HTP0559B	Control	D21	Male	10.8	T cells	0.221463
HTP0560A	T21	MS2	Male	50.1	T cells	0.172446
HTP0561A	T21	MS3	Male	13.7	T cells	0.199972
HTP0563A	T21	MS2	Female	8.7	T cells	0.323087
HTP0564A	T21	MS1	Male	14.2	T cells	0.193461
HTP0565A	T21	MS2	Male	22.5	T cells	0.185624
HTP0566A	T21	MS2	Male	13.7	T cells	0.346107
HTP0567B	Control	D21	Female	23	T cells	0.175623
HTP0568A	T21	MS2	Male	28.3	T cells	0.248375
HTP0569A	T21	MS2	Male	22.9	T cells	0.418545
HTP0570A	T21	MS3	Male	38.8	T cells	0.109817
HTP0571A	T21	MS3	Male	13.1	T cells	0.107697
HTP0572A	T21	MS3	Male	24.4	T cells	0.169818
HTP0573B	Control	D21	Male	19.1	T cells	0.119278
HTP0574A	T21	MS3	Male	42.4	T cells	0.139741
HTP0575A	T21	MS2	Female	17.2	T cells	0.272067
HTP0576B	Control	D21	Female	11.2	T cells	0.278869
HTP0577A	T21	MS2	Female	28.4	T cells	0.226035
HTP0578A	T21	MS1	Male	25.7	T cells	0.264185
HTP0580A	T21	MS1	Female	31.8	T cells	0.185889
HTP0581A	T21	MS2	Male	30.6	T cells	0.0924899
HTP0582B	Control	D21	Female	33.1	T cells	0.164333
HTP0583A	T21	MS1	Female	6.2	T cells	0.238498
HTP0584A	T21	MS2	Male	29.3	T cells	0.220664
HTP0585A	T21	MS3	Female	16.5	T cells	0.124968
HTP0586A	T21	MS3	Male	31.9	T cells	0.127272
HTP0587A	T21	MS2	Male	4.3	T cells	0.259265
HTP0588A	T21	MS1	Female	19.2	T cells	0.23379
HTP0589A	T21	MS3	Female	19	T cells	0.122344
HTP0590A	T21	MS3	Male	16.8	T cells	0.206344
HTP0591A	T21	MS2	Male	31.9	T cells	0.2413
HTP0593A	T21	MS2	Male	11.7	T cells	0.211922
HTP0594A	T21	MS1	Male	30.1	T cells	0.214282
HTP0595B	Control	D21	Female	34.3	T cells	0.144296
HTP0596A	T21	MS2	Female	28.3	T cells	0.156773
HTP0599A	T21	MS3	Female	36.6	T cells	0.137941
HTP0600A	T21	MS3	Male	10.8	T cells	0.103769
HTP0602A	T21	MS3	Female	13.5	T cells	0.239961
HTP0603A	T21	MS1	Female	12.7	T cells	0.174598
HTP0604A	T21	MS3	Female	26.6	T cells	0.128114
HTP0605A	T21	MS3	Male	17.5	T cells	0.161382
HTP0607A	T21	MS2	Male	23.9	T cells	0.283665
HTP0608A	T21	MS1	Female	32.5	T cells	0.145596
HTP0611A	T21	MS1	Female	23.9	T cells	0.38573
HTP0612A	T21	MS1	Male	11.4	T cells	0.324681
HTP0613A	T21	MS3	Female	10.3	T cells	0.176511
HTP0615B	Control	D21	Male	9.2	T cells	0.336422
HTP0616A	T21	MS3	Male	19	T cells	0.0975701
HTP0617A	T21	MS3	Male	30.5	T cells	0.121473
HTP0618A	T21	MS3	Female	37	T cells	0.14646
HTP0619A	T21	MS3	Female	37	T cells	0.153388
HTP0620A	T21	MS3	Female	19.6	T cells	0.219151
HTP0621A	T21	MS2	Female	21.4	T cells	0.213703
HTP0622A	T21	MS2	Female	26	T cells	0.18579
HTP0623A	T21	MS2	Female	28.1	T cells	0.263414
HTP0624A	T21	MS2	Female	28.1	T cells	0.254718
HTP0625A	T21	MS1	Male	40.1	T cells	0.243916
HTP0626A	T21	MS2	Male	14.2	T cells	0.256385
HTP0627A	T21	MS3	Female	21.1	T cells	0.0910015
HTP0628B	Control	D21	Female	4.8	T cells	0.292985
HTP0629A	T21	MS1	Female	7	T cells	0.286986
HTP0630A	T21	MS2	Male	39.9	T cells	0.199637
HTP0631A	T21	MS1	Female	33	T cells	0.286866
HTP0632A	T21	MS2	Female	26.4	T cells	0.179267
HTP0633A	T21	MS1	Male	33.1	T cells	0.240782
HTP0634A	T21	MS2	Male	20.4	T cells	0.189654
HTP0637A	T21	MS3	Female	20.1	T cells	0.153009
HTP0638A	T21	MS3	Female	32.7	T cells	0.0404653
HTP0639A	T21	MS1	Male	27.3	T cells	0.113194
HTP0641A	T21	MS1	Male	46.6	T cells	0.10863
HTP0642A	T21	MS3	Female	25.2	T cells	0.100277
HTP0643A	T21	MS3	Male	29.7	T cells	0.0870514
HTP0644A	T21	MS3	Male	28.7	T cells	0.15029
HTP0645A	T21	MS1	Male	28.4	T cells	0.210556
HTP0646A	T21	MS3	Male	17.1	T cells	0.0639915
HTP0647A	T21	MS1	Male	7	T cells	0.181252
HTP0648B	Control	D21	Male	11.9	T cells	0.311508
HTP0649B	Control	D21	Female	44.6	T cells	0.27262
HTP0650A	T21	MS1	Female	45.7	T cells	0.301024
HTP0651A	T21	MS3	Male	31.2	T cells	0.201748
HTP0652A	T21	MS1	Female	35.1	T cells	0.244214
HTP0653B	Control	D21	Male	13.9	T cells	0.12804
HTP0654A	T21	MS1	Female	26.9	T cells	0.184838
HTP0655B	Control	D21	Male	15.8	T cells	0.134841
HTP0657A	T21	MS3	Male	16.9	T cells	0.159722
HTP0658A	T21	MS1	Male	15.3	T cells	0.175458
HTP0659A	T21	MS1	Female	36.5	T cells	0.204337
HTP0660A	T21	MS1	Male	13	T cells	0.249953
HTP0661A	T21	MS1	Male	28.4	T cells	0.265731
HTP0662A	T21	MS1	Female	26.1	T cells	0.196324
HTP0663A	T21	MS3	Female	20.5	T cells	0.0981139
HTP0664A	T21	MS2	Female	29.4	T cells	0.189547
HTP0665A	T21	MS1	Female	23.4	T cells	0.131978
HTP0666A	T21	MS3	Male	17.4	T cells	0.107775
HTP0667A	T21	MS2	Male	24.1	T cells	0.280769
HTP0668A	T21	MS1	Female	29.7	T cells	0.231837
HTP0669B	Control	D21	Female	14.6	T cells	0.149467
HTP0672A	T21	MS1	Male	17.2	T cells	0.15223
HTP0676A	T21	MS1	Female	19.3	T cells	0.305774
HTP0706A	T21	MS3	Female	22.8	T cells	0.0390348
HTP0708A	T21	MS1	Male	17	T cells	0.250969

## Sheet: 7E
SampleID	Karyotype	subtype	Sex	Age	cluster	proportion_subset
HTP0001B2	Control	D21	Female	25.8	B cells	0.0635088
HTP0005A3	T21	MS1	Male	36.5	B cells	0.00721199
HTP0012A2	T21	MS1	Female	44	B cells	0.0141923
HTP0015A4	T21	MS2	Male	31.2	B cells	0.00815219
HTP0017A4	T21	MS3	Female	23.6	B cells	0.0189576
HTP0018B3	Control	D21	Female	57	B cells	0.0350532
HTP0019B2	Control	D21	Female	56.9	B cells	0.0228519
HTP0022B2	Control	D21	Female	43.2	B cells	0.0325956
HTP0023A2	T21	MS2	Female	36.2	B cells	0.0235293
HTP0025A3	T21	MS2	Female	25.7	B cells	0.0160531
HTP0026B2	Control	D21	Female	55.6	B cells	0.0345404
HTP0034B3	Control	D21	Female	25.1	B cells	0.0458556
HTP0035B3	Control	D21	Female	28.6	B cells	0.021018
HTP0036A2	T21	MS1	Female	32.1	B cells	0.0177389
HTP0040B3	Control	D21	Female	28.9	B cells	0.0371448
HTP0042B2	Control	D21	Male	36.2	B cells	0.0742341
HTP0043B2	Control	D21	Male	38.2	B cells	0.0455665
HTP0044B2	Control	D21	Male	35.8	B cells	0.0168356
HTP0047B2	Control	D21	Male	38.7	B cells	0.0262
HTP0048B2	Control	D21	Female	39.4	B cells	0.0423288
HTP0050A3	T21	MS3	Female	22.8	B cells	0.0211412
HTP0052A2	T21	MS1	Female	29.9	B cells	0.0275611
HTP0053A2	T21	MS1	Female	26.3	B cells	0.00427285
HTP0054A2	T21	MS3	Male	21.7	B cells	0.015769
HTP0055B2	Control	D21	Male	37	B cells	0.0352089
HTP0057B2	Control	D21	Female	34.8	B cells	0.0427754
HTP0058B2	Control	D21	Male	33.8	B cells	0.034346
HTP0059B2	Control	D21	Male	24.7	B cells	0.0457162
HTP0061B2	Control	D21	Female	22.2	B cells	0.0307865
HTP0062B2	Control	D21	Female	20.5	B cells	0.0178685
HTP0066A2	T21	MS1	Male	14.7	B cells	0.0535489
HTP0067B2	Control	D21	Male	20.5	B cells	0.0261039
HTP0070A3	T21	MS3	Male	24.9	B cells	0.0189111
HTP0073A2	T21	MS3	Male	54.7	B cells	0.00700401
HTP0077B2	Control	D21	Male	43.3	B cells	0.0641183
HTP0078B2	Control	D21	Male	27.7	B cells	0.0107154
HTP0079B2	Control	D21	Male	28.4	B cells	0.0162555
HTP0080A2	T21	MS1	Female	34.8	B cells	0.0503916
HTP0084A2	T21	MS2	Male	35	B cells	0.0121132
HTP0085B2	Control	D21	Male	33.7	B cells	0.0330979
HTP0087B2	Control	D21	Male	55.4	B cells	0.0371264
HTP0090B2	Control	D21	Male	24.8	B cells	0.0384748
HTP0092B2	Control	D21	Female	25.2	B cells	0.0352964
HTP0095B2	Control	D21	Female	37.7	B cells	0.0185315
HTP0096B2	Control	D21	Male	25.6	B cells	0.0306704
HTP0098B2	Control	D21	Female	54.9	B cells	0.0529183
HTP0100B2	Control	D21	Female	33.5	B cells	0.0197036
HTP0101A2	T21	MS3	Female	31.3	B cells	0.00575934
HTP0103A2	T21	MS1	Female	1.6	B cells	0.0866668
HTP0104B2	Control	D21	Female	36.6	B cells	0.0420652
HTP0105B3	Control	D21	Female	30	B cells	0.0258539
HTP0107A3	T21	MS2	Female	33.7	B cells	0.0118028
HTP0109A3	T21	MS1	Female	49	B cells	0.00899324
HTP0111B2	Control	D21	Female	44.5	B cells	0.0160772
HTP0112A3	T21	MS3	Female	36	B cells	0.0080199
HTP0116A2	T21	MS1	Male	10.9	B cells	0.0669409
HTP0119A	T21	MS1	Female	50.9	B cells	0.00940118
HTP0126B2	Control	D21	Female	48	B cells	0.0667418
HTP0127B2	Control	D21	Female	8.2	B cells	0.0417758
HTP0147B	Control	D21	Female	38.6	B cells	0.0380207
HTP0148B2	Control	D21	Male	41.7	B cells	0.0229397
HTP0149B	Control	D21	Female	53.2	B cells	0.0436978
HTP0151A	T21	MS3	Male	27.4	B cells	0.00684442
HTP0198A3	T21	MS2	Male	36.3	B cells	0.00495659
HTP0202B	Control	D21	Male	61.3	B cells	0.0287199
HTP0204A	T21	MS2	Male	13.1	B cells	0.032208
HTP0206B	Control	D21	Male	15.8	B cells	0.0516075
HTP0207A4	T21	MS1	Female	25.2	B cells	0.0140658
HTP0211A3	T21	MS2	Male	29.7	B cells	0.0510079
HTP0213A3	T21	MS2	Male	46.3	B cells	0.0144949
HTP0214B2	Control	D21	Female	21.6	B cells	0.0199381
HTP0216B2	Control	D21	Female	17.2	B cells	0.0179229
HTP0219A2	T21	MS2	Female	19.5	B cells	0.0261453
HTP0226A3	T21	MS1	Male	52.4	B cells	0.00644135
HTP0230A2	T21	MS3	Female	39.6	B cells	0.0183147
HTP0236A2	T21	MS1	Male	11.3	B cells	0.0477536
HTP0238A3	T21	MS2	Male	41.5	B cells	0.014094
HTP0241A2	T21	MS3	Female	17.9	B cells	0.00760017
HTP0242B3	Control	D21	Female	20.3	B cells	0.0154964
HTP0243A3	T21	MS3	Female	15.1	B cells	0.0180281
HTP0247A2	T21	MS3	Male	22.5	B cells	0.0061311
HTP0249A2	T21	MS2	Female	34	B cells	0.00724566
HTP0251A2	T21	MS3	Female	34.3	B cells	0.00620261
HTP0254A2	T21	MS2	Male	33.8	B cells	0.0180882
HTP0259A2	T21	MS3	Female	32.6	B cells	0.012629
HTP0261A2	T21	MS1	Male	22.9	B cells	0.0231415
HTP0262A2	T21	MS3	Female	14.3	B cells	0.0147997
HTP0263A2	T21	MS2	Female	12.4	B cells	0.0210872
HTP0277A3	T21	MS1	Female	37.2	B cells	0.0236996
HTP0288B	Control	D21	Male	9.2	B cells	0.0726842
HTP0289B	Control	D21	Male	7.1	B cells	0.0823283
HTP0293A	T21	MS3	Male	6.2	B cells	0.0294681
HTP0294B	Control	D21	Male	4.2	B cells	0.0554572
HTP0295A	T21	MS3	Male	51.2	B cells	0.00404813
HTP0296A	T21	MS3	Male	55.1	B cells	0.0126977
HTP0298A	T21	MS1	Female	25.8	B cells	0.0272846
HTP0300A	T21	MS1	Female	30.8	B cells	0.0132427
HTP0301A3	T21	MS2	Female	24	B cells	0.0242224
HTP0306A	T21	MS3	Male	23.2	B cells	0.00652936
HTP0310A	T21	MS2	Male	10.8	B cells	0.0171784
HTP0312A2	T21	MS1	Female	35.7	B cells	0.0389662
HTP0316B	Control	D21	Female	29.6	B cells	0.047253
HTP0318A3	T21	MS1	Male	30.5	B cells	0.0324535
HTP0320A2	T21	MS3	Female	33.7	B cells	0.00734413
HTP0321A	T21	MS3	Female	14	B cells	0.0548387
HTP0322B	Control	D21	Male	29	B cells	0.0254792
HTP0323A	T21	MS3	Male	3.8	B cells	0.0419634
HTP0324A2	T21	MS1	Male	22	B cells	0.0179099
HTP0326A	T21	MS2	Female	30.2	B cells	0.00778201
HTP0328A	T21	MS2	Female	41.2	B cells	0.00576273
HTP0329A2	T21	MS3	Female	19.5	B cells	0.0192451
HTP0330A	T21	MS1	Male	6.1	B cells	0.0398587
HTP0331A	T21	MS3	Male	23.1	B cells	0.00934301
HTP0332A	T21	MS2	Male	24.4	B cells	0.0240965
HTP0333A2	T21	MS3	Female	30.3	B cells	0.011768
HTP0334A2	T21	MS1	Male	44.1	B cells	0.00731894
HTP0335A2	T21	MS2	Female	57.6	B cells	0.0223479
HTP0336A	T21	MS1	Female	8.7	B cells	0.0595231
HTP0337A	T21	MS3	Male	22.2	B cells	0.00651672
HTP0340A	T21	MS3	Female	18.6	B cells	0.0246579
HTP0341A	T21	MS1	Male	2.6	B cells	0.0718597
HTP0342A	T21	MS1	Female	13.6	B cells	0.0111898
HTP0343B	Control	D21	Male	46.2	B cells	0.0169245
HTP0345A	T21	MS3	Female	52.7	B cells	0.0193143
HTP0346B	Control	D21	Female	37.1	B cells	0.0345551
HTP0347B	Control	D21	Female	14	B cells	0.0265776
HTP0348A	T21	MS2	Female	17.2	B cells	0.0208956
HTP0349B	Control	D21	Female	10	B cells	0.0473524
HTP0351A	T21	MS2	Male	27	B cells	0.00520985
HTP0352B	Control	D21	Male	43.2	B cells	0.0159772
HTP0354A	T21	MS1	Male	6	B cells	0.0506215
HTP0355B	Control	D21	Male	12.3	B cells	0.0427919
HTP0357A	T21	MS1	Male	3.8	B cells	0.0558218
HTP0361B2	Control	D21	Male	11.5	B cells	0.0265796
HTP0364A	T21	MS3	Male	13.7	B cells	0.0107827
HTP0367A	T21	MS1	Male	13.6	B cells	0.0152118
HTP0368A	T21	MS1	Male	15.2	B cells	0.0290299
HTP0370A	T21	MS1	Male	20.2	B cells	0.0052805
HTP0373A	T21	MS1	Male	56.7	B cells	0.00323937
HTP0374A	T21	MS2	Male	25.5	B cells	0.0041045
HTP0375A	T21	MS1	Female	10.9	B cells	0.0354276
HTP0376B	Control	D21	Female	24	B cells	0.0313005
HTP0378A	T21	MS3	Female	31.4	B cells	0.00759724
HTP0379A	T21	MS1	Female	35.4	B cells	0.00349926
HTP0380A	T21	MS2	Male	25.8	B cells	0.0326973
HTP0381A	T21	MS2	Male	25.4	B cells	0.0197597
HTP0382A	T21	MS3	Male	39.5	B cells	0.014298
HTP0384A	T21	MS3	Female	27.8	B cells	0.0249596
HTP0385A	T21	MS3	Male	25.6	B cells	0.0106417
HTP0386A	T21	MS2	Male	6.8	B cells	0.0267121
HTP0387A	T21	MS1	Female	33.3	B cells	0.0218432
HTP0388A	T21	MS1	Female	37.5	B cells	0.00795608
HTP0389A	T21	MS1	Female	20.1	B cells	0.00719304
HTP0390A	T21	MS3	Female	15.5	B cells	0.0172505
HTP0391A	T21	MS1	Male	26.8	B cells	0.0423071
HTP0392A	T21	MS3	Male	32.4	B cells	0.0141041
HTP0393A	T21	MS2	Female	39.8	B cells	0.0198354
HTP0394A	T21	MS2	Female	23.6	B cells	0.0119288
HTP0395A	T21	MS2	Male	35.2	B cells	0.0163413
HTP0396A	T21	MS3	Male	15.9	B cells	0.0175278
HTP0397A	T21	MS1	Male	38.7	B cells	0.0058522
HTP0398A	T21	MS2	Female	17.5	B cells	0.0197625
HTP0399A2	T21	MS3	Male	33.1	B cells	0.00626561
HTP0400A	T21	MS1	Male	14.9	B cells	0.0163218
HTP0401A	T21	MS3	Female	34.6	B cells	0.0175447
HTP0402A	T21	MS1	Male	35.9	B cells	0.0238006
HTP0403A	T21	MS3	Male	13.4	B cells	0.0136732
HTP0404A	T21	MS3	Female	12.5	B cells	0.00736359
HTP0405A	T21	MS3	Male	26.1	B cells	0.0290038
HTP0406A	T21	MS2	Female	9.2	B cells	0.0532868
HTP0407A	T21	MS3	Male	43.5	B cells	0.0144683
HTP0408A	T21	MS1	Male	40.6	B cells	0.00821554
HTP0409A	T21	MS2	Female	21.2	B cells	0.0163188
HTP0410A	T21	MS2	Male	24	B cells	0.0138395
HTP0411A	T21	MS3	Female	18.7	B cells	0.021462
HTP0412A	T21	MS3	Male	20.7	B cells	0.0174413
HTP0413A	T21	MS2	Female	22.5	B cells	0.0183868
HTP0414A	T21	MS3	Female	21.8	B cells	0.00769787
HTP0415A	T21	MS3	Female	8.3	B cells	0.034042
HTP0418A	T21	MS1	Male	3.8	B cells	0.0662942
HTP0419A	T21	MS1	Male	20.8	B cells	0.0166033
HTP0420A	T21	MS1	Male	6.4	B cells	0.0490412
HTP0421A	T21	MS3	Male	13.7	B cells	0.0263465
HTP0423A	T21	MS2	Male	23.9	B cells	0.0395539
HTP0424A	T21	MS2	Female	4	B cells	0.0280048
HTP0425A	T21	MS2	Male	19.1	B cells	0.028927
HTP0426A	T21	MS3	Male	17.5	B cells	0.0192733
HTP0428A	T21	MS2	Male	27.5	B cells	0.0167212
HTP0429B	Control	D21	Female	11.5	B cells	0.0289369
HTP0430A	T21	MS2	Male	13.9	B cells	0.0172154
HTP0431A2	T21	MS2	Female	20.9	B cells	0.0274492
HTP0434A	T21	MS3	Female	25.9	B cells	0.0107494
HTP0435A2	T21	MS1	Male	36.2	B cells	0.00720083
HTP0436A	T21	MS3	Female	32.8	B cells	0.0120808
HTP0437A	T21	MS2	Male	24.9	B cells	0.0178135
HTP0438A	T21	MS1	Female	19.9	B cells	0.0151197
HTP0439A2	T21	MS3	Male	40.8	B cells	0.00409109
HTP0440A	T21	MS2	Male	20.9	B cells	0.0364767
HTP0442A2	T21	MS1	Female	9.5	B cells	0.0529727
HTP0443A2	T21	MS3	Male	17.9	B cells	0.0172105
HTP0444B2	Control	D21	Female	9.9	B cells	0.0590139
HTP0445A	T21	MS2	Female	38.8	B cells	0.0183695
HTP0446A	T21	MS1	Female	31.7	B cells	0.0544646
HTP0447B2	Control	D21	Female	16.5	B cells	0.034184
HTP0448A	T21	MS2	Male	21.5	B cells	0.0135817
HTP0449A	T21	MS2	Male	20.8	B cells	0.0138693
HTP0450A	T21	MS1	Male	15.4	B cells	0.022188
HTP0451A	T21	MS1	Male	32.5	B cells	0.0117811
HTP0452A	T21	MS2	Female	16.6	B cells	0.0120269
HTP0454A	T21	MS3	Male	21.7	B cells	0.0120935
HTP0455B	Control	D21	Female	7.3	B cells	0.0688576
HTP0456A	T21	MS2	Male	7.3	B cells	0.0314813
HTP0457B	Control	D21	Female	7.3	B cells	0.0626586
HTP0458A	T21	MS3	Male	20	B cells	0.0073794
HTP0459A	T21	MS1	Male	13.7	B cells	0.0129456
HTP0460A	T21	MS1	Male	20.3	B cells	0.0295666
HTP0461A	T21	MS1	Female	12.5	B cells	0.0646577
HTP0462A	T21	MS1	Male	38.6	B cells	0.0101015
HTP0463A	T21	MS1	Female	28.3	B cells	0.0151627
HTP0464A	T21	MS3	Male	22.7	B cells	0.0162609
HTP0465A	T21	MS3	Female	6.8	B cells	0.0404422
HTP0466B	Control	D21	Female	10.9	B cells	0.0472212
HTP0467A	T21	MS2	Female	32.5	B cells	0.0142219
HTP0468A2	T21	MS2	Male	29.7	B cells	0.0521553
HTP0469A	T21	MS2	Female	16.7	B cells	0.0224921
HTP0471A	T21	MS1	Female	9	B cells	0.0130454
HTP0487A	T21	MS2	Male	4.6	B cells	0.0601788
HTP0488A	T21	MS1	Male	5.4	B cells	0.0586012
HTP0491A	T21	MS1	Male	6.5	B cells	0.0345598
HTP0492B	Control	D21	Male	4.8	B cells	0.0641493
HTP0493B	Control	D21	Male	8.7	B cells	0.0325833
HTP0494A	T21	MS2	Female	7.1	B cells	0.0569798
HTP0495B	Control	D21	Female	4.5	B cells	0.044774
HTP0497B	Control	D21	Male	54.4	B cells	0.0118754
HTP0498B	Control	D21	Male	11.9	B cells	0.0385916
HTP0501A	T21	MS3	Male	4	B cells	0.0116992
HTP0502B	Control	D21	Male	27.1	B cells	0.0377965
HTP0506B	Control	D21	Male	31.2	B cells	0.0220999
HTP0508B2	Control	D21	Male	29.9	B cells	0.0289194
HTP0510A	T21	MS1	Female	23	B cells	0.0122931
HTP0512A	T21	MS3	Male	30	B cells	0.0188135
HTP0515A	T21	MS3	Male	13.1	B cells	0.0243282
HTP0516A	T21	MS1	Male	39.1	B cells	0.0187943
HTP0517A	T21	MS2	Male	2.7	B cells	0.0808128
HTP0519A	T21	MS1	Male	2	B cells	0.0358247
HTP0523B	Control	D21	Female	23.3	B cells	0.044785
HTP0524B	Control	D21	Male	24.5	B cells	0.0273439
HTP0525A	T21	MS1	Female	34.2	B cells	0.00613364
HTP0527B	Control	D21	Male	7.4	B cells	0.0836769
HTP0530A	T21	MS3	Female	39.6	B cells	0.0253183
HTP0534A	T21	MS1	Male	36.9	B cells	0.0076071
HTP0535A	T21	MS3	Male	23.6	B cells	0.00831292
HTP0537A	T21	MS2	Female	51.9	B cells	0.0133437
HTP0538A	T21	MS3	Male	28.4	B cells	0.0144062
HTP0539A	T21	MS2	Female	42.8	B cells	0.00915518
HTP0540A	T21	MS1	Female	14.5	B cells	0.0284687
HTP0541A	T21	MS2	Male	29.7	B cells	0.00670787
HTP0542A	T21	MS2	Male	27.8	B cells	0.00804792
HTP0543A	T21	MS2	Male	36.9	B cells	0.0047188
HTP0544A	T21	MS2	Male	38.1	B cells	0.0157006
HTP0545A	T21	MS1	Male	18.1	B cells	0.00697241
HTP0546A	T21	MS2	Female	51.4	B cells	0.00935262
HTP0547A	T21	MS2	Female	26	B cells	0.0190781
HTP0548A	T21	MS3	Female	46.2	B cells	0.0110004
HTP0549A	T21	MS3	Female	20.6	B cells	0.0179084
HTP0550A	T21	MS1	Female	15.2	B cells	0.101613
HTP0551B	Control	D21	Female	18	B cells	0.0145004
HTP0552A	T21	MS2	Male	17	B cells	0.0411807
HTP0553A	T21	MS2	Female	18.2	B cells	0.0253922
HTP0554A	T21	MS2	Male	23.1	B cells	0.0104214
HTP0555B	Control	D21	Female	47.3	B cells	0.0426706
HTP0556A	T21	MS2	Male	28.3	B cells	0.0135397
HTP0557B	Control	D21	Female	40.1	B cells	0.0154736
HTP0559B	Control	D21	Male	10.8	B cells	0.0791702
HTP0560A	T21	MS2	Male	50.1	B cells	0.0238294
HTP0561A	T21	MS3	Male	13.7	B cells	0.0141218
HTP0563A	T21	MS2	Female	8.7	B cells	0.0471469
HTP0564A	T21	MS1	Male	14.2	B cells	0.034759
HTP0565A	T21	MS2	Male	22.5	B cells	0.0219925
HTP0566A	T21	MS2	Male	13.7	B cells	0.021978
HTP0567B	Control	D21	Female	23	B cells	0.0356442
HTP0568A	T21	MS2	Male	28.3	B cells	0.0127764
HTP0569A	T21	MS2	Male	22.9	B cells	0.026722
HTP0570A	T21	MS3	Male	38.8	B cells	0.0109265
HTP0571A	T21	MS3	Male	13.1	B cells	0.0089343
HTP0572A	T21	MS3	Male	24.4	B cells	0.0188022
HTP0573B	Control	D21	Male	19.1	B cells	0.0336986
HTP0574A	T21	MS3	Male	42.4	B cells	0.0180998
HTP0575A	T21	MS2	Female	17.2	B cells	0.0299517
HTP0576B	Control	D21	Female	11.2	B cells	0.0709587
HTP0577A	T21	MS2	Female	28.4	B cells	0.00989262
HTP0578A	T21	MS1	Male	25.7	B cells	0.0557288
HTP0580A	T21	MS1	Female	31.8	B cells	0.0227593
HTP0581A	T21	MS2	Male	30.6	B cells	0.00663887
HTP0582B	Control	D21	Female	33.1	B cells	0.0310145
HTP0583A	T21	MS1	Female	6.2	B cells	0.0606088
HTP0584A	T21	MS2	Male	29.3	B cells	0.0120564
HTP0585A	T21	MS3	Female	16.5	B cells	0.0280427
HTP0586A	T21	MS3	Male	31.9	B cells	0.00772771
HTP0587A	T21	MS2	Male	4.3	B cells	0.022586
HTP0588A	T21	MS1	Female	19.2	B cells	0.0250069
HTP0589A	T21	MS3	Female	19	B cells	0.0140738
HTP0590A	T21	MS3	Male	16.8	B cells	0.0216562
HTP0591A	T21	MS2	Male	31.9	B cells	0.0218647
HTP0593A	T21	MS2	Male	11.7	B cells	0.0179805
HTP0594A	T21	MS1	Male	30.1	B cells	0.0129618
HTP0595B	Control	D21	Female	34.3	B cells	0.0253106
HTP0596A	T21	MS2	Female	28.3	B cells	0.0223979
HTP0599A	T21	MS3	Female	36.6	B cells	0.0133195
HTP0600A	T21	MS3	Male	10.8	B cells	0.0137712
HTP0602A	T21	MS3	Female	13.5	B cells	0.00889626
HTP0603A	T21	MS1	Female	12.7	B cells	0.0211697
HTP0604A	T21	MS3	Female	26.6	B cells	0.0129397
HTP0605A	T21	MS3	Male	17.5	B cells	0.0190672
HTP0607A	T21	MS2	Male	23.9	B cells	0.0227884
HTP0608A	T21	MS1	Female	32.5	B cells	0.0132784
HTP0611A	T21	MS1	Female	23.9	B cells	0.0263354
HTP0612A	T21	MS1	Male	11.4	B cells	0.0555266
HTP0613A	T21	MS3	Female	10.3	B cells	0.0271462
HTP0615B	Control	D21	Male	9.2	B cells	0.0936985
HTP0616A	T21	MS3	Male	19	B cells	0.00635315
HTP0617A	T21	MS3	Male	30.5	B cells	0.00653672
HTP0618A	T21	MS3	Female	37	B cells	0.00821887
HTP0619A	T21	MS3	Female	37	B cells	0.00663572
HTP0620A	T21	MS3	Female	19.6	B cells	0.0154756
HTP0621A	T21	MS2	Female	21.4	B cells	0.0112542
HTP0622A	T21	MS2	Female	26	B cells	0.04374
HTP0623A	T21	MS2	Female	28.1	B cells	0.0163817
HTP0624A	T21	MS2	Female	28.1	B cells	0.0114427
HTP0625A	T21	MS1	Male	40.1	B cells	0.00951574
HTP0626A	T21	MS2	Male	14.2	B cells	0.0450586
HTP0627A	T21	MS3	Female	21.1	B cells	0.00591555
HTP0628B	Control	D21	Female	4.8	B cells	0.083201
HTP0629A	T21	MS1	Female	7	B cells	0.0457873
HTP0630A	T21	MS2	Male	39.9	B cells	0.00786886
HTP0631A	T21	MS1	Female	33	B cells	0.0212008
HTP0632A	T21	MS2	Female	26.4	B cells	0.010106
HTP0633A	T21	MS1	Male	33.1	B cells	0.00646837
HTP0634A	T21	MS2	Male	20.4	B cells	0.0153142
HTP0637A	T21	MS3	Female	20.1	B cells	0.0208916
HTP0638A	T21	MS3	Female	32.7	B cells	0.00390654
HTP0639A	T21	MS1	Male	27.3	B cells	0.00904263
HTP0641A	T21	MS1	Male	46.6	B cells	0.0077635
HTP0642A	T21	MS3	Female	25.2	B cells	0.013323
HTP0643A	T21	MS3	Male	29.7	B cells	0.00711073
HTP0644A	T21	MS3	Male	28.7	B cells	0.00765988
HTP0645A	T21	MS1	Male	28.4	B cells	0.0045009
HTP0646A	T21	MS3	Male	17.1	B cells	0.0151585
HTP0647A	T21	MS1	Male	7	B cells	0.0133815
HTP0648B	Control	D21	Male	11.9	B cells	0.043364
HTP0649B	Control	D21	Female	44.6	B cells	0.0213723
HTP0650A	T21	MS1	Female	45.7	B cells	0.0163143
HTP0651A	T21	MS3	Male	31.2	B cells	0.00701021
HTP0652A	T21	MS1	Female	35.1	B cells	0.0252216
HTP0653B	Control	D21	Male	13.9	B cells	0.0557634
HTP0654A	T21	MS1	Female	26.9	B cells	0.00992693
HTP0655B	Control	D21	Male	15.8	B cells	0.0342749
HTP0657A	T21	MS3	Male	16.9	B cells	0.0231548
HTP0658A	T21	MS1	Male	15.3	B cells	0.0313005
HTP0659A	T21	MS1	Female	36.5	B cells	0.0227082
HTP0660A	T21	MS1	Male	13	B cells	0.0631424
HTP0661A	T21	MS1	Male	28.4	B cells	0.0122163
HTP0662A	T21	MS1	Female	26.1	B cells	0.0204838
HTP0663A	T21	MS3	Female	20.5	B cells	0.0107374
HTP0664A	T21	MS2	Female	29.4	B cells	0.0243603
HTP0665A	T21	MS1	Female	23.4	B cells	0.0148391
HTP0666A	T21	MS3	Male	17.4	B cells	0.0137111
HTP0667A	T21	MS2	Male	24.1	B cells	0.0109198
HTP0668A	T21	MS1	Female	29.7	B cells	0.038031
HTP0669B	Control	D21	Female	14.6	B cells	0.0483825
HTP0672A	T21	MS1	Male	17.2	B cells	0.0382659
HTP0676A	T21	MS1	Female	19.3	B cells	0.0215395
HTP0706A	T21	MS3	Female	22.8	B cells	0.0157969
HTP0708A	T21	MS1	Male	17	B cells	0.0360595

## Sheet: 7F
NDUFV3, PTTGIP mRNA									Neutrophil values
SampleID	Karyotype	subtype	Sex	Age	HSA21_gene	EnsemblID	RPKM		SampleID	Karyotype	subtype	Sex	Age	cluster	proportion_subset
HTP0005A3	T21	MS1	Male	36.5	NDUFV3	ENSG00000160194.18	10.0137		HTP0005A3	T21	MS1	Male	36.5	Neutrophils	0.548807
HTP0012A2	T21	MS1	Female	44	NDUFV3	ENSG00000160194.18	11.6153		HTP0012A2	T21	MS1	Female	44	Neutrophils	0.721243
HTP0015A4	T21	MS2	Male	31.2	NDUFV3	ENSG00000160194.18	8.12006		HTP0015A4	T21	MS2	Male	31.2	Neutrophils	0.660301
HTP0017A4	T21	MS3	Female	23.6	NDUFV3	ENSG00000160194.18	9.24499		HTP0017A4	T21	MS3	Female	23.6	Neutrophils	0.644163
HTP0023A2	T21	MS2	Female	36.2	NDUFV3	ENSG00000160194.18	10.3253		HTP0023A2	T21	MS2	Female	36.2	Neutrophils	0.608784
HTP0025A3	T21	MS2	Female	25.7	NDUFV3	ENSG00000160194.18	9.32257		HTP0025A3	T21	MS2	Female	25.7	Neutrophils	0.632076
HTP0036A2	T21	MS1	Female	32.1	NDUFV3	ENSG00000160194.18	9.56244		HTP0036A2	T21	MS1	Female	32.1	Neutrophils	0.70778
HTP0050A3	T21	MS3	Female	22.8	NDUFV3	ENSG00000160194.18	9.35092		HTP0050A3	T21	MS3	Female	22.8	Neutrophils	0.64663
HTP0052A2	T21	MS1	Female	29.9	NDUFV3	ENSG00000160194.18	9.7517		HTP0052A2	T21	MS1	Female	29.9	Neutrophils	0.653151
HTP0053A2	T21	MS1	Female	26.3	NDUFV3	ENSG00000160194.18	11.9992		HTP0053A2	T21	MS1	Female	26.3	Neutrophils	0.674446
HTP0054A2	T21	MS3	Male	21.7	NDUFV3	ENSG00000160194.18	8.22721		HTP0054A2	T21	MS3	Male	21.7	Neutrophils	0.657212
HTP0066A2	T21	MS1	Male	14.7	NDUFV3	ENSG00000160194.18	11.6187		HTP0066A2	T21	MS1	Male	14.7	Neutrophils	0.380296
HTP0070A3	T21	MS3	Male	24.9	NDUFV3	ENSG00000160194.18	9.97211		HTP0070A3	T21	MS3	Male	24.9	Neutrophils	0.539617
HTP0073A2	T21	MS3	Male	54.7	NDUFV3	ENSG00000160194.18	10.4406		HTP0073A2	T21	MS3	Male	54.7	Neutrophils	0.734449
HTP0080A2	T21	MS1	Female	34.8	NDUFV3	ENSG00000160194.18	9.88952		HTP0080A2	T21	MS1	Female	34.8	Neutrophils	0.689909
HTP0101A2	T21	MS3	Female	31.3	NDUFV3	ENSG00000160194.18	6.29467		HTP0084A2	T21	MS2	Male	35	Neutrophils	0.648192
HTP0103A2	T21	MS1	Female	1.6	NDUFV3	ENSG00000160194.18	9.9537		HTP0101A2	T21	MS3	Female	31.3	Neutrophils	0.849649
HTP0107A3	T21	MS2	Female	33.7	NDUFV3	ENSG00000160194.18	8.79152		HTP0103A2	T21	MS1	Female	1.6	Neutrophils	0.38606
HTP0109A3	T21	MS1	Female	49	NDUFV3	ENSG00000160194.18	9.92648		HTP0107A3	T21	MS2	Female	33.7	Neutrophils	0.745398
HTP0112A3	T21	MS3	Female	36	NDUFV3	ENSG00000160194.18	9.26245		HTP0109A3	T21	MS1	Female	49	Neutrophils	0.705235
HTP0116A2	T21	MS1	Male	10.9	NDUFV3	ENSG00000160194.18	9.99022		HTP0112A3	T21	MS3	Female	36	Neutrophils	0.732776
HTP0119A	T21	MS1	Female	50.9	NDUFV3	ENSG00000160194.18	8.56438		HTP0116A2	T21	MS1	Male	10.9	Neutrophils	0.563786
HTP0151A	T21	MS3	Male	27.4	NDUFV3	ENSG00000160194.18	8.09603		HTP0119A	T21	MS1	Female	50.9	Neutrophils	0.728482
HTP0198A3	T21	MS2	Male	36.3	NDUFV3	ENSG00000160194.18	11.6295		HTP0151A	T21	MS3	Male	27.4	Neutrophils	0.819153
HTP0207A4	T21	MS1	Female	25.2	NDUFV3	ENSG00000160194.18	9.83173		HTP0198A3	T21	MS2	Male	36.3	Neutrophils	0.641976
HTP0211A3	T21	MS2	Male	29.7	NDUFV3	ENSG00000160194.18	10.2496		HTP0204A	T21	MS2	Male	13.1	Neutrophils	0.577019
HTP0213A3	T21	MS2	Male	46.3	NDUFV3	ENSG00000160194.18	9.63747		HTP0207A4	T21	MS1	Female	25.2	Neutrophils	0.679284
HTP0219A2	T21	MS2	Female	19.5	NDUFV3	ENSG00000160194.18	10.1497		HTP0211A3	T21	MS2	Male	29.7	Neutrophils	0.579518
HTP0226A3	T21	MS1	Male	52.4	NDUFV3	ENSG00000160194.18	8.35021		HTP0213A3	T21	MS2	Male	46.3	Neutrophils	0.653046
HTP0230A2	T21	MS3	Female	39.6	NDUFV3	ENSG00000160194.18	6.94313		HTP0219A2	T21	MS2	Female	19.5	Neutrophils	0.592082
HTP0236A2	T21	MS1	Male	11.3	NDUFV3	ENSG00000160194.18	10.1951		HTP0226A3	T21	MS1	Male	52.4	Neutrophils	0.751326
HTP0238A3	T21	MS2	Male	41.5	NDUFV3	ENSG00000160194.18	8.84498		HTP0230A2	T21	MS3	Female	39.6	Neutrophils	0.748385
HTP0241A2	T21	MS3	Female	17.9	NDUFV3	ENSG00000160194.18	8.71465		HTP0236A2	T21	MS1	Male	11.3	Neutrophils	0.524168
HTP0243A3	T21	MS3	Female	15.1	NDUFV3	ENSG00000160194.18	9.23487		HTP0238A3	T21	MS2	Male	41.5	Neutrophils	0.604809
HTP0247A2	T21	MS3	Male	22.5	NDUFV3	ENSG00000160194.18	8.25864		HTP0241A2	T21	MS3	Female	17.9	Neutrophils	0.714948
HTP0249A2	T21	MS2	Female	34	NDUFV3	ENSG00000160194.18	9.22643		HTP0243A3	T21	MS3	Female	15.1	Neutrophils	0.671518
HTP0251A2	T21	MS3	Female	34.3	NDUFV3	ENSG00000160194.18	7.04883		HTP0247A2	T21	MS3	Male	22.5	Neutrophils	0.726481
HTP0254A2	T21	MS2	Male	33.8	NDUFV3	ENSG00000160194.18	10.615		HTP0249A2	T21	MS2	Female	34	Neutrophils	0.630651
HTP0259A2	T21	MS3	Female	32.6	NDUFV3	ENSG00000160194.18	7.71647		HTP0251A2	T21	MS3	Female	34.3	Neutrophils	0.658992
HTP0261A2	T21	MS1	Male	22.9	NDUFV3	ENSG00000160194.18	9.93904		HTP0254A2	T21	MS2	Male	33.8	Neutrophils	0.592318
HTP0262A2	T21	MS3	Female	14.3	NDUFV3	ENSG00000160194.18	10.5531		HTP0259A2	T21	MS3	Female	32.6	Neutrophils	0.828775
HTP0263A2	T21	MS2	Female	12.4	NDUFV3	ENSG00000160194.18	8.04832		HTP0261A2	T21	MS1	Male	22.9	Neutrophils	0.408493
HTP0277A3	T21	MS1	Female	37.2	NDUFV3	ENSG00000160194.18	8.84091		HTP0262A2	T21	MS3	Female	14.3	Neutrophils	0.652097
HTP0293A	T21	MS3	Male	6.2	NDUFV3	ENSG00000160194.18	7.89903		HTP0263A2	T21	MS2	Female	12.4	Neutrophils	0.700877
HTP0295A	T21	MS3	Male	51.2	NDUFV3	ENSG00000160194.18	9.43999		HTP0277A3	T21	MS1	Female	37.2	Neutrophils	0.653055
HTP0296A	T21	MS3	Male	55.1	NDUFV3	ENSG00000160194.18	8.69927		HTP0293A	T21	MS3	Male	6.2	Neutrophils	0.67649
HTP0298A	T21	MS1	Female	25.8	NDUFV3	ENSG00000160194.18	9.54924		HTP0295A	T21	MS3	Male	51.2	Neutrophils	0.753864
HTP0300A	T21	MS1	Female	30.8	NDUFV3	ENSG00000160194.18	9.13201		HTP0296A	T21	MS3	Male	55.1	Neutrophils	0.748382
HTP0301A3	T21	MS2	Female	24	NDUFV3	ENSG00000160194.18	6.69396		HTP0298A	T21	MS1	Female	25.8	Neutrophils	0.550166
HTP0306A	T21	MS3	Male	23.2	NDUFV3	ENSG00000160194.18	8.89272		HTP0300A	T21	MS1	Female	30.8	Neutrophils	0.736078
HTP0312A2	T21	MS1	Female	35.7	NDUFV3	ENSG00000160194.18	10.6908		HTP0301A3	T21	MS2	Female	24	Neutrophils	0.586302
HTP0318A3	T21	MS1	Male	30.5	NDUFV3	ENSG00000160194.18	9.86447		HTP0306A	T21	MS3	Male	23.2	Neutrophils	0.739865
HTP0320A2	T21	MS3	Female	33.7	NDUFV3	ENSG00000160194.18	8.73746		HTP0310A	T21	MS2	Male	10.8	Neutrophils	0.758743
HTP0321A	T21	MS3	Female	14	NDUFV3	ENSG00000160194.18	7.71224		HTP0312A2	T21	MS1	Female	35.7	Neutrophils	0.62927
HTP0323A	T21	MS3	Male	3.8	NDUFV3	ENSG00000160194.18	9.29991		HTP0318A3	T21	MS1	Male	30.5	Neutrophils	0.464954
HTP0324A2	T21	MS1	Male	22	NDUFV3	ENSG00000160194.18	9.88063		HTP0320A2	T21	MS3	Female	33.7	Neutrophils	0.811101
HTP0329A2	T21	MS3	Female	19.5	NDUFV3	ENSG00000160194.18	10.7324		HTP0321A	T21	MS3	Female	14	Neutrophils	0.719189
HTP0330A	T21	MS1	Male	6.1	NDUFV3	ENSG00000160194.18	11.4108		HTP0323A	T21	MS3	Male	3.8	Neutrophils	0.619032
HTP0331A	T21	MS3	Male	23.1	NDUFV3	ENSG00000160194.18	10.2839		HTP0324A2	T21	MS1	Male	22	Neutrophils	0.685042
HTP0333A2	T21	MS3	Female	30.3	NDUFV3	ENSG00000160194.18	7.84245		HTP0326A	T21	MS2	Female	30.2	Neutrophils	0.801076
HTP0334A2	T21	MS1	Male	44.1	NDUFV3	ENSG00000160194.18	8.95056		HTP0328A	T21	MS2	Female	41.2	Neutrophils	0.791496
HTP0335A2	T21	MS2	Female	57.6	NDUFV3	ENSG00000160194.18	10.1283		HTP0329A2	T21	MS3	Female	19.5	Neutrophils	0.786068
HTP0336A	T21	MS1	Female	8.7	NDUFV3	ENSG00000160194.18	9.78796		HTP0330A	T21	MS1	Male	6.1	Neutrophils	0.544875
HTP0337A	T21	MS3	Male	22.2	NDUFV3	ENSG00000160194.18	7.79622		HTP0331A	T21	MS3	Male	23.1	Neutrophils	0.703738
HTP0340A	T21	MS3	Female	18.6	NDUFV3	ENSG00000160194.18	9.5843		HTP0332A	T21	MS2	Male	24.4	Neutrophils	0.610387
HTP0341A	T21	MS1	Male	2.6	NDUFV3	ENSG00000160194.18	10.3579		HTP0333A2	T21	MS3	Female	30.3	Neutrophils	0.690514
HTP0342A	T21	MS1	Female	13.6	NDUFV3	ENSG00000160194.18	11.0197		HTP0334A2	T21	MS1	Male	44.1	Neutrophils	0.697836
HTP0345A	T21	MS3	Female	52.7	NDUFV3	ENSG00000160194.18	7.93269		HTP0335A2	T21	MS2	Female	57.6	Neutrophils	0.506882
HTP0354A	T21	MS1	Male	6	NDUFV3	ENSG00000160194.18	11.3397		HTP0336A	T21	MS1	Female	8.7	Neutrophils	0.501063
HTP0357A	T21	MS1	Male	3.8	NDUFV3	ENSG00000160194.18	9.80363		HTP0337A	T21	MS3	Male	22.2	Neutrophils	0.726367
HTP0364A	T21	MS3	Male	13.7	NDUFV3	ENSG00000160194.18	7.51143		HTP0340A	T21	MS3	Female	18.6	Neutrophils	0.700331
HTP0367A	T21	MS1	Male	13.6	NDUFV3	ENSG00000160194.18	10.3327		HTP0341A	T21	MS1	Male	2.6	Neutrophils	0.446919
HTP0368A	T21	MS1	Male	15.2	NDUFV3	ENSG00000160194.18	9.82511		HTP0342A	T21	MS1	Female	13.6	Neutrophils	0.41344
HTP0370A	T21	MS1	Male	20.2	NDUFV3	ENSG00000160194.18	10.4194		HTP0345A	T21	MS3	Female	52.7	Neutrophils	0.78417
HTP0373A	T21	MS1	Male	56.7	NDUFV3	ENSG00000160194.18	8.57148		HTP0348A	T21	MS2	Female	17.2	Neutrophils	0.722478
HTP0374A	T21	MS2	Male	25.5	NDUFV3	ENSG00000160194.18	10.109		HTP0351A	T21	MS2	Male	27	Neutrophils	0.687642
HTP0375A	T21	MS1	Female	10.9	NDUFV3	ENSG00000160194.18	9.90809		HTP0354A	T21	MS1	Male	6	Neutrophils	0.615021
HTP0378A	T21	MS3	Female	31.4	NDUFV3	ENSG00000160194.18	8.20882		HTP0357A	T21	MS1	Male	3.8	Neutrophils	0.432742
HTP0379A	T21	MS1	Female	35.4	NDUFV3	ENSG00000160194.18	7.68374		HTP0364A	T21	MS3	Male	13.7	Neutrophils	0.720697
HTP0380A	T21	MS2	Male	25.8	NDUFV3	ENSG00000160194.18	8.79821		HTP0367A	T21	MS1	Male	13.6	Neutrophils	0.559887
HTP0381A	T21	MS2	Male	25.4	NDUFV3	ENSG00000160194.18	10.9304		HTP0368A	T21	MS1	Male	15.2	Neutrophils	0.408965
HTP0382A	T21	MS3	Male	39.5	NDUFV3	ENSG00000160194.18	7.27419		HTP0370A	T21	MS1	Male	20.2	Neutrophils	0.638412
HTP0384A	T21	MS3	Female	27.8	NDUFV3	ENSG00000160194.18	7.49835		HTP0373A	T21	MS1	Male	56.7	Neutrophils	0.671859
HTP0385A	T21	MS3	Male	25.6	NDUFV3	ENSG00000160194.18	9.00446		HTP0374A	T21	MS2	Male	25.5	Neutrophils	0.450221
HTP0386A	T21	MS2	Male	6.8	NDUFV3	ENSG00000160194.18	9.6536		HTP0375A	T21	MS1	Female	10.9	Neutrophils	0.550261
HTP0387A	T21	MS1	Female	33.3	NDUFV3	ENSG00000160194.18	8.91743		HTP0378A	T21	MS3	Female	31.4	Neutrophils	0.729221
HTP0388A	T21	MS1	Female	37.5	NDUFV3	ENSG00000160194.18	8.81956		HTP0379A	T21	MS1	Female	35.4	Neutrophils	0.737528
HTP0389A	T21	MS1	Female	20.1	NDUFV3	ENSG00000160194.18	8.60172		HTP0380A	T21	MS2	Male	25.8	Neutrophils	0.588025
HTP0390A	T21	MS3	Female	15.5	NDUFV3	ENSG00000160194.18	7.8358		HTP0381A	T21	MS2	Male	25.4	Neutrophils	0.429439
HTP0391A	T21	MS1	Male	26.8	NDUFV3	ENSG00000160194.18	9.87309		HTP0382A	T21	MS3	Male	39.5	Neutrophils	0.674201
HTP0392A	T21	MS3	Male	32.4	NDUFV3	ENSG00000160194.18	8.55587		HTP0384A	T21	MS3	Female	27.8	Neutrophils	0.712467
HTP0393A	T21	MS2	Female	39.8	NDUFV3	ENSG00000160194.18	7.24236		HTP0385A	T21	MS3	Male	25.6	Neutrophils	0.640876
HTP0394A	T21	MS2	Female	23.6	NDUFV3	ENSG00000160194.18	10.3778		HTP0386A	T21	MS2	Male	6.8	Neutrophils	0.426591
HTP0395A	T21	MS2	Male	35.2	NDUFV3	ENSG00000160194.18	8.77446		HTP0387A	T21	MS1	Female	33.3	Neutrophils	0.68731
HTP0396A	T21	MS3	Male	15.9	NDUFV3	ENSG00000160194.18	6.16215		HTP0388A	T21	MS1	Female	37.5	Neutrophils	0.706977
HTP0397A	T21	MS1	Male	38.7	NDUFV3	ENSG00000160194.18	7.50219		HTP0389A	T21	MS1	Female	20.1	Neutrophils	0.721904
HTP0398A	T21	MS2	Female	17.5	NDUFV3	ENSG00000160194.18	8.6921		HTP0390A	T21	MS3	Female	15.5	Neutrophils	0.695979
HTP0399A2	T21	MS3	Male	33.1	NDUFV3	ENSG00000160194.18	9.03983		HTP0391A	T21	MS1	Male	26.8	Neutrophils	0.624494
HTP0400A	T21	MS1	Male	14.9	NDUFV3	ENSG00000160194.18	10.1539		HTP0392A	T21	MS3	Male	32.4	Neutrophils	0.681237
HTP0401A	T21	MS3	Female	34.6	NDUFV3	ENSG00000160194.18	7.98018		HTP0393A	T21	MS2	Female	39.8	Neutrophils	0.69281
HTP0402A	T21	MS1	Male	35.9	NDUFV3	ENSG00000160194.18	8.59274		HTP0394A	T21	MS2	Female	23.6	Neutrophils	0.553087
HTP0403A	T21	MS3	Male	13.4	NDUFV3	ENSG00000160194.18	11.6586		HTP0395A	T21	MS2	Male	35.2	Neutrophils	0.562233
HTP0404A	T21	MS3	Female	12.5	NDUFV3	ENSG00000160194.18	6.81369		HTP0396A	T21	MS3	Male	15.9	Neutrophils	0.825386
HTP0405A	T21	MS3	Male	26.1	NDUFV3	ENSG00000160194.18	8.30278		HTP0397A	T21	MS1	Male	38.7	Neutrophils	0.748968
HTP0406A	T21	MS2	Female	9.2	NDUFV3	ENSG00000160194.18	10.3881		HTP0398A	T21	MS2	Female	17.5	Neutrophils	0.564294
HTP0407A	T21	MS3	Male	43.5	NDUFV3	ENSG00000160194.18	6.67924		HTP0399A2	T21	MS3	Male	33.1	Neutrophils	0.724253
HTP0408A	T21	MS1	Male	40.6	NDUFV3	ENSG00000160194.18	8.72491		HTP0400A	T21	MS1	Male	14.9	Neutrophils	0.511315
HTP0409A	T21	MS2	Female	21.2	NDUFV3	ENSG00000160194.18	8.47263		HTP0401A	T21	MS3	Female	34.6	Neutrophils	0.72251
HTP0410A	T21	MS2	Male	24	NDUFV3	ENSG00000160194.18	8.51905		HTP0402A	T21	MS1	Male	35.9	Neutrophils	0.618405
HTP0411A	T21	MS3	Female	18.7	NDUFV3	ENSG00000160194.18	7.86126		HTP0403A	T21	MS3	Male	13.4	Neutrophils	0.62519
HTP0412A	T21	MS3	Male	20.7	NDUFV3	ENSG00000160194.18	9.1572		HTP0404A	T21	MS3	Female	12.5	Neutrophils	0.678201
HTP0413A	T21	MS2	Female	22.5	NDUFV3	ENSG00000160194.18	8.73028		HTP0405A	T21	MS3	Male	26.1	Neutrophils	0.706983
HTP0414A	T21	MS3	Female	21.8	NDUFV3	ENSG00000160194.18	7.35812		HTP0406A	T21	MS2	Female	9.2	Neutrophils	0.407957
HTP0415A	T21	MS3	Female	8.3	NDUFV3	ENSG00000160194.18	7.07381		HTP0407A	T21	MS3	Male	43.5	Neutrophils	0.695449
HTP0418A	T21	MS1	Male	3.8	NDUFV3	ENSG00000160194.18	10.9783		HTP0408A	T21	MS1	Male	40.6	Neutrophils	0.709298
HTP0419A	T21	MS1	Male	20.8	NDUFV3	ENSG00000160194.18	11.0453		HTP0409A	T21	MS2	Female	21.2	Neutrophils	0.653245
HTP0420A	T21	MS1	Male	6.4	NDUFV3	ENSG00000160194.18	9.34506		HTP0410A	T21	MS2	Male	24	Neutrophils	0.662091
HTP0421A	T21	MS3	Male	13.7	NDUFV3	ENSG00000160194.18	7.56042		HTP0411A	T21	MS3	Female	18.7	Neutrophils	0.708655
HTP0423A	T21	MS2	Male	23.9	NDUFV3	ENSG00000160194.18	9.68764		HTP0412A	T21	MS3	Male	20.7	Neutrophils	0.613445
HTP0424A	T21	MS2	Female	4	NDUFV3	ENSG00000160194.18	8.99186		HTP0413A	T21	MS2	Female	22.5	Neutrophils	0.530084
HTP0425A	T21	MS2	Male	19.1	NDUFV3	ENSG00000160194.18	9.17313		HTP0414A	T21	MS3	Female	21.8	Neutrophils	0.718114
HTP0426A	T21	MS3	Male	17.5	NDUFV3	ENSG00000160194.18	9.03483		HTP0415A	T21	MS3	Female	8.3	Neutrophils	0.790494
HTP0428A	T21	MS2	Male	27.5	NDUFV3	ENSG00000160194.18	9.01123		HTP0418A	T21	MS1	Male	3.8	Neutrophils	0.512664
HTP0430A	T21	MS2	Male	13.9	NDUFV3	ENSG00000160194.18	10.2061		HTP0419A	T21	MS1	Male	20.8	Neutrophils	0.634097
HTP0431A2	T21	MS2	Female	20.9	NDUFV3	ENSG00000160194.18	10.976		HTP0420A	T21	MS1	Male	6.4	Neutrophils	0.471997
HTP0434A	T21	MS3	Female	25.9	NDUFV3	ENSG00000160194.18	7.0662		HTP0421A	T21	MS3	Male	13.7	Neutrophils	0.58551
HTP0435A2	T21	MS1	Male	36.2	NDUFV3	ENSG00000160194.18	8.8344		HTP0423A	T21	MS2	Male	23.9	Neutrophils	0.601563
HTP0436A	T21	MS3	Female	32.8	NDUFV3	ENSG00000160194.18	8.18373		HTP0424A	T21	MS2	Female	4	Neutrophils	0.750729
HTP0437A	T21	MS2	Male	24.9	NDUFV3	ENSG00000160194.18	9.22358		HTP0425A	T21	MS2	Male	19.1	Neutrophils	0.577693
HTP0438A	T21	MS1	Female	19.9	NDUFV3	ENSG00000160194.18	9.08957		HTP0426A	T21	MS3	Male	17.5	Neutrophils	0.587409
HTP0439A2	T21	MS3	Male	40.8	NDUFV3	ENSG00000160194.18	9.71855		HTP0428A	T21	MS2	Male	27.5	Neutrophils	0.631554
HTP0440A	T21	MS2	Male	20.9	NDUFV3	ENSG00000160194.18	9.81185		HTP0430A	T21	MS2	Male	13.9	Neutrophils	0.50672
HTP0442A2	T21	MS1	Female	9.5	NDUFV3	ENSG00000160194.18	10.0712		HTP0431A2	T21	MS2	Female	20.9	Neutrophils	0.595112
HTP0443A2	T21	MS3	Male	17.9	NDUFV3	ENSG00000160194.18	7.59409		HTP0434A	T21	MS3	Female	25.9	Neutrophils	0.765143
HTP0445A	T21	MS2	Female	38.8	NDUFV3	ENSG00000160194.18	7.94352		HTP0435A2	T21	MS1	Male	36.2	Neutrophils	0.62581
HTP0446A	T21	MS1	Female	31.7	NDUFV3	ENSG00000160194.18	7.00419		HTP0436A	T21	MS3	Female	32.8	Neutrophils	0.717708
HTP0448A	T21	MS2	Male	21.5	NDUFV3	ENSG00000160194.18	9.00386		HTP0437A	T21	MS2	Male	24.9	Neutrophils	0.643656
HTP0449A	T21	MS2	Male	20.8	NDUFV3	ENSG00000160194.18	10.8609		HTP0438A	T21	MS1	Female	19.9	Neutrophils	0.674681
HTP0450A	T21	MS1	Male	15.4	NDUFV3	ENSG00000160194.18	10.0702		HTP0439A2	T21	MS3	Male	40.8	Neutrophils	0.734446
HTP0451A	T21	MS1	Male	32.5	NDUFV3	ENSG00000160194.18	9.1799		HTP0440A	T21	MS2	Male	20.9	Neutrophils	0.606664
HTP0452A	T21	MS2	Female	16.6	NDUFV3	ENSG00000160194.18	8.04152		HTP0442A2	T21	MS1	Female	9.5	Neutrophils	0.629296
HTP0454A	T21	MS3	Male	21.7	NDUFV3	ENSG00000160194.18	9.88199		HTP0443A2	T21	MS3	Male	17.9	Neutrophils	0.757628
HTP0456A	T21	MS2	Male	7.3	NDUFV3	ENSG00000160194.18	9.66762		HTP0445A	T21	MS2	Female	38.8	Neutrophils	0.680134
HTP0458A	T21	MS3	Male	20	NDUFV3	ENSG00000160194.18	10.4574		HTP0446A	T21	MS1	Female	31.7	Neutrophils	0.635312
HTP0459A	T21	MS1	Male	13.7	NDUFV3	ENSG00000160194.18	9.06913		HTP0448A	T21	MS2	Male	21.5	Neutrophils	0.536675
HTP0460A	T21	MS1	Male	20.3	NDUFV3	ENSG00000160194.18	11.1945		HTP0449A	T21	MS2	Male	20.8	Neutrophils	0.536998
HTP0461A	T21	MS1	Female	12.5	NDUFV3	ENSG00000160194.18	10.1611		HTP0450A	T21	MS1	Male	15.4	Neutrophils	0.566124
HTP0462A	T21	MS1	Male	38.6	NDUFV3	ENSG00000160194.18	7.13147		HTP0451A	T21	MS1	Male	32.5	Neutrophils	0.652671
HTP0463A	T21	MS1	Female	28.3	NDUFV3	ENSG00000160194.18	9.22215		HTP0452A	T21	MS2	Female	16.6	Neutrophils	0.649786
HTP0464A	T21	MS3	Male	22.7	NDUFV3	ENSG00000160194.18	10.146		HTP0454A	T21	MS3	Male	21.7	Neutrophils	0.553467
HTP0465A	T21	MS3	Female	6.8	NDUFV3	ENSG00000160194.18	5.64507		HTP0456A	T21	MS2	Male	7.3	Neutrophils	0.546937
HTP0467A	T21	MS2	Female	32.5	NDUFV3	ENSG00000160194.18	8.69203		HTP0458A	T21	MS3	Male	20	Neutrophils	0.647994
HTP0468A2	T21	MS2	Male	29.7	NDUFV3	ENSG00000160194.18	13.87		HTP0459A	T21	MS1	Male	13.7	Neutrophils	0.655724
HTP0469A	T21	MS2	Female	16.7	NDUFV3	ENSG00000160194.18	8.50318		HTP0460A	T21	MS1	Male	20.3	Neutrophils	0.57905
HTP0471A	T21	MS1	Female	9	NDUFV3	ENSG00000160194.18	9.66824		HTP0461A	T21	MS1	Female	12.5	Neutrophils	0.390293
HTP0487A	T21	MS2	Male	4.6	NDUFV3	ENSG00000160194.18	8.72544		HTP0462A	T21	MS1	Male	38.6	Neutrophils	0.669056
HTP0488A	T21	MS1	Male	5.4	NDUFV3	ENSG00000160194.18	9.44188		HTP0463A	T21	MS1	Female	28.3	Neutrophils	0.539455
HTP0491A	T21	MS1	Male	6.5	NDUFV3	ENSG00000160194.18	11.5532		HTP0464A	T21	MS3	Male	22.7	Neutrophils	0.606593
HTP0494A	T21	MS2	Female	7.1	NDUFV3	ENSG00000160194.18	11.2524		HTP0465A	T21	MS3	Female	6.8	Neutrophils	0.75546
HTP0501A	T21	MS3	Male	4	NDUFV3	ENSG00000160194.18	7.82129		HTP0467A	T21	MS2	Female	32.5	Neutrophils	0.652384
HTP0510A	T21	MS1	Female	23	NDUFV3	ENSG00000160194.18	8.50649		HTP0468A2	T21	MS2	Male	29.7	Neutrophils	0.452846
HTP0512A	T21	MS3	Male	30	NDUFV3	ENSG00000160194.18	10.3882		HTP0469A	T21	MS2	Female	16.7	Neutrophils	0.572339
HTP0515A	T21	MS3	Male	13.1	NDUFV3	ENSG00000160194.18	11.7194		HTP0471A	T21	MS1	Female	9	Neutrophils	0.574919
HTP0516A	T21	MS1	Male	39.1	NDUFV3	ENSG00000160194.18	10.0162		HTP0487A	T21	MS2	Male	4.6	Neutrophils	0.529984
HTP0517A	T21	MS2	Male	2.7	NDUFV3	ENSG00000160194.18	9.20779		HTP0488A	T21	MS1	Male	5.4	Neutrophils	0.49023
HTP0519A	T21	MS1	Male	2	NDUFV3	ENSG00000160194.18	11.2845		HTP0491A	T21	MS1	Male	6.5	Neutrophils	0.453008
HTP0525A	T21	MS1	Female	34.2	NDUFV3	ENSG00000160194.18	8.07978		HTP0494A	T21	MS2	Female	7.1	Neutrophils	0.447743
HTP0530A	T21	MS3	Female	39.6	NDUFV3	ENSG00000160194.18	4.41474		HTP0501A	T21	MS3	Male	4	Neutrophils	0.707231
HTP0534A	T21	MS1	Male	36.9	NDUFV3	ENSG00000160194.18	10.6828		HTP0510A	T21	MS1	Female	23	Neutrophils	0.623036
HTP0535A	T21	MS3	Male	23.6	NDUFV3	ENSG00000160194.18	8.02225		HTP0512A	T21	MS3	Male	30	Neutrophils	0.633085
HTP0537A	T21	MS2	Female	51.9	NDUFV3	ENSG00000160194.18	10.6055		HTP0515A	T21	MS3	Male	13.1	Neutrophils	0.653463
HTP0538A	T21	MS3	Male	28.4	NDUFV3	ENSG00000160194.18	11.1061		HTP0516A	T21	MS1	Male	39.1	Neutrophils	0.706806
HTP0539A	T21	MS2	Female	42.8	NDUFV3	ENSG00000160194.18	9.50481		HTP0517A	T21	MS2	Male	2.7	Neutrophils	0.452706
HTP0540A	T21	MS1	Female	14.5	NDUFV3	ENSG00000160194.18	9.82203		HTP0519A	T21	MS1	Male	2	Neutrophils	0.478501
HTP0541A	T21	MS2	Male	29.7	NDUFV3	ENSG00000160194.18	10.4768		HTP0525A	T21	MS1	Female	34.2	Neutrophils	0.75474
HTP0542A	T21	MS2	Male	27.8	NDUFV3	ENSG00000160194.18	9.03863		HTP0530A	T21	MS3	Female	39.6	Neutrophils	0.754279
HTP0543A	T21	MS2	Male	36.9	NDUFV3	ENSG00000160194.18	11.2271		HTP0534A	T21	MS1	Male	36.9	Neutrophils	0.735016
HTP0544A	T21	MS2	Male	38.1	NDUFV3	ENSG00000160194.18	9.42712		HTP0535A	T21	MS3	Male	23.6	Neutrophils	0.731832
HTP0545A	T21	MS1	Male	18.1	NDUFV3	ENSG00000160194.18	8.44335		HTP0537A	T21	MS2	Female	51.9	Neutrophils	0.748367
HTP0546A	T21	MS2	Female	51.4	NDUFV3	ENSG00000160194.18	9.48423		HTP0538A	T21	MS3	Male	28.4	Neutrophils	0.728505
HTP0547A	T21	MS2	Female	26	NDUFV3	ENSG00000160194.18	9.59125		HTP0539A	T21	MS2	Female	42.8	Neutrophils	0.731629
HTP0548A	T21	MS3	Female	46.2	NDUFV3	ENSG00000160194.18	9.37066		HTP0540A	T21	MS1	Female	14.5	Neutrophils	0.606333
HTP0549A	T21	MS3	Female	20.6	NDUFV3	ENSG00000160194.18	7.20264		HTP0541A	T21	MS2	Male	29.7	Neutrophils	0.444059
HTP0550A	T21	MS1	Female	15.2	NDUFV3	ENSG00000160194.18	10.1008		HTP0542A	T21	MS2	Male	27.8	Neutrophils	0.651836
HTP0552A	T21	MS2	Male	17	NDUFV3	ENSG00000160194.18	13.4057		HTP0543A	T21	MS2	Male	36.9	Neutrophils	0.634027
HTP0553A	T21	MS2	Female	18.2	NDUFV3	ENSG00000160194.18	10.9132		HTP0544A	T21	MS2	Male	38.1	Neutrophils	0.625206
HTP0554A	T21	MS2	Male	23.1	NDUFV3	ENSG00000160194.18	10.3779		HTP0545A	T21	MS1	Male	18.1	Neutrophils	0.793141
HTP0556A	T21	MS2	Male	28.3	NDUFV3	ENSG00000160194.18	9.9537		HTP0546A	T21	MS2	Female	51.4	Neutrophils	0.746158
HTP0560A	T21	MS2	Male	50.1	NDUFV3	ENSG00000160194.18	9.7363		HTP0547A	T21	MS2	Female	26	Neutrophils	0.627841
HTP0561A	T21	MS3	Male	13.7	NDUFV3	ENSG00000160194.18	10.8119		HTP0548A	T21	MS3	Female	46.2	Neutrophils	0.791501
HTP0563A	T21	MS2	Female	8.7	NDUFV3	ENSG00000160194.18	10.1447		HTP0549A	T21	MS3	Female	20.6	Neutrophils	0.800901
HTP0564A	T21	MS1	Male	14.2	NDUFV3	ENSG00000160194.18	10.2509		HTP0550A	T21	MS1	Female	15.2	Neutrophils	0.466761
HTP0565A	T21	MS2	Male	22.5	NDUFV3	ENSG00000160194.18	9.57589		HTP0552A	T21	MS2	Male	17	Neutrophils	0.596419
HTP0566A	T21	MS2	Male	13.7	NDUFV3	ENSG00000160194.18	12.3735		HTP0553A	T21	MS2	Female	18.2	Neutrophils	0.612028
HTP0568A	T21	MS2	Male	28.3	NDUFV3	ENSG00000160194.18	9.82514		HTP0554A	T21	MS2	Male	23.1	Neutrophils	0.633966
HTP0569A	T21	MS2	Male	22.9	NDUFV3	ENSG00000160194.18	11.7648		HTP0556A	T21	MS2	Male	28.3	Neutrophils	0.778932
HTP0570A	T21	MS3	Male	38.8	NDUFV3	ENSG00000160194.18	8.39224		HTP0560A	T21	MS2	Male	50.1	Neutrophils	0.665505
HTP0571A	T21	MS3	Male	13.1	NDUFV3	ENSG00000160194.18	7.06222		HTP0561A	T21	MS3	Male	13.7	Neutrophils	0.645305
HTP0572A	T21	MS3	Male	24.4	NDUFV3	ENSG00000160194.18	10.0413		HTP0563A	T21	MS2	Female	8.7	Neutrophils	0.518282
HTP0574A	T21	MS3	Male	42.4	NDUFV3	ENSG00000160194.18	8.97988		HTP0564A	T21	MS1	Male	14.2	Neutrophils	0.624757
HTP0575A	T21	MS2	Female	17.2	NDUFV3	ENSG00000160194.18	8.20487		HTP0565A	T21	MS2	Male	22.5	Neutrophils	0.67835
HTP0577A	T21	MS2	Female	28.4	NDUFV3	ENSG00000160194.18	8.34757		HTP0566A	T21	MS2	Male	13.7	Neutrophils	0.439697
HTP0578A	T21	MS1	Male	25.7	NDUFV3	ENSG00000160194.18	9.51751		HTP0568A	T21	MS2	Male	28.3	Neutrophils	0.616859
HTP0580A	T21	MS1	Female	31.8	NDUFV3	ENSG00000160194.18	7.6851		HTP0569A	T21	MS2	Male	22.9	Neutrophils	0.411612
HTP0581A	T21	MS2	Male	30.6	NDUFV3	ENSG00000160194.18	10.7892		HTP0570A	T21	MS3	Male	38.8	Neutrophils	0.783564
HTP0583A	T21	MS1	Female	6.2	NDUFV3	ENSG00000160194.18	10.0764		HTP0571A	T21	MS3	Male	13.1	Neutrophils	0.781998
HTP0584A	T21	MS2	Male	29.3	NDUFV3	ENSG00000160194.18	9.76643		HTP0572A	T21	MS3	Male	24.4	Neutrophils	0.652551
HTP0585A	T21	MS3	Female	16.5	NDUFV3	ENSG00000160194.18	6.83943		HTP0574A	T21	MS3	Male	42.4	Neutrophils	0.675808
HTP0586A	T21	MS3	Male	31.9	NDUFV3	ENSG00000160194.18	8.36092		HTP0575A	T21	MS2	Female	17.2	Neutrophils	0.600393
HTP0587A	T21	MS2	Male	4.3	NDUFV3	ENSG00000160194.18	12.1656		HTP0577A	T21	MS2	Female	28.4	Neutrophils	0.696061
HTP0588A	T21	MS1	Female	19.2	NDUFV3	ENSG00000160194.18	10.3439		HTP0578A	T21	MS1	Male	25.7	Neutrophils	0.559134
HTP0589A	T21	MS3	Female	19	NDUFV3	ENSG00000160194.18	7.29501		HTP0580A	T21	MS1	Female	31.8	Neutrophils	0.716453
HTP0590A	T21	MS3	Male	16.8	NDUFV3	ENSG00000160194.18	9.9088		HTP0581A	T21	MS2	Male	30.6	Neutrophils	0.759103
HTP0591A	T21	MS2	Male	31.9	NDUFV3	ENSG00000160194.18	10.8093		HTP0583A	T21	MS1	Female	6.2	Neutrophils	0.565591
HTP0593A	T21	MS2	Male	11.7	NDUFV3	ENSG00000160194.18	11.9567		HTP0584A	T21	MS2	Male	29.3	Neutrophils	0.642139
HTP0594A	T21	MS1	Male	30.1	NDUFV3	ENSG00000160194.18	9.65076		HTP0585A	T21	MS3	Female	16.5	Neutrophils	0.763617
HTP0596A	T21	MS2	Female	28.3	NDUFV3	ENSG00000160194.18	8.8705		HTP0586A	T21	MS3	Male	31.9	Neutrophils	0.797981
HTP0599A	T21	MS3	Female	36.6	NDUFV3	ENSG00000160194.18	7.59097		HTP0587A	T21	MS2	Male	4.3	Neutrophils	0.560778
HTP0600A	T21	MS3	Male	10.8	NDUFV3	ENSG00000160194.18	5.63918		HTP0588A	T21	MS1	Female	19.2	Neutrophils	0.640757
HTP0602A	T21	MS3	Female	13.5	NDUFV3	ENSG00000160194.18	9.54892		HTP0589A	T21	MS3	Female	19	Neutrophils	0.77874
HTP0603A	T21	MS1	Female	12.7	NDUFV3	ENSG00000160194.18	10.4692		HTP0590A	T21	MS3	Male	16.8	Neutrophils	0.61335
HTP0604A	T21	MS3	Female	26.6	NDUFV3	ENSG00000160194.18	8.59365		HTP0591A	T21	MS2	Male	31.9	Neutrophils	0.574035
HTP0605A	T21	MS3	Male	17.5	NDUFV3	ENSG00000160194.18	8.31964		HTP0593A	T21	MS2	Male	11.7	Neutrophils	0.629857
HTP0607A	T21	MS2	Male	23.9	NDUFV3	ENSG00000160194.18	8.76222		HTP0594A	T21	MS1	Male	30.1	Neutrophils	0.65816
HTP0608A	T21	MS1	Female	32.5	NDUFV3	ENSG00000160194.18	8.787		HTP0596A	T21	MS2	Female	28.3	Neutrophils	0.726683
HTP0611A	T21	MS1	Female	23.9	NDUFV3	ENSG00000160194.18	10.5462		HTP0599A	T21	MS3	Female	36.6	Neutrophils	0.761721
HTP0612A	T21	MS1	Male	11.4	NDUFV3	ENSG00000160194.18	8.48014		HTP0600A	T21	MS3	Male	10.8	Neutrophils	0.815152
HTP0613A	T21	MS3	Female	10.3	NDUFV3	ENSG00000160194.18	9.99477		HTP0602A	T21	MS3	Female	13.5	Neutrophils	0.632885
HTP0616A	T21	MS3	Male	19	NDUFV3	ENSG00000160194.18	6.89236		HTP0603A	T21	MS1	Female	12.7	Neutrophils	0.67662
HTP0617A	T21	MS3	Male	30.5	NDUFV3	ENSG00000160194.18	7.78627		HTP0604A	T21	MS3	Female	26.6	Neutrophils	0.741011
HTP0618A	T21	MS3	Female	37	NDUFV3	ENSG00000160194.18	8.65519		HTP0605A	T21	MS3	Male	17.5	Neutrophils	0.737319
HTP0619A	T21	MS3	Female	37	NDUFV3	ENSG00000160194.18	10.9991		HTP0607A	T21	MS2	Male	23.9	Neutrophils	0.575437
HTP0620A	T21	MS3	Female	19.6	NDUFV3	ENSG00000160194.18	9.51975		HTP0608A	T21	MS1	Female	32.5	Neutrophils	0.76271
HTP0621A	T21	MS2	Female	21.4	NDUFV3	ENSG00000160194.18	9.75011		HTP0611A	T21	MS1	Female	23.9	Neutrophils	0.507439
HTP0622A	T21	MS2	Female	26	NDUFV3	ENSG00000160194.18	10.8374		HTP0612A	T21	MS1	Male	11.4	Neutrophils	0.492797
HTP0623A	T21	MS2	Female	28.1	NDUFV3	ENSG00000160194.18	11.1883		HTP0613A	T21	MS3	Female	10.3	Neutrophils	0.678597
HTP0624A	T21	MS2	Female	28.1	NDUFV3	ENSG00000160194.18	9.48101		HTP0616A	T21	MS3	Male	19	Neutrophils	0.777827
HTP0625A	T21	MS1	Male	40.1	NDUFV3	ENSG00000160194.18	10.3402		HTP0617A	T21	MS3	Male	30.5	Neutrophils	0.764981
HTP0626A	T21	MS2	Male	14.2	NDUFV3	ENSG00000160194.18	11.623		HTP0618A	T21	MS3	Female	37	Neutrophils	0.746628
HTP0627A	T21	MS3	Female	21.1	NDUFV3	ENSG00000160194.18	6.28743		HTP0619A	T21	MS3	Female	37	Neutrophils	0.717518
HTP0629A	T21	MS1	Female	7	NDUFV3	ENSG00000160194.18	9.45855		HTP0620A	T21	MS3	Female	19.6	Neutrophils	0.677978
HTP0630A	T21	MS2	Male	39.9	NDUFV3	ENSG00000160194.18	10.5383		HTP0621A	T21	MS2	Female	21.4	Neutrophils	0.64117
HTP0631A	T21	MS1	Female	33	NDUFV3	ENSG00000160194.18	10.1003		HTP0622A	T21	MS2	Female	26	Neutrophils	0.509402
HTP0632A	T21	MS2	Female	26.4	NDUFV3	ENSG00000160194.18	9.03657		HTP0623A	T21	MS2	Female	28.1	Neutrophils	0.550667
HTP0633A	T21	MS1	Male	33.1	NDUFV3	ENSG00000160194.18	9.17264		HTP0624A	T21	MS2	Female	28.1	Neutrophils	0.621567
HTP0634A	T21	MS2	Male	20.4	NDUFV3	ENSG00000160194.18	9.03302		HTP0625A	T21	MS1	Male	40.1	Neutrophils	0.608252
HTP0637A	T21	MS3	Female	20.1	NDUFV3	ENSG00000160194.18	9.07648		HTP0626A	T21	MS2	Male	14.2	Neutrophils	0.548944
HTP0638A	T21	MS3	Female	32.7	NDUFV3	ENSG00000160194.18	6.58632		HTP0627A	T21	MS3	Female	21.1	Neutrophils	0.835047
HTP0639A	T21	MS1	Male	27.3	NDUFV3	ENSG00000160194.18	8.28834		HTP0629A	T21	MS1	Female	7	Neutrophils	0.551331
HTP0641A	T21	MS1	Male	46.6	NDUFV3	ENSG00000160194.18	10.2251		HTP0630A	T21	MS2	Male	39.9	Neutrophils	0.584718
HTP0642A	T21	MS3	Female	25.2	NDUFV3	ENSG00000160194.18	7.01811		HTP0631A	T21	MS1	Female	33	Neutrophils	0.582515
HTP0643A	T21	MS3	Male	29.7	NDUFV3	ENSG00000160194.18	8.44915		HTP0632A	T21	MS2	Female	26.4	Neutrophils	0.753775
HTP0644A	T21	MS3	Male	28.7	NDUFV3	ENSG00000160194.18	10.6691		HTP0633A	T21	MS1	Male	33.1	Neutrophils	0.588477
HTP0645A	T21	MS1	Male	28.4	NDUFV3	ENSG00000160194.18	9.56059		HTP0634A	T21	MS2	Male	20.4	Neutrophils	0.702922
HTP0646A	T21	MS3	Male	17.1	NDUFV3	ENSG00000160194.18	9.7941		HTP0637A	T21	MS3	Female	20.1	Neutrophils	0.713547
HTP0647A	T21	MS1	Male	7	NDUFV3	ENSG00000160194.18	11.1339		HTP0638A	T21	MS3	Female	32.7	Neutrophils	0.897681
HTP0650A	T21	MS1	Female	45.7	NDUFV3	ENSG00000160194.18	9.73358		HTP0639A	T21	MS1	Male	27.3	Neutrophils	0.699971
HTP0651A	T21	MS3	Male	31.2	NDUFV3	ENSG00000160194.18	10.589		HTP0641A	T21	MS1	Male	46.6	Neutrophils	0.71608
HTP0652A	T21	MS1	Female	35.1	NDUFV3	ENSG00000160194.18	10.1105		HTP0642A	T21	MS3	Female	25.2	Neutrophils	0.76987
HTP0654A	T21	MS1	Female	26.9	NDUFV3	ENSG00000160194.18	8.56003		HTP0643A	T21	MS3	Male	29.7	Neutrophils	0.779482
HTP0657A	T21	MS3	Male	16.9	NDUFV3	ENSG00000160194.18	8.37908		HTP0644A	T21	MS3	Male	28.7	Neutrophils	0.64852
HTP0658A	T21	MS1	Male	15.3	NDUFV3	ENSG00000160194.18	10.9369		HTP0645A	T21	MS1	Male	28.4	Neutrophils	0.698665
HTP0659A	T21	MS1	Female	36.5	NDUFV3	ENSG00000160194.18	8.49429		HTP0646A	T21	MS3	Male	17.1	Neutrophils	0.719689
HTP0660A	T21	MS1	Male	13	NDUFV3	ENSG00000160194.18	10.4352		HTP0647A	T21	MS1	Male	7	Neutrophils	0.683453
HTP0661A	T21	MS1	Male	28.4	NDUFV3	ENSG00000160194.18	11.3075		HTP0650A	T21	MS1	Female	45.7	Neutrophils	0.563391
HTP0662A	T21	MS1	Female	26.1	NDUFV3	ENSG00000160194.18	7.83122		HTP0651A	T21	MS3	Male	31.2	Neutrophils	0.541678
HTP0663A	T21	MS3	Female	20.5	NDUFV3	ENSG00000160194.18	6.27388		HTP0652A	T21	MS1	Female	35.1	Neutrophils	0.62032
HTP0664A	T21	MS2	Female	29.4	NDUFV3	ENSG00000160194.18	8.84058		HTP0654A	T21	MS1	Female	26.9	Neutrophils	0.734495
HTP0665A	T21	MS1	Female	23.4	NDUFV3	ENSG00000160194.18	9.79162		HTP0657A	T21	MS3	Male	16.9	Neutrophils	0.671091
HTP0666A	T21	MS3	Male	17.4	NDUFV3	ENSG00000160194.18	7.61771		HTP0658A	T21	MS1	Male	15.3	Neutrophils	0.669455
HTP0667A	T21	MS2	Male	24.1	NDUFV3	ENSG00000160194.18	8.09343		HTP0659A	T21	MS1	Female	36.5	Neutrophils	0.677749
HTP0668A	T21	MS1	Female	29.7	NDUFV3	ENSG00000160194.18	8.56246		HTP0660A	T21	MS1	Male	13	Neutrophils	0.499997
HTP0672A	T21	MS1	Male	17.2	NDUFV3	ENSG00000160194.18	6.10388		HTP0661A	T21	MS1	Male	28.4	Neutrophils	0.488988
HTP0676A	T21	MS1	Female	19.3	NDUFV3	ENSG00000160194.18	10.0063		HTP0662A	T21	MS1	Female	26.1	Neutrophils	0.622112
HTP0706A	T21	MS3	Female	22.8	NDUFV3	ENSG00000160194.18	7.31527		HTP0663A	T21	MS3	Female	20.5	Neutrophils	0.804941
HTP0708A	T21	MS1	Male	17	NDUFV3	ENSG00000160194.18	8.87379		HTP0664A	T21	MS2	Female	29.4	Neutrophils	0.643275
HTP0204A	T21	MS2	Male	13.1	NDUFV3	ENSG00000160194.18	8.29623		HTP0665A	T21	MS1	Female	23.4	Neutrophils	0.711127
HTP0310A	T21	MS2	Male	10.8	NDUFV3	ENSG00000160194.18	6.41551		HTP0666A	T21	MS3	Male	17.4	Neutrophils	0.775208
HTP0326A	T21	MS2	Female	30.2	NDUFV3	ENSG00000160194.18	7.50769		HTP0667A	T21	MS2	Male	24.1	Neutrophils	0.611978
HTP0328A	T21	MS2	Female	41.2	NDUFV3	ENSG00000160194.18	8.67979		HTP0668A	T21	MS1	Female	29.7	Neutrophils	0.600549
HTP0332A	T21	MS2	Male	24.4	NDUFV3	ENSG00000160194.18	8.55009		HTP0672A	T21	MS1	Male	17.2	Neutrophils	0.663447
HTP0348A	T21	MS2	Female	17.2	NDUFV3	ENSG00000160194.18	7.66716		HTP0676A	T21	MS1	Female	19.3	Neutrophils	0.569734
HTP0351A	T21	MS2	Male	27	NDUFV3	ENSG00000160194.18	9.11277		HTP0706A	T21	MS3	Female	22.8	Neutrophils	0.814632
HTP0084A2	T21	MS2	Male	35	NDUFV3	ENSG00000160194.18	8.91433		HTP0708A	T21	MS1	Male	17	Neutrophils	0.553528
HTP0005A3	T21	MS1	Male	36.5	PTTG1IP	ENSG00000183255.12	113.081
HTP0012A2	T21	MS1	Female	44	PTTG1IP	ENSG00000183255.12	116.326
HTP0015A4	T21	MS2	Male	31.2	PTTG1IP	ENSG00000183255.12	110.901
HTP0017A4	T21	MS3	Female	23.6	PTTG1IP	ENSG00000183255.12	119.076
HTP0023A2	T21	MS2	Female	36.2	PTTG1IP	ENSG00000183255.12	135.225
HTP0025A3	T21	MS2	Female	25.7	PTTG1IP	ENSG00000183255.12	125.953
HTP0036A2	T21	MS1	Female	32.1	PTTG1IP	ENSG00000183255.12	118.976
HTP0050A3	T21	MS3	Female	22.8	PTTG1IP	ENSG00000183255.12	147
HTP0052A2	T21	MS1	Female	29.9	PTTG1IP	ENSG00000183255.12	128.637
HTP0053A2	T21	MS1	Female	26.3	PTTG1IP	ENSG00000183255.12	137.338
HTP0054A2	T21	MS3	Male	21.7	PTTG1IP	ENSG00000183255.12	105.054
HTP0066A2	T21	MS1	Male	14.7	PTTG1IP	ENSG00000183255.12	103.161
HTP0070A3	T21	MS3	Male	24.9	PTTG1IP	ENSG00000183255.12	115.699
HTP0073A2	T21	MS3	Male	54.7	PTTG1IP	ENSG00000183255.12	139.443
HTP0080A2	T21	MS1	Female	34.8	PTTG1IP	ENSG00000183255.12	125.278
HTP0101A2	T21	MS3	Female	31.3	PTTG1IP	ENSG00000183255.12	154.088
HTP0103A2	T21	MS1	Female	1.6	PTTG1IP	ENSG00000183255.12	78.6526
HTP0107A3	T21	MS2	Female	33.7	PTTG1IP	ENSG00000183255.12	107.716
HTP0109A3	T21	MS1	Female	49	PTTG1IP	ENSG00000183255.12	134.45
HTP0112A3	T21	MS3	Female	36	PTTG1IP	ENSG00000183255.12	145.478
HTP0116A2	T21	MS1	Male	10.9	PTTG1IP	ENSG00000183255.12	95.3477
HTP0119A	T21	MS1	Female	50.9	PTTG1IP	ENSG00000183255.12	123.023
HTP0151A	T21	MS3	Male	27.4	PTTG1IP	ENSG00000183255.12	135.355
HTP0198A3	T21	MS2	Male	36.3	PTTG1IP	ENSG00000183255.12	129.896
HTP0207A4	T21	MS1	Female	25.2	PTTG1IP	ENSG00000183255.12	127.75
HTP0211A3	T21	MS2	Male	29.7	PTTG1IP	ENSG00000183255.12	114.712
HTP0213A3	T21	MS2	Male	46.3	PTTG1IP	ENSG00000183255.12	122.392
HTP0219A2	T21	MS2	Female	19.5	PTTG1IP	ENSG00000183255.12	114.242
HTP0226A3	T21	MS1	Male	52.4	PTTG1IP	ENSG00000183255.12	124.62
HTP0230A2	T21	MS3	Female	39.6	PTTG1IP	ENSG00000183255.12	125.893
HTP0236A2	T21	MS1	Male	11.3	PTTG1IP	ENSG00000183255.12	114.31
HTP0238A3	T21	MS2	Male	41.5	PTTG1IP	ENSG00000183255.12	112.36
HTP0241A2	T21	MS3	Female	17.9	PTTG1IP	ENSG00000183255.12	143.889
HTP0243A3	T21	MS3	Female	15.1	PTTG1IP	ENSG00000183255.12	129.592
HTP0247A2	T21	MS3	Male	22.5	PTTG1IP	ENSG00000183255.12	125.647
HTP0249A2	T21	MS2	Female	34	PTTG1IP	ENSG00000183255.12	116.128
HTP0251A2	T21	MS3	Female	34.3	PTTG1IP	ENSG00000183255.12	119.55
HTP0254A2	T21	MS2	Male	33.8	PTTG1IP	ENSG00000183255.12	102.481
HTP0259A2	T21	MS3	Female	32.6	PTTG1IP	ENSG00000183255.12	136.684
HTP0261A2	T21	MS1	Male	22.9	PTTG1IP	ENSG00000183255.12	100.358
HTP0262A2	T21	MS3	Female	14.3	PTTG1IP	ENSG00000183255.12	125.717
HTP0263A2	T21	MS2	Female	12.4	PTTG1IP	ENSG00000183255.12	121.119
HTP0277A3	T21	MS1	Female	37.2	PTTG1IP	ENSG00000183255.12	122.129
HTP0293A	T21	MS3	Male	6.2	PTTG1IP	ENSG00000183255.12	118.172
HTP0295A	T21	MS3	Male	51.2	PTTG1IP	ENSG00000183255.12	139.824
HTP0296A	T21	MS3	Male	55.1	PTTG1IP	ENSG00000183255.12	136.251
HTP0298A	T21	MS1	Female	25.8	PTTG1IP	ENSG00000183255.12	115.045
HTP0300A	T21	MS1	Female	30.8	PTTG1IP	ENSG00000183255.12	111.593
HTP0301A3	T21	MS2	Female	24	PTTG1IP	ENSG00000183255.12	103.447
HTP0306A	T21	MS3	Male	23.2	PTTG1IP	ENSG00000183255.12	146.508
HTP0312A2	T21	MS1	Female	35.7	PTTG1IP	ENSG00000183255.12	120.976
HTP0318A3	T21	MS1	Male	30.5	PTTG1IP	ENSG00000183255.12	93.587
HTP0320A2	T21	MS3	Female	33.7	PTTG1IP	ENSG00000183255.12	146.589
HTP0321A	T21	MS3	Female	14	PTTG1IP	ENSG00000183255.12	118.777
HTP0323A	T21	MS3	Male	3.8	PTTG1IP	ENSG00000183255.12	109.928
HTP0324A2	T21	MS1	Male	22	PTTG1IP	ENSG00000183255.12	90.2514
HTP0329A2	T21	MS3	Female	19.5	PTTG1IP	ENSG00000183255.12	165.114
HTP0330A	T21	MS1	Male	6.1	PTTG1IP	ENSG00000183255.12	109.636
HTP0331A	T21	MS3	Male	23.1	PTTG1IP	ENSG00000183255.12	130.964
HTP0333A2	T21	MS3	Female	30.3	PTTG1IP	ENSG00000183255.12	133.419
HTP0334A2	T21	MS1	Male	44.1	PTTG1IP	ENSG00000183255.12	110.547
HTP0335A2	T21	MS2	Female	57.6	PTTG1IP	ENSG00000183255.12	108.352
HTP0336A	T21	MS1	Female	8.7	PTTG1IP	ENSG00000183255.12	91.7608
HTP0337A	T21	MS3	Male	22.2	PTTG1IP	ENSG00000183255.12	121.85
HTP0340A	T21	MS3	Female	18.6	PTTG1IP	ENSG00000183255.12	136.85
HTP0341A	T21	MS1	Male	2.6	PTTG1IP	ENSG00000183255.12	97.216
HTP0342A	T21	MS1	Female	13.6	PTTG1IP	ENSG00000183255.12	106.215
HTP0345A	T21	MS3	Female	52.7	PTTG1IP	ENSG00000183255.12	172.957
HTP0354A	T21	MS1	Male	6	PTTG1IP	ENSG00000183255.12	91.4722
HTP0357A	T21	MS1	Male	3.8	PTTG1IP	ENSG00000183255.12	88.6816
HTP0364A	T21	MS3	Male	13.7	PTTG1IP	ENSG00000183255.12	141.892
HTP0367A	T21	MS1	Male	13.6	PTTG1IP	ENSG00000183255.12	116.177
HTP0368A	T21	MS1	Male	15.2	PTTG1IP	ENSG00000183255.12	102.103
HTP0370A	T21	MS1	Male	20.2	PTTG1IP	ENSG00000183255.12	110.989
HTP0373A	T21	MS1	Male	56.7	PTTG1IP	ENSG00000183255.12	132.308
HTP0374A	T21	MS2	Male	25.5	PTTG1IP	ENSG00000183255.12	115.108
HTP0375A	T21	MS1	Female	10.9	PTTG1IP	ENSG00000183255.12	109.769
HTP0378A	T21	MS3	Female	31.4	PTTG1IP	ENSG00000183255.12	155.956
HTP0379A	T21	MS1	Female	35.4	PTTG1IP	ENSG00000183255.12	155.114
HTP0380A	T21	MS2	Male	25.8	PTTG1IP	ENSG00000183255.12	120.468
HTP0381A	T21	MS2	Male	25.4	PTTG1IP	ENSG00000183255.12	125.02
HTP0382A	T21	MS3	Male	39.5	PTTG1IP	ENSG00000183255.12	78.9043
HTP0384A	T21	MS3	Female	27.8	PTTG1IP	ENSG00000183255.12	141.132
HTP0385A	T21	MS3	Male	25.6	PTTG1IP	ENSG00000183255.12	117.757
HTP0386A	T21	MS2	Male	6.8	PTTG1IP	ENSG00000183255.12	103.742
HTP0387A	T21	MS1	Female	33.3	PTTG1IP	ENSG00000183255.12	149.932
HTP0388A	T21	MS1	Female	37.5	PTTG1IP	ENSG00000183255.12	159.03
HTP0389A	T21	MS1	Female	20.1	PTTG1IP	ENSG00000183255.12	133.347
HTP0390A	T21	MS3	Female	15.5	PTTG1IP	ENSG00000183255.12	131.835
HTP0391A	T21	MS1	Male	26.8	PTTG1IP	ENSG00000183255.12	126.622
HTP0392A	T21	MS3	Male	32.4	PTTG1IP	ENSG00000183255.12	134.29
HTP0393A	T21	MS2	Female	39.8	PTTG1IP	ENSG00000183255.12	136.303
HTP0394A	T21	MS2	Female	23.6	PTTG1IP	ENSG00000183255.12	125.377
HTP0395A	T21	MS2	Male	35.2	PTTG1IP	ENSG00000183255.12	101.908
HTP0396A	T21	MS3	Male	15.9	PTTG1IP	ENSG00000183255.12	155.851
HTP0397A	T21	MS1	Male	38.7	PTTG1IP	ENSG00000183255.12	128.167
HTP0398A	T21	MS2	Female	17.5	PTTG1IP	ENSG00000183255.12	111.569
HTP0399A2	T21	MS3	Male	33.1	PTTG1IP	ENSG00000183255.12	161.762
HTP0400A	T21	MS1	Male	14.9	PTTG1IP	ENSG00000183255.12	125.774
HTP0401A	T21	MS3	Female	34.6	PTTG1IP	ENSG00000183255.12	135.708
HTP0402A	T21	MS1	Male	35.9	PTTG1IP	ENSG00000183255.12	129.318
HTP0403A	T21	MS3	Male	13.4	PTTG1IP	ENSG00000183255.12	122.83
HTP0404A	T21	MS3	Female	12.5	PTTG1IP	ENSG00000183255.12	113.431
HTP0405A	T21	MS3	Male	26.1	PTTG1IP	ENSG00000183255.12	133.057
HTP0406A	T21	MS2	Female	9.2	PTTG1IP	ENSG00000183255.12	104.674
HTP0407A	T21	MS3	Male	43.5	PTTG1IP	ENSG00000183255.12	128.055
HTP0408A	T21	MS1	Male	40.6	PTTG1IP	ENSG00000183255.12	130.24
HTP0409A	T21	MS2	Female	21.2	PTTG1IP	ENSG00000183255.12	119.326
HTP0410A	T21	MS2	Male	24	PTTG1IP	ENSG00000183255.12	113.645
HTP0411A	T21	MS3	Female	18.7	PTTG1IP	ENSG00000183255.12	135.745
HTP0412A	T21	MS3	Male	20.7	PTTG1IP	ENSG00000183255.12	132.588
HTP0413A	T21	MS2	Female	22.5	PTTG1IP	ENSG00000183255.12	102.929
HTP0414A	T21	MS3	Female	21.8	PTTG1IP	ENSG00000183255.12	140.157
HTP0415A	T21	MS3	Female	8.3	PTTG1IP	ENSG00000183255.12	145.301
HTP0418A	T21	MS1	Male	3.8	PTTG1IP	ENSG00000183255.12	122.133
HTP0419A	T21	MS1	Male	20.8	PTTG1IP	ENSG00000183255.12	140.367
HTP0420A	T21	MS1	Male	6.4	PTTG1IP	ENSG00000183255.12	97.0148
HTP0421A	T21	MS3	Male	13.7	PTTG1IP	ENSG00000183255.12	122.725
HTP0423A	T21	MS2	Male	23.9	PTTG1IP	ENSG00000183255.12	119.305
HTP0424A	T21	MS2	Female	4	PTTG1IP	ENSG00000183255.12	130.553
HTP0425A	T21	MS2	Male	19.1	PTTG1IP	ENSG00000183255.12	102.06
HTP0426A	T21	MS3	Male	17.5	PTTG1IP	ENSG00000183255.12	117.292
HTP0428A	T21	MS2	Male	27.5	PTTG1IP	ENSG00000183255.12	116.243
HTP0430A	T21	MS2	Male	13.9	PTTG1IP	ENSG00000183255.12	113.386
HTP0431A2	T21	MS2	Female	20.9	PTTG1IP	ENSG00000183255.12	110.216
HTP0434A	T21	MS3	Female	25.9	PTTG1IP	ENSG00000183255.12	154.184
HTP0435A2	T21	MS1	Male	36.2	PTTG1IP	ENSG00000183255.12	110.19
HTP0436A	T21	MS3	Female	32.8	PTTG1IP	ENSG00000183255.12	160.672
HTP0437A	T21	MS2	Male	24.9	PTTG1IP	ENSG00000183255.12	125.289
HTP0438A	T21	MS1	Female	19.9	PTTG1IP	ENSG00000183255.12	131.356
HTP0439A2	T21	MS3	Male	40.8	PTTG1IP	ENSG00000183255.12	144.894
HTP0440A	T21	MS2	Male	20.9	PTTG1IP	ENSG00000183255.12	109.47
HTP0442A2	T21	MS1	Female	9.5	PTTG1IP	ENSG00000183255.12	112.491
HTP0443A2	T21	MS3	Male	17.9	PTTG1IP	ENSG00000183255.12	150.246
HTP0445A	T21	MS2	Female	38.8	PTTG1IP	ENSG00000183255.12	132.183
HTP0446A	T21	MS1	Female	31.7	PTTG1IP	ENSG00000183255.12	132.283
HTP0448A	T21	MS2	Male	21.5	PTTG1IP	ENSG00000183255.12	104.957
HTP0449A	T21	MS2	Male	20.8	PTTG1IP	ENSG00000183255.12	99.8725
HTP0450A	T21	MS1	Male	15.4	PTTG1IP	ENSG00000183255.12	102.524
HTP0451A	T21	MS1	Male	32.5	PTTG1IP	ENSG00000183255.12	108.779
HTP0452A	T21	MS2	Female	16.6	PTTG1IP	ENSG00000183255.12	143.58
HTP0454A	T21	MS3	Male	21.7	PTTG1IP	ENSG00000183255.12	130.367
HTP0456A	T21	MS2	Male	7.3	PTTG1IP	ENSG00000183255.12	124.438
HTP0458A	T21	MS3	Male	20	PTTG1IP	ENSG00000183255.12	158.523
HTP0459A	T21	MS1	Male	13.7	PTTG1IP	ENSG00000183255.12	119.785
HTP0460A	T21	MS1	Male	20.3	PTTG1IP	ENSG00000183255.12	121.567
HTP0461A	T21	MS1	Female	12.5	PTTG1IP	ENSG00000183255.12	119.35
HTP0462A	T21	MS1	Male	38.6	PTTG1IP	ENSG00000183255.12	102.597
HTP0463A	T21	MS1	Female	28.3	PTTG1IP	ENSG00000183255.12	121.685
HTP0464A	T21	MS3	Male	22.7	PTTG1IP	ENSG00000183255.12	142.703
HTP0465A	T21	MS3	Female	6.8	PTTG1IP	ENSG00000183255.12	113.179
HTP0467A	T21	MS2	Female	32.5	PTTG1IP	ENSG00000183255.12	117.03
HTP0468A2	T21	MS2	Male	29.7	PTTG1IP	ENSG00000183255.12	103.586
HTP0469A	T21	MS2	Female	16.7	PTTG1IP	ENSG00000183255.12	95.4175
HTP0471A	T21	MS1	Female	9	PTTG1IP	ENSG00000183255.12	112.568
HTP0487A	T21	MS2	Male	4.6	PTTG1IP	ENSG00000183255.12	108.859
HTP0488A	T21	MS1	Male	5.4	PTTG1IP	ENSG00000183255.12	105.176
HTP0491A	T21	MS1	Male	6.5	PTTG1IP	ENSG00000183255.12	111.087
HTP0494A	T21	MS2	Female	7.1	PTTG1IP	ENSG00000183255.12	113.639
HTP0501A	T21	MS3	Male	4	PTTG1IP	ENSG00000183255.12	128.499
HTP0510A	T21	MS1	Female	23	PTTG1IP	ENSG00000183255.12	110.771
HTP0512A	T21	MS3	Male	30	PTTG1IP	ENSG00000183255.12	126.894
HTP0515A	T21	MS3	Male	13.1	PTTG1IP	ENSG00000183255.12	129.385
HTP0516A	T21	MS1	Male	39.1	PTTG1IP	ENSG00000183255.12	119.817
HTP0517A	T21	MS2	Male	2.7	PTTG1IP	ENSG00000183255.12	96.7932
HTP0519A	T21	MS1	Male	2	PTTG1IP	ENSG00000183255.12	101.249
HTP0525A	T21	MS1	Female	34.2	PTTG1IP	ENSG00000183255.12	140.559
HTP0530A	T21	MS3	Female	39.6	PTTG1IP	ENSG00000183255.12	88.6774
HTP0534A	T21	MS1	Male	36.9	PTTG1IP	ENSG00000183255.12	142.726
HTP0535A	T21	MS3	Male	23.6	PTTG1IP	ENSG00000183255.12	140.312
HTP0537A	T21	MS2	Female	51.9	PTTG1IP	ENSG00000183255.12	133.366
HTP0538A	T21	MS3	Male	28.4	PTTG1IP	ENSG00000183255.12	134.529
HTP0539A	T21	MS2	Female	42.8	PTTG1IP	ENSG00000183255.12	126.423
HTP0540A	T21	MS1	Female	14.5	PTTG1IP	ENSG00000183255.12	110.762
HTP0541A	T21	MS2	Male	29.7	PTTG1IP	ENSG00000183255.12	87.9753
HTP0542A	T21	MS2	Male	27.8	PTTG1IP	ENSG00000183255.12	119.22
HTP0543A	T21	MS2	Male	36.9	PTTG1IP	ENSG00000183255.12	133.175
HTP0544A	T21	MS2	Male	38.1	PTTG1IP	ENSG00000183255.12	115.122
HTP0545A	T21	MS1	Male	18.1	PTTG1IP	ENSG00000183255.12	127.79
HTP0546A	T21	MS2	Female	51.4	PTTG1IP	ENSG00000183255.12	121.648
HTP0547A	T21	MS2	Female	26	PTTG1IP	ENSG00000183255.12	120.396
HTP0548A	T21	MS3	Female	46.2	PTTG1IP	ENSG00000183255.12	140.249
HTP0549A	T21	MS3	Female	20.6	PTTG1IP	ENSG00000183255.12	139.807
HTP0550A	T21	MS1	Female	15.2	PTTG1IP	ENSG00000183255.12	113.775
HTP0552A	T21	MS2	Male	17	PTTG1IP	ENSG00000183255.12	106.213
HTP0553A	T21	MS2	Female	18.2	PTTG1IP	ENSG00000183255.12	112.317
HTP0554A	T21	MS2	Male	23.1	PTTG1IP	ENSG00000183255.12	129.224
HTP0556A	T21	MS2	Male	28.3	PTTG1IP	ENSG00000183255.12	137.583
HTP0560A	T21	MS2	Male	50.1	PTTG1IP	ENSG00000183255.12	122.394
HTP0561A	T21	MS3	Male	13.7	PTTG1IP	ENSG00000183255.12	121.825
HTP0563A	T21	MS2	Female	8.7	PTTG1IP	ENSG00000183255.12	96.0745
HTP0564A	T21	MS1	Male	14.2	PTTG1IP	ENSG00000183255.12	135.789
HTP0565A	T21	MS2	Male	22.5	PTTG1IP	ENSG00000183255.12	108.895
HTP0566A	T21	MS2	Male	13.7	PTTG1IP	ENSG00000183255.12	105.664
HTP0568A	T21	MS2	Male	28.3	PTTG1IP	ENSG00000183255.12	107.227
HTP0569A	T21	MS2	Male	22.9	PTTG1IP	ENSG00000183255.12	115.054
HTP0570A	T21	MS3	Male	38.8	PTTG1IP	ENSG00000183255.12	134.466
HTP0571A	T21	MS3	Male	13.1	PTTG1IP	ENSG00000183255.12	140.27
HTP0572A	T21	MS3	Male	24.4	PTTG1IP	ENSG00000183255.12	135.507
HTP0574A	T21	MS3	Male	42.4	PTTG1IP	ENSG00000183255.12	137.114
HTP0575A	T21	MS2	Female	17.2	PTTG1IP	ENSG00000183255.12	126.398
HTP0577A	T21	MS2	Female	28.4	PTTG1IP	ENSG00000183255.12	112.509
HTP0578A	T21	MS1	Male	25.7	PTTG1IP	ENSG00000183255.12	93.9529
HTP0580A	T21	MS1	Female	31.8	PTTG1IP	ENSG00000183255.12	132.731
HTP0581A	T21	MS2	Male	30.6	PTTG1IP	ENSG00000183255.12	126.812
HTP0583A	T21	MS1	Female	6.2	PTTG1IP	ENSG00000183255.12	109.123
HTP0584A	T21	MS2	Male	29.3	PTTG1IP	ENSG00000183255.12	137.921
HTP0585A	T21	MS3	Female	16.5	PTTG1IP	ENSG00000183255.12	124.629
HTP0586A	T21	MS3	Male	31.9	PTTG1IP	ENSG00000183255.12	132.009
HTP0587A	T21	MS2	Male	4.3	PTTG1IP	ENSG00000183255.12	91.072
HTP0588A	T21	MS1	Female	19.2	PTTG1IP	ENSG00000183255.12	122.47
HTP0589A	T21	MS3	Female	19	PTTG1IP	ENSG00000183255.12	132.835
HTP0590A	T21	MS3	Male	16.8	PTTG1IP	ENSG00000183255.12	135.696
HTP0591A	T21	MS2	Male	31.9	PTTG1IP	ENSG00000183255.12	128.095
HTP0593A	T21	MS2	Male	11.7	PTTG1IP	ENSG00000183255.12	109.153
HTP0594A	T21	MS1	Male	30.1	PTTG1IP	ENSG00000183255.12	131.661
HTP0596A	T21	MS2	Female	28.3	PTTG1IP	ENSG00000183255.12	118.123
HTP0599A	T21	MS3	Female	36.6	PTTG1IP	ENSG00000183255.12	137.508
HTP0600A	T21	MS3	Male	10.8	PTTG1IP	ENSG00000183255.12	168.462
HTP0602A	T21	MS3	Female	13.5	PTTG1IP	ENSG00000183255.12	129.898
HTP0603A	T21	MS1	Female	12.7	PTTG1IP	ENSG00000183255.12	107.348
HTP0604A	T21	MS3	Female	26.6	PTTG1IP	ENSG00000183255.12	144.553
HTP0605A	T21	MS3	Male	17.5	PTTG1IP	ENSG00000183255.12	123.882
HTP0607A	T21	MS2	Male	23.9	PTTG1IP	ENSG00000183255.12	103.441
HTP0608A	T21	MS1	Female	32.5	PTTG1IP	ENSG00000183255.12	120.387
HTP0611A	T21	MS1	Female	23.9	PTTG1IP	ENSG00000183255.12	114.327
HTP0612A	T21	MS1	Male	11.4	PTTG1IP	ENSG00000183255.12	98.6735
HTP0613A	T21	MS3	Female	10.3	PTTG1IP	ENSG00000183255.12	137.655
HTP0616A	T21	MS3	Male	19	PTTG1IP	ENSG00000183255.12	141.618
HTP0617A	T21	MS3	Male	30.5	PTTG1IP	ENSG00000183255.12	124.41
HTP0618A	T21	MS3	Female	37	PTTG1IP	ENSG00000183255.12	138.035
HTP0619A	T21	MS3	Female	37	PTTG1IP	ENSG00000183255.12	155.004
HTP0620A	T21	MS3	Female	19.6	PTTG1IP	ENSG00000183255.12	129.666
HTP0621A	T21	MS2	Female	21.4	PTTG1IP	ENSG00000183255.12	129.358
HTP0622A	T21	MS2	Female	26	PTTG1IP	ENSG00000183255.12	140.528
HTP0623A	T21	MS2	Female	28.1	PTTG1IP	ENSG00000183255.12	131.786
HTP0624A	T21	MS2	Female	28.1	PTTG1IP	ENSG00000183255.12	144.346
HTP0625A	T21	MS1	Male	40.1	PTTG1IP	ENSG00000183255.12	125.685
HTP0626A	T21	MS2	Male	14.2	PTTG1IP	ENSG00000183255.12	119.625
HTP0627A	T21	MS3	Female	21.1	PTTG1IP	ENSG00000183255.12	176.413
HTP0629A	T21	MS1	Female	7	PTTG1IP	ENSG00000183255.12	120.335
HTP0630A	T21	MS2	Male	39.9	PTTG1IP	ENSG00000183255.12	115.47
HTP0631A	T21	MS1	Female	33	PTTG1IP	ENSG00000183255.12	125.854
HTP0632A	T21	MS2	Female	26.4	PTTG1IP	ENSG00000183255.12	127.06
HTP0633A	T21	MS1	Male	33.1	PTTG1IP	ENSG00000183255.12	114.223
HTP0634A	T21	MS2	Male	20.4	PTTG1IP	ENSG00000183255.12	119.785
HTP0637A	T21	MS3	Female	20.1	PTTG1IP	ENSG00000183255.12	150.473
HTP0638A	T21	MS3	Female	32.7	PTTG1IP	ENSG00000183255.12	173.12
HTP0639A	T21	MS1	Male	27.3	PTTG1IP	ENSG00000183255.12	139.283
HTP0641A	T21	MS1	Male	46.6	PTTG1IP	ENSG00000183255.12	132.954
HTP0642A	T21	MS3	Female	25.2	PTTG1IP	ENSG00000183255.12	156.18
HTP0643A	T21	MS3	Male	29.7	PTTG1IP	ENSG00000183255.12	146.377
HTP0644A	T21	MS3	Male	28.7	PTTG1IP	ENSG00000183255.12	151.122
HTP0645A	T21	MS1	Male	28.4	PTTG1IP	ENSG00000183255.12	127.164
HTP0646A	T21	MS3	Male	17.1	PTTG1IP	ENSG00000183255.12	140.075
HTP0647A	T21	MS1	Male	7	PTTG1IP	ENSG00000183255.12	123.599
HTP0650A	T21	MS1	Female	45.7	PTTG1IP	ENSG00000183255.12	118.739
HTP0651A	T21	MS3	Male	31.2	PTTG1IP	ENSG00000183255.12	129.021
HTP0652A	T21	MS1	Female	35.1	PTTG1IP	ENSG00000183255.12	123.287
HTP0654A	T21	MS1	Female	26.9	PTTG1IP	ENSG00000183255.12	149.16
HTP0657A	T21	MS3	Male	16.9	PTTG1IP	ENSG00000183255.12	130.092
HTP0658A	T21	MS1	Male	15.3	PTTG1IP	ENSG00000183255.12	122.259
HTP0659A	T21	MS1	Female	36.5	PTTG1IP	ENSG00000183255.12	129.842
HTP0660A	T21	MS1	Male	13	PTTG1IP	ENSG00000183255.12	116.481
HTP0661A	T21	MS1	Male	28.4	PTTG1IP	ENSG00000183255.12	110.781
HTP0662A	T21	MS1	Female	26.1	PTTG1IP	ENSG00000183255.12	131.301
HTP0663A	T21	MS3	Female	20.5	PTTG1IP	ENSG00000183255.12	145.142
HTP0664A	T21	MS2	Female	29.4	PTTG1IP	ENSG00000183255.12	115.541
HTP0665A	T21	MS1	Female	23.4	PTTG1IP	ENSG00000183255.12	118.444
HTP0666A	T21	MS3	Male	17.4	PTTG1IP	ENSG00000183255.12	148.86
HTP0667A	T21	MS2	Male	24.1	PTTG1IP	ENSG00000183255.12	111.926
HTP0668A	T21	MS1	Female	29.7	PTTG1IP	ENSG00000183255.12	97.8329
HTP0672A	T21	MS1	Male	17.2	PTTG1IP	ENSG00000183255.12	68.4741
HTP0676A	T21	MS1	Female	19.3	PTTG1IP	ENSG00000183255.12	120.56
HTP0706A	T21	MS3	Female	22.8	PTTG1IP	ENSG00000183255.12	152.012
HTP0708A	T21	MS1	Male	17	PTTG1IP	ENSG00000183255.12	110.946
HTP0204A	T21	MS2	Male	13.1	PTTG1IP	ENSG00000183255.12	94.5045
HTP0310A	T21	MS2	Male	10.8	PTTG1IP	ENSG00000183255.12	81.7141
HTP0326A	T21	MS2	Female	30.2	PTTG1IP	ENSG00000183255.12	143.008
HTP0328A	T21	MS2	Female	41.2	PTTG1IP	ENSG00000183255.12	145.029
HTP0332A	T21	MS2	Male	24.4	PTTG1IP	ENSG00000183255.12	103.543
HTP0348A	T21	MS2	Female	17.2	PTTG1IP	ENSG00000183255.12	126.415
HTP0351A	T21	MS2	Male	27	PTTG1IP	ENSG00000183255.12	142.159
HTP0084A2	T21	MS2	Male	35	PTTG1IP	ENSG00000183255.12	115.186

## Sheet: 7G
SampleID	Karyotype	subtype	Sex	Age	Analyte	Units	Value
HTP0118B	Control	D21	Male	44.3	wbc	*10^3/uL	5.1
HTP0118B	Control	D21	Male	44.3	rbc	*10^3/uL	5.34
HTP0118B	Control	D21	Male	44.3	hgb	g/dL	16.7
HTP0118B	Control	D21	Male	44.3	hct	percent	47.7
HTP0118B	Control	D21	Male	44.3	mcv	fL	89.3
HTP0118B	Control	D21	Male	44.3	mch	pg	31.3
HTP0118B	Control	D21	Male	44.3	mchc	g/dL	35
HTP0118B	Control	D21	Male	44.3	plt	*10^3/uL	312
HTP0118B	Control	D21	Male	44.3	lymph_percent	percent	34.3
HTP0118B	Control	D21	Male	44.3	lymph_absolute	*10^3/uL	1.8
HTP0146B	Control	D21	Male	47.4	wbc	*10^3/uL	4.9
HTP0146B	Control	D21	Male	47.4	rbc	*10^3/uL	5.44
HTP0146B	Control	D21	Male	47.4	hgb	g/dL	17.8
HTP0146B	Control	D21	Male	47.4	hct	percent	52.7
HTP0146B	Control	D21	Male	47.4	mcv	fL	96.8
HTP0146B	Control	D21	Male	47.4	mch	pg	32.8
HTP0146B	Control	D21	Male	47.4	mchc	g/dL	33.9
HTP0146B	Control	D21	Male	47.4	plt	*10^3/uL	156
HTP0146B	Control	D21	Male	47.4	lymph_percent	percent	24.5
HTP0146B	Control	D21	Male	47.4	lymph_absolute	*10^3/uL	1.2
HTP0147B	Control	D21	Female	38.6	wbc	*10^3/uL	5.3
HTP0147B	Control	D21	Female	38.6	rbc	*10^3/uL	5.14
HTP0147B	Control	D21	Female	38.6	hgb	g/dL	15.6
HTP0147B	Control	D21	Female	38.6	hct	percent	46.4
HTP0147B	Control	D21	Female	38.6	mcv	fL	90.3
HTP0147B	Control	D21	Female	38.6	mch	pg	30.5
HTP0147B	Control	D21	Female	38.6	mchc	g/dL	33.8
HTP0147B	Control	D21	Female	38.6	plt	*10^3/uL	287
HTP0147B	Control	D21	Female	38.6	lymph_percent	percent	38.5
HTP0147B	Control	D21	Female	38.6	lymph_absolute	*10^3/uL	2.1
HTP0149B	Control	D21	Female	53.2	wbc	*10^3/uL	7.5
HTP0149B	Control	D21	Female	53.2	rbc	*10^3/uL	5.57
HTP0149B	Control	D21	Female	53.2	hgb	g/dL	17.9
HTP0149B	Control	D21	Female	53.2	hct	percent	52.4
HTP0149B	Control	D21	Female	53.2	mcv	fL	94
HTP0149B	Control	D21	Female	53.2	mch	pg	32.1
HTP0149B	Control	D21	Female	53.2	mchc	g/dL	34.1
HTP0149B	Control	D21	Female	53.2	plt	*10^3/uL	367
HTP0149B	Control	D21	Female	53.2	lymph_percent	percent	32.2
HTP0149B	Control	D21	Female	53.2	lymph_absolute	*10^3/uL	2.4
HTP0151A	T21	MS3	Male	27.4	wbc	*10^3/uL	9
HTP0151A	T21	MS3	Male	27.4	rbc	*10^3/uL	5.61
HTP0151A	T21	MS3	Male	27.4	hgb	g/dL	16.7
HTP0151A	T21	MS3	Male	27.4	hct	percent	50.9
HTP0151A	T21	MS3	Male	27.4	mcv	fL	90.8
HTP0151A	T21	MS3	Male	27.4	mch	pg	29.8
HTP0151A	T21	MS3	Male	27.4	mchc	g/dL	32.9
HTP0151A	T21	MS3	Male	27.4	plt	*10^3/uL	212
HTP0151A	T21	MS3	Male	27.4	lymph_percent	percent	15
HTP0151A	T21	MS3	Male	27.4	lymph_absolute	*10^3/uL	1.4
HTP0202B	Control	D21	Male	61.3	wbc	*10^3/uL	5
HTP0202B	Control	D21	Male	61.3	rbc	*10^3/uL	5.76
HTP0202B	Control	D21	Male	61.3	hgb	g/dL	17.9
HTP0202B	Control	D21	Male	61.3	hct	percent	54.3
HTP0202B	Control	D21	Male	61.3	mcv	fL	94.2
HTP0202B	Control	D21	Male	61.3	mch	pg	31.2
HTP0202B	Control	D21	Male	61.3	mchc	g/dL	33.1
HTP0202B	Control	D21	Male	61.3	plt	*10^3/uL	158
HTP0202B	Control	D21	Male	61.3	lymph_percent	percent	22
HTP0202B	Control	D21	Male	61.3	lymph_absolute	*10^3/uL	1.1
HTP0204A	T21	MS2	Male	13.1	wbc	*10^3/uL	3.8
HTP0204A	T21	MS2	Male	13.1	rbc	*10^3/uL	6.4
HTP0204A	T21	MS2	Male	13.1	hgb	g/dL	20
HTP0204A	T21	MS2	Male	13.1	hct	percent	60.4
HTP0204A	T21	MS2	Male	13.1	mcv	fL	94.4
HTP0204A	T21	MS2	Male	13.1	mch	pg	31.3
HTP0204A	T21	MS2	Male	13.1	mchc	g/dL	33.1
HTP0204A	T21	MS2	Male	13.1	plt	*10^3/uL	330
HTP0204A	T21	MS2	Male	13.1	lymph_percent	percent	40.1
HTP0204A	T21	MS2	Male	13.1	lymph_absolute	*10^3/uL	1.5
HTP0205B	Control	D21	Female	42.6	wbc	*10^3/uL	5.6
HTP0205B	Control	D21	Female	42.6	rbc	*10^3/uL	5.55
HTP0205B	Control	D21	Female	42.6	hgb	g/dL	17.3
HTP0205B	Control	D21	Female	42.6	hct	percent	51.2
HTP0205B	Control	D21	Female	42.6	mcv	fL	92.1
HTP0205B	Control	D21	Female	42.6	mch	pg	31.1
HTP0205B	Control	D21	Female	42.6	mchc	g/dL	33.7
HTP0205B	Control	D21	Female	42.6	plt	*10^3/uL	366
HTP0205B	Control	D21	Female	42.6	lymph_percent	percent	29.2
HTP0205B	Control	D21	Female	42.6	lymph_absolute	*10^3/uL	1.6
HTP0206B	Control	D21	Male	15.8	wbc	*10^3/uL	6
HTP0206B	Control	D21	Male	15.8	rbc	*10^3/uL	6.38
HTP0206B	Control	D21	Male	15.8	hgb	g/dL	18.4
HTP0206B	Control	D21	Male	15.8	hct	percent	53.5
HTP0206B	Control	D21	Male	15.8	mcv	fL	83.9
HTP0206B	Control	D21	Male	15.8	mch	pg	28.8
HTP0206B	Control	D21	Male	15.8	mchc	g/dL	34.4
HTP0206B	Control	D21	Male	15.8	plt	*10^3/uL	315
HTP0206B	Control	D21	Male	15.8	lymph_percent	percent	43
HTP0206B	Control	D21	Male	15.8	lymph_absolute	*10^3/uL	2.6
HTP0288B	Control	D21	Male	9.2	wbc	*10^3/uL	4.6
HTP0288B	Control	D21	Male	9.2	rbc	*10^3/uL	5.61
HTP0288B	Control	D21	Male	9.2	hgb	g/dL	16.3
HTP0288B	Control	D21	Male	9.2	hct	percent	46.4
HTP0288B	Control	D21	Male	9.2	mcv	fL	82.8
HTP0288B	Control	D21	Male	9.2	mch	pg	29.1
HTP0288B	Control	D21	Male	9.2	mchc	g/dL	35.2
HTP0288B	Control	D21	Male	9.2	plt	*10^3/uL	424
HTP0288B	Control	D21	Male	9.2	lymph_percent	percent	43.9
HTP0288B	Control	D21	Male	9.2	lymph_absolute	*10^3/uL	2
HTP0289B	Control	D21	Male	7.1	wbc	*10^3/uL	5.3
HTP0289B	Control	D21	Male	7.1	rbc	*10^3/uL	5.48
HTP0289B	Control	D21	Male	7.1	hgb	g/dL	16
HTP0289B	Control	D21	Male	7.1	hct	percent	47.6
HTP0289B	Control	D21	Male	7.1	mcv	fL	86.8
HTP0289B	Control	D21	Male	7.1	mch	pg	29.2
HTP0289B	Control	D21	Male	7.1	mchc	g/dL	33.6
HTP0289B	Control	D21	Male	7.1	plt	*10^3/uL	304
HTP0289B	Control	D21	Male	7.1	lymph_percent	percent	57.7
HTP0289B	Control	D21	Male	7.1	lymph_absolute	*10^3/uL	3.1
HTP0290B	Control	D21	Female	43.3	wbc	*10^3/uL	5.1
HTP0290B	Control	D21	Female	43.3	rbc	*10^3/uL	5.84
HTP0290B	Control	D21	Female	43.3	hgb	g/dL	19.5
HTP0290B	Control	D21	Female	43.3	hct	percent	58.8
HTP0290B	Control	D21	Female	43.3	mcv	fL	100.8
HTP0290B	Control	D21	Female	43.3	mch	pg	33.5
HTP0290B	Control	D21	Female	43.3	mchc	g/dL	33.2
HTP0290B	Control	D21	Female	43.3	plt	*10^3/uL	250
HTP0290B	Control	D21	Female	43.3	lymph_percent	percent	28.7
HTP0290B	Control	D21	Female	43.3	lymph_absolute	*10^3/uL	1.5
HTP0293A	T21	MS3	Male	6.2	wbc	*10^3/uL	5.5
HTP0293A	T21	MS3	Male	6.2	rbc	*10^3/uL	5.79
HTP0293A	T21	MS3	Male	6.2	hgb	g/dL	17.8
HTP0293A	T21	MS3	Male	6.2	hct	percent	53.8
HTP0293A	T21	MS3	Male	6.2	mcv	fL	92.9
HTP0293A	T21	MS3	Male	6.2	mch	pg	30.8
HTP0293A	T21	MS3	Male	6.2	mchc	g/dL	33.1
HTP0293A	T21	MS3	Male	6.2	plt	*10^3/uL	230
HTP0293A	T21	MS3	Male	6.2	lymph_percent	percent	32.5
HTP0293A	T21	MS3	Male	6.2	lymph_absolute	*10^3/uL	1.8
HTP0294B	Control	D21	Male	4.2	wbc	*10^3/uL	7
HTP0294B	Control	D21	Male	4.2	rbc	*10^3/uL	5.69
HTP0294B	Control	D21	Male	4.2	hgb	g/dL	16
HTP0294B	Control	D21	Male	4.2	hct	percent	47.9
HTP0294B	Control	D21	Male	4.2	mcv	fL	84.2
HTP0294B	Control	D21	Male	4.2	mch	pg	28.1
HTP0294B	Control	D21	Male	4.2	mchc	g/dL	33.4
HTP0294B	Control	D21	Male	4.2	plt	*10^3/uL	292
HTP0294B	Control	D21	Male	4.2	lymph_percent	percent	47.2
HTP0294B	Control	D21	Male	4.2	lymph_absolute	*10^3/uL	3.3
HTP0295A	T21	MS3	Male	51.2	wbc	*10^3/uL	5.9
HTP0295A	T21	MS3	Male	51.2	rbc	*10^3/uL	5.92
HTP0295A	T21	MS3	Male	51.2	hgb	g/dL	19.1
HTP0295A	T21	MS3	Male	51.2	hct	percent	57.4
HTP0295A	T21	MS3	Male	51.2	mcv	fL	97
HTP0295A	T21	MS3	Male	51.2	mch	pg	32.2
HTP0295A	T21	MS3	Male	51.2	mchc	g/dL	33.2
HTP0295A	T21	MS3	Male	51.2	plt	*10^3/uL	172
HTP0295A	T21	MS3	Male	51.2	lymph_percent	percent	20.2
HTP0295A	T21	MS3	Male	51.2	lymph_absolute	*10^3/uL	1.2
HTP0296A	T21	MS3	Male	55.1	wbc	*10^3/uL	5.8
HTP0296A	T21	MS3	Male	55.1	rbc	*10^3/uL	5.47
HTP0296A	T21	MS3	Male	55.1	hgb	g/dL	18.8
HTP0296A	T21	MS3	Male	55.1	hct	percent	57.5
HTP0296A	T21	MS3	Male	55.1	mcv	fL	105
HTP0296A	T21	MS3	Male	55.1	mch	pg	34.4
HTP0296A	T21	MS3	Male	55.1	mchc	g/dL	32.8
HTP0296A	T21	MS3	Male	55.1	plt	*10^3/uL	225
HTP0296A	T21	MS3	Male	55.1	lymph_percent	percent	23.1
HTP0296A	T21	MS3	Male	55.1	lymph_absolute	*10^3/uL	1.3
HTP0298A	T21	MS1	Female	25.8	wbc	*10^3/uL	3.9
HTP0298A	T21	MS1	Female	25.8	rbc	*10^3/uL	5.47
HTP0298A	T21	MS1	Female	25.8	hgb	g/dL	17.9
HTP0298A	T21	MS1	Female	25.8	hct	percent	54.8
HTP0298A	T21	MS1	Female	25.8	mcv	fL	100.1
HTP0298A	T21	MS1	Female	25.8	mch	pg	32.7
HTP0298A	T21	MS1	Female	25.8	mchc	g/dL	32.7
HTP0298A	T21	MS1	Female	25.8	plt	*10^3/uL	215
HTP0298A	T21	MS1	Female	25.8	lymph_percent	percent	42.8
HTP0298A	T21	MS1	Female	25.8	lymph_absolute	*10^3/uL	1.7
HTP0300A	T21	MS1	Female	30.8	wbc	*10^3/uL	6.5
HTP0300A	T21	MS1	Female	30.8	rbc	*10^3/uL	4.83
HTP0300A	T21	MS1	Female	30.8	hgb	g/dL	15.4
HTP0300A	T21	MS1	Female	30.8	hct	percent	47.8
HTP0300A	T21	MS1	Female	30.8	mcv	fL	99
HTP0300A	T21	MS1	Female	30.8	mch	pg	31.9
HTP0300A	T21	MS1	Female	30.8	mchc	g/dL	32.3
HTP0300A	T21	MS1	Female	30.8	plt	*10^3/uL	350
HTP0300A	T21	MS1	Female	30.8	lymph_percent	percent	27.8
HTP0300A	T21	MS1	Female	30.8	lymph_absolute	*10^3/uL	1.8
HTP0302B	Control	D21	Female	41.6	wbc	*10^3/uL	9.6
HTP0302B	Control	D21	Female	41.6	rbc	*10^3/uL	4.69
HTP0302B	Control	D21	Female	41.6	hgb	g/dL	12.8
HTP0302B	Control	D21	Female	41.6	hct	percent	39.4
HTP0302B	Control	D21	Female	41.6	mcv	fL	84
HTP0302B	Control	D21	Female	41.6	mch	pg	27.3
HTP0302B	Control	D21	Female	41.6	mchc	g/dL	32.4
HTP0302B	Control	D21	Female	41.6	plt	*10^3/uL	441
HTP0302B	Control	D21	Female	41.6	lymph_percent	percent	26.4
HTP0302B	Control	D21	Female	41.6	lymph_absolute	*10^3/uL	2.5
HTP0306A	T21	MS3	Male	23.2	wbc	*10^3/uL	8.1
HTP0306A	T21	MS3	Male	23.2	rbc	*10^3/uL	6.06
HTP0306A	T21	MS3	Male	23.2	hgb	g/dL	20.4
HTP0306A	T21	MS3	Male	23.2	hct	percent	59.7
HTP0306A	T21	MS3	Male	23.2	mcv	fL	98.5
HTP0306A	T21	MS3	Male	23.2	mch	pg	33.7
HTP0306A	T21	MS3	Male	23.2	mchc	g/dL	34.2
HTP0306A	T21	MS3	Male	23.2	plt	*10^3/uL	265
HTP0306A	T21	MS3	Male	23.2	lymph_percent	percent	20.7
HTP0306A	T21	MS3	Male	23.2	lymph_absolute	*10^3/uL	1.7
HTP0310A	T21	MS2	Male	10.8	wbc	*10^3/uL	8.8
HTP0310A	T21	MS2	Male	10.8	rbc	*10^3/uL	5.77
HTP0310A	T21	MS2	Male	10.8	hgb	g/dL	17.5
HTP0310A	T21	MS2	Male	10.8	hct	percent	53
HTP0310A	T21	MS2	Male	10.8	mcv	fL	91.9
HTP0310A	T21	MS2	Male	10.8	mch	pg	30.4
HTP0310A	T21	MS2	Male	10.8	mchc	g/dL	33.1
HTP0310A	T21	MS2	Male	10.8	plt	*10^3/uL	410
HTP0310A	T21	MS2	Male	10.8	lymph_percent	percent	17.2
HTP0310A	T21	MS2	Male	10.8	lymph_absolute	*10^3/uL	1.5
HTP0316B	Control	D21	Female	29.6	wbc	*10^3/uL	5.2
HTP0316B	Control	D21	Female	29.6	rbc	*10^3/uL	5.61
HTP0316B	Control	D21	Female	29.6	hgb	g/dL	16.2
HTP0316B	Control	D21	Female	29.6	hct	percent	49.6
HTP0316B	Control	D21	Female	29.6	mcv	fL	88.5
HTP0316B	Control	D21	Female	29.6	mch	pg	29
HTP0316B	Control	D21	Female	29.6	mchc	g/dL	32.7
HTP0316B	Control	D21	Female	29.6	plt	*10^3/uL	201
HTP0316B	Control	D21	Female	29.6	lymph_percent	percent	36
HTP0316B	Control	D21	Female	29.6	lymph_absolute	*10^3/uL	1.9
HTP0321A	T21	MS3	Female	14	wbc	*10^3/uL	5
HTP0321A	T21	MS3	Female	14	rbc	*10^3/uL	5.67
HTP0321A	T21	MS3	Female	14	hgb	g/dL	19.7
HTP0321A	T21	MS3	Female	14	hct	percent	57.9
HTP0321A	T21	MS3	Female	14	mcv	fL	102.2
HTP0321A	T21	MS3	Female	14	mch	pg	34.9
HTP0321A	T21	MS3	Female	14	mchc	g/dL	34.1
HTP0321A	T21	MS3	Female	14	plt	*10^3/uL	129
HTP0321A	T21	MS3	Female	14	lymph_percent	percent	25.5
HTP0321A	T21	MS3	Female	14	lymph_absolute	*10^3/uL	1.3
HTP0322B	Control	D21	Male	29	wbc	*10^3/uL	6.9
HTP0322B	Control	D21	Male	29	rbc	*10^3/uL	6.15
HTP0322B	Control	D21	Male	29	hgb	g/dL	18.9
HTP0322B	Control	D21	Male	29	hct	percent	56.8
HTP0322B	Control	D21	Male	29	mcv	fL	92.3
HTP0322B	Control	D21	Male	29	mch	pg	30.7
HTP0322B	Control	D21	Male	29	mchc	g/dL	33.2
HTP0322B	Control	D21	Male	29	plt	*10^3/uL	269
HTP0322B	Control	D21	Male	29	lymph_percent	percent	32
HTP0322B	Control	D21	Male	29	lymph_absolute	*10^3/uL	2.2
HTP0323A	T21	MS3	Male	3.8	wbc	*10^3/uL	7.3
HTP0323A	T21	MS3	Male	3.8	rbc	*10^3/uL	5.29
HTP0323A	T21	MS3	Male	3.8	hgb	g/dL	16.9
HTP0323A	T21	MS3	Male	3.8	hct	percent	48.9
HTP0323A	T21	MS3	Male	3.8	mcv	fL	92.4
HTP0323A	T21	MS3	Male	3.8	mch	pg	32
HTP0323A	T21	MS3	Male	3.8	mchc	g/dL	34.6
HTP0323A	T21	MS3	Male	3.8	plt	*10^3/uL	395
HTP0323A	T21	MS3	Male	3.8	lymph_percent	percent	30.9
HTP0323A	T21	MS3	Male	3.8	lymph_absolute	*10^3/uL	2.3
HTP0325A	T21	MS3	Male	13.4	wbc	*10^3/uL	6
HTP0325A	T21	MS3	Male	13.4	rbc	*10^3/uL	5.78
HTP0325A	T21	MS3	Male	13.4	hgb	g/dL	18.7
HTP0325A	T21	MS3	Male	13.4	hct	percent	56.2
HTP0325A	T21	MS3	Male	13.4	mcv	fL	97.3
HTP0325A	T21	MS3	Male	13.4	mch	pg	32.5
HTP0325A	T21	MS3	Male	13.4	mchc	g/dL	33.4
HTP0325A	T21	MS3	Male	13.4	plt	*10^3/uL	323
HTP0325A	T21	MS3	Male	13.4	lymph_percent	percent	20.2
HTP0325A	T21	MS3	Male	13.4	lymph_absolute	*10^3/uL	1.2
HTP0326A	T21	MS2	Female	30.2	wbc	*10^3/uL	6.1
HTP0326A	T21	MS2	Female	30.2	rbc	*10^3/uL	5.62
HTP0326A	T21	MS2	Female	30.2	hgb	g/dL	18.6
HTP0326A	T21	MS2	Female	30.2	hct	percent	55.4
HTP0326A	T21	MS2	Female	30.2	mcv	fL	98.5
HTP0326A	T21	MS2	Female	30.2	mch	pg	33
HTP0326A	T21	MS2	Female	30.2	mchc	g/dL	33.6
HTP0326A	T21	MS2	Female	30.2	plt	*10^3/uL	346
HTP0326A	T21	MS2	Female	30.2	lymph_percent	percent	18.9
HTP0326A	T21	MS2	Female	30.2	lymph_absolute	*10^3/uL	1.2
HTP0327A	T21	MS1	Male	6.5	wbc	*10^3/uL	12.1
HTP0327A	T21	MS1	Male	6.5	rbc	*10^3/uL	5.62
HTP0327A	T21	MS1	Male	6.5	hgb	g/dL	18.3
HTP0327A	T21	MS1	Male	6.5	hct	percent	55.5
HTP0327A	T21	MS1	Male	6.5	mcv	fL	98.8
HTP0327A	T21	MS1	Male	6.5	mch	pg	32.6
HTP0327A	T21	MS1	Male	6.5	mchc	g/dL	33
HTP0327A	T21	MS1	Male	6.5	plt	*10^3/uL	466
HTP0327A	T21	MS1	Male	6.5	lymph_percent	percent	26.6
HTP0327A	T21	MS1	Male	6.5	lymph_absolute	*10^3/uL	3.2
HTP0328A	T21	MS2	Female	41.2	wbc	*10^3/uL	5.2
HTP0328A	T21	MS2	Female	41.2	rbc	*10^3/uL	4.31
HTP0328A	T21	MS2	Female	41.2	hgb	g/dL	15.8
HTP0328A	T21	MS2	Female	41.2	hct	percent	48.3
HTP0328A	T21	MS2	Female	41.2	mcv	fL	112
HTP0328A	T21	MS2	Female	41.2	mch	pg	36.7
HTP0328A	T21	MS2	Female	41.2	mchc	g/dL	32.8
HTP0328A	T21	MS2	Female	41.2	plt	*10^3/uL	286
HTP0328A	T21	MS2	Female	41.2	lymph_percent	percent	19.7
HTP0328A	T21	MS2	Female	41.2	lymph_absolute	*10^3/uL	1
HTP0330A	T21	MS1	Male	6.1	wbc	*10^3/uL	6.5
HTP0330A	T21	MS1	Male	6.1	rbc	*10^3/uL	5.6
HTP0330A	T21	MS1	Male	6.1	hgb	g/dL	17.6
HTP0330A	T21	MS1	Male	6.1	hct	percent	53.9
HTP0330A	T21	MS1	Male	6.1	mcv	fL	96.3
HTP0330A	T21	MS1	Male	6.1	mch	pg	31.5
HTP0330A	T21	MS1	Male	6.1	mchc	g/dL	32.7
HTP0330A	T21	MS1	Male	6.1	plt	*10^3/uL	514
HTP0330A	T21	MS1	Male	6.1	lymph_percent	percent	40.8
HTP0330A	T21	MS1	Male	6.1	lymph_absolute	*10^3/uL	2.7
HTP0331A	T21	MS3	Male	23.1	wbc	*10^3/uL	6.6
HTP0331A	T21	MS3	Male	23.1	rbc	*10^3/uL	5.79
HTP0331A	T21	MS3	Male	23.1	hgb	g/dL	18.8
HTP0331A	T21	MS3	Male	23.1	hct	percent	57.3
HTP0331A	T21	MS3	Male	23.1	mcv	fL	99
HTP0331A	T21	MS3	Male	23.1	mch	pg	32.5
HTP0331A	T21	MS3	Male	23.1	mchc	g/dL	32.9
HTP0331A	T21	MS3	Male	23.1	plt	*10^3/uL	260
HTP0331A	T21	MS3	Male	23.1	lymph_percent	percent	23.4
HTP0331A	T21	MS3	Male	23.1	lymph_absolute	*10^3/uL	1.5
HTP0332A	T21	MS2	Male	24.4	wbc	*10^3/uL	4.2
HTP0332A	T21	MS2	Male	24.4	rbc	*10^3/uL	6.37
HTP0332A	T21	MS2	Male	24.4	hgb	g/dL	21.3
HTP0332A	T21	MS2	Male	24.4	hct	percent	64
HTP0332A	T21	MS2	Male	24.4	mcv	fL	100.5
HTP0332A	T21	MS2	Male	24.4	mch	pg	33.4
HTP0332A	T21	MS2	Male	24.4	mchc	g/dL	33.3
HTP0332A	T21	MS2	Male	24.4	plt	*10^3/uL	224
HTP0332A	T21	MS2	Male	24.4	lymph_percent	percent	33.8
HTP0332A	T21	MS2	Male	24.4	lymph_absolute	*10^3/uL	1.4
HTP0336A	T21	MS1	Female	8.7	wbc	*10^3/uL	11.6
HTP0336A	T21	MS1	Female	8.7	rbc	*10^3/uL	5.83
HTP0336A	T21	MS1	Female	8.7	hgb	g/dL	18
HTP0336A	T21	MS1	Female	8.7	hct	percent	55.3
HTP0336A	T21	MS1	Female	8.7	mcv	fL	94.9
HTP0336A	T21	MS1	Female	8.7	mch	pg	30.9
HTP0336A	T21	MS1	Female	8.7	mchc	g/dL	32.6
HTP0336A	T21	MS1	Female	8.7	plt	*10^3/uL	179
HTP0336A	T21	MS1	Female	8.7	lymph_percent	percent	50
HTP0336A	T21	MS1	Female	8.7	lymph_absolute	*10^3/uL	5.8
HTP0337A	T21	MS3	Male	22.2	wbc	*10^3/uL	7.1
HTP0337A	T21	MS3	Male	22.2	rbc	*10^3/uL	6.12
HTP0337A	T21	MS3	Male	22.2	hgb	g/dL	20.1
HTP0337A	T21	MS3	Male	22.2	hct	percent	61.9
HTP0337A	T21	MS3	Male	22.2	mcv	fL	101.2
HTP0337A	T21	MS3	Male	22.2	mch	pg	32.8
HTP0337A	T21	MS3	Male	22.2	mchc	g/dL	32.5
HTP0337A	T21	MS3	Male	22.2	plt	*10^3/uL	266
HTP0337A	T21	MS3	Male	22.2	lymph_percent	percent	23.1
HTP0337A	T21	MS3	Male	22.2	lymph_absolute	*10^3/uL	1.6
HTP0338B	Control	D21	Male	27.5	wbc	*10^3/uL	4.7
HTP0338B	Control	D21	Male	27.5	rbc	*10^3/uL	6.85
HTP0338B	Control	D21	Male	27.5	hgb	g/dL	20.8
HTP0338B	Control	D21	Male	27.5	hct	percent	63.2
HTP0338B	Control	D21	Male	27.5	mcv	fL	92.2
HTP0338B	Control	D21	Male	27.5	mch	pg	30.4
HTP0338B	Control	D21	Male	27.5	mchc	g/dL	33
HTP0338B	Control	D21	Male	27.5	plt	*10^3/uL	264
HTP0338B	Control	D21	Male	27.5	lymph_percent	percent	45.4
HTP0338B	Control	D21	Male	27.5	lymph_absolute	*10^3/uL	2.2
HTP0339A	T21	MS1	Male	16.1	wbc	*10^3/uL	6.4
HTP0339A	T21	MS1	Male	16.1	rbc	*10^3/uL	5.96
HTP0339A	T21	MS1	Male	16.1	hgb	g/dL	19
HTP0339A	T21	MS1	Male	16.1	hct	percent	58.2
HTP0339A	T21	MS1	Male	16.1	mcv	fL	97.6
HTP0339A	T21	MS1	Male	16.1	mch	pg	32
HTP0339A	T21	MS1	Male	16.1	mchc	g/dL	32.7
HTP0339A	T21	MS1	Male	16.1	plt	*10^3/uL	347
HTP0339A	T21	MS1	Male	16.1	lymph_percent	percent	44.6
HTP0339A	T21	MS1	Male	16.1	lymph_absolute	*10^3/uL	2.9
HTP0012A2	T21	MS1	Female	44	wbc	*10^3/uL	4.4
HTP0012A2	T21	MS1	Female	44	rbc	*10^3/uL	4.8
HTP0012A2	T21	MS1	Female	44	hgb	g/dL	16
HTP0012A2	T21	MS1	Female	44	hct	percent	49.3
HTP0012A2	T21	MS1	Female	44	mcv	fL	102.6
HTP0012A2	T21	MS1	Female	44	mch	pg	33.2
HTP0012A2	T21	MS1	Female	44	mchc	g/dL	32.4
HTP0012A2	T21	MS1	Female	44	plt	*10^3/uL	243
HTP0012A2	T21	MS1	Female	44	lymph_percent	percent	27.2
HTP0012A2	T21	MS1	Female	44	lymph_absolute	*10^3/uL	1.2
HTP0023A2	T21	MS2	Female	36.2	wbc	*10^3/uL	6.6
HTP0023A2	T21	MS2	Female	36.2	rbc	*10^3/uL	5.18
HTP0023A2	T21	MS2	Female	36.2	hgb	g/dL	17
HTP0023A2	T21	MS2	Female	36.2	hct	percent	52
HTP0023A2	T21	MS2	Female	36.2	mcv	fL	100.4
HTP0023A2	T21	MS2	Female	36.2	mch	pg	32.8
HTP0023A2	T21	MS2	Female	36.2	mchc	g/dL	32.7
HTP0023A2	T21	MS2	Female	36.2	plt	*10^3/uL	331
HTP0023A2	T21	MS2	Female	36.2	lymph_percent	percent	35.6
HTP0023A2	T21	MS2	Female	36.2	lymph_absolute	*10^3/uL	2.4
HTP0340A	T21	MS3	Female	18.6	wbc	*10^3/uL	3.6
HTP0340A	T21	MS3	Female	18.6	rbc	*10^3/uL	5.64
HTP0340A	T21	MS3	Female	18.6	hgb	g/dL	18.4
HTP0340A	T21	MS3	Female	18.6	hct	percent	56.1
HTP0340A	T21	MS3	Female	18.6	mcv	fL	99.6
HTP0340A	T21	MS3	Female	18.6	mch	pg	32.7
HTP0340A	T21	MS3	Female	18.6	mchc	g/dL	32.9
HTP0340A	T21	MS3	Female	18.6	plt	*10^3/uL	285
HTP0340A	T21	MS3	Female	18.6	lymph_percent	percent	20.5
HTP0340A	T21	MS3	Female	18.6	lymph_absolute	*10^3/uL	0.7
HTP0341A	T21	MS1	Male	2.6	wbc	*10^3/uL	8.5
HTP0341A	T21	MS1	Male	2.6	rbc	*10^3/uL	5.39
HTP0341A	T21	MS1	Male	2.6	hgb	g/dL	16.4
HTP0341A	T21	MS1	Male	2.6	hct	percent	54.4
HTP0341A	T21	MS1	Male	2.6	mcv	fL	100.8
HTP0341A	T21	MS1	Male	2.6	mch	pg	30.4
HTP0341A	T21	MS1	Male	2.6	mchc	g/dL	30.2
HTP0341A	T21	MS1	Male	2.6	plt	*10^3/uL	425
HTP0341A	T21	MS1	Male	2.6	lymph_percent	percent	49.9
HTP0341A	T21	MS1	Male	2.6	lymph_absolute	*10^3/uL	4.2
HTP0342A	T21	MS1	Female	13.6	wbc	*10^3/uL	4
HTP0342A	T21	MS1	Female	13.6	rbc	*10^3/uL	5.44
HTP0342A	T21	MS1	Female	13.6	hgb	g/dL	17.2
HTP0342A	T21	MS1	Female	13.6	hct	percent	52.9
HTP0342A	T21	MS1	Female	13.6	mcv	fL	97.2
HTP0342A	T21	MS1	Female	13.6	mch	pg	31.6
HTP0342A	T21	MS1	Female	13.6	mchc	g/dL	32.5
HTP0342A	T21	MS1	Female	13.6	plt	*10^3/uL	401
HTP0342A	T21	MS1	Female	13.6	lymph_percent	percent	47.2
HTP0342A	T21	MS1	Female	13.6	lymph_absolute	*10^3/uL	1.9
HTP0343B	Control	D21	Male	46.2	wbc	*10^3/uL	6.4
HTP0343B	Control	D21	Male	46.2	rbc	*10^3/uL	5.96
HTP0343B	Control	D21	Male	46.2	hgb	g/dL	18.4
HTP0343B	Control	D21	Male	46.2	hct	percent	55
HTP0343B	Control	D21	Male	46.2	mcv	fL	92.2
HTP0343B	Control	D21	Male	46.2	mch	pg	30.8
HTP0343B	Control	D21	Male	46.2	mchc	g/dL	33.4
HTP0343B	Control	D21	Male	46.2	plt	*10^3/uL	238
HTP0343B	Control	D21	Male	46.2	lymph_percent	percent	31.4
HTP0343B	Control	D21	Male	46.2	lymph_absolute	*10^3/uL	2
HTP0084A2	T21	MS2	Male	35	wbc	*10^3/uL	6.2
HTP0084A2	T21	MS2	Male	35	rbc	*10^3/uL	6.44
HTP0084A2	T21	MS2	Male	35	hgb	g/dL	19.7
HTP0084A2	T21	MS2	Male	35	hct	percent	65.3
HTP0084A2	T21	MS2	Male	35	mcv	fL	101.4
HTP0084A2	T21	MS2	Male	35	mch	pg	30.5
HTP0084A2	T21	MS2	Male	35	mchc	g/dL	30.1
HTP0084A2	T21	MS2	Male	35	plt	*10^3/uL	317
HTP0084A2	T21	MS2	Male	35	lymph_percent	percent	29.3
HTP0084A2	T21	MS2	Male	35	lymph_absolute	*10^3/uL	1.8
HTP0085B2	Control	D21	Male	33.7	wbc	*10^3/uL	7.4
HTP0085B2	Control	D21	Male	33.7	rbc	*10^3/uL	5.92
HTP0085B2	Control	D21	Male	33.7	hgb	g/dL	18.7
HTP0085B2	Control	D21	Male	33.7	hct	percent	57.3
HTP0085B2	Control	D21	Male	33.7	mcv	fL	96.9
HTP0085B2	Control	D21	Male	33.7	mch	pg	31.6
HTP0085B2	Control	D21	Male	33.7	mchc	g/dL	32.6
HTP0085B2	Control	D21	Male	33.7	plt	*10^3/uL	301
HTP0085B2	Control	D21	Male	33.7	lymph_percent	percent	29.3
HTP0085B2	Control	D21	Male	33.7	lymph_absolute	*10^3/uL	2.2
HTP0345A	T21	MS3	Female	52.7	wbc	*10^3/uL	5.5
HTP0345A	T21	MS3	Female	52.7	rbc	*10^3/uL	4.71
HTP0345A	T21	MS3	Female	52.7	hgb	g/dL	13.7
HTP0345A	T21	MS3	Female	52.7	hct	percent	46.3
HTP0345A	T21	MS3	Female	52.7	mcv	fL	98.3
HTP0345A	T21	MS3	Female	52.7	mch	pg	29.1
HTP0345A	T21	MS3	Female	52.7	mchc	g/dL	29.6
HTP0345A	T21	MS3	Female	52.7	plt	*10^3/uL	260
HTP0345A	T21	MS3	Female	52.7	lymph_percent	percent	18.9
HTP0345A	T21	MS3	Female	52.7	lymph_absolute	*10^3/uL	1
HTP0346B	Control	D21	Female	37.1	wbc	*10^3/uL	8.3
HTP0346B	Control	D21	Female	37.1	rbc	*10^3/uL	5.21
HTP0346B	Control	D21	Female	37.1	hgb	g/dL	17.5
HTP0346B	Control	D21	Female	37.1	hct	percent	50.7
HTP0346B	Control	D21	Female	37.1	mcv	fL	97.3
HTP0346B	Control	D21	Female	37.1	mch	pg	33.5
HTP0346B	Control	D21	Female	37.1	mchc	g/dL	34.4
HTP0346B	Control	D21	Female	37.1	plt	*10^3/uL	343
HTP0346B	Control	D21	Female	37.1	lymph_percent	percent	23.8
HTP0346B	Control	D21	Female	37.1	lymph_absolute	*10^3/uL	2
HTP0347B	Control	D21	Female	14	wbc	*10^3/uL	7.4
HTP0347B	Control	D21	Female	14	rbc	*10^3/uL	4.73
HTP0347B	Control	D21	Female	14	hgb	g/dL	14.1
HTP0347B	Control	D21	Female	14	hct	percent	41.4
HTP0347B	Control	D21	Female	14	mcv	fL	87.5
HTP0347B	Control	D21	Female	14	mch	pg	29.8
HTP0347B	Control	D21	Female	14	mchc	g/dL	34.1
HTP0347B	Control	D21	Female	14	plt	*10^3/uL	320
HTP0347B	Control	D21	Female	14	lymph_percent	percent	32.9
HTP0347B	Control	D21	Female	14	lymph_absolute	*10^3/uL	NA
HTP0348A	T21	MS2	Female	17.2	wbc	*10^3/uL	9.8
HTP0348A	T21	MS2	Female	17.2	rbc	*10^3/uL	4.84
HTP0348A	T21	MS2	Female	17.2	hgb	g/dL	15.1
HTP0348A	T21	MS2	Female	17.2	hct	percent	45.2
HTP0348A	T21	MS2	Female	17.2	mcv	fL	93.4
HTP0348A	T21	MS2	Female	17.2	mch	pg	31.2
HTP0348A	T21	MS2	Female	17.2	mchc	g/dL	33.4
HTP0348A	T21	MS2	Female	17.2	plt	*10^3/uL	367
HTP0348A	T21	MS2	Female	17.2	lymph_percent	percent	31.2
HTP0348A	T21	MS2	Female	17.2	lymph_absolute	*10^3/uL	3.1
HTP0349B	Control	D21	Female	10	wbc	*10^3/uL	10.6
HTP0349B	Control	D21	Female	10	rbc	*10^3/uL	5.27
HTP0349B	Control	D21	Female	10	hgb	g/dL	15
HTP0349B	Control	D21	Female	10	hct	percent	43.7
HTP0349B	Control	D21	Female	10	mcv	fL	82.9
HTP0349B	Control	D21	Female	10	mch	pg	28.5
HTP0349B	Control	D21	Female	10	mchc	g/dL	34.3
HTP0349B	Control	D21	Female	10	plt	*10^3/uL	277
HTP0349B	Control	D21	Female	10	lymph_percent	percent	31.8
HTP0349B	Control	D21	Female	10	lymph_absolute	*10^3/uL	3.4
HTP0055B2	Control	D21	Male	37	wbc	*10^3/uL	6.1
HTP0055B2	Control	D21	Male	37	rbc	*10^3/uL	6.12
HTP0055B2	Control	D21	Male	37	hgb	g/dL	19.1
HTP0055B2	Control	D21	Male	37	hct	percent	58.2
HTP0055B2	Control	D21	Male	37	mcv	fL	95.1
HTP0055B2	Control	D21	Male	37	mch	pg	31.2
HTP0055B2	Control	D21	Male	37	mchc	g/dL	32.8
HTP0055B2	Control	D21	Male	37	plt	*10^3/uL	227
HTP0055B2	Control	D21	Male	37	lymph_percent	percent	45.4
HTP0055B2	Control	D21	Male	37	lymph_absolute	*10^3/uL	2.8
HTP0044B2	Control	D21	Male	35.8	wbc	*10^3/uL	7.3
HTP0044B2	Control	D21	Male	35.8	rbc	*10^3/uL	7.14
HTP0044B2	Control	D21	Male	35.8	hgb	g/dL	20.2
HTP0044B2	Control	D21	Male	35.8	hct	percent	64.5
HTP0044B2	Control	D21	Male	35.8	mcv	fL	90.2
HTP0044B2	Control	D21	Male	35.8	mch	pg	28.2
HTP0044B2	Control	D21	Male	35.8	mchc	g/dL	31.3
HTP0044B2	Control	D21	Male	35.8	plt	*10^3/uL	180
HTP0044B2	Control	D21	Male	35.8	lymph_percent	percent	28.1
HTP0044B2	Control	D21	Male	35.8	lymph_absolute	*10^3/uL	2.1
HTP0001B2	Control	D21	Female	25.8	wbc	*10^3/uL	5.5
HTP0001B2	Control	D21	Female	25.8	rbc	*10^3/uL	5.28
HTP0001B2	Control	D21	Female	25.8	hgb	g/dL	15.8
HTP0001B2	Control	D21	Female	25.8	hct	percent	50.4
HTP0001B2	Control	D21	Female	25.8	mcv	fL	95.4
HTP0001B2	Control	D21	Female	25.8	mch	pg	29.9
HTP0001B2	Control	D21	Female	25.8	mchc	g/dL	31.3
HTP0001B2	Control	D21	Female	25.8	plt	*10^3/uL	231
HTP0001B2	Control	D21	Female	25.8	lymph_percent	percent	47.4
HTP0001B2	Control	D21	Female	25.8	lymph_absolute	*10^3/uL	2.6
HTP0042B2	Control	D21	Male	36.2	wbc	*10^3/uL	5.3
HTP0042B2	Control	D21	Male	36.2	rbc	*10^3/uL	6.79
HTP0042B2	Control	D21	Male	36.2	hgb	g/dL	17.4
HTP0042B2	Control	D21	Male	36.2	hct	percent	57.7
HTP0042B2	Control	D21	Male	36.2	mcv	fL	85
HTP0042B2	Control	D21	Male	36.2	mch	pg	25.6
HTP0042B2	Control	D21	Male	36.2	mchc	g/dL	30.2
HTP0042B2	Control	D21	Male	36.2	plt	*10^3/uL	339
HTP0042B2	Control	D21	Male	36.2	lymph_percent	percent	45.5
HTP0042B2	Control	D21	Male	36.2	lymph_absolute	*10^3/uL	2.4
HTP0043B2	Control	D21	Male	38.2	wbc	*10^3/uL	4.1
HTP0043B2	Control	D21	Male	38.2	rbc	*10^3/uL	6.22
HTP0043B2	Control	D21	Male	38.2	hgb	g/dL	17.6
HTP0043B2	Control	D21	Male	38.2	hct	percent	56.9
HTP0043B2	Control	D21	Male	38.2	mcv	fL	91.5
HTP0043B2	Control	D21	Male	38.2	mch	pg	28.3
HTP0043B2	Control	D21	Male	38.2	mchc	g/dL	30.9
HTP0043B2	Control	D21	Male	38.2	plt	*10^3/uL	146
HTP0043B2	Control	D21	Male	38.2	lymph_percent	percent	40.4
HTP0043B2	Control	D21	Male	38.2	lymph_absolute	*10^3/uL	1.7
HTP0351A	T21	MS2	Male	27	wbc	*10^3/uL	4.2
HTP0351A	T21	MS2	Male	27	rbc	*10^3/uL	6.07
HTP0351A	T21	MS2	Male	27	hgb	g/dL	18.9
HTP0351A	T21	MS2	Male	27	hct	percent	63.4
HTP0351A	T21	MS2	Male	27	mcv	fL	104.6
HTP0351A	T21	MS2	Male	27	mch	pg	31.1
HTP0351A	T21	MS2	Male	27	mchc	g/dL	29.8
HTP0351A	T21	MS2	Male	27	plt	*10^3/uL	345
HTP0351A	T21	MS2	Male	27	lymph_percent	percent	22.5
HTP0351A	T21	MS2	Male	27	lymph_absolute	*10^3/uL	0.9
HTP0057B2	Control	D21	Female	34.8	wbc	*10^3/uL	9.1
HTP0057B2	Control	D21	Female	34.8	rbc	*10^3/uL	5.69
HTP0057B2	Control	D21	Female	34.8	hgb	g/dL	16.4
HTP0057B2	Control	D21	Female	34.8	hct	percent	52
HTP0057B2	Control	D21	Female	34.8	mcv	fL	91.4
HTP0057B2	Control	D21	Female	34.8	mch	pg	28.8
HTP0057B2	Control	D21	Female	34.8	mchc	g/dL	31.5
HTP0057B2	Control	D21	Female	34.8	plt	*10^3/uL	370
HTP0057B2	Control	D21	Female	34.8	lymph_percent	percent	32.5
HTP0057B2	Control	D21	Female	34.8	lymph_absolute	*10^3/uL	3
HTP0058B2	Control	D21	Male	33.8	wbc	*10^3/uL	5.2
HTP0058B2	Control	D21	Male	33.8	rbc	*10^3/uL	6.1
HTP0058B2	Control	D21	Male	33.8	hgb	g/dL	18.2
HTP0058B2	Control	D21	Male	33.8	hct	percent	59.2
HTP0058B2	Control	D21	Male	33.8	mcv	fL	97.1
HTP0058B2	Control	D21	Male	33.8	mch	pg	29.9
HTP0058B2	Control	D21	Male	33.8	mchc	g/dL	30.8
HTP0058B2	Control	D21	Male	33.8	plt	*10^3/uL	277
HTP0058B2	Control	D21	Male	33.8	lymph_percent	percent	33.6
HTP0058B2	Control	D21	Male	33.8	lymph_absolute	*10^3/uL	1.7
HTP0352B	Control	D21	Male	43.2	wbc	*10^3/uL	7.9
HTP0352B	Control	D21	Male	43.2	rbc	*10^3/uL	6.07
HTP0352B	Control	D21	Male	43.2	hgb	g/dL	18.1
HTP0352B	Control	D21	Male	43.2	hct	percent	59.2
HTP0352B	Control	D21	Male	43.2	mcv	fL	97.6
HTP0352B	Control	D21	Male	43.2	mch	pg	29.9
HTP0352B	Control	D21	Male	43.2	mchc	g/dL	30.6
HTP0352B	Control	D21	Male	43.2	plt	*10^3/uL	252
HTP0352B	Control	D21	Male	43.2	lymph_percent	percent	22.2
HTP0352B	Control	D21	Male	43.2	lymph_absolute	*10^3/uL	1.7
HTP0354A	T21	MS1	Male	6	wbc	*10^3/uL	6.7
HTP0354A	T21	MS1	Male	6	rbc	*10^3/uL	4.95
HTP0354A	T21	MS1	Male	6	hgb	g/dL	15.1
HTP0354A	T21	MS1	Male	6	hct	percent	47.8
HTP0354A	T21	MS1	Male	6	mcv	fL	96.5
HTP0354A	T21	MS1	Male	6	mch	pg	30.5
HTP0354A	T21	MS1	Male	6	mchc	g/dL	31.6
HTP0354A	T21	MS1	Male	6	plt	*10^3/uL	385
HTP0354A	T21	MS1	Male	6	lymph_percent	percent	39.6
HTP0354A	T21	MS1	Male	6	lymph_absolute	*10^3/uL	2.7
HTP0355B	Control	D21	Male	12.3	wbc	*10^3/uL	13.1
HTP0355B	Control	D21	Male	12.3	rbc	*10^3/uL	6.91
HTP0355B	Control	D21	Male	12.3	hgb	g/dL	18.6
HTP0355B	Control	D21	Male	12.3	hct	percent	58.9
HTP0355B	Control	D21	Male	12.3	mcv	fL	85.2
HTP0355B	Control	D21	Male	12.3	mch	pg	26.9
HTP0355B	Control	D21	Male	12.3	mchc	g/dL	31.6
HTP0355B	Control	D21	Male	12.3	plt	*10^3/uL	375
HTP0355B	Control	D21	Male	12.3	lymph_percent	percent	27.8
HTP0355B	Control	D21	Male	12.3	lymph_absolute	*10^3/uL	3.6
HTP0052A2	T21	MS1	Female	29.9	wbc	*10^3/uL	NA
HTP0052A2	T21	MS1	Female	29.9	rbc	*10^3/uL	4.83
HTP0052A2	T21	MS1	Female	29.9	hgb	g/dL	13.4
HTP0052A2	T21	MS1	Female	29.9	hct	percent	45.4
HTP0052A2	T21	MS1	Female	29.9	mcv	fL	94
HTP0052A2	T21	MS1	Female	29.9	mch	pg	27.8
HTP0052A2	T21	MS1	Female	29.9	mchc	g/dL	29.6
HTP0052A2	T21	MS1	Female	29.9	plt	*10^3/uL	309
HTP0052A2	T21	MS1	Female	29.9	lymph_percent	percent	NA
HTP0052A2	T21	MS1	Female	29.9	lymph_absolute	*10^3/uL	NA
HTP0053A2	T21	MS1	Female	26.3	wbc	*10^3/uL	4.8
HTP0053A2	T21	MS1	Female	26.3	rbc	*10^3/uL	5.57
HTP0053A2	T21	MS1	Female	26.3	hgb	g/dL	17.7
HTP0053A2	T21	MS1	Female	26.3	hct	percent	57.3
HTP0053A2	T21	MS1	Female	26.3	mcv	fL	102.9
HTP0053A2	T21	MS1	Female	26.3	mch	pg	31.8
HTP0053A2	T21	MS1	Female	26.3	mchc	g/dL	30.9
HTP0053A2	T21	MS1	Female	26.3	plt	*10^3/uL	397
HTP0053A2	T21	MS1	Female	26.3	lymph_percent	percent	29.3
HTP0053A2	T21	MS1	Female	26.3	lymph_absolute	*10^3/uL	1.4
HTP0034B3	Control	D21	Female	25.1	wbc	*10^3/uL	6.1
HTP0034B3	Control	D21	Female	25.1	rbc	*10^3/uL	6.2
HTP0034B3	Control	D21	Female	25.1	hgb	g/dL	18.2
HTP0034B3	Control	D21	Female	25.1	hct	percent	57.8
HTP0034B3	Control	D21	Female	25.1	mcv	fL	93.3
HTP0034B3	Control	D21	Female	25.1	mch	pg	29.4
HTP0034B3	Control	D21	Female	25.1	mchc	g/dL	31.5
HTP0034B3	Control	D21	Female	25.1	plt	*10^3/uL	226
HTP0034B3	Control	D21	Female	25.1	lymph_percent	percent	32.5
HTP0034B3	Control	D21	Female	25.1	lymph_absolute	*10^3/uL	2
HTP0080A2	T21	MS1	Female	34.8	wbc	*10^3/uL	4.9
HTP0080A2	T21	MS1	Female	34.8	rbc	*10^3/uL	5.33
HTP0080A2	T21	MS1	Female	34.8	hgb	g/dL	16.8
HTP0080A2	T21	MS1	Female	34.8	hct	percent	55.8
HTP0080A2	T21	MS1	Female	34.8	mcv	fL	104.7
HTP0080A2	T21	MS1	Female	34.8	mch	pg	31.6
HTP0080A2	T21	MS1	Female	34.8	mchc	g/dL	30.1
HTP0080A2	T21	MS1	Female	34.8	plt	*10^3/uL	359
HTP0080A2	T21	MS1	Female	34.8	lymph_percent	percent	31.7
HTP0080A2	T21	MS1	Female	34.8	lymph_absolute	*10^3/uL	1.6
HTP0079B2	Control	D21	Male	28.4	wbc	*10^3/uL	4.4
HTP0079B2	Control	D21	Male	28.4	rbc	*10^3/uL	5.83
HTP0079B2	Control	D21	Male	28.4	hgb	g/dL	17.1
HTP0079B2	Control	D21	Male	28.4	hct	percent	54.2
HTP0079B2	Control	D21	Male	28.4	mcv	fL	92.9
HTP0079B2	Control	D21	Male	28.4	mch	pg	29.3
HTP0079B2	Control	D21	Male	28.4	mchc	g/dL	31.5
HTP0079B2	Control	D21	Male	28.4	plt	*10^3/uL	268
HTP0079B2	Control	D21	Male	28.4	lymph_percent	percent	40.1
HTP0079B2	Control	D21	Male	28.4	lymph_absolute	*10^3/uL	1.8
HTP0357A	T21	MS1	Male	3.8	wbc	*10^3/uL	5.3
HTP0357A	T21	MS1	Male	3.8	rbc	*10^3/uL	5.77
HTP0357A	T21	MS1	Male	3.8	hgb	g/dL	17
HTP0357A	T21	MS1	Male	3.8	hct	percent	52.2
HTP0357A	T21	MS1	Male	3.8	mcv	fL	90.5
HTP0357A	T21	MS1	Male	3.8	mch	pg	29.4
HTP0357A	T21	MS1	Male	3.8	mchc	g/dL	32.5
HTP0357A	T21	MS1	Male	3.8	plt	*10^3/uL	265
HTP0357A	T21	MS1	Male	3.8	lymph_percent	percent	49.7
HTP0357A	T21	MS1	Male	3.8	lymph_absolute	*10^3/uL	2.6
HTP0073A2	T21	MS3	Male	54.7	wbc	*10^3/uL	5.5
HTP0073A2	T21	MS3	Male	54.7	rbc	*10^3/uL	5.58
HTP0073A2	T21	MS3	Male	54.7	hgb	g/dL	17.6
HTP0073A2	T21	MS3	Male	54.7	hct	percent	58
HTP0073A2	T21	MS3	Male	54.7	mcv	fL	104
HTP0073A2	T21	MS3	Male	54.7	mch	pg	31.6
HTP0073A2	T21	MS3	Male	54.7	mchc	g/dL	30.3
HTP0073A2	T21	MS3	Male	54.7	plt	*10^3/uL	324
HTP0073A2	T21	MS3	Male	54.7	lymph_percent	percent	21.7
HTP0073A2	T21	MS3	Male	54.7	lymph_absolute	*10^3/uL	1.2
HTP0090B2	Control	D21	Male	24.8	wbc	*10^3/uL	5.5
HTP0090B2	Control	D21	Male	24.8	rbc	*10^3/uL	6.06
HTP0090B2	Control	D21	Male	24.8	hgb	g/dL	18.2
HTP0090B2	Control	D21	Male	24.8	hct	percent	58.3
HTP0090B2	Control	D21	Male	24.8	mcv	fL	96.2
HTP0090B2	Control	D21	Male	24.8	mch	pg	29.9
HTP0090B2	Control	D21	Male	24.8	mchc	g/dL	31.1
HTP0090B2	Control	D21	Male	24.8	plt	*10^3/uL	274
HTP0090B2	Control	D21	Male	24.8	lymph_percent	percent	33.5
HTP0090B2	Control	D21	Male	24.8	lymph_absolute	*10^3/uL	1.8
HTP0095B2	Control	D21	Female	37.7	wbc	*10^3/uL	6.7
HTP0095B2	Control	D21	Female	37.7	rbc	*10^3/uL	7.05
HTP0095B2	Control	D21	Female	37.7	hgb	g/dL	17.4
HTP0095B2	Control	D21	Female	37.7	hct	percent	59.6
HTP0095B2	Control	D21	Female	37.7	mcv	fL	84.6
HTP0095B2	Control	D21	Female	37.7	mch	pg	24.7
HTP0095B2	Control	D21	Female	37.7	mchc	g/dL	29.2
HTP0095B2	Control	D21	Female	37.7	plt	*10^3/uL	384
HTP0095B2	Control	D21	Female	37.7	lymph_percent	percent	20.6
HTP0095B2	Control	D21	Female	37.7	lymph_absolute	*10^3/uL	1.4
HTP0059B2	Control	D21	Male	24.7	wbc	*10^3/uL	4.9
HTP0059B2	Control	D21	Male	24.7	rbc	*10^3/uL	6.7
HTP0059B2	Control	D21	Male	24.7	hgb	g/dL	19.8
HTP0059B2	Control	D21	Male	24.7	hct	percent	62.4
HTP0059B2	Control	D21	Male	24.7	mcv	fL	93.1
HTP0059B2	Control	D21	Male	24.7	mch	pg	29.6
HTP0059B2	Control	D21	Male	24.7	mchc	g/dL	31.8
HTP0059B2	Control	D21	Male	24.7	plt	*10^3/uL	181
HTP0059B2	Control	D21	Male	24.7	lymph_percent	percent	34.3
HTP0059B2	Control	D21	Male	24.7	lymph_absolute	*10^3/uL	1.7
HTP0047B2	Control	D21	Male	38.7	wbc	*10^3/uL	5.2
HTP0047B2	Control	D21	Male	38.7	rbc	*10^3/uL	6.26
HTP0047B2	Control	D21	Male	38.7	hgb	g/dL	18.3
HTP0047B2	Control	D21	Male	38.7	hct	percent	60.2
HTP0047B2	Control	D21	Male	38.7	mcv	fL	96.2
HTP0047B2	Control	D21	Male	38.7	mch	pg	29.3
HTP0047B2	Control	D21	Male	38.7	mchc	g/dL	30.4
HTP0047B2	Control	D21	Male	38.7	plt	*10^3/uL	286
HTP0047B2	Control	D21	Male	38.7	lymph_percent	percent	34.3
HTP0047B2	Control	D21	Male	38.7	lymph_absolute	*10^3/uL	1.8
HTP0048B2	Control	D21	Female	39.4	wbc	*10^3/uL	4.9
HTP0048B2	Control	D21	Female	39.4	rbc	*10^3/uL	6.56
HTP0048B2	Control	D21	Female	39.4	hgb	g/dL	16.3
HTP0048B2	Control	D21	Female	39.4	hct	percent	54.1
HTP0048B2	Control	D21	Female	39.4	mcv	fL	82.4
HTP0048B2	Control	D21	Female	39.4	mch	pg	24.9
HTP0048B2	Control	D21	Female	39.4	mchc	g/dL	30.2
HTP0048B2	Control	D21	Female	39.4	plt	*10^3/uL	311
HTP0048B2	Control	D21	Female	39.4	lymph_percent	percent	35.5
HTP0048B2	Control	D21	Female	39.4	lymph_absolute	*10^3/uL	1.7
HTP0054A2	T21	MS3	Male	21.7	wbc	*10^3/uL	4.8
HTP0054A2	T21	MS3	Male	21.7	rbc	*10^3/uL	7.47
HTP0054A2	T21	MS3	Male	21.7	hgb	g/dL	18.1
HTP0054A2	T21	MS3	Male	21.7	hct	percent	62.1
HTP0054A2	T21	MS3	Male	21.7	mcv	fL	83.2
HTP0054A2	T21	MS3	Male	21.7	mch	pg	24.2
HTP0054A2	T21	MS3	Male	21.7	mchc	g/dL	29.1
HTP0054A2	T21	MS3	Male	21.7	plt	*10^3/uL	197
HTP0054A2	T21	MS3	Male	21.7	lymph_percent	percent	32.9
HTP0054A2	T21	MS3	Male	21.7	lymph_absolute	*10^3/uL	1.6
HTP0018B3	Control	D21	Female	57	wbc	*10^3/uL	5.4
HTP0018B3	Control	D21	Female	57	rbc	*10^3/uL	5.65
HTP0018B3	Control	D21	Female	57	hgb	g/dL	16.3
HTP0018B3	Control	D21	Female	57	hct	percent	52.4
HTP0018B3	Control	D21	Female	57	mcv	fL	92.7
HTP0018B3	Control	D21	Female	57	mch	pg	28.9
HTP0018B3	Control	D21	Female	57	mchc	g/dL	31.1
HTP0018B3	Control	D21	Female	57	plt	*10^3/uL	199
HTP0018B3	Control	D21	Female	57	lymph_percent	percent	30.6
HTP0018B3	Control	D21	Female	57	lymph_absolute	*10^3/uL	1.7
HTP0019B2	Control	D21	Female	56.9	wbc	*10^3/uL	5.4
HTP0019B2	Control	D21	Female	56.9	rbc	*10^3/uL	5.41
HTP0019B2	Control	D21	Female	56.9	hgb	g/dL	16.4
HTP0019B2	Control	D21	Female	56.9	hct	percent	52
HTP0019B2	Control	D21	Female	56.9	mcv	fL	96.1
HTP0019B2	Control	D21	Female	56.9	mch	pg	30.3
HTP0019B2	Control	D21	Female	56.9	mchc	g/dL	31.6
HTP0019B2	Control	D21	Female	56.9	plt	*10^3/uL	266
HTP0019B2	Control	D21	Female	56.9	lymph_percent	percent	26.5
HTP0019B2	Control	D21	Female	56.9	lymph_absolute	*10^3/uL	1.4
HTP0077B2	Control	D21	Male	43.3	wbc	*10^3/uL	6.3
HTP0077B2	Control	D21	Male	43.3	rbc	*10^3/uL	6.56
HTP0077B2	Control	D21	Male	43.3	hgb	g/dL	18
HTP0077B2	Control	D21	Male	43.3	hct	percent	60.2
HTP0077B2	Control	D21	Male	43.3	mcv	fL	91.7
HTP0077B2	Control	D21	Male	43.3	mch	pg	27.5
HTP0077B2	Control	D21	Male	43.3	mchc	g/dL	30
HTP0077B2	Control	D21	Male	43.3	plt	*10^3/uL	201
HTP0077B2	Control	D21	Male	43.3	lymph_percent	percent	38.5
HTP0077B2	Control	D21	Male	43.3	lymph_absolute	*10^3/uL	2.4
HTP0100B2	Control	D21	Female	33.5	wbc	*10^3/uL	5.7
HTP0100B2	Control	D21	Female	33.5	rbc	*10^3/uL	5.73
HTP0100B2	Control	D21	Female	33.5	hgb	g/dL	15
HTP0100B2	Control	D21	Female	33.5	hct	percent	50
HTP0100B2	Control	D21	Female	33.5	mcv	fL	87.3
HTP0100B2	Control	D21	Female	33.5	mch	pg	26.2
HTP0100B2	Control	D21	Female	33.5	mchc	g/dL	30
HTP0100B2	Control	D21	Female	33.5	plt	*10^3/uL	288
HTP0100B2	Control	D21	Female	33.5	lymph_percent	percent	32.9
HTP0100B2	Control	D21	Female	33.5	lymph_absolute	*10^3/uL	1.9
HTP0078B2	Control	D21	Male	27.7	wbc	*10^3/uL	9.4
HTP0078B2	Control	D21	Male	27.7	rbc	*10^3/uL	6.21
HTP0078B2	Control	D21	Male	27.7	hgb	g/dL	17.6
HTP0078B2	Control	D21	Male	27.7	hct	percent	57.2
HTP0078B2	Control	D21	Male	27.7	mcv	fL	92.2
HTP0078B2	Control	D21	Male	27.7	mch	pg	28.4
HTP0078B2	Control	D21	Male	27.7	mchc	g/dL	30.8
HTP0078B2	Control	D21	Male	27.7	plt	*10^3/uL	282
HTP0078B2	Control	D21	Male	27.7	lymph_percent	percent	23.9
HTP0078B2	Control	D21	Male	27.7	lymph_absolute	*10^3/uL	2.2
HTP0364A	T21	MS3	Male	13.7	wbc	*10^3/uL	7.3
HTP0364A	T21	MS3	Male	13.7	rbc	*10^3/uL	6.39
HTP0364A	T21	MS3	Male	13.7	hgb	g/dL	17.8
HTP0364A	T21	MS3	Male	13.7	hct	percent	58.7
HTP0364A	T21	MS3	Male	13.7	mcv	fL	91.9
HTP0364A	T21	MS3	Male	13.7	mch	pg	27.9
HTP0364A	T21	MS3	Male	13.7	mchc	g/dL	30.3
HTP0364A	T21	MS3	Male	13.7	plt	*10^3/uL	341
HTP0364A	T21	MS3	Male	13.7	lymph_percent	percent	21
HTP0364A	T21	MS3	Male	13.7	lymph_absolute	*10^3/uL	1.5
HTP0036A2	T21	MS1	Female	32.1	wbc	*10^3/uL	5.8
HTP0036A2	T21	MS1	Female	32.1	rbc	*10^3/uL	5.28
HTP0036A2	T21	MS1	Female	32.1	hgb	g/dL	16.1
HTP0036A2	T21	MS1	Female	32.1	hct	percent	51.9
HTP0036A2	T21	MS1	Female	32.1	mcv	fL	98.4
HTP0036A2	T21	MS1	Female	32.1	mch	pg	30.5
HTP0036A2	T21	MS1	Female	32.1	mchc	g/dL	31
HTP0036A2	T21	MS1	Female	32.1	plt	*10^3/uL	324
HTP0036A2	T21	MS1	Female	32.1	lymph_percent	percent	31.1
HTP0036A2	T21	MS1	Female	32.1	lymph_absolute	*10^3/uL	1.8
HTP0103A2	T21	MS1	Female	1.6	wbc	*10^3/uL	4.9
HTP0103A2	T21	MS1	Female	1.6	rbc	*10^3/uL	5.24
HTP0103A2	T21	MS1	Female	1.6	hgb	g/dL	14.7
HTP0103A2	T21	MS1	Female	1.6	hct	percent	50.2
HTP0103A2	T21	MS1	Female	1.6	mcv	fL	95.8
HTP0103A2	T21	MS1	Female	1.6	mch	pg	28.1
HTP0103A2	T21	MS1	Female	1.6	mchc	g/dL	29.3
HTP0103A2	T21	MS1	Female	1.6	plt	*10^3/uL	495
HTP0103A2	T21	MS1	Female	1.6	lymph_percent	percent	55.9
HTP0103A2	T21	MS1	Female	1.6	lymph_absolute	*10^3/uL	2.7
HTP0104B2	Control	D21	Female	36.6	wbc	*10^3/uL	6.1
HTP0104B2	Control	D21	Female	36.6	rbc	*10^3/uL	4.93
HTP0104B2	Control	D21	Female	36.6	hgb	g/dL	14.4
HTP0104B2	Control	D21	Female	36.6	hct	percent	47.6
HTP0104B2	Control	D21	Female	36.6	mcv	fL	96.6
HTP0104B2	Control	D21	Female	36.6	mch	pg	29.3
HTP0104B2	Control	D21	Female	36.6	mchc	g/dL	30.3
HTP0104B2	Control	D21	Female	36.6	plt	*10^3/uL	219
HTP0104B2	Control	D21	Female	36.6	lymph_percent	percent	40.9
HTP0104B2	Control	D21	Female	36.6	lymph_absolute	*10^3/uL	2.5
HTP0367A	T21	MS1	Male	13.6	wbc	*10^3/uL	6.4
HTP0367A	T21	MS1	Male	13.6	rbc	*10^3/uL	5.61
HTP0367A	T21	MS1	Male	13.6	hgb	g/dL	17.1
HTP0367A	T21	MS1	Male	13.6	hct	percent	56.4
HTP0367A	T21	MS1	Male	13.6	mcv	fL	100.5
HTP0367A	T21	MS1	Male	13.6	mch	pg	30.6
HTP0367A	T21	MS1	Male	13.6	mchc	g/dL	30.4
HTP0367A	T21	MS1	Male	13.6	plt	*10^3/uL	288
HTP0367A	T21	MS1	Male	13.6	lymph_percent	percent	38.2
HTP0367A	T21	MS1	Male	13.6	lymph_absolute	*10^3/uL	2.4
HTP0092B2	Control	D21	Female	25.2	wbc	*10^3/uL	7.3
HTP0092B2	Control	D21	Female	25.2	rbc	*10^3/uL	5.74
HTP0092B2	Control	D21	Female	25.2	hgb	g/dL	15.9
HTP0092B2	Control	D21	Female	25.2	hct	percent	53.2
HTP0092B2	Control	D21	Female	25.2	mcv	fL	92.7
HTP0092B2	Control	D21	Female	25.2	mch	pg	27.8
HTP0092B2	Control	D21	Female	25.2	mchc	g/dL	30
HTP0092B2	Control	D21	Female	25.2	plt	*10^3/uL	283
HTP0092B2	Control	D21	Female	25.2	lymph_percent	percent	30.3
HTP0092B2	Control	D21	Female	25.2	lymph_absolute	*10^3/uL	2.2
HTP0096B2	Control	D21	Male	25.6	wbc	*10^3/uL	7.3
HTP0096B2	Control	D21	Male	25.6	rbc	*10^3/uL	7.16
HTP0096B2	Control	D21	Male	25.6	hgb	g/dL	19.6
HTP0096B2	Control	D21	Male	25.6	hct	percent	62.2
HTP0096B2	Control	D21	Male	25.6	mcv	fL	86.9
HTP0096B2	Control	D21	Male	25.6	mch	pg	27.3
HTP0096B2	Control	D21	Male	25.6	mchc	g/dL	31.5
HTP0096B2	Control	D21	Male	25.6	plt	*10^3/uL	228
HTP0096B2	Control	D21	Male	25.6	lymph_percent	percent	29.6
HTP0096B2	Control	D21	Male	25.6	lymph_absolute	*10^3/uL	2.2
HTP0368A	T21	MS1	Male	15.2	wbc	*10^3/uL	6.9
HTP0368A	T21	MS1	Male	15.2	rbc	*10^3/uL	6.25
HTP0368A	T21	MS1	Male	15.2	hgb	g/dL	18.7
HTP0368A	T21	MS1	Male	15.2	hct	percent	60.9
HTP0368A	T21	MS1	Male	15.2	mcv	fL	97.5
HTP0368A	T21	MS1	Male	15.2	mch	pg	30
HTP0368A	T21	MS1	Male	15.2	mchc	g/dL	30.8
HTP0368A	T21	MS1	Male	15.2	plt	*10^3/uL	224
HTP0368A	T21	MS1	Male	15.2	lymph_percent	percent	53.3
HTP0368A	T21	MS1	Male	15.2	lymph_absolute	*10^3/uL	3.7
HTP0370A	T21	MS1	Male	20.2	wbc	*10^3/uL	5.9
HTP0370A	T21	MS1	Male	20.2	rbc	*10^3/uL	5.68
HTP0370A	T21	MS1	Male	20.2	hgb	g/dL	16.2
HTP0370A	T21	MS1	Male	20.2	hct	percent	54
HTP0370A	T21	MS1	Male	20.2	mcv	fL	95.1
HTP0370A	T21	MS1	Male	20.2	mch	pg	28.4
HTP0370A	T21	MS1	Male	20.2	mchc	g/dL	29.9
HTP0370A	T21	MS1	Male	20.2	plt	*10^3/uL	323
HTP0370A	T21	MS1	Male	20.2	lymph_percent	percent	31.2
HTP0370A	T21	MS1	Male	20.2	lymph_absolute	*10^3/uL	1.8
HTP0101A2	T21	MS3	Female	31.3	wbc	*10^3/uL	7.7
HTP0101A2	T21	MS3	Female	31.3	rbc	*10^3/uL	5.69
HTP0101A2	T21	MS3	Female	31.3	hgb	g/dL	17.5
HTP0101A2	T21	MS3	Female	31.3	hct	percent	58.9
HTP0101A2	T21	MS3	Female	31.3	mcv	fL	103.6
HTP0101A2	T21	MS3	Female	31.3	mch	pg	30.8
HTP0101A2	T21	MS3	Female	31.3	mchc	g/dL	29.7
HTP0101A2	T21	MS3	Female	31.3	plt	*10^3/uL	281
HTP0101A2	T21	MS3	Female	31.3	lymph_percent	percent	13.3
HTP0101A2	T21	MS3	Female	31.3	lymph_absolute	*10^3/uL	1
HTP0373A	T21	MS1	Male	56.7	wbc	*10^3/uL	7.1
HTP0373A	T21	MS1	Male	56.7	rbc	*10^3/uL	5.83
HTP0373A	T21	MS1	Male	56.7	hgb	g/dL	17.4
HTP0373A	T21	MS1	Male	56.7	hct	percent	57.5
HTP0373A	T21	MS1	Male	56.7	mcv	fL	98.6
HTP0373A	T21	MS1	Male	56.7	mch	pg	29.8
HTP0373A	T21	MS1	Male	56.7	mchc	g/dL	30.2
HTP0373A	T21	MS1	Male	56.7	plt	*10^3/uL	250
HTP0373A	T21	MS1	Male	56.7	lymph_percent	percent	24.8
HTP0373A	T21	MS1	Male	56.7	lymph_absolute	*10^3/uL	1.8
HTP0485A	T21	MS2	Female	5.7	wbc	*10^3/uL	3.9
HTP0485A	T21	MS2	Female	5.7	rbc	*10^3/uL	5.51
HTP0485A	T21	MS2	Female	5.7	hgb	g/dL	14.9
HTP0485A	T21	MS2	Female	5.7	hct	percent	50.1
HTP0485A	T21	MS2	Female	5.7	mcv	fL	90.9
HTP0485A	T21	MS2	Female	5.7	mch	pg	27
HTP0485A	T21	MS2	Female	5.7	mchc	g/dL	29.7
HTP0485A	T21	MS2	Female	5.7	plt	*10^3/uL	265
HTP0485A	T21	MS2	Female	5.7	lymph_percent	percent	51.1
HTP0485A	T21	MS2	Female	5.7	lymph_absolute	*10^3/uL	2
HTP0487A	T21	MS2	Male	4.6	wbc	*10^3/uL	5.7
HTP0487A	T21	MS2	Male	4.6	rbc	*10^3/uL	5.86
HTP0487A	T21	MS2	Male	4.6	hgb	g/dL	16
HTP0487A	T21	MS2	Male	4.6	hct	percent	53.3
HTP0487A	T21	MS2	Male	4.6	mcv	fL	91
HTP0487A	T21	MS2	Male	4.6	mch	pg	27.3
HTP0487A	T21	MS2	Male	4.6	mchc	g/dL	30
HTP0487A	T21	MS2	Male	4.6	plt	*10^3/uL	476
HTP0487A	T21	MS2	Male	4.6	lymph_percent	percent	47.7
HTP0487A	T21	MS2	Male	4.6	lymph_absolute	*10^3/uL	2.7
HTP0488A	T21	MS1	Male	5.4	wbc	*10^3/uL	5.9
HTP0488A	T21	MS1	Male	5.4	rbc	*10^3/uL	5.45
HTP0488A	T21	MS1	Male	5.4	hgb	g/dL	16.2
HTP0488A	T21	MS1	Male	5.4	hct	percent	53.6
HTP0488A	T21	MS1	Male	5.4	mcv	fL	98.4
HTP0488A	T21	MS1	Male	5.4	mch	pg	29.7
HTP0488A	T21	MS1	Male	5.4	mchc	g/dL	30.2
HTP0488A	T21	MS1	Male	5.4	plt	*10^3/uL	390
HTP0488A	T21	MS1	Male	5.4	lymph_percent	percent	47.1
HTP0488A	T21	MS1	Male	5.4	lymph_absolute	*10^3/uL	2.8
HTP0066A2	T21	MS1	Male	14.7	wbc	*10^3/uL	3.8
HTP0066A2	T21	MS1	Male	14.7	rbc	*10^3/uL	7.18
HTP0066A2	T21	MS1	Male	14.7	hgb	g/dL	20.8
HTP0066A2	T21	MS1	Male	14.7	hct	percent	68.5
HTP0066A2	T21	MS1	Male	14.7	mcv	fL	95.5
HTP0066A2	T21	MS1	Male	14.7	mch	pg	29
HTP0066A2	T21	MS1	Male	14.7	mchc	g/dL	30.4
HTP0066A2	T21	MS1	Male	14.7	plt	*10^3/uL	238
HTP0066A2	T21	MS1	Male	14.7	lymph_percent	percent	51.3
HTP0066A2	T21	MS1	Male	14.7	lymph_absolute	*10^3/uL	1.9
HTP0098B2	Control	D21	Female	54.9	wbc	*10^3/uL	6.4
HTP0098B2	Control	D21	Female	54.9	rbc	*10^3/uL	6.39
HTP0098B2	Control	D21	Female	54.9	hgb	g/dL	18.1
HTP0098B2	Control	D21	Female	54.9	hct	percent	59.6
HTP0098B2	Control	D21	Female	54.9	mcv	fL	93.3
HTP0098B2	Control	D21	Female	54.9	mch	pg	28.3
HTP0098B2	Control	D21	Female	54.9	mchc	g/dL	30.4
HTP0098B2	Control	D21	Female	54.9	plt	*10^3/uL	249
HTP0098B2	Control	D21	Female	54.9	lymph_percent	percent	33.1
HTP0098B2	Control	D21	Female	54.9	lymph_absolute	*10^3/uL	2.1
HTP0491A	T21	MS1	Male	6.5	wbc	*10^3/uL	4.3
HTP0491A	T21	MS1	Male	6.5	rbc	*10^3/uL	5.23
HTP0491A	T21	MS1	Male	6.5	hgb	g/dL	14.1
HTP0491A	T21	MS1	Male	6.5	hct	percent	47.2
HTP0491A	T21	MS1	Male	6.5	mcv	fL	90.2
HTP0491A	T21	MS1	Male	6.5	mch	pg	27
HTP0491A	T21	MS1	Male	6.5	mchc	g/dL	30
HTP0491A	T21	MS1	Male	6.5	plt	*10^3/uL	300
HTP0491A	T21	MS1	Male	6.5	lymph_percent	percent	48.3
HTP0491A	T21	MS1	Male	6.5	lymph_absolute	*10^3/uL	2.1
HTP0492B	Control	D21	Male	4.8	wbc	*10^3/uL	6.5
HTP0492B	Control	D21	Male	4.8	rbc	*10^3/uL	4.85
HTP0492B	Control	D21	Male	4.8	hgb	g/dL	12.1
HTP0492B	Control	D21	Male	4.8	hct	percent	40.8
HTP0492B	Control	D21	Male	4.8	mcv	fL	84.1
HTP0492B	Control	D21	Male	4.8	mch	pg	24.9
HTP0492B	Control	D21	Male	4.8	mchc	g/dL	29.6
HTP0492B	Control	D21	Male	4.8	plt	*10^3/uL	283
HTP0492B	Control	D21	Male	4.8	lymph_percent	percent	48
HTP0492B	Control	D21	Male	4.8	lymph_absolute	*10^3/uL	3.1
HTP0493B	Control	D21	Male	8.7	wbc	*10^3/uL	7.7
HTP0493B	Control	D21	Male	8.7	rbc	*10^3/uL	6.21
HTP0493B	Control	D21	Male	8.7	hgb	g/dL	16.3
HTP0493B	Control	D21	Male	8.7	hct	percent	52.8
HTP0493B	Control	D21	Male	8.7	mcv	fL	85.1
HTP0493B	Control	D21	Male	8.7	mch	pg	26.3
HTP0493B	Control	D21	Male	8.7	mchc	g/dL	30.9
HTP0493B	Control	D21	Male	8.7	plt	*10^3/uL	336
HTP0493B	Control	D21	Male	8.7	lymph_percent	percent	41.6
HTP0493B	Control	D21	Male	8.7	lymph_absolute	*10^3/uL	3.2
HTP0494A	T21	MS2	Female	7.1	wbc	*10^3/uL	3.8
HTP0494A	T21	MS2	Female	7.1	rbc	*10^3/uL	5.2
HTP0494A	T21	MS2	Female	7.1	hgb	g/dL	15.7
HTP0494A	T21	MS2	Female	7.1	hct	percent	51.5
HTP0494A	T21	MS2	Female	7.1	mcv	fL	99.1
HTP0494A	T21	MS2	Female	7.1	mch	pg	30.3
HTP0494A	T21	MS2	Female	7.1	mchc	g/dL	30.5
HTP0494A	T21	MS2	Female	7.1	plt	*10^3/uL	349
HTP0494A	T21	MS2	Female	7.1	lymph_percent	percent	52.2
HTP0494A	T21	MS2	Female	7.1	lymph_absolute	*10^3/uL	2
HTP0495B	Control	D21	Female	4.5	wbc	*10^3/uL	6.2
HTP0495B	Control	D21	Female	4.5	rbc	*10^3/uL	5.75
HTP0495B	Control	D21	Female	4.5	hgb	g/dL	15.1
HTP0495B	Control	D21	Female	4.5	hct	percent	49.7
HTP0495B	Control	D21	Female	4.5	mcv	fL	86.4
HTP0495B	Control	D21	Female	4.5	mch	pg	26.3
HTP0495B	Control	D21	Female	4.5	mchc	g/dL	30.4
HTP0495B	Control	D21	Female	4.5	plt	*10^3/uL	390
HTP0495B	Control	D21	Female	4.5	lymph_percent	percent	37.1
HTP0495B	Control	D21	Female	4.5	lymph_absolute	*10^3/uL	2.3
HTP0497B	Control	D21	Male	54.4	wbc	*10^3/uL	5.9
HTP0497B	Control	D21	Male	54.4	rbc	*10^3/uL	6.13
HTP0497B	Control	D21	Male	54.4	hgb	g/dL	17.9
HTP0497B	Control	D21	Male	54.4	hct	percent	58
HTP0497B	Control	D21	Male	54.4	mcv	fL	94.7
HTP0497B	Control	D21	Male	54.4	mch	pg	29.2
HTP0497B	Control	D21	Male	54.4	mchc	g/dL	30.8
HTP0497B	Control	D21	Male	54.4	plt	*10^3/uL	291
HTP0497B	Control	D21	Male	54.4	lymph_percent	percent	22.6
HTP0497B	Control	D21	Male	54.4	lymph_absolute	*10^3/uL	1.3
HTP0498B	Control	D21	Male	11.9	wbc	*10^3/uL	8
HTP0498B	Control	D21	Male	11.9	rbc	*10^3/uL	6.13
HTP0498B	Control	D21	Male	11.9	hgb	g/dL	15.8
HTP0498B	Control	D21	Male	11.9	hct	percent	51.8
HTP0498B	Control	D21	Male	11.9	mcv	fL	84.5
HTP0498B	Control	D21	Male	11.9	mch	pg	25.7
HTP0498B	Control	D21	Male	11.9	mchc	g/dL	30.5
HTP0498B	Control	D21	Male	11.9	plt	*10^3/uL	358
HTP0498B	Control	D21	Male	11.9	lymph_percent	percent	36.8
HTP0498B	Control	D21	Male	11.9	lymph_absolute	*10^3/uL	2.9
HTP0126B2	Control	D21	Female	48	wbc	*10^3/uL	8.2
HTP0126B2	Control	D21	Female	48	rbc	*10^3/uL	5.8
HTP0126B2	Control	D21	Female	48	hgb	g/dL	15
HTP0126B2	Control	D21	Female	48	hct	percent	50.4
HTP0126B2	Control	D21	Female	48	mcv	fL	87
HTP0126B2	Control	D21	Female	48	mch	pg	25.9
HTP0126B2	Control	D21	Female	48	mchc	g/dL	29.8
HTP0126B2	Control	D21	Female	48	plt	*10^3/uL	438
HTP0126B2	Control	D21	Female	48	lymph_percent	percent	31.7
HTP0126B2	Control	D21	Female	48	lymph_absolute	*10^3/uL	2.6
HTP0333A2	T21	MS3	Female	30.3	wbc	*10^3/uL	5.4
HTP0333A2	T21	MS3	Female	30.3	rbc	*10^3/uL	5.4
HTP0333A2	T21	MS3	Female	30.3	hgb	g/dL	16.9
HTP0333A2	T21	MS3	Female	30.3	hct	percent	55.5
HTP0333A2	T21	MS3	Female	30.3	mcv	fL	102.7
HTP0333A2	T21	MS3	Female	30.3	mch	pg	31.3
HTP0333A2	T21	MS3	Female	30.3	mchc	g/dL	30.5
HTP0333A2	T21	MS3	Female	30.3	plt	*10^3/uL	265
HTP0333A2	T21	MS3	Female	30.3	lymph_percent	percent	26.5
HTP0333A2	T21	MS3	Female	30.3	lymph_absolute	*10^3/uL	1.4
HTP0501A	T21	MS3	Male	4	wbc	*10^3/uL	9.4
HTP0501A	T21	MS3	Male	4	rbc	*10^3/uL	4.97
HTP0501A	T21	MS3	Male	4	hgb	g/dL	15.2
HTP0501A	T21	MS3	Male	4	hct	percent	48.9
HTP0501A	T21	MS3	Male	4	mcv	fL	98.3
HTP0501A	T21	MS3	Male	4	mch	pg	30.5
HTP0501A	T21	MS3	Male	4	mchc	g/dL	31
HTP0501A	T21	MS3	Male	4	plt	*10^3/uL	323
HTP0501A	T21	MS3	Male	4	lymph_percent	percent	21.8
HTP0501A	T21	MS3	Male	4	lymph_absolute	*10^3/uL	2
HTP0502B	Control	D21	Male	27.1	wbc	*10^3/uL	5.3
HTP0502B	Control	D21	Male	27.1	rbc	*10^3/uL	6.2
HTP0502B	Control	D21	Male	27.1	hgb	g/dL	16.7
HTP0502B	Control	D21	Male	27.1	hct	percent	55
HTP0502B	Control	D21	Male	27.1	mcv	fL	88.7
HTP0502B	Control	D21	Male	27.1	mch	pg	26.9
HTP0502B	Control	D21	Male	27.1	mchc	g/dL	30.3
HTP0502B	Control	D21	Male	27.1	plt	*10^3/uL	256
HTP0502B	Control	D21	Male	27.1	lymph_percent	percent	30.9
HTP0502B	Control	D21	Male	27.1	lymph_absolute	*10^3/uL	1.7
HTP0506B	Control	D21	Male	31.2	wbc	*10^3/uL	10.4
HTP0506B	Control	D21	Male	31.2	rbc	*10^3/uL	6.26
HTP0506B	Control	D21	Male	31.2	hgb	g/dL	15.4
HTP0506B	Control	D21	Male	31.2	hct	percent	52.5
HTP0506B	Control	D21	Male	31.2	mcv	fL	83.9
HTP0506B	Control	D21	Male	31.2	mch	pg	24.6
HTP0506B	Control	D21	Male	31.2	mchc	g/dL	29.4
HTP0506B	Control	D21	Male	31.2	plt	*10^3/uL	311
HTP0506B	Control	D21	Male	31.2	lymph_percent	percent	31
HTP0506B	Control	D21	Male	31.2	lymph_absolute	*10^3/uL	3.2
HTP0507A	T21	MS3	Male	8.2	wbc	*10^3/uL	7.5
HTP0507A	T21	MS3	Male	8.2	rbc	*10^3/uL	6
HTP0507A	T21	MS3	Male	8.2	hgb	g/dL	16.9
HTP0507A	T21	MS3	Male	8.2	hct	percent	54.8
HTP0507A	T21	MS3	Male	8.2	mcv	fL	91.3
HTP0507A	T21	MS3	Male	8.2	mch	pg	28.1
HTP0507A	T21	MS3	Male	8.2	mchc	g/dL	30.8
HTP0507A	T21	MS3	Male	8.2	plt	*10^3/uL	385
HTP0507A	T21	MS3	Male	8.2	lymph_percent	percent	35.7
HTP0507A	T21	MS3	Male	8.2	lymph_absolute	*10^3/uL	2.7
HTP0061B2	Control	D21	Female	22.2	wbc	*10^3/uL	7
HTP0061B2	Control	D21	Female	22.2	rbc	*10^3/uL	5.91
HTP0061B2	Control	D21	Female	22.2	hgb	g/dL	16.3
HTP0061B2	Control	D21	Female	22.2	hct	percent	53.3
HTP0061B2	Control	D21	Female	22.2	mcv	fL	90.2
HTP0061B2	Control	D21	Female	22.2	mch	pg	27.5
HTP0061B2	Control	D21	Female	22.2	mchc	g/dL	30.5
HTP0061B2	Control	D21	Female	22.2	plt	*10^3/uL	288
HTP0061B2	Control	D21	Female	22.2	lymph_percent	percent	38.3
HTP0061B2	Control	D21	Female	22.2	lymph_absolute	*10^3/uL	2.7
HTP0318A3	T21	MS1	Male	30.5	wbc	*10^3/uL	4.5
HTP0318A3	T21	MS1	Male	30.5	rbc	*10^3/uL	6.16
HTP0318A3	T21	MS1	Male	30.5	hgb	g/dL	19
HTP0318A3	T21	MS1	Male	30.5	hct	percent	61.8
HTP0318A3	T21	MS1	Male	30.5	mcv	fL	100.2
HTP0318A3	T21	MS1	Male	30.5	mch	pg	30.8
HTP0318A3	T21	MS1	Male	30.5	mchc	g/dL	30.7
HTP0318A3	T21	MS1	Male	30.5	plt	*10^3/uL	243
HTP0318A3	T21	MS1	Male	30.5	lymph_percent	percent	48.1
HTP0318A3	T21	MS1	Male	30.5	lymph_absolute	*10^3/uL	2.2
HTP0510A	T21	MS1	Female	23	wbc	*10^3/uL	4.6
HTP0510A	T21	MS1	Female	23	rbc	*10^3/uL	5.42
HTP0510A	T21	MS1	Female	23	hgb	g/dL	16.9
HTP0510A	T21	MS1	Female	23	hct	percent	55.8
HTP0510A	T21	MS1	Female	23	mcv	fL	103
HTP0510A	T21	MS1	Female	23	mch	pg	31.2
HTP0510A	T21	MS1	Female	23	mchc	g/dL	30.3
HTP0510A	T21	MS1	Female	23	plt	*10^3/uL	144
HTP0510A	T21	MS1	Female	23	lymph_percent	percent	29.3
HTP0510A	T21	MS1	Female	23	lymph_absolute	*10^3/uL	1.3
HTP0005A3	T21	MS1	Male	36.5	wbc	*10^3/uL	4.9
HTP0005A3	T21	MS1	Male	36.5	rbc	*10^3/uL	5.82
HTP0005A3	T21	MS1	Male	36.5	hgb	g/dL	19.3
HTP0005A3	T21	MS1	Male	36.5	hct	percent	59.1
HTP0005A3	T21	MS1	Male	36.5	mcv	fL	101.5
HTP0005A3	T21	MS1	Male	36.5	mch	pg	33.1
HTP0005A3	T21	MS1	Male	36.5	mchc	g/dL	32.6
HTP0005A3	T21	MS1	Male	36.5	plt	*10^3/uL	456
HTP0005A3	T21	MS1	Male	36.5	lymph_percent	percent	43.5
HTP0005A3	T21	MS1	Male	36.5	lymph_absolute	*10^3/uL	2.1
HTP0040B3	Control	D21	Female	28.9	wbc	*10^3/uL	5.9
HTP0040B3	Control	D21	Female	28.9	rbc	*10^3/uL	5.86
HTP0040B3	Control	D21	Female	28.9	hgb	g/dL	16.3
HTP0040B3	Control	D21	Female	28.9	hct	percent	53.1
HTP0040B3	Control	D21	Female	28.9	mcv	fL	90.5
HTP0040B3	Control	D21	Female	28.9	mch	pg	27.9
HTP0040B3	Control	D21	Female	28.9	mchc	g/dL	30.8
HTP0040B3	Control	D21	Female	28.9	plt	*10^3/uL	276
HTP0040B3	Control	D21	Female	28.9	lymph_percent	percent	41.1
HTP0040B3	Control	D21	Female	28.9	lymph_absolute	*10^3/uL	2.4
HTP0112A3	T21	MS3	Female	36	wbc	*10^3/uL	5.7
HTP0112A3	T21	MS3	Female	36	rbc	*10^3/uL	5.1
HTP0112A3	T21	MS3	Female	36	hgb	g/dL	14.9
HTP0112A3	T21	MS3	Female	36	hct	percent	50.1
HTP0112A3	T21	MS3	Female	36	mcv	fL	98.3
HTP0112A3	T21	MS3	Female	36	mch	pg	29.2
HTP0112A3	T21	MS3	Female	36	mchc	g/dL	29.7
HTP0112A3	T21	MS3	Female	36	plt	*10^3/uL	214
HTP0112A3	T21	MS3	Female	36	lymph_percent	percent	18.8
HTP0112A3	T21	MS3	Female	36	lymph_absolute	*10^3/uL	1.1
HTP0025A3	T21	MS2	Female	25.7	wbc	*10^3/uL	5.9
HTP0025A3	T21	MS2	Female	25.7	rbc	*10^3/uL	5.53
HTP0025A3	T21	MS2	Female	25.7	hgb	g/dL	16.3
HTP0025A3	T21	MS2	Female	25.7	hct	percent	53.1
HTP0025A3	T21	MS2	Female	25.7	mcv	fL	95.9
HTP0025A3	T21	MS2	Female	25.7	mch	pg	29.4
HTP0025A3	T21	MS2	Female	25.7	mchc	g/dL	30.7
HTP0025A3	T21	MS2	Female	25.7	plt	*10^3/uL	285
HTP0025A3	T21	MS2	Female	25.7	lymph_percent	percent	37.2
HTP0025A3	T21	MS2	Female	25.7	lymph_absolute	*10^3/uL	2.2
HTP0026B2	Control	D21	Female	55.6	wbc	*10^3/uL	6
HTP0026B2	Control	D21	Female	55.6	rbc	*10^3/uL	5.48
HTP0026B2	Control	D21	Female	55.6	hgb	g/dL	16.2
HTP0026B2	Control	D21	Female	55.6	hct	percent	51.3
HTP0026B2	Control	D21	Female	55.6	mcv	fL	93.5
HTP0026B2	Control	D21	Female	55.6	mch	pg	29.5
HTP0026B2	Control	D21	Female	55.6	mchc	g/dL	31.5
HTP0026B2	Control	D21	Female	55.6	plt	*10^3/uL	253
HTP0026B2	Control	D21	Female	55.6	lymph_percent	percent	44.1
HTP0026B2	Control	D21	Female	55.6	lymph_absolute	*10^3/uL	2.6
HTP0512A	T21	MS3	Male	30	wbc	*10^3/uL	4.7
HTP0512A	T21	MS3	Male	30	rbc	*10^3/uL	5.84
HTP0512A	T21	MS3	Male	30	hgb	g/dL	17.4
HTP0512A	T21	MS3	Male	30	hct	percent	58.9
HTP0512A	T21	MS3	Male	30	mcv	fL	100.7
HTP0512A	T21	MS3	Male	30	mch	pg	29.7
HTP0512A	T21	MS3	Male	30	mchc	g/dL	29.5
HTP0512A	T21	MS3	Male	30	plt	*10^3/uL	311
HTP0512A	T21	MS3	Male	30	lymph_percent	percent	27.3
HTP0512A	T21	MS3	Male	30	lymph_absolute	*10^3/uL	1.3
HTP0148B2	Control	D21	Male	41.7	wbc	*10^3/uL	5.9
HTP0148B2	Control	D21	Male	41.7	rbc	*10^3/uL	6.68
HTP0148B2	Control	D21	Male	41.7	hgb	g/dL	18.5
HTP0148B2	Control	D21	Male	41.7	hct	percent	60.1
HTP0148B2	Control	D21	Male	41.7	mcv	fL	90
HTP0148B2	Control	D21	Male	41.7	mch	pg	27.7
HTP0148B2	Control	D21	Male	41.7	mchc	g/dL	30.8
HTP0148B2	Control	D21	Male	41.7	plt	*10^3/uL	264
HTP0148B2	Control	D21	Male	41.7	lymph_percent	percent	30.9
HTP0148B2	Control	D21	Male	41.7	lymph_absolute	*10^3/uL	1.8
HTP0515A	T21	MS3	Male	13.1	wbc	*10^3/uL	3.2
HTP0515A	T21	MS3	Male	13.1	rbc	*10^3/uL	6.13
HTP0515A	T21	MS3	Male	13.1	hgb	g/dL	19
HTP0515A	T21	MS3	Male	13.1	hct	percent	61.1
HTP0515A	T21	MS3	Male	13.1	mcv	fL	99.7
HTP0515A	T21	MS3	Male	13.1	mch	pg	30.9
HTP0515A	T21	MS3	Male	13.1	mchc	g/dL	31.1
HTP0515A	T21	MS3	Male	13.1	plt	*10^3/uL	275
HTP0515A	T21	MS3	Male	13.1	lymph_percent	percent	26.9
HTP0515A	T21	MS3	Male	13.1	lymph_absolute	*10^3/uL	0.9
HTP0516A	T21	MS1	Male	39.1	wbc	*10^3/uL	5.4
HTP0516A	T21	MS1	Male	39.1	rbc	*10^3/uL	6.24
HTP0516A	T21	MS1	Male	39.1	hgb	g/dL	18.5
HTP0516A	T21	MS1	Male	39.1	hct	percent	61.5
HTP0516A	T21	MS1	Male	39.1	mcv	fL	98.5
HTP0516A	T21	MS1	Male	39.1	mch	pg	29.7
HTP0516A	T21	MS1	Male	39.1	mchc	g/dL	30.2
HTP0516A	T21	MS1	Male	39.1	plt	*10^3/uL	391
HTP0516A	T21	MS1	Male	39.1	lymph_percent	percent	28.1
HTP0516A	T21	MS1	Male	39.1	lymph_absolute	*10^3/uL	1.5
HTP0517A	T21	MS2	Male	2.7	wbc	*10^3/uL	5
HTP0517A	T21	MS2	Male	2.7	rbc	*10^3/uL	5.38
HTP0517A	T21	MS2	Male	2.7	hgb	g/dL	16.3
HTP0517A	T21	MS2	Male	2.7	hct	percent	53.2
HTP0517A	T21	MS2	Male	2.7	mcv	fL	98.9
HTP0517A	T21	MS2	Male	2.7	mch	pg	30.3
HTP0517A	T21	MS2	Male	2.7	mchc	g/dL	30.7
HTP0517A	T21	MS2	Male	2.7	plt	*10^3/uL	333
HTP0517A	T21	MS2	Male	2.7	lymph_percent	percent	52
HTP0517A	T21	MS2	Male	2.7	lymph_absolute	*10^3/uL	2.6
HTP0320A2	T21	MS3	Female	33.7	wbc	*10^3/uL	4
HTP0320A2	T21	MS3	Female	33.7	rbc	*10^3/uL	4.93
HTP0320A2	T21	MS3	Female	33.7	hgb	g/dL	15.5
HTP0320A2	T21	MS3	Female	33.7	hct	percent	47
HTP0320A2	T21	MS3	Female	33.7	mcv	fL	95.4
HTP0320A2	T21	MS3	Female	33.7	mch	pg	31.5
HTP0320A2	T21	MS3	Female	33.7	mchc	g/dL	33
HTP0320A2	T21	MS3	Female	33.7	plt	*10^3/uL	251
HTP0320A2	T21	MS3	Female	33.7	lymph_percent	percent	17.6
HTP0320A2	T21	MS3	Female	33.7	lymph_absolute	*10^3/uL	0.7
HTP0324A2	T21	MS1	Male	22	wbc	*10^3/uL	5.2
HTP0324A2	T21	MS1	Male	22	rbc	*10^3/uL	6.68
HTP0324A2	T21	MS1	Male	22	hgb	g/dL	22
HTP0324A2	T21	MS1	Male	22	hct	percent	65.4
HTP0324A2	T21	MS1	Male	22	mcv	fL	97.9
HTP0324A2	T21	MS1	Male	22	mch	pg	33
HTP0324A2	T21	MS1	Male	22	mchc	g/dL	33.7
HTP0324A2	T21	MS1	Male	22	plt	*10^3/uL	202
HTP0324A2	T21	MS1	Male	22	lymph_percent	percent	28.2
HTP0324A2	T21	MS1	Male	22	lymph_absolute	*10^3/uL	1.5
HTP0519A	T21	MS1	Male	2	wbc	*10^3/uL	10.3
HTP0519A	T21	MS1	Male	2	rbc	*10^3/uL	4.97
HTP0519A	T21	MS1	Male	2	hgb	g/dL	13.6
HTP0519A	T21	MS1	Male	2	hct	percent	40.6
HTP0519A	T21	MS1	Male	2	mcv	fL	81.7
HTP0519A	T21	MS1	Male	2	mch	pg	27.4
HTP0519A	T21	MS1	Male	2	mchc	g/dL	33.5
HTP0519A	T21	MS1	Male	2	plt	*10^3/uL	301
HTP0519A	T21	MS1	Male	2	lymph_percent	percent	39.5
HTP0519A	T21	MS1	Male	2	lymph_absolute	*10^3/uL	4.1
HTP0334A2	T21	MS1	Male	44.1	wbc	*10^3/uL	5.4
HTP0334A2	T21	MS1	Male	44.1	rbc	*10^3/uL	4.55
HTP0334A2	T21	MS1	Male	44.1	hgb	g/dL	15.4
HTP0334A2	T21	MS1	Male	44.1	hct	percent	44.5
HTP0334A2	T21	MS1	Male	44.1	mcv	fL	97.9
HTP0334A2	T21	MS1	Male	44.1	mch	pg	33.9
HTP0334A2	T21	MS1	Male	44.1	mchc	g/dL	34.6
HTP0334A2	T21	MS1	Male	44.1	plt	*10^3/uL	221
HTP0334A2	T21	MS1	Male	44.1	lymph_percent	percent	28.7
HTP0334A2	T21	MS1	Male	44.1	lymph_absolute	*10^3/uL	1.6
HTP0329A2	T21	MS3	Female	19.5	wbc	*10^3/uL	4.2
HTP0329A2	T21	MS3	Female	19.5	rbc	*10^3/uL	4.57
HTP0329A2	T21	MS3	Female	19.5	hgb	g/dL	15.4
HTP0329A2	T21	MS3	Female	19.5	hct	percent	45
HTP0329A2	T21	MS3	Female	19.5	mcv	fL	98.4
HTP0329A2	T21	MS3	Female	19.5	mch	pg	33.7
HTP0329A2	T21	MS3	Female	19.5	mchc	g/dL	34.2
HTP0329A2	T21	MS3	Female	19.5	plt	*10^3/uL	214
HTP0329A2	T21	MS3	Female	19.5	lymph_percent	percent	12.6
HTP0329A2	T21	MS3	Female	19.5	lymph_absolute	*10^3/uL	0.5
HTP0335A2	T21	MS2	Female	57.6	wbc	*10^3/uL	3.2
HTP0335A2	T21	MS2	Female	57.6	rbc	*10^3/uL	5.1
HTP0335A2	T21	MS2	Female	57.6	hgb	g/dL	16.1
HTP0335A2	T21	MS2	Female	57.6	hct	percent	49
HTP0335A2	T21	MS2	Female	57.6	mcv	fL	96.1
HTP0335A2	T21	MS2	Female	57.6	mch	pg	31.6
HTP0335A2	T21	MS2	Female	57.6	mchc	g/dL	32.8
HTP0335A2	T21	MS2	Female	57.6	plt	*10^3/uL	223
HTP0335A2	T21	MS2	Female	57.6	lymph_percent	percent	46.3
HTP0335A2	T21	MS2	Female	57.6	lymph_absolute	*10^3/uL	1.5
HTP0523B	Control	D21	Female	23.3	wbc	*10^3/uL	7.2
HTP0523B	Control	D21	Female	23.3	rbc	*10^3/uL	4.29
HTP0523B	Control	D21	Female	23.3	hgb	g/dL	13.5
HTP0523B	Control	D21	Female	23.3	hct	percent	39.6
HTP0523B	Control	D21	Female	23.3	mcv	fL	92.2
HTP0523B	Control	D21	Female	23.3	mch	pg	31.4
HTP0523B	Control	D21	Female	23.3	mchc	g/dL	34.1
HTP0523B	Control	D21	Female	23.3	plt	*10^3/uL	272
HTP0523B	Control	D21	Female	23.3	lymph_percent	percent	31.1
HTP0523B	Control	D21	Female	23.3	lymph_absolute	*10^3/uL	2.3
HTP0067B2	Control	D21	Male	20.5	wbc	*10^3/uL	5.2
HTP0067B2	Control	D21	Male	20.5	rbc	*10^3/uL	5.81
HTP0067B2	Control	D21	Male	20.5	hgb	g/dL	17.1
HTP0067B2	Control	D21	Male	20.5	hct	percent	50.9
HTP0067B2	Control	D21	Male	20.5	mcv	fL	87.5
HTP0067B2	Control	D21	Male	20.5	mch	pg	29.4
HTP0067B2	Control	D21	Male	20.5	mchc	g/dL	33.6
HTP0067B2	Control	D21	Male	20.5	plt	*10^3/uL	160
HTP0067B2	Control	D21	Male	20.5	lymph_percent	percent	27.9
HTP0067B2	Control	D21	Male	20.5	lymph_absolute	*10^3/uL	1.4
HTP0524B	Control	D21	Male	24.5	wbc	*10^3/uL	4.8
HTP0524B	Control	D21	Male	24.5	rbc	*10^3/uL	5.25
HTP0524B	Control	D21	Male	24.5	hgb	g/dL	16
HTP0524B	Control	D21	Male	24.5	hct	percent	47
HTP0524B	Control	D21	Male	24.5	mcv	fL	89.6
HTP0524B	Control	D21	Male	24.5	mch	pg	30.4
HTP0524B	Control	D21	Male	24.5	mchc	g/dL	33.9
HTP0524B	Control	D21	Male	24.5	plt	*10^3/uL	204
HTP0524B	Control	D21	Male	24.5	lymph_percent	percent	26.2
HTP0524B	Control	D21	Male	24.5	lymph_absolute	*10^3/uL	1.3
HTP0050A3	T21	MS3	Female	22.8	wbc	*10^3/uL	3.9
HTP0050A3	T21	MS3	Female	22.8	rbc	*10^3/uL	4.25
HTP0050A3	T21	MS3	Female	22.8	hgb	g/dL	14.8
HTP0050A3	T21	MS3	Female	22.8	hct	percent	43.5
HTP0050A3	T21	MS3	Female	22.8	mcv	fL	102.3
HTP0050A3	T21	MS3	Female	22.8	mch	pg	34.8
HTP0050A3	T21	MS3	Female	22.8	mchc	g/dL	34
HTP0050A3	T21	MS3	Female	22.8	plt	*10^3/uL	366
HTP0050A3	T21	MS3	Female	22.8	lymph_percent	percent	22
HTP0050A3	T21	MS3	Female	22.8	lymph_absolute	*10^3/uL	0.9
HTP0525A	T21	MS1	Female	34.2	wbc	*10^3/uL	6.2
HTP0525A	T21	MS1	Female	34.2	rbc	*10^3/uL	4.14
HTP0525A	T21	MS1	Female	34.2	hgb	g/dL	14.1
HTP0525A	T21	MS1	Female	34.2	hct	percent	41
HTP0525A	T21	MS1	Female	34.2	mcv	fL	98.8
HTP0525A	T21	MS1	Female	34.2	mch	pg	33.9
HTP0525A	T21	MS1	Female	34.2	mchc	g/dL	34.3
HTP0525A	T21	MS1	Female	34.2	plt	*10^3/uL	255
HTP0525A	T21	MS1	Female	34.2	lymph_percent	percent	27.1
HTP0525A	T21	MS1	Female	34.2	lymph_absolute	*10^3/uL	1.7
HTP0017A4	T21	MS3	Female	23.6	wbc	*10^3/uL	4.4
HTP0017A4	T21	MS3	Female	23.6	rbc	*10^3/uL	4.09
HTP0017A4	T21	MS3	Female	23.6	hgb	g/dL	13
HTP0017A4	T21	MS3	Female	23.6	hct	percent	40.2
HTP0017A4	T21	MS3	Female	23.6	mcv	fL	98.1
HTP0017A4	T21	MS3	Female	23.6	mch	pg	31.9
HTP0017A4	T21	MS3	Female	23.6	mchc	g/dL	32.5
HTP0017A4	T21	MS3	Female	23.6	plt	*10^3/uL	173
HTP0017A4	T21	MS3	Female	23.6	lymph_percent	percent	35.4
HTP0017A4	T21	MS3	Female	23.6	lymph_absolute	*10^3/uL	1.6
HTP0022B2	Control	D21	Female	43.2	wbc	*10^3/uL	2.9
HTP0022B2	Control	D21	Female	43.2	rbc	*10^3/uL	4.37
HTP0022B2	Control	D21	Female	43.2	hgb	g/dL	14.8
HTP0022B2	Control	D21	Female	43.2	hct	percent	43.8
HTP0022B2	Control	D21	Female	43.2	mcv	fL	100.4
HTP0022B2	Control	D21	Female	43.2	mch	pg	33.8
HTP0022B2	Control	D21	Female	43.2	mchc	g/dL	33.7
HTP0022B2	Control	D21	Female	43.2	plt	*10^3/uL	289
HTP0022B2	Control	D21	Female	43.2	lymph_percent	percent	41.5
HTP0022B2	Control	D21	Female	43.2	lymph_absolute	*10^3/uL	1.2
HTP0361B2	Control	D21	Male	11.5	wbc	*10^3/uL	4.6
HTP0361B2	Control	D21	Male	11.5	rbc	*10^3/uL	5.41
HTP0361B2	Control	D21	Male	11.5	hgb	g/dL	14.5
HTP0361B2	Control	D21	Male	11.5	hct	percent	46
HTP0361B2	Control	D21	Male	11.5	mcv	fL	85
HTP0361B2	Control	D21	Male	11.5	mch	pg	26.8
HTP0361B2	Control	D21	Male	11.5	mchc	g/dL	31.5
HTP0361B2	Control	D21	Male	11.5	plt	*10^3/uL	283
HTP0361B2	Control	D21	Male	11.5	lymph_percent	percent	41.1
HTP0361B2	Control	D21	Male	11.5	lymph_absolute	*10^3/uL	1.9
HTP0527B	Control	D21	Male	7.4	wbc	*10^3/uL	3.7
HTP0527B	Control	D21	Male	7.4	rbc	*10^3/uL	4.65
HTP0527B	Control	D21	Male	7.4	hgb	g/dL	13.4
HTP0527B	Control	D21	Male	7.4	hct	percent	41
HTP0527B	Control	D21	Male	7.4	mcv	fL	88.2
HTP0527B	Control	D21	Male	7.4	mch	pg	28.7
HTP0527B	Control	D21	Male	7.4	mchc	g/dL	32.6
HTP0527B	Control	D21	Male	7.4	plt	*10^3/uL	384
HTP0527B	Control	D21	Male	7.4	lymph_percent	percent	55.5
HTP0527B	Control	D21	Male	7.4	lymph_absolute	*10^3/uL	2
HTP0259A2	T21	MS3	Female	32.6	wbc	*10^3/uL	5
HTP0259A2	T21	MS3	Female	32.6	rbc	*10^3/uL	4.65
HTP0259A2	T21	MS3	Female	32.6	hgb	g/dL	14.3
HTP0259A2	T21	MS3	Female	32.6	hct	percent	45.5
HTP0259A2	T21	MS3	Female	32.6	mcv	fL	97.9
HTP0259A2	T21	MS3	Female	32.6	mch	pg	30.8
HTP0259A2	T21	MS3	Female	32.6	mchc	g/dL	31.4
HTP0259A2	T21	MS3	Female	32.6	plt	*10^3/uL	193
HTP0259A2	T21	MS3	Female	32.6	lymph_percent	percent	16.1
HTP0259A2	T21	MS3	Female	32.6	lymph_absolute	*10^3/uL	0.8
HTP0111B2	Control	D21	Female	44.5	wbc	*10^3/uL	4.4
HTP0111B2	Control	D21	Female	44.5	rbc	*10^3/uL	4.21
HTP0111B2	Control	D21	Female	44.5	hgb	g/dL	13.3
HTP0111B2	Control	D21	Female	44.5	hct	percent	40.4
HTP0111B2	Control	D21	Female	44.5	mcv	fL	96.1
HTP0111B2	Control	D21	Female	44.5	mch	pg	31.6
HTP0111B2	Control	D21	Female	44.5	mchc	g/dL	32.9
HTP0111B2	Control	D21	Female	44.5	plt	*10^3/uL	248
HTP0111B2	Control	D21	Female	44.5	lymph_percent	percent	30.5
HTP0111B2	Control	D21	Female	44.5	lymph_absolute	*10^3/uL	1.3
HTP0127B2	Control	D21	Female	8.2	wbc	*10^3/uL	8.3
HTP0127B2	Control	D21	Female	8.2	rbc	*10^3/uL	4.82
HTP0127B2	Control	D21	Female	8.2	hgb	g/dL	14.2
HTP0127B2	Control	D21	Female	8.2	hct	percent	43.7
HTP0127B2	Control	D21	Female	8.2	mcv	fL	90.6
HTP0127B2	Control	D21	Female	8.2	mch	pg	29.4
HTP0127B2	Control	D21	Female	8.2	mchc	g/dL	32.4
HTP0127B2	Control	D21	Female	8.2	plt	*10^3/uL	299
HTP0127B2	Control	D21	Female	8.2	lymph_percent	percent	46.1
HTP0127B2	Control	D21	Female	8.2	lymph_absolute	*10^3/uL	3.8
HTP0105B3	Control	D21	Female	30	wbc	*10^3/uL	5.2
HTP0105B3	Control	D21	Female	30	rbc	*10^3/uL	4.72
HTP0105B3	Control	D21	Female	30	hgb	g/dL	13.2
HTP0105B3	Control	D21	Female	30	hct	percent	42
HTP0105B3	Control	D21	Female	30	mcv	fL	88.9
HTP0105B3	Control	D21	Female	30	mch	pg	28
HTP0105B3	Control	D21	Female	30	mchc	g/dL	31.5
HTP0105B3	Control	D21	Female	30	plt	*10^3/uL	264
HTP0105B3	Control	D21	Female	30	lymph_percent	percent	38.7
HTP0105B3	Control	D21	Female	30	lymph_absolute	*10^3/uL	2
HTP0035B3	Control	D21	Female	28.6	wbc	*10^3/uL	8.1
HTP0035B3	Control	D21	Female	28.6	rbc	*10^3/uL	5.14
HTP0035B3	Control	D21	Female	28.6	hgb	g/dL	14.3
HTP0035B3	Control	D21	Female	28.6	hct	percent	45.9
HTP0035B3	Control	D21	Female	28.6	mcv	fL	89.3
HTP0035B3	Control	D21	Female	28.6	mch	pg	27.8
HTP0035B3	Control	D21	Female	28.6	mchc	g/dL	31.1
HTP0035B3	Control	D21	Female	28.6	plt	*10^3/uL	298
HTP0035B3	Control	D21	Female	28.6	lymph_percent	percent	26.1
HTP0035B3	Control	D21	Female	28.6	lymph_absolute	*10^3/uL	2.1
HTP0439A2	T21	MS3	Male	40.8	wbc	*10^3/uL	3.6
HTP0439A2	T21	MS3	Male	40.8	rbc	*10^3/uL	5.01
HTP0439A2	T21	MS3	Male	40.8	hgb	g/dL	14.8
HTP0439A2	T21	MS3	Male	40.8	hct	percent	49
HTP0439A2	T21	MS3	Male	40.8	mcv	fL	97.9
HTP0439A2	T21	MS3	Male	40.8	mch	pg	29.6
HTP0439A2	T21	MS3	Male	40.8	mchc	g/dL	30.3
HTP0439A2	T21	MS3	Male	40.8	plt	*10^3/uL	175
HTP0439A2	T21	MS3	Male	40.8	lymph_percent	percent	27.7
HTP0439A2	T21	MS3	Male	40.8	lymph_absolute	*10^3/uL	1
HTP0530A	T21	MS3	Female	39.6	wbc	*10^3/uL	8.5
HTP0530A	T21	MS3	Female	39.6	rbc	*10^3/uL	4.91
HTP0530A	T21	MS3	Female	39.6	hgb	g/dL	14.4
HTP0530A	T21	MS3	Female	39.6	hct	percent	46.6
HTP0530A	T21	MS3	Female	39.6	mcv	fL	94.9
HTP0530A	T21	MS3	Female	39.6	mch	pg	29.4
HTP0530A	T21	MS3	Female	39.6	mchc	g/dL	30.9
HTP0530A	T21	MS3	Female	39.6	plt	*10^3/uL	334
HTP0530A	T21	MS3	Female	39.6	lymph_percent	percent	31.9
HTP0530A	T21	MS3	Female	39.6	lymph_absolute	*10^3/uL	2.7
HTP0531A	T21	MS3	Female	3.5	wbc	*10^3/uL	8.8
HTP0531A	T21	MS3	Female	3.5	rbc	*10^3/uL	5.01
HTP0531A	T21	MS3	Female	3.5	hgb	g/dL	13.5
HTP0531A	T21	MS3	Female	3.5	hct	percent	42.6
HTP0531A	T21	MS3	Female	3.5	mcv	fL	85
HTP0531A	T21	MS3	Female	3.5	mch	pg	26.9
HTP0531A	T21	MS3	Female	3.5	mchc	g/dL	31.7
HTP0531A	T21	MS3	Female	3.5	plt	*10^3/uL	419
HTP0531A	T21	MS3	Female	3.5	lymph_percent	percent	31
HTP0531A	T21	MS3	Female	3.5	lymph_absolute	*10^3/uL	2.7
HTP0070A3	T21	MS3	Male	24.9	wbc	*10^3/uL	6.4
HTP0070A3	T21	MS3	Male	24.9	rbc	*10^3/uL	5.09
HTP0070A3	T21	MS3	Male	24.9	hgb	g/dL	15.1
HTP0070A3	T21	MS3	Male	24.9	hct	percent	49.3
HTP0070A3	T21	MS3	Male	24.9	mcv	fL	96.9
HTP0070A3	T21	MS3	Male	24.9	mch	pg	29.7
HTP0070A3	T21	MS3	Male	24.9	mchc	g/dL	30.7
HTP0070A3	T21	MS3	Male	24.9	plt	*10^3/uL	243
HTP0070A3	T21	MS3	Male	24.9	lymph_percent	percent	43.1
HTP0070A3	T21	MS3	Male	24.9	lymph_absolute	*10^3/uL	2.8
HTP0534A	T21	MS1	Male	36.9	wbc	*10^3/uL	4.9
HTP0534A	T21	MS1	Male	36.9	rbc	*10^3/uL	5.44
HTP0534A	T21	MS1	Male	36.9	hgb	g/dL	16.4
HTP0534A	T21	MS1	Male	36.9	hct	percent	51.6
HTP0534A	T21	MS1	Male	36.9	mcv	fL	94.9
HTP0534A	T21	MS1	Male	36.9	mch	pg	30.2
HTP0534A	T21	MS1	Male	36.9	mchc	g/dL	31.9
HTP0534A	T21	MS1	Male	36.9	plt	*10^3/uL	341
HTP0534A	T21	MS1	Male	36.9	lymph_percent	percent	24.8
HTP0534A	T21	MS1	Male	36.9	lymph_absolute	*10^3/uL	1.2
HTP0535A	T21	MS3	Male	23.6	wbc	*10^3/uL	5.3
HTP0535A	T21	MS3	Male	23.6	rbc	*10^3/uL	4.84
HTP0535A	T21	MS3	Male	23.6	hgb	g/dL	15.2
HTP0535A	T21	MS3	Male	23.6	hct	percent	49.2
HTP0535A	T21	MS3	Male	23.6	mcv	fL	101.7
HTP0535A	T21	MS3	Male	23.6	mch	pg	31.3
HTP0535A	T21	MS3	Male	23.6	mchc	g/dL	30.8
HTP0535A	T21	MS3	Male	23.6	plt	*10^3/uL	197
HTP0535A	T21	MS3	Male	23.6	lymph_percent	percent	24.2
HTP0535A	T21	MS3	Male	23.6	lymph_absolute	*10^3/uL	1.3
HTP0672A	T21	MS1	Male	17.2	wbc	*10^3/uL	5.5
HTP0672A	T21	MS1	Male	17.2	rbc	*10^3/uL	5.66
HTP0672A	T21	MS1	Male	17.2	hgb	g/dL	14.8
HTP0672A	T21	MS1	Male	17.2	hct	percent	48.3
HTP0672A	T21	MS1	Male	17.2	mcv	fL	85.3
HTP0672A	T21	MS1	Male	17.2	mch	pg	26.2
HTP0672A	T21	MS1	Male	17.2	mchc	g/dL	30.7
HTP0672A	T21	MS1	Male	17.2	plt	*10^3/uL	281
HTP0672A	T21	MS1	Male	17.2	lymph_percent	percent	31.3
HTP0672A	T21	MS1	Male	17.2	lymph_absolute	*10^3/uL	1.7
HTP0015A4	T21	MS2	Male	31.2	wbc	*10^3/uL	6.9
HTP0015A4	T21	MS2	Male	31.2	rbc	*10^3/uL	5.55
HTP0015A4	T21	MS2	Male	31.2	hgb	g/dL	17.9
HTP0015A4	T21	MS2	Male	31.2	hct	percent	54.2
HTP0015A4	T21	MS2	Male	31.2	mcv	fL	97.6
HTP0015A4	T21	MS2	Male	31.2	mch	pg	32.3
HTP0015A4	T21	MS2	Male	31.2	mchc	g/dL	33.1
HTP0015A4	T21	MS2	Male	31.2	plt	*10^3/uL	299
HTP0015A4	T21	MS2	Male	31.2	lymph_percent	percent	30.8
HTP0015A4	T21	MS2	Male	31.2	lymph_absolute	*10^3/uL	2.1
HTP0109A3	T21	MS1	Female	49	wbc	*10^3/uL	7.7
HTP0109A3	T21	MS1	Female	49	rbc	*10^3/uL	4.8
HTP0109A3	T21	MS1	Female	49	hgb	g/dL	14.3
HTP0109A3	T21	MS1	Female	49	hct	percent	47.5
HTP0109A3	T21	MS1	Female	49	mcv	fL	99
HTP0109A3	T21	MS1	Female	49	mch	pg	29.9
HTP0109A3	T21	MS1	Female	49	mchc	g/dL	30.2
HTP0109A3	T21	MS1	Female	49	plt	*10^3/uL	259
HTP0109A3	T21	MS1	Female	49	lymph_percent	percent	27
HTP0109A3	T21	MS1	Female	49	lymph_absolute	*10^3/uL	2.1
HTP0087B2	Control	D21	Male	55.4	wbc	*10^3/uL	7.1
HTP0087B2	Control	D21	Male	55.4	rbc	*10^3/uL	5.36
HTP0087B2	Control	D21	Male	55.4	hgb	g/dL	14.8
HTP0087B2	Control	D21	Male	55.4	hct	percent	48.2
HTP0087B2	Control	D21	Male	55.4	mcv	fL	89.9
HTP0087B2	Control	D21	Male	55.4	mch	pg	27.7
HTP0087B2	Control	D21	Male	55.4	mchc	g/dL	30.8
HTP0087B2	Control	D21	Male	55.4	plt	*10^3/uL	212
HTP0087B2	Control	D21	Male	55.4	lymph_percent	percent	25.4
HTP0087B2	Control	D21	Male	55.4	lymph_absolute	*10^3/uL	1.8
HTP0508B2	Control	D21	Male	29.9	wbc	*10^3/uL	5.2
HTP0508B2	Control	D21	Male	29.9	rbc	*10^3/uL	5.11
HTP0508B2	Control	D21	Male	29.9	hgb	g/dL	13.6
HTP0508B2	Control	D21	Male	29.9	hct	percent	45
HTP0508B2	Control	D21	Male	29.9	mcv	fL	88.1
HTP0508B2	Control	D21	Male	29.9	mch	pg	26.7
HTP0508B2	Control	D21	Male	29.9	mchc	g/dL	30.3
HTP0508B2	Control	D21	Male	29.9	plt	*10^3/uL	237
HTP0508B2	Control	D21	Male	29.9	lymph_percent	percent	33.4
HTP0508B2	Control	D21	Male	29.9	lymph_absolute	*10^3/uL	1.7
HTP0116A2	T21	MS1	Male	10.9	wbc	*10^3/uL	4.4
HTP0116A2	T21	MS1	Male	10.9	rbc	*10^3/uL	4.87
HTP0116A2	T21	MS1	Male	10.9	hgb	g/dL	14.2
HTP0116A2	T21	MS1	Male	10.9	hct	percent	45.7
HTP0116A2	T21	MS1	Male	10.9	mcv	fL	93.7
HTP0116A2	T21	MS1	Male	10.9	mch	pg	29.2
HTP0116A2	T21	MS1	Male	10.9	mchc	g/dL	31.1
HTP0116A2	T21	MS1	Male	10.9	plt	*10^3/uL	262
HTP0116A2	T21	MS1	Male	10.9	lymph_percent	percent	43.2
HTP0116A2	T21	MS1	Male	10.9	lymph_absolute	*10^3/uL	1.9
HTP0062B2	Control	D21	Female	20.5	wbc	*10^3/uL	6.8
HTP0062B2	Control	D21	Female	20.5	rbc	*10^3/uL	4.47
HTP0062B2	Control	D21	Female	20.5	hgb	g/dL	12.5
HTP0062B2	Control	D21	Female	20.5	hct	percent	40.9
HTP0062B2	Control	D21	Female	20.5	mcv	fL	91.6
HTP0062B2	Control	D21	Female	20.5	mch	pg	27.9
HTP0062B2	Control	D21	Female	20.5	mchc	g/dL	30.5
HTP0062B2	Control	D21	Female	20.5	plt	*10^3/uL	251
HTP0062B2	Control	D21	Female	20.5	lymph_percent	percent	27
HTP0062B2	Control	D21	Female	20.5	lymph_absolute	*10^3/uL	1.8
HTP0676A	T21	MS1	Female	19.3	wbc	*10^3/uL	3.5
HTP0676A	T21	MS1	Female	19.3	rbc	*10^3/uL	3.85
HTP0676A	T21	MS1	Female	19.3	hgb	g/dL	11.7
HTP0676A	T21	MS1	Female	19.3	hct	percent	37.8
HTP0676A	T21	MS1	Female	19.3	mcv	fL	98.2
HTP0676A	T21	MS1	Female	19.3	mch	pg	30.4
HTP0676A	T21	MS1	Female	19.3	mchc	g/dL	30.9
HTP0676A	T21	MS1	Female	19.3	plt	*10^3/uL	169
HTP0676A	T21	MS1	Female	19.3	lymph_percent	percent	40.1
HTP0676A	T21	MS1	Female	19.3	lymph_absolute	*10^3/uL	1.4
HTP0301A3	T21	MS2	Female	24	wbc	*10^3/uL	4.4
HTP0301A3	T21	MS2	Female	24	rbc	*10^3/uL	4.47
HTP0301A3	T21	MS2	Female	24	hgb	g/dL	13.1
HTP0301A3	T21	MS2	Female	24	hct	percent	43.6
HTP0301A3	T21	MS2	Female	24	mcv	fL	97.5
HTP0301A3	T21	MS2	Female	24	mch	pg	29.4
HTP0301A3	T21	MS2	Female	24	mchc	g/dL	30.1
HTP0301A3	T21	MS2	Female	24	plt	*10^3/uL	286
HTP0301A3	T21	MS2	Female	24	lymph_percent	percent	39.9
HTP0301A3	T21	MS2	Female	24	lymph_absolute	*10^3/uL	1.8
HTP0107A3	T21	MS2	Female	33.7	wbc	*10^3/uL	6.1
HTP0107A3	T21	MS2	Female	33.7	rbc	*10^3/uL	4.36
HTP0107A3	T21	MS2	Female	33.7	hgb	g/dL	13.8
HTP0107A3	T21	MS2	Female	33.7	hct	percent	46.2
HTP0107A3	T21	MS2	Female	33.7	mcv	fL	105.9
HTP0107A3	T21	MS2	Female	33.7	mch	pg	31.7
HTP0107A3	T21	MS2	Female	33.7	mchc	g/dL	29.9
HTP0107A3	T21	MS2	Female	33.7	plt	*10^3/uL	372
HTP0107A3	T21	MS2	Female	33.7	lymph_percent	percent	26.9
HTP0107A3	T21	MS2	Female	33.7	lymph_absolute	*10^3/uL	1.6
HTP0198A3	T21	MS2	Male	36.3	wbc	*10^3/uL	5.7
HTP0198A3	T21	MS2	Male	36.3	rbc	*10^3/uL	4.9
HTP0198A3	T21	MS2	Male	36.3	hgb	g/dL	15.2
HTP0198A3	T21	MS2	Male	36.3	hct	percent	50.1
HTP0198A3	T21	MS2	Male	36.3	mcv	fL	102.2
HTP0198A3	T21	MS2	Male	36.3	mch	pg	31.1
HTP0198A3	T21	MS2	Male	36.3	mchc	g/dL	30.4
HTP0198A3	T21	MS2	Male	36.3	plt	*10^3/uL	276
HTP0198A3	T21	MS2	Male	36.3	lymph_percent	percent	29.6
HTP0198A3	T21	MS2	Male	36.3	lymph_absolute	*10^3/uL	1.7
HTP0312A2	T21	MS1	Female	35.7	wbc	*10^3/uL	4
HTP0312A2	T21	MS1	Female	35.7	rbc	*10^3/uL	4.91
HTP0312A2	T21	MS1	Female	35.7	hgb	g/dL	13.9
HTP0312A2	T21	MS1	Female	35.7	hct	percent	47
HTP0312A2	T21	MS1	Female	35.7	mcv	fL	95.7
HTP0312A2	T21	MS1	Female	35.7	mch	pg	28.3
HTP0312A2	T21	MS1	Female	35.7	mchc	g/dL	29.6
HTP0312A2	T21	MS1	Female	35.7	plt	*10^3/uL	209
HTP0312A2	T21	MS1	Female	35.7	lymph_percent	percent	38.1
HTP0312A2	T21	MS1	Female	35.7	lymph_absolute	*10^3/uL	1.5
HTP0706A	T21	MS3	Female	22.8	wbc	*10^3/uL	5
HTP0706A	T21	MS3	Female	22.8	rbc	*10^3/uL	4.57
HTP0706A	T21	MS3	Female	22.8	hgb	g/dL	14.8
HTP0706A	T21	MS3	Female	22.8	hct	percent	43.6
HTP0706A	T21	MS3	Female	22.8	mcv	fL	95.2
HTP0706A	T21	MS3	Female	22.8	mch	pg	32.3
HTP0706A	T21	MS3	Female	22.8	mchc	g/dL	33.9
HTP0706A	T21	MS3	Female	22.8	plt	*10^3/uL	181
HTP0706A	T21	MS3	Female	22.8	lymph_percent	percent	9.5
HTP0706A	T21	MS3	Female	22.8	lymph_absolute	*10^3/uL	0.5
HTP0207A4	T21	MS1	Female	25.2	wbc	*10^3/uL	3
HTP0207A4	T21	MS1	Female	25.2	rbc	*10^3/uL	4.3
HTP0207A4	T21	MS1	Female	25.2	hgb	g/dL	14.8
HTP0207A4	T21	MS1	Female	25.2	hct	percent	43.3
HTP0207A4	T21	MS1	Female	25.2	mcv	fL	100.7
HTP0207A4	T21	MS1	Female	25.2	mch	pg	34.5
HTP0207A4	T21	MS1	Female	25.2	mchc	g/dL	34.3
HTP0207A4	T21	MS1	Female	25.2	plt	*10^3/uL	174
HTP0207A4	T21	MS1	Female	25.2	lymph_percent	percent	30.5
HTP0207A4	T21	MS1	Female	25.2	lymph_absolute	*10^3/uL	0.9
HTP0708A	T21	MS1	Male	17	wbc	*10^3/uL	3.9
HTP0708A	T21	MS1	Male	17	rbc	*10^3/uL	4.77
HTP0708A	T21	MS1	Male	17	hgb	g/dL	16.5
HTP0708A	T21	MS1	Male	17	hct	percent	49.9
HTP0708A	T21	MS1	Male	17	mcv	fL	104.5
HTP0708A	T21	MS1	Male	17	mch	pg	34.6
HTP0708A	T21	MS1	Male	17	mchc	g/dL	33.1
HTP0708A	T21	MS1	Male	17	plt	*10^3/uL	290
HTP0708A	T21	MS1	Male	17	lymph_percent	percent	41.2
HTP0708A	T21	MS1	Male	17	lymph_absolute	*10^3/uL	1.6

## Sheet: 7H
SampleID	Karyotype	subtype	Sex	Age	Analyte	Units	Value
HTP0118B	Control	D21	Male	44.3	lymph_percent	percent	34.3
HTP0118B	Control	D21	Male	44.3	lymph_absolute	*10^3/uL	1.8
HTP0146B	Control	D21	Male	47.4	lymph_percent	percent	24.5
HTP0146B	Control	D21	Male	47.4	lymph_absolute	*10^3/uL	1.2
HTP0147B	Control	D21	Female	38.6	lymph_percent	percent	38.5
HTP0147B	Control	D21	Female	38.6	lymph_absolute	*10^3/uL	2.1
HTP0149B	Control	D21	Female	53.2	lymph_percent	percent	32.2
HTP0149B	Control	D21	Female	53.2	lymph_absolute	*10^3/uL	2.4
HTP0151A	T21	MS3	Male	27.4	lymph_percent	percent	15
HTP0151A	T21	MS3	Male	27.4	lymph_absolute	*10^3/uL	1.4
HTP0202B	Control	D21	Male	61.3	lymph_percent	percent	22
HTP0202B	Control	D21	Male	61.3	lymph_absolute	*10^3/uL	1.1
HTP0204A	T21	MS2	Male	13.1	lymph_percent	percent	40.1
HTP0204A	T21	MS2	Male	13.1	lymph_absolute	*10^3/uL	1.5
HTP0205B	Control	D21	Female	42.6	lymph_percent	percent	29.2
HTP0205B	Control	D21	Female	42.6	lymph_absolute	*10^3/uL	1.6
HTP0206B	Control	D21	Male	15.8	lymph_percent	percent	43
HTP0206B	Control	D21	Male	15.8	lymph_absolute	*10^3/uL	2.6
HTP0288B	Control	D21	Male	9.2	lymph_percent	percent	43.9
HTP0288B	Control	D21	Male	9.2	lymph_absolute	*10^3/uL	2
HTP0289B	Control	D21	Male	7.1	lymph_percent	percent	57.7
HTP0289B	Control	D21	Male	7.1	lymph_absolute	*10^3/uL	3.1
HTP0290B	Control	D21	Female	43.3	lymph_percent	percent	28.7
HTP0290B	Control	D21	Female	43.3	lymph_absolute	*10^3/uL	1.5
HTP0293A	T21	MS3	Male	6.2	lymph_percent	percent	32.5
HTP0293A	T21	MS3	Male	6.2	lymph_absolute	*10^3/uL	1.8
HTP0294B	Control	D21	Male	4.2	lymph_percent	percent	47.2
HTP0294B	Control	D21	Male	4.2	lymph_absolute	*10^3/uL	3.3
HTP0295A	T21	MS3	Male	51.2	lymph_percent	percent	20.2
HTP0295A	T21	MS3	Male	51.2	lymph_absolute	*10^3/uL	1.2
HTP0296A	T21	MS3	Male	55.1	lymph_percent	percent	23.1
HTP0296A	T21	MS3	Male	55.1	lymph_absolute	*10^3/uL	1.3
HTP0298A	T21	MS1	Female	25.8	lymph_percent	percent	42.8
HTP0298A	T21	MS1	Female	25.8	lymph_absolute	*10^3/uL	1.7
HTP0300A	T21	MS1	Female	30.8	lymph_percent	percent	27.8
HTP0300A	T21	MS1	Female	30.8	lymph_absolute	*10^3/uL	1.8
HTP0302B	Control	D21	Female	41.6	lymph_percent	percent	26.4
HTP0302B	Control	D21	Female	41.6	lymph_absolute	*10^3/uL	2.5
HTP0306A	T21	MS3	Male	23.2	lymph_percent	percent	20.7
HTP0306A	T21	MS3	Male	23.2	lymph_absolute	*10^3/uL	1.7
HTP0310A	T21	MS2	Male	10.8	lymph_percent	percent	17.2
HTP0310A	T21	MS2	Male	10.8	lymph_absolute	*10^3/uL	1.5
HTP0316B	Control	D21	Female	29.6	lymph_percent	percent	36
HTP0316B	Control	D21	Female	29.6	lymph_absolute	*10^3/uL	1.9
HTP0321A	T21	MS3	Female	14	lymph_percent	percent	25.5
HTP0321A	T21	MS3	Female	14	lymph_absolute	*10^3/uL	1.3
HTP0322B	Control	D21	Male	29	lymph_percent	percent	32
HTP0322B	Control	D21	Male	29	lymph_absolute	*10^3/uL	2.2
HTP0323A	T21	MS3	Male	3.8	lymph_percent	percent	30.9
HTP0323A	T21	MS3	Male	3.8	lymph_absolute	*10^3/uL	2.3
HTP0325A	T21	MS3	Male	13.4	lymph_percent	percent	20.2
HTP0325A	T21	MS3	Male	13.4	lymph_absolute	*10^3/uL	1.2
HTP0326A	T21	MS2	Female	30.2	lymph_percent	percent	18.9
HTP0326A	T21	MS2	Female	30.2	lymph_absolute	*10^3/uL	1.2
HTP0327A	T21	MS1	Male	6.5	lymph_percent	percent	26.6
HTP0327A	T21	MS1	Male	6.5	lymph_absolute	*10^3/uL	3.2
HTP0328A	T21	MS2	Female	41.2	lymph_percent	percent	19.7
HTP0328A	T21	MS2	Female	41.2	lymph_absolute	*10^3/uL	1
HTP0330A	T21	MS1	Male	6.1	lymph_percent	percent	40.8
HTP0330A	T21	MS1	Male	6.1	lymph_absolute	*10^3/uL	2.7
HTP0331A	T21	MS3	Male	23.1	lymph_percent	percent	23.4
HTP0331A	T21	MS3	Male	23.1	lymph_absolute	*10^3/uL	1.5
HTP0332A	T21	MS2	Male	24.4	lymph_percent	percent	33.8
HTP0332A	T21	MS2	Male	24.4	lymph_absolute	*10^3/uL	1.4
HTP0336A	T21	MS1	Female	8.7	lymph_percent	percent	50
HTP0336A	T21	MS1	Female	8.7	lymph_absolute	*10^3/uL	5.8
HTP0337A	T21	MS3	Male	22.2	lymph_percent	percent	23.1
HTP0337A	T21	MS3	Male	22.2	lymph_absolute	*10^3/uL	1.6
HTP0338B	Control	D21	Male	27.5	lymph_percent	percent	45.4
HTP0338B	Control	D21	Male	27.5	lymph_absolute	*10^3/uL	2.2
HTP0339A	T21	MS1	Male	16.1	lymph_percent	percent	44.6
HTP0339A	T21	MS1	Male	16.1	lymph_absolute	*10^3/uL	2.9
HTP0012A2	T21	MS1	Female	44	lymph_percent	percent	27.2
HTP0012A2	T21	MS1	Female	44	lymph_absolute	*10^3/uL	1.2
HTP0023A2	T21	MS2	Female	36.2	lymph_percent	percent	35.6
HTP0023A2	T21	MS2	Female	36.2	lymph_absolute	*10^3/uL	2.4
HTP0340A	T21	MS3	Female	18.6	lymph_percent	percent	20.5
HTP0340A	T21	MS3	Female	18.6	lymph_absolute	*10^3/uL	0.7
HTP0341A	T21	MS1	Male	2.6	lymph_percent	percent	49.9
HTP0341A	T21	MS1	Male	2.6	lymph_absolute	*10^3/uL	4.2
HTP0342A	T21	MS1	Female	13.6	lymph_percent	percent	47.2
HTP0342A	T21	MS1	Female	13.6	lymph_absolute	*10^3/uL	1.9
HTP0343B	Control	D21	Male	46.2	lymph_percent	percent	31.4
HTP0343B	Control	D21	Male	46.2	lymph_absolute	*10^3/uL	2
HTP0084A2	T21	MS2	Male	35	lymph_percent	percent	29.3
HTP0084A2	T21	MS2	Male	35	lymph_absolute	*10^3/uL	1.8
HTP0085B2	Control	D21	Male	33.7	lymph_percent	percent	29.3
HTP0085B2	Control	D21	Male	33.7	lymph_absolute	*10^3/uL	2.2
HTP0345A	T21	MS3	Female	52.7	lymph_percent	percent	18.9
HTP0345A	T21	MS3	Female	52.7	lymph_absolute	*10^3/uL	1
HTP0346B	Control	D21	Female	37.1	lymph_percent	percent	23.8
HTP0346B	Control	D21	Female	37.1	lymph_absolute	*10^3/uL	2
HTP0347B	Control	D21	Female	14	lymph_percent	percent	32.9
HTP0347B	Control	D21	Female	14	lymph_absolute	*10^3/uL	NA
HTP0348A	T21	MS2	Female	17.2	lymph_percent	percent	31.2
HTP0348A	T21	MS2	Female	17.2	lymph_absolute	*10^3/uL	3.1
HTP0349B	Control	D21	Female	10	lymph_percent	percent	31.8
HTP0349B	Control	D21	Female	10	lymph_absolute	*10^3/uL	3.4
HTP0055B2	Control	D21	Male	37	lymph_percent	percent	45.4
HTP0055B2	Control	D21	Male	37	lymph_absolute	*10^3/uL	2.8
HTP0044B2	Control	D21	Male	35.8	lymph_percent	percent	28.1
HTP0044B2	Control	D21	Male	35.8	lymph_absolute	*10^3/uL	2.1
HTP0001B2	Control	D21	Female	25.8	lymph_percent	percent	47.4
HTP0001B2	Control	D21	Female	25.8	lymph_absolute	*10^3/uL	2.6
HTP0042B2	Control	D21	Male	36.2	lymph_percent	percent	45.5
HTP0042B2	Control	D21	Male	36.2	lymph_absolute	*10^3/uL	2.4
HTP0043B2	Control	D21	Male	38.2	lymph_percent	percent	40.4
HTP0043B2	Control	D21	Male	38.2	lymph_absolute	*10^3/uL	1.7
HTP0351A	T21	MS2	Male	27	lymph_percent	percent	22.5
HTP0351A	T21	MS2	Male	27	lymph_absolute	*10^3/uL	0.9
HTP0057B2	Control	D21	Female	34.8	lymph_percent	percent	32.5
HTP0057B2	Control	D21	Female	34.8	lymph_absolute	*10^3/uL	3
HTP0058B2	Control	D21	Male	33.8	lymph_percent	percent	33.6
HTP0058B2	Control	D21	Male	33.8	lymph_absolute	*10^3/uL	1.7
HTP0352B	Control	D21	Male	43.2	lymph_percent	percent	22.2
HTP0352B	Control	D21	Male	43.2	lymph_absolute	*10^3/uL	1.7
HTP0354A	T21	MS1	Male	6	lymph_percent	percent	39.6
HTP0354A	T21	MS1	Male	6	lymph_absolute	*10^3/uL	2.7
HTP0355B	Control	D21	Male	12.3	lymph_percent	percent	27.8
HTP0355B	Control	D21	Male	12.3	lymph_absolute	*10^3/uL	3.6
HTP0052A2	T21	MS1	Female	29.9	lymph_percent	percent	NA
HTP0052A2	T21	MS1	Female	29.9	lymph_absolute	*10^3/uL	NA
HTP0053A2	T21	MS1	Female	26.3	lymph_percent	percent	29.3
HTP0053A2	T21	MS1	Female	26.3	lymph_absolute	*10^3/uL	1.4
HTP0034B3	Control	D21	Female	25.1	lymph_percent	percent	32.5
HTP0034B3	Control	D21	Female	25.1	lymph_absolute	*10^3/uL	2
HTP0080A2	T21	MS1	Female	34.8	lymph_percent	percent	31.7
HTP0080A2	T21	MS1	Female	34.8	lymph_absolute	*10^3/uL	1.6
HTP0079B2	Control	D21	Male	28.4	lymph_percent	percent	40.1
HTP0079B2	Control	D21	Male	28.4	lymph_absolute	*10^3/uL	1.8
HTP0357A	T21	MS1	Male	3.8	lymph_percent	percent	49.7
HTP0357A	T21	MS1	Male	3.8	lymph_absolute	*10^3/uL	2.6
HTP0073A2	T21	MS3	Male	54.7	lymph_percent	percent	21.7
HTP0073A2	T21	MS3	Male	54.7	lymph_absolute	*10^3/uL	1.2
HTP0090B2	Control	D21	Male	24.8	lymph_percent	percent	33.5
HTP0090B2	Control	D21	Male	24.8	lymph_absolute	*10^3/uL	1.8
HTP0095B2	Control	D21	Female	37.7	lymph_percent	percent	20.6
HTP0095B2	Control	D21	Female	37.7	lymph_absolute	*10^3/uL	1.4
HTP0059B2	Control	D21	Male	24.7	lymph_percent	percent	34.3
HTP0059B2	Control	D21	Male	24.7	lymph_absolute	*10^3/uL	1.7
HTP0047B2	Control	D21	Male	38.7	lymph_percent	percent	34.3
HTP0047B2	Control	D21	Male	38.7	lymph_absolute	*10^3/uL	1.8
HTP0048B2	Control	D21	Female	39.4	lymph_percent	percent	35.5
HTP0048B2	Control	D21	Female	39.4	lymph_absolute	*10^3/uL	1.7
HTP0054A2	T21	MS3	Male	21.7	lymph_percent	percent	32.9
HTP0054A2	T21	MS3	Male	21.7	lymph_absolute	*10^3/uL	1.6
HTP0018B3	Control	D21	Female	57	lymph_percent	percent	30.6
HTP0018B3	Control	D21	Female	57	lymph_absolute	*10^3/uL	1.7
HTP0019B2	Control	D21	Female	56.9	lymph_percent	percent	26.5
HTP0019B2	Control	D21	Female	56.9	lymph_absolute	*10^3/uL	1.4
HTP0077B2	Control	D21	Male	43.3	lymph_percent	percent	38.5
HTP0077B2	Control	D21	Male	43.3	lymph_absolute	*10^3/uL	2.4
HTP0100B2	Control	D21	Female	33.5	lymph_percent	percent	32.9
HTP0100B2	Control	D21	Female	33.5	lymph_absolute	*10^3/uL	1.9
HTP0078B2	Control	D21	Male	27.7	lymph_percent	percent	23.9
HTP0078B2	Control	D21	Male	27.7	lymph_absolute	*10^3/uL	2.2
HTP0364A	T21	MS3	Male	13.7	lymph_percent	percent	21
HTP0364A	T21	MS3	Male	13.7	lymph_absolute	*10^3/uL	1.5
HTP0036A2	T21	MS1	Female	32.1	lymph_percent	percent	31.1
HTP0036A2	T21	MS1	Female	32.1	lymph_absolute	*10^3/uL	1.8
HTP0103A2	T21	MS1	Female	1.6	lymph_percent	percent	55.9
HTP0103A2	T21	MS1	Female	1.6	lymph_absolute	*10^3/uL	2.7
HTP0104B2	Control	D21	Female	36.6	lymph_percent	percent	40.9
HTP0104B2	Control	D21	Female	36.6	lymph_absolute	*10^3/uL	2.5
HTP0367A	T21	MS1	Male	13.6	lymph_percent	percent	38.2
HTP0367A	T21	MS1	Male	13.6	lymph_absolute	*10^3/uL	2.4
HTP0092B2	Control	D21	Female	25.2	lymph_percent	percent	30.3
HTP0092B2	Control	D21	Female	25.2	lymph_absolute	*10^3/uL	2.2
HTP0096B2	Control	D21	Male	25.6	lymph_percent	percent	29.6
HTP0096B2	Control	D21	Male	25.6	lymph_absolute	*10^3/uL	2.2
HTP0368A	T21	MS1	Male	15.2	lymph_percent	percent	53.3
HTP0368A	T21	MS1	Male	15.2	lymph_absolute	*10^3/uL	3.7
HTP0370A	T21	MS1	Male	20.2	lymph_percent	percent	31.2
HTP0370A	T21	MS1	Male	20.2	lymph_absolute	*10^3/uL	1.8
HTP0101A2	T21	MS3	Female	31.3	lymph_percent	percent	13.3
HTP0101A2	T21	MS3	Female	31.3	lymph_absolute	*10^3/uL	1
HTP0373A	T21	MS1	Male	56.7	lymph_percent	percent	24.8
HTP0373A	T21	MS1	Male	56.7	lymph_absolute	*10^3/uL	1.8
HTP0485A	T21	MS2	Female	5.7	lymph_percent	percent	51.1
HTP0485A	T21	MS2	Female	5.7	lymph_absolute	*10^3/uL	2
HTP0487A	T21	MS2	Male	4.6	lymph_percent	percent	47.7
HTP0487A	T21	MS2	Male	4.6	lymph_absolute	*10^3/uL	2.7
HTP0488A	T21	MS1	Male	5.4	lymph_percent	percent	47.1
HTP0488A	T21	MS1	Male	5.4	lymph_absolute	*10^3/uL	2.8
HTP0066A2	T21	MS1	Male	14.7	lymph_percent	percent	51.3
HTP0066A2	T21	MS1	Male	14.7	lymph_absolute	*10^3/uL	1.9
HTP0098B2	Control	D21	Female	54.9	lymph_percent	percent	33.1
HTP0098B2	Control	D21	Female	54.9	lymph_absolute	*10^3/uL	2.1
HTP0491A	T21	MS1	Male	6.5	lymph_percent	percent	48.3
HTP0491A	T21	MS1	Male	6.5	lymph_absolute	*10^3/uL	2.1
HTP0492B	Control	D21	Male	4.8	lymph_percent	percent	48
HTP0492B	Control	D21	Male	4.8	lymph_absolute	*10^3/uL	3.1
HTP0493B	Control	D21	Male	8.7	lymph_percent	percent	41.6
HTP0493B	Control	D21	Male	8.7	lymph_absolute	*10^3/uL	3.2
HTP0494A	T21	MS2	Female	7.1	lymph_percent	percent	52.2
HTP0494A	T21	MS2	Female	7.1	lymph_absolute	*10^3/uL	2
HTP0495B	Control	D21	Female	4.5	lymph_percent	percent	37.1
HTP0495B	Control	D21	Female	4.5	lymph_absolute	*10^3/uL	2.3
HTP0497B	Control	D21	Male	54.4	lymph_percent	percent	22.6
HTP0497B	Control	D21	Male	54.4	lymph_absolute	*10^3/uL	1.3
HTP0498B	Control	D21	Male	11.9	lymph_percent	percent	36.8
HTP0498B	Control	D21	Male	11.9	lymph_absolute	*10^3/uL	2.9
HTP0126B2	Control	D21	Female	48	lymph_percent	percent	31.7
HTP0126B2	Control	D21	Female	48	lymph_absolute	*10^3/uL	2.6
HTP0333A2	T21	MS3	Female	30.3	lymph_percent	percent	26.5
HTP0333A2	T21	MS3	Female	30.3	lymph_absolute	*10^3/uL	1.4
HTP0501A	T21	MS3	Male	4	lymph_percent	percent	21.8
HTP0501A	T21	MS3	Male	4	lymph_absolute	*10^3/uL	2
HTP0502B	Control	D21	Male	27.1	lymph_percent	percent	30.9
HTP0502B	Control	D21	Male	27.1	lymph_absolute	*10^3/uL	1.7
HTP0506B	Control	D21	Male	31.2	lymph_percent	percent	31
HTP0506B	Control	D21	Male	31.2	lymph_absolute	*10^3/uL	3.2
HTP0507A	T21	MS3	Male	8.2	lymph_percent	percent	35.7
HTP0507A	T21	MS3	Male	8.2	lymph_absolute	*10^3/uL	2.7
HTP0061B2	Control	D21	Female	22.2	lymph_percent	percent	38.3
HTP0061B2	Control	D21	Female	22.2	lymph_absolute	*10^3/uL	2.7
HTP0318A3	T21	MS1	Male	30.5	lymph_percent	percent	48.1
HTP0318A3	T21	MS1	Male	30.5	lymph_absolute	*10^3/uL	2.2
HTP0510A	T21	MS1	Female	23	lymph_percent	percent	29.3
HTP0510A	T21	MS1	Female	23	lymph_absolute	*10^3/uL	1.3
HTP0005A3	T21	MS1	Male	36.5	lymph_percent	percent	43.5
HTP0005A3	T21	MS1	Male	36.5	lymph_absolute	*10^3/uL	2.1
HTP0040B3	Control	D21	Female	28.9	lymph_percent	percent	41.1
HTP0040B3	Control	D21	Female	28.9	lymph_absolute	*10^3/uL	2.4
HTP0112A3	T21	MS3	Female	36	lymph_percent	percent	18.8
HTP0112A3	T21	MS3	Female	36	lymph_absolute	*10^3/uL	1.1
HTP0025A3	T21	MS2	Female	25.7	lymph_percent	percent	37.2
HTP0025A3	T21	MS2	Female	25.7	lymph_absolute	*10^3/uL	2.2
HTP0026B2	Control	D21	Female	55.6	lymph_percent	percent	44.1
HTP0026B2	Control	D21	Female	55.6	lymph_absolute	*10^3/uL	2.6
HTP0512A	T21	MS3	Male	30	lymph_percent	percent	27.3
HTP0512A	T21	MS3	Male	30	lymph_absolute	*10^3/uL	1.3
HTP0148B2	Control	D21	Male	41.7	lymph_percent	percent	30.9
HTP0148B2	Control	D21	Male	41.7	lymph_absolute	*10^3/uL	1.8
HTP0515A	T21	MS3	Male	13.1	lymph_percent	percent	26.9
HTP0515A	T21	MS3	Male	13.1	lymph_absolute	*10^3/uL	0.9
HTP0516A	T21	MS1	Male	39.1	lymph_percent	percent	28.1
HTP0516A	T21	MS1	Male	39.1	lymph_absolute	*10^3/uL	1.5
HTP0517A	T21	MS2	Male	2.7	lymph_percent	percent	52
HTP0517A	T21	MS2	Male	2.7	lymph_absolute	*10^3/uL	2.6
HTP0320A2	T21	MS3	Female	33.7	lymph_percent	percent	17.6
HTP0320A2	T21	MS3	Female	33.7	lymph_absolute	*10^3/uL	0.7
HTP0324A2	T21	MS1	Male	22	lymph_percent	percent	28.2
HTP0324A2	T21	MS1	Male	22	lymph_absolute	*10^3/uL	1.5
HTP0519A	T21	MS1	Male	2	lymph_percent	percent	39.5
HTP0519A	T21	MS1	Male	2	lymph_absolute	*10^3/uL	4.1
HTP0334A2	T21	MS1	Male	44.1	lymph_percent	percent	28.7
HTP0334A2	T21	MS1	Male	44.1	lymph_absolute	*10^3/uL	1.6
HTP0329A2	T21	MS3	Female	19.5	lymph_percent	percent	12.6
HTP0329A2	T21	MS3	Female	19.5	lymph_absolute	*10^3/uL	0.5
HTP0335A2	T21	MS2	Female	57.6	lymph_percent	percent	46.3
HTP0335A2	T21	MS2	Female	57.6	lymph_absolute	*10^3/uL	1.5
HTP0523B	Control	D21	Female	23.3	lymph_percent	percent	31.1
HTP0523B	Control	D21	Female	23.3	lymph_absolute	*10^3/uL	2.3
HTP0067B2	Control	D21	Male	20.5	lymph_percent	percent	27.9
HTP0067B2	Control	D21	Male	20.5	lymph_absolute	*10^3/uL	1.4
HTP0524B	Control	D21	Male	24.5	lymph_percent	percent	26.2
HTP0524B	Control	D21	Male	24.5	lymph_absolute	*10^3/uL	1.3
HTP0050A3	T21	MS3	Female	22.8	lymph_percent	percent	22
HTP0050A3	T21	MS3	Female	22.8	lymph_absolute	*10^3/uL	0.9
HTP0525A	T21	MS1	Female	34.2	lymph_percent	percent	27.1
HTP0525A	T21	MS1	Female	34.2	lymph_absolute	*10^3/uL	1.7
HTP0017A4	T21	MS3	Female	23.6	lymph_percent	percent	35.4
HTP0017A4	T21	MS3	Female	23.6	lymph_absolute	*10^3/uL	1.6
HTP0022B2	Control	D21	Female	43.2	lymph_percent	percent	41.5
HTP0022B2	Control	D21	Female	43.2	lymph_absolute	*10^3/uL	1.2
HTP0361B2	Control	D21	Male	11.5	lymph_percent	percent	41.1
HTP0361B2	Control	D21	Male	11.5	lymph_absolute	*10^3/uL	1.9
HTP0527B	Control	D21	Male	7.4	lymph_percent	percent	55.5
HTP0527B	Control	D21	Male	7.4	lymph_absolute	*10^3/uL	2
HTP0259A2	T21	MS3	Female	32.6	lymph_percent	percent	16.1
HTP0259A2	T21	MS3	Female	32.6	lymph_absolute	*10^3/uL	0.8
HTP0111B2	Control	D21	Female	44.5	lymph_percent	percent	30.5
HTP0111B2	Control	D21	Female	44.5	lymph_absolute	*10^3/uL	1.3
HTP0127B2	Control	D21	Female	8.2	lymph_percent	percent	46.1
HTP0127B2	Control	D21	Female	8.2	lymph_absolute	*10^3/uL	3.8
HTP0105B3	Control	D21	Female	30	lymph_percent	percent	38.7
HTP0105B3	Control	D21	Female	30	lymph_absolute	*10^3/uL	2
HTP0035B3	Control	D21	Female	28.6	lymph_percent	percent	26.1
HTP0035B3	Control	D21	Female	28.6	lymph_absolute	*10^3/uL	2.1
HTP0439A2	T21	MS3	Male	40.8	lymph_percent	percent	27.7
HTP0439A2	T21	MS3	Male	40.8	lymph_absolute	*10^3/uL	1
HTP0530A	T21	MS3	Female	39.6	lymph_percent	percent	31.9
HTP0530A	T21	MS3	Female	39.6	lymph_absolute	*10^3/uL	2.7
HTP0531A	T21	MS3	Female	3.5	lymph_percent	percent	31
HTP0531A	T21	MS3	Female	3.5	lymph_absolute	*10^3/uL	2.7
HTP0070A3	T21	MS3	Male	24.9	lymph_percent	percent	43.1
HTP0070A3	T21	MS3	Male	24.9	lymph_absolute	*10^3/uL	2.8
HTP0534A	T21	MS1	Male	36.9	lymph_percent	percent	24.8
HTP0534A	T21	MS1	Male	36.9	lymph_absolute	*10^3/uL	1.2
HTP0535A	T21	MS3	Male	23.6	lymph_percent	percent	24.2
HTP0535A	T21	MS3	Male	23.6	lymph_absolute	*10^3/uL	1.3
HTP0672A	T21	MS1	Male	17.2	lymph_percent	percent	31.3
HTP0672A	T21	MS1	Male	17.2	lymph_absolute	*10^3/uL	1.7
HTP0015A4	T21	MS2	Male	31.2	lymph_percent	percent	30.8
HTP0015A4	T21	MS2	Male	31.2	lymph_absolute	*10^3/uL	2.1
HTP0109A3	T21	MS1	Female	49	lymph_percent	percent	27
HTP0109A3	T21	MS1	Female	49	lymph_absolute	*10^3/uL	2.1
HTP0087B2	Control	D21	Male	55.4	lymph_percent	percent	25.4
HTP0087B2	Control	D21	Male	55.4	lymph_absolute	*10^3/uL	1.8
HTP0508B2	Control	D21	Male	29.9	lymph_percent	percent	33.4
HTP0508B2	Control	D21	Male	29.9	lymph_absolute	*10^3/uL	1.7
HTP0116A2	T21	MS1	Male	10.9	lymph_percent	percent	43.2
HTP0116A2	T21	MS1	Male	10.9	lymph_absolute	*10^3/uL	1.9
HTP0062B2	Control	D21	Female	20.5	lymph_percent	percent	27
HTP0062B2	Control	D21	Female	20.5	lymph_absolute	*10^3/uL	1.8
HTP0676A	T21	MS1	Female	19.3	lymph_percent	percent	40.1
HTP0676A	T21	MS1	Female	19.3	lymph_absolute	*10^3/uL	1.4
HTP0301A3	T21	MS2	Female	24	lymph_percent	percent	39.9
HTP0301A3	T21	MS2	Female	24	lymph_absolute	*10^3/uL	1.8
HTP0107A3	T21	MS2	Female	33.7	lymph_percent	percent	26.9
HTP0107A3	T21	MS2	Female	33.7	lymph_absolute	*10^3/uL	1.6
HTP0198A3	T21	MS2	Male	36.3	lymph_percent	percent	29.6
HTP0198A3	T21	MS2	Male	36.3	lymph_absolute	*10^3/uL	1.7
HTP0312A2	T21	MS1	Female	35.7	lymph_percent	percent	38.1
HTP0312A2	T21	MS1	Female	35.7	lymph_absolute	*10^3/uL	1.5
HTP0706A	T21	MS3	Female	22.8	lymph_percent	percent	9.5
HTP0706A	T21	MS3	Female	22.8	lymph_absolute	*10^3/uL	0.5
HTP0207A4	T21	MS1	Female	25.2	lymph_percent	percent	30.5
HTP0207A4	T21	MS1	Female	25.2	lymph_absolute	*10^3/uL	0.9
HTP0708A	T21	MS1	Male	17	lymph_percent	percent	41.2
HTP0708A	T21	MS1	Male	17	lymph_absolute	*10^3/uL	1.6

## Sheet: S7A
SampleID	Karyotype	subtype	Sex	Age	cluster	proportion_subset
HTP0001B2	Control	D21	Female	25.8	Basophils	0.0131999
HTP0005A3	T21	MS1	Male	36.5	Basophils	0.0129675
HTP0012A2	T21	MS1	Female	44	Basophils	0.0231434
HTP0015A4	T21	MS2	Male	31.2	Basophils	0.0167891
HTP0017A4	T21	MS3	Female	23.6	Basophils	0.0138552
HTP0018B3	Control	D21	Female	57	Basophils	0.00879876
HTP0019B2	Control	D21	Female	56.9	Basophils	0.00902012
HTP0022B2	Control	D21	Female	43.2	Basophils	0.0241919
HTP0023A2	T21	MS2	Female	36.2	Basophils	0.0112598
HTP0025A3	T21	MS2	Female	25.7	Basophils	0.0138693
HTP0026B2	Control	D21	Female	55.6	Basophils	0.00519117
HTP0034B3	Control	D21	Female	25.1	Basophils	0.00598437
HTP0035B3	Control	D21	Female	28.6	Basophils	0.00799037
HTP0036A2	T21	MS1	Female	32.1	Basophils	0.0187162
HTP0040B3	Control	D21	Female	28.9	Basophils	0.0111868
HTP0042B2	Control	D21	Male	36.2	Basophils	0.010995
HTP0043B2	Control	D21	Male	38.2	Basophils	0.00729744
HTP0044B2	Control	D21	Male	35.8	Basophils	0.00654757
HTP0047B2	Control	D21	Male	38.7	Basophils	0.0086622
HTP0048B2	Control	D21	Female	39.4	Basophils	0.016804
HTP0050A3	T21	MS3	Female	22.8	Basophils	0.0214752
HTP0052A2	T21	MS1	Female	29.9	Basophils	0.0111449
HTP0053A2	T21	MS1	Female	26.3	Basophils	0.0215561
HTP0054A2	T21	MS3	Male	21.7	Basophils	0.023515
HTP0055B2	Control	D21	Male	37	Basophils	0.00785462
HTP0057B2	Control	D21	Female	34.8	Basophils	0.00857861
HTP0058B2	Control	D21	Male	33.8	Basophils	0.0103533
HTP0059B2	Control	D21	Male	24.7	Basophils	0.00522669
HTP0061B2	Control	D21	Female	22.2	Basophils	0.0124828
HTP0062B2	Control	D21	Female	20.5	Basophils	0.00622251
HTP0066A2	T21	MS1	Male	14.7	Basophils	0.0297298
HTP0067B2	Control	D21	Male	20.5	Basophils	0.00762755
HTP0070A3	T21	MS3	Male	24.9	Basophils	0.0190313
HTP0073A2	T21	MS3	Male	54.7	Basophils	0.0117762
HTP0077B2	Control	D21	Male	43.3	Basophils	0.00936217
HTP0078B2	Control	D21	Male	27.7	Basophils	0.00358542
HTP0079B2	Control	D21	Male	28.4	Basophils	0.00766443
HTP0080A2	T21	MS1	Female	34.8	Basophils	0.0203504
HTP0084A2	T21	MS2	Male	35	Basophils	0.0165444
HTP0085B2	Control	D21	Male	33.7	Basophils	0.00806947
HTP0087B2	Control	D21	Male	55.4	Basophils	0.0110914
HTP0090B2	Control	D21	Male	24.8	Basophils	0.0119976
HTP0092B2	Control	D21	Female	25.2	Basophils	0.00774903
HTP0095B2	Control	D21	Female	37.7	Basophils	0.0104541
HTP0096B2	Control	D21	Male	25.6	Basophils	0.0131795
HTP0098B2	Control	D21	Female	54.9	Basophils	0.0159576
HTP0100B2	Control	D21	Female	33.5	Basophils	0.00932482
HTP0101A2	T21	MS3	Female	31.3	Basophils	0.0096675
HTP0103A2	T21	MS1	Female	1.6	Basophils	0.0249358
HTP0104B2	Control	D21	Female	36.6	Basophils	0.0110969
HTP0105B3	Control	D21	Female	30	Basophils	0.0127777
HTP0107A3	T21	MS2	Female	33.7	Basophils	0.0133595
HTP0109A3	T21	MS1	Female	49	Basophils	0.0163484
HTP0111B2	Control	D21	Female	44.5	Basophils	0.00468819
HTP0112A3	T21	MS3	Female	36	Basophils	0.0188993
HTP0116A2	T21	MS1	Male	10.9	Basophils	0.0156014
HTP0119A	T21	MS1	Female	50.9	Basophils	0.0214262
HTP0126B2	Control	D21	Female	48	Basophils	0.00561983
HTP0127B2	Control	D21	Female	8.2	Basophils	0.00412521
HTP0147B	Control	D21	Female	38.6	Basophils	0.0145191
HTP0148B2	Control	D21	Male	41.7	Basophils	0.00490535
HTP0149B	Control	D21	Female	53.2	Basophils	0.0115687
HTP0151A	T21	MS3	Male	27.4	Basophils	0.0112728
HTP0198A3	T21	MS2	Male	36.3	Basophils	0.0135971
HTP0202B	Control	D21	Male	61.3	Basophils	0.00866249
HTP0204A	T21	MS2	Male	13.1	Basophils	0.0187826
HTP0206B	Control	D21	Male	15.8	Basophils	0.0112793
HTP0207A4	T21	MS1	Female	25.2	Basophils	0.0175059
HTP0211A3	T21	MS2	Male	29.7	Basophils	0.019014
HTP0213A3	T21	MS2	Male	46.3	Basophils	0.0241353
HTP0214B2	Control	D21	Female	21.6	Basophils	0.00609181
HTP0216B2	Control	D21	Female	17.2	Basophils	0.00504659
HTP0219A2	T21	MS2	Female	19.5	Basophils	0.0132719
HTP0226A3	T21	MS1	Male	52.4	Basophils	0.0189333
HTP0230A2	T21	MS3	Female	39.6	Basophils	0.00929524
HTP0236A2	T21	MS1	Male	11.3	Basophils	0.0214325
HTP0238A3	T21	MS2	Male	41.5	Basophils	0.0225776
HTP0241A2	T21	MS3	Female	17.9	Basophils	0.013052
HTP0242B3	Control	D21	Female	20.3	Basophils	0.00362701
HTP0243A3	T21	MS3	Female	15.1	Basophils	0.00902638
HTP0247A2	T21	MS3	Male	22.5	Basophils	0.0100606
HTP0249A2	T21	MS2	Female	34	Basophils	0.0164169
HTP0251A2	T21	MS3	Female	34.3	Basophils	0.0114178
HTP0254A2	T21	MS2	Male	33.8	Basophils	0.0108622
HTP0259A2	T21	MS3	Female	32.6	Basophils	0.00930862
HTP0261A2	T21	MS1	Male	22.9	Basophils	0.0123709
HTP0262A2	T21	MS3	Female	14.3	Basophils	0.0230812
HTP0263A2	T21	MS2	Female	12.4	Basophils	0.0303063
HTP0277A3	T21	MS1	Female	37.2	Basophils	0.0130141
HTP0288B	Control	D21	Male	9.2	Basophils	0.0220859
HTP0289B	Control	D21	Male	7.1	Basophils	0.0126795
HTP0293A	T21	MS3	Male	6.2	Basophils	0.0197546
HTP0294B	Control	D21	Male	4.2	Basophils	0.0063895
HTP0295A	T21	MS3	Male	51.2	Basophils	0.0100118
HTP0296A	T21	MS3	Male	55.1	Basophils	0.0074553
HTP0298A	T21	MS1	Female	25.8	Basophils	0.0163502
HTP0300A	T21	MS1	Female	30.8	Basophils	0.0047986
HTP0301A3	T21	MS2	Female	24	Basophils	0.0129658
HTP0306A	T21	MS3	Male	23.2	Basophils	0.0152154
HTP0310A	T21	MS2	Male	10.8	Basophils	0.00906499
HTP0312A2	T21	MS1	Female	35.7	Basophils	0.0134966
HTP0316B	Control	D21	Female	29.6	Basophils	0.0137622
HTP0318A3	T21	MS1	Male	30.5	Basophils	0.0192364
HTP0320A2	T21	MS3	Female	33.7	Basophils	0.0145108
HTP0321A	T21	MS3	Female	14	Basophils	0.0059802
HTP0322B	Control	D21	Male	29	Basophils	0.00741085
HTP0323A	T21	MS3	Male	3.8	Basophils	0.0141966
HTP0324A2	T21	MS1	Male	22	Basophils	0.0127498
HTP0326A	T21	MS2	Female	30.2	Basophils	0.00829068
HTP0328A	T21	MS2	Female	41.2	Basophils	0.0156081
HTP0329A2	T21	MS3	Female	19.5	Basophils	0.0153859
HTP0330A	T21	MS1	Male	6.1	Basophils	0.0176817
HTP0331A	T21	MS3	Male	23.1	Basophils	0.00880399
HTP0332A	T21	MS2	Male	24.4	Basophils	0.0231559
HTP0333A2	T21	MS3	Female	30.3	Basophils	0.0167249
HTP0334A2	T21	MS1	Male	44.1	Basophils	0.0100833
HTP0335A2	T21	MS2	Female	57.6	Basophils	0.0230161
HTP0336A	T21	MS1	Female	8.7	Basophils	0.00797314
HTP0337A	T21	MS3	Male	22.2	Basophils	0.012675
HTP0340A	T21	MS3	Female	18.6	Basophils	0.014427
HTP0341A	T21	MS1	Male	2.6	Basophils	0.0193309
HTP0342A	T21	MS1	Female	13.6	Basophils	0.0119287
HTP0343B	Control	D21	Male	46.2	Basophils	0.00805835
HTP0345A	T21	MS3	Female	52.7	Basophils	0.0134591
HTP0346B	Control	D21	Female	37.1	Basophils	0.00775779
HTP0347B	Control	D21	Female	14	Basophils	0.00513774
HTP0348A	T21	MS2	Female	17.2	Basophils	0.00827076
HTP0349B	Control	D21	Female	10	Basophils	0.00819711
HTP0351A	T21	MS2	Male	27	Basophils	0.0198118
HTP0352B	Control	D21	Male	43.2	Basophils	0.00778345
HTP0354A	T21	MS1	Male	6	Basophils	0.0114159
HTP0355B	Control	D21	Male	12.3	Basophils	0.00684257
HTP0357A	T21	MS1	Male	3.8	Basophils	0.013138
HTP0361B2	Control	D21	Male	11.5	Basophils	0.00882344
HTP0364A	T21	MS3	Male	13.7	Basophils	0.0107631
HTP0367A	T21	MS1	Male	13.6	Basophils	0.00640898
HTP0368A	T21	MS1	Male	15.2	Basophils	0.00682214
HTP0370A	T21	MS1	Male	20.2	Basophils	0.0078415
HTP0373A	T21	MS1	Male	56.7	Basophils	0.0119494
HTP0374A	T21	MS2	Male	25.5	Basophils	0.0137059
HTP0375A	T21	MS1	Female	10.9	Basophils	0.0167652
HTP0376B	Control	D21	Female	24	Basophils	0.00469087
HTP0378A	T21	MS3	Female	31.4	Basophils	0.0249883
HTP0379A	T21	MS1	Female	35.4	Basophils	0.0158235
HTP0380A	T21	MS2	Male	25.8	Basophils	0.0403137
HTP0381A	T21	MS2	Male	25.4	Basophils	0.0231749
HTP0382A	T21	MS3	Male	39.5	Basophils	0.00865356
HTP0384A	T21	MS3	Female	27.8	Basophils	0.0118027
HTP0385A	T21	MS3	Male	25.6	Basophils	0.01585
HTP0386A	T21	MS2	Male	6.8	Basophils	0.0200378
HTP0387A	T21	MS1	Female	33.3	Basophils	0.0149403
HTP0388A	T21	MS1	Female	37.5	Basophils	0.013905
HTP0389A	T21	MS1	Female	20.1	Basophils	0.00767258
HTP0390A	T21	MS3	Female	15.5	Basophils	0.0147547
HTP0391A	T21	MS1	Male	26.8	Basophils	0.0136049
HTP0392A	T21	MS3	Male	32.4	Basophils	0.0207492
HTP0393A	T21	MS2	Female	39.8	Basophils	0.0130332
HTP0394A	T21	MS2	Female	23.6	Basophils	0.021
HTP0395A	T21	MS2	Male	35.2	Basophils	0.013807
HTP0396A	T21	MS3	Male	15.9	Basophils	0.00296929
HTP0397A	T21	MS1	Male	38.7	Basophils	0.0197544
HTP0398A	T21	MS2	Female	17.5	Basophils	0.0190467
HTP0399A2	T21	MS3	Male	33.1	Basophils	0.0151451
HTP0400A	T21	MS1	Male	14.9	Basophils	0.0198775
HTP0401A	T21	MS3	Female	34.6	Basophils	0.0206451
HTP0402A	T21	MS1	Male	35.9	Basophils	0.0148485
HTP0403A	T21	MS3	Male	13.4	Basophils	0.0185568
HTP0404A	T21	MS3	Female	12.5	Basophils	0.0126018
HTP0405A	T21	MS3	Male	26.1	Basophils	0.0144748
HTP0406A	T21	MS2	Female	9.2	Basophils	0.0151838
HTP0407A	T21	MS3	Male	43.5	Basophils	0.00907998
HTP0408A	T21	MS1	Male	40.6	Basophils	0.0120855
HTP0409A	T21	MS2	Female	21.2	Basophils	0.0080894
HTP0410A	T21	MS2	Male	24	Basophils	0.0195144
HTP0411A	T21	MS3	Female	18.7	Basophils	0.00978403
HTP0412A	T21	MS3	Male	20.7	Basophils	0.0139813
HTP0413A	T21	MS2	Female	22.5	Basophils	0.0171223
HTP0414A	T21	MS3	Female	21.8	Basophils	0.0116068
HTP0415A	T21	MS3	Female	8.3	Basophils	0.0113085
HTP0418A	T21	MS1	Male	3.8	Basophils	0.00711447
HTP0419A	T21	MS1	Male	20.8	Basophils	0.013984
HTP0420A	T21	MS1	Male	6.4	Basophils	0.0164112
HTP0421A	T21	MS3	Male	13.7	Basophils	0.0180013
HTP0423A	T21	MS2	Male	23.9	Basophils	0.0215501
HTP0424A	T21	MS2	Female	4	Basophils	0.0123972
HTP0425A	T21	MS2	Male	19.1	Basophils	0.01049
HTP0426A	T21	MS3	Male	17.5	Basophils	0.0164034
HTP0428A	T21	MS2	Male	27.5	Basophils	0.0180768
HTP0429B	Control	D21	Female	11.5	Basophils	0.0040871
HTP0430A	T21	MS2	Male	13.9	Basophils	0.0207271
HTP0431A2	T21	MS2	Female	20.9	Basophils	0.00993696
HTP0434A	T21	MS3	Female	25.9	Basophils	0.0133758
HTP0435A2	T21	MS1	Male	36.2	Basophils	0.0134005
HTP0436A	T21	MS3	Female	32.8	Basophils	0.0145576
HTP0437A	T21	MS2	Male	24.9	Basophils	0.0103577
HTP0438A	T21	MS1	Female	19.9	Basophils	0.0107255
HTP0439A2	T21	MS3	Male	40.8	Basophils	0.0172455
HTP0440A	T21	MS2	Male	20.9	Basophils	0.0128586
HTP0442A2	T21	MS1	Female	9.5	Basophils	0.0230285
HTP0443A2	T21	MS3	Male	17.9	Basophils	0.00889945
HTP0444B2	Control	D21	Female	9.9	Basophils	0.00676321
HTP0445A	T21	MS2	Female	38.8	Basophils	0.0105441
HTP0446A	T21	MS1	Female	31.7	Basophils	0.012954
HTP0447B2	Control	D21	Female	16.5	Basophils	0.00732331
HTP0448A	T21	MS2	Male	21.5	Basophils	0.0168745
HTP0449A	T21	MS2	Male	20.8	Basophils	0.0232022
HTP0450A	T21	MS1	Male	15.4	Basophils	0.0153533
HTP0451A	T21	MS1	Male	32.5	Basophils	0.0287316
HTP0452A	T21	MS2	Female	16.6	Basophils	0.0173266
HTP0454A	T21	MS3	Male	21.7	Basophils	0.0188349
HTP0455B	Control	D21	Female	7.3	Basophils	0.00633456
HTP0456A	T21	MS2	Male	7.3	Basophils	0.0201129
HTP0457B	Control	D21	Female	7.3	Basophils	0.0146214
HTP0458A	T21	MS3	Male	20	Basophils	0.0154705
HTP0459A	T21	MS1	Male	13.7	Basophils	0.0087223
HTP0460A	T21	MS1	Male	20.3	Basophils	0.0125573
HTP0461A	T21	MS1	Female	12.5	Basophils	0.017841
HTP0462A	T21	MS1	Male	38.6	Basophils	0.0118809
HTP0463A	T21	MS1	Female	28.3	Basophils	0.0129507
HTP0464A	T21	MS3	Male	22.7	Basophils	0.0118291
HTP0465A	T21	MS3	Female	6.8	Basophils	0.0184462
HTP0466B	Control	D21	Female	10.9	Basophils	0.00649671
HTP0467A	T21	MS2	Female	32.5	Basophils	0.020542
HTP0468A2	T21	MS2	Male	29.7	Basophils	0.0166577
HTP0469A	T21	MS2	Female	16.7	Basophils	0.0174689
HTP0471A	T21	MS1	Female	9	Basophils	0.0166846
HTP0487A	T21	MS2	Male	4.6	Basophils	0.013698
HTP0488A	T21	MS1	Male	5.4	Basophils	0.0135068
HTP0491A	T21	MS1	Male	6.5	Basophils	0.0153346
HTP0492B	Control	D21	Male	4.8	Basophils	0.00763044
HTP0493B	Control	D21	Male	8.7	Basophils	0.0056882
HTP0494A	T21	MS2	Female	7.1	Basophils	0.0191383
HTP0495B	Control	D21	Female	4.5	Basophils	0.0103092
HTP0497B	Control	D21	Male	54.4	Basophils	0.0150111
HTP0498B	Control	D21	Male	11.9	Basophils	0.0052352
HTP0501A	T21	MS3	Male	4	Basophils	0.00752241
HTP0502B	Control	D21	Male	27.1	Basophils	0.0134792
HTP0506B	Control	D21	Male	31.2	Basophils	0.00413716
HTP0508B2	Control	D21	Male	29.9	Basophils	0.00827329
HTP0510A	T21	MS1	Female	23	Basophils	0.020502
HTP0512A	T21	MS3	Male	30	Basophils	0.0166898
HTP0515A	T21	MS3	Male	13.1	Basophils	0.0194684
HTP0516A	T21	MS1	Male	39.1	Basophils	0.0194526
HTP0517A	T21	MS2	Male	2.7	Basophils	0.00807941
HTP0519A	T21	MS1	Male	2	Basophils	0.0150875
HTP0523B	Control	D21	Female	23.3	Basophils	0.00966558
HTP0524B	Control	D21	Male	24.5	Basophils	0.00790704
HTP0525A	T21	MS1	Female	34.2	Basophils	0.00871815
HTP0527B	Control	D21	Male	7.4	Basophils	0.018695
HTP0530A	T21	MS3	Female	39.6	Basophils	0.00345615
HTP0534A	T21	MS1	Male	36.9	Basophils	0.0146375
HTP0535A	T21	MS3	Male	23.6	Basophils	0.0122696
HTP0537A	T21	MS2	Female	51.9	Basophils	0.012002
HTP0538A	T21	MS3	Male	28.4	Basophils	0.0141852
HTP0539A	T21	MS2	Female	42.8	Basophils	0.0147329
HTP0540A	T21	MS1	Female	14.5	Basophils	0.0225324
HTP0541A	T21	MS2	Male	29.7	Basophils	0.015409
HTP0542A	T21	MS2	Male	27.8	Basophils	0.0102756
HTP0543A	T21	MS2	Male	36.9	Basophils	0.0128672
HTP0544A	T21	MS2	Male	38.1	Basophils	0.0141658
HTP0545A	T21	MS1	Male	18.1	Basophils	0.0125081
HTP0546A	T21	MS2	Female	51.4	Basophils	0.0111992
HTP0547A	T21	MS2	Female	26	Basophils	0.0106845
HTP0548A	T21	MS3	Female	46.2	Basophils	0.0156994
HTP0549A	T21	MS3	Female	20.6	Basophils	0.00526711
HTP0550A	T21	MS1	Female	15.2	Basophils	0.023321
HTP0551B	Control	D21	Female	18	Basophils	0.00435353
HTP0552A	T21	MS2	Male	17	Basophils	0.0251064
HTP0553A	T21	MS2	Female	18.2	Basophils	0.0141759
HTP0554A	T21	MS2	Male	23.1	Basophils	0.0202871
HTP0555B	Control	D21	Female	47.3	Basophils	0.0127246
HTP0556A	T21	MS2	Male	28.3	Basophils	0.0118122
HTP0557B	Control	D21	Female	40.1	Basophils	0.00493202
HTP0559B	Control	D21	Male	10.8	Basophils	0.00864212
HTP0560A	T21	MS2	Male	50.1	Basophils	0.0155223
HTP0561A	T21	MS3	Male	13.7	Basophils	0.00955023
HTP0563A	T21	MS2	Female	8.7	Basophils	0.00644359
HTP0564A	T21	MS1	Male	14.2	Basophils	0.0158957
HTP0565A	T21	MS2	Male	22.5	Basophils	0.0107073
HTP0566A	T21	MS2	Male	13.7	Basophils	0.0137702
HTP0567B	Control	D21	Female	23	Basophils	0.0086239
HTP0568A	T21	MS2	Male	28.3	Basophils	0.0178584
HTP0569A	T21	MS2	Male	22.9	Basophils	0.0160839
HTP0570A	T21	MS3	Male	38.8	Basophils	0.0167871
HTP0571A	T21	MS3	Male	13.1	Basophils	0.0048958
HTP0572A	T21	MS3	Male	24.4	Basophils	0.0169278
HTP0573B	Control	D21	Male	19.1	Basophils	0.00260477
HTP0574A	T21	MS3	Male	42.4	Basophils	0.021111
HTP0575A	T21	MS2	Female	17.2	Basophils	0.00904251
HTP0576B	Control	D21	Female	11.2	Basophils	0.00395027
HTP0577A	T21	MS2	Female	28.4	Basophils	0.00841988
HTP0578A	T21	MS1	Male	25.7	Basophils	0.0126926
HTP0580A	T21	MS1	Female	31.8	Basophils	0.017916
HTP0581A	T21	MS2	Male	30.6	Basophils	0.0108559
HTP0582B	Control	D21	Female	33.1	Basophils	0.00467428
HTP0583A	T21	MS1	Female	6.2	Basophils	0.0178039
HTP0584A	T21	MS2	Male	29.3	Basophils	0.0122174
HTP0585A	T21	MS3	Female	16.5	Basophils	0.0128755
HTP0586A	T21	MS3	Male	31.9	Basophils	0.00673653
HTP0587A	T21	MS2	Male	4.3	Basophils	0.0161147
HTP0588A	T21	MS1	Female	19.2	Basophils	0.0182323
HTP0589A	T21	MS3	Female	19	Basophils	0.00725552
HTP0590A	T21	MS3	Male	16.8	Basophils	0.024507
HTP0591A	T21	MS2	Male	31.9	Basophils	0.0114292
HTP0593A	T21	MS2	Male	11.7	Basophils	0.0140092
HTP0594A	T21	MS1	Male	30.1	Basophils	0.00895061
HTP0595B	Control	D21	Female	34.3	Basophils	0.00689907
HTP0596A	T21	MS2	Female	28.3	Basophils	0.0185318
HTP0599A	T21	MS3	Female	36.6	Basophils	0.016523
HTP0600A	T21	MS3	Male	10.8	Basophils	0.00409716
HTP0602A	T21	MS3	Female	13.5	Basophils	0.0105115
HTP0603A	T21	MS1	Female	12.7	Basophils	0.010924
HTP0604A	T21	MS3	Female	26.6	Basophils	0.0113258
HTP0605A	T21	MS3	Male	17.5	Basophils	0.00735782
HTP0607A	T21	MS2	Male	23.9	Basophils	0.0152184
HTP0608A	T21	MS1	Female	32.5	Basophils	0.00899588
HTP0611A	T21	MS1	Female	23.9	Basophils	0.0144156
HTP0612A	T21	MS1	Male	11.4	Basophils	0.0185345
HTP0613A	T21	MS3	Female	10.3	Basophils	0.0149171
HTP0615B	Control	D21	Male	9.2	Basophils	0.00698875
HTP0616A	T21	MS3	Male	19	Basophils	0.0085632
HTP0617A	T21	MS3	Male	30.5	Basophils	0.0112169
HTP0618A	T21	MS3	Female	37	Basophils	0.0178176
HTP0619A	T21	MS3	Female	37	Basophils	0.0193344
HTP0620A	T21	MS3	Female	19.6	Basophils	0.0173159
HTP0621A	T21	MS2	Female	21.4	Basophils	0.01059
HTP0622A	T21	MS2	Female	26	Basophils	0.0283433
HTP0623A	T21	MS2	Female	28.1	Basophils	0.0146165
HTP0624A	T21	MS2	Female	28.1	Basophils	0.0130402
HTP0625A	T21	MS1	Male	40.1	Basophils	0.0193346
HTP0626A	T21	MS2	Male	14.2	Basophils	0.0162282
HTP0627A	T21	MS3	Female	21.1	Basophils	0.00884124
HTP0628B	Control	D21	Female	4.8	Basophils	0.00856686
HTP0629A	T21	MS1	Female	7	Basophils	0.016115
HTP0630A	T21	MS2	Male	39.9	Basophils	0.0165557
HTP0631A	T21	MS1	Female	33	Basophils	0.0129729
HTP0632A	T21	MS2	Female	26.4	Basophils	0.0116147
HTP0633A	T21	MS1	Male	33.1	Basophils	0.0218135
HTP0634A	T21	MS2	Male	20.4	Basophils	0.010387
HTP0637A	T21	MS3	Female	20.1	Basophils	0.0131307
HTP0638A	T21	MS3	Female	32.7	Basophils	0.00734452
HTP0639A	T21	MS1	Male	27.3	Basophils	0.0168017
HTP0641A	T21	MS1	Male	46.6	Basophils	0.0145865
HTP0642A	T21	MS3	Female	25.2	Basophils	0.0153295
HTP0643A	T21	MS3	Male	29.7	Basophils	0.0234848
HTP0644A	T21	MS3	Male	28.7	Basophils	0.0279626
HTP0645A	T21	MS1	Male	28.4	Basophils	0.00972491
HTP0646A	T21	MS3	Male	17.1	Basophils	0.0130149
HTP0647A	T21	MS1	Male	7	Basophils	0.00755679
HTP0648B	Control	D21	Male	11.9	Basophils	0.0052542
HTP0649B	Control	D21	Female	44.6	Basophils	0.0115957
HTP0650A	T21	MS1	Female	45.7	Basophils	0.0224807
HTP0651A	T21	MS3	Male	31.2	Basophils	0.0107674
HTP0652A	T21	MS1	Female	35.1	Basophils	0.0150914
HTP0653B	Control	D21	Male	13.9	Basophils	0.00933896
HTP0654A	T21	MS1	Female	26.9	Basophils	0.0102626
HTP0655B	Control	D21	Male	15.8	Basophils	0.00641191
HTP0657A	T21	MS3	Male	16.9	Basophils	0.0191633
HTP0658A	T21	MS1	Male	15.3	Basophils	0.0128915
HTP0659A	T21	MS1	Female	36.5	Basophils	0.014705
HTP0660A	T21	MS1	Male	13	Basophils	0.0189817
HTP0661A	T21	MS1	Male	28.4	Basophils	0.0231454
HTP0662A	T21	MS1	Female	26.1	Basophils	0.0221367
HTP0663A	T21	MS3	Female	20.5	Basophils	0.0137416
HTP0664A	T21	MS2	Female	29.4	Basophils	0.0156643
HTP0665A	T21	MS1	Female	23.4	Basophils	0.00727594
HTP0666A	T21	MS3	Male	17.4	Basophils	0.010386
HTP0667A	T21	MS2	Male	24.1	Basophils	0.0188512
HTP0668A	T21	MS1	Female	29.7	Basophils	0.00702772
HTP0669B	Control	D21	Female	14.6	Basophils	0.00795214
HTP0672A	T21	MS1	Male	17.2	Basophils	0.0116059
HTP0676A	T21	MS1	Female	19.3	Basophils	0.0128697
HTP0706A	T21	MS3	Female	22.8	Basophils	0.0120377
HTP0708A	T21	MS1	Male	17	Basophils	0.00706302

## Sheet: S7B
SampleID	Karyotype	subtype	Sex	Age	cluster	proportion_subset
HTP0001B2	Control	D21	Female	25.8	Non classical monocytes	0.0144811
HTP0005A3	T21	MS1	Male	36.5	Non classical monocytes	0.0134385
HTP0012A2	T21	MS1	Female	44	Non classical monocytes	0.00777504
HTP0015A4	T21	MS2	Male	31.2	Non classical monocytes	0.0234782
HTP0017A4	T21	MS3	Female	23.6	Non classical monocytes	0.0131859
HTP0018B3	Control	D21	Female	57	Non classical monocytes	0.0239907
HTP0019B2	Control	D21	Female	56.9	Non classical monocytes	0.0136575
HTP0022B2	Control	D21	Female	43.2	Non classical monocytes	0.0501026
HTP0023A2	T21	MS2	Female	36.2	Non classical monocytes	0.0137881
HTP0025A3	T21	MS2	Female	25.7	Non classical monocytes	0.0211327
HTP0026B2	Control	D21	Female	55.6	Non classical monocytes	0.0150458
HTP0034B3	Control	D21	Female	25.1	Non classical monocytes	0.0110632
HTP0035B3	Control	D21	Female	28.6	Non classical monocytes	0.00754664
HTP0036A2	T21	MS1	Female	32.1	Non classical monocytes	0.0252781
HTP0040B3	Control	D21	Female	28.9	Non classical monocytes	0.0228243
HTP0042B2	Control	D21	Male	36.2	Non classical monocytes	0.0555926
HTP0043B2	Control	D21	Male	38.2	Non classical monocytes	0.0151467
HTP0044B2	Control	D21	Male	35.8	Non classical monocytes	0.00593382
HTP0047B2	Control	D21	Male	38.7	Non classical monocytes	0.0653864
HTP0048B2	Control	D21	Female	39.4	Non classical monocytes	0.0248998
HTP0050A3	T21	MS3	Female	22.8	Non classical monocytes	0.0253356
HTP0052A2	T21	MS1	Female	29.9	Non classical monocytes	0.0267157
HTP0053A2	T21	MS1	Female	26.3	Non classical monocytes	0.0371316
HTP0054A2	T21	MS3	Male	21.7	Non classical monocytes	0.0143951
HTP0055B2	Control	D21	Male	37	Non classical monocytes	0.0316867
HTP0057B2	Control	D21	Female	34.8	Non classical monocytes	0.0133664
HTP0058B2	Control	D21	Male	33.8	Non classical monocytes	0.0160378
HTP0059B2	Control	D21	Male	24.7	Non classical monocytes	0.0194245
HTP0061B2	Control	D21	Female	22.2	Non classical monocytes	0.0266612
HTP0062B2	Control	D21	Female	20.5	Non classical monocytes	0.0121092
HTP0066A2	T21	MS1	Male	14.7	Non classical monocytes	0.0209234
HTP0067B2	Control	D21	Male	20.5	Non classical monocytes	0.0174214
HTP0070A3	T21	MS3	Male	24.9	Non classical monocytes	0.0115992
HTP0073A2	T21	MS3	Male	54.7	Non classical monocytes	0.0162067
HTP0077B2	Control	D21	Male	43.3	Non classical monocytes	0.0238804
HTP0078B2	Control	D21	Male	27.7	Non classical monocytes	0.0111988
HTP0079B2	Control	D21	Male	28.4	Non classical monocytes	0.0187559
HTP0080A2	T21	MS1	Female	34.8	Non classical monocytes	0.0232745
HTP0084A2	T21	MS2	Male	35	Non classical monocytes	0.0394422
HTP0085B2	Control	D21	Male	33.7	Non classical monocytes	0.0230608
HTP0087B2	Control	D21	Male	55.4	Non classical monocytes	0.0140424
HTP0090B2	Control	D21	Male	24.8	Non classical monocytes	0.0115369
HTP0092B2	Control	D21	Female	25.2	Non classical monocytes	0.0135413
HTP0095B2	Control	D21	Female	37.7	Non classical monocytes	0.0340586
HTP0096B2	Control	D21	Male	25.6	Non classical monocytes	0.0144032
HTP0098B2	Control	D21	Female	54.9	Non classical monocytes	0.0135162
HTP0100B2	Control	D21	Female	33.5	Non classical monocytes	0.0214072
HTP0101A2	T21	MS3	Female	31.3	Non classical monocytes	0.0359368
HTP0103A2	T21	MS1	Female	1.6	Non classical monocytes	0.0205227
HTP0104B2	Control	D21	Female	36.6	Non classical monocytes	0.0219198
HTP0105B3	Control	D21	Female	30	Non classical monocytes	0.0155723
HTP0107A3	T21	MS2	Female	33.7	Non classical monocytes	0.0224591
HTP0109A3	T21	MS1	Female	49	Non classical monocytes	0.0423522
HTP0111B2	Control	D21	Female	44.5	Non classical monocytes	0.010527
HTP0112A3	T21	MS3	Female	36	Non classical monocytes	0.0295062
HTP0116A2	T21	MS1	Male	10.9	Non classical monocytes	0.0234068
HTP0119A	T21	MS1	Female	50.9	Non classical monocytes	0.0210082
HTP0126B2	Control	D21	Female	48	Non classical monocytes	0.0158133
HTP0127B2	Control	D21	Female	8.2	Non classical monocytes	0.00256054
HTP0147B	Control	D21	Female	38.6	Non classical monocytes	0.0184989
HTP0148B2	Control	D21	Male	41.7	Non classical monocytes	0.02823
HTP0149B	Control	D21	Female	53.2	Non classical monocytes	0.0143129
HTP0151A	T21	MS3	Male	27.4	Non classical monocytes	0.0291047
HTP0198A3	T21	MS2	Male	36.3	Non classical monocytes	0.0266536
HTP0202B	Control	D21	Male	61.3	Non classical monocytes	0.0114546
HTP0204A	T21	MS2	Male	13.1	Non classical monocytes	0.0170584
HTP0206B	Control	D21	Male	15.8	Non classical monocytes	0.0259111
HTP0207A4	T21	MS1	Female	25.2	Non classical monocytes	0.0213851
HTP0211A3	T21	MS2	Male	29.7	Non classical monocytes	0.00848042
HTP0213A3	T21	MS2	Male	46.3	Non classical monocytes	0.0172174
HTP0214B2	Control	D21	Female	21.6	Non classical monocytes	0.0059315
HTP0216B2	Control	D21	Female	17.2	Non classical monocytes	0.0201288
HTP0219A2	T21	MS2	Female	19.5	Non classical monocytes	0.0111962
HTP0226A3	T21	MS1	Male	52.4	Non classical monocytes	0.0259295
HTP0230A2	T21	MS3	Female	39.6	Non classical monocytes	0.0189366
HTP0236A2	T21	MS1	Male	11.3	Non classical monocytes	0.0229738
HTP0238A3	T21	MS2	Male	41.5	Non classical monocytes	0.0251507
HTP0241A2	T21	MS3	Female	17.9	Non classical monocytes	0.016753
HTP0242B3	Control	D21	Female	20.3	Non classical monocytes	0.00812322
HTP0243A3	T21	MS3	Female	15.1	Non classical monocytes	0.0200371
HTP0247A2	T21	MS3	Male	22.5	Non classical monocytes	0.0256961
HTP0249A2	T21	MS2	Female	34	Non classical monocytes	0.022057
HTP0251A2	T21	MS3	Female	34.3	Non classical monocytes	0.0133475
HTP0254A2	T21	MS2	Male	33.8	Non classical monocytes	0.0119787
HTP0259A2	T21	MS3	Female	32.6	Non classical monocytes	0.103705
HTP0261A2	T21	MS1	Male	22.9	Non classical monocytes	0.0142517
HTP0262A2	T21	MS3	Female	14.3	Non classical monocytes	0.03002
HTP0263A2	T21	MS2	Female	12.4	Non classical monocytes	0.0174831
HTP0277A3	T21	MS1	Female	37.2	Non classical monocytes	0.0104045
HTP0288B	Control	D21	Male	9.2	Non classical monocytes	0.0219692
HTP0289B	Control	D21	Male	7.1	Non classical monocytes	0.0153523
HTP0293A	T21	MS3	Male	6.2	Non classical monocytes	0.0243783
HTP0294B	Control	D21	Male	4.2	Non classical monocytes	0.0107986
HTP0295A	T21	MS3	Male	51.2	Non classical monocytes	0.0546332
HTP0296A	T21	MS3	Male	55.1	Non classical monocytes	0.0385863
HTP0298A	T21	MS1	Female	25.8	Non classical monocytes	0.0225429
HTP0300A	T21	MS1	Female	30.8	Non classical monocytes	0.0264438
HTP0301A3	T21	MS2	Female	24	Non classical monocytes	0.0158961
HTP0306A	T21	MS3	Male	23.2	Non classical monocytes	0.0271367
HTP0310A	T21	MS2	Male	10.8	Non classical monocytes	0.0161445
HTP0312A2	T21	MS1	Female	35.7	Non classical monocytes	0.0261996
HTP0316B	Control	D21	Female	29.6	Non classical monocytes	0.0238903
HTP0318A3	T21	MS1	Male	30.5	Non classical monocytes	0.0207344
HTP0320A2	T21	MS3	Female	33.7	Non classical monocytes	0.0244609
HTP0321A	T21	MS3	Female	14	Non classical monocytes	0.0715535
HTP0322B	Control	D21	Male	29	Non classical monocytes	0.0237635
HTP0323A	T21	MS3	Male	3.8	Non classical monocytes	0.0200493
HTP0324A2	T21	MS1	Male	22	Non classical monocytes	0.0215758
HTP0326A	T21	MS2	Female	30.2	Non classical monocytes	0.0308751
HTP0328A	T21	MS2	Female	41.2	Non classical monocytes	0.0316317
HTP0329A2	T21	MS3	Female	19.5	Non classical monocytes	0.0321427
HTP0330A	T21	MS1	Male	6.1	Non classical monocytes	0.0230969
HTP0331A	T21	MS3	Male	23.1	Non classical monocytes	0.0638304
HTP0332A	T21	MS2	Male	24.4	Non classical monocytes	0.0410076
HTP0333A2	T21	MS3	Female	30.3	Non classical monocytes	0.048032
HTP0334A2	T21	MS1	Male	44.1	Non classical monocytes	0.0392496
HTP0335A2	T21	MS2	Female	57.6	Non classical monocytes	0.017869
HTP0336A	T21	MS1	Female	8.7	Non classical monocytes	0.0500814
HTP0337A	T21	MS3	Male	22.2	Non classical monocytes	0.0242748
HTP0340A	T21	MS3	Female	18.6	Non classical monocytes	0.0357087
HTP0341A	T21	MS1	Male	2.6	Non classical monocytes	0.0170064
HTP0342A	T21	MS1	Female	13.6	Non classical monocytes	0.0174081
HTP0343B	Control	D21	Male	46.2	Non classical monocytes	0.0152144
HTP0345A	T21	MS3	Female	52.7	Non classical monocytes	0.0337797
HTP0346B	Control	D21	Female	37.1	Non classical monocytes	0.0164511
HTP0347B	Control	D21	Female	14	Non classical monocytes	0.00745954
HTP0348A	T21	MS2	Female	17.2	Non classical monocytes	0.0324781
HTP0349B	Control	D21	Female	10	Non classical monocytes	0.0172476
HTP0351A	T21	MS2	Male	27	Non classical monocytes	0.0499534
HTP0352B	Control	D21	Male	43.2	Non classical monocytes	0.0346489
HTP0354A	T21	MS1	Male	6	Non classical monocytes	0.0231505
HTP0355B	Control	D21	Male	12.3	Non classical monocytes	0.0100104
HTP0357A	T21	MS1	Male	3.8	Non classical monocytes	0.0232656
HTP0361B2	Control	D21	Male	11.5	Non classical monocytes	0.0150725
HTP0364A	T21	MS3	Male	13.7	Non classical monocytes	0.0194122
HTP0367A	T21	MS1	Male	13.6	Non classical monocytes	0.0333373
HTP0368A	T21	MS1	Male	15.2	Non classical monocytes	0.0268457
HTP0370A	T21	MS1	Male	20.2	Non classical monocytes	0.00984669
HTP0373A	T21	MS1	Male	56.7	Non classical monocytes	0.0160988
HTP0374A	T21	MS2	Male	25.5	Non classical monocytes	0.0330844
HTP0375A	T21	MS1	Female	10.9	Non classical monocytes	0.00698746
HTP0376B	Control	D21	Female	24	Non classical monocytes	0.00275819
HTP0378A	T21	MS3	Female	31.4	Non classical monocytes	0.0279672
HTP0379A	T21	MS1	Female	35.4	Non classical monocytes	0.0243774
HTP0380A	T21	MS2	Male	25.8	Non classical monocytes	0.0129998
HTP0381A	T21	MS2	Male	25.4	Non classical monocytes	0.0175605
HTP0382A	T21	MS3	Male	39.5	Non classical monocytes	0.0241426
HTP0384A	T21	MS3	Female	27.8	Non classical monocytes	0.009552
HTP0385A	T21	MS3	Male	25.6	Non classical monocytes	0.0302897
HTP0386A	T21	MS2	Male	6.8	Non classical monocytes	0.0128677
HTP0387A	T21	MS1	Female	33.3	Non classical monocytes	0.0282115
HTP0388A	T21	MS1	Female	37.5	Non classical monocytes	0.0123973
HTP0389A	T21	MS1	Female	20.1	Non classical monocytes	0.0148258
HTP0390A	T21	MS3	Female	15.5	Non classical monocytes	0.0279881
HTP0391A	T21	MS1	Male	26.8	Non classical monocytes	0.01842
HTP0392A	T21	MS3	Male	32.4	Non classical monocytes	0.0488191
HTP0393A	T21	MS2	Female	39.8	Non classical monocytes	0.019089
HTP0394A	T21	MS2	Female	23.6	Non classical monocytes	0.0109432
HTP0395A	T21	MS2	Male	35.2	Non classical monocytes	0.011155
HTP0396A	T21	MS3	Male	15.9	Non classical monocytes	0.00586391
HTP0397A	T21	MS1	Male	38.7	Non classical monocytes	0.0114877
HTP0398A	T21	MS2	Female	17.5	Non classical monocytes	0.00999996
HTP0399A2	T21	MS3	Male	33.1	Non classical monocytes	0.0468139
HTP0400A	T21	MS1	Male	14.9	Non classical monocytes	0.0292469
HTP0401A	T21	MS3	Female	34.6	Non classical monocytes	0.0175241
HTP0402A	T21	MS1	Male	35.9	Non classical monocytes	0.0308068
HTP0403A	T21	MS3	Male	13.4	Non classical monocytes	0.0274832
HTP0404A	T21	MS3	Female	12.5	Non classical monocytes	0.0858714
HTP0405A	T21	MS3	Male	26.1	Non classical monocytes	0.0201918
HTP0406A	T21	MS2	Female	9.2	Non classical monocytes	0.0388019
HTP0407A	T21	MS3	Male	43.5	Non classical monocytes	0.0194176
HTP0408A	T21	MS1	Male	40.6	Non classical monocytes	0.0277268
HTP0409A	T21	MS2	Female	21.2	Non classical monocytes	0.0144567
HTP0410A	T21	MS2	Male	24	Non classical monocytes	0.0267321
HTP0411A	T21	MS3	Female	18.7	Non classical monocytes	0.0106409
HTP0412A	T21	MS3	Male	20.7	Non classical monocytes	0.0190857
HTP0413A	T21	MS2	Female	22.5	Non classical monocytes	0.00835065
HTP0414A	T21	MS3	Female	21.8	Non classical monocytes	0.013872
HTP0415A	T21	MS3	Female	8.3	Non classical monocytes	0.0335922
HTP0418A	T21	MS1	Male	3.8	Non classical monocytes	0.0160333
HTP0419A	T21	MS1	Male	20.8	Non classical monocytes	0.0232978
HTP0420A	T21	MS1	Male	6.4	Non classical monocytes	0.0174348
HTP0421A	T21	MS3	Male	13.7	Non classical monocytes	0.0239478
HTP0423A	T21	MS2	Male	23.9	Non classical monocytes	0.022974
HTP0424A	T21	MS2	Female	4	Non classical monocytes	0.0314969
HTP0425A	T21	MS2	Male	19.1	Non classical monocytes	0.0138621
HTP0426A	T21	MS3	Male	17.5	Non classical monocytes	0.0101918
HTP0428A	T21	MS2	Male	27.5	Non classical monocytes	0.0199167
HTP0429B	Control	D21	Female	11.5	Non classical monocytes	0.0292713
HTP0430A	T21	MS2	Male	13.9	Non classical monocytes	0.0286812
HTP0431A2	T21	MS2	Female	20.9	Non classical monocytes	0.0250258
HTP0434A	T21	MS3	Female	25.9	Non classical monocytes	0.0232537
HTP0435A2	T21	MS1	Male	36.2	Non classical monocytes	0.0311141
HTP0436A	T21	MS3	Female	32.8	Non classical monocytes	0.0402291
HTP0437A	T21	MS2	Male	24.9	Non classical monocytes	0.0156553
HTP0438A	T21	MS1	Female	19.9	Non classical monocytes	0.0138014
HTP0439A2	T21	MS3	Male	40.8	Non classical monocytes	0.0556127
HTP0440A	T21	MS2	Male	20.9	Non classical monocytes	0.0289301
HTP0442A2	T21	MS1	Female	9.5	Non classical monocytes	0.0179777
HTP0443A2	T21	MS3	Male	17.9	Non classical monocytes	0.0346078
HTP0444B2	Control	D21	Female	9.9	Non classical monocytes	0.0260094
HTP0445A	T21	MS2	Female	38.8	Non classical monocytes	0.0161548
HTP0446A	T21	MS1	Female	31.7	Non classical monocytes	0.0388609
HTP0447B2	Control	D21	Female	16.5	Non classical monocytes	0.0111278
HTP0448A	T21	MS2	Male	21.5	Non classical monocytes	0.0154194
HTP0449A	T21	MS2	Male	20.8	Non classical monocytes	0.0159723
HTP0450A	T21	MS1	Male	15.4	Non classical monocytes	0.0189309
HTP0451A	T21	MS1	Male	32.5	Non classical monocytes	0.0102958
HTP0452A	T21	MS2	Female	16.6	Non classical monocytes	0.0106971
HTP0454A	T21	MS3	Male	21.7	Non classical monocytes	0.0319849
HTP0455B	Control	D21	Female	7.3	Non classical monocytes	0.00725081
HTP0456A	T21	MS2	Male	7.3	Non classical monocytes	0.0193296
HTP0457B	Control	D21	Female	7.3	Non classical monocytes	0.00871301
HTP0458A	T21	MS3	Male	20	Non classical monocytes	0.0129509
HTP0459A	T21	MS1	Male	13.7	Non classical monocytes	0.0333956
HTP0460A	T21	MS1	Male	20.3	Non classical monocytes	0.0076509
HTP0461A	T21	MS1	Female	12.5	Non classical monocytes	0.0123852
HTP0462A	T21	MS1	Male	38.6	Non classical monocytes	0.0216886
HTP0463A	T21	MS1	Female	28.3	Non classical monocytes	0.00797803
HTP0464A	T21	MS3	Male	22.7	Non classical monocytes	0.0358699
HTP0465A	T21	MS3	Female	6.8	Non classical monocytes	0.0209408
HTP0466B	Control	D21	Female	10.9	Non classical monocytes	0.0183755
HTP0467A	T21	MS2	Female	32.5	Non classical monocytes	0.00824777
HTP0469A	T21	MS2	Female	16.7	Non classical monocytes	0.0104808
HTP0471A	T21	MS1	Female	9	Non classical monocytes	0.0437827
HTP0487A	T21	MS2	Male	4.6	Non classical monocytes	0.0239762
HTP0488A	T21	MS1	Male	5.4	Non classical monocytes	0.00953051
HTP0491A	T21	MS1	Male	6.5	Non classical monocytes	0.0179468
HTP0492B	Control	D21	Male	4.8	Non classical monocytes	0.0140504
HTP0493B	Control	D21	Male	8.7	Non classical monocytes	0.0305802
HTP0494A	T21	MS2	Female	7.1	Non classical monocytes	0.017233
HTP0495B	Control	D21	Female	4.5	Non classical monocytes	0.0258804
HTP0497B	Control	D21	Male	54.4	Non classical monocytes	0.0394652
HTP0498B	Control	D21	Male	11.9	Non classical monocytes	0.0191109
HTP0501A	T21	MS3	Male	4	Non classical monocytes	0.0631471
HTP0502B	Control	D21	Male	27.1	Non classical monocytes	0.0269361
HTP0508B2	Control	D21	Male	29.9	Non classical monocytes	0.01974
HTP0510A	T21	MS1	Female	23	Non classical monocytes	0.0219635
HTP0512A	T21	MS3	Male	30	Non classical monocytes	0.107773
HTP0515A	T21	MS3	Male	13.1	Non classical monocytes	0.0351685
HTP0516A	T21	MS1	Male	39.1	Non classical monocytes	0.0364788
HTP0517A	T21	MS2	Male	2.7	Non classical monocytes	0.0203531
HTP0519A	T21	MS1	Male	2	Non classical monocytes	0.025893
HTP0523B	Control	D21	Female	23.3	Non classical monocytes	0.0161047
HTP0524B	Control	D21	Male	24.5	Non classical monocytes	0.0131717
HTP0525A	T21	MS1	Female	34.2	Non classical monocytes	0.022779
HTP0527B	Control	D21	Male	7.4	Non classical monocytes	0.0261795
HTP0530A	T21	MS3	Female	39.6	Non classical monocytes	0.0392951
HTP0534A	T21	MS1	Male	36.9	Non classical monocytes	0.0359393
HTP0535A	T21	MS3	Male	23.6	Non classical monocytes	0.051618
HTP0537A	T21	MS2	Female	51.9	Non classical monocytes	0.0510156
HTP0538A	T21	MS3	Male	28.4	Non classical monocytes	0.0173194
HTP0539A	T21	MS2	Female	42.8	Non classical monocytes	0.0329892
HTP0540A	T21	MS1	Female	14.5	Non classical monocytes	0.0163077
HTP0541A	T21	MS2	Male	29.7	Non classical monocytes	0.0183092
HTP0542A	T21	MS2	Male	27.8	Non classical monocytes	0.0132859
HTP0543A	T21	MS2	Male	36.9	Non classical monocytes	0.0268295
HTP0544A	T21	MS2	Male	38.1	Non classical monocytes	0.0200996
HTP0545A	T21	MS1	Male	18.1	Non classical monocytes	0.0208429
HTP0546A	T21	MS2	Female	51.4	Non classical monocytes	0.0177233
HTP0547A	T21	MS2	Female	26	Non classical monocytes	0.00974216
HTP0548A	T21	MS3	Female	46.2	Non classical monocytes	0.0538086
HTP0549A	T21	MS3	Female	20.6	Non classical monocytes	0.00518418
HTP0550A	T21	MS1	Female	15.2	Non classical monocytes	0.021066
HTP0551B	Control	D21	Female	18	Non classical monocytes	0.0100877
HTP0552A	T21	MS2	Male	17	Non classical monocytes	0.0192259
HTP0553A	T21	MS2	Female	18.2	Non classical monocytes	0.018651
[truncated: 478 more rows]

[truncated: 4 more sheets: S7C, S7D, S7E, S7G]
