# Supplementary material for: Variegated overexpression of chromosome 21 genes reveals molecular and immune subtypes of Down syndrome
Source: Nat Commun. 2024 Jun 28;15:5473. doi: 10.1038/s41467-024-49781-1 (PMC11213896; doi:10.1038/s41467-024-49781-1)
Supplement: Supplementary file 13 — Source Data [file 41467_2024_49781_MOESM13_ESM.zip › Source Data/SourceData_Fig6.xlsx]

## Sheet: 6A
SampleID	Karyotype	subtype	Sex	Age	Analyte	relative_abundance
HTP0001B2	Control	D21	Female	25.8	Asparagine	658893
HTP0001B2	Control	D21	Female	25.8	Serine	1.02486e+06
HTP0005A3	T21	MS1	Male	36.5	Asparagine	561028
HTP0005A3	T21	MS1	Male	36.5	Serine	554784
HTP0012A2	T21	MS1	Female	44	Asparagine	546389
HTP0012A2	T21	MS1	Female	44	Serine	961530
HTP0015A4	T21	MS2	Male	31.2	Asparagine	224163
HTP0015A4	T21	MS2	Male	31.2	Serine	420944
HTP0017A4	T21	MS3	Female	23.6	Asparagine	355663
HTP0017A4	T21	MS3	Female	23.6	Serine	663443
HTP0018B3	Control	D21	Female	57	Asparagine	521249
HTP0018B3	Control	D21	Female	57	Serine	1.21477e+06
HTP0019B2	Control	D21	Female	56.9	Asparagine	564529
HTP0019B2	Control	D21	Female	56.9	Serine	1.23752e+06
HTP0022B2	Control	D21	Female	43.2	Asparagine	445564
HTP0022B2	Control	D21	Female	43.2	Serine	845888
HTP0023A2	T21	MS2	Female	36.2	Asparagine	426805
HTP0023A2	T21	MS2	Female	36.2	Serine	645240
HTP0025A3	T21	MS2	Female	25.7	Asparagine	646447
HTP0025A3	T21	MS2	Female	25.7	Serine	775345
HTP0026B2	Control	D21	Female	55.6	Asparagine	299348
HTP0026B2	Control	D21	Female	55.6	Serine	605819
HTP0034B3	Control	D21	Female	25.1	Asparagine	409806
HTP0034B3	Control	D21	Female	25.1	Serine	1.33431e+06
HTP0035B3	Control	D21	Female	28.6	Asparagine	283561
HTP0035B3	Control	D21	Female	28.6	Serine	520862
HTP0036A2	T21	MS1	Female	32.1	Asparagine	500328
HTP0036A2	T21	MS1	Female	32.1	Serine	648962
HTP0040B3	Control	D21	Female	28.9	Asparagine	285326
HTP0040B3	Control	D21	Female	28.9	Serine	527207
HTP0042B2	Control	D21	Male	36.2	Asparagine	671528
HTP0042B2	Control	D21	Male	36.2	Serine	1.03202e+06
HTP0043B2	Control	D21	Male	38.2	Asparagine	610905
HTP0043B2	Control	D21	Male	38.2	Serine	1.09247e+06
HTP0044B2	Control	D21	Male	35.8	Asparagine	287643
HTP0044B2	Control	D21	Male	35.8	Serine	566562
HTP0047B2	Control	D21	Male	38.7	Asparagine	333650
HTP0047B2	Control	D21	Male	38.7	Serine	504389
HTP0048B2	Control	D21	Female	39.4	Asparagine	316492
HTP0048B2	Control	D21	Female	39.4	Serine	802447
HTP0050A3	T21	MS3	Female	22.8	Asparagine	301983
HTP0050A3	T21	MS3	Female	22.8	Serine	527196
HTP0052A2	T21	MS1	Female	29.9	Asparagine	454239
HTP0052A2	T21	MS1	Female	29.9	Serine	401746
HTP0053A2	T21	MS1	Female	26.3	Asparagine	403065
HTP0053A2	T21	MS1	Female	26.3	Serine	621682
HTP0054A2	T21	MS3	Male	21.7	Asparagine	387120
HTP0054A2	T21	MS3	Male	21.7	Serine	750070
HTP0055B2	Control	D21	Male	37	Asparagine	307320
HTP0055B2	Control	D21	Male	37	Serine	528590
HTP0057B2	Control	D21	Female	34.8	Asparagine	440720
HTP0057B2	Control	D21	Female	34.8	Serine	783100
HTP0058B2	Control	D21	Male	33.8	Asparagine	326337
HTP0058B2	Control	D21	Male	33.8	Serine	466898
HTP0059B2	Control	D21	Male	24.7	Asparagine	438226
HTP0059B2	Control	D21	Male	24.7	Serine	838819
HTP0061B2	Control	D21	Female	22.2	Asparagine	507134
HTP0061B2	Control	D21	Female	22.2	Serine	876661
HTP0062B2	Control	D21	Female	20.5	Asparagine	540706
HTP0062B2	Control	D21	Female	20.5	Serine	998871
HTP0066A2	T21	MS1	Male	14.7	Asparagine	341991
HTP0066A2	T21	MS1	Male	14.7	Serine	524174
HTP0067B2	Control	D21	Male	20.5	Asparagine	569041
HTP0067B2	Control	D21	Male	20.5	Serine	937220
HTP0070A3	T21	MS3	Male	24.9	Asparagine	249606
HTP0070A3	T21	MS3	Male	24.9	Serine	480142
HTP0073A2	T21	MS3	Male	54.7	Asparagine	668806
HTP0073A2	T21	MS3	Male	54.7	Serine	1.09244e+06
HTP0077B2	Control	D21	Male	43.3	Asparagine	533902
HTP0077B2	Control	D21	Male	43.3	Serine	1.07048e+06
HTP0078B2	Control	D21	Male	27.7	Asparagine	388016
HTP0078B2	Control	D21	Male	27.7	Serine	530640
HTP0079B2	Control	D21	Male	28.4	Asparagine	478295
HTP0079B2	Control	D21	Male	28.4	Serine	718808
HTP0080A2	T21	MS1	Female	34.8	Asparagine	284543
HTP0080A2	T21	MS1	Female	34.8	Serine	487186
HTP0084A2	T21	MS2	Male	35	Asparagine	237201
HTP0084A2	T21	MS2	Male	35	Serine	309081
HTP0085B2	Control	D21	Male	33.7	Asparagine	283507
HTP0085B2	Control	D21	Male	33.7	Serine	507203
HTP0087B2	Control	D21	Male	55.4	Asparagine	270855
HTP0087B2	Control	D21	Male	55.4	Serine	455064
HTP0090B2	Control	D21	Male	24.8	Asparagine	558967
HTP0090B2	Control	D21	Male	24.8	Serine	1.04474e+06
HTP0092B2	Control	D21	Female	25.2	Asparagine	487746
HTP0092B2	Control	D21	Female	25.2	Serine	965056
HTP0095B2	Control	D21	Female	37.7	Asparagine	435516
HTP0095B2	Control	D21	Female	37.7	Serine	847544
HTP0096B2	Control	D21	Male	25.6	Asparagine	376962
HTP0096B2	Control	D21	Male	25.6	Serine	707582
HTP0098B2	Control	D21	Female	54.9	Asparagine	319269
HTP0098B2	Control	D21	Female	54.9	Serine	684728
HTP0100B2	Control	D21	Female	33.5	Asparagine	356974
HTP0100B2	Control	D21	Female	33.5	Serine	856520
HTP0101A2	T21	MS3	Female	31.3	Asparagine	538141
HTP0101A2	T21	MS3	Female	31.3	Serine	684096
HTP0103A2	T21	MS1	Female	1.6	Asparagine	764047
HTP0103A2	T21	MS1	Female	1.6	Serine	1.76212e+06
HTP0104B2	Control	D21	Female	36.6	Asparagine	372176
HTP0104B2	Control	D21	Female	36.6	Serine	692749
HTP0105B3	Control	D21	Female	30	Asparagine	290208
HTP0105B3	Control	D21	Female	30	Serine	713577
HTP0107A3	T21	MS2	Female	33.7	Asparagine	345030
HTP0107A3	T21	MS2	Female	33.7	Serine	483278
HTP0109A3	T21	MS1	Female	49	Asparagine	324825
HTP0109A3	T21	MS1	Female	49	Serine	502065
HTP0111B2	Control	D21	Female	44.5	Asparagine	358336
HTP0111B2	Control	D21	Female	44.5	Serine	663599
HTP0112A3	T21	MS3	Female	36	Asparagine	352059
HTP0112A3	T21	MS3	Female	36	Serine	359067
HTP0116A2	T21	MS1	Male	10.9	Asparagine	229729
HTP0116A2	T21	MS1	Male	10.9	Serine	409777
HTP0118B	Control	D21	Male	44.3	Asparagine	319286
HTP0118B	Control	D21	Male	44.3	Serine	526816
HTP0119A	T21	MS1	Female	50.9	Asparagine	229342
HTP0119A	T21	MS1	Female	50.9	Serine	517997
HTP0126B2	Control	D21	Female	48	Asparagine	326007
HTP0126B2	Control	D21	Female	48	Serine	660616
HTP0127B2	Control	D21	Female	8.2	Asparagine	360005
HTP0127B2	Control	D21	Female	8.2	Serine	925879
HTP0146B	Control	D21	Male	47.4	Asparagine	818211
HTP0146B	Control	D21	Male	47.4	Serine	1.46811e+06
HTP0147B	Control	D21	Female	38.6	Asparagine	375340
HTP0147B	Control	D21	Female	38.6	Serine	776690
HTP0148B2	Control	D21	Male	41.7	Asparagine	231736
HTP0148B2	Control	D21	Male	41.7	Serine	305231
HTP0149B	Control	D21	Female	53.2	Asparagine	382138
HTP0149B	Control	D21	Female	53.2	Serine	888723
HTP0151A	T21	MS3	Male	27.4	Asparagine	280942
HTP0151A	T21	MS3	Male	27.4	Serine	554690
HTP0198A3	T21	MS2	Male	36.3	Asparagine	339397
HTP0198A3	T21	MS2	Male	36.3	Serine	487502
HTP0202B	Control	D21	Male	61.3	Asparagine	542688
HTP0202B	Control	D21	Male	61.3	Serine	893252
HTP0204A	T21	MS2	Male	13.1	Asparagine	526804
HTP0204A	T21	MS2	Male	13.1	Serine	726014
HTP0205B	Control	D21	Female	42.6	Asparagine	372071
HTP0205B	Control	D21	Female	42.6	Serine	847861
HTP0206B	Control	D21	Male	15.8	Asparagine	281337
HTP0206B	Control	D21	Male	15.8	Serine	632416
HTP0207A4	T21	MS1	Female	25.2	Asparagine	430242
HTP0207A4	T21	MS1	Female	25.2	Serine	774592
HTP0211A3	T21	MS2	Male	29.7	Asparagine	265884
HTP0211A3	T21	MS2	Male	29.7	Serine	302329
HTP0213A3	T21	MS2	Male	46.3	Asparagine	354194
HTP0213A3	T21	MS2	Male	46.3	Serine	458150
HTP0214B2	Control	D21	Female	21.6	Asparagine	645734
HTP0214B2	Control	D21	Female	21.6	Serine	1.43835e+06
HTP0216B2	Control	D21	Female	17.2	Asparagine	703167
HTP0216B2	Control	D21	Female	17.2	Serine	1.49704e+06
HTP0219A2	T21	MS2	Female	19.5	Asparagine	476899
HTP0219A2	T21	MS2	Female	19.5	Serine	683525
HTP0226A3	T21	MS1	Male	52.4	Asparagine	318499
HTP0226A3	T21	MS1	Male	52.4	Serine	401683
HTP0230A2	T21	MS3	Female	39.6	Asparagine	341486
HTP0230A2	T21	MS3	Female	39.6	Serine	639287
HTP0236A2	T21	MS1	Male	11.3	Asparagine	432996
HTP0236A2	T21	MS1	Male	11.3	Serine	810499
HTP0238A3	T21	MS2	Male	41.5	Asparagine	516871
HTP0238A3	T21	MS2	Male	41.5	Serine	723469
HTP0241A2	T21	MS3	Female	17.9	Asparagine	493260
HTP0241A2	T21	MS3	Female	17.9	Serine	650694
HTP0242B3	Control	D21	Female	20.3	Asparagine	477955
HTP0242B3	Control	D21	Female	20.3	Serine	1.04092e+06
HTP0243A3	T21	MS3	Female	15.1	Asparagine	343934
HTP0243A3	T21	MS3	Female	15.1	Serine	344723
HTP0247A2	T21	MS3	Male	22.5	Asparagine	652861
HTP0247A2	T21	MS3	Male	22.5	Serine	823072
HTP0249A2	T21	MS2	Female	34	Asparagine	488787
HTP0249A2	T21	MS2	Female	34	Serine	715440
HTP0251A2	T21	MS3	Female	34.3	Asparagine	494083
HTP0251A2	T21	MS3	Female	34.3	Serine	620407
HTP0254A2	T21	MS2	Male	33.8	Asparagine	225059
HTP0254A2	T21	MS2	Male	33.8	Serine	389670
HTP0259A2	T21	MS3	Female	32.6	Asparagine	345163
HTP0259A2	T21	MS3	Female	32.6	Serine	747120
HTP0261A2	T21	MS1	Male	22.9	Asparagine	793845
HTP0261A2	T21	MS1	Male	22.9	Serine	1.05956e+06
HTP0262A2	T21	MS3	Female	14.3	Asparagine	419821
HTP0262A2	T21	MS3	Female	14.3	Serine	931485
HTP0263A2	T21	MS2	Female	12.4	Asparagine	502480
HTP0263A2	T21	MS2	Female	12.4	Serine	751515
HTP0277A3	T21	MS1	Female	37.2	Asparagine	288081
HTP0277A3	T21	MS1	Female	37.2	Serine	466979
HTP0288B	Control	D21	Male	9.2	Asparagine	470374
HTP0288B	Control	D21	Male	9.2	Serine	900749
HTP0289B	Control	D21	Male	7.1	Asparagine	904323
HTP0289B	Control	D21	Male	7.1	Serine	1.3492e+06
HTP0290B	Control	D21	Female	43.3	Asparagine	550362
HTP0290B	Control	D21	Female	43.3	Serine	1.24758e+06
HTP0293A	T21	MS3	Male	6.2	Asparagine	460420
HTP0293A	T21	MS3	Male	6.2	Serine	1.1128e+06
HTP0294B	Control	D21	Male	4.2	Asparagine	444003
HTP0294B	Control	D21	Male	4.2	Serine	1.03984e+06
HTP0295A	T21	MS3	Male	51.2	Asparagine	319534
HTP0295A	T21	MS3	Male	51.2	Serine	558407
HTP0296A	T21	MS3	Male	55.1	Asparagine	242005
HTP0296A	T21	MS3	Male	55.1	Serine	364049
HTP0298A	T21	MS1	Female	25.8	Asparagine	325783
HTP0298A	T21	MS1	Female	25.8	Serine	779052
HTP0300A	T21	MS1	Female	30.8	Asparagine	272210
HTP0300A	T21	MS1	Female	30.8	Serine	431561
HTP0301A3	T21	MS2	Female	24	Asparagine	469957
HTP0301A3	T21	MS2	Female	24	Serine	737448
HTP0306A	T21	MS3	Male	23.2	Asparagine	241412
HTP0306A	T21	MS3	Male	23.2	Serine	344568
HTP0310A	T21	MS2	Male	10.8	Asparagine	589031
HTP0310A	T21	MS2	Male	10.8	Serine	1.69848e+06
HTP0312A2	T21	MS1	Female	35.7	Asparagine	403711
HTP0312A2	T21	MS1	Female	35.7	Serine	910569
HTP0316B	Control	D21	Female	29.6	Asparagine	583450
HTP0316B	Control	D21	Female	29.6	Serine	1.09653e+06
HTP0318A3	T21	MS1	Male	30.5	Asparagine	536219
HTP0318A3	T21	MS1	Male	30.5	Serine	1.38667e+06
HTP0320A2	T21	MS3	Female	33.7	Asparagine	798606
HTP0320A2	T21	MS3	Female	33.7	Serine	860536
HTP0321A	T21	MS3	Female	14	Asparagine	339620
HTP0321A	T21	MS3	Female	14	Serine	668819
HTP0322B	Control	D21	Male	29	Asparagine	951739
HTP0322B	Control	D21	Male	29	Serine	1.30598e+06
HTP0323A	T21	MS3	Male	3.8	Asparagine	724721
HTP0323A	T21	MS3	Male	3.8	Serine	1.39074e+06
HTP0324A2	T21	MS1	Male	22	Asparagine	415420
HTP0324A2	T21	MS1	Male	22	Serine	617357
HTP0325A	T21	MS3	Male	13.4	Asparagine	358762
HTP0325A	T21	MS3	Male	13.4	Serine	851355
HTP0326A	T21	MS2	Female	30.2	Asparagine	461039
HTP0326A	T21	MS2	Female	30.2	Serine	814835
HTP0327A	T21	MS1	Male	6.5	Asparagine	749072
HTP0327A	T21	MS1	Male	6.5	Serine	1.1029e+06
HTP0328A	T21	MS2	Female	41.2	Asparagine	450565
HTP0328A	T21	MS2	Female	41.2	Serine	854769
HTP0329A2	T21	MS3	Female	19.5	Asparagine	560583
HTP0329A2	T21	MS3	Female	19.5	Serine	692662
HTP0330A	T21	MS1	Male	6.1	Asparagine	696773
HTP0330A	T21	MS1	Male	6.1	Serine	1.49332e+06
HTP0331A	T21	MS3	Male	23.1	Asparagine	269358
HTP0331A	T21	MS3	Male	23.1	Serine	516662
HTP0332A	T21	MS2	Male	24.4	Asparagine	502984
HTP0332A	T21	MS2	Male	24.4	Serine	804272
HTP0333A2	T21	MS3	Female	30.3	Asparagine	562002
HTP0333A2	T21	MS3	Female	30.3	Serine	558889
HTP0334A2	T21	MS1	Male	44.1	Asparagine	435622
HTP0334A2	T21	MS1	Male	44.1	Serine	504796
HTP0335A2	T21	MS2	Female	57.6	Asparagine	342231
HTP0335A2	T21	MS2	Female	57.6	Serine	424132
HTP0336A	T21	MS1	Female	8.7	Asparagine	271856
HTP0336A	T21	MS1	Female	8.7	Serine	584313
HTP0337A	T21	MS3	Male	22.2	Asparagine	295787
HTP0337A	T21	MS3	Male	22.2	Serine	305488
HTP0338B	Control	D21	Male	27.5	Asparagine	1.57965e+06
HTP0338B	Control	D21	Male	27.5	Serine	2.22627e+06
HTP0339A	T21	MS1	Male	16.1	Asparagine	294208
HTP0339A	T21	MS1	Male	16.1	Serine	507560
HTP0340A	T21	MS3	Female	18.6	Asparagine	395562
HTP0340A	T21	MS3	Female	18.6	Serine	489940
HTP0341A	T21	MS1	Male	2.6	Asparagine	669748
HTP0341A	T21	MS1	Male	2.6	Serine	942791
HTP0342A	T21	MS1	Female	13.6	Asparagine	507063
HTP0342A	T21	MS1	Female	13.6	Serine	1.11008e+06
HTP0343B	Control	D21	Male	46.2	Asparagine	378669
HTP0343B	Control	D21	Male	46.2	Serine	567557
HTP0345A	T21	MS3	Female	52.7	Asparagine	384746
HTP0345A	T21	MS3	Female	52.7	Serine	620495
HTP0346B	Control	D21	Female	37.1	Asparagine	423172
HTP0346B	Control	D21	Female	37.1	Serine	920455
HTP0347B	Control	D21	Female	14	Asparagine	252128
HTP0347B	Control	D21	Female	14	Serine	771485
HTP0348A	T21	MS2	Female	17.2	Asparagine	357048
HTP0348A	T21	MS2	Female	17.2	Serine	690223
HTP0349B	Control	D21	Female	10	Asparagine	277932
HTP0349B	Control	D21	Female	10	Serine	970668
HTP0351A	T21	MS2	Male	27	Asparagine	310535
HTP0351A	T21	MS2	Male	27	Serine	485315
HTP0352B	Control	D21	Male	43.2	Asparagine	367891
HTP0352B	Control	D21	Male	43.2	Serine	503855
HTP0354A	T21	MS1	Male	6	Asparagine	688268
HTP0354A	T21	MS1	Male	6	Serine	1.44666e+06
HTP0355B	Control	D21	Male	12.3	Asparagine	791059
HTP0355B	Control	D21	Male	12.3	Serine	2.03716e+06
HTP0357A	T21	MS1	Male	3.8	Asparagine	779499
HTP0357A	T21	MS1	Male	3.8	Serine	975268
HTP0361B2	Control	D21	Male	11.5	Asparagine	390648
HTP0361B2	Control	D21	Male	11.5	Serine	1.08998e+06
HTP0364A	T21	MS3	Male	13.7	Asparagine	425529
HTP0364A	T21	MS3	Male	13.7	Serine	779077
HTP0367A	T21	MS1	Male	13.6	Asparagine	357440
HTP0367A	T21	MS1	Male	13.6	Serine	732524
HTP0368A	T21	MS1	Male	15.2	Asparagine	498637
HTP0368A	T21	MS1	Male	15.2	Serine	807400
HTP0370A	T21	MS1	Male	20.2	Asparagine	374146
HTP0370A	T21	MS1	Male	20.2	Serine	659551
HTP0373A	T21	MS1	Male	56.7	Asparagine	542368
HTP0373A	T21	MS1	Male	56.7	Serine	701528
HTP0374A	T21	MS2	Male	25.5	Asparagine	411139
HTP0374A	T21	MS2	Male	25.5	Serine	565451
HTP0375A	T21	MS1	Female	10.9	Asparagine	542306
HTP0375A	T21	MS1	Female	10.9	Serine	1.07944e+06
HTP0376B	Control	D21	Female	24	Asparagine	486147
HTP0376B	Control	D21	Female	24	Serine	668366
HTP0378A	T21	MS3	Female	31.4	Asparagine	247376
HTP0378A	T21	MS3	Female	31.4	Serine	441093
HTP0379A	T21	MS1	Female	35.4	Asparagine	617416
HTP0379A	T21	MS1	Female	35.4	Serine	790794
HTP0380A	T21	MS2	Male	25.8	Asparagine	496062
HTP0380A	T21	MS2	Male	25.8	Serine	959200
HTP0381A	T21	MS2	Male	25.4	Asparagine	595114
HTP0381A	T21	MS2	Male	25.4	Serine	1.00064e+06
HTP0382A	T21	MS3	Male	39.5	Asparagine	488379
HTP0382A	T21	MS3	Male	39.5	Serine	704538
HTP0384A	T21	MS3	Female	27.8	Asparagine	386033
HTP0384A	T21	MS3	Female	27.8	Serine	656041
HTP0385A	T21	MS3	Male	25.6	Asparagine	503182
HTP0385A	T21	MS3	Male	25.6	Serine	766939
HTP0386A	T21	MS2	Male	6.8	Asparagine	491167
HTP0386A	T21	MS2	Male	6.8	Serine	822888
HTP0387A	T21	MS1	Female	33.3	Asparagine	633921
HTP0387A	T21	MS1	Female	33.3	Serine	783605
HTP0388A	T21	MS1	Female	37.5	Asparagine	294808
HTP0388A	T21	MS1	Female	37.5	Serine	405140
HTP0389A	T21	MS1	Female	20.1	Asparagine	424452
HTP0389A	T21	MS1	Female	20.1	Serine	825420
HTP0390A	T21	MS3	Female	15.5	Asparagine	522342
HTP0390A	T21	MS3	Female	15.5	Serine	816605
HTP0391A	T21	MS1	Male	26.8	Asparagine	402665
HTP0391A	T21	MS1	Male	26.8	Serine	669360
HTP0392A	T21	MS3	Male	32.4	Asparagine	355033
HTP0392A	T21	MS3	Male	32.4	Serine	613286
HTP0393A	T21	MS2	Female	39.8	Asparagine	394390
HTP0393A	T21	MS2	Female	39.8	Serine	703963
HTP0394A	T21	MS2	Female	23.6	Asparagine	428618
HTP0394A	T21	MS2	Female	23.6	Serine	712233
HTP0395A	T21	MS2	Male	35.2	Asparagine	628878
HTP0395A	T21	MS2	Male	35.2	Serine	909928
HTP0396A	T21	MS3	Male	15.9	Asparagine	419749
HTP0396A	T21	MS3	Male	15.9	Serine	581985
HTP0397A	T21	MS1	Male	38.7	Asparagine	356475
HTP0397A	T21	MS1	Male	38.7	Serine	783439
HTP0398A	T21	MS2	Female	17.5	Asparagine	615236
HTP0398A	T21	MS2	Female	17.5	Serine	852870
HTP0399A2	T21	MS3	Male	33.1	Asparagine	356487
HTP0399A2	T21	MS3	Male	33.1	Serine	543551
HTP0400A	T21	MS1	Male	14.9	Asparagine	373763
HTP0400A	T21	MS1	Male	14.9	Serine	680599
HTP0401A	T21	MS3	Female	34.6	Asparagine	349961
HTP0401A	T21	MS3	Female	34.6	Serine	634173
HTP0402A	T21	MS1	Male	35.9	Asparagine	460764
HTP0402A	T21	MS1	Male	35.9	Serine	836601
HTP0403A	T21	MS3	Male	13.4	Asparagine	333889
HTP0403A	T21	MS3	Male	13.4	Serine	597517
HTP0404A	T21	MS3	Female	12.5	Asparagine	285294
HTP0404A	T21	MS3	Female	12.5	Serine	374340
HTP0405A	T21	MS3	Male	26.1	Asparagine	417813
HTP0405A	T21	MS3	Male	26.1	Serine	419251
HTP0406A	T21	MS2	Female	9.2	Asparagine	552785
HTP0406A	T21	MS2	Female	9.2	Serine	1.10978e+06
HTP0407A	T21	MS3	Male	43.5	Asparagine	375581
HTP0407A	T21	MS3	Male	43.5	Serine	602028
HTP0408A	T21	MS1	Male	40.6	Asparagine	515415
HTP0408A	T21	MS1	Male	40.6	Serine	855097
HTP0409A	T21	MS2	Female	21.2	Asparagine	326064
HTP0409A	T21	MS2	Female	21.2	Serine	559168
HTP0410A	T21	MS2	Male	24	Asparagine	446249
HTP0410A	T21	MS2	Male	24	Serine	733396
HTP0411A	T21	MS3	Female	18.7	Asparagine	525550
HTP0411A	T21	MS3	Female	18.7	Serine	700908
HTP0412A	T21	MS3	Male	20.7	Asparagine	444051
HTP0412A	T21	MS3	Male	20.7	Serine	775061
HTP0413A	T21	MS2	Female	22.5	Asparagine	446604
HTP0413A	T21	MS2	Female	22.5	Serine	403874
HTP0414A	T21	MS3	Female	21.8	Asparagine	293925
HTP0414A	T21	MS3	Female	21.8	Serine	435922
HTP0415A	T21	MS3	Female	8.3	Asparagine	751461
HTP0415A	T21	MS3	Female	8.3	Serine	1.81981e+06
HTP0418A	T21	MS1	Male	3.8	Asparagine	376347
HTP0418A	T21	MS1	Male	3.8	Serine	675663
HTP0419A	T21	MS1	Male	20.8	Asparagine	349396
HTP0419A	T21	MS1	Male	20.8	Serine	487664
HTP0420A	T21	MS1	Male	6.4	Asparagine	552990
HTP0420A	T21	MS1	Male	6.4	Serine	830128
HTP0421A	T21	MS3	Male	13.7	Asparagine	660125
HTP0421A	T21	MS3	Male	13.7	Serine	1.03853e+06
HTP0423A	T21	MS2	Male	23.9	Asparagine	494179
HTP0423A	T21	MS2	Male	23.9	Serine	767871
HTP0424A	T21	MS2	Female	4	Asparagine	392098
HTP0424A	T21	MS2	Female	4	Serine	698152
HTP0425A	T21	MS2	Male	19.1	Asparagine	300803
HTP0425A	T21	MS2	Male	19.1	Serine	624508
HTP0426A	T21	MS3	Male	17.5	Asparagine	310273
HTP0426A	T21	MS3	Male	17.5	Serine	505327
HTP0428A	T21	MS2	Male	27.5	Asparagine	289494
HTP0428A	T21	MS2	Male	27.5	Serine	361203
HTP0429B	Control	D21	Female	11.5	Asparagine	445906
HTP0429B	Control	D21	Female	11.5	Serine	868785
HTP0430A	T21	MS2	Male	13.9	Asparagine	417092
HTP0430A	T21	MS2	Male	13.9	Serine	782418
HTP0431A2	T21	MS2	Female	20.9	Asparagine	548651
HTP0431A2	T21	MS2	Female	20.9	Serine	579787
HTP0434A	T21	MS3	Female	25.9	Asparagine	374878
HTP0434A	T21	MS3	Female	25.9	Serine	686465
HTP0435A2	T21	MS1	Male	36.2	Asparagine	254303
HTP0435A2	T21	MS1	Male	36.2	Serine	505382
HTP0436A	T21	MS3	Female	32.8	Asparagine	368317
HTP0436A	T21	MS3	Female	32.8	Serine	590354
HTP0437A	T21	MS2	Male	24.9	Asparagine	526868
HTP0437A	T21	MS2	Male	24.9	Serine	842335
HTP0438A	T21	MS1	Female	19.9	Asparagine	593195
HTP0438A	T21	MS1	Female	19.9	Serine	782939
HTP0439A2	T21	MS3	Male	40.8	Asparagine	273252
HTP0439A2	T21	MS3	Male	40.8	Serine	480762
HTP0440A	T21	MS2	Male	20.9	Asparagine	285570
HTP0440A	T21	MS2	Male	20.9	Serine	428025
HTP0442A2	T21	MS1	Female	9.5	Asparagine	475184
HTP0442A2	T21	MS1	Female	9.5	Serine	688183
HTP0443A2	T21	MS3	Male	17.9	Asparagine	375724
HTP0443A2	T21	MS3	Male	17.9	Serine	651803
HTP0444B2	Control	D21	Female	9.9	Asparagine	492810
HTP0444B2	Control	D21	Female	9.9	Serine	843394
HTP0445A	T21	MS2	Female	38.8	Asparagine	387457
HTP0445A	T21	MS2	Female	38.8	Serine	583580
HTP0446A	T21	MS1	Female	31.7	Asparagine	269028
HTP0446A	T21	MS1	Female	31.7	Serine	728549
HTP0447B2	Control	D21	Female	16.5	Asparagine	305021
HTP0447B2	Control	D21	Female	16.5	Serine	571513
HTP0448A	T21	MS2	Male	21.5	Asparagine	433037
HTP0448A	T21	MS2	Male	21.5	Serine	651674
HTP0449A	T21	MS2	Male	20.8	Asparagine	489348
HTP0449A	T21	MS2	Male	20.8	Serine	778532
HTP0450A	T21	MS1	Male	15.4	Asparagine	447763
HTP0450A	T21	MS1	Male	15.4	Serine	693417
HTP0451A	T21	MS1	Male	32.5	Asparagine	412466
HTP0451A	T21	MS1	Male	32.5	Serine	447101
HTP0452A	T21	MS2	Female	16.6	Asparagine	424609
HTP0452A	T21	MS2	Female	16.6	Serine	1.00238e+06
HTP0454A	T21	MS3	Male	21.7	Asparagine	514743
HTP0454A	T21	MS3	Male	21.7	Serine	901925
HTP0455B	Control	D21	Female	7.3	Asparagine	487188
HTP0455B	Control	D21	Female	7.3	Serine	933577
HTP0456A	T21	MS2	Male	7.3	Asparagine	627993
HTP0456A	T21	MS2	Male	7.3	Serine	757971
HTP0457B	Control	D21	Female	7.3	Asparagine	343521
HTP0457B	Control	D21	Female	7.3	Serine	789490
HTP0458A	T21	MS3	Male	20	Asparagine	371064
HTP0458A	T21	MS3	Male	20	Serine	663317
HTP0459A	T21	MS1	Male	13.7	Asparagine	465428
HTP0459A	T21	MS1	Male	13.7	Serine	742053
HTP0460A	T21	MS1	Male	20.3	Asparagine	529006
HTP0460A	T21	MS1	Male	20.3	Serine	800239
HTP0461A	T21	MS1	Female	12.5	Asparagine	446856
HTP0461A	T21	MS1	Female	12.5	Serine	665728
HTP0462A	T21	MS1	Male	38.6	Asparagine	713039
HTP0462A	T21	MS1	Male	38.6	Serine	754370
HTP0463A	T21	MS1	Female	28.3	Asparagine	389132
HTP0463A	T21	MS1	Female	28.3	Serine	646865
HTP0464A	T21	MS3	Male	22.7	Asparagine	222076
HTP0464A	T21	MS3	Male	22.7	Serine	547984
HTP0465A	T21	MS3	Female	6.8	Asparagine	513009
HTP0465A	T21	MS3	Female	6.8	Serine	887825
HTP0466B	Control	D21	Female	10.9	Asparagine	362023
HTP0466B	Control	D21	Female	10.9	Serine	1.02849e+06
HTP0467A	T21	MS2	Female	32.5	Asparagine	187110
HTP0467A	T21	MS2	Female	32.5	Serine	329901
HTP0468A2	T21	MS2	Male	29.7	Asparagine	608028
HTP0468A2	T21	MS2	Male	29.7	Serine	1.00746e+06
HTP0469A	T21	MS2	Female	16.7	Asparagine	188713
HTP0469A	T21	MS2	Female	16.7	Serine	453940
HTP0471A	T21	MS1	Female	9	Asparagine	491741
HTP0471A	T21	MS1	Female	9	Serine	1.05084e+06
HTP0473A	T21	MS1	Male	17.1	Asparagine	482485
HTP0473A	T21	MS1	Male	17.1	Serine	961886
HTP0475A	T21	MS1	Female	22	Asparagine	336037
HTP0475A	T21	MS1	Female	22	Serine	700858
HTP0476A	T21	MS2	Female	11.1	Asparagine	327219
HTP0476A	T21	MS2	Female	11.1	Serine	708680
HTP0477A	T21	MS1	Male	3.4	Asparagine	580996
HTP0477A	T21	MS1	Male	3.4	Serine	1.35529e+06
HTP0478A	T21	MS1	Female	40.3	Asparagine	663403
HTP0478A	T21	MS1	Female	40.3	Serine	1.16795e+06
HTP0479A	T21	MS1	Male	3.7	Asparagine	606043
HTP0479A	T21	MS1	Male	3.7	Serine	1.10511e+06
HTP0480A	T21	MS1	Female	21.9	Asparagine	272300
HTP0480A	T21	MS1	Female	21.9	Serine	472124
HTP0482A	T21	MS2	Male	19.3	Asparagine	323011
HTP0482A	T21	MS2	Male	19.3	Serine	659371
HTP0484A	T21	MS3	Male	5.6	Asparagine	187704
HTP0484A	T21	MS3	Male	5.6	Serine	467353
HTP0485A	T21	MS2	Female	5.7	Asparagine	737730
HTP0485A	T21	MS2	Female	5.7	Serine	991476
HTP0487A	T21	MS2	Male	4.6	Asparagine	543533
HTP0487A	T21	MS2	Male	4.6	Serine	1.03042e+06
HTP0488A	T21	MS1	Male	5.4	Asparagine	1.36347e+06
HTP0488A	T21	MS1	Male	5.4	Serine	1.52551e+06
HTP0491A	T21	MS1	Male	6.5	Asparagine	581601
HTP0491A	T21	MS1	Male	6.5	Serine	1.0998e+06
HTP0492B	Control	D21	Male	4.8	Asparagine	658127
HTP0492B	Control	D21	Male	4.8	Serine	2.0179e+06
HTP0493B	Control	D21	Male	8.7	Asparagine	750670
HTP0493B	Control	D21	Male	8.7	Serine	1.74836e+06
HTP0494A	T21	MS2	Female	7.1	Asparagine	676197
HTP0494A	T21	MS2	Female	7.1	Serine	1.51259e+06
HTP0495B	Control	D21	Female	4.5	Asparagine	453205
HTP0495B	Control	D21	Female	4.5	Serine	1.20929e+06
HTP0497B	Control	D21	Male	54.4	Asparagine	544912
HTP0497B	Control	D21	Male	54.4	Serine	846529
HTP0498B	Control	D21	Male	11.9	Asparagine	559853
HTP0498B	Control	D21	Male	11.9	Serine	1.12192e+06
HTP0501A	T21	MS3	Male	4	Asparagine	418605
HTP0501A	T21	MS3	Male	4	Serine	964359
HTP0502B	Control	D21	Male	27.1	Asparagine	600231
HTP0502B	Control	D21	Male	27.1	Serine	1.02453e+06
HTP0506B	Control	D21	Male	31.2	Asparagine	305242
HTP0506B	Control	D21	Male	31.2	Serine	458782
HTP0507A	T21	MS3	Male	8.2	Asparagine	458515
HTP0507A	T21	MS3	Male	8.2	Serine	1.02775e+06
HTP0508B2	Control	D21	Male	29.9	Asparagine	336145
HTP0508B2	Control	D21	Male	29.9	Serine	802229
HTP0510A	T21	MS1	Female	23	Asparagine	503103
HTP0510A	T21	MS1	Female	23	Serine	2.52376e+06
HTP0512A	T21	MS3	Male	30	Asparagine	322441
HTP0512A	T21	MS3	Male	30	Serine	888333
HTP0515A	T21	MS3	Male	13.1	Asparagine	646244
HTP0515A	T21	MS3	Male	13.1	Serine	729669
HTP0516A	T21	MS1	Male	39.1	Asparagine	299712
HTP0516A	T21	MS1	Male	39.1	Serine	631261
HTP0517A	T21	MS2	Male	2.7	Asparagine	379975
HTP0517A	T21	MS2	Male	2.7	Serine	841057
HTP0519A	T21	MS1	Male	2	Asparagine	547265
HTP0519A	T21	MS1	Male	2	Serine	1.03233e+06
HTP0523B	Control	D21	Female	23.3	Asparagine	350107
HTP0523B	Control	D21	Female	23.3	Serine	634709
HTP0524B	Control	D21	Male	24.5	Asparagine	766963
HTP0524B	Control	D21	Male	24.5	Serine	1.10252e+06
HTP0525A	T21	MS1	Female	34.2	Asparagine	242759
HTP0525A	T21	MS1	Female	34.2	Serine	655770
HTP0527B	Control	D21	Male	7.4	Asparagine	322011
HTP0527B	Control	D21	Male	7.4	Serine	836753
HTP0530A	T21	MS3	Female	39.6	Asparagine	268573
HTP0530A	T21	MS3	Female	39.6	Serine	833974
HTP0531A	T21	MS3	Female	3.5	Asparagine	406512
HTP0531A	T21	MS3	Female	3.5	Serine	691601
HTP0534A	T21	MS1	Male	36.9	Asparagine	280690
HTP0534A	T21	MS1	Male	36.9	Serine	537649
HTP0535A	T21	MS3	Male	23.6	Asparagine	325280
HTP0535A	T21	MS3	Male	23.6	Serine	537321
HTP0537A	T21	MS2	Female	51.9	Asparagine	293839
HTP0537A	T21	MS2	Female	51.9	Serine	353080
HTP0538A	T21	MS3	Male	28.4	Asparagine	387697
HTP0538A	T21	MS3	Male	28.4	Serine	589221
HTP0539A	T21	MS2	Female	42.8	Asparagine	553275
HTP0539A	T21	MS2	Female	42.8	Serine	955138
HTP0540A	T21	MS1	Female	14.5	Asparagine	778803
HTP0540A	T21	MS1	Female	14.5	Serine	698617
HTP0541A	T21	MS2	Male	29.7	Asparagine	829626
HTP0541A	T21	MS2	Male	29.7	Serine	1.12789e+06
HTP0542A	T21	MS2	Male	27.8	Asparagine	384923
HTP0542A	T21	MS2	Male	27.8	Serine	813113
HTP0543A	T21	MS2	Male	36.9	Asparagine	398108
HTP0543A	T21	MS2	Male	36.9	Serine	513234
HTP0544A	T21	MS2	Male	38.1	Asparagine	403142
HTP0544A	T21	MS2	Male	38.1	Serine	624064
HTP0545A	T21	MS1	Male	18.1	Asparagine	236042
HTP0545A	T21	MS1	Male	18.1	Serine	345071
HTP0546A	T21	MS2	Female	51.4	Asparagine	483973
HTP0546A	T21	MS2	Female	51.4	Serine	1.05425e+06
HTP0547A	T21	MS2	Female	26	Asparagine	271721
HTP0547A	T21	MS2	Female	26	Serine	434070
HTP0548A	T21	MS3	Female	46.2	Asparagine	320928
HTP0548A	T21	MS3	Female	46.2	Serine	595380
HTP0549A	T21	MS3	Female	20.6	Asparagine	176748
HTP0549A	T21	MS3	Female	20.6	Serine	285755
HTP0550A	T21	MS1	Female	15.2	Asparagine	534969
HTP0550A	T21	MS1	Female	15.2	Serine	531632
HTP0551B	Control	D21	Female	18	Asparagine	599414
HTP0551B	Control	D21	Female	18	Serine	1.76039e+06
HTP0552A	T21	MS2	Male	17	Asparagine	291855
HTP0552A	T21	MS2	Male	17	Serine	502741
HTP0553A	T21	MS2	Female	18.2	Asparagine	368307
HTP0553A	T21	MS2	Female	18.2	Serine	676348
HTP0554A	T21	MS2	Male	23.1	Asparagine	360459
HTP0554A	T21	MS2	Male	23.1	Serine	533033
HTP0555B	Control	D21	Female	47.3	Asparagine	693383
HTP0555B	Control	D21	Female	47.3	Serine	1.23659e+06
HTP0556A	T21	MS2	Male	28.3	Asparagine	255024
HTP0556A	T21	MS2	Male	28.3	Serine	426908
HTP0557B	Control	D21	Female	40.1	Asparagine	334625
HTP0557B	Control	D21	Female	40.1	Serine	552497
HTP0559B	Control	D21	Male	10.8	Asparagine	426047
HTP0559B	Control	D21	Male	10.8	Serine	961930
HTP0560A	T21	MS2	Male	50.1	Asparagine	628392
HTP0560A	T21	MS2	Male	50.1	Serine	900304
HTP0561A	T21	MS3	Male	13.7	Asparagine	204053
HTP0561A	T21	MS3	Male	13.7	Serine	441627
HTP0563A	T21	MS2	Female	8.7	Asparagine	344813
HTP0563A	T21	MS2	Female	8.7	Serine	554873
HTP0564A	T21	MS1	Male	14.2	Asparagine	418462
HTP0564A	T21	MS1	Male	14.2	Serine	530583
HTP0565A	T21	MS2	Male	22.5	Asparagine	245092
HTP0565A	T21	MS2	Male	22.5	Serine	491754
HTP0566A	T21	MS2	Male	13.7	Asparagine	405887
HTP0566A	T21	MS2	Male	13.7	Serine	502267
HTP0567B	Control	D21	Female	23	Asparagine	629767
HTP0567B	Control	D21	Female	23	Serine	951050
HTP0568A	T21	MS2	Male	28.3	Asparagine	250410
HTP0568A	T21	MS2	Male	28.3	Serine	375026
HTP0569A	T21	MS2	Male	22.9	Asparagine	347617
HTP0569A	T21	MS2	Male	22.9	Serine	365614
HTP0570A	T21	MS3	Male	38.8	Asparagine	436241
HTP0570A	T21	MS3	Male	38.8	Serine	547325
HTP0571A	T21	MS3	Male	13.1	Asparagine	422760
HTP0571A	T21	MS3	Male	13.1	Serine	746488
HTP0572A	T21	MS3	Male	24.4	Asparagine	204527
HTP0572A	T21	MS3	Male	24.4	Serine	414436
HTP0573B	Control	D21	Male	19.1	Asparagine	241670
HTP0573B	Control	D21	Male	19.1	Serine	581679
HTP0574A	T21	MS3	Male	42.4	Asparagine	357952
HTP0574A	T21	MS3	Male	42.4	Serine	483347
HTP0575A	T21	MS2	Female	17.2	Asparagine	467898
HTP0575A	T21	MS2	Female	17.2	Serine	733708
HTP0576B	Control	D21	Female	11.2	Asparagine	410275
HTP0576B	Control	D21	Female	11.2	Serine	678804
HTP0577A	T21	MS2	Female	28.4	Asparagine	242030
HTP0577A	T21	MS2	Female	28.4	Serine	492033
HTP0578A	T21	MS1	Male	25.7	Asparagine	566133
HTP0578A	T21	MS1	Male	25.7	Serine	670184
HTP0580A	T21	MS1	Female	31.8	Asparagine	320493
HTP0580A	T21	MS1	Female	31.8	Serine	552578
HTP0581A	T21	MS2	Male	30.6	Asparagine	513726
HTP0581A	T21	MS2	Male	30.6	Serine	796767
HTP0582B	Control	D21	Female	33.1	Asparagine	275019
HTP0582B	Control	D21	Female	33.1	Serine	723678
HTP0583A	T21	MS1	Female	6.2	Asparagine	498601
HTP0583A	T21	MS1	Female	6.2	Serine	514725
HTP0584A	T21	MS2	Male	29.3	Asparagine	213754
HTP0584A	T21	MS2	Male	29.3	Serine	302031
HTP0585A	T21	MS3	Female	16.5	Asparagine	300650
HTP0585A	T21	MS3	Female	16.5	Serine	576975
HTP0586A	T21	MS3	Male	31.9	Asparagine	192883
HTP0586A	T21	MS3	Male	31.9	Serine	388351
HTP0587A	T21	MS2	Male	4.3	Asparagine	1.168e+06
HTP0587A	T21	MS2	Male	4.3	Serine	1.94263e+06
HTP0588A	T21	MS1	Female	19.2	Asparagine	396122
HTP0588A	T21	MS1	Female	19.2	Serine	546518
HTP0589A	T21	MS3	Female	19	Asparagine	214648
HTP0589A	T21	MS3	Female	19	Serine	403224
HTP0590A	T21	MS3	Male	16.8	Asparagine	408213
HTP0590A	T21	MS3	Male	16.8	Serine	835426
HTP0591A	T21	MS2	Male	31.9	Asparagine	441121
HTP0591A	T21	MS2	Male	31.9	Serine	503780
HTP0592A	T21	MS2	Female	14.5	Asparagine	440224
HTP0592A	T21	MS2	Female	14.5	Serine	575364
HTP0593A	T21	MS2	Male	11.7	Asparagine	531003
HTP0593A	T21	MS2	Male	11.7	Serine	784283
HTP0594A	T21	MS1	Male	30.1	Asparagine	507428
HTP0594A	T21	MS1	Male	30.1	Serine	825837
HTP0595B	Control	D21	Female	34.3	Asparagine	513523
HTP0595B	Control	D21	Female	34.3	Serine	914197
HTP0596A	T21	MS2	Female	28.3	Asparagine	257597
HTP0596A	T21	MS2	Female	28.3	Serine	380116
HTP0597A	T21	MS2	Female	12.5	Asparagine	726020
HTP0597A	T21	MS2	Female	12.5	Serine	1.15816e+06
HTP0598A	T21	MS3	Female	18	Asparagine	187052
HTP0598A	T21	MS3	Female	18	Serine	478581
HTP0599A	T21	MS3	Female	36.6	Asparagine	401766
HTP0599A	T21	MS3	Female	36.6	Serine	847785
HTP0600A	T21	MS3	Male	10.8	Asparagine	505990
HTP0600A	T21	MS3	Male	10.8	Serine	637643
HTP0602A	T21	MS3	Female	13.5	Asparagine	342966
HTP0602A	T21	MS3	Female	13.5	Serine	586559
HTP0603A	T21	MS1	Female	12.7	Asparagine	596937
HTP0603A	T21	MS1	Female	12.7	Serine	946365
HTP0604A	T21	MS3	Female	26.6	Asparagine	598945
HTP0604A	T21	MS3	Female	26.6	Serine	967569
HTP0605A	T21	MS3	Male	17.5	Asparagine	383430
HTP0605A	T21	MS3	Male	17.5	Serine	733071
HTP0607A	T21	MS2	Male	23.9	Asparagine	415325
HTP0607A	T21	MS2	Male	23.9	Serine	904477
HTP0608A	T21	MS1	Female	32.5	Asparagine	452378
HTP0608A	T21	MS1	Female	32.5	Serine	643101
HTP0609A	T21	MS1	Female	4	Asparagine	558076
HTP0609A	T21	MS1	Female	4	Serine	1.27639e+06
HTP0610A	T21	MS3	Female	17	Asparagine	198871
HTP0610A	T21	MS3	Female	17	Serine	273507
HTP0611A	T21	MS1	Female	23.9	Asparagine	459628
HTP0611A	T21	MS1	Female	23.9	Serine	923815
HTP0612A	T21	MS1	Male	11.4	Asparagine	482893
HTP0612A	T21	MS1	Male	11.4	Serine	655740
HTP0613A	T21	MS3	Female	10.3	Asparagine	614718
HTP0613A	T21	MS3	Female	10.3	Serine	892404
HTP0615B	Control	D21	Male	9.2	Asparagine	553538
HTP0615B	Control	D21	Male	9.2	Serine	1.5337e+06
HTP0616A	T21	MS3	Male	19	Asparagine	449516
HTP0616A	T21	MS3	Male	19	Serine	721800
HTP0617A	T21	MS3	Male	30.5	Asparagine	335602
HTP0617A	T21	MS3	Male	30.5	Serine	522239
HTP0618A	T21	MS3	Female	37	Asparagine	346278
HTP0618A	T21	MS3	Female	37	Serine	685821
HTP0619A	T21	MS3	Female	37	Asparagine	269951
HTP0619A	T21	MS3	Female	37	Serine	488349
HTP0620A	T21	MS3	Female	19.6	Asparagine	644958
HTP0620A	T21	MS3	Female	19.6	Serine	986299
HTP0621A	T21	MS2	Female	21.4	Asparagine	364027
HTP0621A	T21	MS2	Female	21.4	Serine	683309
HTP0622A	T21	MS2	Female	26	Asparagine	429378
HTP0622A	T21	MS2	Female	26	Serine	448188
HTP0623A	T21	MS2	Female	28.1	Asparagine	460155
HTP0623A	T21	MS2	Female	28.1	Serine	627460
HTP0624A	T21	MS2	Female	28.1	Asparagine	435156
HTP0624A	T21	MS2	Female	28.1	Serine	584962
HTP0625A	T21	MS1	Male	40.1	Asparagine	343236
HTP0625A	T21	MS1	Male	40.1	Serine	851535
HTP0626A	T21	MS2	Male	14.2	Asparagine	638777
HTP0626A	T21	MS2	Male	14.2	Serine	866552
HTP0627A	T21	MS3	Female	21.1	Asparagine	238348
HTP0627A	T21	MS3	Female	21.1	Serine	398876
HTP0628B	Control	D21	Female	4.8	Asparagine	704006
HTP0628B	Control	D21	Female	4.8	Serine	1.94171e+06
HTP0629A	T21	MS1	Female	7	Asparagine	1.25644e+06
HTP0629A	T21	MS1	Female	7	Serine	2.08774e+06
HTP0630A	T21	MS2	Male	39.9	Asparagine	440054
HTP0630A	T21	MS2	Male	39.9	Serine	589077
HTP0631A	T21	MS1	Female	33	Asparagine	558562
HTP0631A	T21	MS1	Female	33	Serine	936942
HTP0632A	T21	MS2	Female	26.4	Asparagine	633101
HTP0632A	T21	MS2	Female	26.4	Serine	832988
HTP0633A	T21	MS1	Male	33.1	Asparagine	548978
HTP0633A	T21	MS1	Male	33.1	Serine	739146
HTP0634A	T21	MS2	Male	20.4	Asparagine	382549
HTP0634A	T21	MS2	Male	20.4	Serine	625720
HTP0637A	T21	MS3	Female	20.1	Asparagine	415475
HTP0637A	T21	MS3	Female	20.1	Serine	552316
HTP0638A	T21	MS3	Female	32.7	Asparagine	397242
HTP0638A	T21	MS3	Female	32.7	Serine	703762
HTP0639A	T21	MS1	Male	27.3	Asparagine	382125
HTP0639A	T21	MS1	Male	27.3	Serine	573779
HTP0641A	T21	MS1	Male	46.6	Asparagine	339297
HTP0641A	T21	MS1	Male	46.6	Serine	550641
HTP0642A	T21	MS3	Female	25.2	Asparagine	386811
HTP0642A	T21	MS3	Female	25.2	Serine	509553
HTP0643A	T21	MS3	Male	29.7	Asparagine	582305
HTP0643A	T21	MS3	Male	29.7	Serine	741010
HTP0644A	T21	MS3	Male	28.7	Asparagine	533649
HTP0644A	T21	MS3	Male	28.7	Serine	735969
HTP0645A	T21	MS1	Male	28.4	Asparagine	585819
HTP0645A	T21	MS1	Male	28.4	Serine	886750
HTP0646A	T21	MS3	Male	17.1	Asparagine	357856
HTP0646A	T21	MS3	Male	17.1	Serine	637367
HTP0647A	T21	MS1	Male	7	Asparagine	445861
HTP0647A	T21	MS1	Male	7	Serine	1.03809e+06
HTP0648B	Control	D21	Male	11.9	Asparagine	537770
HTP0648B	Control	D21	Male	11.9	Serine	1.17542e+06
HTP0649B	Control	D21	Female	44.6	Asparagine	375824
HTP0649B	Control	D21	Female	44.6	Serine	503272
HTP0650A	T21	MS1	Female	45.7	Asparagine	513966
HTP0650A	T21	MS1	Female	45.7	Serine	1.00225e+06
HTP0651A	T21	MS3	Male	31.2	Asparagine	308940
HTP0651A	T21	MS3	Male	31.2	Serine	667734
HTP0652A	T21	MS1	Female	35.1	Asparagine	280426
HTP0652A	T21	MS1	Female	35.1	Serine	405257
HTP0653B	Control	D21	Male	13.9	Asparagine	293124
HTP0653B	Control	D21	Male	13.9	Serine	560473
HTP0654A	T21	MS1	Female	26.9	Asparagine	292376
HTP0654A	T21	MS1	Female	26.9	Serine	476245
HTP0655B	Control	D21	Male	15.8	Asparagine	525777
HTP0655B	Control	D21	Male	15.8	Serine	1.02478e+06
HTP0657A	T21	MS3	Male	16.9	Asparagine	404000
HTP0657A	T21	MS3	Male	16.9	Serine	640634
HTP0658A	T21	MS1	Male	15.3	Asparagine	256260
HTP0658A	T21	MS1	Male	15.3	Serine	433924
HTP0659A	T21	MS1	Female	36.5	Asparagine	259518
HTP0659A	T21	MS1	Female	36.5	Serine	448834
HTP0660A	T21	MS1	Male	13	Asparagine	503011
HTP0660A	T21	MS1	Male	13	Serine	689383
HTP0661A	T21	MS1	Male	28.4	Asparagine	378041
HTP0661A	T21	MS1	Male	28.4	Serine	566797
HTP0662A	T21	MS1	Female	26.1	Asparagine	485390
HTP0662A	T21	MS1	Female	26.1	Serine	513467
HTP0663A	T21	MS3	Female	20.5	Asparagine	236366
HTP0663A	T21	MS3	Female	20.5	Serine	313044
HTP0664A	T21	MS2	Female	29.4	Asparagine	570615
HTP0664A	T21	MS2	Female	29.4	Serine	702641
HTP0665A	T21	MS1	Female	23.4	Asparagine	325376
HTP0665A	T21	MS1	Female	23.4	Serine	606071
HTP0666A	T21	MS3	Male	17.4	Asparagine	388112
HTP0666A	T21	MS3	Male	17.4	Serine	564663
HTP0667A	T21	MS2	Male	24.1	Asparagine	475165
HTP0667A	T21	MS2	Male	24.1	Serine	627521
HTP0668A	T21	MS1	Female	29.7	Asparagine	319168
HTP0668A	T21	MS1	Female	29.7	Serine	734739
HTP0669B	Control	D21	Female	14.6	Asparagine	337436
HTP0669B	Control	D21	Female	14.6	Serine	713578
HTP0672A	T21	MS1	Male	17.2	Asparagine	454182
HTP0672A	T21	MS1	Male	17.2	Serine	797329
HTP0676A	T21	MS1	Female	19.3	Asparagine	381076
HTP0676A	T21	MS1	Female	19.3	Serine	1.06503e+06
HTP0706A	T21	MS3	Female	22.8	Asparagine	398912
HTP0706A	T21	MS3	Female	22.8	Serine	595755
HTP0708A	T21	MS1	Male	17	Asparagine	389930
HTP0708A	T21	MS1	Male	17	Serine	623896

## Sheet: 6B
SampleID	Karyotype	subtype	Sex	Age	Analyte	relative_abundance
HTP0001B2	Control	D21	Female	25.8	Histidine	2.338e+06
HTP0001B2	Control	D21	Female	25.8	Threonine	2.79382e+06
HTP0005A3	T21	MS1	Male	36.5	Histidine	1.79596e+06
HTP0005A3	T21	MS1	Male	36.5	Threonine	1.79808e+06
HTP0012A2	T21	MS1	Female	44	Histidine	1.78765e+06
HTP0012A2	T21	MS1	Female	44	Threonine	2.47752e+06
HTP0015A4	T21	MS2	Male	31.2	Histidine	1.16309e+06
HTP0015A4	T21	MS2	Male	31.2	Threonine	836519
HTP0017A4	T21	MS3	Female	23.6	Histidine	1.80959e+06
HTP0017A4	T21	MS3	Female	23.6	Threonine	1.21298e+06
HTP0018B3	Control	D21	Female	57	Histidine	2.00493e+06
HTP0018B3	Control	D21	Female	57	Threonine	2.49067e+06
HTP0019B2	Control	D21	Female	56.9	Histidine	2.01112e+06
HTP0019B2	Control	D21	Female	56.9	Threonine	3.01153e+06
HTP0022B2	Control	D21	Female	43.2	Histidine	1.51462e+06
HTP0022B2	Control	D21	Female	43.2	Threonine	1.80067e+06
HTP0023A2	T21	MS2	Female	36.2	Histidine	1.50851e+06
HTP0023A2	T21	MS2	Female	36.2	Threonine	1.36655e+06
HTP0025A3	T21	MS2	Female	25.7	Histidine	2.04557e+06
HTP0025A3	T21	MS2	Female	25.7	Threonine	2.4019e+06
HTP0026B2	Control	D21	Female	55.6	Histidine	1.33153e+06
HTP0026B2	Control	D21	Female	55.6	Threonine	1.29266e+06
HTP0034B3	Control	D21	Female	25.1	Histidine	1.9668e+06
HTP0034B3	Control	D21	Female	25.1	Threonine	1.51811e+06
HTP0035B3	Control	D21	Female	28.6	Histidine	1.43036e+06
HTP0035B3	Control	D21	Female	28.6	Threonine	1.25786e+06
HTP0036A2	T21	MS1	Female	32.1	Histidine	2.01989e+06
HTP0036A2	T21	MS1	Female	32.1	Threonine	2.01123e+06
HTP0040B3	Control	D21	Female	28.9	Histidine	1.54469e+06
HTP0040B3	Control	D21	Female	28.9	Threonine	1.28914e+06
HTP0042B2	Control	D21	Male	36.2	Histidine	3.23849e+06
HTP0042B2	Control	D21	Male	36.2	Threonine	3.28526e+06
HTP0043B2	Control	D21	Male	38.2	Histidine	2.16635e+06
HTP0043B2	Control	D21	Male	38.2	Threonine	2.02617e+06
HTP0044B2	Control	D21	Male	35.8	Histidine	1.80686e+06
HTP0044B2	Control	D21	Male	35.8	Threonine	1.22363e+06
HTP0047B2	Control	D21	Male	38.7	Histidine	2.42133e+06
HTP0047B2	Control	D21	Male	38.7	Threonine	1.75703e+06
HTP0048B2	Control	D21	Female	39.4	Histidine	2.95269e+06
HTP0048B2	Control	D21	Female	39.4	Threonine	2.10817e+06
HTP0050A3	T21	MS3	Female	22.8	Histidine	1.70426e+06
HTP0050A3	T21	MS3	Female	22.8	Threonine	882812
HTP0052A2	T21	MS1	Female	29.9	Histidine	1.51159e+06
HTP0052A2	T21	MS1	Female	29.9	Threonine	1.10016e+06
HTP0053A2	T21	MS1	Female	26.3	Histidine	2.15739e+06
HTP0053A2	T21	MS1	Female	26.3	Threonine	1.56723e+06
HTP0054A2	T21	MS3	Male	21.7	Histidine	1.78889e+06
HTP0054A2	T21	MS3	Male	21.7	Threonine	1.76572e+06
HTP0055B2	Control	D21	Male	37	Histidine	1.93472e+06
HTP0055B2	Control	D21	Male	37	Threonine	1.24679e+06
HTP0057B2	Control	D21	Female	34.8	Histidine	2.67314e+06
HTP0057B2	Control	D21	Female	34.8	Threonine	1.68775e+06
HTP0058B2	Control	D21	Male	33.8	Histidine	1.21138e+06
HTP0058B2	Control	D21	Male	33.8	Threonine	1.18255e+06
HTP0059B2	Control	D21	Male	24.7	Histidine	1.84493e+06
HTP0059B2	Control	D21	Male	24.7	Threonine	1.87909e+06
HTP0061B2	Control	D21	Female	22.2	Histidine	2.43517e+06
HTP0061B2	Control	D21	Female	22.2	Threonine	1.51462e+06
HTP0062B2	Control	D21	Female	20.5	Histidine	3.09338e+06
HTP0062B2	Control	D21	Female	20.5	Threonine	3.17497e+06
HTP0066A2	T21	MS1	Male	14.7	Histidine	1.98546e+06
HTP0066A2	T21	MS1	Male	14.7	Threonine	1.37236e+06
HTP0067B2	Control	D21	Male	20.5	Histidine	3.18341e+06
HTP0067B2	Control	D21	Male	20.5	Threonine	2.41755e+06
HTP0070A3	T21	MS3	Male	24.9	Histidine	1.46799e+06
HTP0070A3	T21	MS3	Male	24.9	Threonine	945254
HTP0073A2	T21	MS3	Male	54.7	Histidine	1.94237e+06
HTP0073A2	T21	MS3	Male	54.7	Threonine	2.29417e+06
HTP0077B2	Control	D21	Male	43.3	Histidine	3.27854e+06
HTP0077B2	Control	D21	Male	43.3	Threonine	2.79464e+06
HTP0078B2	Control	D21	Male	27.7	Histidine	2.00695e+06
HTP0078B2	Control	D21	Male	27.7	Threonine	1.61461e+06
HTP0079B2	Control	D21	Male	28.4	Histidine	1.91499e+06
HTP0079B2	Control	D21	Male	28.4	Threonine	1.71424e+06
HTP0080A2	T21	MS1	Female	34.8	Histidine	1.61272e+06
HTP0080A2	T21	MS1	Female	34.8	Threonine	1.33463e+06
HTP0084A2	T21	MS2	Male	35	Histidine	1.11623e+06
HTP0084A2	T21	MS2	Male	35	Threonine	1.01414e+06
HTP0085B2	Control	D21	Male	33.7	Histidine	1.70467e+06
HTP0085B2	Control	D21	Male	33.7	Threonine	994836
HTP0087B2	Control	D21	Male	55.4	Histidine	1.42146e+06
HTP0087B2	Control	D21	Male	55.4	Threonine	1.13868e+06
HTP0090B2	Control	D21	Male	24.8	Histidine	2.41082e+06
HTP0090B2	Control	D21	Male	24.8	Threonine	2.06073e+06
HTP0092B2	Control	D21	Female	25.2	Histidine	3.6832e+06
HTP0092B2	Control	D21	Female	25.2	Threonine	2.13775e+06
HTP0095B2	Control	D21	Female	37.7	Histidine	2.37976e+06
HTP0095B2	Control	D21	Female	37.7	Threonine	1.86249e+06
HTP0096B2	Control	D21	Male	25.6	Histidine	1.81504e+06
HTP0096B2	Control	D21	Male	25.6	Threonine	2.30744e+06
HTP0098B2	Control	D21	Female	54.9	Histidine	1.64819e+06
HTP0098B2	Control	D21	Female	54.9	Threonine	1.51357e+06
HTP0100B2	Control	D21	Female	33.5	Histidine	2.0793e+06
HTP0100B2	Control	D21	Female	33.5	Threonine	1.67119e+06
HTP0101A2	T21	MS3	Female	31.3	Histidine	2.15358e+06
HTP0101A2	T21	MS3	Female	31.3	Threonine	1.61755e+06
HTP0103A2	T21	MS1	Female	1.6	Histidine	2.27773e+06
HTP0103A2	T21	MS1	Female	1.6	Threonine	1.99528e+06
HTP0104B2	Control	D21	Female	36.6	Histidine	2.70293e+06
HTP0104B2	Control	D21	Female	36.6	Threonine	1.25805e+06
HTP0105B3	Control	D21	Female	30	Histidine	1.51663e+06
HTP0105B3	Control	D21	Female	30	Threonine	1.17694e+06
HTP0107A3	T21	MS2	Female	33.7	Histidine	2.62345e+06
HTP0107A3	T21	MS2	Female	33.7	Threonine	1.25882e+06
HTP0109A3	T21	MS1	Female	49	Histidine	1.21783e+06
HTP0109A3	T21	MS1	Female	49	Threonine	1.25478e+06
HTP0111B2	Control	D21	Female	44.5	Histidine	2.0572e+06
HTP0111B2	Control	D21	Female	44.5	Threonine	1.32228e+06
HTP0112A3	T21	MS3	Female	36	Histidine	1.72339e+06
HTP0112A3	T21	MS3	Female	36	Threonine	723973
HTP0116A2	T21	MS1	Male	10.9	Histidine	1.42869e+06
HTP0116A2	T21	MS1	Male	10.9	Threonine	924353
HTP0118B	Control	D21	Male	44.3	Histidine	1.80042e+06
HTP0118B	Control	D21	Male	44.3	Threonine	1.13555e+06
HTP0119A	T21	MS1	Female	50.9	Histidine	1.31612e+06
HTP0119A	T21	MS1	Female	50.9	Threonine	1.33147e+06
HTP0126B2	Control	D21	Female	48	Histidine	1.97737e+06
HTP0126B2	Control	D21	Female	48	Threonine	1.50681e+06
HTP0127B2	Control	D21	Female	8.2	Histidine	2.04847e+06
HTP0127B2	Control	D21	Female	8.2	Threonine	1.32045e+06
HTP0146B	Control	D21	Male	47.4	Histidine	3.46863e+06
HTP0146B	Control	D21	Male	47.4	Threonine	3.15768e+06
HTP0147B	Control	D21	Female	38.6	Histidine	2.1063e+06
HTP0147B	Control	D21	Female	38.6	Threonine	1.20026e+06
HTP0148B2	Control	D21	Male	41.7	Histidine	1.16244e+06
HTP0148B2	Control	D21	Male	41.7	Threonine	923332
HTP0149B	Control	D21	Female	53.2	Histidine	2.24368e+06
HTP0149B	Control	D21	Female	53.2	Threonine	1.77969e+06
HTP0151A	T21	MS3	Male	27.4	Histidine	1.18716e+06
HTP0151A	T21	MS3	Male	27.4	Threonine	1.66871e+06
HTP0198A3	T21	MS2	Male	36.3	Histidine	2.00203e+06
HTP0198A3	T21	MS2	Male	36.3	Threonine	1.61049e+06
HTP0202B	Control	D21	Male	61.3	Histidine	2.14905e+06
HTP0202B	Control	D21	Male	61.3	Threonine	3.21539e+06
HTP0204A	T21	MS2	Male	13.1	Histidine	2.58986e+06
HTP0204A	T21	MS2	Male	13.1	Threonine	1.9354e+06
HTP0205B	Control	D21	Female	42.6	Histidine	1.95738e+06
HTP0205B	Control	D21	Female	42.6	Threonine	1.91048e+06
HTP0206B	Control	D21	Male	15.8	Histidine	1.9381e+06
HTP0206B	Control	D21	Male	15.8	Threonine	1.58716e+06
HTP0207A4	T21	MS1	Female	25.2	Histidine	1.58944e+06
HTP0207A4	T21	MS1	Female	25.2	Threonine	1.66733e+06
HTP0211A3	T21	MS2	Male	29.7	Histidine	1.15859e+06
HTP0211A3	T21	MS2	Male	29.7	Threonine	1.06608e+06
HTP0213A3	T21	MS2	Male	46.3	Histidine	1.70014e+06
HTP0213A3	T21	MS2	Male	46.3	Threonine	1.15938e+06
HTP0214B2	Control	D21	Female	21.6	Histidine	2.46028e+06
HTP0214B2	Control	D21	Female	21.6	Threonine	3.34359e+06
HTP0216B2	Control	D21	Female	17.2	Histidine	2.92515e+06
HTP0216B2	Control	D21	Female	17.2	Threonine	3.46405e+06
HTP0219A2	T21	MS2	Female	19.5	Histidine	2.21816e+06
HTP0219A2	T21	MS2	Female	19.5	Threonine	2.19522e+06
HTP0226A3	T21	MS1	Male	52.4	Histidine	1.57235e+06
HTP0226A3	T21	MS1	Male	52.4	Threonine	1.09001e+06
HTP0230A2	T21	MS3	Female	39.6	Histidine	2.24738e+06
HTP0230A2	T21	MS3	Female	39.6	Threonine	951969
HTP0236A2	T21	MS1	Male	11.3	Histidine	2.31787e+06
HTP0236A2	T21	MS1	Male	11.3	Threonine	2.07597e+06
HTP0238A3	T21	MS2	Male	41.5	Histidine	2.28946e+06
HTP0238A3	T21	MS2	Male	41.5	Threonine	2.10741e+06
HTP0241A2	T21	MS3	Female	17.9	Histidine	1.86163e+06
HTP0241A2	T21	MS3	Female	17.9	Threonine	1.82288e+06
HTP0242B3	Control	D21	Female	20.3	Histidine	2.00148e+06
HTP0242B3	Control	D21	Female	20.3	Threonine	1.85544e+06
HTP0243A3	T21	MS3	Female	15.1	Histidine	1.52146e+06
HTP0243A3	T21	MS3	Female	15.1	Threonine	1.59886e+06
HTP0247A2	T21	MS3	Male	22.5	Histidine	3.09229e+06
HTP0247A2	T21	MS3	Male	22.5	Threonine	1.87602e+06
HTP0249A2	T21	MS2	Female	34	Histidine	1.55258e+06
HTP0249A2	T21	MS2	Female	34	Threonine	1.63154e+06
HTP0251A2	T21	MS3	Female	34.3	Histidine	1.80368e+06
HTP0251A2	T21	MS3	Female	34.3	Threonine	2.14511e+06
HTP0254A2	T21	MS2	Male	33.8	Histidine	1.37279e+06
HTP0254A2	T21	MS2	Male	33.8	Threonine	1.17458e+06
HTP0259A2	T21	MS3	Female	32.6	Histidine	1.51639e+06
HTP0259A2	T21	MS3	Female	32.6	Threonine	1.14432e+06
HTP0261A2	T21	MS1	Male	22.9	Histidine	2.46461e+06
HTP0261A2	T21	MS1	Male	22.9	Threonine	2.71836e+06
HTP0262A2	T21	MS3	Female	14.3	Histidine	3.57342e+06
HTP0262A2	T21	MS3	Female	14.3	Threonine	2.88751e+06
HTP0263A2	T21	MS2	Female	12.4	Histidine	1.71028e+06
HTP0263A2	T21	MS2	Female	12.4	Threonine	1.83151e+06
HTP0277A3	T21	MS1	Female	37.2	Histidine	2.01414e+06
HTP0277A3	T21	MS1	Female	37.2	Threonine	1.22105e+06
HTP0288B	Control	D21	Male	9.2	Histidine	2.4612e+06
HTP0288B	Control	D21	Male	9.2	Threonine	1.19946e+06
HTP0289B	Control	D21	Male	7.1	Histidine	2.43415e+06
HTP0289B	Control	D21	Male	7.1	Threonine	2.09382e+06
HTP0290B	Control	D21	Female	43.3	Histidine	3.83662e+06
HTP0290B	Control	D21	Female	43.3	Threonine	3.19059e+06
HTP0293A	T21	MS3	Male	6.2	Histidine	2.78872e+06
HTP0293A	T21	MS3	Male	6.2	Threonine	2.57024e+06
HTP0294B	Control	D21	Male	4.2	Histidine	2.07784e+06
HTP0294B	Control	D21	Male	4.2	Threonine	1.24646e+06
HTP0295A	T21	MS3	Male	51.2	Histidine	1.39368e+06
HTP0295A	T21	MS3	Male	51.2	Threonine	1.32852e+06
HTP0296A	T21	MS3	Male	55.1	Histidine	1.36559e+06
HTP0296A	T21	MS3	Male	55.1	Threonine	1.0787e+06
HTP0298A	T21	MS1	Female	25.8	Histidine	1.60505e+06
HTP0298A	T21	MS1	Female	25.8	Threonine	1.21486e+06
HTP0300A	T21	MS1	Female	30.8	Histidine	1.57149e+06
HTP0300A	T21	MS1	Female	30.8	Threonine	1.29588e+06
HTP0301A3	T21	MS2	Female	24	Histidine	2.26941e+06
HTP0301A3	T21	MS2	Female	24	Threonine	2.39955e+06
HTP0306A	T21	MS3	Male	23.2	Histidine	1.41954e+06
HTP0306A	T21	MS3	Male	23.2	Threonine	1.25935e+06
HTP0310A	T21	MS2	Male	10.8	Histidine	2.74405e+06
HTP0310A	T21	MS2	Male	10.8	Threonine	2.28559e+06
HTP0312A2	T21	MS1	Female	35.7	Histidine	1.65029e+06
HTP0312A2	T21	MS1	Female	35.7	Threonine	1.754e+06
HTP0316B	Control	D21	Female	29.6	Histidine	2.07733e+06
HTP0316B	Control	D21	Female	29.6	Threonine	2.35579e+06
HTP0318A3	T21	MS1	Male	30.5	Histidine	2.80867e+06
HTP0318A3	T21	MS1	Male	30.5	Threonine	2.78984e+06
HTP0320A2	T21	MS3	Female	33.7	Histidine	3.1373e+06
HTP0320A2	T21	MS3	Female	33.7	Threonine	3.04463e+06
HTP0321A	T21	MS3	Female	14	Histidine	1.45015e+06
HTP0321A	T21	MS3	Female	14	Threonine	2.17256e+06
HTP0322B	Control	D21	Male	29	Histidine	2.94939e+06
HTP0322B	Control	D21	Male	29	Threonine	3.82168e+06
HTP0323A	T21	MS3	Male	3.8	Histidine	2.11406e+06
HTP0323A	T21	MS3	Male	3.8	Threonine	2.04923e+06
HTP0324A2	T21	MS1	Male	22	Histidine	1.8643e+06
HTP0324A2	T21	MS1	Male	22	Threonine	1.43601e+06
HTP0325A	T21	MS3	Male	13.4	Histidine	2.15837e+06
HTP0325A	T21	MS3	Male	13.4	Threonine	1.4029e+06
HTP0326A	T21	MS2	Female	30.2	Histidine	1.9274e+06
HTP0326A	T21	MS2	Female	30.2	Threonine	2.13553e+06
HTP0327A	T21	MS1	Male	6.5	Histidine	1.70705e+06
HTP0327A	T21	MS1	Male	6.5	Threonine	1.76889e+06
HTP0328A	T21	MS2	Female	41.2	Histidine	1.90553e+06
HTP0328A	T21	MS2	Female	41.2	Threonine	1.85767e+06
HTP0329A2	T21	MS3	Female	19.5	Histidine	1.76396e+06
HTP0329A2	T21	MS3	Female	19.5	Threonine	1.76014e+06
HTP0330A	T21	MS1	Male	6.1	Histidine	2.03499e+06
HTP0330A	T21	MS1	Male	6.1	Threonine	2.38158e+06
HTP0331A	T21	MS3	Male	23.1	Histidine	1.20285e+06
HTP0331A	T21	MS3	Male	23.1	Threonine	1.01912e+06
HTP0332A	T21	MS2	Male	24.4	Histidine	1.7383e+06
HTP0332A	T21	MS2	Male	24.4	Threonine	1.65383e+06
HTP0333A2	T21	MS3	Female	30.3	Histidine	1.82918e+06
HTP0333A2	T21	MS3	Female	30.3	Threonine	2.22183e+06
HTP0334A2	T21	MS1	Male	44.1	Histidine	1.71077e+06
HTP0334A2	T21	MS1	Male	44.1	Threonine	1.52692e+06
HTP0335A2	T21	MS2	Female	57.6	Histidine	1.31207e+06
HTP0335A2	T21	MS2	Female	57.6	Threonine	1.33208e+06
HTP0336A	T21	MS1	Female	8.7	Histidine	1.3656e+06
HTP0336A	T21	MS1	Female	8.7	Threonine	1.09279e+06
HTP0337A	T21	MS3	Male	22.2	Histidine	1.8104e+06
HTP0337A	T21	MS3	Male	22.2	Threonine	1.25293e+06
HTP0338B	Control	D21	Male	27.5	Histidine	5.9595e+06
HTP0338B	Control	D21	Male	27.5	Threonine	5.44869e+06
HTP0339A	T21	MS1	Male	16.1	Histidine	1.35843e+06
HTP0339A	T21	MS1	Male	16.1	Threonine	991479
HTP0340A	T21	MS3	Female	18.6	Histidine	2.17464e+06
HTP0340A	T21	MS3	Female	18.6	Threonine	1.43697e+06
HTP0341A	T21	MS1	Male	2.6	Histidine	2.57637e+06
HTP0341A	T21	MS1	Male	2.6	Threonine	1.94944e+06
HTP0342A	T21	MS1	Female	13.6	Histidine	2.00567e+06
HTP0342A	T21	MS1	Female	13.6	Threonine	4.32097e+06
HTP0343B	Control	D21	Male	46.2	Histidine	1.72772e+06
HTP0343B	Control	D21	Male	46.2	Threonine	1.21091e+06
HTP0345A	T21	MS3	Female	52.7	Histidine	1.70201e+06
HTP0345A	T21	MS3	Female	52.7	Threonine	914823
HTP0346B	Control	D21	Female	37.1	Histidine	2.19813e+06
HTP0346B	Control	D21	Female	37.1	Threonine	2.29966e+06
HTP0347B	Control	D21	Female	14	Histidine	1.87939e+06
HTP0347B	Control	D21	Female	14	Threonine	1.49543e+06
HTP0348A	T21	MS2	Female	17.2	Histidine	1.95185e+06
HTP0348A	T21	MS2	Female	17.2	Threonine	1.22168e+06
HTP0349B	Control	D21	Female	10	Histidine	1.50913e+06
HTP0349B	Control	D21	Female	10	Threonine	2.29649e+06
HTP0351A	T21	MS2	Male	27	Histidine	1.47745e+06
HTP0351A	T21	MS2	Male	27	Threonine	1.14558e+06
HTP0352B	Control	D21	Male	43.2	Histidine	2.02126e+06
HTP0352B	Control	D21	Male	43.2	Threonine	2.46959e+06
HTP0354A	T21	MS1	Male	6	Histidine	2.73199e+06
HTP0354A	T21	MS1	Male	6	Threonine	2.66255e+06
HTP0355B	Control	D21	Male	12.3	Histidine	2.96911e+06
HTP0355B	Control	D21	Male	12.3	Threonine	3.52868e+06
HTP0357A	T21	MS1	Male	3.8	Histidine	2.15771e+06
HTP0357A	T21	MS1	Male	3.8	Threonine	1.66109e+06
HTP0361B2	Control	D21	Male	11.5	Histidine	2.03592e+06
HTP0361B2	Control	D21	Male	11.5	Threonine	2.38065e+06
HTP0364A	T21	MS3	Male	13.7	Histidine	2.04231e+06
HTP0364A	T21	MS3	Male	13.7	Threonine	1.55544e+06
HTP0367A	T21	MS1	Male	13.6	Histidine	2.33172e+06
HTP0367A	T21	MS1	Male	13.6	Threonine	1.79862e+06
HTP0368A	T21	MS1	Male	15.2	Histidine	3.27521e+06
HTP0368A	T21	MS1	Male	15.2	Threonine	2.17655e+06
HTP0370A	T21	MS1	Male	20.2	Histidine	1.61788e+06
HTP0370A	T21	MS1	Male	20.2	Threonine	1.49599e+06
HTP0373A	T21	MS1	Male	56.7	Histidine	2.58881e+06
HTP0373A	T21	MS1	Male	56.7	Threonine	2.48658e+06
HTP0374A	T21	MS2	Male	25.5	Histidine	2.0106e+06
HTP0374A	T21	MS2	Male	25.5	Threonine	1.8896e+06
HTP0375A	T21	MS1	Female	10.9	Histidine	2.39379e+06
HTP0375A	T21	MS1	Female	10.9	Threonine	1.91756e+06
HTP0376B	Control	D21	Female	24	Histidine	6.51612e+06
HTP0376B	Control	D21	Female	24	Threonine	2.15012e+06
HTP0378A	T21	MS3	Female	31.4	Histidine	1.09761e+06
HTP0378A	T21	MS3	Female	31.4	Threonine	1.08817e+06
HTP0379A	T21	MS1	Female	35.4	Histidine	1.98959e+06
HTP0379A	T21	MS1	Female	35.4	Threonine	2.14159e+06
HTP0380A	T21	MS2	Male	25.8	Histidine	2.40708e+06
HTP0380A	T21	MS2	Male	25.8	Threonine	1.94216e+06
HTP0381A	T21	MS2	Male	25.4	Histidine	2.59789e+06
HTP0381A	T21	MS2	Male	25.4	Threonine	2.20173e+06
HTP0382A	T21	MS3	Male	39.5	Histidine	2.09381e+06
HTP0382A	T21	MS3	Male	39.5	Threonine	2.37218e+06
HTP0384A	T21	MS3	Female	27.8	Histidine	1.7492e+06
HTP0384A	T21	MS3	Female	27.8	Threonine	1.91307e+06
HTP0385A	T21	MS3	Male	25.6	Histidine	2.08443e+06
HTP0385A	T21	MS3	Male	25.6	Threonine	2.70935e+06
HTP0386A	T21	MS2	Male	6.8	Histidine	1.81074e+06
HTP0386A	T21	MS2	Male	6.8	Threonine	1.53161e+06
HTP0387A	T21	MS1	Female	33.3	Histidine	2.28105e+06
HTP0387A	T21	MS1	Female	33.3	Threonine	1.80853e+06
HTP0388A	T21	MS1	Female	37.5	Histidine	1.20308e+06
HTP0388A	T21	MS1	Female	37.5	Threonine	1.29347e+06
HTP0389A	T21	MS1	Female	20.1	Histidine	1.83545e+06
HTP0389A	T21	MS1	Female	20.1	Threonine	2.06831e+06
HTP0390A	T21	MS3	Female	15.5	Histidine	3.02802e+06
HTP0390A	T21	MS3	Female	15.5	Threonine	1.83199e+06
HTP0391A	T21	MS1	Male	26.8	Histidine	1.65059e+06
HTP0391A	T21	MS1	Male	26.8	Threonine	1.87002e+06
HTP0392A	T21	MS3	Male	32.4	Histidine	1.88508e+06
HTP0392A	T21	MS3	Male	32.4	Threonine	1.54376e+06
HTP0393A	T21	MS2	Female	39.8	Histidine	1.87556e+06
HTP0393A	T21	MS2	Female	39.8	Threonine	1.51346e+06
HTP0394A	T21	MS2	Female	23.6	Histidine	1.52981e+06
HTP0394A	T21	MS2	Female	23.6	Threonine	1.58583e+06
HTP0395A	T21	MS2	Male	35.2	Histidine	2.31332e+06
HTP0395A	T21	MS2	Male	35.2	Threonine	2.50447e+06
HTP0396A	T21	MS3	Male	15.9	Histidine	1.44378e+06
HTP0396A	T21	MS3	Male	15.9	Threonine	1.53038e+06
HTP0397A	T21	MS1	Male	38.7	Histidine	1.81975e+06
HTP0397A	T21	MS1	Male	38.7	Threonine	1.88742e+06
HTP0398A	T21	MS2	Female	17.5	Histidine	2.20864e+06
HTP0398A	T21	MS2	Female	17.5	Threonine	1.96047e+06
HTP0399A2	T21	MS3	Male	33.1	Histidine	1.5283e+06
HTP0399A2	T21	MS3	Male	33.1	Threonine	1.19396e+06
HTP0400A	T21	MS1	Male	14.9	Histidine	2.07365e+06
HTP0400A	T21	MS1	Male	14.9	Threonine	1.3076e+06
HTP0401A	T21	MS3	Female	34.6	Histidine	1.67775e+06
HTP0401A	T21	MS3	Female	34.6	Threonine	1.81085e+06
HTP0402A	T21	MS1	Male	35.9	Histidine	2.03483e+06
HTP0402A	T21	MS1	Male	35.9	Threonine	2.62855e+06
HTP0403A	T21	MS3	Male	13.4	Histidine	2.16977e+06
HTP0403A	T21	MS3	Male	13.4	Threonine	1.24636e+06
HTP0404A	T21	MS3	Female	12.5	Histidine	1.81875e+06
HTP0404A	T21	MS3	Female	12.5	Threonine	930758
HTP0405A	T21	MS3	Male	26.1	Histidine	2.02654e+06
HTP0405A	T21	MS3	Male	26.1	Threonine	1.52576e+06
HTP0406A	T21	MS2	Female	9.2	Histidine	1.94731e+06
HTP0406A	T21	MS2	Female	9.2	Threonine	1.90463e+06
HTP0407A	T21	MS3	Male	43.5	Histidine	1.65419e+06
HTP0407A	T21	MS3	Male	43.5	Threonine	1.15048e+06
HTP0408A	T21	MS1	Male	40.6	Histidine	1.48407e+06
HTP0408A	T21	MS1	Male	40.6	Threonine	2.15577e+06
HTP0409A	T21	MS2	Female	21.2	Histidine	1.67091e+06
HTP0409A	T21	MS2	Female	21.2	Threonine	1.30606e+06
HTP0410A	T21	MS2	Male	24	Histidine	2.30897e+06
HTP0410A	T21	MS2	Male	24	Threonine	1.47178e+06
HTP0411A	T21	MS3	Female	18.7	Histidine	2.12694e+06
HTP0411A	T21	MS3	Female	18.7	Threonine	2.11173e+06
HTP0412A	T21	MS3	Male	20.7	Histidine	1.96021e+06
HTP0412A	T21	MS3	Male	20.7	Threonine	2.14723e+06
HTP0413A	T21	MS2	Female	22.5	Histidine	2.29772e+06
HTP0413A	T21	MS2	Female	22.5	Threonine	1.76958e+06
HTP0414A	T21	MS3	Female	21.8	Histidine	1.74432e+06
HTP0414A	T21	MS3	Female	21.8	Threonine	944067
HTP0415A	T21	MS3	Female	8.3	Histidine	3.47208e+06
HTP0415A	T21	MS3	Female	8.3	Threonine	3.60791e+06
HTP0418A	T21	MS1	Male	3.8	Histidine	1.99007e+06
HTP0418A	T21	MS1	Male	3.8	Threonine	1.07286e+06
HTP0419A	T21	MS1	Male	20.8	Histidine	2.36845e+06
HTP0419A	T21	MS1	Male	20.8	Threonine	1.38367e+06
HTP0420A	T21	MS1	Male	6.4	Histidine	2.18971e+06
HTP0420A	T21	MS1	Male	6.4	Threonine	1.3905e+06
HTP0421A	T21	MS3	Male	13.7	Histidine	2.37574e+06
HTP0421A	T21	MS3	Male	13.7	Threonine	2.20929e+06
HTP0423A	T21	MS2	Male	23.9	Histidine	2.35843e+06
HTP0423A	T21	MS2	Male	23.9	Threonine	1.88745e+06
HTP0424A	T21	MS2	Female	4	Histidine	2.27871e+06
HTP0424A	T21	MS2	Female	4	Threonine	1.72348e+06
HTP0425A	T21	MS2	Male	19.1	Histidine	2.14312e+06
HTP0425A	T21	MS2	Male	19.1	Threonine	893805
HTP0426A	T21	MS3	Male	17.5	Histidine	1.63437e+06
HTP0426A	T21	MS3	Male	17.5	Threonine	867916
HTP0428A	T21	MS2	Male	27.5	Histidine	1.24965e+06
HTP0428A	T21	MS2	Male	27.5	Threonine	1.1194e+06
HTP0429B	Control	D21	Female	11.5	Histidine	2.56014e+06
HTP0429B	Control	D21	Female	11.5	Threonine	2.17202e+06
HTP0430A	T21	MS2	Male	13.9	Histidine	1.92828e+06
HTP0430A	T21	MS2	Male	13.9	Threonine	1.58898e+06
HTP0431A2	T21	MS2	Female	20.9	Histidine	2.46664e+06
HTP0431A2	T21	MS2	Female	20.9	Threonine	2.71838e+06
HTP0434A	T21	MS3	Female	25.9	Histidine	1.50349e+06
HTP0434A	T21	MS3	Female	25.9	Threonine	1.35391e+06
HTP0435A2	T21	MS1	Male	36.2	Histidine	1.753e+06
HTP0435A2	T21	MS1	Male	36.2	Threonine	1.15516e+06
HTP0436A	T21	MS3	Female	32.8	Histidine	1.87596e+06
HTP0436A	T21	MS3	Female	32.8	Threonine	1.01942e+06
HTP0437A	T21	MS2	Male	24.9	Histidine	2.01942e+06
HTP0437A	T21	MS2	Male	24.9	Threonine	1.69006e+06
HTP0438A	T21	MS1	Female	19.9	Histidine	2.96357e+06
HTP0438A	T21	MS1	Female	19.9	Threonine	2.28162e+06
HTP0439A2	T21	MS3	Male	40.8	Histidine	1.18711e+06
HTP0439A2	T21	MS3	Male	40.8	Threonine	1.14684e+06
HTP0440A	T21	MS2	Male	20.9	Histidine	1.20844e+06
HTP0440A	T21	MS2	Male	20.9	Threonine	844111
HTP0442A2	T21	MS1	Female	9.5	Histidine	2.60174e+06
HTP0442A2	T21	MS1	Female	9.5	Threonine	1.54287e+06
HTP0443A2	T21	MS3	Male	17.9	Histidine	1.80383e+06
HTP0443A2	T21	MS3	Male	17.9	Threonine	1.38256e+06
HTP0444B2	Control	D21	Female	9.9	Histidine	2.94352e+06
HTP0444B2	Control	D21	Female	9.9	Threonine	2.1166e+06
HTP0445A	T21	MS2	Female	38.8	Histidine	1.7706e+06
HTP0445A	T21	MS2	Female	38.8	Threonine	1.27372e+06
HTP0446A	T21	MS1	Female	31.7	Histidine	1.70854e+06
HTP0446A	T21	MS1	Female	31.7	Threonine	957972
HTP0447B2	Control	D21	Female	16.5	Histidine	2.99418e+06
HTP0447B2	Control	D21	Female	16.5	Threonine	1.09187e+06
HTP0448A	T21	MS2	Male	21.5	Histidine	2.18998e+06
HTP0448A	T21	MS2	Male	21.5	Threonine	1.40823e+06
HTP0449A	T21	MS2	Male	20.8	Histidine	1.85804e+06
HTP0449A	T21	MS2	Male	20.8	Threonine	2.34993e+06
HTP0450A	T21	MS1	Male	15.4	Histidine	2.33909e+06
HTP0450A	T21	MS1	Male	15.4	Threonine	1.64262e+06
HTP0451A	T21	MS1	Male	32.5	Histidine	1.65885e+06
HTP0451A	T21	MS1	Male	32.5	Threonine	1.79421e+06
HTP0452A	T21	MS2	Female	16.6	Histidine	1.84772e+06
HTP0452A	T21	MS2	Female	16.6	Threonine	2.21681e+06
HTP0454A	T21	MS3	Male	21.7	Histidine	2.53272e+06
HTP0454A	T21	MS3	Male	21.7	Threonine	2.04736e+06
HTP0455B	Control	D21	Female	7.3	Histidine	2.16589e+06
HTP0455B	Control	D21	Female	7.3	Threonine	2.25372e+06
HTP0456A	T21	MS2	Male	7.3	Histidine	1.99514e+06
HTP0456A	T21	MS2	Male	7.3	Threonine	1.74309e+06
HTP0457B	Control	D21	Female	7.3	Histidine	1.28188e+06
HTP0457B	Control	D21	Female	7.3	Threonine	1.64625e+06
HTP0458A	T21	MS3	Male	20	Histidine	2.16867e+06
HTP0458A	T21	MS3	Male	20	Threonine	1.70507e+06
HTP0459A	T21	MS1	Male	13.7	Histidine	2.10159e+06
HTP0459A	T21	MS1	Male	13.7	Threonine	2.00254e+06
HTP0460A	T21	MS1	Male	20.3	Histidine	2.11343e+06
HTP0460A	T21	MS1	Male	20.3	Threonine	1.92743e+06
HTP0461A	T21	MS1	Female	12.5	Histidine	2.69604e+06
HTP0461A	T21	MS1	Female	12.5	Threonine	2.2021e+06
HTP0462A	T21	MS1	Male	38.6	Histidine	2.10968e+06
HTP0462A	T21	MS1	Male	38.6	Threonine	1.63145e+06
HTP0463A	T21	MS1	Female	28.3	Histidine	2.73743e+06
HTP0463A	T21	MS1	Female	28.3	Threonine	2.30658e+06
HTP0464A	T21	MS3	Male	22.7	Histidine	1.3964e+06
HTP0464A	T21	MS3	Male	22.7	Threonine	1.27493e+06
HTP0465A	T21	MS3	Female	6.8	Histidine	1.44672e+06
HTP0465A	T21	MS3	Female	6.8	Threonine	1.30825e+06
HTP0466B	Control	D21	Female	10.9	Histidine	2.65743e+06
HTP0466B	Control	D21	Female	10.9	Threonine	1.758e+06
HTP0467A	T21	MS2	Female	32.5	Histidine	1.05571e+06
HTP0467A	T21	MS2	Female	32.5	Threonine	673317
HTP0468A2	T21	MS2	Male	29.7	Histidine	1.97685e+06
HTP0468A2	T21	MS2	Male	29.7	Threonine	1.99094e+06
HTP0469A	T21	MS2	Female	16.7	Histidine	1.33484e+06
HTP0469A	T21	MS2	Female	16.7	Threonine	875474
HTP0471A	T21	MS1	Female	9	Histidine	2.15552e+06
HTP0471A	T21	MS1	Female	9	Threonine	1.94898e+06
HTP0473A	T21	MS1	Male	17.1	Histidine	2.37056e+06
HTP0473A	T21	MS1	Male	17.1	Threonine	2.0778e+06
HTP0475A	T21	MS1	Female	22	Histidine	1.9764e+06
HTP0475A	T21	MS1	Female	22	Threonine	1.38689e+06
HTP0476A	T21	MS2	Female	11.1	Histidine	2.2813e+06
HTP0476A	T21	MS2	Female	11.1	Threonine	1.46443e+06
HTP0477A	T21	MS1	Male	3.4	Histidine	2.56194e+06
HTP0477A	T21	MS1	Male	3.4	Threonine	1.94927e+06
HTP0478A	T21	MS1	Female	40.3	Histidine	2.57866e+06
HTP0478A	T21	MS1	Female	40.3	Threonine	4.34963e+06
HTP0479A	T21	MS1	Male	3.7	Histidine	2.43681e+06
HTP0479A	T21	MS1	Male	3.7	Threonine	2.35204e+06
HTP0480A	T21	MS1	Female	21.9	Histidine	1.94569e+06
HTP0480A	T21	MS1	Female	21.9	Threonine	1.074e+06
HTP0482A	T21	MS2	Male	19.3	Histidine	2.35989e+06
HTP0482A	T21	MS2	Male	19.3	Threonine	1.77069e+06
HTP0484A	T21	MS3	Male	5.6	Histidine	1.15643e+06
HTP0484A	T21	MS3	Male	5.6	Threonine	543060
HTP0485A	T21	MS2	Female	5.7	Histidine	2.26647e+06
HTP0485A	T21	MS2	Female	5.7	Threonine	2.33726e+06
HTP0487A	T21	MS2	Male	4.6	Histidine	2.32425e+06
HTP0487A	T21	MS2	Male	4.6	Threonine	1.38834e+06
HTP0488A	T21	MS1	Male	5.4	Histidine	2.59602e+06
HTP0488A	T21	MS1	Male	5.4	Threonine	2.94415e+06
HTP0491A	T21	MS1	Male	6.5	Histidine	2.27492e+06
HTP0491A	T21	MS1	Male	6.5	Threonine	1.92203e+06
HTP0492B	Control	D21	Male	4.8	Histidine	3.06411e+06
HTP0492B	Control	D21	Male	4.8	Threonine	2.54532e+06
HTP0493B	Control	D21	Male	8.7	Histidine	3.63469e+06
HTP0493B	Control	D21	Male	8.7	Threonine	2.60071e+06
HTP0494A	T21	MS2	Female	7.1	Histidine	3.37891e+06
HTP0494A	T21	MS2	Female	7.1	Threonine	2.34313e+06
HTP0495B	Control	D21	Female	4.5	Histidine	1.81119e+06
HTP0495B	Control	D21	Female	4.5	Threonine	1.50216e+06
HTP0497B	Control	D21	Male	54.4	Histidine	2.55804e+06
HTP0497B	Control	D21	Male	54.4	Threonine	1.65684e+06
HTP0498B	Control	D21	Male	11.9	Histidine	3.05043e+06
HTP0498B	Control	D21	Male	11.9	Threonine	2.81631e+06
HTP0501A	T21	MS3	Male	4	Histidine	1.55841e+06
HTP0501A	T21	MS3	Male	4	Threonine	1.39917e+06
HTP0502B	Control	D21	Male	27.1	Histidine	2.63035e+06
HTP0502B	Control	D21	Male	27.1	Threonine	2.01078e+06
HTP0506B	Control	D21	Male	31.2	Histidine	1.84183e+06
HTP0506B	Control	D21	Male	31.2	Threonine	1.71793e+06
HTP0507A	T21	MS3	Male	8.2	Histidine	2.0415e+06
HTP0507A	T21	MS3	Male	8.2	Threonine	2.13132e+06
HTP0508B2	Control	D21	Male	29.9	Histidine	2.01905e+06
HTP0508B2	Control	D21	Male	29.9	Threonine	1.31178e+06
HTP0510A	T21	MS1	Female	23	Histidine	2.438e+06
HTP0510A	T21	MS1	Female	23	Threonine	2.14212e+06
HTP0512A	T21	MS3	Male	30	Histidine	1.65248e+06
HTP0512A	T21	MS3	Male	30	Threonine	1.33452e+06
HTP0515A	T21	MS3	Male	13.1	Histidine	2.31274e+06
HTP0515A	T21	MS3	Male	13.1	Threonine	2.19102e+06
HTP0516A	T21	MS1	Male	39.1	Histidine	1.88475e+06
HTP0516A	T21	MS1	Male	39.1	Threonine	1.55964e+06
HTP0517A	T21	MS2	Male	2.7	Histidine	1.7787e+06
HTP0517A	T21	MS2	Male	2.7	Threonine	1.4529e+06
HTP0519A	T21	MS1	Male	2	Histidine	1.68128e+06
HTP0519A	T21	MS1	Male	2	Threonine	1.74396e+06
HTP0523B	Control	D21	Female	23.3	Histidine	2.18213e+06
HTP0523B	Control	D21	Female	23.3	Threonine	1.47932e+06
HTP0524B	Control	D21	Male	24.5	Histidine	2.50561e+06
HTP0524B	Control	D21	Male	24.5	Threonine	3.62206e+06
HTP0525A	T21	MS1	Female	34.2	Histidine	1.33949e+06
HTP0525A	T21	MS1	Female	34.2	Threonine	1.30565e+06
HTP0527B	Control	D21	Male	7.4	Histidine	2.39629e+06
HTP0527B	Control	D21	Male	7.4	Threonine	1.27202e+06
HTP0530A	T21	MS3	Female	39.6	Histidine	1.88452e+06
HTP0530A	T21	MS3	Female	39.6	Threonine	1.00011e+06
HTP0531A	T21	MS3	Female	3.5	Histidine	1.67027e+06
HTP0531A	T21	MS3	Female	3.5	Threonine	1.09631e+06
HTP0534A	T21	MS1	Male	36.9	Histidine	2.13576e+06
HTP0534A	T21	MS1	Male	36.9	Threonine	1.22976e+06
HTP0535A	T21	MS3	Male	23.6	Histidine	1.41816e+06
HTP0535A	T21	MS3	Male	23.6	Threonine	1.07215e+06
HTP0537A	T21	MS2	Female	51.9	Histidine	1.82172e+06
HTP0537A	T21	MS2	Female	51.9	Threonine	1.02697e+06
HTP0538A	T21	MS3	Male	28.4	Histidine	2.08187e+06
HTP0538A	T21	MS3	Male	28.4	Threonine	1.66611e+06
HTP0539A	T21	MS2	Female	42.8	Histidine	2.01615e+06
HTP0539A	T21	MS2	Female	42.8	Threonine	1.84787e+06
HTP0540A	T21	MS1	Female	14.5	Histidine	3.0905e+06
HTP0540A	T21	MS1	Female	14.5	Threonine	2.4943e+06
HTP0541A	T21	MS2	Male	29.7	Histidine	5.1958e+06
HTP0541A	T21	MS2	Male	29.7	Threonine	3.88367e+06
HTP0542A	T21	MS2	Male	27.8	Histidine	2.29065e+06
HTP0542A	T21	MS2	Male	27.8	Threonine	2.50931e+06
HTP0543A	T21	MS2	Male	36.9	Histidine	2.00037e+06
HTP0543A	T21	MS2	Male	36.9	Threonine	1.75004e+06
HTP0544A	T21	MS2	Male	38.1	Histidine	2.06926e+06
HTP0544A	T21	MS2	Male	38.1	Threonine	2.07362e+06
HTP0545A	T21	MS1	Male	18.1	Histidine	1.21703e+06
HTP0545A	T21	MS1	Male	18.1	Threonine	870084
HTP0546A	T21	MS2	Female	51.4	Histidine	1.63947e+06
HTP0546A	T21	MS2	Female	51.4	Threonine	2.52522e+06
HTP0547A	T21	MS2	Female	26	Histidine	1.20949e+06
HTP0547A	T21	MS2	Female	26	Threonine	1.05756e+06
HTP0548A	T21	MS3	Female	46.2	Histidine	1.95539e+06
HTP0548A	T21	MS3	Female	46.2	Threonine	1.35744e+06
HTP0549A	T21	MS3	Female	20.6	Histidine	771800
HTP0549A	T21	MS3	Female	20.6	Threonine	558055
HTP0550A	T21	MS1	Female	15.2	Histidine	1.8442e+06
HTP0550A	T21	MS1	Female	15.2	Threonine	1.23132e+06
HTP0551B	Control	D21	Female	18	Histidine	3.41671e+06
HTP0551B	Control	D21	Female	18	Threonine	2.89422e+06
HTP0552A	T21	MS2	Male	17	Histidine	1.7206e+06
HTP0552A	T21	MS2	Male	17	Threonine	1.05803e+06
HTP0553A	T21	MS2	Female	18.2	Histidine	1.80943e+06
HTP0553A	T21	MS2	Female	18.2	Threonine	2.22306e+06
HTP0554A	T21	MS2	Male	23.1	Histidine	1.97087e+06
HTP0554A	T21	MS2	Male	23.1	Threonine	1.4646e+06
HTP0555B	Control	D21	Female	47.3	Histidine	2.25004e+06
HTP0555B	Control	D21	Female	47.3	Threonine	2.21544e+06
HTP0556A	T21	MS2	Male	28.3	Histidine	983100
HTP0556A	T21	MS2	Male	28.3	Threonine	1.15183e+06
HTP0557B	Control	D21	Female	40.1	Histidine	2.06041e+06
HTP0557B	Control	D21	Female	40.1	Threonine	1.03834e+06
HTP0559B	Control	D21	Male	10.8	Histidine	2.09182e+06
HTP0559B	Control	D21	Male	10.8	Threonine	1.77351e+06
HTP0560A	T21	MS2	Male	50.1	Histidine	2.36484e+06
HTP0560A	T21	MS2	Male	50.1	Threonine	3.07211e+06
HTP0561A	T21	MS3	Male	13.7	Histidine	954746
HTP0561A	T21	MS3	Male	13.7	Threonine	806963
HTP0563A	T21	MS2	Female	8.7	Histidine	1.42136e+06
HTP0563A	T21	MS2	Female	8.7	Threonine	1.15854e+06
HTP0564A	T21	MS1	Male	14.2	Histidine	2.37939e+06
HTP0564A	T21	MS1	Male	14.2	Threonine	1.53238e+06
HTP0565A	T21	MS2	Male	22.5	Histidine	1.32163e+06
HTP0565A	T21	MS2	Male	22.5	Threonine	881846
HTP0566A	T21	MS2	Male	13.7	Histidine	1.22106e+06
HTP0566A	T21	MS2	Male	13.7	Threonine	1.21733e+06
HTP0567B	Control	D21	Female	23	Histidine	2.33724e+06
HTP0567B	Control	D21	Female	23	Threonine	1.93333e+06
HTP0568A	T21	MS2	Male	28.3	Histidine	1.80533e+06
HTP0568A	T21	MS2	Male	28.3	Threonine	1.26166e+06
HTP0569A	T21	MS2	Male	22.9	Histidine	1.67493e+06
HTP0569A	T21	MS2	Male	22.9	Threonine	1.01126e+06
HTP0570A	T21	MS3	Male	38.8	Histidine	1.62876e+06
HTP0570A	T21	MS3	Male	38.8	Threonine	1.59089e+06
HTP0571A	T21	MS3	Male	13.1	Histidine	1.95449e+06
HTP0571A	T21	MS3	Male	13.1	Threonine	1.77185e+06
HTP0572A	T21	MS3	Male	24.4	Histidine	1.3466e+06
HTP0572A	T21	MS3	Male	24.4	Threonine	855420
HTP0573B	Control	D21	Male	19.1	Histidine	1.66086e+06
HTP0573B	Control	D21	Male	19.1	Threonine	1.32179e+06
HTP0574A	T21	MS3	Male	42.4	Histidine	1.37204e+06
HTP0574A	T21	MS3	Male	42.4	Threonine	1.70357e+06
HTP0575A	T21	MS2	Female	17.2	Histidine	1.90909e+06
HTP0575A	T21	MS2	Female	17.2	Threonine	1.72533e+06
HTP0576B	Control	D21	Female	11.2	Histidine	1.79561e+06
HTP0576B	Control	D21	Female	11.2	Threonine	1.67959e+06
HTP0577A	T21	MS2	Female	28.4	Histidine	1.39959e+06
HTP0577A	T21	MS2	Female	28.4	Threonine	1.24769e+06
HTP0578A	T21	MS1	Male	25.7	Histidine	1.94777e+06
HTP0578A	T21	MS1	Male	25.7	Threonine	1.76867e+06
HTP0580A	T21	MS1	Female	31.8	Histidine	1.67075e+06
HTP0580A	T21	MS1	Female	31.8	Threonine	1.34436e+06
HTP0581A	T21	MS2	Male	30.6	Histidine	2.3351e+06
HTP0581A	T21	MS2	Male	30.6	Threonine	1.60398e+06
HTP0582B	Control	D21	Female	33.1	Histidine	1.28251e+06
HTP0582B	Control	D21	Female	33.1	Threonine	1.61331e+06
HTP0583A	T21	MS1	Female	6.2	Histidine	2.11131e+06
HTP0583A	T21	MS1	Female	6.2	Threonine	1.40602e+06
HTP0584A	T21	MS2	Male	29.3	Histidine	1.39019e+06
HTP0584A	T21	MS2	Male	29.3	Threonine	836465
HTP0585A	T21	MS3	Female	16.5	Histidine	1.48457e+06
HTP0585A	T21	MS3	Female	16.5	Threonine	1.03779e+06
HTP0586A	T21	MS3	Male	31.9	Histidine	708147
HTP0586A	T21	MS3	Male	31.9	Threonine	1.45297e+06
HTP0587A	T21	MS2	Male	4.3	Histidine	3.14085e+06
HTP0587A	T21	MS2	Male	4.3	Threonine	3.34432e+06
HTP0588A	T21	MS1	Female	19.2	Histidine	1.50705e+06
HTP0588A	T21	MS1	Female	19.2	Threonine	1.91607e+06
HTP0589A	T21	MS3	Female	19	Histidine	1.20324e+06
HTP0589A	T21	MS3	Female	19	Threonine	809670
HTP0590A	T21	MS3	Male	16.8	Histidine	1.85229e+06
HTP0590A	T21	MS3	Male	16.8	Threonine	1.69287e+06
HTP0591A	T21	MS2	Male	31.9	Histidine	1.54974e+06
HTP0591A	T21	MS2	Male	31.9	Threonine	1.31289e+06
HTP0592A	T21	MS2	Female	14.5	Histidine	2.24121e+06
HTP0592A	T21	MS2	Female	14.5	Threonine	1.99749e+06
HTP0593A	T21	MS2	Male	11.7	Histidine	2.34201e+06
HTP0593A	T21	MS2	Male	11.7	Threonine	2.17744e+06
HTP0594A	T21	MS1	Male	30.1	Histidine	2.2014e+06
HTP0594A	T21	MS1	Male	30.1	Threonine	1.68316e+06
HTP0595B	Control	D21	Female	34.3	Histidine	3.04464e+06
HTP0595B	Control	D21	Female	34.3	Threonine	2.59019e+06
HTP0596A	T21	MS2	Female	28.3	Histidine	1.48852e+06
HTP0596A	T21	MS2	Female	28.3	Threonine	1.40528e+06
HTP0597A	T21	MS2	Female	12.5	Histidine	2.95083e+06
HTP0597A	T21	MS2	Female	12.5	Threonine	3.53787e+06
HTP0598A	T21	MS3	Female	18	Histidine	1.07268e+06
HTP0598A	T21	MS3	Female	18	Threonine	577602
HTP0599A	T21	MS3	Female	36.6	Histidine	1.93905e+06
HTP0599A	T21	MS3	Female	36.6	Threonine	1.53633e+06
HTP0600A	T21	MS3	Male	10.8	Histidine	2.65572e+06
HTP0600A	T21	MS3	Male	10.8	Threonine	1.42212e+06
HTP0602A	T21	MS3	Female	13.5	Histidine	1.84844e+06
HTP0602A	T21	MS3	Female	13.5	Threonine	1.76405e+06
HTP0603A	T21	MS1	Female	12.7	Histidine	2.57955e+06
HTP0603A	T21	MS1	Female	12.7	Threonine	1.53221e+06
HTP0604A	T21	MS3	Female	26.6	Histidine	2.47781e+06
HTP0604A	T21	MS3	Female	26.6	Threonine	1.99517e+06
HTP0605A	T21	MS3	Male	17.5	Histidine	1.62215e+06
HTP0605A	T21	MS3	Male	17.5	Threonine	1.49063e+06
HTP0607A	T21	MS2	Male	23.9	Histidine	2.38672e+06
HTP0607A	T21	MS2	Male	23.9	Threonine	1.8986e+06
HTP0608A	T21	MS1	Female	32.5	Histidine	2.48413e+06
HTP0608A	T21	MS1	Female	32.5	Threonine	2.0809e+06
HTP0609A	T21	MS1	Female	4	Histidine	1.83887e+06
HTP0609A	T21	MS1	Female	4	Threonine	2.0278e+06
HTP0610A	T21	MS3	Female	17	Histidine	1.30826e+06
HTP0610A	T21	MS3	Female	17	Threonine	659900
HTP0611A	T21	MS1	Female	23.9	Histidine	1.73927e+06
HTP0611A	T21	MS1	Female	23.9	Threonine	2.24471e+06
HTP0612A	T21	MS1	Male	11.4	Histidine	2.09037e+06
HTP0612A	T21	MS1	Male	11.4	Threonine	1.67079e+06
HTP0613A	T21	MS3	Female	10.3	Histidine	2.13392e+06
HTP0613A	T21	MS3	Female	10.3	Threonine	1.83562e+06
HTP0615B	Control	D21	Male	9.2	Histidine	2.54207e+06
HTP0615B	Control	D21	Male	9.2	Threonine	3.43601e+06
HTP0616A	T21	MS3	Male	19	Histidine	2.33927e+06
HTP0616A	T21	MS3	Male	19	Threonine	1.62964e+06
HTP0617A	T21	MS3	Male	30.5	Histidine	1.91302e+06
HTP0617A	T21	MS3	Male	30.5	Threonine	1.1375e+06
HTP0618A	T21	MS3	Female	37	Histidine	1.83222e+06
HTP0618A	T21	MS3	Female	37	Threonine	1.7384e+06
HTP0619A	T21	MS3	Female	37	Histidine	1.28415e+06
HTP0619A	T21	MS3	Female	37	Threonine	1.12942e+06
HTP0620A	T21	MS3	Female	19.6	Histidine	3.53455e+06
HTP0620A	T21	MS3	Female	19.6	Threonine	2.90981e+06
HTP0621A	T21	MS2	Female	21.4	Histidine	1.71063e+06
HTP0621A	T21	MS2	Female	21.4	Threonine	1.91437e+06
HTP0622A	T21	MS2	Female	26	Histidine	1.61128e+06
HTP0622A	T21	MS2	Female	26	Threonine	1.67144e+06
HTP0623A	T21	MS2	Female	28.1	Histidine	1.69809e+06
HTP0623A	T21	MS2	Female	28.1	Threonine	2.15661e+06
HTP0624A	T21	MS2	Female	28.1	Histidine	1.72083e+06
HTP0624A	T21	MS2	Female	28.1	Threonine	1.71422e+06
HTP0625A	T21	MS1	Male	40.1	Histidine	1.88976e+06
HTP0625A	T21	MS1	Male	40.1	Threonine	1.32829e+06
HTP0626A	T21	MS2	Male	14.2	Histidine	2.5664e+06
HTP0626A	T21	MS2	Male	14.2	Threonine	2.44649e+06
HTP0627A	T21	MS3	Female	21.1	Histidine	1.31092e+06
HTP0627A	T21	MS3	Female	21.1	Threonine	1.26e+06
HTP0628B	Control	D21	Female	4.8	Histidine	3.29576e+06
HTP0628B	Control	D21	Female	4.8	Threonine	2.6635e+06
HTP0629A	T21	MS1	Female	7	Histidine	3.62855e+06
HTP0629A	T21	MS1	Female	7	Threonine	3.17841e+06
HTP0630A	T21	MS2	Male	39.9	Histidine	1.66898e+06
HTP0630A	T21	MS2	Male	39.9	Threonine	1.68999e+06
HTP0631A	T21	MS1	Female	33	Histidine	3.2187e+06
HTP0631A	T21	MS1	Female	33	Threonine	2.88158e+06
HTP0632A	T21	MS2	Female	26.4	Histidine	1.91614e+06
HTP0632A	T21	MS2	Female	26.4	Threonine	2.13986e+06
HTP0633A	T21	MS1	Male	33.1	Histidine	2.07491e+06
HTP0633A	T21	MS1	Male	33.1	Threonine	2.21248e+06
HTP0634A	T21	MS2	Male	20.4	Histidine	2.20019e+06
HTP0634A	T21	MS2	Male	20.4	Threonine	1.53113e+06
HTP0637A	T21	MS3	Female	20.1	Histidine	1.72106e+06
HTP0637A	T21	MS3	Female	20.1	Threonine	1.18385e+06
HTP0638A	T21	MS3	Female	32.7	Histidine	1.86288e+06
HTP0638A	T21	MS3	Female	32.7	Threonine	1.65088e+06
HTP0639A	T21	MS1	Male	27.3	Histidine	1.61389e+06
HTP0639A	T21	MS1	Male	27.3	Threonine	1.88435e+06
HTP0641A	T21	MS1	Male	46.6	Histidine	1.80466e+06
HTP0641A	T21	MS1	Male	46.6	Threonine	1.6737e+06
HTP0642A	T21	MS3	Female	25.2	Histidine	1.91364e+06
HTP0642A	T21	MS3	Female	25.2	Threonine	1.51888e+06
HTP0643A	T21	MS3	Male	29.7	Histidine	1.55205e+06
HTP0643A	T21	MS3	Male	29.7	Threonine	1.94686e+06
HTP0644A	T21	MS3	Male	28.7	Histidine	1.91225e+06
HTP0644A	T21	MS3	Male	28.7	Threonine	1.80169e+06
HTP0645A	T21	MS1	Male	28.4	Histidine	2.14399e+06
HTP0645A	T21	MS1	Male	28.4	Threonine	2.57067e+06
HTP0646A	T21	MS3	Male	17.1	Histidine	2.16229e+06
HTP0646A	T21	MS3	Male	17.1	Threonine	1.64257e+06
HTP0647A	T21	MS1	Male	7	Histidine	1.6543e+06
HTP0647A	T21	MS1	Male	7	Threonine	2.94528e+06
HTP0648B	Control	D21	Male	11.9	Histidine	2.20939e+06
HTP0648B	Control	D21	Male	11.9	Threonine	2.69005e+06
HTP0649B	Control	D21	Female	44.6	Histidine	1.42829e+06
HTP0649B	Control	D21	Female	44.6	Threonine	1.32574e+06
HTP0650A	T21	MS1	Female	45.7	Histidine	2.28488e+06
HTP0650A	T21	MS1	Female	45.7	Threonine	1.78262e+06
HTP0651A	T21	MS3	Male	31.2	Histidine	1.44221e+06
HTP0651A	T21	MS3	Male	31.2	Threonine	1.11767e+06
HTP0652A	T21	MS1	Female	35.1	Histidine	1.78187e+06
HTP0652A	T21	MS1	Female	35.1	Threonine	1.13716e+06
HTP0653B	Control	D21	Male	13.9	Histidine	2.46223e+06
HTP0653B	Control	D21	Male	13.9	Threonine	1.37301e+06
HTP0654A	T21	MS1	Female	26.9	Histidine	1.33044e+06
HTP0654A	T21	MS1	Female	26.9	Threonine	1.5208e+06
HTP0655B	Control	D21	Male	15.8	Histidine	2.75765e+06
HTP0655B	Control	D21	Male	15.8	Threonine	2.11574e+06
HTP0657A	T21	MS3	Male	16.9	Histidine	1.88855e+06
HTP0657A	T21	MS3	Male	16.9	Threonine	1.41902e+06
HTP0658A	T21	MS1	Male	15.3	Histidine	1.52393e+06
HTP0658A	T21	MS1	Male	15.3	Threonine	1.15382e+06
HTP0659A	T21	MS1	Female	36.5	Histidine	1.42297e+06
HTP0659A	T21	MS1	Female	36.5	Threonine	1.11112e+06
HTP0660A	T21	MS1	Male	13	Histidine	2.14567e+06
HTP0660A	T21	MS1	Male	13	Threonine	1.71474e+06
HTP0661A	T21	MS1	Male	28.4	Histidine	1.63693e+06
HTP0661A	T21	MS1	Male	28.4	Threonine	1.46687e+06
HTP0662A	T21	MS1	Female	26.1	Histidine	1.785e+06
HTP0662A	T21	MS1	Female	26.1	Threonine	1.82865e+06
HTP0663A	T21	MS3	Female	20.5	Histidine	1.21222e+06
HTP0663A	T21	MS3	Female	20.5	Threonine	1.19724e+06
HTP0664A	T21	MS2	Female	29.4	Histidine	2.40401e+06
HTP0664A	T21	MS2	Female	29.4	Threonine	2.22026e+06
HTP0665A	T21	MS1	Female	23.4	Histidine	1.74865e+06
HTP0665A	T21	MS1	Female	23.4	Threonine	670722
HTP0666A	T21	MS3	Male	17.4	Histidine	1.9449e+06
HTP0666A	T21	MS3	Male	17.4	Threonine	1.58839e+06
HTP0667A	T21	MS2	Male	24.1	Histidine	2.24771e+06
HTP0667A	T21	MS2	Male	24.1	Threonine	1.68477e+06
HTP0668A	T21	MS1	Female	29.7	Histidine	1.89587e+06
HTP0668A	T21	MS1	Female	29.7	Threonine	1.46869e+06
HTP0669B	Control	D21	Female	14.6	Histidine	1.8357e+06
HTP0669B	Control	D21	Female	14.6	Threonine	1.97412e+06
HTP0672A	T21	MS1	Male	17.2	Histidine	2.13623e+06
HTP0672A	T21	MS1	Male	17.2	Threonine	1.81616e+06
HTP0676A	T21	MS1	Female	19.3	Histidine	1.82651e+06
HTP0676A	T21	MS1	Female	19.3	Threonine	1.81783e+06
HTP0706A	T21	MS3	Female	22.8	Histidine	1.90742e+06
HTP0706A	T21	MS3	Female	22.8	Threonine	1.43054e+06
HTP0708A	T21	MS1	Male	17	Histidine	2.19733e+06
HTP0708A	T21	MS1	Male	17	Threonine	1.66988e+06

## Sheet: 6C
SampleID	Karyotype	subtype	Sex	Age	Analyte	relative_abundance
HTP0001B2	Control	D21	Female	25.8	Alanine	6.70737e+06
HTP0001B2	Control	D21	Female	25.8	Arginine	2.45698e+06
HTP0001B2	Control	D21	Female	25.8	Asparagine	658893
HTP0001B2	Control	D21	Female	25.8	Aspartate	642432
HTP0001B2	Control	D21	Female	25.8	Cysteine	19927.5
HTP0001B2	Control	D21	Female	25.8	Glutamate	413530
HTP0001B2	Control	D21	Female	25.8	Glutamine	8.59394e+06
HTP0001B2	Control	D21	Female	25.8	Glycine	1.55679e+06
HTP0001B2	Control	D21	Female	25.8	Histidine	2.338e+06
HTP0001B2	Control	D21	Female	25.8	Leucine/isoleucine	2.24824e+07
HTP0001B2	Control	D21	Female	25.8	Lysine	4.41812e+06
HTP0001B2	Control	D21	Female	25.8	Methionine	2.23832e+06
HTP0001B2	Control	D21	Female	25.8	Phenylalanine	2.64034e+07
HTP0001B2	Control	D21	Female	25.8	Proline	6.19785e+06
HTP0001B2	Control	D21	Female	25.8	Serine	1.02486e+06
HTP0001B2	Control	D21	Female	25.8	Threonine	2.79382e+06
HTP0001B2	Control	D21	Female	25.8	Tryptophan	2.01515e+07
HTP0001B2	Control	D21	Female	25.8	Tyrosine	1.05351e+07
HTP0001B2	Control	D21	Female	25.8	Valine	2.12676e+07
HTP0005A3	T21	MS1	Male	36.5	Alanine	6.36012e+06
HTP0005A3	T21	MS1	Male	36.5	Arginine	2.40695e+06
HTP0005A3	T21	MS1	Male	36.5	Asparagine	561028
HTP0005A3	T21	MS1	Male	36.5	Aspartate	443981
HTP0005A3	T21	MS1	Male	36.5	Cysteine	59570.1
HTP0005A3	T21	MS1	Male	36.5	Glutamate	468223
HTP0005A3	T21	MS1	Male	36.5	Glutamine	8.70296e+06
HTP0005A3	T21	MS1	Male	36.5	Glycine	1.67385e+06
HTP0005A3	T21	MS1	Male	36.5	Histidine	1.79596e+06
HTP0005A3	T21	MS1	Male	36.5	Leucine/isoleucine	4.06118e+07
HTP0005A3	T21	MS1	Male	36.5	Lysine	5.02675e+06
HTP0005A3	T21	MS1	Male	36.5	Methionine	3.75614e+06
HTP0005A3	T21	MS1	Male	36.5	Phenylalanine	3.50218e+07
HTP0005A3	T21	MS1	Male	36.5	Proline	1.14899e+07
HTP0005A3	T21	MS1	Male	36.5	Serine	554784
HTP0005A3	T21	MS1	Male	36.5	Threonine	1.79808e+06
HTP0005A3	T21	MS1	Male	36.5	Tryptophan	1.56988e+07
HTP0005A3	T21	MS1	Male	36.5	Tyrosine	1.64482e+07
HTP0005A3	T21	MS1	Male	36.5	Valine	1.91823e+07
HTP0012A2	T21	MS1	Female	44	Alanine	9.14887e+06
HTP0012A2	T21	MS1	Female	44	Arginine	3.66728e+06
HTP0012A2	T21	MS1	Female	44	Asparagine	546389
HTP0012A2	T21	MS1	Female	44	Aspartate	387709
HTP0012A2	T21	MS1	Female	44	Cysteine	64069.4
HTP0012A2	T21	MS1	Female	44	Glutamate	242566
HTP0012A2	T21	MS1	Female	44	Glutamine	9.83107e+06
HTP0012A2	T21	MS1	Female	44	Glycine	2.61118e+06
HTP0012A2	T21	MS1	Female	44	Histidine	1.78765e+06
HTP0012A2	T21	MS1	Female	44	Leucine/isoleucine	4.26089e+07
HTP0012A2	T21	MS1	Female	44	Lysine	6.44887e+06
HTP0012A2	T21	MS1	Female	44	Methionine	6.3562e+06
HTP0012A2	T21	MS1	Female	44	Phenylalanine	3.84785e+07
HTP0012A2	T21	MS1	Female	44	Proline	1.745e+07
HTP0012A2	T21	MS1	Female	44	Serine	961530
HTP0012A2	T21	MS1	Female	44	Threonine	2.47752e+06
HTP0012A2	T21	MS1	Female	44	Tryptophan	2.08092e+07
HTP0012A2	T21	MS1	Female	44	Tyrosine	1.82897e+07
HTP0012A2	T21	MS1	Female	44	Valine	2.77028e+07
HTP0015A4	T21	MS2	Male	31.2	Alanine	4.50342e+06
HTP0015A4	T21	MS2	Male	31.2	Arginine	800660
HTP0015A4	T21	MS2	Male	31.2	Asparagine	224163
HTP0015A4	T21	MS2	Male	31.2	Aspartate	357055
HTP0015A4	T21	MS2	Male	31.2	Cysteine	31136.2
HTP0015A4	T21	MS2	Male	31.2	Glutamate	980750
HTP0015A4	T21	MS2	Male	31.2	Glutamine	4.19835e+06
HTP0015A4	T21	MS2	Male	31.2	Glycine	1.16604e+06
HTP0015A4	T21	MS2	Male	31.2	Histidine	1.16309e+06
HTP0015A4	T21	MS2	Male	31.2	Leucine/isoleucine	2.12528e+07
HTP0015A4	T21	MS2	Male	31.2	Lysine	3.04824e+06
HTP0015A4	T21	MS2	Male	31.2	Methionine	2.51237e+06
HTP0015A4	T21	MS2	Male	31.2	Phenylalanine	2.92897e+07
HTP0015A4	T21	MS2	Male	31.2	Proline	1.106e+07
HTP0015A4	T21	MS2	Male	31.2	Serine	420944
HTP0015A4	T21	MS2	Male	31.2	Threonine	836519
HTP0015A4	T21	MS2	Male	31.2	Tryptophan	1.50487e+07
HTP0015A4	T21	MS2	Male	31.2	Tyrosine	1.07853e+07
HTP0015A4	T21	MS2	Male	31.2	Valine	2.15454e+07
HTP0017A4	T21	MS3	Female	23.6	Alanine	5.65879e+06
HTP0017A4	T21	MS3	Female	23.6	Arginine	1.24772e+06
HTP0017A4	T21	MS3	Female	23.6	Asparagine	355663
HTP0017A4	T21	MS3	Female	23.6	Aspartate	671938
HTP0017A4	T21	MS3	Female	23.6	Cysteine	31636.2
HTP0017A4	T21	MS3	Female	23.6	Glutamate	192362
HTP0017A4	T21	MS3	Female	23.6	Glutamine	7.33028e+06
HTP0017A4	T21	MS3	Female	23.6	Glycine	1.18047e+06
HTP0017A4	T21	MS3	Female	23.6	Histidine	1.80959e+06
HTP0017A4	T21	MS3	Female	23.6	Leucine/isoleucine	3.7385e+07
HTP0017A4	T21	MS3	Female	23.6	Lysine	2.75865e+06
HTP0017A4	T21	MS3	Female	23.6	Methionine	2.52351e+06
HTP0017A4	T21	MS3	Female	23.6	Phenylalanine	4.00716e+07
HTP0017A4	T21	MS3	Female	23.6	Proline	9.88442e+06
HTP0017A4	T21	MS3	Female	23.6	Serine	663443
HTP0017A4	T21	MS3	Female	23.6	Threonine	1.21298e+06
HTP0017A4	T21	MS3	Female	23.6	Tryptophan	1.69407e+07
HTP0017A4	T21	MS3	Female	23.6	Tyrosine	1.03896e+07
HTP0017A4	T21	MS3	Female	23.6	Valine	2.34056e+07
HTP0018B3	Control	D21	Female	57	Alanine	6.49468e+06
HTP0018B3	Control	D21	Female	57	Arginine	1.66747e+06
HTP0018B3	Control	D21	Female	57	Asparagine	521249
HTP0018B3	Control	D21	Female	57	Aspartate	642286
HTP0018B3	Control	D21	Female	57	Cysteine	27602
HTP0018B3	Control	D21	Female	57	Glutamate	340739
HTP0018B3	Control	D21	Female	57	Glutamine	1.34858e+07
HTP0018B3	Control	D21	Female	57	Glycine	2.16262e+06
HTP0018B3	Control	D21	Female	57	Histidine	2.00493e+06
HTP0018B3	Control	D21	Female	57	Leucine/isoleucine	3.06476e+07
HTP0018B3	Control	D21	Female	57	Lysine	4.08911e+06
HTP0018B3	Control	D21	Female	57	Methionine	2.61084e+06
HTP0018B3	Control	D21	Female	57	Phenylalanine	2.55846e+07
HTP0018B3	Control	D21	Female	57	Proline	6.70356e+06
HTP0018B3	Control	D21	Female	57	Serine	1.21477e+06
HTP0018B3	Control	D21	Female	57	Threonine	2.49067e+06
HTP0018B3	Control	D21	Female	57	Tryptophan	1.7741e+07
HTP0018B3	Control	D21	Female	57	Tyrosine	9.69005e+06
HTP0018B3	Control	D21	Female	57	Valine	1.52662e+07
HTP0019B2	Control	D21	Female	56.9	Alanine	6.68707e+06
HTP0019B2	Control	D21	Female	56.9	Arginine	1.64084e+06
HTP0019B2	Control	D21	Female	56.9	Asparagine	564529
HTP0019B2	Control	D21	Female	56.9	Aspartate	477328
HTP0019B2	Control	D21	Female	56.9	Cysteine	28572.7
HTP0019B2	Control	D21	Female	56.9	Glutamate	431761
HTP0019B2	Control	D21	Female	56.9	Glutamine	9.02995e+06
HTP0019B2	Control	D21	Female	56.9	Glycine	1.60601e+06
HTP0019B2	Control	D21	Female	56.9	Histidine	2.01112e+06
HTP0019B2	Control	D21	Female	56.9	Leucine/isoleucine	3.77045e+07
HTP0019B2	Control	D21	Female	56.9	Lysine	4.79989e+06
HTP0019B2	Control	D21	Female	56.9	Methionine	2.76838e+06
HTP0019B2	Control	D21	Female	56.9	Phenylalanine	3.86335e+07
HTP0019B2	Control	D21	Female	56.9	Proline	6.02579e+06
HTP0019B2	Control	D21	Female	56.9	Serine	1.23752e+06
HTP0019B2	Control	D21	Female	56.9	Threonine	3.01153e+06
HTP0019B2	Control	D21	Female	56.9	Tryptophan	2.53742e+07
HTP0019B2	Control	D21	Female	56.9	Tyrosine	1.54493e+07
HTP0019B2	Control	D21	Female	56.9	Valine	1.90822e+07
HTP0022B2	Control	D21	Female	43.2	Alanine	6.55628e+06
HTP0022B2	Control	D21	Female	43.2	Arginine	1.86605e+06
HTP0022B2	Control	D21	Female	43.2	Asparagine	445564
HTP0022B2	Control	D21	Female	43.2	Aspartate	422908
HTP0022B2	Control	D21	Female	43.2	Cysteine	42373.9
HTP0022B2	Control	D21	Female	43.2	Glutamate	267603
HTP0022B2	Control	D21	Female	43.2	Glutamine	6.96141e+06
HTP0022B2	Control	D21	Female	43.2	Glycine	1.67397e+06
HTP0022B2	Control	D21	Female	43.2	Histidine	1.51462e+06
HTP0022B2	Control	D21	Female	43.2	Leucine/isoleucine	3.28079e+07
HTP0022B2	Control	D21	Female	43.2	Lysine	4.29538e+06
HTP0022B2	Control	D21	Female	43.2	Methionine	2.39001e+06
HTP0022B2	Control	D21	Female	43.2	Phenylalanine	3.28997e+07
HTP0022B2	Control	D21	Female	43.2	Proline	9.13948e+06
HTP0022B2	Control	D21	Female	43.2	Serine	845888
HTP0022B2	Control	D21	Female	43.2	Threonine	1.80067e+06
HTP0022B2	Control	D21	Female	43.2	Tryptophan	1.63728e+07
HTP0022B2	Control	D21	Female	43.2	Tyrosine	1.93067e+07
HTP0022B2	Control	D21	Female	43.2	Valine	2.5509e+07
HTP0023A2	T21	MS2	Female	36.2	Alanine	9.31178e+06
HTP0023A2	T21	MS2	Female	36.2	Arginine	2.55592e+06
HTP0023A2	T21	MS2	Female	36.2	Asparagine	426805
HTP0023A2	T21	MS2	Female	36.2	Aspartate	395983
HTP0023A2	T21	MS2	Female	36.2	Cysteine	67705.4
HTP0023A2	T21	MS2	Female	36.2	Glutamate	800422
HTP0023A2	T21	MS2	Female	36.2	Glutamine	6.4121e+06
HTP0023A2	T21	MS2	Female	36.2	Glycine	1.62569e+06
HTP0023A2	T21	MS2	Female	36.2	Histidine	1.50851e+06
HTP0023A2	T21	MS2	Female	36.2	Leucine/isoleucine	4.34476e+07
HTP0023A2	T21	MS2	Female	36.2	Lysine	5.23597e+06
HTP0023A2	T21	MS2	Female	36.2	Methionine	4.4684e+06
HTP0023A2	T21	MS2	Female	36.2	Phenylalanine	3.70344e+07
HTP0023A2	T21	MS2	Female	36.2	Proline	1.21404e+07
HTP0023A2	T21	MS2	Female	36.2	Serine	645240
HTP0023A2	T21	MS2	Female	36.2	Threonine	1.36655e+06
HTP0023A2	T21	MS2	Female	36.2	Tryptophan	1.84302e+07
HTP0023A2	T21	MS2	Female	36.2	Tyrosine	1.45052e+07
HTP0023A2	T21	MS2	Female	36.2	Valine	2.59167e+07
HTP0025A3	T21	MS2	Female	25.7	Alanine	8.64254e+06
HTP0025A3	T21	MS2	Female	25.7	Arginine	2.03485e+06
HTP0025A3	T21	MS2	Female	25.7	Asparagine	646447
HTP0025A3	T21	MS2	Female	25.7	Aspartate	364155
HTP0025A3	T21	MS2	Female	25.7	Cysteine	43053.6
HTP0025A3	T21	MS2	Female	25.7	Glutamate	574230
HTP0025A3	T21	MS2	Female	25.7	Glutamine	8.89646e+06
HTP0025A3	T21	MS2	Female	25.7	Glycine	1.98655e+06
HTP0025A3	T21	MS2	Female	25.7	Histidine	2.04557e+06
HTP0025A3	T21	MS2	Female	25.7	Leucine/isoleucine	3.99907e+07
HTP0025A3	T21	MS2	Female	25.7	Lysine	5.9013e+06
HTP0025A3	T21	MS2	Female	25.7	Methionine	4.13915e+06
HTP0025A3	T21	MS2	Female	25.7	Phenylalanine	3.55489e+07
HTP0025A3	T21	MS2	Female	25.7	Proline	1.06291e+07
HTP0025A3	T21	MS2	Female	25.7	Serine	775345
HTP0025A3	T21	MS2	Female	25.7	Threonine	2.4019e+06
HTP0025A3	T21	MS2	Female	25.7	Tryptophan	1.91583e+07
HTP0025A3	T21	MS2	Female	25.7	Tyrosine	1.25875e+07
HTP0025A3	T21	MS2	Female	25.7	Valine	2.53554e+07
HTP0026B2	Control	D21	Female	55.6	Alanine	4.27444e+06
HTP0026B2	Control	D21	Female	55.6	Arginine	1.62056e+06
HTP0026B2	Control	D21	Female	55.6	Asparagine	299348
HTP0026B2	Control	D21	Female	55.6	Aspartate	234910
HTP0026B2	Control	D21	Female	55.6	Cysteine	38009.8
HTP0026B2	Control	D21	Female	55.6	Glutamate	257551
HTP0026B2	Control	D21	Female	55.6	Glutamine	4.8499e+06
HTP0026B2	Control	D21	Female	55.6	Glycine	996011
HTP0026B2	Control	D21	Female	55.6	Histidine	1.33153e+06
HTP0026B2	Control	D21	Female	55.6	Leucine/isoleucine	3.69046e+07
HTP0026B2	Control	D21	Female	55.6	Lysine	4.00267e+06
HTP0026B2	Control	D21	Female	55.6	Methionine	4.8687e+06
HTP0026B2	Control	D21	Female	55.6	Phenylalanine	2.53884e+07
HTP0026B2	Control	D21	Female	55.6	Proline	1.01286e+07
HTP0026B2	Control	D21	Female	55.6	Serine	605819
HTP0026B2	Control	D21	Female	55.6	Threonine	1.29266e+06
HTP0026B2	Control	D21	Female	55.6	Tryptophan	1.79318e+07
HTP0026B2	Control	D21	Female	55.6	Tyrosine	1.7926e+07
HTP0026B2	Control	D21	Female	55.6	Valine	2.20481e+07
HTP0034B3	Control	D21	Female	25.1	Alanine	7.41307e+06
HTP0034B3	Control	D21	Female	25.1	Arginine	1.05673e+06
HTP0034B3	Control	D21	Female	25.1	Asparagine	409806
HTP0034B3	Control	D21	Female	25.1	Aspartate	312360
HTP0034B3	Control	D21	Female	25.1	Cysteine	34002
HTP0034B3	Control	D21	Female	25.1	Glutamate	776967
HTP0034B3	Control	D21	Female	25.1	Glutamine	9.25286e+06
HTP0034B3	Control	D21	Female	25.1	Glycine	1.94982e+06
HTP0034B3	Control	D21	Female	25.1	Histidine	1.9668e+06
HTP0034B3	Control	D21	Female	25.1	Leucine/isoleucine	3.05398e+07
HTP0034B3	Control	D21	Female	25.1	Lysine	3.67517e+06
HTP0034B3	Control	D21	Female	25.1	Methionine	2.13362e+06
HTP0034B3	Control	D21	Female	25.1	Phenylalanine	3.88925e+07
HTP0034B3	Control	D21	Female	25.1	Proline	7.80366e+06
HTP0034B3	Control	D21	Female	25.1	Serine	1.33431e+06
HTP0034B3	Control	D21	Female	25.1	Threonine	1.51811e+06
HTP0034B3	Control	D21	Female	25.1	Tryptophan	2.24565e+07
HTP0034B3	Control	D21	Female	25.1	Tyrosine	8.53269e+06
HTP0034B3	Control	D21	Female	25.1	Valine	1.61594e+07
HTP0035B3	Control	D21	Female	28.6	Alanine	4.60471e+06
HTP0035B3	Control	D21	Female	28.6	Arginine	810800
HTP0035B3	Control	D21	Female	28.6	Asparagine	283561
HTP0035B3	Control	D21	Female	28.6	Aspartate	368042
HTP0035B3	Control	D21	Female	28.6	Cysteine	26283.4
HTP0035B3	Control	D21	Female	28.6	Glutamate	449813
HTP0035B3	Control	D21	Female	28.6	Glutamine	4.94679e+06
HTP0035B3	Control	D21	Female	28.6	Glycine	1.26778e+06
HTP0035B3	Control	D21	Female	28.6	Histidine	1.43036e+06
HTP0035B3	Control	D21	Female	28.6	Leucine/isoleucine	2.5016e+07
HTP0035B3	Control	D21	Female	28.6	Lysine	2.50725e+06
HTP0035B3	Control	D21	Female	28.6	Methionine	1.95925e+06
HTP0035B3	Control	D21	Female	28.6	Phenylalanine	2.10517e+07
HTP0035B3	Control	D21	Female	28.6	Proline	4.84914e+06
HTP0035B3	Control	D21	Female	28.6	Serine	520862
HTP0035B3	Control	D21	Female	28.6	Threonine	1.25786e+06
HTP0035B3	Control	D21	Female	28.6	Tryptophan	1.47172e+07
HTP0035B3	Control	D21	Female	28.6	Tyrosine	1.04001e+07
HTP0035B3	Control	D21	Female	28.6	Valine	1.89731e+07
HTP0036A2	T21	MS1	Female	32.1	Alanine	7.3238e+06
HTP0036A2	T21	MS1	Female	32.1	Arginine	3.48363e+06
HTP0036A2	T21	MS1	Female	32.1	Asparagine	500328
HTP0036A2	T21	MS1	Female	32.1	Aspartate	328064
HTP0036A2	T21	MS1	Female	32.1	Cysteine	25631.2
HTP0036A2	T21	MS1	Female	32.1	Glutamate	539417
HTP0036A2	T21	MS1	Female	32.1	Glutamine	9.99362e+06
HTP0036A2	T21	MS1	Female	32.1	Glycine	1.601e+06
HTP0036A2	T21	MS1	Female	32.1	Histidine	2.01989e+06
HTP0036A2	T21	MS1	Female	32.1	Leucine/isoleucine	6.34331e+07
HTP0036A2	T21	MS1	Female	32.1	Lysine	6.56082e+06
HTP0036A2	T21	MS1	Female	32.1	Methionine	4.54334e+06
HTP0036A2	T21	MS1	Female	32.1	Phenylalanine	3.49606e+07
HTP0036A2	T21	MS1	Female	32.1	Proline	1.45927e+07
HTP0036A2	T21	MS1	Female	32.1	Serine	648962
HTP0036A2	T21	MS1	Female	32.1	Threonine	2.01123e+06
HTP0036A2	T21	MS1	Female	32.1	Tryptophan	2.1704e+07
HTP0036A2	T21	MS1	Female	32.1	Tyrosine	1.59726e+07
HTP0036A2	T21	MS1	Female	32.1	Valine	3.27918e+07
HTP0040B3	Control	D21	Female	28.9	Alanine	3.57819e+06
HTP0040B3	Control	D21	Female	28.9	Arginine	524782
HTP0040B3	Control	D21	Female	28.9	Asparagine	285326
HTP0040B3	Control	D21	Female	28.9	Aspartate	438627
HTP0040B3	Control	D21	Female	28.9	Cysteine	23060.5
HTP0040B3	Control	D21	Female	28.9	Glutamate	394332
HTP0040B3	Control	D21	Female	28.9	Glutamine	4.90407e+06
HTP0040B3	Control	D21	Female	28.9	Glycine	1.18524e+06
HTP0040B3	Control	D21	Female	28.9	Histidine	1.54469e+06
HTP0040B3	Control	D21	Female	28.9	Leucine/isoleucine	2.12585e+07
HTP0040B3	Control	D21	Female	28.9	Lysine	2.3751e+06
HTP0040B3	Control	D21	Female	28.9	Methionine	1.76326e+06
HTP0040B3	Control	D21	Female	28.9	Phenylalanine	2.61893e+07
HTP0040B3	Control	D21	Female	28.9	Proline	4.57895e+06
HTP0040B3	Control	D21	Female	28.9	Serine	527207
HTP0040B3	Control	D21	Female	28.9	Threonine	1.28914e+06
HTP0040B3	Control	D21	Female	28.9	Tryptophan	1.71992e+07
HTP0040B3	Control	D21	Female	28.9	Tyrosine	7.98669e+06
HTP0040B3	Control	D21	Female	28.9	Valine	1.14554e+07
HTP0042B2	Control	D21	Male	36.2	Alanine	1.18314e+07
HTP0042B2	Control	D21	Male	36.2	Arginine	4.18558e+06
HTP0042B2	Control	D21	Male	36.2	Asparagine	671528
HTP0042B2	Control	D21	Male	36.2	Aspartate	675888
HTP0042B2	Control	D21	Male	36.2	Cysteine	57210.9
HTP0042B2	Control	D21	Male	36.2	Glutamate	1.29695e+06
HTP0042B2	Control	D21	Male	36.2	Glutamine	1.2331e+07
HTP0042B2	Control	D21	Male	36.2	Glycine	2.31759e+06
HTP0042B2	Control	D21	Male	36.2	Histidine	3.23849e+06
HTP0042B2	Control	D21	Male	36.2	Leucine/isoleucine	7.18332e+07
HTP0042B2	Control	D21	Male	36.2	Lysine	5.50223e+06
HTP0042B2	Control	D21	Male	36.2	Methionine	8.5906e+06
HTP0042B2	Control	D21	Male	36.2	Phenylalanine	6.14358e+07
HTP0042B2	Control	D21	Male	36.2	Proline	2.38806e+07
HTP0042B2	Control	D21	Male	36.2	Serine	1.03202e+06
HTP0042B2	Control	D21	Male	36.2	Threonine	3.28526e+06
HTP0042B2	Control	D21	Male	36.2	Tryptophan	3.77796e+07
HTP0042B2	Control	D21	Male	36.2	Tyrosine	3.55958e+07
HTP0042B2	Control	D21	Male	36.2	Valine	4.14582e+07
HTP0043B2	Control	D21	Male	38.2	Alanine	4.53111e+06
HTP0043B2	Control	D21	Male	38.2	Arginine	3.11983e+06
HTP0043B2	Control	D21	Male	38.2	Asparagine	610905
HTP0043B2	Control	D21	Male	38.2	Aspartate	997774
HTP0043B2	Control	D21	Male	38.2	Cysteine	37691.5
HTP0043B2	Control	D21	Male	38.2	Glutamate	346850
HTP0043B2	Control	D21	Male	38.2	Glutamine	1.34042e+07
HTP0043B2	Control	D21	Male	38.2	Glycine	1.88605e+06
HTP0043B2	Control	D21	Male	38.2	Histidine	2.16635e+06
HTP0043B2	Control	D21	Male	38.2	Leucine/isoleucine	4.01709e+07
HTP0043B2	Control	D21	Male	38.2	Lysine	3.44657e+06
HTP0043B2	Control	D21	Male	38.2	Methionine	2.85268e+06
HTP0043B2	Control	D21	Male	38.2	Phenylalanine	2.59193e+07
HTP0043B2	Control	D21	Male	38.2	Proline	5.91486e+06
HTP0043B2	Control	D21	Male	38.2	Serine	1.09247e+06
HTP0043B2	Control	D21	Male	38.2	Threonine	2.02617e+06
HTP0043B2	Control	D21	Male	38.2	Tryptophan	3.18533e+07
HTP0043B2	Control	D21	Male	38.2	Tyrosine	8.78711e+06
HTP0043B2	Control	D21	Male	38.2	Valine	2.50378e+07
HTP0044B2	Control	D21	Male	35.8	Alanine	4.98922e+06
HTP0044B2	Control	D21	Male	35.8	Arginine	1.7391e+06
HTP0044B2	Control	D21	Male	35.8	Asparagine	287643
HTP0044B2	Control	D21	Male	35.8	Aspartate	447521
HTP0044B2	Control	D21	Male	35.8	Cysteine	69838.5
HTP0044B2	Control	D21	Male	35.8	Glutamate	357427
HTP0044B2	Control	D21	Male	35.8	Glutamine	6.63933e+06
HTP0044B2	Control	D21	Male	35.8	Glycine	1.36713e+06
HTP0044B2	Control	D21	Male	35.8	Histidine	1.80686e+06
HTP0044B2	Control	D21	Male	35.8	Leucine/isoleucine	2.84737e+07
HTP0044B2	Control	D21	Male	35.8	Lysine	3.34842e+06
HTP0044B2	Control	D21	Male	35.8	Methionine	3.75669e+06
HTP0044B2	Control	D21	Male	35.8	Phenylalanine	2.42537e+07
HTP0044B2	Control	D21	Male	35.8	Proline	8.5057e+06
HTP0044B2	Control	D21	Male	35.8	Serine	566562
HTP0044B2	Control	D21	Male	35.8	Threonine	1.22363e+06
HTP0044B2	Control	D21	Male	35.8	Tryptophan	2.26503e+07
HTP0044B2	Control	D21	Male	35.8	Tyrosine	1.11192e+07
HTP0044B2	Control	D21	Male	35.8	Valine	2.16973e+07
HTP0047B2	Control	D21	Male	38.7	Alanine	8.79051e+06
HTP0047B2	Control	D21	Male	38.7	Arginine	1.97565e+06
HTP0047B2	Control	D21	Male	38.7	Asparagine	333650
HTP0047B2	Control	D21	Male	38.7	Aspartate	713969
HTP0047B2	Control	D21	Male	38.7	Cysteine	69954.1
HTP0047B2	Control	D21	Male	38.7	Glutamate	495302
HTP0047B2	Control	D21	Male	38.7	Glutamine	7.18531e+06
HTP0047B2	Control	D21	Male	38.7	Glycine	2.00324e+06
HTP0047B2	Control	D21	Male	38.7	Histidine	2.42133e+06
HTP0047B2	Control	D21	Male	38.7	Leucine/isoleucine	3.88041e+07
HTP0047B2	Control	D21	Male	38.7	Lysine	3.659e+06
HTP0047B2	Control	D21	Male	38.7	Methionine	4.33854e+06
HTP0047B2	Control	D21	Male	38.7	Phenylalanine	3.87086e+07
HTP0047B2	Control	D21	Male	38.7	Proline	1.51998e+07
HTP0047B2	Control	D21	Male	38.7	Serine	504389
HTP0047B2	Control	D21	Male	38.7	Threonine	1.75703e+06
HTP0047B2	Control	D21	Male	38.7	Tryptophan	2.80462e+07
HTP0047B2	Control	D21	Male	38.7	Tyrosine	1.49532e+07
HTP0047B2	Control	D21	Male	38.7	Valine	2.68477e+07
HTP0048B2	Control	D21	Female	39.4	Alanine	6.52086e+06
HTP0048B2	Control	D21	Female	39.4	Arginine	3.26096e+06
HTP0048B2	Control	D21	Female	39.4	Asparagine	316492
HTP0048B2	Control	D21	Female	39.4	Aspartate	462713
HTP0048B2	Control	D21	Female	39.4	Cysteine	31331
HTP0048B2	Control	D21	Female	39.4	Glutamate	238204
HTP0048B2	Control	D21	Female	39.4	Glutamine	7.19019e+06
HTP0048B2	Control	D21	Female	39.4	Glycine	2.0093e+06
HTP0048B2	Control	D21	Female	39.4	Histidine	2.95269e+06
HTP0048B2	Control	D21	Female	39.4	Leucine/isoleucine	3.24213e+07
HTP0048B2	Control	D21	Female	39.4	Lysine	4.82555e+06
HTP0048B2	Control	D21	Female	39.4	Methionine	4.05934e+06
HTP0048B2	Control	D21	Female	39.4	Phenylalanine	4.1902e+07
HTP0048B2	Control	D21	Female	39.4	Proline	1.08699e+07
HTP0048B2	Control	D21	Female	39.4	Serine	802447
HTP0048B2	Control	D21	Female	39.4	Threonine	2.10817e+06
HTP0048B2	Control	D21	Female	39.4	Tryptophan	2.16378e+07
HTP0048B2	Control	D21	Female	39.4	Tyrosine	2.23305e+07
HTP0048B2	Control	D21	Female	39.4	Valine	2.48235e+07
HTP0050A3	T21	MS3	Female	22.8	Alanine	3.93848e+06
HTP0050A3	T21	MS3	Female	22.8	Arginine	487065
HTP0050A3	T21	MS3	Female	22.8	Asparagine	301983
HTP0050A3	T21	MS3	Female	22.8	Aspartate	633740
HTP0050A3	T21	MS3	Female	22.8	Cysteine	18933.4
HTP0050A3	T21	MS3	Female	22.8	Glutamate	227494
HTP0050A3	T21	MS3	Female	22.8	Glutamine	6.00181e+06
HTP0050A3	T21	MS3	Female	22.8	Glycine	1.63682e+06
HTP0050A3	T21	MS3	Female	22.8	Histidine	1.70426e+06
HTP0050A3	T21	MS3	Female	22.8	Leucine/isoleucine	3.12948e+07
HTP0050A3	T21	MS3	Female	22.8	Lysine	2.88628e+06
HTP0050A3	T21	MS3	Female	22.8	Methionine	1.76362e+06
HTP0050A3	T21	MS3	Female	22.8	Phenylalanine	2.43028e+07
HTP0050A3	T21	MS3	Female	22.8	Proline	5.26183e+06
HTP0050A3	T21	MS3	Female	22.8	Serine	527196
HTP0050A3	T21	MS3	Female	22.8	Threonine	882812
HTP0050A3	T21	MS3	Female	22.8	Tryptophan	1.73533e+07
HTP0050A3	T21	MS3	Female	22.8	Tyrosine	9.88831e+06
HTP0050A3	T21	MS3	Female	22.8	Valine	1.83648e+07
HTP0052A2	T21	MS1	Female	29.9	Alanine	4.96396e+06
HTP0052A2	T21	MS1	Female	29.9	Arginine	1.22865e+06
HTP0052A2	T21	MS1	Female	29.9	Asparagine	454239
HTP0052A2	T21	MS1	Female	29.9	Aspartate	419581
HTP0052A2	T21	MS1	Female	29.9	Cysteine	62736
HTP0052A2	T21	MS1	Female	29.9	Glutamate	392205
HTP0052A2	T21	MS1	Female	29.9	Glutamine	6.04325e+06
HTP0052A2	T21	MS1	Female	29.9	Glycine	1.60289e+06
HTP0052A2	T21	MS1	Female	29.9	Histidine	1.51159e+06
HTP0052A2	T21	MS1	Female	29.9	Leucine/isoleucine	2.54397e+07
HTP0052A2	T21	MS1	Female	29.9	Lysine	3.9302e+06
HTP0052A2	T21	MS1	Female	29.9	Methionine	2.81385e+06
HTP0052A2	T21	MS1	Female	29.9	Phenylalanine	2.89654e+07
HTP0052A2	T21	MS1	Female	29.9	Proline	1.07942e+07
HTP0052A2	T21	MS1	Female	29.9	Serine	401746
HTP0052A2	T21	MS1	Female	29.9	Threonine	1.10016e+06
HTP0052A2	T21	MS1	Female	29.9	Tryptophan	1.6714e+07
HTP0052A2	T21	MS1	Female	29.9	Tyrosine	1.01888e+07
HTP0052A2	T21	MS1	Female	29.9	Valine	2.27184e+07
HTP0053A2	T21	MS1	Female	26.3	Alanine	6.54789e+06
HTP0053A2	T21	MS1	Female	26.3	Arginine	1.94254e+06
HTP0053A2	T21	MS1	Female	26.3	Asparagine	403065
HTP0053A2	T21	MS1	Female	26.3	Aspartate	444770
HTP0053A2	T21	MS1	Female	26.3	Cysteine	85782.1
HTP0053A2	T21	MS1	Female	26.3	Glutamate	274392
HTP0053A2	T21	MS1	Female	26.3	Glutamine	8.32423e+06
HTP0053A2	T21	MS1	Female	26.3	Glycine	1.62305e+06
HTP0053A2	T21	MS1	Female	26.3	Histidine	2.15739e+06
HTP0053A2	T21	MS1	Female	26.3	Leucine/isoleucine	4.14043e+07
HTP0053A2	T21	MS1	Female	26.3	Lysine	5.75829e+06
HTP0053A2	T21	MS1	Female	26.3	Methionine	4.8547e+06
HTP0053A2	T21	MS1	Female	26.3	Phenylalanine	3.52832e+07
HTP0053A2	T21	MS1	Female	26.3	Proline	1.13371e+07
HTP0053A2	T21	MS1	Female	26.3	Serine	621682
HTP0053A2	T21	MS1	Female	26.3	Threonine	1.56723e+06
HTP0053A2	T21	MS1	Female	26.3	Tryptophan	1.89253e+07
HTP0053A2	T21	MS1	Female	26.3	Tyrosine	1.24789e+07
HTP0053A2	T21	MS1	Female	26.3	Valine	3.00455e+07
HTP0054A2	T21	MS3	Male	21.7	Alanine	5.36539e+06
HTP0054A2	T21	MS3	Male	21.7	Arginine	758999
HTP0054A2	T21	MS3	Male	21.7	Asparagine	387120
HTP0054A2	T21	MS3	Male	21.7	Aspartate	420790
HTP0054A2	T21	MS3	Male	21.7	Cysteine	27404.4
HTP0054A2	T21	MS3	Male	21.7	Glutamate	377488
HTP0054A2	T21	MS3	Male	21.7	Glutamine	8.55587e+06
HTP0054A2	T21	MS3	Male	21.7	Glycine	1.31721e+06
HTP0054A2	T21	MS3	Male	21.7	Histidine	1.78889e+06
HTP0054A2	T21	MS3	Male	21.7	Leucine/isoleucine	4.5863e+07
HTP0054A2	T21	MS3	Male	21.7	Lysine	4.59445e+06
HTP0054A2	T21	MS3	Male	21.7	Methionine	2.28308e+06
HTP0054A2	T21	MS3	Male	21.7	Phenylalanine	3.25918e+07
HTP0054A2	T21	MS3	Male	21.7	Proline	6.62397e+06
HTP0054A2	T21	MS3	Male	21.7	Serine	750070
HTP0054A2	T21	MS3	Male	21.7	Threonine	1.76572e+06
HTP0054A2	T21	MS3	Male	21.7	Tryptophan	1.83444e+07
HTP0054A2	T21	MS3	Male	21.7	Tyrosine	8.72944e+06
HTP0054A2	T21	MS3	Male	21.7	Valine	1.9323e+07
HTP0055B2	Control	D21	Male	37	Alanine	7.36547e+06
HTP0055B2	Control	D21	Male	37	Arginine	1.62253e+06
HTP0055B2	Control	D21	Male	37	Asparagine	307320
HTP0055B2	Control	D21	Male	37	Aspartate	429616
HTP0055B2	Control	D21	Male	37	Cysteine	74013.6
HTP0055B2	Control	D21	Male	37	Glutamate	855302
HTP0055B2	Control	D21	Male	37	Glutamine	6.30644e+06
HTP0055B2	Control	D21	Male	37	Glycine	1.24039e+06
HTP0055B2	Control	D21	Male	37	Histidine	1.93472e+06
HTP0055B2	Control	D21	Male	37	Leucine/isoleucine	2.93666e+07
HTP0055B2	Control	D21	Male	37	Lysine	3.76763e+06
HTP0055B2	Control	D21	Male	37	Methionine	3.12381e+06
HTP0055B2	Control	D21	Male	37	Phenylalanine	3.5503e+07
HTP0055B2	Control	D21	Male	37	Proline	1.26069e+07
HTP0055B2	Control	D21	Male	37	Serine	528590
HTP0055B2	Control	D21	Male	37	Threonine	1.24679e+06
HTP0055B2	Control	D21	Male	37	Tryptophan	1.5052e+07
HTP0055B2	Control	D21	Male	37	Tyrosine	1.48451e+07
HTP0055B2	Control	D21	Male	37	Valine	2.24213e+07
HTP0057B2	Control	D21	Female	34.8	Alanine	7.13927e+06
HTP0057B2	Control	D21	Female	34.8	Arginine	2.17357e+06
HTP0057B2	Control	D21	Female	34.8	Asparagine	440720
HTP0057B2	Control	D21	Female	34.8	Aspartate	498992
HTP0057B2	Control	D21	Female	34.8	Cysteine	66477.4
HTP0057B2	Control	D21	Female	34.8	Glutamate	873397
HTP0057B2	Control	D21	Female	34.8	Glutamine	7.83967e+06
HTP0057B2	Control	D21	Female	34.8	Glycine	1.95688e+06
HTP0057B2	Control	D21	Female	34.8	Histidine	2.67314e+06
HTP0057B2	Control	D21	Female	34.8	Leucine/isoleucine	5.63503e+07
HTP0057B2	Control	D21	Female	34.8	Lysine	4.40923e+06
HTP0057B2	Control	D21	Female	34.8	Methionine	5.13747e+06
HTP0057B2	Control	D21	Female	34.8	Phenylalanine	6.04067e+07
HTP0057B2	Control	D21	Female	34.8	Proline	1.24566e+07
HTP0057B2	Control	D21	Female	34.8	Serine	783100
HTP0057B2	Control	D21	Female	34.8	Threonine	1.68775e+06
HTP0057B2	Control	D21	Female	34.8	Tryptophan	3.57772e+07
HTP0057B2	Control	D21	Female	34.8	Tyrosine	2.47425e+07
HTP0057B2	Control	D21	Female	34.8	Valine	3.26366e+07
HTP0058B2	Control	D21	Male	33.8	Alanine	7.31587e+06
HTP0058B2	Control	D21	Male	33.8	Arginine	851151
HTP0058B2	Control	D21	Male	33.8	Asparagine	326337
HTP0058B2	Control	D21	Male	33.8	Aspartate	522430
HTP0058B2	Control	D21	Male	33.8	Cysteine	46501.2
HTP0058B2	Control	D21	Male	33.8	Glutamate	338024
HTP0058B2	Control	D21	Male	33.8	Glutamine	6.44598e+06
HTP0058B2	Control	D21	Male	33.8	Glycine	1.23955e+06
HTP0058B2	Control	D21	Male	33.8	Histidine	1.21138e+06
HTP0058B2	Control	D21	Male	33.8	Leucine/isoleucine	7.33479e+07
HTP0058B2	Control	D21	Male	33.8	Lysine	2.60456e+06
HTP0058B2	Control	D21	Male	33.8	Methionine	4.32723e+06
HTP0058B2	Control	D21	Male	33.8	Phenylalanine	3.85839e+07
HTP0058B2	Control	D21	Male	33.8	Proline	1.41887e+07
HTP0058B2	Control	D21	Male	33.8	Serine	466898
HTP0058B2	Control	D21	Male	33.8	Threonine	1.18255e+06
HTP0058B2	Control	D21	Male	33.8	Tryptophan	3.76403e+07
HTP0058B2	Control	D21	Male	33.8	Tyrosine	2.59256e+07
HTP0058B2	Control	D21	Male	33.8	Valine	3.27168e+07
HTP0059B2	Control	D21	Male	24.7	Alanine	4.35731e+06
HTP0059B2	Control	D21	Male	24.7	Arginine	2.0593e+06
HTP0059B2	Control	D21	Male	24.7	Asparagine	438226
HTP0059B2	Control	D21	Male	24.7	Aspartate	666774
HTP0059B2	Control	D21	Male	24.7	Cysteine	29608.7
HTP0059B2	Control	D21	Male	24.7	Glutamate	348604
HTP0059B2	Control	D21	Male	24.7	Glutamine	8.54113e+06
HTP0059B2	Control	D21	Male	24.7	Glycine	1.31131e+06
HTP0059B2	Control	D21	Male	24.7	Histidine	1.84493e+06
HTP0059B2	Control	D21	Male	24.7	Leucine/isoleucine	3.20393e+07
HTP0059B2	Control	D21	Male	24.7	Lysine	4.32883e+06
HTP0059B2	Control	D21	Male	24.7	Methionine	2.85479e+06
HTP0059B2	Control	D21	Male	24.7	Phenylalanine	3.20159e+07
HTP0059B2	Control	D21	Male	24.7	Proline	7.56403e+06
HTP0059B2	Control	D21	Male	24.7	Serine	838819
HTP0059B2	Control	D21	Male	24.7	Threonine	1.87909e+06
HTP0059B2	Control	D21	Male	24.7	Tryptophan	2.20592e+07
HTP0059B2	Control	D21	Male	24.7	Tyrosine	1.02505e+07
HTP0059B2	Control	D21	Male	24.7	Valine	1.79848e+07
HTP0061B2	Control	D21	Female	22.2	Alanine	7.85491e+06
HTP0061B2	Control	D21	Female	22.2	Arginine	3.62027e+06
HTP0061B2	Control	D21	Female	22.2	Asparagine	507134
HTP0061B2	Control	D21	Female	22.2	Aspartate	467876
HTP0061B2	Control	D21	Female	22.2	Cysteine	47371.2
HTP0061B2	Control	D21	Female	22.2	Glutamate	226941
HTP0061B2	Control	D21	Female	22.2	Glutamine	8.4499e+06
HTP0061B2	Control	D21	Female	22.2	Glycine	1.92869e+06
HTP0061B2	Control	D21	Female	22.2	Histidine	2.43517e+06
HTP0061B2	Control	D21	Female	22.2	Leucine/isoleucine	3.64439e+07
HTP0061B2	Control	D21	Female	22.2	Lysine	4.27113e+06
HTP0061B2	Control	D21	Female	22.2	Methionine	3.96571e+06
HTP0061B2	Control	D21	Female	22.2	Phenylalanine	5.2516e+07
HTP0061B2	Control	D21	Female	22.2	Proline	8.55341e+06
HTP0061B2	Control	D21	Female	22.2	Serine	876661
HTP0061B2	Control	D21	Female	22.2	Threonine	1.51462e+06
HTP0061B2	Control	D21	Female	22.2	Tryptophan	3.22861e+07
HTP0061B2	Control	D21	Female	22.2	Tyrosine	1.44767e+07
HTP0061B2	Control	D21	Female	22.2	Valine	2.26167e+07
HTP0062B2	Control	D21	Female	20.5	Alanine	7.79424e+06
HTP0062B2	Control	D21	Female	20.5	Arginine	4.25074e+06
HTP0062B2	Control	D21	Female	20.5	Asparagine	540706
HTP0062B2	Control	D21	Female	20.5	Aspartate	467162
HTP0062B2	Control	D21	Female	20.5	Cysteine	50726.2
HTP0062B2	Control	D21	Female	20.5	Glutamate	374038
HTP0062B2	Control	D21	Female	20.5	Glutamine	1.09525e+07
HTP0062B2	Control	D21	Female	20.5	Glycine	2.27399e+06
HTP0062B2	Control	D21	Female	20.5	Histidine	3.09338e+06
HTP0062B2	Control	D21	Female	20.5	Leucine/isoleucine	8.14845e+07
HTP0062B2	Control	D21	Female	20.5	Lysine	7.1317e+06
HTP0062B2	Control	D21	Female	20.5	Methionine	8.2179e+06
HTP0062B2	Control	D21	Female	20.5	Phenylalanine	7.8011e+07
HTP0062B2	Control	D21	Female	20.5	Proline	2.09784e+07
HTP0062B2	Control	D21	Female	20.5	Serine	998871
HTP0062B2	Control	D21	Female	20.5	Threonine	3.17497e+06
HTP0062B2	Control	D21	Female	20.5	Tryptophan	3.96382e+07
HTP0062B2	Control	D21	Female	20.5	Tyrosine	3.25742e+07
HTP0062B2	Control	D21	Female	20.5	Valine	4.99605e+07
HTP0066A2	T21	MS1	Male	14.7	Alanine	5.79141e+06
HTP0066A2	T21	MS1	Male	14.7	Arginine	1.17495e+06
HTP0066A2	T21	MS1	Male	14.7	Asparagine	341991
HTP0066A2	T21	MS1	Male	14.7	Aspartate	620638
HTP0066A2	T21	MS1	Male	14.7	Cysteine	39285.9
HTP0066A2	T21	MS1	Male	14.7	Glutamate	252874
HTP0066A2	T21	MS1	Male	14.7	Glutamine	8.08255e+06
HTP0066A2	T21	MS1	Male	14.7	Glycine	1.79015e+06
HTP0066A2	T21	MS1	Male	14.7	Histidine	1.98546e+06
HTP0066A2	T21	MS1	Male	14.7	Leucine/isoleucine	3.54551e+07
HTP0066A2	T21	MS1	Male	14.7	Lysine	2.79563e+06
HTP0066A2	T21	MS1	Male	14.7	Methionine	3.31119e+06
HTP0066A2	T21	MS1	Male	14.7	Phenylalanine	3.10775e+07
HTP0066A2	T21	MS1	Male	14.7	Proline	1.42002e+07
HTP0066A2	T21	MS1	Male	14.7	Serine	524174
HTP0066A2	T21	MS1	Male	14.7	Threonine	1.37236e+06
HTP0066A2	T21	MS1	Male	14.7	Tryptophan	2.57152e+07
HTP0066A2	T21	MS1	Male	14.7	Tyrosine	1.2517e+07
HTP0066A2	T21	MS1	Male	14.7	Valine	3.39017e+07
HTP0067B2	Control	D21	Male	20.5	Alanine	8.37637e+06
HTP0067B2	Control	D21	Male	20.5	Arginine	3.47239e+06
HTP0067B2	Control	D21	Male	20.5	Asparagine	569041
HTP0067B2	Control	D21	Male	20.5	Aspartate	604986
HTP0067B2	Control	D21	Male	20.5	Cysteine	33184.7
HTP0067B2	Control	D21	Male	20.5	Glutamate	555617
HTP0067B2	Control	D21	Male	20.5	Glutamine	1.2114e+07
HTP0067B2	Control	D21	Male	20.5	Glycine	2.07686e+06
HTP0067B2	Control	D21	Male	20.5	Histidine	3.18341e+06
HTP0067B2	Control	D21	Male	20.5	Leucine/isoleucine	3.83805e+07
HTP0067B2	Control	D21	Male	20.5	Lysine	4.89963e+06
HTP0067B2	Control	D21	Male	20.5	Methionine	4.38802e+06
HTP0067B2	Control	D21	Male	20.5	Phenylalanine	4.024e+07
HTP0067B2	Control	D21	Male	20.5	Proline	1.52916e+07
HTP0067B2	Control	D21	Male	20.5	Serine	937220
HTP0067B2	Control	D21	Male	20.5	Threonine	2.41755e+06
HTP0067B2	Control	D21	Male	20.5	Tryptophan	2.30546e+07
HTP0067B2	Control	D21	Male	20.5	Tyrosine	1.97748e+07
HTP0067B2	Control	D21	Male	20.5	Valine	2.50475e+07
HTP0070A3	T21	MS3	Male	24.9	Alanine	5.75056e+06
HTP0070A3	T21	MS3	Male	24.9	Arginine	1.22503e+06
HTP0070A3	T21	MS3	Male	24.9	Asparagine	249606
HTP0070A3	T21	MS3	Male	24.9	Aspartate	530975
HTP0070A3	T21	MS3	Male	24.9	Cysteine	30065.8
HTP0070A3	T21	MS3	Male	24.9	Glutamate	461356
HTP0070A3	T21	MS3	Male	24.9	Glutamine	5.72953e+06
HTP0070A3	T21	MS3	Male	24.9	Glycine	1.3859e+06
HTP0070A3	T21	MS3	Male	24.9	Histidine	1.46799e+06
HTP0070A3	T21	MS3	Male	24.9	Leucine/isoleucine	2.30971e+07
HTP0070A3	T21	MS3	Male	24.9	Lysine	3.61297e+06
HTP0070A3	T21	MS3	Male	24.9	Methionine	3.2076e+06
HTP0070A3	T21	MS3	Male	24.9	Phenylalanine	2.22026e+07
HTP0070A3	T21	MS3	Male	24.9	Proline	7.78936e+06
HTP0070A3	T21	MS3	Male	24.9	Serine	480142
HTP0070A3	T21	MS3	Male	24.9	Threonine	945254
HTP0070A3	T21	MS3	Male	24.9	Tryptophan	1.99923e+07
HTP0070A3	T21	MS3	Male	24.9	Tyrosine	8.75317e+06
HTP0070A3	T21	MS3	Male	24.9	Valine	1.37481e+07
HTP0073A2	T21	MS3	Male	54.7	Alanine	8.06493e+06
HTP0073A2	T21	MS3	Male	54.7	Arginine	2.60206e+06
HTP0073A2	T21	MS3	Male	54.7	Asparagine	668806
HTP0073A2	T21	MS3	Male	54.7	Aspartate	575624
HTP0073A2	T21	MS3	Male	54.7	Cysteine	32225.2
HTP0073A2	T21	MS3	Male	54.7	Glutamate	351813
HTP0073A2	T21	MS3	Male	54.7	Glutamine	1.00758e+07
HTP0073A2	T21	MS3	Male	54.7	Glycine	1.61816e+06
HTP0073A2	T21	MS3	Male	54.7	Histidine	1.94237e+06
HTP0073A2	T21	MS3	Male	54.7	Leucine/isoleucine	3.9699e+07
HTP0073A2	T21	MS3	Male	54.7	Lysine	5.26972e+06
HTP0073A2	T21	MS3	Male	54.7	Methionine	2.89201e+06
HTP0073A2	T21	MS3	Male	54.7	Phenylalanine	3.58504e+07
HTP0073A2	T21	MS3	Male	54.7	Proline	9.77149e+06
HTP0073A2	T21	MS3	Male	54.7	Serine	1.09244e+06
HTP0073A2	T21	MS3	Male	54.7	Threonine	2.29417e+06
HTP0073A2	T21	MS3	Male	54.7	Tryptophan	3.00769e+07
HTP0073A2	T21	MS3	Male	54.7	Tyrosine	1.08282e+07
HTP0073A2	T21	MS3	Male	54.7	Valine	1.97038e+07
HTP0077B2	Control	D21	Male	43.3	Alanine	9.11123e+06
HTP0077B2	Control	D21	Male	43.3	Arginine	2.42642e+06
HTP0077B2	Control	D21	Male	43.3	Asparagine	533902
HTP0077B2	Control	D21	Male	43.3	Aspartate	496678
HTP0077B2	Control	D21	Male	43.3	Cysteine	119759
HTP0077B2	Control	D21	Male	43.3	Glutamate	792007
HTP0077B2	Control	D21	Male	43.3	Glutamine	1.1101e+07
HTP0077B2	Control	D21	Male	43.3	Glycine	2.24522e+06
HTP0077B2	Control	D21	Male	43.3	Histidine	3.27854e+06
HTP0077B2	Control	D21	Male	43.3	Leucine/isoleucine	4.53213e+07
HTP0077B2	Control	D21	Male	43.3	Lysine	6.73261e+06
HTP0077B2	Control	D21	Male	43.3	Methionine	6.38236e+06
HTP0077B2	Control	D21	Male	43.3	Phenylalanine	5.86351e+07
HTP0077B2	Control	D21	Male	43.3	Proline	1.28726e+07
HTP0077B2	Control	D21	Male	43.3	Serine	1.07048e+06
HTP0077B2	Control	D21	Male	43.3	Threonine	2.79464e+06
HTP0077B2	Control	D21	Male	43.3	Tryptophan	2.8436e+07
HTP0077B2	Control	D21	Male	43.3	Tyrosine	2.46338e+07
HTP0077B2	Control	D21	Male	43.3	Valine	4.39101e+07
HTP0078B2	Control	D21	Male	27.7	Alanine	4.81903e+06
HTP0078B2	Control	D21	Male	27.7	Arginine	1.20429e+06
HTP0078B2	Control	D21	Male	27.7	Asparagine	388016
HTP0078B2	Control	D21	Male	27.7	Aspartate	422383
HTP0078B2	Control	D21	Male	27.7	Cysteine	62903.9
HTP0078B2	Control	D21	Male	27.7	Glutamate	347921
HTP0078B2	Control	D21	Male	27.7	Glutamine	8.27934e+06
HTP0078B2	Control	D21	Male	27.7	Glycine	1.62573e+06
HTP0078B2	Control	D21	Male	27.7	Histidine	2.00695e+06
HTP0078B2	Control	D21	Male	27.7	Leucine/isoleucine	2.66977e+07
HTP0078B2	Control	D21	Male	27.7	Lysine	3.43555e+06
HTP0078B2	Control	D21	Male	27.7	Methionine	3.27978e+06
HTP0078B2	Control	D21	Male	27.7	Phenylalanine	2.72307e+07
HTP0078B2	Control	D21	Male	27.7	Proline	7.41118e+06
HTP0078B2	Control	D21	Male	27.7	Serine	530640
HTP0078B2	Control	D21	Male	27.7	Threonine	1.61461e+06
HTP0078B2	Control	D21	Male	27.7	Tryptophan	2.27359e+07
HTP0078B2	Control	D21	Male	27.7	Tyrosine	9.47377e+06
HTP0078B2	Control	D21	Male	27.7	Valine	1.82575e+07
HTP0079B2	Control	D21	Male	28.4	Alanine	9.43239e+06
HTP0079B2	Control	D21	Male	28.4	Arginine	2.53102e+06
HTP0079B2	Control	D21	Male	28.4	Asparagine	478295
HTP0079B2	Control	D21	Male	28.4	Aspartate	573266
HTP0079B2	Control	D21	Male	28.4	Cysteine	85450.6
HTP0079B2	Control	D21	Male	28.4	Glutamate	184605
HTP0079B2	Control	D21	Male	28.4	Glutamine	1.1898e+07
HTP0079B2	Control	D21	Male	28.4	Glycine	2.26265e+06
HTP0079B2	Control	D21	Male	28.4	Histidine	1.91499e+06
HTP0079B2	Control	D21	Male	28.4	Leucine/isoleucine	2.66147e+07
HTP0079B2	Control	D21	Male	28.4	Lysine	2.94079e+06
HTP0079B2	Control	D21	Male	28.4	Methionine	4.53249e+06
HTP0079B2	Control	D21	Male	28.4	Phenylalanine	3.46836e+07
HTP0079B2	Control	D21	Male	28.4	Proline	1.35667e+07
HTP0079B2	Control	D21	Male	28.4	Serine	718808
HTP0079B2	Control	D21	Male	28.4	Threonine	1.71424e+06
HTP0079B2	Control	D21	Male	28.4	Tryptophan	2.42072e+07
HTP0079B2	Control	D21	Male	28.4	Tyrosine	1.42219e+07
HTP0079B2	Control	D21	Male	28.4	Valine	2.42335e+07
HTP0080A2	T21	MS1	Female	34.8	Alanine	7.53411e+06
HTP0080A2	T21	MS1	Female	34.8	Arginine	1.50984e+06
HTP0080A2	T21	MS1	Female	34.8	Asparagine	284543
HTP0080A2	T21	MS1	Female	34.8	Aspartate	383048
HTP0080A2	T21	MS1	Female	34.8	Cysteine	84646.9
HTP0080A2	T21	MS1	Female	34.8	Glutamate	197662
HTP0080A2	T21	MS1	Female	34.8	Glutamine	7.29746e+06
HTP0080A2	T21	MS1	Female	34.8	Glycine	2.01105e+06
HTP0080A2	T21	MS1	Female	34.8	Histidine	1.61272e+06
HTP0080A2	T21	MS1	Female	34.8	Leucine/isoleucine	3.95007e+07
HTP0080A2	T21	MS1	Female	34.8	Lysine	6.83853e+06
HTP0080A2	T21	MS1	Female	34.8	Methionine	5.67688e+06
HTP0080A2	T21	MS1	Female	34.8	Phenylalanine	3.54674e+07
HTP0080A2	T21	MS1	Female	34.8	Proline	1.20295e+07
HTP0080A2	T21	MS1	Female	34.8	Serine	487186
HTP0080A2	T21	MS1	Female	34.8	Threonine	1.33463e+06
HTP0080A2	T21	MS1	Female	34.8	Tryptophan	1.88288e+07
HTP0080A2	T21	MS1	Female	34.8	Tyrosine	1.35049e+07
HTP0080A2	T21	MS1	Female	34.8	Valine	3.07642e+07
HTP0084A2	T21	MS2	Male	35	Alanine	5.30047e+06
HTP0084A2	T21	MS2	Male	35	Arginine	1.07619e+06
HTP0084A2	T21	MS2	Male	35	Asparagine	237201
HTP0084A2	T21	MS2	Male	35	Aspartate	341941
HTP0084A2	T21	MS2	Male	35	Cysteine	34987.1
HTP0084A2	T21	MS2	Male	35	Glutamate	861775
HTP0084A2	T21	MS2	Male	35	Glutamine	5.00984e+06
HTP0084A2	T21	MS2	Male	35	Glycine	1.12569e+06
HTP0084A2	T21	MS2	Male	35	Histidine	1.11623e+06
HTP0084A2	T21	MS2	Male	35	Leucine/isoleucine	2.33126e+07
HTP0084A2	T21	MS2	Male	35	Lysine	3.12197e+06
HTP0084A2	T21	MS2	Male	35	Methionine	2.87316e+06
HTP0084A2	T21	MS2	Male	35	Phenylalanine	3.09143e+07
HTP0084A2	T21	MS2	Male	35	Proline	8.15333e+06
HTP0084A2	T21	MS2	Male	35	Serine	309081
HTP0084A2	T21	MS2	Male	35	Threonine	1.01414e+06
HTP0084A2	T21	MS2	Male	35	Tryptophan	1.1356e+07
HTP0084A2	T21	MS2	Male	35	Tyrosine	1.2173e+07
HTP0084A2	T21	MS2	Male	35	Valine	1.77034e+07
HTP0085B2	Control	D21	Male	33.7	Alanine	4.35959e+06
HTP0085B2	Control	D21	Male	33.7	Arginine	1.39448e+06
HTP0085B2	Control	D21	Male	33.7	Asparagine	283507
HTP0085B2	Control	D21	Male	33.7	Aspartate	544399
HTP0085B2	Control	D21	Male	33.7	Cysteine	56468.1
HTP0085B2	Control	D21	Male	33.7	Glutamate	819724
HTP0085B2	Control	D21	Male	33.7	Glutamine	7.05164e+06
HTP0085B2	Control	D21	Male	33.7	Glycine	1.68387e+06
HTP0085B2	Control	D21	Male	33.7	Histidine	1.70467e+06
HTP0085B2	Control	D21	Male	33.7	Leucine/isoleucine	3.40904e+07
HTP0085B2	Control	D21	Male	33.7	Lysine	2.99825e+06
HTP0085B2	Control	D21	Male	33.7	Methionine	3.89719e+06
HTP0085B2	Control	D21	Male	33.7	Phenylalanine	3.49239e+07
HTP0085B2	Control	D21	Male	33.7	Proline	7.49921e+06
HTP0085B2	Control	D21	Male	33.7	Serine	507203
HTP0085B2	Control	D21	Male	33.7	Threonine	994836
HTP0085B2	Control	D21	Male	33.7	Tryptophan	2.13955e+07
HTP0085B2	Control	D21	Male	33.7	Tyrosine	1.15377e+07
HTP0085B2	Control	D21	Male	33.7	Valine	2.60102e+07
HTP0087B2	Control	D21	Male	55.4	Alanine	5.80966e+06
HTP0087B2	Control	D21	Male	55.4	Arginine	416472
HTP0087B2	Control	D21	Male	55.4	Asparagine	270855
HTP0087B2	Control	D21	Male	55.4	Aspartate	391371
HTP0087B2	Control	D21	Male	55.4	Cysteine	59082.2
HTP0087B2	Control	D21	Male	55.4	Glutamate	599882
HTP0087B2	Control	D21	Male	55.4	Glutamine	6.05624e+06
HTP0087B2	Control	D21	Male	55.4	Glycine	1.57217e+06
HTP0087B2	Control	D21	Male	55.4	Histidine	1.42146e+06
HTP0087B2	Control	D21	Male	55.4	Leucine/isoleucine	2.86991e+07
HTP0087B2	Control	D21	Male	55.4	Lysine	2.95655e+06
HTP0087B2	Control	D21	Male	55.4	Methionine	2.07648e+06
HTP0087B2	Control	D21	Male	55.4	Phenylalanine	1.82473e+07
HTP0087B2	Control	D21	Male	55.4	Proline	1.26037e+07
HTP0087B2	Control	D21	Male	55.4	Serine	455064
HTP0087B2	Control	D21	Male	55.4	Threonine	1.13868e+06
HTP0087B2	Control	D21	Male	55.4	Tryptophan	1.42313e+07
HTP0087B2	Control	D21	Male	55.4	Tyrosine	8.66145e+06
HTP0087B2	Control	D21	Male	55.4	Valine	1.42933e+07
HTP0090B2	Control	D21	Male	24.8	Alanine	9.73672e+06
HTP0090B2	Control	D21	Male	24.8	Arginine	3.02419e+06
HTP0090B2	Control	D21	Male	24.8	Asparagine	558967
HTP0090B2	Control	D21	Male	24.8	Aspartate	479004
HTP0090B2	Control	D21	Male	24.8	Cysteine	64546.6
HTP0090B2	Control	D21	Male	24.8	Glutamate	507701
HTP0090B2	Control	D21	Male	24.8	Glutamine	9.27823e+06
HTP0090B2	Control	D21	Male	24.8	Glycine	1.94089e+06
HTP0090B2	Control	D21	Male	24.8	Histidine	2.41082e+06
HTP0090B2	Control	D21	Male	24.8	Leucine/isoleucine	4.44907e+07
HTP0090B2	Control	D21	Male	24.8	Lysine	3.57526e+06
HTP0090B2	Control	D21	Male	24.8	Methionine	4.69593e+06
HTP0090B2	Control	D21	Male	24.8	Phenylalanine	4.453e+07
HTP0090B2	Control	D21	Male	24.8	Proline	1.75276e+07
HTP0090B2	Control	D21	Male	24.8	Serine	1.04474e+06
HTP0090B2	Control	D21	Male	24.8	Threonine	2.06073e+06
HTP0090B2	Control	D21	Male	24.8	Tryptophan	1.95496e+07
HTP0090B2	Control	D21	Male	24.8	Tyrosine	1.59413e+07
HTP0090B2	Control	D21	Male	24.8	Valine	3.44125e+07
HTP0092B2	Control	D21	Female	25.2	Alanine	6.5465e+06
HTP0092B2	Control	D21	Female	25.2	Arginine	1.63857e+06
HTP0092B2	Control	D21	Female	25.2	Asparagine	487746
HTP0092B2	Control	D21	Female	25.2	Aspartate	518669
HTP0092B2	Control	D21	Female	25.2	Cysteine	85637.1
HTP0092B2	Control	D21	Female	25.2	Glutamate	402281
HTP0092B2	Control	D21	Female	25.2	Glutamine	1.16986e+07
HTP0092B2	Control	D21	Female	25.2	Glycine	2.42124e+06
HTP0092B2	Control	D21	Female	25.2	Histidine	3.6832e+06
HTP0092B2	Control	D21	Female	25.2	Leucine/isoleucine	4.18108e+07
HTP0092B2	Control	D21	Female	25.2	Lysine	5.11941e+06
HTP0092B2	Control	D21	Female	25.2	Methionine	4.52365e+06
HTP0092B2	Control	D21	Female	25.2	Phenylalanine	4.49552e+07
HTP0092B2	Control	D21	Female	25.2	Proline	9.00914e+06
HTP0092B2	Control	D21	Female	25.2	Serine	965056
HTP0092B2	Control	D21	Female	25.2	Threonine	2.13775e+06
HTP0092B2	Control	D21	Female	25.2	Tryptophan	2.34343e+07
HTP0092B2	Control	D21	Female	25.2	Tyrosine	2.03188e+07
HTP0092B2	Control	D21	Female	25.2	Valine	2.80489e+07
HTP0095B2	Control	D21	Female	37.7	Alanine	8.75225e+06
HTP0095B2	Control	D21	Female	37.7	Arginine	2.07224e+06
HTP0095B2	Control	D21	Female	37.7	Asparagine	435516
HTP0095B2	Control	D21	Female	37.7	Aspartate	445144
HTP0095B2	Control	D21	Female	37.7	Cysteine	79597
HTP0095B2	Control	D21	Female	37.7	Glutamate	289617
HTP0095B2	Control	D21	Female	37.7	Glutamine	8.29465e+06
HTP0095B2	Control	D21	Female	37.7	Glycine	2.13128e+06
HTP0095B2	Control	D21	Female	37.7	Histidine	2.37976e+06
HTP0095B2	Control	D21	Female	37.7	Leucine/isoleucine	3.89262e+07
HTP0095B2	Control	D21	Female	37.7	Lysine	5.42044e+06
HTP0095B2	Control	D21	Female	37.7	Methionine	4.82821e+06
HTP0095B2	Control	D21	Female	37.7	Phenylalanine	4.80361e+07
HTP0095B2	Control	D21	Female	37.7	Proline	9.51461e+06
HTP0095B2	Control	D21	Female	37.7	Serine	847544
HTP0095B2	Control	D21	Female	37.7	Threonine	1.86249e+06
HTP0095B2	Control	D21	Female	37.7	Tryptophan	1.99884e+07
HTP0095B2	Control	D21	Female	37.7	Tyrosine	1.54028e+07
HTP0095B2	Control	D21	Female	37.7	Valine	2.86758e+07
HTP0096B2	Control	D21	Male	25.6	Alanine	5.91949e+06
HTP0096B2	Control	D21	Male	25.6	Arginine	2.26652e+06
HTP0096B2	Control	D21	Male	25.6	Asparagine	376962
HTP0096B2	Control	D21	Male	25.6	Aspartate	425531
HTP0096B2	Control	D21	Male	25.6	Cysteine	55365.8
HTP0096B2	Control	D21	Male	25.6	Glutamate	359659
HTP0096B2	Control	D21	Male	25.6	Glutamine	7.80451e+06
HTP0096B2	Control	D21	Male	25.6	Glycine	1.93227e+06
HTP0096B2	Control	D21	Male	25.6	Histidine	1.81504e+06
HTP0096B2	Control	D21	Male	25.6	Leucine/isoleucine	3.0063e+07
HTP0096B2	Control	D21	Male	25.6	Lysine	3.52797e+06
HTP0096B2	Control	D21	Male	25.6	Methionine	3.42678e+06
HTP0096B2	Control	D21	Male	25.6	Phenylalanine	3.44597e+07
HTP0096B2	Control	D21	Male	25.6	Proline	1.07166e+07
HTP0096B2	Control	D21	Male	25.6	Serine	707582
HTP0096B2	Control	D21	Male	25.6	Threonine	2.30744e+06
HTP0096B2	Control	D21	Male	25.6	Tryptophan	2.39505e+07
HTP0096B2	Control	D21	Male	25.6	Tyrosine	1.35712e+07
HTP0096B2	Control	D21	Male	25.6	Valine	2.19706e+07
HTP0098B2	Control	D21	Female	54.9	Alanine	5.43756e+06
HTP0098B2	Control	D21	Female	54.9	Arginine	1.69339e+06
HTP0098B2	Control	D21	Female	54.9	Asparagine	319269
HTP0098B2	Control	D21	Female	54.9	Aspartate	468433
HTP0098B2	Control	D21	Female	54.9	Cysteine	61222.7
HTP0098B2	Control	D21	Female	54.9	Glutamate	358727
HTP0098B2	Control	D21	Female	54.9	Glutamine	6.99473e+06
HTP0098B2	Control	D21	Female	54.9	Glycine	1.98395e+06
HTP0098B2	Control	D21	Female	54.9	Histidine	1.64819e+06
HTP0098B2	Control	D21	Female	54.9	Leucine/isoleucine	4.10301e+07
HTP0098B2	Control	D21	Female	54.9	Lysine	3.16784e+06
HTP0098B2	Control	D21	Female	54.9	Methionine	4.39421e+06
HTP0098B2	Control	D21	Female	54.9	Phenylalanine	4.65005e+07
HTP0098B2	Control	D21	Female	54.9	Proline	1.1952e+07
HTP0098B2	Control	D21	Female	54.9	Serine	684728
HTP0098B2	Control	D21	Female	54.9	Threonine	1.51357e+06
HTP0098B2	Control	D21	Female	54.9	Tryptophan	1.56927e+07
HTP0098B2	Control	D21	Female	54.9	Tyrosine	1.29219e+07
HTP0098B2	Control	D21	Female	54.9	Valine	2.77197e+07
HTP0100B2	Control	D21	Female	33.5	Alanine	5.33649e+06
HTP0100B2	Control	D21	Female	33.5	Arginine	1.35941e+06
HTP0100B2	Control	D21	Female	33.5	Asparagine	356974
HTP0100B2	Control	D21	Female	33.5	Aspartate	487870
HTP0100B2	Control	D21	Female	33.5	Cysteine	74431.4
HTP0100B2	Control	D21	Female	33.5	Glutamate	190506
HTP0100B2	Control	D21	Female	33.5	Glutamine	8.76992e+06
HTP0100B2	Control	D21	Female	33.5	Glycine	2.63885e+06
HTP0100B2	Control	D21	Female	33.5	Histidine	2.0793e+06
HTP0100B2	Control	D21	Female	33.5	Leucine/isoleucine	3.33791e+07
HTP0100B2	Control	D21	Female	33.5	Lysine	2.93241e+06
HTP0100B2	Control	D21	Female	33.5	Methionine	3.20869e+06
HTP0100B2	Control	D21	Female	33.5	Phenylalanine	3.2316e+07
HTP0100B2	Control	D21	Female	33.5	Proline	7.24022e+06
HTP0100B2	Control	D21	Female	33.5	Serine	856520
HTP0100B2	Control	D21	Female	33.5	Threonine	1.67119e+06
HTP0100B2	Control	D21	Female	33.5	Tryptophan	3.01611e+07
HTP0100B2	Control	D21	Female	33.5	Tyrosine	1.13487e+07
HTP0100B2	Control	D21	Female	33.5	Valine	2.51424e+07
HTP0101A2	T21	MS3	Female	31.3	Alanine	6.64488e+06
HTP0101A2	T21	MS3	Female	31.3	Arginine	1.31395e+06
HTP0101A2	T21	MS3	Female	31.3	Asparagine	538141
HTP0101A2	T21	MS3	Female	31.3	Aspartate	297047
HTP0101A2	T21	MS3	Female	31.3	Cysteine	18638.7
HTP0101A2	T21	MS3	Female	31.3	Glutamate	1.05782e+06
HTP0101A2	T21	MS3	Female	31.3	Glutamine	6.58553e+06
HTP0101A2	T21	MS3	Female	31.3	Glycine	1.17609e+06
HTP0101A2	T21	MS3	Female	31.3	Histidine	2.15358e+06
HTP0101A2	T21	MS3	Female	31.3	Leucine/isoleucine	3.23145e+07
HTP0101A2	T21	MS3	Female	31.3	Lysine	6.06655e+06
HTP0101A2	T21	MS3	Female	31.3	Methionine	3.60416e+06
HTP0101A2	T21	MS3	Female	31.3	Phenylalanine	4.05697e+07
HTP0101A2	T21	MS3	Female	31.3	Proline	8.52382e+06
HTP0101A2	T21	MS3	Female	31.3	Serine	684096
HTP0101A2	T21	MS3	Female	31.3	Threonine	1.61755e+06
HTP0101A2	T21	MS3	Female	31.3	Tryptophan	2.48086e+07
HTP0101A2	T21	MS3	Female	31.3	Tyrosine	9.91574e+06
HTP0101A2	T21	MS3	Female	31.3	Valine	2.13757e+07
HTP0103A2	T21	MS1	Female	1.6	Alanine	9.88968e+06
HTP0103A2	T21	MS1	Female	1.6	Arginine	1.51729e+06
HTP0103A2	T21	MS1	Female	1.6	Asparagine	764047
HTP0103A2	T21	MS1	Female	1.6	Aspartate	322566
HTP0103A2	T21	MS1	Female	1.6	Cysteine	31744.7
HTP0103A2	T21	MS1	Female	1.6	Glutamate	925075
HTP0103A2	T21	MS1	Female	1.6	Glutamine	1.20243e+07
HTP0103A2	T21	MS1	Female	1.6	Glycine	2.5416e+06
HTP0103A2	T21	MS1	Female	1.6	Histidine	2.27773e+06
HTP0103A2	T21	MS1	Female	1.6	Leucine/isoleucine	2.28648e+07
HTP0103A2	T21	MS1	Female	1.6	Lysine	3.07295e+06
HTP0103A2	T21	MS1	Female	1.6	Methionine	1.89192e+06
HTP0103A2	T21	MS1	Female	1.6	Phenylalanine	3.68371e+07
HTP0103A2	T21	MS1	Female	1.6	Proline	1.33883e+07
HTP0103A2	T21	MS1	Female	1.6	Serine	1.76212e+06
HTP0103A2	T21	MS1	Female	1.6	Threonine	1.99528e+06
HTP0103A2	T21	MS1	Female	1.6	Tryptophan	1.74159e+07
HTP0103A2	T21	MS1	Female	1.6	Tyrosine	6.20718e+06
HTP0103A2	T21	MS1	Female	1.6	Valine	2.99883e+07
HTP0104B2	Control	D21	Female	36.6	Alanine	8.32815e+06
HTP0104B2	Control	D21	Female	36.6	Arginine	1.04869e+06
HTP0104B2	Control	D21	Female	36.6	Asparagine	372176
HTP0104B2	Control	D21	Female	36.6	Aspartate	553233
HTP0104B2	Control	D21	Female	36.6	Cysteine	73756.8
HTP0104B2	Control	D21	Female	36.6	Glutamate	334008
HTP0104B2	Control	D21	Female	36.6	Glutamine	7.97991e+06
HTP0104B2	Control	D21	Female	36.6	Glycine	2.02599e+06
HTP0104B2	Control	D21	Female	36.6	Histidine	2.70293e+06
HTP0104B2	Control	D21	Female	36.6	Leucine/isoleucine	3.82873e+07
HTP0104B2	Control	D21	Female	36.6	Lysine	4.75429e+06
HTP0104B2	Control	D21	Female	36.6	Methionine	3.93346e+06
HTP0104B2	Control	D21	Female	36.6	Phenylalanine	3.41721e+07
HTP0104B2	Control	D21	Female	36.6	Proline	1.43012e+07
HTP0104B2	Control	D21	Female	36.6	Serine	692749
HTP0104B2	Control	D21	Female	36.6	Threonine	1.25805e+06
HTP0104B2	Control	D21	Female	36.6	Tryptophan	2.61465e+07
HTP0104B2	Control	D21	Female	36.6	Tyrosine	1.81096e+07
HTP0104B2	Control	D21	Female	36.6	Valine	2.6175e+07
HTP0105B3	Control	D21	Female	30	Alanine	4.5324e+06
HTP0105B3	Control	D21	Female	30	Arginine	1.8299e+06
HTP0105B3	Control	D21	Female	30	Asparagine	290208
HTP0105B3	Control	D21	Female	30	Aspartate	419121
HTP0105B3	Control	D21	Female	30	Cysteine	24092.2
HTP0105B3	Control	D21	Female	30	Glutamate	237225
HTP0105B3	Control	D21	Female	30	Glutamine	6.84706e+06
HTP0105B3	Control	D21	Female	30	Glycine	1.7672e+06
HTP0105B3	Control	D21	Female	30	Histidine	1.51663e+06
HTP0105B3	Control	D21	Female	30	Leucine/isoleucine	2.23933e+07
HTP0105B3	Control	D21	Female	30	Lysine	1.7828e+06
HTP0105B3	Control	D21	Female	30	Methionine	2.30276e+06
HTP0105B3	Control	D21	Female	30	Phenylalanine	2.59328e+07
HTP0105B3	Control	D21	Female	30	Proline	7.31271e+06
HTP0105B3	Control	D21	Female	30	Serine	713577
HTP0105B3	Control	D21	Female	30	Threonine	1.17694e+06
HTP0105B3	Control	D21	Female	30	Tryptophan	1.57218e+07
HTP0105B3	Control	D21	Female	30	Tyrosine	8.39099e+06
HTP0105B3	Control	D21	Female	30	Valine	1.6339e+07
HTP0107A3	T21	MS2	Female	33.7	Alanine	5.64834e+06
HTP0107A3	T21	MS2	Female	33.7	Arginine	1.01568e+06
HTP0107A3	T21	MS2	Female	33.7	Asparagine	345030
HTP0107A3	T21	MS2	Female	33.7	Aspartate	419619
HTP0107A3	T21	MS2	Female	33.7	Cysteine	46975
HTP0107A3	T21	MS2	Female	33.7	Glutamate	320530
HTP0107A3	T21	MS2	Female	33.7	Glutamine	5.26835e+06
HTP0107A3	T21	MS2	Female	33.7	Glycine	1.56544e+06
HTP0107A3	T21	MS2	Female	33.7	Histidine	2.62345e+06
HTP0107A3	T21	MS2	Female	33.7	Leucine/isoleucine	3.12666e+07
HTP0107A3	T21	MS2	Female	33.7	Lysine	5.00605e+06
HTP0107A3	T21	MS2	Female	33.7	Methionine	2.72887e+06
HTP0107A3	T21	MS2	Female	33.7	Phenylalanine	3.71195e+07
HTP0107A3	T21	MS2	Female	33.7	Proline	7.56279e+06
HTP0107A3	T21	MS2	Female	33.7	Serine	483278
HTP0107A3	T21	MS2	Female	33.7	Threonine	1.25882e+06
HTP0107A3	T21	MS2	Female	33.7	Tryptophan	2.02962e+07
HTP0107A3	T21	MS2	Female	33.7	Tyrosine	8.08294e+06
HTP0107A3	T21	MS2	Female	33.7	Valine	1.97575e+07
HTP0109A3	T21	MS1	Female	49	Alanine	4.91048e+06
HTP0109A3	T21	MS1	Female	49	Arginine	943137
HTP0109A3	T21	MS1	Female	49	Asparagine	324825
HTP0109A3	T21	MS1	Female	49	Aspartate	336271
HTP0109A3	T21	MS1	Female	49	Cysteine	48891.6
HTP0109A3	T21	MS1	Female	49	Glutamate	562837
HTP0109A3	T21	MS1	Female	49	Glutamine	4.64956e+06
HTP0109A3	T21	MS1	Female	49	Glycine	1.30804e+06
HTP0109A3	T21	MS1	Female	49	Histidine	1.21783e+06
HTP0109A3	T21	MS1	Female	49	Leucine/isoleucine	2.77327e+07
HTP0109A3	T21	MS1	Female	49	Lysine	4.17844e+06
HTP0109A3	T21	MS1	Female	49	Methionine	3.55762e+06
HTP0109A3	T21	MS1	Female	49	Phenylalanine	3.94826e+07
HTP0109A3	T21	MS1	Female	49	Proline	8.98017e+06
HTP0109A3	T21	MS1	Female	49	Serine	502065
HTP0109A3	T21	MS1	Female	49	Threonine	1.25478e+06
HTP0109A3	T21	MS1	Female	49	Tryptophan	1.70976e+07
HTP0109A3	T21	MS1	Female	49	Tyrosine	1.2267e+07
HTP0109A3	T21	MS1	Female	49	Valine	2.21105e+07
HTP0111B2	Control	D21	Female	44.5	Alanine	8.39675e+06
HTP0111B2	Control	D21	Female	44.5	Arginine	698472
HTP0111B2	Control	D21	Female	44.5	Asparagine	358336
HTP0111B2	Control	D21	Female	44.5	Aspartate	393447
HTP0111B2	Control	D21	Female	44.5	Cysteine	53628.5
HTP0111B2	Control	D21	Female	44.5	Glutamate	589087
HTP0111B2	Control	D21	Female	44.5	Glutamine	7.8038e+06
HTP0111B2	Control	D21	Female	44.5	Glycine	2.25237e+06
HTP0111B2	Control	D21	Female	44.5	Histidine	2.0572e+06
HTP0111B2	Control	D21	Female	44.5	Leucine/isoleucine	2.75221e+07
HTP0111B2	Control	D21	Female	44.5	Lysine	3.51723e+06
HTP0111B2	Control	D21	Female	44.5	Methionine	3.2711e+06
HTP0111B2	Control	D21	Female	44.5	Phenylalanine	3.4321e+07
HTP0111B2	Control	D21	Female	44.5	Proline	2.13725e+07
HTP0111B2	Control	D21	Female	44.5	Serine	663599
HTP0111B2	Control	D21	Female	44.5	Threonine	1.32228e+06
HTP0111B2	Control	D21	Female	44.5	Tryptophan	1.9159e+07
HTP0111B2	Control	D21	Female	44.5	Tyrosine	1.26243e+07
HTP0111B2	Control	D21	Female	44.5	Valine	2.48442e+07
HTP0112A3	T21	MS3	Female	36	Alanine	5.40207e+06
HTP0112A3	T21	MS3	Female	36	Arginine	734029
HTP0112A3	T21	MS3	Female	36	Asparagine	352059
HTP0112A3	T21	MS3	Female	36	Aspartate	570028
HTP0112A3	T21	MS3	Female	36	Cysteine	37493.7
HTP0112A3	T21	MS3	Female	36	Glutamate	293153
HTP0112A3	T21	MS3	Female	36	Glutamine	6.25201e+06
HTP0112A3	T21	MS3	Female	36	Glycine	1.6559e+06
HTP0112A3	T21	MS3	Female	36	Histidine	1.72339e+06
HTP0112A3	T21	MS3	Female	36	Leucine/isoleucine	3.16181e+07
HTP0112A3	T21	MS3	Female	36	Lysine	4.61037e+06
HTP0112A3	T21	MS3	Female	36	Methionine	1.92946e+06
HTP0112A3	T21	MS3	Female	36	Phenylalanine	3.73177e+07
HTP0112A3	T21	MS3	Female	36	Proline	1.01617e+07
HTP0112A3	T21	MS3	Female	36	Serine	359067
HTP0112A3	T21	MS3	Female	36	Threonine	723973
HTP0112A3	T21	MS3	Female	36	Tryptophan	1.81122e+07
HTP0112A3	T21	MS3	Female	36	Tyrosine	8.3319e+06
HTP0112A3	T21	MS3	Female	36	Valine	2.03013e+07
HTP0116A2	T21	MS1	Male	10.9	Alanine	3.79031e+06
HTP0116A2	T21	MS1	Male	10.9	Arginine	1.0619e+06
HTP0116A2	T21	MS1	Male	10.9	Asparagine	229729
HTP0116A2	T21	MS1	Male	10.9	Aspartate	275608
HTP0116A2	T21	MS1	Male	10.9	Cysteine	32118.5
HTP0116A2	T21	MS1	Male	10.9	Glutamate	237541
HTP0116A2	T21	MS1	Male	10.9	Glutamine	6.00345e+06
HTP0116A2	T21	MS1	Male	10.9	Glycine	1.37221e+06
HTP0116A2	T21	MS1	Male	10.9	Histidine	1.42869e+06
HTP0116A2	T21	MS1	Male	10.9	Leucine/isoleucine	2.53282e+07
HTP0116A2	T21	MS1	Male	10.9	Lysine	2.84498e+06
HTP0116A2	T21	MS1	Male	10.9	Methionine	2.38474e+06
HTP0116A2	T21	MS1	Male	10.9	Phenylalanine	2.31326e+07
HTP0116A2	T21	MS1	Male	10.9	Proline	6.75366e+06
HTP0116A2	T21	MS1	Male	10.9	Serine	409777
HTP0116A2	T21	MS1	Male	10.9	Threonine	924353
HTP0116A2	T21	MS1	Male	10.9	Tryptophan	1.12959e+07
HTP0116A2	T21	MS1	Male	10.9	Tyrosine	8.92962e+06
HTP0116A2	T21	MS1	Male	10.9	Valine	1.62393e+07
HTP0118B	Control	D21	Male	44.3	Alanine	5.75284e+06
HTP0118B	Control	D21	Male	44.3	Arginine	1.61484e+06
HTP0118B	Control	D21	Male	44.3	Asparagine	319286
HTP0118B	Control	D21	Male	44.3	Aspartate	430246
HTP0118B	Control	D21	Male	44.3	Cysteine	43716.2
HTP0118B	Control	D21	Male	44.3	Glutamate	1.1088e+06
HTP0118B	Control	D21	Male	44.3	Glutamine	6.2566e+06
HTP0118B	Control	D21	Male	44.3	Glycine	1.04404e+06
HTP0118B	Control	D21	Male	44.3	Histidine	1.80042e+06
HTP0118B	Control	D21	Male	44.3	Leucine/isoleucine	3.7826e+07
HTP0118B	Control	D21	Male	44.3	Lysine	4.52205e+06
HTP0118B	Control	D21	Male	44.3	Methionine	1.97064e+06
HTP0118B	Control	D21	Male	44.3	Phenylalanine	3.33749e+07
HTP0118B	Control	D21	Male	44.3	Proline	1.08067e+07
HTP0118B	Control	D21	Male	44.3	Serine	526816
HTP0118B	Control	D21	Male	44.3	Threonine	1.13555e+06
HTP0118B	Control	D21	Male	44.3	Tryptophan	2.10067e+07
HTP0118B	Control	D21	Male	44.3	Tyrosine	1.36115e+07
HTP0118B	Control	D21	Male	44.3	Valine	1.65734e+07
HTP0119A	T21	MS1	Female	50.9	Alanine	4.32001e+06
HTP0119A	T21	MS1	Female	50.9	Arginine	1.52959e+06
HTP0119A	T21	MS1	Female	50.9	Asparagine	229342
HTP0119A	T21	MS1	Female	50.9	Aspartate	424031
HTP0119A	T21	MS1	Female	50.9	Cysteine	40412
HTP0119A	T21	MS1	Female	50.9	Glutamate	189644
HTP0119A	T21	MS1	Female	50.9	Glutamine	6.46504e+06
HTP0119A	T21	MS1	Female	50.9	Glycine	1.32436e+06
HTP0119A	T21	MS1	Female	50.9	Histidine	1.31612e+06
HTP0119A	T21	MS1	Female	50.9	Leucine/isoleucine	2.50704e+07
HTP0119A	T21	MS1	Female	50.9	Lysine	4.51508e+06
HTP0119A	T21	MS1	Female	50.9	Methionine	3.09845e+06
HTP0119A	T21	MS1	Female	50.9	Phenylalanine	3.23032e+07
HTP0119A	T21	MS1	Female	50.9	Proline	7.09505e+06
HTP0119A	T21	MS1	Female	50.9	Serine	517997
HTP0119A	T21	MS1	Female	50.9	Threonine	1.33147e+06
HTP0119A	T21	MS1	Female	50.9	Tryptophan	1.60487e+07
HTP0119A	T21	MS1	Female	50.9	Tyrosine	6.46441e+06
HTP0119A	T21	MS1	Female	50.9	Valine	1.81226e+07
HTP0126B2	Control	D21	Female	48	Alanine	6.85671e+06
HTP0126B2	Control	D21	Female	48	Arginine	1.72578e+06
HTP0126B2	Control	D21	Female	48	Asparagine	326007
HTP0126B2	Control	D21	Female	48	Aspartate	404282
HTP0126B2	Control	D21	Female	48	Cysteine	16210.3
HTP0126B2	Control	D21	Female	48	Glutamate	1.1908e+06
HTP0126B2	Control	D21	Female	48	Glutamine	6.85007e+06
HTP0126B2	Control	D21	Female	48	Glycine	1.59484e+06
HTP0126B2	Control	D21	Female	48	Histidine	1.97737e+06
HTP0126B2	Control	D21	Female	48	Leucine/isoleucine	5.9175e+07
HTP0126B2	Control	D21	Female	48	Lysine	5.09325e+06
HTP0126B2	Control	D21	Female	48	Methionine	3.84249e+06
HTP0126B2	Control	D21	Female	48	Phenylalanine	5.09723e+07
HTP0126B2	Control	D21	Female	48	Proline	1.26599e+07
HTP0126B2	Control	D21	Female	48	Serine	660616
HTP0126B2	Control	D21	Female	48	Threonine	1.50681e+06
HTP0126B2	Control	D21	Female	48	Tryptophan	3.36893e+07
HTP0126B2	Control	D21	Female	48	Tyrosine	2.20714e+07
HTP0126B2	Control	D21	Female	48	Valine	3.79333e+07
HTP0127B2	Control	D21	Female	8.2	Alanine	7.06616e+06
HTP0127B2	Control	D21	Female	8.2	Arginine	1.87905e+06
HTP0127B2	Control	D21	Female	8.2	Asparagine	360005
HTP0127B2	Control	D21	Female	8.2	Aspartate	733535
HTP0127B2	Control	D21	Female	8.2	Cysteine	42006.2
HTP0127B2	Control	D21	Female	8.2	Glutamate	394042
HTP0127B2	Control	D21	Female	8.2	Glutamine	8.90471e+06
HTP0127B2	Control	D21	Female	8.2	Glycine	2.19425e+06
HTP0127B2	Control	D21	Female	8.2	Histidine	2.04847e+06
HTP0127B2	Control	D21	Female	8.2	Leucine/isoleucine	2.89703e+07
HTP0127B2	Control	D21	Female	8.2	Lysine	2.87306e+06
HTP0127B2	Control	D21	Female	8.2	Methionine	2.88623e+06
HTP0127B2	Control	D21	Female	8.2	Phenylalanine	3.63552e+07
HTP0127B2	Control	D21	Female	8.2	Proline	1.35266e+07
HTP0127B2	Control	D21	Female	8.2	Serine	925879
HTP0127B2	Control	D21	Female	8.2	Threonine	1.32045e+06
HTP0127B2	Control	D21	Female	8.2	Tryptophan	2.7368e+07
HTP0127B2	Control	D21	Female	8.2	Tyrosine	1.75678e+07
HTP0127B2	Control	D21	Female	8.2	Valine	2.30763e+07
HTP0146B	Control	D21	Male	47.4	Alanine	1.3044e+07
HTP0146B	Control	D21	Male	47.4	Arginine	4.77416e+06
HTP0146B	Control	D21	Male	47.4	Asparagine	818211
HTP0146B	Control	D21	Male	47.4	Aspartate	474026
HTP0146B	Control	D21	Male	47.4	Cysteine	59911.5
HTP0146B	Control	D21	Male	47.4	Glutamate	359217
HTP0146B	Control	D21	Male	47.4	Glutamine	1.54028e+07
HTP0146B	Control	D21	Male	47.4	Glycine	1.86237e+06
HTP0146B	Control	D21	Male	47.4	Histidine	3.46863e+06
HTP0146B	Control	D21	Male	47.4	Leucine/isoleucine	6.17029e+07
HTP0146B	Control	D21	Male	47.4	Lysine	9.30635e+06
HTP0146B	Control	D21	Male	47.4	Methionine	8.56097e+06
HTP0146B	Control	D21	Male	47.4	Phenylalanine	7.92694e+07
HTP0146B	Control	D21	Male	47.4	Proline	1.95004e+07
HTP0146B	Control	D21	Male	47.4	Serine	1.46811e+06
HTP0146B	Control	D21	Male	47.4	Threonine	3.15768e+06
HTP0146B	Control	D21	Male	47.4	Tryptophan	4.22823e+07
HTP0146B	Control	D21	Male	47.4	Tyrosine	3.14455e+07
HTP0146B	Control	D21	Male	47.4	Valine	4.78919e+07
HTP0147B	Control	D21	Female	38.6	Alanine	6.04816e+06
HTP0147B	Control	D21	Female	38.6	Arginine	2.24479e+06
HTP0147B	Control	D21	Female	38.6	Asparagine	375340
HTP0147B	Control	D21	Female	38.6	Aspartate	438807
HTP0147B	Control	D21	Female	38.6	Cysteine	43706.1
HTP0147B	Control	D21	Female	38.6	Glutamate	214140
HTP0147B	Control	D21	Female	38.6	Glutamine	7.25193e+06
HTP0147B	Control	D21	Female	38.6	Glycine	1.61437e+06
HTP0147B	Control	D21	Female	38.6	Histidine	2.1063e+06
HTP0147B	Control	D21	Female	38.6	Leucine/isoleucine	3.1051e+07
HTP0147B	Control	D21	Female	38.6	Lysine	3.46758e+06
HTP0147B	Control	D21	Female	38.6	Methionine	3.30473e+06
HTP0147B	Control	D21	Female	38.6	Phenylalanine	3.70866e+07
HTP0147B	Control	D21	Female	38.6	Proline	9.10528e+06
HTP0147B	Control	D21	Female	38.6	Serine	776690
HTP0147B	Control	D21	Female	38.6	Threonine	1.20026e+06
HTP0147B	Control	D21	Female	38.6	Tryptophan	2.08802e+07
HTP0147B	Control	D21	Female	38.6	Tyrosine	1.09482e+07
HTP0147B	Control	D21	Female	38.6	Valine	2.08003e+07
HTP0148B2	Control	D21	Male	41.7	Alanine	5.35699e+06
HTP0148B2	Control	D21	Male	41.7	Arginine	1.14316e+06
HTP0148B2	Control	D21	Male	41.7	Asparagine	231736
HTP0148B2	Control	D21	Male	41.7	Aspartate	332032
HTP0148B2	Control	D21	Male	41.7	Cysteine	26600.1
HTP0148B2	Control	D21	Male	41.7	Glutamate	403164
HTP0148B2	Control	D21	Male	41.7	Glutamine	4.38782e+06
HTP0148B2	Control	D21	Male	41.7	Glycine	1.12942e+06
HTP0148B2	Control	D21	Male	41.7	Histidine	1.16244e+06
HTP0148B2	Control	D21	Male	41.7	Leucine/isoleucine	3.3119e+07
HTP0148B2	Control	D21	Male	41.7	Lysine	2.80478e+06
HTP0148B2	Control	D21	Male	41.7	Methionine	3.74867e+06
HTP0148B2	Control	D21	Male	41.7	Phenylalanine	3.32989e+07
HTP0148B2	Control	D21	Male	41.7	Proline	8.02807e+06
HTP0148B2	Control	D21	Male	41.7	Serine	305231
HTP0148B2	Control	D21	Male	41.7	Threonine	923332
HTP0148B2	Control	D21	Male	41.7	Tryptophan	1.65796e+07
HTP0148B2	Control	D21	Male	41.7	Tyrosine	1.19352e+07
HTP0148B2	Control	D21	Male	41.7	Valine	2.2422e+07
HTP0149B	Control	D21	Female	53.2	Alanine	6.0415e+06
HTP0149B	Control	D21	Female	53.2	Arginine	2.19763e+06
HTP0149B	Control	D21	Female	53.2	Asparagine	382138
HTP0149B	Control	D21	Female	53.2	Aspartate	493443
HTP0149B	Control	D21	Female	53.2	Cysteine	48240.3
HTP0149B	Control	D21	Female	53.2	Glutamate	262275
HTP0149B	Control	D21	Female	53.2	Glutamine	9.03754e+06
HTP0149B	Control	D21	Female	53.2	Glycine	2.79039e+06
HTP0149B	Control	D21	Female	53.2	Histidine	2.24368e+06
HTP0149B	Control	D21	Female	53.2	Leucine/isoleucine	3.43551e+07
HTP0149B	Control	D21	Female	53.2	Lysine	3.76978e+06
HTP0149B	Control	D21	Female	53.2	Methionine	2.81353e+06
HTP0149B	Control	D21	Female	53.2	Phenylalanine	3.20623e+07
HTP0149B	Control	D21	Female	53.2	Proline	8.79951e+06
HTP0149B	Control	D21	Female	53.2	Serine	888723
HTP0149B	Control	D21	Female	53.2	Threonine	1.77969e+06
HTP0149B	Control	D21	Female	53.2	Tryptophan	2.02694e+07
HTP0149B	Control	D21	Female	53.2	Tyrosine	1.44856e+07
HTP0149B	Control	D21	Female	53.2	Valine	3.03909e+07
HTP0151A	T21	MS3	Male	27.4	Alanine	5.62258e+06
HTP0151A	T21	MS3	Male	27.4	Arginine	1.44022e+06
HTP0151A	T21	MS3	Male	27.4	Asparagine	280942
HTP0151A	T21	MS3	Male	27.4	Aspartate	400061
HTP0151A	T21	MS3	Male	27.4	Cysteine	45275.1
HTP0151A	T21	MS3	Male	27.4	Glutamate	1.32715e+06
HTP0151A	T21	MS3	Male	27.4	Glutamine	5.70994e+06
HTP0151A	T21	MS3	Male	27.4	Glycine	1.25781e+06
HTP0151A	T21	MS3	Male	27.4	Histidine	1.18716e+06
HTP0151A	T21	MS3	Male	27.4	Leucine/isoleucine	3.37608e+07
HTP0151A	T21	MS3	Male	27.4	Lysine	4.83063e+06
HTP0151A	T21	MS3	Male	27.4	Methionine	2.38155e+06
HTP0151A	T21	MS3	Male	27.4	Phenylalanine	4.03485e+07
HTP0151A	T21	MS3	Male	27.4	Proline	1.3051e+07
HTP0151A	T21	MS3	Male	27.4	Serine	554690
HTP0151A	T21	MS3	Male	27.4	Threonine	1.66871e+06
HTP0151A	T21	MS3	Male	27.4	Tryptophan	1.79933e+07
HTP0151A	T21	MS3	Male	27.4	Tyrosine	1.38518e+07
HTP0151A	T21	MS3	Male	27.4	Valine	2.16266e+07
HTP0198A3	T21	MS2	Male	36.3	Alanine	7.98132e+06
HTP0198A3	T21	MS2	Male	36.3	Arginine	1.1336e+06
HTP0198A3	T21	MS2	Male	36.3	Asparagine	339397
HTP0198A3	T21	MS2	Male	36.3	Aspartate	788470
HTP0198A3	T21	MS2	Male	36.3	Cysteine	42845
HTP0198A3	T21	MS2	Male	36.3	Glutamate	439233
HTP0198A3	T21	MS2	Male	36.3	Glutamine	7.76041e+06
HTP0198A3	T21	MS2	Male	36.3	Glycine	1.0394e+06
HTP0198A3	T21	MS2	Male	36.3	Histidine	2.00203e+06
HTP0198A3	T21	MS2	Male	36.3	Leucine/isoleucine	8.82991e+07
HTP0198A3	T21	MS2	Male	36.3	Lysine	5.98808e+06
HTP0198A3	T21	MS2	Male	36.3	Methionine	6.56205e+06
HTP0198A3	T21	MS2	Male	36.3	Phenylalanine	8.23156e+07
HTP0198A3	T21	MS2	Male	36.3	Proline	1.45164e+07
HTP0198A3	T21	MS2	Male	36.3	Serine	487502
HTP0198A3	T21	MS2	Male	36.3	Threonine	1.61049e+06
HTP0198A3	T21	MS2	Male	36.3	Tryptophan	3.8797e+07
HTP0198A3	T21	MS2	Male	36.3	Tyrosine	2.94791e+07
HTP0198A3	T21	MS2	Male	36.3	Valine	4.78621e+07
HTP0202B	Control	D21	Male	61.3	Alanine	8.41238e+06
HTP0202B	Control	D21	Male	61.3	Arginine	2.55547e+06
HTP0202B	Control	D21	Male	61.3	Asparagine	542688
HTP0202B	Control	D21	Male	61.3	Aspartate	426143
HTP0202B	Control	D21	Male	61.3	Cysteine	23711.4
HTP0202B	Control	D21	Male	61.3	Glutamate	618985
HTP0202B	Control	D21	Male	61.3	Glutamine	1.27256e+07
HTP0202B	Control	D21	Male	61.3	Glycine	1.58846e+06
HTP0202B	Control	D21	Male	61.3	Histidine	2.14905e+06
HTP0202B	Control	D21	Male	61.3	Leucine/isoleucine	4.24717e+07
HTP0202B	Control	D21	Male	61.3	Lysine	4.86723e+06
HTP0202B	Control	D21	Male	61.3	Methionine	4.47547e+06
HTP0202B	Control	D21	Male	61.3	Phenylalanine	3.59378e+07
HTP0202B	Control	D21	Male	61.3	Proline	1.10188e+07
HTP0202B	Control	D21	Male	61.3	Serine	893252
HTP0202B	Control	D21	Male	61.3	Threonine	3.21539e+06
HTP0202B	Control	D21	Male	61.3	Tryptophan	1.96349e+07
HTP0202B	Control	D21	Male	61.3	Tyrosine	1.18421e+07
HTP0202B	Control	D21	Male	61.3	Valine	2.26773e+07
HTP0204A	T21	MS2	Male	13.1	Alanine	8.5821e+06
HTP0204A	T21	MS2	Male	13.1	Arginine	2.54613e+06
HTP0204A	T21	MS2	Male	13.1	Asparagine	526804
HTP0204A	T21	MS2	Male	13.1	Aspartate	354647
HTP0204A	T21	MS2	Male	13.1	Cysteine	63893.8
HTP0204A	T21	MS2	Male	13.1	Glutamate	527854
HTP0204A	T21	MS2	Male	13.1	Glutamine	9.82763e+06
HTP0204A	T21	MS2	Male	13.1	Glycine	1.59819e+06
HTP0204A	T21	MS2	Male	13.1	Histidine	2.58986e+06
HTP0204A	T21	MS2	Male	13.1	Leucine/isoleucine	6.79557e+07
HTP0204A	T21	MS2	Male	13.1	Lysine	4.76743e+06
HTP0204A	T21	MS2	Male	13.1	Methionine	3.81973e+06
HTP0204A	T21	MS2	Male	13.1	Phenylalanine	4.50638e+07
HTP0204A	T21	MS2	Male	13.1	Proline	1.34889e+07
HTP0204A	T21	MS2	Male	13.1	Serine	726014
HTP0204A	T21	MS2	Male	13.1	Threonine	1.9354e+06
HTP0204A	T21	MS2	Male	13.1	Tryptophan	2.58838e+07
HTP0204A	T21	MS2	Male	13.1	Tyrosine	1.78268e+07
HTP0204A	T21	MS2	Male	13.1	Valine	3.29024e+07
HTP0205B	Control	D21	Female	42.6	Alanine	6.50656e+06
HTP0205B	Control	D21	Female	42.6	Arginine	3.38635e+06
HTP0205B	Control	D21	Female	42.6	Asparagine	372071
HTP0205B	Control	D21	Female	42.6	Aspartate	401513
HTP0205B	Control	D21	Female	42.6	Cysteine	35500.5
HTP0205B	Control	D21	Female	42.6	Glutamate	1.03337e+06
HTP0205B	Control	D21	Female	42.6	Glutamine	7.55362e+06
HTP0205B	Control	D21	Female	42.6	Glycine	1.53243e+06
HTP0205B	Control	D21	Female	42.6	Histidine	1.95738e+06
HTP0205B	Control	D21	Female	42.6	Leucine/isoleucine	3.13837e+07
HTP0205B	Control	D21	Female	42.6	Lysine	4.48194e+06
HTP0205B	Control	D21	Female	42.6	Methionine	3.72472e+06
HTP0205B	Control	D21	Female	42.6	Phenylalanine	4.37365e+07
HTP0205B	Control	D21	Female	42.6	Proline	1.06128e+07
HTP0205B	Control	D21	Female	42.6	Serine	847861
HTP0205B	Control	D21	Female	42.6	Threonine	1.91048e+06
HTP0205B	Control	D21	Female	42.6	Tryptophan	2.0106e+07
HTP0205B	Control	D21	Female	42.6	Tyrosine	1.66403e+07
HTP0205B	Control	D21	Female	42.6	Valine	2.20393e+07
HTP0206B	Control	D21	Male	15.8	Alanine	7.04409e+06
HTP0206B	Control	D21	Male	15.8	Arginine	1.85153e+06
HTP0206B	Control	D21	Male	15.8	Asparagine	281337
HTP0206B	Control	D21	Male	15.8	Aspartate	462402
HTP0206B	Control	D21	Male	15.8	Cysteine	56926.2
HTP0206B	Control	D21	Male	15.8	Glutamate	488689
HTP0206B	Control	D21	Male	15.8	Glutamine	7.19725e+06
HTP0206B	Control	D21	Male	15.8	Glycine	1.86571e+06
HTP0206B	Control	D21	Male	15.8	Histidine	1.9381e+06
HTP0206B	Control	D21	Male	15.8	Leucine/isoleucine	2.65795e+07
HTP0206B	Control	D21	Male	15.8	Lysine	3.84551e+06
HTP0206B	Control	D21	Male	15.8	Methionine	2.76394e+06
HTP0206B	Control	D21	Male	15.8	Phenylalanine	3.26178e+07
HTP0206B	Control	D21	Male	15.8	Proline	9.86251e+06
HTP0206B	Control	D21	Male	15.8	Serine	632416
HTP0206B	Control	D21	Male	15.8	Threonine	1.58716e+06
HTP0206B	Control	D21	Male	15.8	Tryptophan	2.97678e+07
HTP0206B	Control	D21	Male	15.8	Tyrosine	1.58789e+07
HTP0206B	Control	D21	Male	15.8	Valine	2.63575e+07
HTP0207A4	T21	MS1	Female	25.2	Alanine	4.95808e+06
HTP0207A4	T21	MS1	Female	25.2	Arginine	1.57408e+06
HTP0207A4	T21	MS1	Female	25.2	Asparagine	430242
HTP0207A4	T21	MS1	Female	25.2	Aspartate	421543
HTP0207A4	T21	MS1	Female	25.2	Cysteine	25849.2
HTP0207A4	T21	MS1	Female	25.2	Glutamate	239086
HTP0207A4	T21	MS1	Female	25.2	Glutamine	7.51461e+06
HTP0207A4	T21	MS1	Female	25.2	Glycine	1.00661e+06
HTP0207A4	T21	MS1	Female	25.2	Histidine	1.58944e+06
HTP0207A4	T21	MS1	Female	25.2	Leucine/isoleucine	3.01278e+07
HTP0207A4	T21	MS1	Female	25.2	Lysine	4.58524e+06
HTP0207A4	T21	MS1	Female	25.2	Methionine	2.22619e+06
HTP0207A4	T21	MS1	Female	25.2	Phenylalanine	3.26438e+07
HTP0207A4	T21	MS1	Female	25.2	Proline	4.4155e+06
HTP0207A4	T21	MS1	Female	25.2	Serine	774592
HTP0207A4	T21	MS1	Female	25.2	Threonine	1.66733e+06
HTP0207A4	T21	MS1	Female	25.2	Tryptophan	1.70044e+07
HTP0207A4	T21	MS1	Female	25.2	Tyrosine	8.66374e+06
HTP0207A4	T21	MS1	Female	25.2	Valine	1.97583e+07
HTP0211A3	T21	MS2	Male	29.7	Alanine	4.85128e+06
HTP0211A3	T21	MS2	Male	29.7	Arginine	1.44631e+06
HTP0211A3	T21	MS2	Male	29.7	Asparagine	265884
HTP0211A3	T21	MS2	Male	29.7	Aspartate	409621
HTP0211A3	T21	MS2	Male	29.7	Cysteine	44051.6
HTP0211A3	T21	MS2	Male	29.7	Glutamate	877376
HTP0211A3	T21	MS2	Male	29.7	Glutamine	5.9746e+06
HTP0211A3	T21	MS2	Male	29.7	Glycine	1.17893e+06
HTP0211A3	T21	MS2	Male	29.7	Histidine	1.15859e+06
HTP0211A3	T21	MS2	Male	29.7	Leucine/isoleucine	2.78988e+07
HTP0211A3	T21	MS2	Male	29.7	Lysine	2.98735e+06
HTP0211A3	T21	MS2	Male	29.7	Methionine	2.50439e+06
HTP0211A3	T21	MS2	Male	29.7	Phenylalanine	3.34277e+07
HTP0211A3	T21	MS2	Male	29.7	Proline	7.78243e+06
HTP0211A3	T21	MS2	Male	29.7	Serine	302329
HTP0211A3	T21	MS2	Male	29.7	Threonine	1.06608e+06
HTP0211A3	T21	MS2	Male	29.7	Tryptophan	1.62566e+07
HTP0211A3	T21	MS2	Male	29.7	Tyrosine	1.14556e+07
HTP0211A3	T21	MS2	Male	29.7	Valine	1.83713e+07
HTP0213A3	T21	MS2	Male	46.3	Alanine	7.88182e+06
HTP0213A3	T21	MS2	Male	46.3	Arginine	862317
HTP0213A3	T21	MS2	Male	46.3	Asparagine	354194
HTP0213A3	T21	MS2	Male	46.3	Aspartate	457270
HTP0213A3	T21	MS2	Male	46.3	Cysteine	36100.3
HTP0213A3	T21	MS2	Male	46.3	Glutamate	832352
HTP0213A3	T21	MS2	Male	46.3	Glutamine	7.89653e+06
HTP0213A3	T21	MS2	Male	46.3	Glycine	1.63719e+06
HTP0213A3	T21	MS2	Male	46.3	Histidine	1.70014e+06
HTP0213A3	T21	MS2	Male	46.3	Leucine/isoleucine	4.09527e+07
HTP0213A3	T21	MS2	Male	46.3	Lysine	5.29056e+06
HTP0213A3	T21	MS2	Male	46.3	Methionine	2.28966e+06
HTP0213A3	T21	MS2	Male	46.3	Phenylalanine	3.40954e+07
HTP0213A3	T21	MS2	Male	46.3	Proline	1.13039e+07
HTP0213A3	T21	MS2	Male	46.3	Serine	458150
HTP0213A3	T21	MS2	Male	46.3	Threonine	1.15938e+06
HTP0213A3	T21	MS2	Male	46.3	Tryptophan	1.64985e+07
HTP0213A3	T21	MS2	Male	46.3	Tyrosine	1.73599e+07
HTP0213A3	T21	MS2	Male	46.3	Valine	2.33393e+07
HTP0214B2	Control	D21	Female	21.6	Alanine	7.19655e+06
HTP0214B2	Control	D21	Female	21.6	Arginine	2.69438e+06
HTP0214B2	Control	D21	Female	21.6	Asparagine	645734
HTP0214B2	Control	D21	Female	21.6	Aspartate	360288
HTP0214B2	Control	D21	Female	21.6	Cysteine	34062.2
HTP0214B2	Control	D21	Female	21.6	Glutamate	522548
HTP0214B2	Control	D21	Female	21.6	Glutamine	1.23797e+07
HTP0214B2	Control	D21	Female	21.6	Glycine	1.78179e+06
HTP0214B2	Control	D21	Female	21.6	Histidine	2.46028e+06
HTP0214B2	Control	D21	Female	21.6	Leucine/isoleucine	3.99491e+07
HTP0214B2	Control	D21	Female	21.6	Lysine	4.37583e+06
HTP0214B2	Control	D21	Female	21.6	Methionine	3.79218e+06
HTP0214B2	Control	D21	Female	21.6	Phenylalanine	4.06224e+07
HTP0214B2	Control	D21	Female	21.6	Proline	7.28691e+06
HTP0214B2	Control	D21	Female	21.6	Serine	1.43835e+06
HTP0214B2	Control	D21	Female	21.6	Threonine	3.34359e+06
HTP0214B2	Control	D21	Female	21.6	Tryptophan	2.21306e+07
HTP0214B2	Control	D21	Female	21.6	Tyrosine	1.57161e+07
HTP0214B2	Control	D21	Female	21.6	Valine	2.39762e+07
HTP0216B2	Control	D21	Female	17.2	Alanine	1.44937e+07
HTP0216B2	Control	D21	Female	17.2	Arginine	3.50206e+06
HTP0216B2	Control	D21	Female	17.2	Asparagine	703167
HTP0216B2	Control	D21	Female	17.2	Aspartate	612489
HTP0216B2	Control	D21	Female	17.2	Cysteine	46052.4
HTP0216B2	Control	D21	Female	17.2	Glutamate	889172
HTP0216B2	Control	D21	Female	17.2	Glutamine	1.45691e+07
HTP0216B2	Control	D21	Female	17.2	Glycine	2.15493e+06
HTP0216B2	Control	D21	Female	17.2	Histidine	2.92515e+06
HTP0216B2	Control	D21	Female	17.2	Leucine/isoleucine	5.50739e+07
HTP0216B2	Control	D21	Female	17.2	Lysine	8.42038e+06
HTP0216B2	Control	D21	Female	17.2	Methionine	4.05806e+06
HTP0216B2	Control	D21	Female	17.2	Phenylalanine	5.33742e+07
HTP0216B2	Control	D21	Female	17.2	Proline	1.58657e+07
HTP0216B2	Control	D21	Female	17.2	Serine	1.49704e+06
HTP0216B2	Control	D21	Female	17.2	Threonine	3.46405e+06
HTP0216B2	Control	D21	Female	17.2	Tryptophan	2.25225e+07
HTP0216B2	Control	D21	Female	17.2	Tyrosine	1.96503e+07
HTP0216B2	Control	D21	Female	17.2	Valine	3.32488e+07
HTP0219A2	T21	MS2	Female	19.5	Alanine	7.80814e+06
HTP0219A2	T21	MS2	Female	19.5	Arginine	2.82148e+06
HTP0219A2	T21	MS2	Female	19.5	Asparagine	476899
HTP0219A2	T21	MS2	Female	19.5	Aspartate	297750
HTP0219A2	T21	MS2	Female	19.5	Cysteine	29345
HTP0219A2	T21	MS2	Female	19.5	Glutamate	645022
HTP0219A2	T21	MS2	Female	19.5	Glutamine	8.93981e+06
HTP0219A2	T21	MS2	Female	19.5	Glycine	1.40339e+06
HTP0219A2	T21	MS2	Female	19.5	Histidine	2.21816e+06
HTP0219A2	T21	MS2	Female	19.5	Leucine/isoleucine	4.33328e+07
HTP0219A2	T21	MS2	Female	19.5	Lysine	4.28999e+06
HTP0219A2	T21	MS2	Female	19.5	Methionine	3.40549e+06
HTP0219A2	T21	MS2	Female	19.5	Phenylalanine	4.13856e+07
HTP0219A2	T21	MS2	Female	19.5	Proline	1.01567e+07
HTP0219A2	T21	MS2	Female	19.5	Serine	683525
HTP0219A2	T21	MS2	Female	19.5	Threonine	2.19522e+06
HTP0219A2	T21	MS2	Female	19.5	Tryptophan	2.25301e+07
HTP0219A2	T21	MS2	Female	19.5	Tyrosine	1.32279e+07
HTP0219A2	T21	MS2	Female	19.5	Valine	2.2418e+07
HTP0226A3	T21	MS1	Male	52.4	Alanine	6.08054e+06
HTP0226A3	T21	MS1	Male	52.4	Arginine	776448
HTP0226A3	T21	MS1	Male	52.4	Asparagine	318499
HTP0226A3	T21	MS1	Male	52.4	Aspartate	399658
HTP0226A3	T21	MS1	Male	52.4	Cysteine	32223.9
HTP0226A3	T21	MS1	Male	52.4	Glutamate	1.0746e+06
HTP0226A3	T21	MS1	Male	52.4	Glutamine	5.42549e+06
HTP0226A3	T21	MS1	Male	52.4	Glycine	1.43668e+06
HTP0226A3	T21	MS1	Male	52.4	Histidine	1.57235e+06
HTP0226A3	T21	MS1	Male	52.4	Leucine/isoleucine	2.67407e+07
HTP0226A3	T21	MS1	Male	52.4	Lysine	4.38131e+06
HTP0226A3	T21	MS1	Male	52.4	Methionine	2.00165e+06
HTP0226A3	T21	MS1	Male	52.4	Phenylalanine	2.29867e+07
HTP0226A3	T21	MS1	Male	52.4	Proline	9.82947e+06
HTP0226A3	T21	MS1	Male	52.4	Serine	401683
HTP0226A3	T21	MS1	Male	52.4	Threonine	1.09001e+06
HTP0226A3	T21	MS1	Male	52.4	Tryptophan	1.40709e+07
HTP0226A3	T21	MS1	Male	52.4	Tyrosine	1.0493e+07
HTP0226A3	T21	MS1	Male	52.4	Valine	1.74933e+07
HTP0230A2	T21	MS3	Female	39.6	Alanine	6.46154e+06
HTP0230A2	T21	MS3	Female	39.6	Arginine	1.12991e+06
HTP0230A2	T21	MS3	Female	39.6	Asparagine	341486
HTP0230A2	T21	MS3	Female	39.6	Aspartate	439335
HTP0230A2	T21	MS3	Female	39.6	Cysteine	46877.2
HTP0230A2	T21	MS3	Female	39.6	Glutamate	690333
HTP0230A2	T21	MS3	Female	39.6	Glutamine	8.79154e+06
HTP0230A2	T21	MS3	Female	39.6	Glycine	2.18428e+06
HTP0230A2	T21	MS3	Female	39.6	Histidine	2.24738e+06
HTP0230A2	T21	MS3	Female	39.6	Leucine/isoleucine	3.81788e+07
HTP0230A2	T21	MS3	Female	39.6	Lysine	5.26262e+06
HTP0230A2	T21	MS3	Female	39.6	Methionine	2.9994e+06
HTP0230A2	T21	MS3	Female	39.6	Phenylalanine	3.60151e+07
HTP0230A2	T21	MS3	Female	39.6	Proline	8.40976e+06
HTP0230A2	T21	MS3	Female	39.6	Serine	639287
HTP0230A2	T21	MS3	Female	39.6	Threonine	951969
HTP0230A2	T21	MS3	Female	39.6	Tryptophan	3.02629e+07
HTP0230A2	T21	MS3	Female	39.6	Tyrosine	1.52581e+07
HTP0230A2	T21	MS3	Female	39.6	Valine	2.41208e+07
HTP0236A2	T21	MS1	Male	11.3	Alanine	6.14524e+06
HTP0236A2	T21	MS1	Male	11.3	Arginine	1.56099e+06
HTP0236A2	T21	MS1	Male	11.3	Asparagine	432996
HTP0236A2	T21	MS1	Male	11.3	Aspartate	506117
HTP0236A2	T21	MS1	Male	11.3	Cysteine	26513.9
HTP0236A2	T21	MS1	Male	11.3	Glutamate	316922
HTP0236A2	T21	MS1	Male	11.3	Glutamine	8.53472e+06
HTP0236A2	T21	MS1	Male	11.3	Glycine	1.90018e+06
HTP0236A2	T21	MS1	Male	11.3	Histidine	2.31787e+06
HTP0236A2	T21	MS1	Male	11.3	Leucine/isoleucine	3.08997e+07
HTP0236A2	T21	MS1	Male	11.3	Lysine	4.67618e+06
HTP0236A2	T21	MS1	Male	11.3	Methionine	2.43123e+06
HTP0236A2	T21	MS1	Male	11.3	Phenylalanine	2.77564e+07
HTP0236A2	T21	MS1	Male	11.3	Proline	7.03791e+06
HTP0236A2	T21	MS1	Male	11.3	Serine	810499
HTP0236A2	T21	MS1	Male	11.3	Threonine	2.07597e+06
HTP0236A2	T21	MS1	Male	11.3	Tryptophan	2.32338e+07
HTP0236A2	T21	MS1	Male	11.3	Tyrosine	1.12579e+07
HTP0236A2	T21	MS1	Male	11.3	Valine	1.83799e+07
HTP0238A3	T21	MS2	Male	41.5	Alanine	8.36817e+06
HTP0238A3	T21	MS2	Male	41.5	Arginine	2.55635e+06
HTP0238A3	T21	MS2	Male	41.5	Asparagine	516871
HTP0238A3	T21	MS2	Male	41.5	Aspartate	456688
HTP0238A3	T21	MS2	Male	41.5	Cysteine	61502.8
HTP0238A3	T21	MS2	Male	41.5	Glutamate	502234
HTP0238A3	T21	MS2	Male	41.5	Glutamine	1.00909e+07
HTP0238A3	T21	MS2	Male	41.5	Glycine	1.86576e+06
HTP0238A3	T21	MS2	Male	41.5	Histidine	2.28946e+06
HTP0238A3	T21	MS2	Male	41.5	Leucine/isoleucine	3.26851e+07
HTP0238A3	T21	MS2	Male	41.5	Lysine	4.53474e+06
HTP0238A3	T21	MS2	Male	41.5	Methionine	3.6802e+06
HTP0238A3	T21	MS2	Male	41.5	Phenylalanine	3.66934e+07
HTP0238A3	T21	MS2	Male	41.5	Proline	1.44222e+07
HTP0238A3	T21	MS2	Male	41.5	Serine	723469
HTP0238A3	T21	MS2	Male	41.5	Threonine	2.10741e+06
HTP0238A3	T21	MS2	Male	41.5	Tryptophan	1.75147e+07
HTP0238A3	T21	MS2	Male	41.5	Tyrosine	1.40333e+07
HTP0238A3	T21	MS2	Male	41.5	Valine	2.67476e+07
HTP0241A2	T21	MS3	Female	17.9	Alanine	6.41286e+06
HTP0241A2	T21	MS3	Female	17.9	Arginine	1.31937e+06
HTP0241A2	T21	MS3	Female	17.9	Asparagine	493260
HTP0241A2	T21	MS3	Female	17.9	Aspartate	554529
HTP0241A2	T21	MS3	Female	17.9	Cysteine	30001.1
HTP0241A2	T21	MS3	Female	17.9	Glutamate	451470
HTP0241A2	T21	MS3	Female	17.9	Glutamine	8.52223e+06
HTP0241A2	T21	MS3	Female	17.9	Glycine	1.31863e+06
HTP0241A2	T21	MS3	Female	17.9	Histidine	1.86163e+06
HTP0241A2	T21	MS3	Female	17.9	Leucine/isoleucine	3.24349e+07
HTP0241A2	T21	MS3	Female	17.9	Lysine	3.92297e+06
HTP0241A2	T21	MS3	Female	17.9	Methionine	2.77467e+06
HTP0241A2	T21	MS3	Female	17.9	Phenylalanine	3.94681e+07
HTP0241A2	T21	MS3	Female	17.9	Proline	9.28996e+06
HTP0241A2	T21	MS3	Female	17.9	Serine	650694
HTP0241A2	T21	MS3	Female	17.9	Threonine	1.82288e+06
HTP0241A2	T21	MS3	Female	17.9	Tryptophan	2.50242e+07
HTP0241A2	T21	MS3	Female	17.9	Tyrosine	1.3218e+07
HTP0241A2	T21	MS3	Female	17.9	Valine	2.13228e+07
HTP0242B3	Control	D21	Female	20.3	Alanine	6.4415e+06
HTP0242B3	Control	D21	Female	20.3	Arginine	2.2972e+06
HTP0242B3	Control	D21	Female	20.3	Asparagine	477955
HTP0242B3	Control	D21	Female	20.3	Aspartate	443827
HTP0242B3	Control	D21	Female	20.3	Cysteine	38511.5
HTP0242B3	Control	D21	Female	20.3	Glutamate	452218
HTP0242B3	Control	D21	Female	20.3	Glutamine	9.03689e+06
HTP0242B3	Control	D21	Female	20.3	Glycine	1.88225e+06
HTP0242B3	Control	D21	Female	20.3	Histidine	2.00148e+06
HTP0242B3	Control	D21	Female	20.3	Leucine/isoleucine	3.73432e+07
HTP0242B3	Control	D21	Female	20.3	Lysine	4.92162e+06
HTP0242B3	Control	D21	Female	20.3	Methionine	3.30222e+06
HTP0242B3	Control	D21	Female	20.3	Phenylalanine	4.18568e+07
HTP0242B3	Control	D21	Female	20.3	Proline	8.86355e+06
HTP0242B3	Control	D21	Female	20.3	Serine	1.04092e+06
HTP0242B3	Control	D21	Female	20.3	Threonine	1.85544e+06
HTP0242B3	Control	D21	Female	20.3	Tryptophan	1.70016e+07
HTP0242B3	Control	D21	Female	20.3	Tyrosine	9.26631e+06
HTP0242B3	Control	D21	Female	20.3	Valine	2.29813e+07
HTP0243A3	T21	MS3	Female	15.1	Alanine	4.90109e+06
HTP0243A3	T21	MS3	Female	15.1	Arginine	1.36651e+06
HTP0243A3	T21	MS3	Female	15.1	Asparagine	343934
HTP0243A3	T21	MS3	Female	15.1	Aspartate	424663
HTP0243A3	T21	MS3	Female	15.1	Cysteine	28477.7
HTP0243A3	T21	MS3	Female	15.1	Glutamate	210461
HTP0243A3	T21	MS3	Female	15.1	Glutamine	5.65749e+06
HTP0243A3	T21	MS3	Female	15.1	Glycine	1.21334e+06
HTP0243A3	T21	MS3	Female	15.1	Histidine	1.52146e+06
HTP0243A3	T21	MS3	Female	15.1	Leucine/isoleucine	4.20706e+07
HTP0243A3	T21	MS3	Female	15.1	Lysine	3.48322e+06
HTP0243A3	T21	MS3	Female	15.1	Methionine	3.94282e+06
HTP0243A3	T21	MS3	Female	15.1	Phenylalanine	2.76384e+07
HTP0243A3	T21	MS3	Female	15.1	Proline	6.54876e+06
HTP0243A3	T21	MS3	Female	15.1	Serine	344723
HTP0243A3	T21	MS3	Female	15.1	Threonine	1.59886e+06
HTP0243A3	T21	MS3	Female	15.1	Tryptophan	1.75327e+07
HTP0243A3	T21	MS3	Female	15.1	Tyrosine	7.93828e+06
HTP0243A3	T21	MS3	Female	15.1	Valine	2.49504e+07
HTP0247A2	T21	MS3	Male	22.5	Alanine	8.39068e+06
HTP0247A2	T21	MS3	Male	22.5	Arginine	4.01959e+06
HTP0247A2	T21	MS3	Male	22.5	Asparagine	652861
HTP0247A2	T21	MS3	Male	22.5	Aspartate	415898
HTP0247A2	T21	MS3	Male	22.5	Cysteine	54305.1
HTP0247A2	T21	MS3	Male	22.5	Glutamate	1.16863e+06
HTP0247A2	T21	MS3	Male	22.5	Glutamine	1.15949e+07
HTP0247A2	T21	MS3	Male	22.5	Glycine	1.64775e+06
HTP0247A2	T21	MS3	Male	22.5	Histidine	3.09229e+06
HTP0247A2	T21	MS3	Male	22.5	Leucine/isoleucine	1.1288e+08
HTP0247A2	T21	MS3	Male	22.5	Lysine	1.14037e+07
HTP0247A2	T21	MS3	Male	22.5	Methionine	5.09166e+06
HTP0247A2	T21	MS3	Male	22.5	Phenylalanine	1.07988e+08
HTP0247A2	T21	MS3	Male	22.5	Proline	2.73928e+07
HTP0247A2	T21	MS3	Male	22.5	Serine	823072
HTP0247A2	T21	MS3	Male	22.5	Threonine	1.87602e+06
HTP0247A2	T21	MS3	Male	22.5	Tryptophan	4.6557e+07
HTP0247A2	T21	MS3	Male	22.5	Tyrosine	3.45933e+07
HTP0247A2	T21	MS3	Male	22.5	Valine	6.64196e+07
HTP0249A2	T21	MS2	Female	34	Alanine	5.3843e+06
HTP0249A2	T21	MS2	Female	34	Arginine	1.24932e+06
HTP0249A2	T21	MS2	Female	34	Asparagine	488787
HTP0249A2	T21	MS2	Female	34	Aspartate	312932
HTP0249A2	T21	MS2	Female	34	Cysteine	22852.2
HTP0249A2	T21	MS2	Female	34	Glutamate	310192
HTP0249A2	T21	MS2	Female	34	Glutamine	6.75096e+06
HTP0249A2	T21	MS2	Female	34	Glycine	1.23798e+06
HTP0249A2	T21	MS2	Female	34	Histidine	1.55258e+06
HTP0249A2	T21	MS2	Female	34	Leucine/isoleucine	2.99624e+07
HTP0249A2	T21	MS2	Female	34	Lysine	4.42824e+06
HTP0249A2	T21	MS2	Female	34	Methionine	3.75363e+06
HTP0249A2	T21	MS2	Female	34	Phenylalanine	3.11317e+07
HTP0249A2	T21	MS2	Female	34	Proline	6.77924e+06
HTP0249A2	T21	MS2	Female	34	Serine	715440
HTP0249A2	T21	MS2	Female	34	Threonine	1.63154e+06
HTP0249A2	T21	MS2	Female	34	Tryptophan	1.58872e+07
HTP0249A2	T21	MS2	Female	34	Tyrosine	1.22281e+07
HTP0249A2	T21	MS2	Female	34	Valine	1.6392e+07
HTP0251A2	T21	MS3	Female	34.3	Alanine	7.74996e+06
HTP0251A2	T21	MS3	Female	34.3	Arginine	1.2439e+06
HTP0251A2	T21	MS3	Female	34.3	Asparagine	494083
HTP0251A2	T21	MS3	Female	34.3	Aspartate	329229
HTP0251A2	T21	MS3	Female	34.3	Cysteine	29826
HTP0251A2	T21	MS3	Female	34.3	Glutamate	494571
HTP0251A2	T21	MS3	Female	34.3	Glutamine	7.08232e+06
HTP0251A2	T21	MS3	Female	34.3	Glycine	1.22406e+06
HTP0251A2	T21	MS3	Female	34.3	Histidine	1.80368e+06
HTP0251A2	T21	MS3	Female	34.3	Leucine/isoleucine	3.67878e+07
HTP0251A2	T21	MS3	Female	34.3	Lysine	4.06827e+06
HTP0251A2	T21	MS3	Female	34.3	Methionine	3.851e+06
HTP0251A2	T21	MS3	Female	34.3	Phenylalanine	3.85101e+07
HTP0251A2	T21	MS3	Female	34.3	Proline	1.22155e+07
HTP0251A2	T21	MS3	Female	34.3	Serine	620407
HTP0251A2	T21	MS3	Female	34.3	Threonine	2.14511e+06
HTP0251A2	T21	MS3	Female	34.3	Tryptophan	1.41135e+07
HTP0251A2	T21	MS3	Female	34.3	Tyrosine	1.56203e+07
HTP0251A2	T21	MS3	Female	34.3	Valine	2.18964e+07
HTP0254A2	T21	MS2	Male	33.8	Alanine	4.24915e+06
HTP0254A2	T21	MS2	Male	33.8	Arginine	1.58821e+06
HTP0254A2	T21	MS2	Male	33.8	Asparagine	225059
HTP0254A2	T21	MS2	Male	33.8	Aspartate	261322
HTP0254A2	T21	MS2	Male	33.8	Cysteine	30897.2
HTP0254A2	T21	MS2	Male	33.8	Glutamate	505718
HTP0254A2	T21	MS2	Male	33.8	Glutamine	5.0445e+06
HTP0254A2	T21	MS2	Male	33.8	Glycine	817714
HTP0254A2	T21	MS2	Male	33.8	Histidine	1.37279e+06
HTP0254A2	T21	MS2	Male	33.8	Leucine/isoleucine	5.26135e+07
HTP0254A2	T21	MS2	Male	33.8	Lysine	4.05004e+06
HTP0254A2	T21	MS2	Male	33.8	Methionine	3.94604e+06
HTP0254A2	T21	MS2	Male	33.8	Phenylalanine	3.90127e+07
HTP0254A2	T21	MS2	Male	33.8	Proline	8.73331e+06
HTP0254A2	T21	MS2	Male	33.8	Serine	389670
HTP0254A2	T21	MS2	Male	33.8	Threonine	1.17458e+06
HTP0254A2	T21	MS2	Male	33.8	Tryptophan	2.36761e+07
HTP0254A2	T21	MS2	Male	33.8	Tyrosine	1.19029e+07
HTP0254A2	T21	MS2	Male	33.8	Valine	3.13622e+07
HTP0259A2	T21	MS3	Female	32.6	Alanine	4.57651e+06
HTP0259A2	T21	MS3	Female	32.6	Arginine	1.76435e+06
HTP0259A2	T21	MS3	Female	32.6	Asparagine	345163
HTP0259A2	T21	MS3	Female	32.6	Aspartate	399715
HTP0259A2	T21	MS3	Female	32.6	Cysteine	20505.7
HTP0259A2	T21	MS3	Female	32.6	Glutamate	96224.4
HTP0259A2	T21	MS3	Female	32.6	Glutamine	7.29253e+06
HTP0259A2	T21	MS3	Female	32.6	Glycine	1.75174e+06
HTP0259A2	T21	MS3	Female	32.6	Histidine	1.51639e+06
HTP0259A2	T21	MS3	Female	32.6	Leucine/isoleucine	1.53676e+07
HTP0259A2	T21	MS3	Female	32.6	Lysine	3.03879e+06
HTP0259A2	T21	MS3	Female	32.6	Methionine	2.6578e+06
HTP0259A2	T21	MS3	Female	32.6	Phenylalanine	3.0217e+07
HTP0259A2	T21	MS3	Female	32.6	Proline	9.32002e+06
HTP0259A2	T21	MS3	Female	32.6	Serine	747120
HTP0259A2	T21	MS3	Female	32.6	Threonine	1.14432e+06
HTP0259A2	T21	MS3	Female	32.6	Tryptophan	1.2346e+07
HTP0259A2	T21	MS3	Female	32.6	Tyrosine	9.9005e+06
HTP0259A2	T21	MS3	Female	32.6	Valine	1.55597e+07
HTP0261A2	T21	MS1	Male	22.9	Alanine	9.86299e+06
HTP0261A2	T21	MS1	Male	22.9	Arginine	1.74909e+06
HTP0261A2	T21	MS1	Male	22.9	Asparagine	793845
HTP0261A2	T21	MS1	Male	22.9	Aspartate	605316
HTP0261A2	T21	MS1	Male	22.9	Cysteine	28574.4
HTP0261A2	T21	MS1	Male	22.9	Glutamate	1.08758e+06
HTP0261A2	T21	MS1	Male	22.9	Glutamine	1.06673e+07
HTP0261A2	T21	MS1	Male	22.9	Glycine	1.95492e+06
HTP0261A2	T21	MS1	Male	22.9	Histidine	2.46461e+06
HTP0261A2	T21	MS1	Male	22.9	Leucine/isoleucine	7.44602e+07
HTP0261A2	T21	MS1	Male	22.9	Lysine	8.39058e+06
HTP0261A2	T21	MS1	Male	22.9	Methionine	6.33254e+06
HTP0261A2	T21	MS1	Male	22.9	Phenylalanine	5.89896e+07
HTP0261A2	T21	MS1	Male	22.9	Proline	1.65393e+07
HTP0261A2	T21	MS1	Male	22.9	Serine	1.05956e+06
HTP0261A2	T21	MS1	Male	22.9	Threonine	2.71836e+06
HTP0261A2	T21	MS1	Male	22.9	Tryptophan	2.88154e+07
HTP0261A2	T21	MS1	Male	22.9	Tyrosine	1.64418e+07
HTP0261A2	T21	MS1	Male	22.9	Valine	3.86402e+07
HTP0262A2	T21	MS3	Female	14.3	Alanine	9.06616e+06
HTP0262A2	T21	MS3	Female	14.3	Arginine	3.09977e+06
HTP0262A2	T21	MS3	Female	14.3	Asparagine	419821
HTP0262A2	T21	MS3	Female	14.3	Aspartate	472220
HTP0262A2	T21	MS3	Female	14.3	Cysteine	47470.4
HTP0262A2	T21	MS3	Female	14.3	Glutamate	972675
HTP0262A2	T21	MS3	Female	14.3	Glutamine	1.07642e+07
HTP0262A2	T21	MS3	Female	14.3	Glycine	2.20472e+06
HTP0262A2	T21	MS3	Female	14.3	Histidine	3.57342e+06
HTP0262A2	T21	MS3	Female	14.3	Leucine/isoleucine	6.03556e+07
HTP0262A2	T21	MS3	Female	14.3	Lysine	5.56465e+06
HTP0262A2	T21	MS3	Female	14.3	Methionine	4.75383e+06
HTP0262A2	T21	MS3	Female	14.3	Phenylalanine	5.6938e+07
HTP0262A2	T21	MS3	Female	14.3	Proline	2.08148e+07
HTP0262A2	T21	MS3	Female	14.3	Serine	931485
HTP0262A2	T21	MS3	Female	14.3	Threonine	2.88751e+06
HTP0262A2	T21	MS3	Female	14.3	Tryptophan	3.24655e+07
HTP0262A2	T21	MS3	Female	14.3	Tyrosine	1.94693e+07
HTP0262A2	T21	MS3	Female	14.3	Valine	3.63692e+07
HTP0263A2	T21	MS2	Female	12.4	Alanine	7.87118e+06
HTP0263A2	T21	MS2	Female	12.4	Arginine	899044
HTP0263A2	T21	MS2	Female	12.4	Asparagine	502480
HTP0263A2	T21	MS2	Female	12.4	Aspartate	567335
HTP0263A2	T21	MS2	Female	12.4	Cysteine	40135.4
HTP0263A2	T21	MS2	Female	12.4	Glutamate	405733
HTP0263A2	T21	MS2	Female	12.4	Glutamine	8.60596e+06
HTP0263A2	T21	MS2	Female	12.4	Glycine	2.01774e+06
HTP0263A2	T21	MS2	Female	12.4	Histidine	1.71028e+06
HTP0263A2	T21	MS2	Female	12.4	Leucine/isoleucine	2.29661e+07
HTP0263A2	T21	MS2	Female	12.4	Lysine	3.29323e+06
HTP0263A2	T21	MS2	Female	12.4	Methionine	2.05887e+06
HTP0263A2	T21	MS2	Female	12.4	Phenylalanine	2.57045e+07
HTP0263A2	T21	MS2	Female	12.4	Proline	1.66936e+07
HTP0263A2	T21	MS2	Female	12.4	Serine	751515
HTP0263A2	T21	MS2	Female	12.4	Threonine	1.83151e+06
HTP0263A2	T21	MS2	Female	12.4	Tryptophan	2.15889e+07
HTP0263A2	T21	MS2	Female	12.4	Tyrosine	9.19484e+06
HTP0263A2	T21	MS2	Female	12.4	Valine	2.25206e+07
HTP0277A3	T21	MS1	Female	37.2	Alanine	3.75047e+06
HTP0277A3	T21	MS1	Female	37.2	Arginine	609879
HTP0277A3	T21	MS1	Female	37.2	Asparagine	288081
HTP0277A3	T21	MS1	Female	37.2	Aspartate	467482
HTP0277A3	T21	MS1	Female	37.2	Cysteine	28618.6
HTP0277A3	T21	MS1	Female	37.2	Glutamate	157562
HTP0277A3	T21	MS1	Female	37.2	Glutamine	5.10239e+06
HTP0277A3	T21	MS1	Female	37.2	Glycine	1.0941e+06
HTP0277A3	T21	MS1	Female	37.2	Histidine	2.01414e+06
HTP0277A3	T21	MS1	Female	37.2	Leucine/isoleucine	2.918e+07
HTP0277A3	T21	MS1	Female	37.2	Lysine	2.8742e+06
HTP0277A3	T21	MS1	Female	37.2	Methionine	2.30058e+06
HTP0277A3	T21	MS1	Female	37.2	Phenylalanine	2.2173e+07
HTP0277A3	T21	MS1	Female	37.2	Proline	4.29325e+06
HTP0277A3	T21	MS1	Female	37.2	Serine	466979
HTP0277A3	T21	MS1	Female	37.2	Threonine	1.22105e+06
HTP0277A3	T21	MS1	Female	37.2	Tryptophan	1.17551e+07
HTP0277A3	T21	MS1	Female	37.2	Tyrosine	8.05237e+06
HTP0277A3	T21	MS1	Female	37.2	Valine	1.98296e+07
HTP0288B	Control	D21	Male	9.2	Alanine	5.61496e+06
HTP0288B	Control	D21	Male	9.2	Arginine	1.64455e+06
HTP0288B	Control	D21	Male	9.2	Asparagine	470374
HTP0288B	Control	D21	Male	9.2	Aspartate	432345
HTP0288B	Control	D21	Male	9.2	Cysteine	52116.1
HTP0288B	Control	D21	Male	9.2	Glutamate	266609
HTP0288B	Control	D21	Male	9.2	Glutamine	6.38304e+06
HTP0288B	Control	D21	Male	9.2	Glycine	1.23052e+06
HTP0288B	Control	D21	Male	9.2	Histidine	2.4612e+06
HTP0288B	Control	D21	Male	9.2	Leucine/isoleucine	3.55508e+07
HTP0288B	Control	D21	Male	9.2	Lysine	3.6458e+06
HTP0288B	Control	D21	Male	9.2	Methionine	3.62164e+06
HTP0288B	Control	D21	Male	9.2	Phenylalanine	5.0476e+07
HTP0288B	Control	D21	Male	9.2	Proline	1.09849e+07
HTP0288B	Control	D21	Male	9.2	Serine	900749
HTP0288B	Control	D21	Male	9.2	Threonine	1.19946e+06
HTP0288B	Control	D21	Male	9.2	Tryptophan	2.46468e+07
HTP0288B	Control	D21	Male	9.2	Tyrosine	1.54335e+07
HTP0288B	Control	D21	Male	9.2	Valine	1.97949e+07
HTP0289B	Control	D21	Male	7.1	Alanine	1.03325e+07
HTP0289B	Control	D21	Male	7.1	Arginine	1.7222e+06
HTP0289B	Control	D21	Male	7.1	Asparagine	904323
HTP0289B	Control	D21	Male	7.1	Aspartate	508623
HTP0289B	Control	D21	Male	7.1	Cysteine	39065.2
HTP0289B	Control	D21	Male	7.1	Glutamate	374522
HTP0289B	Control	D21	Male	7.1	Glutamine	1.32608e+07
HTP0289B	Control	D21	Male	7.1	Glycine	1.81449e+06
HTP0289B	Control	D21	Male	7.1	Histidine	2.43415e+06
HTP0289B	Control	D21	Male	7.1	Leucine/isoleucine	3.54426e+07
HTP0289B	Control	D21	Male	7.1	Lysine	3.43571e+06
HTP0289B	Control	D21	Male	7.1	Methionine	2.80049e+06
HTP0289B	Control	D21	Male	7.1	Phenylalanine	6.48554e+07
HTP0289B	Control	D21	Male	7.1	Proline	9.32204e+06
HTP0289B	Control	D21	Male	7.1	Serine	1.3492e+06
HTP0289B	Control	D21	Male	7.1	Threonine	2.09382e+06
HTP0289B	Control	D21	Male	7.1	Tryptophan	2.99765e+07
HTP0289B	Control	D21	Male	7.1	Tyrosine	1.58298e+07
HTP0289B	Control	D21	Male	7.1	Valine	2.50713e+07
HTP0290B	Control	D21	Female	43.3	Alanine	9.3495e+06
HTP0290B	Control	D21	Female	43.3	Arginine	2.6616e+06
HTP0290B	Control	D21	Female	43.3	Asparagine	550362
HTP0290B	Control	D21	Female	43.3	Aspartate	602697
HTP0290B	Control	D21	Female	43.3	Cysteine	24962
HTP0290B	Control	D21	Female	43.3	Glutamate	237103
HTP0290B	Control	D21	Female	43.3	Glutamine	1.09188e+07
HTP0290B	Control	D21	Female	43.3	Glycine	1.77555e+06
HTP0290B	Control	D21	Female	43.3	Histidine	3.83662e+06
HTP0290B	Control	D21	Female	43.3	Leucine/isoleucine	4.42905e+07
HTP0290B	Control	D21	Female	43.3	Lysine	6.04556e+06
HTP0290B	Control	D21	Female	43.3	Methionine	3.64997e+06
HTP0290B	Control	D21	Female	43.3	Phenylalanine	9.57085e+07
HTP0290B	Control	D21	Female	43.3	Proline	1.24801e+07
HTP0290B	Control	D21	Female	43.3	Serine	1.24758e+06
HTP0290B	Control	D21	Female	43.3	Threonine	3.19059e+06
HTP0290B	Control	D21	Female	43.3	Tryptophan	3.67523e+07
HTP0290B	Control	D21	Female	43.3	Tyrosine	1.76098e+07
HTP0290B	Control	D21	Female	43.3	Valine	2.96979e+07
HTP0293A	T21	MS3	Male	6.2	Alanine	1.04957e+07
HTP0293A	T21	MS3	Male	6.2	Arginine	3.87003e+06
HTP0293A	T21	MS3	Male	6.2	Asparagine	460420
HTP0293A	T21	MS3	Male	6.2	Aspartate	532895
HTP0293A	T21	MS3	Male	6.2	Cysteine	43834
HTP0293A	T21	MS3	Male	6.2	Glutamate	709591
HTP0293A	T21	MS3	Male	6.2	Glutamine	1.4116e+07
HTP0293A	T21	MS3	Male	6.2	Glycine	2.30084e+06
HTP0293A	T21	MS3	Male	6.2	Histidine	2.78872e+06
HTP0293A	T21	MS3	Male	6.2	Leucine/isoleucine	7.15012e+07
HTP0293A	T21	MS3	Male	6.2	Lysine	5.70654e+06
HTP0293A	T21	MS3	Male	6.2	Methionine	4.81024e+06
HTP0293A	T21	MS3	Male	6.2	Phenylalanine	8.41845e+07
HTP0293A	T21	MS3	Male	6.2	Proline	1.86828e+07
HTP0293A	T21	MS3	Male	6.2	Serine	1.1128e+06
HTP0293A	T21	MS3	Male	6.2	Threonine	2.57024e+06
HTP0293A	T21	MS3	Male	6.2	Tryptophan	4.84271e+07
HTP0293A	T21	MS3	Male	6.2	Tyrosine	2.02491e+07
HTP0293A	T21	MS3	Male	6.2	Valine	3.83594e+07
HTP0294B	Control	D21	Male	4.2	Alanine	6.7603e+06
HTP0294B	Control	D21	Male	4.2	Arginine	3.72867e+06
HTP0294B	Control	D21	Male	4.2	Asparagine	444003
HTP0294B	Control	D21	Male	4.2	Aspartate	426779
HTP0294B	Control	D21	Male	4.2	Cysteine	77696.2
HTP0294B	Control	D21	Male	4.2	Glutamate	505772
HTP0294B	Control	D21	Male	4.2	Glutamine	8.96481e+06
HTP0294B	Control	D21	Male	4.2	Glycine	2.17823e+06
HTP0294B	Control	D21	Male	4.2	Histidine	2.07784e+06
HTP0294B	Control	D21	Male	4.2	Leucine/isoleucine	2.37925e+07
HTP0294B	Control	D21	Male	4.2	Lysine	3.42991e+06
HTP0294B	Control	D21	Male	4.2	Methionine	2.3992e+06
HTP0294B	Control	D21	Male	4.2	Phenylalanine	4.5458e+07
HTP0294B	Control	D21	Male	4.2	Proline	8.50276e+06
HTP0294B	Control	D21	Male	4.2	Serine	1.03984e+06
HTP0294B	Control	D21	Male	4.2	Threonine	1.24646e+06
HTP0294B	Control	D21	Male	4.2	Tryptophan	2.85009e+07
HTP0294B	Control	D21	Male	4.2	Tyrosine	1.70503e+07
HTP0294B	Control	D21	Male	4.2	Valine	2.14765e+07
HTP0295A	T21	MS3	Male	51.2	Alanine	5.38241e+06
HTP0295A	T21	MS3	Male	51.2	Arginine	1.33971e+06
HTP0295A	T21	MS3	Male	51.2	Asparagine	319534
HTP0295A	T21	MS3	Male	51.2	Aspartate	279238
HTP0295A	T21	MS3	Male	51.2	Cysteine	27416.2
HTP0295A	T21	MS3	Male	51.2	Glutamate	212414
HTP0295A	T21	MS3	Male	51.2	Glutamine	7.43777e+06
HTP0295A	T21	MS3	Male	51.2	Glycine	1.13033e+06
HTP0295A	T21	MS3	Male	51.2	Histidine	1.39368e+06
HTP0295A	T21	MS3	Male	51.2	Leucine/isoleucine	2.25469e+07
HTP0295A	T21	MS3	Male	51.2	Lysine	3.30314e+06
HTP0295A	T21	MS3	Male	51.2	Methionine	1.80147e+06
HTP0295A	T21	MS3	Male	51.2	Phenylalanine	2.86895e+07
HTP0295A	T21	MS3	Male	51.2	Proline	6.61946e+06
HTP0295A	T21	MS3	Male	51.2	Serine	558407
HTP0295A	T21	MS3	Male	51.2	Threonine	1.32852e+06
HTP0295A	T21	MS3	Male	51.2	Tryptophan	1.10562e+07
HTP0295A	T21	MS3	Male	51.2	Tyrosine	6.97726e+06
HTP0295A	T21	MS3	Male	51.2	Valine	1.36273e+07
HTP0296A	T21	MS3	Male	55.1	Alanine	5.52731e+06
HTP0296A	T21	MS3	Male	55.1	Arginine	1.6213e+06
HTP0296A	T21	MS3	Male	55.1	Asparagine	242005
HTP0296A	T21	MS3	Male	55.1	Aspartate	366204
HTP0296A	T21	MS3	Male	55.1	Cysteine	32810.3
HTP0296A	T21	MS3	Male	55.1	Glutamate	190503
HTP0296A	T21	MS3	Male	55.1	Glutamine	5.89216e+06
HTP0296A	T21	MS3	Male	55.1	Glycine	981717
HTP0296A	T21	MS3	Male	55.1	Histidine	1.36559e+06
HTP0296A	T21	MS3	Male	55.1	Leucine/isoleucine	2.62465e+07
HTP0296A	T21	MS3	Male	55.1	Lysine	4.23831e+06
HTP0296A	T21	MS3	Male	55.1	Methionine	1.64205e+06
HTP0296A	T21	MS3	Male	55.1	Phenylalanine	2.56193e+07
HTP0296A	T21	MS3	Male	55.1	Proline	7.46466e+06
HTP0296A	T21	MS3	Male	55.1	Serine	364049
HTP0296A	T21	MS3	Male	55.1	Threonine	1.0787e+06
HTP0296A	T21	MS3	Male	55.1	Tryptophan	1.02654e+07
HTP0296A	T21	MS3	Male	55.1	Tyrosine	7.34384e+06
HTP0296A	T21	MS3	Male	55.1	Valine	1.53218e+07
HTP0298A	T21	MS1	Female	25.8	Alanine	4.77202e+06
HTP0298A	T21	MS1	Female	25.8	Arginine	2.23867e+06
HTP0298A	T21	MS1	Female	25.8	Asparagine	325783
HTP0298A	T21	MS1	Female	25.8	Aspartate	524795
HTP0298A	T21	MS1	Female	25.8	Cysteine	57427.5
HTP0298A	T21	MS1	Female	25.8	Glutamate	308618
HTP0298A	T21	MS1	Female	25.8	Glutamine	7.28177e+06
HTP0298A	T21	MS1	Female	25.8	Glycine	1.41783e+06
HTP0298A	T21	MS1	Female	25.8	Histidine	1.60505e+06
HTP0298A	T21	MS1	Female	25.8	Leucine/isoleucine	5.31215e+07
HTP0298A	T21	MS1	Female	25.8	Lysine	4.25724e+06
HTP0298A	T21	MS1	Female	25.8	Methionine	2.55377e+06
HTP0298A	T21	MS1	Female	25.8	Phenylalanine	3.80727e+07
HTP0298A	T21	MS1	Female	25.8	Proline	6.34835e+06
HTP0298A	T21	MS1	Female	25.8	Serine	779052
HTP0298A	T21	MS1	Female	25.8	Threonine	1.21486e+06
HTP0298A	T21	MS1	Female	25.8	Tryptophan	1.78961e+07
HTP0298A	T21	MS1	Female	25.8	Tyrosine	1.1479e+07
HTP0298A	T21	MS1	Female	25.8	Valine	2.71338e+07
HTP0300A	T21	MS1	Female	30.8	Alanine	6.18091e+06
HTP0300A	T21	MS1	Female	30.8	Arginine	1.35987e+06
HTP0300A	T21	MS1	Female	30.8	Asparagine	272210
HTP0300A	T21	MS1	Female	30.8	Aspartate	333611
HTP0300A	T21	MS1	Female	30.8	Cysteine	44999.7
HTP0300A	T21	MS1	Female	30.8	Glutamate	276914
HTP0300A	T21	MS1	Female	30.8	Glutamine	6.60359e+06
HTP0300A	T21	MS1	Female	30.8	Glycine	1.09804e+06
HTP0300A	T21	MS1	Female	30.8	Histidine	1.57149e+06
HTP0300A	T21	MS1	Female	30.8	Leucine/isoleucine	3.38795e+07
HTP0300A	T21	MS1	Female	30.8	Lysine	3.83461e+06
HTP0300A	T21	MS1	Female	30.8	Methionine	2.51128e+06
HTP0300A	T21	MS1	Female	30.8	Phenylalanine	3.60892e+07
HTP0300A	T21	MS1	Female	30.8	Proline	8.02838e+06
HTP0300A	T21	MS1	Female	30.8	Serine	431561
HTP0300A	T21	MS1	Female	30.8	Threonine	1.29588e+06
HTP0300A	T21	MS1	Female	30.8	Tryptophan	1.46777e+07
HTP0300A	T21	MS1	Female	30.8	Tyrosine	9.99295e+06
HTP0300A	T21	MS1	Female	30.8	Valine	2.07183e+07
HTP0301A3	T21	MS2	Female	24	Alanine	7.12077e+06
HTP0301A3	T21	MS2	Female	24	Arginine	1.00826e+06
HTP0301A3	T21	MS2	Female	24	Asparagine	469957
HTP0301A3	T21	MS2	Female	24	Aspartate	551135
HTP0301A3	T21	MS2	Female	24	Cysteine	31081.8
HTP0301A3	T21	MS2	Female	24	Glutamate	475726
HTP0301A3	T21	MS2	Female	24	Glutamine	9.19251e+06
HTP0301A3	T21	MS2	Female	24	Glycine	1.32111e+06
HTP0301A3	T21	MS2	Female	24	Histidine	2.26941e+06
HTP0301A3	T21	MS2	Female	24	Leucine/isoleucine	4.36694e+07
HTP0301A3	T21	MS2	Female	24	Lysine	6.07292e+06
HTP0301A3	T21	MS2	Female	24	Methionine	3.22952e+06
HTP0301A3	T21	MS2	Female	24	Phenylalanine	4.05192e+07
HTP0301A3	T21	MS2	Female	24	Proline	1.25956e+07
HTP0301A3	T21	MS2	Female	24	Serine	737448
HTP0301A3	T21	MS2	Female	24	Threonine	2.39955e+06
HTP0301A3	T21	MS2	Female	24	Tryptophan	1.27328e+07
HTP0301A3	T21	MS2	Female	24	Tyrosine	1.18638e+07
HTP0301A3	T21	MS2	Female	24	Valine	2.48994e+07
HTP0306A	T21	MS3	Male	23.2	Alanine	5.99343e+06
HTP0306A	T21	MS3	Male	23.2	Arginine	1.44947e+06
HTP0306A	T21	MS3	Male	23.2	Asparagine	241412
HTP0306A	T21	MS3	Male	23.2	Aspartate	374703
HTP0306A	T21	MS3	Male	23.2	Cysteine	57237.2
HTP0306A	T21	MS3	Male	23.2	Glutamate	501364
HTP0306A	T21	MS3	Male	23.2	Glutamine	5.3045e+06
HTP0306A	T21	MS3	Male	23.2	Glycine	1.07487e+06
HTP0306A	T21	MS3	Male	23.2	Histidine	1.41954e+06
HTP0306A	T21	MS3	Male	23.2	Leucine/isoleucine	3.51658e+07
HTP0306A	T21	MS3	Male	23.2	Lysine	3.90691e+06
HTP0306A	T21	MS3	Male	23.2	Methionine	2.62304e+06
HTP0306A	T21	MS3	Male	23.2	Phenylalanine	3.67647e+07
HTP0306A	T21	MS3	Male	23.2	Proline	9.28098e+06
HTP0306A	T21	MS3	Male	23.2	Serine	344568
HTP0306A	T21	MS3	Male	23.2	Threonine	1.25935e+06
HTP0306A	T21	MS3	Male	23.2	Tryptophan	1.81714e+07
HTP0306A	T21	MS3	Male	23.2	Tyrosine	1.19781e+07
HTP0306A	T21	MS3	Male	23.2	Valine	2.3075e+07
HTP0310A	T21	MS2	Male	10.8	Alanine	1.0613e+07
HTP0310A	T21	MS2	Male	10.8	Arginine	2.68104e+06
HTP0310A	T21	MS2	Male	10.8	Asparagine	589031
HTP0310A	T21	MS2	Male	10.8	Aspartate	573267
HTP0310A	T21	MS2	Male	10.8	Cysteine	30708.6
HTP0310A	T21	MS2	Male	10.8	Glutamate	668871
HTP0310A	T21	MS2	Male	10.8	Glutamine	1.42532e+07
HTP0310A	T21	MS2	Male	10.8	Glycine	2.89054e+06
HTP0310A	T21	MS2	Male	10.8	Histidine	2.74405e+06
HTP0310A	T21	MS2	Male	10.8	Leucine/isoleucine	7.25827e+07
HTP0310A	T21	MS2	Male	10.8	Lysine	5.46269e+06
HTP0310A	T21	MS2	Male	10.8	Methionine	7.15325e+06
HTP0310A	T21	MS2	Male	10.8	Phenylalanine	7.0264e+07
HTP0310A	T21	MS2	Male	10.8	Proline	2.74394e+07
HTP0310A	T21	MS2	Male	10.8	Serine	1.69848e+06
HTP0310A	T21	MS2	Male	10.8	Threonine	2.28559e+06
HTP0310A	T21	MS2	Male	10.8	Tryptophan	3.59135e+07
HTP0310A	T21	MS2	Male	10.8	Tyrosine	2.83709e+07
HTP0310A	T21	MS2	Male	10.8	Valine	3.88348e+07
HTP0312A2	T21	MS1	Female	35.7	Alanine	5.33991e+06
HTP0312A2	T21	MS1	Female	35.7	Arginine	2.01274e+06
HTP0312A2	T21	MS1	Female	35.7	Asparagine	403711
HTP0312A2	T21	MS1	Female	35.7	Aspartate	364565
HTP0312A2	T21	MS1	Female	35.7	Cysteine	59428
HTP0312A2	T21	MS1	Female	35.7	Glutamate	207125
HTP0312A2	T21	MS1	Female	35.7	Glutamine	6.11328e+06
HTP0312A2	T21	MS1	Female	35.7	Glycine	1.35336e+06
HTP0312A2	T21	MS1	Female	35.7	Histidine	1.65029e+06
HTP0312A2	T21	MS1	Female	35.7	Leucine/isoleucine	3.40247e+07
HTP0312A2	T21	MS1	Female	35.7	Lysine	5.04534e+06
HTP0312A2	T21	MS1	Female	35.7	Methionine	3.79936e+06
HTP0312A2	T21	MS1	Female	35.7	Phenylalanine	2.76486e+07
HTP0312A2	T21	MS1	Female	35.7	Proline	1.50859e+07
HTP0312A2	T21	MS1	Female	35.7	Serine	910569
HTP0312A2	T21	MS1	Female	35.7	Threonine	1.754e+06
HTP0312A2	T21	MS1	Female	35.7	Tryptophan	1.66442e+07
HTP0312A2	T21	MS1	Female	35.7	Tyrosine	1.15984e+07
HTP0312A2	T21	MS1	Female	35.7	Valine	2.26451e+07
HTP0316B	Control	D21	Female	29.6	Alanine	8.25555e+06
HTP0316B	Control	D21	Female	29.6	Arginine	3.6074e+06
HTP0316B	Control	D21	Female	29.6	Asparagine	583450
HTP0316B	Control	D21	Female	29.6	Aspartate	384850
[truncated: 5,582 more rows]

## Sheet: 6D
SampleID	Karyotype	subtype	Sex	Age	EnsemblID	Gene_name	RPKM
HTP0001B2	Control	D21	Female	25.8	ENSG00000070669.17	ASNS	0.50233
HTP0005A3	T21	MS1	Male	36.5	ENSG00000070669.17	ASNS	0.198136
HTP0012A2	T21	MS1	Female	44	ENSG00000070669.17	ASNS	0.201568
HTP0015A4	T21	MS2	Male	31.2	ENSG00000070669.17	ASNS	0.292292
HTP0017A4	T21	MS3	Female	23.6	ENSG00000070669.17	ASNS	0.326147
HTP0018B3	Control	D21	Female	57	ENSG00000070669.17	ASNS	0.519892
HTP0019B2	Control	D21	Female	56.9	ENSG00000070669.17	ASNS	0.31305
HTP0022B2	Control	D21	Female	43.2	ENSG00000070669.17	ASNS	0.404448
HTP0023A2	T21	MS2	Female	36.2	ENSG00000070669.17	ASNS	0.193444
HTP0025A3	T21	MS2	Female	25.7	ENSG00000070669.17	ASNS	0.376574
HTP0026B2	Control	D21	Female	55.6	ENSG00000070669.17	ASNS	0.57854
HTP0034B3	Control	D21	Female	25.1	ENSG00000070669.17	ASNS	0.350312
HTP0035B3	Control	D21	Female	28.6	ENSG00000070669.17	ASNS	0.443099
HTP0036A2	T21	MS1	Female	32.1	ENSG00000070669.17	ASNS	0.194323
HTP0040B3	Control	D21	Female	28.9	ENSG00000070669.17	ASNS	0.177762
HTP0042B2	Control	D21	Male	36.2	ENSG00000070669.17	ASNS	0.418523
HTP0043B2	Control	D21	Male	38.2	ENSG00000070669.17	ASNS	0.408015
HTP0044B2	Control	D21	Male	35.8	ENSG00000070669.17	ASNS	0.369805
HTP0047B2	Control	D21	Male	38.7	ENSG00000070669.17	ASNS	0.360299
HTP0048B2	Control	D21	Female	39.4	ENSG00000070669.17	ASNS	0.219632
HTP0050A3	T21	MS3	Female	22.8	ENSG00000070669.17	ASNS	0.106894
HTP0052A2	T21	MS1	Female	29.9	ENSG00000070669.17	ASNS	0.34584
HTP0053A2	T21	MS1	Female	26.3	ENSG00000070669.17	ASNS	0.302942
HTP0054A2	T21	MS3	Male	21.7	ENSG00000070669.17	ASNS	0.382147
HTP0055B2	Control	D21	Male	37	ENSG00000070669.17	ASNS	0.126157
HTP0057B2	Control	D21	Female	34.8	ENSG00000070669.17	ASNS	0.328581
HTP0058B2	Control	D21	Male	33.8	ENSG00000070669.17	ASNS	0.249134
HTP0059B2	Control	D21	Male	24.7	ENSG00000070669.17	ASNS	0.450421
HTP0061B2	Control	D21	Female	22.2	ENSG00000070669.17	ASNS	0.2765
HTP0062B2	Control	D21	Female	20.5	ENSG00000070669.17	ASNS	0.201397
HTP0066A2	T21	MS1	Male	14.7	ENSG00000070669.17	ASNS	0.643546
HTP0067B2	Control	D21	Male	20.5	ENSG00000070669.17	ASNS	0.415374
HTP0070A3	T21	MS3	Male	24.9	ENSG00000070669.17	ASNS	0.231522
HTP0073A2	T21	MS3	Male	54.7	ENSG00000070669.17	ASNS	0.0929866
HTP0077B2	Control	D21	Male	43.3	ENSG00000070669.17	ASNS	0.37443
HTP0078B2	Control	D21	Male	27.7	ENSG00000070669.17	ASNS	0.268048
HTP0079B2	Control	D21	Male	28.4	ENSG00000070669.17	ASNS	0.711598
HTP0080A2	T21	MS1	Female	34.8	ENSG00000070669.17	ASNS	0.316694
HTP0087B2	Control	D21	Male	55.4	ENSG00000070669.17	ASNS	0.481392
HTP0090B2	Control	D21	Male	24.8	ENSG00000070669.17	ASNS	0.23767
HTP0092B2	Control	D21	Female	25.2	ENSG00000070669.17	ASNS	0.470713
HTP0095B2	Control	D21	Female	37.7	ENSG00000070669.17	ASNS	0.187153
HTP0096B2	Control	D21	Male	25.6	ENSG00000070669.17	ASNS	0.241736
HTP0098B2	Control	D21	Female	54.9	ENSG00000070669.17	ASNS	0.40089
HTP0100B2	Control	D21	Female	33.5	ENSG00000070669.17	ASNS	0.490676
HTP0101A2	T21	MS3	Female	31.3	ENSG00000070669.17	ASNS	0.190318
HTP0103A2	T21	MS1	Female	1.6	ENSG00000070669.17	ASNS	0.342125
HTP0104B2	Control	D21	Female	36.6	ENSG00000070669.17	ASNS	0.365583
HTP0105B3	Control	D21	Female	30	ENSG00000070669.17	ASNS	0.304281
HTP0107A3	T21	MS2	Female	33.7	ENSG00000070669.17	ASNS	0.0771934
HTP0109A3	T21	MS1	Female	49	ENSG00000070669.17	ASNS	0.523654
HTP0111B2	Control	D21	Female	44.5	ENSG00000070669.17	ASNS	0.158671
HTP0112A3	T21	MS3	Female	36	ENSG00000070669.17	ASNS	0.371432
HTP0116A2	T21	MS1	Male	10.9	ENSG00000070669.17	ASNS	0.153755
HTP0118B	Control	D21	Male	44.3	ENSG00000070669.17	ASNS	0.525002
HTP0119A	T21	MS1	Female	50.9	ENSG00000070669.17	ASNS	0.504704
HTP0126B2	Control	D21	Female	48	ENSG00000070669.17	ASNS	0.57568
HTP0127B2	Control	D21	Female	8.2	ENSG00000070669.17	ASNS	0.346596
HTP0146B	Control	D21	Male	47.4	ENSG00000070669.17	ASNS	0.387697
HTP0147B	Control	D21	Female	38.6	ENSG00000070669.17	ASNS	0.622866
HTP0148B2	Control	D21	Male	41.7	ENSG00000070669.17	ASNS	0.408697
HTP0149B	Control	D21	Female	53.2	ENSG00000070669.17	ASNS	0.214442
HTP0151A	T21	MS3	Male	27.4	ENSG00000070669.17	ASNS	0.225779
HTP0198A3	T21	MS2	Male	36.3	ENSG00000070669.17	ASNS	0.0711147
HTP0202B	Control	D21	Male	61.3	ENSG00000070669.17	ASNS	0.300075
HTP0205B	Control	D21	Female	42.6	ENSG00000070669.17	ASNS	0.287524
HTP0207A4	T21	MS1	Female	25.2	ENSG00000070669.17	ASNS	0.391873
HTP0211A3	T21	MS2	Male	29.7	ENSG00000070669.17	ASNS	0.327603
HTP0213A3	T21	MS2	Male	46.3	ENSG00000070669.17	ASNS	0.0560226
HTP0214B2	Control	D21	Female	21.6	ENSG00000070669.17	ASNS	0.225631
HTP0216B2	Control	D21	Female	17.2	ENSG00000070669.17	ASNS	0.131759
HTP0219A2	T21	MS2	Female	19.5	ENSG00000070669.17	ASNS	0.151776
HTP0226A3	T21	MS1	Male	52.4	ENSG00000070669.17	ASNS	0.303371
HTP0230A2	T21	MS3	Female	39.6	ENSG00000070669.17	ASNS	0.136388
HTP0236A2	T21	MS1	Male	11.3	ENSG00000070669.17	ASNS	0.369258
HTP0238A3	T21	MS2	Male	41.5	ENSG00000070669.17	ASNS	0.034594
HTP0241A2	T21	MS3	Female	17.9	ENSG00000070669.17	ASNS	0.192048
HTP0242B3	Control	D21	Female	20.3	ENSG00000070669.17	ASNS	0.210137
HTP0243A3	T21	MS3	Female	15.1	ENSG00000070669.17	ASNS	0.149645
HTP0247A2	T21	MS3	Male	22.5	ENSG00000070669.17	ASNS	0.150698
HTP0249A2	T21	MS2	Female	34	ENSG00000070669.17	ASNS	0.0655209
HTP0251A2	T21	MS3	Female	34.3	ENSG00000070669.17	ASNS	0.294942
HTP0254A2	T21	MS2	Male	33.8	ENSG00000070669.17	ASNS	0.139755
HTP0259A2	T21	MS3	Female	32.6	ENSG00000070669.17	ASNS	0.312943
HTP0261A2	T21	MS1	Male	22.9	ENSG00000070669.17	ASNS	0.395551
HTP0262A2	T21	MS3	Female	14.3	ENSG00000070669.17	ASNS	0.143665
HTP0263A2	T21	MS2	Female	12.4	ENSG00000070669.17	ASNS	0.312393
HTP0277A3	T21	MS1	Female	37.2	ENSG00000070669.17	ASNS	0.45852
HTP0289B	Control	D21	Male	7.1	ENSG00000070669.17	ASNS	0.553646
HTP0290B	Control	D21	Female	43.3	ENSG00000070669.17	ASNS	0.4032
HTP0293A	T21	MS3	Male	6.2	ENSG00000070669.17	ASNS	0.369277
HTP0294B	Control	D21	Male	4.2	ENSG00000070669.17	ASNS	0.660072
HTP0295A	T21	MS3	Male	51.2	ENSG00000070669.17	ASNS	0.228521
HTP0296A	T21	MS3	Male	55.1	ENSG00000070669.17	ASNS	0.328229
HTP0298A	T21	MS1	Female	25.8	ENSG00000070669.17	ASNS	0.256952
HTP0300A	T21	MS1	Female	30.8	ENSG00000070669.17	ASNS	0.504898
HTP0301A3	T21	MS2	Female	24	ENSG00000070669.17	ASNS	0.149187
HTP0306A	T21	MS3	Male	23.2	ENSG00000070669.17	ASNS	0.261996
HTP0312A2	T21	MS1	Female	35.7	ENSG00000070669.17	ASNS	0.663698
HTP0316B	Control	D21	Female	29.6	ENSG00000070669.17	ASNS	0.388252
HTP0318A3	T21	MS1	Male	30.5	ENSG00000070669.17	ASNS	0.344409
HTP0320A2	T21	MS3	Female	33.7	ENSG00000070669.17	ASNS	0.221517
HTP0321A	T21	MS3	Female	14	ENSG00000070669.17	ASNS	0.173682
HTP0323A	T21	MS3	Male	3.8	ENSG00000070669.17	ASNS	0.448788
HTP0324A2	T21	MS1	Male	22	ENSG00000070669.17	ASNS	0.502853
HTP0325A	T21	MS3	Male	13.4	ENSG00000070669.17	ASNS	0.116416
HTP0327A	T21	MS1	Male	6.5	ENSG00000070669.17	ASNS	0.539307
HTP0329A2	T21	MS3	Female	19.5	ENSG00000070669.17	ASNS	0.144971
HTP0330A	T21	MS1	Male	6.1	ENSG00000070669.17	ASNS	0.373084
HTP0331A	T21	MS3	Male	23.1	ENSG00000070669.17	ASNS	0.425052
HTP0333A2	T21	MS3	Female	30.3	ENSG00000070669.17	ASNS	0.253691
HTP0334A2	T21	MS1	Male	44.1	ENSG00000070669.17	ASNS	0.311044
HTP0335A2	T21	MS2	Female	57.6	ENSG00000070669.17	ASNS	0.237892
HTP0336A	T21	MS1	Female	8.7	ENSG00000070669.17	ASNS	0.766307
HTP0337A	T21	MS3	Male	22.2	ENSG00000070669.17	ASNS	0.165002
HTP0339A	T21	MS1	Male	16.1	ENSG00000070669.17	ASNS	0.54486
HTP0340A	T21	MS3	Female	18.6	ENSG00000070669.17	ASNS	0.133162
HTP0341A	T21	MS1	Male	2.6	ENSG00000070669.17	ASNS	0.437445
HTP0342A	T21	MS1	Female	13.6	ENSG00000070669.17	ASNS	0.347222
HTP0343B	Control	D21	Male	46.2	ENSG00000070669.17	ASNS	0.406424
HTP0345A	T21	MS3	Female	52.7	ENSG00000070669.17	ASNS	0.310893
HTP0346B	Control	D21	Female	37.1	ENSG00000070669.17	ASNS	0.323606
HTP0347B	Control	D21	Female	14	ENSG00000070669.17	ASNS	0.245811
HTP0349B	Control	D21	Female	10	ENSG00000070669.17	ASNS	0.381168
HTP0352B	Control	D21	Male	43.2	ENSG00000070669.17	ASNS	0.285924
HTP0354A	T21	MS1	Male	6	ENSG00000070669.17	ASNS	0.328404
HTP0355B	Control	D21	Male	12.3	ENSG00000070669.17	ASNS	0.304867
HTP0357A	T21	MS1	Male	3.8	ENSG00000070669.17	ASNS	0.544281
HTP0361B2	Control	D21	Male	11.5	ENSG00000070669.17	ASNS	0.267556
HTP0364A	T21	MS3	Male	13.7	ENSG00000070669.17	ASNS	0.256252
HTP0367A	T21	MS1	Male	13.6	ENSG00000070669.17	ASNS	0.37494
HTP0368A	T21	MS1	Male	15.2	ENSG00000070669.17	ASNS	0.293503
HTP0370A	T21	MS1	Male	20.2	ENSG00000070669.17	ASNS	0.299828
HTP0373A	T21	MS1	Male	56.7	ENSG00000070669.17	ASNS	0.296817
HTP0374A	T21	MS2	Male	25.5	ENSG00000070669.17	ASNS	0.106006
HTP0375A	T21	MS1	Female	10.9	ENSG00000070669.17	ASNS	0.408359
HTP0376B	Control	D21	Female	24	ENSG00000070669.17	ASNS	0.21823
HTP0378A	T21	MS3	Female	31.4	ENSG00000070669.17	ASNS	0.111558
HTP0379A	T21	MS1	Female	35.4	ENSG00000070669.17	ASNS	0.132581
HTP0380A	T21	MS2	Male	25.8	ENSG00000070669.17	ASNS	0.162859
HTP0381A	T21	MS2	Male	25.4	ENSG00000070669.17	ASNS	0.528457
HTP0382A	T21	MS3	Male	39.5	ENSG00000070669.17	ASNS	0.182133
HTP0384A	T21	MS3	Female	27.8	ENSG00000070669.17	ASNS	0.106026
HTP0385A	T21	MS3	Male	25.6	ENSG00000070669.17	ASNS	0.0438153
HTP0386A	T21	MS2	Male	6.8	ENSG00000070669.17	ASNS	0.239465
HTP0387A	T21	MS1	Female	33.3	ENSG00000070669.17	ASNS	0.162342
HTP0388A	T21	MS1	Female	37.5	ENSG00000070669.17	ASNS	0.261407
HTP0389A	T21	MS1	Female	20.1	ENSG00000070669.17	ASNS	0.525071
HTP0390A	T21	MS3	Female	15.5	ENSG00000070669.17	ASNS	0.200299
HTP0391A	T21	MS1	Male	26.8	ENSG00000070669.17	ASNS	0.324443
HTP0392A	T21	MS3	Male	32.4	ENSG00000070669.17	ASNS	0.0795429
HTP0393A	T21	MS2	Female	39.8	ENSG00000070669.17	ASNS	0.304513
HTP0394A	T21	MS2	Female	23.6	ENSG00000070669.17	ASNS	0.23225
HTP0395A	T21	MS2	Male	35.2	ENSG00000070669.17	ASNS	0.341358
HTP0396A	T21	MS3	Male	15.9	ENSG00000070669.17	ASNS	0.0271339
HTP0397A	T21	MS1	Male	38.7	ENSG00000070669.17	ASNS	0.309698
HTP0398A	T21	MS2	Female	17.5	ENSG00000070669.17	ASNS	0.108556
HTP0399A2	T21	MS3	Male	33.1	ENSG00000070669.17	ASNS	0.0925269
HTP0400A	T21	MS1	Male	14.9	ENSG00000070669.17	ASNS	0.283486
HTP0401A	T21	MS3	Female	34.6	ENSG00000070669.17	ASNS	0.121676
HTP0402A	T21	MS1	Male	35.9	ENSG00000070669.17	ASNS	0.147266
HTP0403A	T21	MS3	Male	13.4	ENSG00000070669.17	ASNS	0.101672
HTP0404A	T21	MS3	Female	12.5	ENSG00000070669.17	ASNS	0.0682259
HTP0405A	T21	MS3	Male	26.1	ENSG00000070669.17	ASNS	0.46627
HTP0406A	T21	MS2	Female	9.2	ENSG00000070669.17	ASNS	0.250449
HTP0407A	T21	MS3	Male	43.5	ENSG00000070669.17	ASNS	0.325775
HTP0408A	T21	MS1	Male	40.6	ENSG00000070669.17	ASNS	0.428828
HTP0409A	T21	MS2	Female	21.2	ENSG00000070669.17	ASNS	0.344483
HTP0410A	T21	MS2	Male	24	ENSG00000070669.17	ASNS	0.370623
HTP0411A	T21	MS3	Female	18.7	ENSG00000070669.17	ASNS	0.11161
HTP0412A	T21	MS3	Male	20.7	ENSG00000070669.17	ASNS	0.415247
HTP0413A	T21	MS2	Female	22.5	ENSG00000070669.17	ASNS	0.345921
HTP0414A	T21	MS3	Female	21.8	ENSG00000070669.17	ASNS	0.25345
HTP0415A	T21	MS3	Female	8.3	ENSG00000070669.17	ASNS	0.160037
HTP0418A	T21	MS1	Male	3.8	ENSG00000070669.17	ASNS	0.459532
HTP0419A	T21	MS1	Male	20.8	ENSG00000070669.17	ASNS	0.441079
HTP0420A	T21	MS1	Male	6.4	ENSG00000070669.17	ASNS	0.134261
HTP0421A	T21	MS3	Male	13.7	ENSG00000070669.17	ASNS	0.2628
HTP0423A	T21	MS2	Male	23.9	ENSG00000070669.17	ASNS	0.332515
HTP0424A	T21	MS2	Female	4	ENSG00000070669.17	ASNS	0.360796
HTP0425A	T21	MS2	Male	19.1	ENSG00000070669.17	ASNS	0.0209094
HTP0426A	T21	MS3	Male	17.5	ENSG00000070669.17	ASNS	0.124648
HTP0428A	T21	MS2	Male	27.5	ENSG00000070669.17	ASNS	0.101546
HTP0429B	Control	D21	Female	11.5	ENSG00000070669.17	ASNS	0.359817
HTP0430A	T21	MS2	Male	13.9	ENSG00000070669.17	ASNS	0.235674
HTP0431A2	T21	MS2	Female	20.9	ENSG00000070669.17	ASNS	0.155583
HTP0434A	T21	MS3	Female	25.9	ENSG00000070669.17	ASNS	0.146403
HTP0435A2	T21	MS1	Male	36.2	ENSG00000070669.17	ASNS	0.289288
HTP0436A	T21	MS3	Female	32.8	ENSG00000070669.17	ASNS	0.40977
HTP0437A	T21	MS2	Male	24.9	ENSG00000070669.17	ASNS	0.0224408
HTP0438A	T21	MS1	Female	19.9	ENSG00000070669.17	ASNS	0.394651
HTP0439A2	T21	MS3	Male	40.8	ENSG00000070669.17	ASNS	0.218117
HTP0440A	T21	MS2	Male	20.9	ENSG00000070669.17	ASNS	0.186594
HTP0442A2	T21	MS1	Female	9.5	ENSG00000070669.17	ASNS	0.340772
HTP0443A2	T21	MS3	Male	17.9	ENSG00000070669.17	ASNS	0.0612176
HTP0444B2	Control	D21	Female	9.9	ENSG00000070669.17	ASNS	0.218728
HTP0445A	T21	MS2	Female	38.8	ENSG00000070669.17	ASNS	0.0922424
HTP0446A	T21	MS1	Female	31.7	ENSG00000070669.17	ASNS	0.249148
HTP0447B2	Control	D21	Female	16.5	ENSG00000070669.17	ASNS	0.237187
HTP0448A	T21	MS2	Male	21.5	ENSG00000070669.17	ASNS	0.200392
HTP0449A	T21	MS2	Male	20.8	ENSG00000070669.17	ASNS	0.0701554
HTP0450A	T21	MS1	Male	15.4	ENSG00000070669.17	ASNS	0.21613
HTP0451A	T21	MS1	Male	32.5	ENSG00000070669.17	ASNS	0.283545
HTP0452A	T21	MS2	Female	16.6	ENSG00000070669.17	ASNS	0.241408
HTP0454A	T21	MS3	Male	21.7	ENSG00000070669.17	ASNS	0.31337
HTP0455B	Control	D21	Female	7.3	ENSG00000070669.17	ASNS	0.40106
HTP0456A	T21	MS2	Male	7.3	ENSG00000070669.17	ASNS	0.136896
HTP0457B	Control	D21	Female	7.3	ENSG00000070669.17	ASNS	0.461006
HTP0458A	T21	MS3	Male	20	ENSG00000070669.17	ASNS	0.198138
HTP0459A	T21	MS1	Male	13.7	ENSG00000070669.17	ASNS	0.233904
HTP0460A	T21	MS1	Male	20.3	ENSG00000070669.17	ASNS	0.368289
HTP0461A	T21	MS1	Female	12.5	ENSG00000070669.17	ASNS	0.338346
HTP0462A	T21	MS1	Male	38.6	ENSG00000070669.17	ASNS	0.224948
HTP0463A	T21	MS1	Female	28.3	ENSG00000070669.17	ASNS	0.468121
HTP0464A	T21	MS3	Male	22.7	ENSG00000070669.17	ASNS	0.213378
HTP0465A	T21	MS3	Female	6.8	ENSG00000070669.17	ASNS	0.205381
HTP0466B	Control	D21	Female	10.9	ENSG00000070669.17	ASNS	0.149137
HTP0467A	T21	MS2	Female	32.5	ENSG00000070669.17	ASNS	0.224038
HTP0468A2	T21	MS2	Male	29.7	ENSG00000070669.17	ASNS	0.301152
HTP0469A	T21	MS2	Female	16.7	ENSG00000070669.17	ASNS	0.131096
HTP0471A	T21	MS1	Female	9	ENSG00000070669.17	ASNS	0.356531
HTP0473A	T21	MS1	Male	17.1	ENSG00000070669.17	ASNS	0.175973
HTP0475A	T21	MS1	Female	22	ENSG00000070669.17	ASNS	0.291698
HTP0476A	T21	MS2	Female	11.1	ENSG00000070669.17	ASNS	0.0385724
HTP0477A	T21	MS1	Male	3.4	ENSG00000070669.17	ASNS	0.60199
HTP0478A	T21	MS1	Female	40.3	ENSG00000070669.17	ASNS	0.201185
HTP0479A	T21	MS1	Male	3.7	ENSG00000070669.17	ASNS	0.507493
HTP0480A	T21	MS1	Female	21.9	ENSG00000070669.17	ASNS	0.436307
HTP0482A	T21	MS2	Male	19.3	ENSG00000070669.17	ASNS	0.128085
HTP0484A	T21	MS3	Male	5.6	ENSG00000070669.17	ASNS	0.0707768
HTP0485A	T21	MS2	Female	5.7	ENSG00000070669.17	ASNS	0.456734
HTP0487A	T21	MS2	Male	4.6	ENSG00000070669.17	ASNS	0.183435
HTP0488A	T21	MS1	Male	5.4	ENSG00000070669.17	ASNS	0.391837
HTP0491A	T21	MS1	Male	6.5	ENSG00000070669.17	ASNS	0.342115
HTP0492B	Control	D21	Male	4.8	ENSG00000070669.17	ASNS	0.540693
HTP0493B	Control	D21	Male	8.7	ENSG00000070669.17	ASNS	0.443945
HTP0494A	T21	MS2	Female	7.1	ENSG00000070669.17	ASNS	0.3734
HTP0495B	Control	D21	Female	4.5	ENSG00000070669.17	ASNS	0.207353
HTP0497B	Control	D21	Male	54.4	ENSG00000070669.17	ASNS	0.186227
HTP0498B	Control	D21	Male	11.9	ENSG00000070669.17	ASNS	0.43184
HTP0501A	T21	MS3	Male	4	ENSG00000070669.17	ASNS	0.202826
HTP0502B	Control	D21	Male	27.1	ENSG00000070669.17	ASNS	0.597122
HTP0506B	Control	D21	Male	31.2	ENSG00000070669.17	ASNS	0.421753
HTP0507A	T21	MS3	Male	8.2	ENSG00000070669.17	ASNS	0.37455
HTP0508B2	Control	D21	Male	29.9	ENSG00000070669.17	ASNS	0.305222
HTP0510A	T21	MS1	Female	23	ENSG00000070669.17	ASNS	0.289674
HTP0512A	T21	MS3	Male	30	ENSG00000070669.17	ASNS	0.290715
HTP0515A	T21	MS3	Male	13.1	ENSG00000070669.17	ASNS	0.542395
HTP0516A	T21	MS1	Male	39.1	ENSG00000070669.17	ASNS	0.626628
HTP0517A	T21	MS2	Male	2.7	ENSG00000070669.17	ASNS	0.172502
HTP0519A	T21	MS1	Male	2	ENSG00000070669.17	ASNS	0.304261
HTP0523B	Control	D21	Female	23.3	ENSG00000070669.17	ASNS	0.226911
HTP0524B	Control	D21	Male	24.5	ENSG00000070669.17	ASNS	0.382708
HTP0525A	T21	MS1	Female	34.2	ENSG00000070669.17	ASNS	0.310454
HTP0527B	Control	D21	Male	7.4	ENSG00000070669.17	ASNS	0.379071
HTP0530A	T21	MS3	Female	39.6	ENSG00000070669.17	ASNS	0.314766
HTP0531A	T21	MS3	Female	3.5	ENSG00000070669.17	ASNS	0.418315
HTP0534A	T21	MS1	Male	36.9	ENSG00000070669.17	ASNS	0.350258
HTP0535A	T21	MS3	Male	23.6	ENSG00000070669.17	ASNS	0.142712
HTP0537A	T21	MS2	Female	51.9	ENSG00000070669.17	ASNS	0.121305
HTP0538A	T21	MS3	Male	28.4	ENSG00000070669.17	ASNS	0.101152
HTP0539A	T21	MS2	Female	42.8	ENSG00000070669.17	ASNS	0.110818
HTP0540A	T21	MS1	Female	14.5	ENSG00000070669.17	ASNS	0.124071
HTP0541A	T21	MS2	Male	29.7	ENSG00000070669.17	ASNS	0.193674
HTP0542A	T21	MS2	Male	27.8	ENSG00000070669.17	ASNS	0.108479
HTP0543A	T21	MS2	Male	36.9	ENSG00000070669.17	ASNS	0.0546714
HTP0544A	T21	MS2	Male	38.1	ENSG00000070669.17	ASNS	0.118726
HTP0545A	T21	MS1	Male	18.1	ENSG00000070669.17	ASNS	0.213454
HTP0546A	T21	MS2	Female	51.4	ENSG00000070669.17	ASNS	0.198592
HTP0547A	T21	MS2	Female	26	ENSG00000070669.17	ASNS	0.164064
HTP0548A	T21	MS3	Female	46.2	ENSG00000070669.17	ASNS	0.135389
HTP0549A	T21	MS3	Female	20.6	ENSG00000070669.17	ASNS	0.196597
HTP0550A	T21	MS1	Female	15.2	ENSG00000070669.17	ASNS	0.383974
HTP0551B	Control	D21	Female	18	ENSG00000070669.17	ASNS	0.16837
HTP0552A	T21	MS2	Male	17	ENSG00000070669.17	ASNS	0.0977672
HTP0553A	T21	MS2	Female	18.2	ENSG00000070669.17	ASNS	0.188113
HTP0554A	T21	MS2	Male	23.1	ENSG00000070669.17	ASNS	0.188213
HTP0555B	Control	D21	Female	47.3	ENSG00000070669.17	ASNS	0.134547
HTP0556A	T21	MS2	Male	28.3	ENSG00000070669.17	ASNS	0.201539
HTP0557B	Control	D21	Female	40.1	ENSG00000070669.17	ASNS	0.1119
HTP0559B	Control	D21	Male	10.8	ENSG00000070669.17	ASNS	0.533077
HTP0560A	T21	MS2	Male	50.1	ENSG00000070669.17	ASNS	0.105048
HTP0561A	T21	MS3	Male	13.7	ENSG00000070669.17	ASNS	0.0508704
HTP0563A	T21	MS2	Female	8.7	ENSG00000070669.17	ASNS	0.0877168
HTP0564A	T21	MS1	Male	14.2	ENSG00000070669.17	ASNS	0.186055
HTP0565A	T21	MS2	Male	22.5	ENSG00000070669.17	ASNS	0.0744328
HTP0566A	T21	MS2	Male	13.7	ENSG00000070669.17	ASNS	0.151146
HTP0567B	Control	D21	Female	23	ENSG00000070669.17	ASNS	0.336008
HTP0568A	T21	MS2	Male	28.3	ENSG00000070669.17	ASNS	0.162766
HTP0569A	T21	MS2	Male	22.9	ENSG00000070669.17	ASNS	0.331668
HTP0570A	T21	MS3	Male	38.8	ENSG00000070669.17	ASNS	0.103455
HTP0571A	T21	MS3	Male	13.1	ENSG00000070669.17	ASNS	0.0556017
HTP0572A	T21	MS3	Male	24.4	ENSG00000070669.17	ASNS	0.043153
HTP0573B	Control	D21	Male	19.1	ENSG00000070669.17	ASNS	0.194741
HTP0574A	T21	MS3	Male	42.4	ENSG00000070669.17	ASNS	0.0546728
HTP0575A	T21	MS2	Female	17.2	ENSG00000070669.17	ASNS	0.123279
HTP0576B	Control	D21	Female	11.2	ENSG00000070669.17	ASNS	0.291907
HTP0577A	T21	MS2	Female	28.4	ENSG00000070669.17	ASNS	0.10005
HTP0578A	T21	MS1	Male	25.7	ENSG00000070669.17	ASNS	0.387964
HTP0580A	T21	MS1	Female	31.8	ENSG00000070669.17	ASNS	0.288334
HTP0581A	T21	MS2	Male	30.6	ENSG00000070669.17	ASNS	0.0489539
HTP0582B	Control	D21	Female	33.1	ENSG00000070669.17	ASNS	0.255095
HTP0583A	T21	MS1	Female	6.2	ENSG00000070669.17	ASNS	0.496327
HTP0584A	T21	MS2	Male	29.3	ENSG00000070669.17	ASNS	0.224226
HTP0585A	T21	MS3	Female	16.5	ENSG00000070669.17	ASNS	0.0657213
HTP0586A	T21	MS3	Male	31.9	ENSG00000070669.17	ASNS	0.11067
HTP0587A	T21	MS2	Male	4.3	ENSG00000070669.17	ASNS	0.283595
HTP0588A	T21	MS1	Female	19.2	ENSG00000070669.17	ASNS	0.279858
HTP0589A	T21	MS3	Female	19	ENSG00000070669.17	ASNS	0.20012
HTP0590A	T21	MS3	Male	16.8	ENSG00000070669.17	ASNS	0.240892
HTP0591A	T21	MS2	Male	31.9	ENSG00000070669.17	ASNS	0.286541
HTP0592A	T21	MS2	Female	14.5	ENSG00000070669.17	ASNS	0.100149
HTP0593A	T21	MS2	Male	11.7	ENSG00000070669.17	ASNS	0.121824
HTP0594A	T21	MS1	Male	30.1	ENSG00000070669.17	ASNS	0.148789
HTP0595B	Control	D21	Female	34.3	ENSG00000070669.17	ASNS	0.266864
HTP0596A	T21	MS2	Female	28.3	ENSG00000070669.17	ASNS	0.11981
HTP0597A	T21	MS2	Female	12.5	ENSG00000070669.17	ASNS	0.200423
HTP0598A	T21	MS3	Female	18	ENSG00000070669.17	ASNS	0.103707
HTP0599A	T21	MS3	Female	36.6	ENSG00000070669.17	ASNS	0.128508
HTP0600A	T21	MS3	Male	10.8	ENSG00000070669.17	ASNS	0.264724
HTP0602A	T21	MS3	Female	13.5	ENSG00000070669.17	ASNS	0.0610226
HTP0603A	T21	MS1	Female	12.7	ENSG00000070669.17	ASNS	0.278162
HTP0604A	T21	MS3	Female	26.6	ENSG00000070669.17	ASNS	0.0886748
HTP0605A	T21	MS3	Male	17.5	ENSG00000070669.17	ASNS	0.146511
HTP0607A	T21	MS2	Male	23.9	ENSG00000070669.17	ASNS	0.110555
HTP0608A	T21	MS1	Female	32.5	ENSG00000070669.17	ASNS	0.17904
HTP0609A	T21	MS1	Female	4	ENSG00000070669.17	ASNS	0.366318
HTP0610A	T21	MS3	Female	17	ENSG00000070669.17	ASNS	0.0795797
HTP0611A	T21	MS1	Female	23.9	ENSG00000070669.17	ASNS	0.199494
HTP0612A	T21	MS1	Male	11.4	ENSG00000070669.17	ASNS	0.223177
HTP0613A	T21	MS3	Female	10.3	ENSG00000070669.17	ASNS	0.486943
HTP0615B	Control	D21	Male	9.2	ENSG00000070669.17	ASNS	0.359027
HTP0616A	T21	MS3	Male	19	ENSG00000070669.17	ASNS	0.297792
HTP0617A	T21	MS3	Male	30.5	ENSG00000070669.17	ASNS	0.0662625
HTP0618A	T21	MS3	Female	37	ENSG00000070669.17	ASNS	0.117165
HTP0619A	T21	MS3	Female	37	ENSG00000070669.17	ASNS	0.230952
HTP0620A	T21	MS3	Female	19.6	ENSG00000070669.17	ASNS	0.170504
HTP0621A	T21	MS2	Female	21.4	ENSG00000070669.17	ASNS	0.0661431
HTP0622A	T21	MS2	Female	26	ENSG00000070669.17	ASNS	0.111574
HTP0623A	T21	MS2	Female	28.1	ENSG00000070669.17	ASNS	0.249474
HTP0624A	T21	MS2	Female	28.1	ENSG00000070669.17	ASNS	0.178728
HTP0625A	T21	MS1	Male	40.1	ENSG00000070669.17	ASNS	0.221452
HTP0626A	T21	MS2	Male	14.2	ENSG00000070669.17	ASNS	0.132568
HTP0627A	T21	MS3	Female	21.1	ENSG00000070669.17	ASNS	0.0640266
HTP0628B	Control	D21	Female	4.8	ENSG00000070669.17	ASNS	0.315845
HTP0629A	T21	MS1	Female	7	ENSG00000070669.17	ASNS	0.345891
HTP0630A	T21	MS2	Male	39.9	ENSG00000070669.17	ASNS	0.315976
HTP0631A	T21	MS1	Female	33	ENSG00000070669.17	ASNS	0.229696
HTP0632A	T21	MS2	Female	26.4	ENSG00000070669.17	ASNS	0.167995
HTP0633A	T21	MS1	Male	33.1	ENSG00000070669.17	ASNS	0.248893
HTP0634A	T21	MS2	Male	20.4	ENSG00000070669.17	ASNS	0.10102
HTP0637A	T21	MS3	Female	20.1	ENSG00000070669.17	ASNS	0.308373
HTP0638A	T21	MS3	Female	32.7	ENSG00000070669.17	ASNS	0.119813
HTP0639A	T21	MS1	Male	27.3	ENSG00000070669.17	ASNS	0.214655
HTP0641A	T21	MS1	Male	46.6	ENSG00000070669.17	ASNS	0.196859
HTP0642A	T21	MS3	Female	25.2	ENSG00000070669.17	ASNS	0.164103
HTP0643A	T21	MS3	Male	29.7	ENSG00000070669.17	ASNS	0.152385
HTP0644A	T21	MS3	Male	28.7	ENSG00000070669.17	ASNS	0.0974221
HTP0645A	T21	MS1	Male	28.4	ENSG00000070669.17	ASNS	0.247013
HTP0646A	T21	MS3	Male	17.1	ENSG00000070669.17	ASNS	0.193744
HTP0647A	T21	MS1	Male	7	ENSG00000070669.17	ASNS	0.160211
HTP0648B	Control	D21	Male	11.9	ENSG00000070669.17	ASNS	0.285711
HTP0649B	Control	D21	Female	44.6	ENSG00000070669.17	ASNS	0.315673
HTP0650A	T21	MS1	Female	45.7	ENSG00000070669.17	ASNS	0.098529
HTP0651A	T21	MS3	Male	31.2	ENSG00000070669.17	ASNS	0.0553431
HTP0652A	T21	MS1	Female	35.1	ENSG00000070669.17	ASNS	0.335554
HTP0653B	Control	D21	Male	13.9	ENSG00000070669.17	ASNS	0.0633416
HTP0654A	T21	MS1	Female	26.9	ENSG00000070669.17	ASNS	0.30905
HTP0655B	Control	D21	Male	15.8	ENSG00000070669.17	ASNS	0.208971
HTP0657A	T21	MS3	Male	16.9	ENSG00000070669.17	ASNS	0.193093
HTP0658A	T21	MS1	Male	15.3	ENSG00000070669.17	ASNS	0.115302
HTP0659A	T21	MS1	Female	36.5	ENSG00000070669.17	ASNS	0.473599
HTP0660A	T21	MS1	Male	13	ENSG00000070669.17	ASNS	0.244516
HTP0661A	T21	MS1	Male	28.4	ENSG00000070669.17	ASNS	0.21251
HTP0662A	T21	MS1	Female	26.1	ENSG00000070669.17	ASNS	0.287537
HTP0663A	T21	MS3	Female	20.5	ENSG00000070669.17	ASNS	0.117521
HTP0664A	T21	MS2	Female	29.4	ENSG00000070669.17	ASNS	0.078584
HTP0665A	T21	MS1	Female	23.4	ENSG00000070669.17	ASNS	0.220559
HTP0666A	T21	MS3	Male	17.4	ENSG00000070669.17	ASNS	0.0620005
HTP0667A	T21	MS2	Male	24.1	ENSG00000070669.17	ASNS	0.0729784
HTP0668A	T21	MS1	Female	29.7	ENSG00000070669.17	ASNS	0.358158
HTP0669B	Control	D21	Female	14.6	ENSG00000070669.17	ASNS	0.451763
HTP0672A	T21	MS1	Male	17.2	ENSG00000070669.17	ASNS	0.214347
HTP0676A	T21	MS1	Female	19.3	ENSG00000070669.17	ASNS	0.474855
HTP0706A	T21	MS3	Female	22.8	ENSG00000070669.17	ASNS	0.0722505
HTP0708A	T21	MS1	Male	17	ENSG00000070669.17	ASNS	0.51443
HTP0204A	T21	MS2	Male	13.1	ENSG00000070669.17	ASNS	0.106341
HTP0206B	Control	D21	Male	15.8	ENSG00000070669.17	ASNS	0.0663846
HTP0288B	Control	D21	Male	9.2	ENSG00000070669.17	ASNS	0.215104
HTP0302B	Control	D21	Female	41.6	ENSG00000070669.17	ASNS	0.158984
HTP0310A	T21	MS2	Male	10.8	ENSG00000070669.17	ASNS	0.0697012
HTP0322B	Control	D21	Male	29	ENSG00000070669.17	ASNS	0.170322
HTP0326A	T21	MS2	Female	30.2	ENSG00000070669.17	ASNS	0.184204
HTP0328A	T21	MS2	Female	41.2	ENSG00000070669.17	ASNS	0.113592
HTP0332A	T21	MS2	Male	24.4	ENSG00000070669.17	ASNS	0.1165
HTP0338B	Control	D21	Male	27.5	ENSG00000070669.17	ASNS	0.0325318
HTP0348A	T21	MS2	Female	17.2	ENSG00000070669.17	ASNS	0.221463
HTP0351A	T21	MS2	Male	27	ENSG00000070669.17	ASNS	0.132485
HTP0084A2	T21	MS2	Male	35	ENSG00000070669.17	ASNS	0.271777
HTP0085B2	Control	D21	Male	33.7	ENSG00000070669.17	ASNS	0.187191
HTP0001B2	Control	D21	Female	25.8	ENSG00000135069.14	PSAT1	2.87724
HTP0005A3	T21	MS1	Male	36.5	ENSG00000135069.14	PSAT1	2.90932
HTP0012A2	T21	MS1	Female	44	ENSG00000135069.14	PSAT1	2.58035
HTP0015A4	T21	MS2	Male	31.2	ENSG00000135069.14	PSAT1	3.29437
HTP0017A4	T21	MS3	Female	23.6	ENSG00000135069.14	PSAT1	2.67563
HTP0018B3	Control	D21	Female	57	ENSG00000135069.14	PSAT1	3.06928
HTP0019B2	Control	D21	Female	56.9	ENSG00000135069.14	PSAT1	1.69897
HTP0022B2	Control	D21	Female	43.2	ENSG00000135069.14	PSAT1	3.24113
HTP0023A2	T21	MS2	Female	36.2	ENSG00000135069.14	PSAT1	1.73925
HTP0025A3	T21	MS2	Female	25.7	ENSG00000135069.14	PSAT1	2.5177
HTP0026B2	Control	D21	Female	55.6	ENSG00000135069.14	PSAT1	3.15585
HTP0034B3	Control	D21	Female	25.1	ENSG00000135069.14	PSAT1	2.01399
HTP0035B3	Control	D21	Female	28.6	ENSG00000135069.14	PSAT1	1.84039
HTP0036A2	T21	MS1	Female	32.1	ENSG00000135069.14	PSAT1	3.03781
HTP0040B3	Control	D21	Female	28.9	ENSG00000135069.14	PSAT1	2.01612
HTP0042B2	Control	D21	Male	36.2	ENSG00000135069.14	PSAT1	1.99599
HTP0043B2	Control	D21	Male	38.2	ENSG00000135069.14	PSAT1	2.24665
HTP0044B2	Control	D21	Male	35.8	ENSG00000135069.14	PSAT1	2.35672
HTP0047B2	Control	D21	Male	38.7	ENSG00000135069.14	PSAT1	2.70135
HTP0048B2	Control	D21	Female	39.4	ENSG00000135069.14	PSAT1	3.67325
HTP0050A3	T21	MS3	Female	22.8	ENSG00000135069.14	PSAT1	1.54989
HTP0052A2	T21	MS1	Female	29.9	ENSG00000135069.14	PSAT1	2.80719
HTP0053A2	T21	MS1	Female	26.3	ENSG00000135069.14	PSAT1	2.09064
HTP0054A2	T21	MS3	Male	21.7	ENSG00000135069.14	PSAT1	1.95229
HTP0055B2	Control	D21	Male	37	ENSG00000135069.14	PSAT1	1.98416
HTP0057B2	Control	D21	Female	34.8	ENSG00000135069.14	PSAT1	1.62929
HTP0058B2	Control	D21	Male	33.8	ENSG00000135069.14	PSAT1	2.13072
HTP0059B2	Control	D21	Male	24.7	ENSG00000135069.14	PSAT1	3.0072
HTP0061B2	Control	D21	Female	22.2	ENSG00000135069.14	PSAT1	2.61842
HTP0062B2	Control	D21	Female	20.5	ENSG00000135069.14	PSAT1	2.27526
HTP0066A2	T21	MS1	Male	14.7	ENSG00000135069.14	PSAT1	2.64239
HTP0067B2	Control	D21	Male	20.5	ENSG00000135069.14	PSAT1	2.39983
HTP0070A3	T21	MS3	Male	24.9	ENSG00000135069.14	PSAT1	1.69244
HTP0073A2	T21	MS3	Male	54.7	ENSG00000135069.14	PSAT1	1.31313
HTP0077B2	Control	D21	Male	43.3	ENSG00000135069.14	PSAT1	1.21224
HTP0078B2	Control	D21	Male	27.7	ENSG00000135069.14	PSAT1	1.9533
HTP0079B2	Control	D21	Male	28.4	ENSG00000135069.14	PSAT1	1.80005
HTP0080A2	T21	MS1	Female	34.8	ENSG00000135069.14	PSAT1	2.42028
HTP0087B2	Control	D21	Male	55.4	ENSG00000135069.14	PSAT1	2.46331
HTP0090B2	Control	D21	Male	24.8	ENSG00000135069.14	PSAT1	2.49065
HTP0092B2	Control	D21	Female	25.2	ENSG00000135069.14	PSAT1	1.93375
HTP0095B2	Control	D21	Female	37.7	ENSG00000135069.14	PSAT1	1.07271
HTP0096B2	Control	D21	Male	25.6	ENSG00000135069.14	PSAT1	1.23698
HTP0098B2	Control	D21	Female	54.9	ENSG00000135069.14	PSAT1	1.28505
HTP0100B2	Control	D21	Female	33.5	ENSG00000135069.14	PSAT1	1.74452
HTP0101A2	T21	MS3	Female	31.3	ENSG00000135069.14	PSAT1	0.809446
HTP0103A2	T21	MS1	Female	1.6	ENSG00000135069.14	PSAT1	6.40619
HTP0104B2	Control	D21	Female	36.6	ENSG00000135069.14	PSAT1	2.44337
HTP0105B3	Control	D21	Female	30	ENSG00000135069.14	PSAT1	2.83094
HTP0107A3	T21	MS2	Female	33.7	ENSG00000135069.14	PSAT1	0.97468
HTP0109A3	T21	MS1	Female	49	ENSG00000135069.14	PSAT1	3.44901
HTP0111B2	Control	D21	Female	44.5	ENSG00000135069.14	PSAT1	1.54653
HTP0112A3	T21	MS3	Female	36	ENSG00000135069.14	PSAT1	1.70042
HTP0116A2	T21	MS1	Male	10.9	ENSG00000135069.14	PSAT1	3.08805
HTP0118B	Control	D21	Male	44.3	ENSG00000135069.14	PSAT1	1.65552
HTP0119A	T21	MS1	Female	50.9	ENSG00000135069.14	PSAT1	1.87825
HTP0126B2	Control	D21	Female	48	ENSG00000135069.14	PSAT1	1.5576
HTP0127B2	Control	D21	Female	8.2	ENSG00000135069.14	PSAT1	2.66437
HTP0146B	Control	D21	Male	47.4	ENSG00000135069.14	PSAT1	1.70442
HTP0147B	Control	D21	Female	38.6	ENSG00000135069.14	PSAT1	2.5839
HTP0148B2	Control	D21	Male	41.7	ENSG00000135069.14	PSAT1	2.30061
HTP0149B	Control	D21	Female	53.2	ENSG00000135069.14	PSAT1	1.69426
HTP0151A	T21	MS3	Male	27.4	ENSG00000135069.14	PSAT1	1.92685
HTP0198A3	T21	MS2	Male	36.3	ENSG00000135069.14	PSAT1	1.41778
HTP0202B	Control	D21	Male	61.3	ENSG00000135069.14	PSAT1	1.36742
HTP0205B	Control	D21	Female	42.6	ENSG00000135069.14	PSAT1	2.06028
HTP0207A4	T21	MS1	Female	25.2	ENSG00000135069.14	PSAT1	1.7923
HTP0211A3	T21	MS2	Male	29.7	ENSG00000135069.14	PSAT1	1.67144
HTP0213A3	T21	MS2	Male	46.3	ENSG00000135069.14	PSAT1	2.20401
HTP0214B2	Control	D21	Female	21.6	ENSG00000135069.14	PSAT1	1.43424
HTP0216B2	Control	D21	Female	17.2	ENSG00000135069.14	PSAT1	1.99001
HTP0219A2	T21	MS2	Female	19.5	ENSG00000135069.14	PSAT1	2.96284
HTP0226A3	T21	MS1	Male	52.4	ENSG00000135069.14	PSAT1	2.27696
HTP0230A2	T21	MS3	Female	39.6	ENSG00000135069.14	PSAT1	1.24474
HTP0236A2	T21	MS1	Male	11.3	ENSG00000135069.14	PSAT1	2.08582
HTP0238A3	T21	MS2	Male	41.5	ENSG00000135069.14	PSAT1	2.19549
HTP0241A2	T21	MS3	Female	17.9	ENSG00000135069.14	PSAT1	2.02857
HTP0242B3	Control	D21	Female	20.3	ENSG00000135069.14	PSAT1	1.83746
HTP0243A3	T21	MS3	Female	15.1	ENSG00000135069.14	PSAT1	3.39444
HTP0247A2	T21	MS3	Male	22.5	ENSG00000135069.14	PSAT1	1.3887
HTP0249A2	T21	MS2	Female	34	ENSG00000135069.14	PSAT1	1.29175
HTP0251A2	T21	MS3	Female	34.3	ENSG00000135069.14	PSAT1	1.72484
HTP0254A2	T21	MS2	Male	33.8	ENSG00000135069.14	PSAT1	1.85748
HTP0259A2	T21	MS3	Female	32.6	ENSG00000135069.14	PSAT1	0.818003
HTP0261A2	T21	MS1	Male	22.9	ENSG00000135069.14	PSAT1	3.3947
HTP0262A2	T21	MS3	Female	14.3	ENSG00000135069.14	PSAT1	2.30725
HTP0263A2	T21	MS2	Female	12.4	ENSG00000135069.14	PSAT1	1.11167
HTP0277A3	T21	MS1	Female	37.2	ENSG00000135069.14	PSAT1	4.07271
HTP0289B	Control	D21	Male	7.1	ENSG00000135069.14	PSAT1	4.59227
HTP0290B	Control	D21	Female	43.3	ENSG00000135069.14	PSAT1	2.48655
HTP0293A	T21	MS3	Male	6.2	ENSG00000135069.14	PSAT1	1.58568
HTP0294B	Control	D21	Male	4.2	ENSG00000135069.14	PSAT1	2.34405
HTP0295A	T21	MS3	Male	51.2	ENSG00000135069.14	PSAT1	1.06305
HTP0296A	T21	MS3	Male	55.1	ENSG00000135069.14	PSAT1	1.23604
HTP0298A	T21	MS1	Female	25.8	ENSG00000135069.14	PSAT1	2.89656
HTP0300A	T21	MS1	Female	30.8	ENSG00000135069.14	PSAT1	3.74452
HTP0301A3	T21	MS2	Female	24	ENSG00000135069.14	PSAT1	3.05777
HTP0306A	T21	MS3	Male	23.2	ENSG00000135069.14	PSAT1	2.34379
HTP0312A2	T21	MS1	Female	35.7	ENSG00000135069.14	PSAT1	2.51622
HTP0316B	Control	D21	Female	29.6	ENSG00000135069.14	PSAT1	2.25612
HTP0318A3	T21	MS1	Male	30.5	ENSG00000135069.14	PSAT1	1.83102
HTP0320A2	T21	MS3	Female	33.7	ENSG00000135069.14	PSAT1	1.33827
HTP0321A	T21	MS3	Female	14	ENSG00000135069.14	PSAT1	1.81596
HTP0323A	T21	MS3	Male	3.8	ENSG00000135069.14	PSAT1	1.99252
HTP0324A2	T21	MS1	Male	22	ENSG00000135069.14	PSAT1	1.78782
HTP0325A	T21	MS3	Male	13.4	ENSG00000135069.14	PSAT1	1.59371
HTP0327A	T21	MS1	Male	6.5	ENSG00000135069.14	PSAT1	2.15038
HTP0329A2	T21	MS3	Female	19.5	ENSG00000135069.14	PSAT1	1.52769
HTP0330A	T21	MS1	Male	6.1	ENSG00000135069.14	PSAT1	2.35183
HTP0331A	T21	MS3	Male	23.1	ENSG00000135069.14	PSAT1	1.8475
HTP0333A2	T21	MS3	Female	30.3	ENSG00000135069.14	PSAT1	1.88044
HTP0334A2	T21	MS1	Male	44.1	ENSG00000135069.14	PSAT1	3.84701
HTP0335A2	T21	MS2	Female	57.6	ENSG00000135069.14	PSAT1	2.23858
HTP0336A	T21	MS1	Female	8.7	ENSG00000135069.14	PSAT1	4.47186
HTP0337A	T21	MS3	Male	22.2	ENSG00000135069.14	PSAT1	3.20184
HTP0339A	T21	MS1	Male	16.1	ENSG00000135069.14	PSAT1	4.75129
HTP0340A	T21	MS3	Female	18.6	ENSG00000135069.14	PSAT1	1.16516
HTP0341A	T21	MS1	Male	2.6	ENSG00000135069.14	PSAT1	3.04475
HTP0342A	T21	MS1	Female	13.6	ENSG00000135069.14	PSAT1	3.75348
HTP0343B	Control	D21	Male	46.2	ENSG00000135069.14	PSAT1	2.62724
HTP0345A	T21	MS3	Female	52.7	ENSG00000135069.14	PSAT1	0.979459
HTP0346B	Control	D21	Female	37.1	ENSG00000135069.14	PSAT1	1.73429
HTP0347B	Control	D21	Female	14	ENSG00000135069.14	PSAT1	3.10372
HTP0349B	Control	D21	Female	10	ENSG00000135069.14	PSAT1	1.95798
HTP0352B	Control	D21	Male	43.2	ENSG00000135069.14	PSAT1	1.00706
HTP0354A	T21	MS1	Male	6	ENSG00000135069.14	PSAT1	2.02652
HTP0355B	Control	D21	Male	12.3	ENSG00000135069.14	PSAT1	1.41009
HTP0357A	T21	MS1	Male	3.8	ENSG00000135069.14	PSAT1	3.41229
HTP0361B2	Control	D21	Male	11.5	ENSG00000135069.14	PSAT1	3.055
HTP0364A	T21	MS3	Male	13.7	ENSG00000135069.14	PSAT1	2.79872
HTP0367A	T21	MS1	Male	13.6	ENSG00000135069.14	PSAT1	3.50344
HTP0368A	T21	MS1	Male	15.2	ENSG00000135069.14	PSAT1	4.39218
HTP0370A	T21	MS1	Male	20.2	ENSG00000135069.14	PSAT1	1.35491
HTP0373A	T21	MS1	Male	56.7	ENSG00000135069.14	PSAT1	2.61948
HTP0374A	T21	MS2	Male	25.5	ENSG00000135069.14	PSAT1	1.91614
HTP0375A	T21	MS1	Female	10.9	ENSG00000135069.14	PSAT1	3.43253
HTP0376B	Control	D21	Female	24	ENSG00000135069.14	PSAT1	3.90118
HTP0378A	T21	MS3	Female	31.4	ENSG00000135069.14	PSAT1	1.5445
HTP0379A	T21	MS1	Female	35.4	ENSG00000135069.14	PSAT1	1.82508
HTP0380A	T21	MS2	Male	25.8	ENSG00000135069.14	PSAT1	2.78507
HTP0381A	T21	MS2	Male	25.4	ENSG00000135069.14	PSAT1	2.54415
HTP0382A	T21	MS3	Male	39.5	ENSG00000135069.14	PSAT1	0.80691
HTP0384A	T21	MS3	Female	27.8	ENSG00000135069.14	PSAT1	2.42382
HTP0385A	T21	MS3	Male	25.6	ENSG00000135069.14	PSAT1	2.09646
HTP0386A	T21	MS2	Male	6.8	ENSG00000135069.14	PSAT1	3.501
HTP0387A	T21	MS1	Female	33.3	ENSG00000135069.14	PSAT1	2.23384
HTP0388A	T21	MS1	Female	37.5	ENSG00000135069.14	PSAT1	2.52213
HTP0389A	T21	MS1	Female	20.1	ENSG00000135069.14	PSAT1	1.28719
HTP0390A	T21	MS3	Female	15.5	ENSG00000135069.14	PSAT1	1.65781
HTP0391A	T21	MS1	Male	26.8	ENSG00000135069.14	PSAT1	2.00739
HTP0392A	T21	MS3	Male	32.4	ENSG00000135069.14	PSAT1	1.97849
HTP0393A	T21	MS2	Female	39.8	ENSG00000135069.14	PSAT1	2.23866
HTP0394A	T21	MS2	Female	23.6	ENSG00000135069.14	PSAT1	4.38332
HTP0395A	T21	MS2	Male	35.2	ENSG00000135069.14	PSAT1	3.26097
HTP0396A	T21	MS3	Male	15.9	ENSG00000135069.14	PSAT1	1.64691
HTP0397A	T21	MS1	Male	38.7	ENSG00000135069.14	PSAT1	1.63002
HTP0398A	T21	MS2	Female	17.5	ENSG00000135069.14	PSAT1	2.10653
HTP0399A2	T21	MS3	Male	33.1	ENSG00000135069.14	PSAT1	1.32816
HTP0400A	T21	MS1	Male	14.9	ENSG00000135069.14	PSAT1	2.21045
HTP0401A	T21	MS3	Female	34.6	ENSG00000135069.14	PSAT1	1.54369
HTP0402A	T21	MS1	Male	35.9	ENSG00000135069.14	PSAT1	1.76158
HTP0403A	T21	MS3	Male	13.4	ENSG00000135069.14	PSAT1	1.70267
HTP0404A	T21	MS3	Female	12.5	ENSG00000135069.14	PSAT1	1.83949
HTP0405A	T21	MS3	Male	26.1	ENSG00000135069.14	PSAT1	2.88699
HTP0406A	T21	MS2	Female	9.2	ENSG00000135069.14	PSAT1	2.88933
HTP0407A	T21	MS3	Male	43.5	ENSG00000135069.14	PSAT1	2.26272
HTP0408A	T21	MS1	Male	40.6	ENSG00000135069.14	PSAT1	1.61709
HTP0409A	T21	MS2	Female	21.2	ENSG00000135069.14	PSAT1	1.6201
HTP0410A	T21	MS2	Male	24	ENSG00000135069.14	PSAT1	1.23895
HTP0411A	T21	MS3	Female	18.7	ENSG00000135069.14	PSAT1	1.29461
HTP0412A	T21	MS3	Male	20.7	ENSG00000135069.14	PSAT1	2.17779
HTP0413A	T21	MS2	Female	22.5	ENSG00000135069.14	PSAT1	2.47124
HTP0414A	T21	MS3	Female	21.8	ENSG00000135069.14	PSAT1	2.23772
HTP0415A	T21	MS3	Female	8.3	ENSG00000135069.14	PSAT1	1.58904
HTP0418A	T21	MS1	Male	3.8	ENSG00000135069.14	PSAT1	2.54023
HTP0419A	T21	MS1	Male	20.8	ENSG00000135069.14	PSAT1	1.61541
HTP0420A	T21	MS1	Male	6.4	ENSG00000135069.14	PSAT1	3.52774
HTP0421A	T21	MS3	Male	13.7	ENSG00000135069.14	PSAT1	2.08117
HTP0423A	T21	MS2	Male	23.9	ENSG00000135069.14	PSAT1	2.01162
HTP0424A	T21	MS2	Female	4	ENSG00000135069.14	PSAT1	3.07162
HTP0425A	T21	MS2	Male	19.1	ENSG00000135069.14	PSAT1	1.29227
HTP0426A	T21	MS3	Male	17.5	ENSG00000135069.14	PSAT1	1.98804
HTP0428A	T21	MS2	Male	27.5	ENSG00000135069.14	PSAT1	2.56433
HTP0429B	Control	D21	Female	11.5	ENSG00000135069.14	PSAT1	1.8681
HTP0430A	T21	MS2	Male	13.9	ENSG00000135069.14	PSAT1	3.65441
HTP0431A2	T21	MS2	Female	20.9	ENSG00000135069.14	PSAT1	3.32334
HTP0434A	T21	MS3	Female	25.9	ENSG00000135069.14	PSAT1	1.64748
HTP0435A2	T21	MS1	Male	36.2	ENSG00000135069.14	PSAT1	1.27818
HTP0436A	T21	MS3	Female	32.8	ENSG00000135069.14	PSAT1	1.12816
HTP0437A	T21	MS2	Male	24.9	ENSG00000135069.14	PSAT1	1.56587
HTP0438A	T21	MS1	Female	19.9	ENSG00000135069.14	PSAT1	1.55902
HTP0439A2	T21	MS3	Male	40.8	ENSG00000135069.14	PSAT1	1.31904
HTP0440A	T21	MS2	Male	20.9	ENSG00000135069.14	PSAT1	2.79567
HTP0442A2	T21	MS1	Female	9.5	ENSG00000135069.14	PSAT1	2.6402
HTP0443A2	T21	MS3	Male	17.9	ENSG00000135069.14	PSAT1	1.60017
HTP0444B2	Control	D21	Female	9.9	ENSG00000135069.14	PSAT1	2.87944
HTP0445A	T21	MS2	Female	38.8	ENSG00000135069.14	PSAT1	2.29874
HTP0446A	T21	MS1	Female	31.7	ENSG00000135069.14	PSAT1	1.7661
HTP0447B2	Control	D21	Female	16.5	ENSG00000135069.14	PSAT1	2.10584
HTP0448A	T21	MS2	Male	21.5	ENSG00000135069.14	PSAT1	1.365
HTP0449A	T21	MS2	Male	20.8	ENSG00000135069.14	PSAT1	1.50522
HTP0450A	T21	MS1	Male	15.4	ENSG00000135069.14	PSAT1	2.15444
HTP0451A	T21	MS1	Male	32.5	ENSG00000135069.14	PSAT1	1.93628
HTP0452A	T21	MS2	Female	16.6	ENSG00000135069.14	PSAT1	1.88329
HTP0454A	T21	MS3	Male	21.7	ENSG00000135069.14	PSAT1	1.68036
HTP0455B	Control	D21	Female	7.3	ENSG00000135069.14	PSAT1	3.25441
HTP0456A	T21	MS2	Male	7.3	ENSG00000135069.14	PSAT1	1.45559
HTP0457B	Control	D21	Female	7.3	ENSG00000135069.14	PSAT1	2.65039
HTP0458A	T21	MS3	Male	20	ENSG00000135069.14	PSAT1	1.09986
HTP0459A	T21	MS1	Male	13.7	ENSG00000135069.14	PSAT1	0.981736
HTP0460A	T21	MS1	Male	20.3	ENSG00000135069.14	PSAT1	3.25766
HTP0461A	T21	MS1	Female	12.5	ENSG00000135069.14	PSAT1	5.1715
HTP0462A	T21	MS1	Male	38.6	ENSG00000135069.14	PSAT1	1.12117
HTP0463A	T21	MS1	Female	28.3	ENSG00000135069.14	PSAT1	3.45417
HTP0464A	T21	MS3	Male	22.7	ENSG00000135069.14	PSAT1	1.97232
HTP0465A	T21	MS3	Female	6.8	ENSG00000135069.14	PSAT1	2.15648
HTP0466B	Control	D21	Female	10.9	ENSG00000135069.14	PSAT1	1.87545
HTP0467A	T21	MS2	Female	32.5	ENSG00000135069.14	PSAT1	1.61066
HTP0468A2	T21	MS2	Male	29.7	ENSG00000135069.14	PSAT1	3.91561
HTP0469A	T21	MS2	Female	16.7	ENSG00000135069.14	PSAT1	1.85857
HTP0471A	T21	MS1	Female	9	ENSG00000135069.14	PSAT1	4.07228
HTP0473A	T21	MS1	Male	17.1	ENSG00000135069.14	PSAT1	1.66838
HTP0475A	T21	MS1	Female	22	ENSG00000135069.14	PSAT1	1.82217
HTP0476A	T21	MS2	Female	11.1	ENSG00000135069.14	PSAT1	1.538
HTP0477A	T21	MS1	Male	3.4	ENSG00000135069.14	PSAT1	3.26601
HTP0478A	T21	MS1	Female	40.3	ENSG00000135069.14	PSAT1	2.21403
HTP0479A	T21	MS1	Male	3.7	ENSG00000135069.14	PSAT1	2.95285
HTP0480A	T21	MS1	Female	21.9	ENSG00000135069.14	PSAT1	3.04054
HTP0482A	T21	MS2	Male	19.3	ENSG00000135069.14	PSAT1	2.52738
HTP0484A	T21	MS3	Male	5.6	ENSG00000135069.14	PSAT1	1.14227
HTP0485A	T21	MS2	Female	5.7	ENSG00000135069.14	PSAT1	4.60732
HTP0487A	T21	MS2	Male	4.6	ENSG00000135069.14	PSAT1	1.91996
HTP0488A	T21	MS1	Male	5.4	ENSG00000135069.14	PSAT1	2.45516
HTP0491A	T21	MS1	Male	6.5	ENSG00000135069.14	PSAT1	3.48134
HTP0492B	Control	D21	Male	4.8	ENSG00000135069.14	PSAT1	5.52044
HTP0493B	Control	D21	Male	8.7	ENSG00000135069.14	PSAT1	3.01438
HTP0494A	T21	MS2	Female	7.1	ENSG00000135069.14	PSAT1	3.62998
HTP0495B	Control	D21	Female	4.5	ENSG00000135069.14	PSAT1	2.54924
HTP0497B	Control	D21	Male	54.4	ENSG00000135069.14	PSAT1	1.15941
HTP0498B	Control	D21	Male	11.9	ENSG00000135069.14	PSAT1	1.85782
HTP0501A	T21	MS3	Male	4	ENSG00000135069.14	PSAT1	2.06226
HTP0502B	Control	D21	Male	27.1	ENSG00000135069.14	PSAT1	1.68143
HTP0506B	Control	D21	Male	31.2	ENSG00000135069.14	PSAT1	2.97894
HTP0507A	T21	MS3	Male	8.2	ENSG00000135069.14	PSAT1	4.59097
HTP0508B2	Control	D21	Male	29.9	ENSG00000135069.14	PSAT1	2.36642
HTP0510A	T21	MS1	Female	23	ENSG00000135069.14	PSAT1	2.52564
HTP0512A	T21	MS3	Male	30	ENSG00000135069.14	PSAT1	1.15917
HTP0515A	T21	MS3	Male	13.1	ENSG00000135069.14	PSAT1	3.16924
HTP0516A	T21	MS1	Male	39.1	ENSG00000135069.14	PSAT1	2.33839
HTP0517A	T21	MS2	Male	2.7	ENSG00000135069.14	PSAT1	3.39611
HTP0519A	T21	MS1	Male	2	ENSG00000135069.14	PSAT1	3.46161
HTP0523B	Control	D21	Female	23.3	ENSG00000135069.14	PSAT1	3.01589
HTP0524B	Control	D21	Male	24.5	ENSG00000135069.14	PSAT1	1.48359
HTP0525A	T21	MS1	Female	34.2	ENSG00000135069.14	PSAT1	1.9034
HTP0527B	Control	D21	Male	7.4	ENSG00000135069.14	PSAT1	6.53533
HTP0530A	T21	MS3	Female	39.6	ENSG00000135069.14	PSAT1	1.30578
HTP0531A	T21	MS3	Female	3.5	ENSG00000135069.14	PSAT1	2.80519
HTP0534A	T21	MS1	Male	36.9	ENSG00000135069.14	PSAT1	1.35154
HTP0535A	T21	MS3	Male	23.6	ENSG00000135069.14	PSAT1	1.15162
HTP0537A	T21	MS2	Female	51.9	ENSG00000135069.14	PSAT1	1.63915
HTP0538A	T21	MS3	Male	28.4	ENSG00000135069.14	PSAT1	1.49379
HTP0539A	T21	MS2	Female	42.8	ENSG00000135069.14	PSAT1	1.44611
HTP0540A	T21	MS1	Female	14.5	ENSG00000135069.14	PSAT1	3.46297
HTP0541A	T21	MS2	Male	29.7	ENSG00000135069.14	PSAT1	3.03476
HTP0542A	T21	MS2	Male	27.8	ENSG00000135069.14	PSAT1	1.88875
HTP0543A	T21	MS2	Male	36.9	ENSG00000135069.14	PSAT1	2.36884
HTP0544A	T21	MS2	Male	38.1	ENSG00000135069.14	PSAT1	2.36699
HTP0545A	T21	MS1	Male	18.1	ENSG00000135069.14	PSAT1	3.14774
HTP0546A	T21	MS2	Female	51.4	ENSG00000135069.14	PSAT1	2.34621
HTP0547A	T21	MS2	Female	26	ENSG00000135069.14	PSAT1	2.54401
HTP0548A	T21	MS3	Female	46.2	ENSG00000135069.14	PSAT1	1.24578
HTP0549A	T21	MS3	Female	20.6	ENSG00000135069.14	PSAT1	2.91782
HTP0550A	T21	MS1	Female	15.2	ENSG00000135069.14	PSAT1	2.21148
HTP0551B	Control	D21	Female	18	ENSG00000135069.14	PSAT1	1.95009
HTP0552A	T21	MS2	Male	17	ENSG00000135069.14	PSAT1	2.18015
HTP0553A	T21	MS2	Female	18.2	ENSG00000135069.14	PSAT1	7.42252
HTP0554A	T21	MS2	Male	23.1	ENSG00000135069.14	PSAT1	2.01595
HTP0555B	Control	D21	Female	47.3	ENSG00000135069.14	PSAT1	2.09089
HTP0556A	T21	MS2	Male	28.3	ENSG00000135069.14	PSAT1	3.05931
HTP0557B	Control	D21	Female	40.1	ENSG00000135069.14	PSAT1	1.58191
HTP0559B	Control	D21	Male	10.8	ENSG00000135069.14	PSAT1	2.15085
HTP0560A	T21	MS2	Male	50.1	ENSG00000135069.14	PSAT1	2.0544
HTP0561A	T21	MS3	Male	13.7	ENSG00000135069.14	PSAT1	2.50164
HTP0563A	T21	MS2	Female	8.7	ENSG00000135069.14	PSAT1	3.61412
HTP0564A	T21	MS1	Male	14.2	ENSG00000135069.14	PSAT1	2.4866
HTP0565A	T21	MS2	Male	22.5	ENSG00000135069.14	PSAT1	1.5279
HTP0566A	T21	MS2	Male	13.7	ENSG00000135069.14	PSAT1	4.21865
HTP0567B	Control	D21	Female	23	ENSG00000135069.14	PSAT1	1.66814
HTP0568A	T21	MS2	Male	28.3	ENSG00000135069.14	PSAT1	2.3391
HTP0569A	T21	MS2	Male	22.9	ENSG00000135069.14	PSAT1	3.96739
HTP0570A	T21	MS3	Male	38.8	ENSG00000135069.14	PSAT1	1.18023
HTP0571A	T21	MS3	Male	13.1	ENSG00000135069.14	PSAT1	1.24153
HTP0572A	T21	MS3	Male	24.4	ENSG00000135069.14	PSAT1	1.11842
HTP0573B	Control	D21	Male	19.1	ENSG00000135069.14	PSAT1	2.61876
HTP0574A	T21	MS3	Male	42.4	ENSG00000135069.14	PSAT1	1.18341
HTP0575A	T21	MS2	Female	17.2	ENSG00000135069.14	PSAT1	3.6047
HTP0576B	Control	D21	Female	11.2	ENSG00000135069.14	PSAT1	2.20369
HTP0577A	T21	MS2	Female	28.4	ENSG00000135069.14	PSAT1	2.60042
HTP0578A	T21	MS1	Male	25.7	ENSG00000135069.14	PSAT1	1.84159
HTP0580A	T21	MS1	Female	31.8	ENSG00000135069.14	PSAT1	2.0193
HTP0581A	T21	MS2	Male	30.6	ENSG00000135069.14	PSAT1	2.2122
HTP0582B	Control	D21	Female	33.1	ENSG00000135069.14	PSAT1	3.76864
HTP0583A	T21	MS1	Female	6.2	ENSG00000135069.14	PSAT1	4.23507
HTP0584A	T21	MS2	Male	29.3	ENSG00000135069.14	PSAT1	1.86835
HTP0585A	T21	MS3	Female	16.5	ENSG00000135069.14	PSAT1	1.73245
HTP0586A	T21	MS3	Male	31.9	ENSG00000135069.14	PSAT1	2.04458
HTP0587A	T21	MS2	Male	4.3	ENSG00000135069.14	PSAT1	2.40905
HTP0588A	T21	MS1	Female	19.2	ENSG00000135069.14	PSAT1	2.10777
HTP0589A	T21	MS3	Female	19	ENSG00000135069.14	PSAT1	1.25232
HTP0590A	T21	MS3	Male	16.8	ENSG00000135069.14	PSAT1	2.89339
HTP0591A	T21	MS2	Male	31.9	ENSG00000135069.14	PSAT1	2.7067
HTP0592A	T21	MS2	Female	14.5	ENSG00000135069.14	PSAT1	2.37174
HTP0593A	T21	MS2	Male	11.7	ENSG00000135069.14	PSAT1	2.07548
HTP0594A	T21	MS1	Male	30.1	ENSG00000135069.14	PSAT1	2.57083
HTP0595B	Control	D21	Female	34.3	ENSG00000135069.14	PSAT1	2.31319
HTP0596A	T21	MS2	Female	28.3	ENSG00000135069.14	PSAT1	2.22936
HTP0597A	T21	MS2	Female	12.5	ENSG00000135069.14	PSAT1	1.96827
HTP0598A	T21	MS3	Female	18	ENSG00000135069.14	PSAT1	0.992426
HTP0599A	T21	MS3	Female	36.6	ENSG00000135069.14	PSAT1	1.27531
HTP0600A	T21	MS3	Male	10.8	ENSG00000135069.14	PSAT1	2.99069
HTP0602A	T21	MS3	Female	13.5	ENSG00000135069.14	PSAT1	2.42157
HTP0603A	T21	MS1	Female	12.7	ENSG00000135069.14	PSAT1	2.0112
HTP0604A	T21	MS3	Female	26.6	ENSG00000135069.14	PSAT1	2.06251
HTP0605A	T21	MS3	Male	17.5	ENSG00000135069.14	PSAT1	1.37807
HTP0607A	T21	MS2	Male	23.9	ENSG00000135069.14	PSAT1	1.56384
HTP0608A	T21	MS1	Female	32.5	ENSG00000135069.14	PSAT1	2.71278
HTP0609A	T21	MS1	Female	4	ENSG00000135069.14	PSAT1	3.71467
HTP0610A	T21	MS3	Female	17	ENSG00000135069.14	PSAT1	1.57332
HTP0611A	T21	MS1	Female	23.9	ENSG00000135069.14	PSAT1	3.16782
HTP0612A	T21	MS1	Male	11.4	ENSG00000135069.14	PSAT1	2.99748
HTP0613A	T21	MS3	Female	10.3	ENSG00000135069.14	PSAT1	1.39507
HTP0615B	Control	D21	Male	9.2	ENSG00000135069.14	PSAT1	2.75574
HTP0616A	T21	MS3	Male	19	ENSG00000135069.14	PSAT1	1.48057
HTP0617A	T21	MS3	Male	30.5	ENSG00000135069.14	PSAT1	1.11974
HTP0618A	T21	MS3	Female	37	ENSG00000135069.14	PSAT1	1.10565
HTP0619A	T21	MS3	Female	37	ENSG00000135069.14	PSAT1	1.34795
HTP0620A	T21	MS3	Female	19.6	ENSG00000135069.14	PSAT1	3.38734
HTP0621A	T21	MS2	Female	21.4	ENSG00000135069.14	PSAT1	2.10986
HTP0622A	T21	MS2	Female	26	ENSG00000135069.14	PSAT1	2.39966
HTP0623A	T21	MS2	Female	28.1	ENSG00000135069.14	PSAT1	1.89903
HTP0624A	T21	MS2	Female	28.1	ENSG00000135069.14	PSAT1	1.99819
HTP0625A	T21	MS1	Male	40.1	ENSG00000135069.14	PSAT1	2.62096
HTP0626A	T21	MS2	Male	14.2	ENSG00000135069.14	PSAT1	1.79972
HTP0627A	T21	MS3	Female	21.1	ENSG00000135069.14	PSAT1	1.11843
HTP0628B	Control	D21	Female	4.8	ENSG00000135069.14	PSAT1	2.45103
HTP0629A	T21	MS1	Female	7	ENSG00000135069.14	PSAT1	3.55611
HTP0630A	T21	MS2	Male	39.9	ENSG00000135069.14	PSAT1	2.16756
HTP0631A	T21	MS1	Female	33	ENSG00000135069.14	PSAT1	2.97658
HTP0632A	T21	MS2	Female	26.4	ENSG00000135069.14	PSAT1	2.33052
HTP0633A	T21	MS1	Male	33.1	ENSG00000135069.14	PSAT1	2.39197
HTP0634A	T21	MS2	Male	20.4	ENSG00000135069.14	PSAT1	2.63161
HTP0637A	T21	MS3	Female	20.1	ENSG00000135069.14	PSAT1	1.73507
HTP0638A	T21	MS3	Female	32.7	ENSG00000135069.14	PSAT1	1.19432
HTP0639A	T21	MS1	Male	27.3	ENSG00000135069.14	PSAT1	1.8884
HTP0641A	T21	MS1	Male	46.6	ENSG00000135069.14	PSAT1	1.87769
HTP0642A	T21	MS3	Female	25.2	ENSG00000135069.14	PSAT1	1.0264
HTP0643A	T21	MS3	Male	29.7	ENSG00000135069.14	PSAT1	1.48526
HTP0644A	T21	MS3	Male	28.7	ENSG00000135069.14	PSAT1	1.0071
HTP0645A	T21	MS1	Male	28.4	ENSG00000135069.14	PSAT1	1.50722
HTP0646A	T21	MS3	Male	17.1	ENSG00000135069.14	PSAT1	1.18453
HTP0647A	T21	MS1	Male	7	ENSG00000135069.14	PSAT1	3.01154
HTP0648B	Control	D21	Male	11.9	ENSG00000135069.14	PSAT1	2.35146
HTP0649B	Control	D21	Female	44.6	ENSG00000135069.14	PSAT1	2.65311
HTP0650A	T21	MS1	Female	45.7	ENSG00000135069.14	PSAT1	1.89157
HTP0651A	T21	MS3	Male	31.2	ENSG00000135069.14	PSAT1	1.51527
HTP0652A	T21	MS1	Female	35.1	ENSG00000135069.14	PSAT1	3.58027
HTP0653B	Control	D21	Male	13.9	ENSG00000135069.14	PSAT1	1.83809
HTP0654A	T21	MS1	Female	26.9	ENSG00000135069.14	PSAT1	1.1048
HTP0655B	Control	D21	Male	15.8	ENSG00000135069.14	PSAT1	1.11097
HTP0657A	T21	MS3	Male	16.9	ENSG00000135069.14	PSAT1	1.31339
HTP0658A	T21	MS1	Male	15.3	ENSG00000135069.14	PSAT1	3.20289
HTP0659A	T21	MS1	Female	36.5	ENSG00000135069.14	PSAT1	2.5764
HTP0660A	T21	MS1	Male	13	ENSG00000135069.14	PSAT1	1.84906
HTP0661A	T21	MS1	Male	28.4	ENSG00000135069.14	PSAT1	1.41224
HTP0662A	T21	MS1	Female	26.1	ENSG00000135069.14	PSAT1	2.81165
HTP0663A	T21	MS3	Female	20.5	ENSG00000135069.14	PSAT1	1.11741
HTP0664A	T21	MS2	Female	29.4	ENSG00000135069.14	PSAT1	1.32796
HTP0665A	T21	MS1	Female	23.4	ENSG00000135069.14	PSAT1	2.58247
HTP0666A	T21	MS3	Male	17.4	ENSG00000135069.14	PSAT1	1.48329
HTP0667A	T21	MS2	Male	24.1	ENSG00000135069.14	PSAT1	2.52189
HTP0668A	T21	MS1	Female	29.7	ENSG00000135069.14	PSAT1	3.29253
HTP0669B	Control	D21	Female	14.6	ENSG00000135069.14	PSAT1	2.12463
HTP0672A	T21	MS1	Male	17.2	ENSG00000135069.14	PSAT1	1.923
HTP0676A	T21	MS1	Female	19.3	ENSG00000135069.14	PSAT1	2.91522
HTP0706A	T21	MS3	Female	22.8	ENSG00000135069.14	PSAT1	1.01516
HTP0708A	T21	MS1	Male	17	ENSG00000135069.14	PSAT1	3.20702
HTP0204A	T21	MS2	Male	13.1	ENSG00000135069.14	PSAT1	2.26142
HTP0206B	Control	D21	Male	15.8	ENSG00000135069.14	PSAT1	1.5992
HTP0288B	Control	D21	Male	9.2	ENSG00000135069.14	PSAT1	3.82197
HTP0302B	Control	D21	Female	41.6	ENSG00000135069.14	PSAT1	2.48691
HTP0310A	T21	MS2	Male	10.8	ENSG00000135069.14	PSAT1	2.28512
HTP0322B	Control	D21	Male	29	ENSG00000135069.14	PSAT1	1.74442
HTP0326A	T21	MS2	Female	30.2	ENSG00000135069.14	PSAT1	1.36014
HTP0328A	T21	MS2	Female	41.2	ENSG00000135069.14	PSAT1	1.37388
HTP0332A	T21	MS2	Male	24.4	ENSG00000135069.14	PSAT1	2.04108
HTP0338B	Control	D21	Male	27.5	ENSG00000135069.14	PSAT1	1.48451
HTP0348A	T21	MS2	Female	17.2	ENSG00000135069.14	PSAT1	2.28469
HTP0351A	T21	MS2	Male	27	ENSG00000135069.14	PSAT1	2.20786
HTP0084A2	T21	MS2	Male	35	ENSG00000135069.14	PSAT1	2.54298
HTP0085B2	Control	D21	Male	33.7	ENSG00000135069.14	PSAT1	2.20362
HTP0001B2	Control	D21	Female	25.8	ENSG00000104524.14	PYCR3	2.63081
HTP0005A3	T21	MS1	Male	36.5	ENSG00000104524.14	PYCR3	1.57442
HTP0012A2	T21	MS1	Female	44	ENSG00000104524.14	PYCR3	1.57359
HTP0015A4	T21	MS2	Male	31.2	ENSG00000104524.14	PYCR3	1.36963
HTP0017A4	T21	MS3	Female	23.6	ENSG00000104524.14	PYCR3	1.98094
HTP0018B3	Control	D21	Female	57	ENSG00000104524.14	PYCR3	1.87487
HTP0019B2	Control	D21	Female	56.9	ENSG00000104524.14	PYCR3	1.84131
HTP0022B2	Control	D21	Female	43.2	ENSG00000104524.14	PYCR3	2.36595
HTP0023A2	T21	MS2	Female	36.2	ENSG00000104524.14	PYCR3	2.27282
HTP0025A3	T21	MS2	Female	25.7	ENSG00000104524.14	PYCR3	1.83687
HTP0026B2	Control	D21	Female	55.6	ENSG00000104524.14	PYCR3	2.56993
HTP0034B3	Control	D21	Female	25.1	ENSG00000104524.14	PYCR3	1.792
HTP0035B3	Control	D21	Female	28.6	ENSG00000104524.14	PYCR3	1.4097
HTP0036A2	T21	MS1	Female	32.1	ENSG00000104524.14	PYCR3	1.56751
HTP0040B3	Control	D21	Female	28.9	ENSG00000104524.14	PYCR3	1.6779
HTP0042B2	Control	D21	Male	36.2	ENSG00000104524.14	PYCR3	2.81138
HTP0043B2	Control	D21	Male	38.2	ENSG00000104524.14	PYCR3	2.32845
HTP0044B2	Control	D21	Male	35.8	ENSG00000104524.14	PYCR3	1.63023
HTP0047B2	Control	D21	Male	38.7	ENSG00000104524.14	PYCR3	1.49489
HTP0048B2	Control	D21	Female	39.4	ENSG00000104524.14	PYCR3	1.89727
HTP0050A3	T21	MS3	Female	22.8	ENSG00000104524.14	PYCR3	1.38407
HTP0052A2	T21	MS1	Female	29.9	ENSG00000104524.14	PYCR3	1.84247
HTP0053A2	T21	MS1	Female	26.3	ENSG00000104524.14	PYCR3	1.73808
HTP0054A2	T21	MS3	Male	21.7	ENSG00000104524.14	PYCR3	1.76128
HTP0055B2	Control	D21	Male	37	ENSG00000104524.14	PYCR3	2.20617
HTP0057B2	Control	D21	Female	34.8	ENSG00000104524.14	PYCR3	2.19405
HTP0058B2	Control	D21	Male	33.8	ENSG00000104524.14	PYCR3	1.83489
HTP0059B2	Control	D21	Male	24.7	ENSG00000104524.14	PYCR3	2.18933
HTP0061B2	Control	D21	Female	22.2	ENSG00000104524.14	PYCR3	2.06811
HTP0062B2	Control	D21	Female	20.5	ENSG00000104524.14	PYCR3	1.98963
HTP0066A2	T21	MS1	Male	14.7	ENSG00000104524.14	PYCR3	2.44063
HTP0067B2	Control	D21	Male	20.5	ENSG00000104524.14	PYCR3	1.82177
HTP0070A3	T21	MS3	Male	24.9	ENSG00000104524.14	PYCR3	1.64768
HTP0073A2	T21	MS3	Male	54.7	ENSG00000104524.14	PYCR3	1.89059
HTP0077B2	Control	D21	Male	43.3	ENSG00000104524.14	PYCR3	2.45165
HTP0078B2	Control	D21	Male	27.7	ENSG00000104524.14	PYCR3	1.53458
HTP0079B2	Control	D21	Male	28.4	ENSG00000104524.14	PYCR3	1.62503
HTP0080A2	T21	MS1	Female	34.8	ENSG00000104524.14	PYCR3	2.38304
HTP0087B2	Control	D21	Male	55.4	ENSG00000104524.14	PYCR3	2.33279
HTP0090B2	Control	D21	Male	24.8	ENSG00000104524.14	PYCR3	1.32507
HTP0092B2	Control	D21	Female	25.2	ENSG00000104524.14	PYCR3	2.29006
HTP0095B2	Control	D21	Female	37.7	ENSG00000104524.14	PYCR3	1.65613
HTP0096B2	Control	D21	Male	25.6	ENSG00000104524.14	PYCR3	1.54834
HTP0098B2	Control	D21	Female	54.9	ENSG00000104524.14	PYCR3	1.88803
HTP0100B2	Control	D21	Female	33.5	ENSG00000104524.14	PYCR3	1.86087
HTP0101A2	T21	MS3	Female	31.3	ENSG00000104524.14	PYCR3	0.874149
HTP0103A2	T21	MS1	Female	1.6	ENSG00000104524.14	PYCR3	3.1123
HTP0104B2	Control	D21	Female	36.6	ENSG00000104524.14	PYCR3	1.71657
HTP0105B3	Control	D21	Female	30	ENSG00000104524.14	PYCR3	2.19946
HTP0107A3	T21	MS2	Female	33.7	ENSG00000104524.14	PYCR3	1.3445
HTP0109A3	T21	MS1	Female	49	ENSG00000104524.14	PYCR3	1.76528
HTP0111B2	Control	D21	Female	44.5	ENSG00000104524.14	PYCR3	2.18415
HTP0112A3	T21	MS3	Female	36	ENSG00000104524.14	PYCR3	1.31299
HTP0116A2	T21	MS1	Male	10.9	ENSG00000104524.14	PYCR3	2.52682
HTP0118B	Control	D21	Male	44.3	ENSG00000104524.14	PYCR3	1.68307
HTP0119A	T21	MS1	Female	50.9	ENSG00000104524.14	PYCR3	1.5029
HTP0126B2	Control	D21	Female	48	ENSG00000104524.14	PYCR3	2.26988
HTP0127B2	Control	D21	Female	8.2	ENSG00000104524.14	PYCR3	2.22628
HTP0146B	Control	D21	Male	47.4	ENSG00000104524.14	PYCR3	1.46614
HTP0147B	Control	D21	Female	38.6	ENSG00000104524.14	PYCR3	1.85317
HTP0148B2	Control	D21	Male	41.7	ENSG00000104524.14	PYCR3	1.6479
HTP0149B	Control	D21	Female	53.2	ENSG00000104524.14	PYCR3	1.84742
HTP0151A	T21	MS3	Male	27.4	ENSG00000104524.14	PYCR3	1.00147
HTP0198A3	T21	MS2	Male	36.3	ENSG00000104524.14	PYCR3	2.01526
HTP0202B	Control	D21	Male	61.3	ENSG00000104524.14	PYCR3	1.39092
HTP0205B	Control	D21	Female	42.6	ENSG00000104524.14	PYCR3	1.91746
HTP0207A4	T21	MS1	Female	25.2	ENSG00000104524.14	PYCR3	2.19525
HTP0211A3	T21	MS2	Male	29.7	ENSG00000104524.14	PYCR3	3.42001
HTP0213A3	T21	MS2	Male	46.3	ENSG00000104524.14	PYCR3	1.77525
HTP0214B2	Control	D21	Female	21.6	ENSG00000104524.14	PYCR3	2.0421
HTP0216B2	Control	D21	Female	17.2	ENSG00000104524.14	PYCR3	1.56469
HTP0219A2	T21	MS2	Female	19.5	ENSG00000104524.14	PYCR3	2.73412
HTP0226A3	T21	MS1	Male	52.4	ENSG00000104524.14	PYCR3	1.54155
HTP0230A2	T21	MS3	Female	39.6	ENSG00000104524.14	PYCR3	1.41764
HTP0236A2	T21	MS1	Male	11.3	ENSG00000104524.14	PYCR3	2.31455
HTP0238A3	T21	MS2	Male	41.5	ENSG00000104524.14	PYCR3	1.84404
HTP0241A2	T21	MS3	Female	17.9	ENSG00000104524.14	PYCR3	1.57593
HTP0242B3	Control	D21	Female	20.3	ENSG00000104524.14	PYCR3	1.16512
HTP0243A3	T21	MS3	Female	15.1	ENSG00000104524.14	PYCR3	2.0599
HTP0247A2	T21	MS3	Male	22.5	ENSG00000104524.14	PYCR3	1.25311
HTP0249A2	T21	MS2	Female	34	ENSG00000104524.14	PYCR3	2.37442
HTP0251A2	T21	MS3	Female	34.3	ENSG00000104524.14	PYCR3	1.31244
HTP0254A2	T21	MS2	Male	33.8	ENSG00000104524.14	PYCR3	1.64894
HTP0259A2	T21	MS3	Female	32.6	ENSG00000104524.14	PYCR3	1.13408
HTP0261A2	T21	MS1	Male	22.9	ENSG00000104524.14	PYCR3	2.29542
HTP0262A2	T21	MS3	Female	14.3	ENSG00000104524.14	PYCR3	1.72534
HTP0263A2	T21	MS2	Female	12.4	ENSG00000104524.14	PYCR3	2.02977
HTP0277A3	T21	MS1	Female	37.2	ENSG00000104524.14	PYCR3	1.99811
HTP0289B	Control	D21	Male	7.1	ENSG00000104524.14	PYCR3	2.81686
HTP0290B	Control	D21	Female	43.3	ENSG00000104524.14	PYCR3	1.65825
HTP0293A	T21	MS3	Male	6.2	ENSG00000104524.14	PYCR3	1.5082
HTP0294B	Control	D21	Male	4.2	ENSG00000104524.14	PYCR3	2.13824
HTP0295A	T21	MS3	Male	51.2	ENSG00000104524.14	PYCR3	1.11851
HTP0296A	T21	MS3	Male	55.1	ENSG00000104524.14	PYCR3	1.18025
HTP0298A	T21	MS1	Female	25.8	ENSG00000104524.14	PYCR3	2.09334
HTP0300A	T21	MS1	Female	30.8	ENSG00000104524.14	PYCR3	1.69354
HTP0301A3	T21	MS2	Female	24	ENSG00000104524.14	PYCR3	2.04478
HTP0306A	T21	MS3	Male	23.2	ENSG00000104524.14	PYCR3	1.67301
HTP0312A2	T21	MS1	Female	35.7	ENSG00000104524.14	PYCR3	2.88842
HTP0316B	Control	D21	Female	29.6	ENSG00000104524.14	PYCR3	2.54157
HTP0318A3	T21	MS1	Male	30.5	ENSG00000104524.14	PYCR3	2.85722
HTP0320A2	T21	MS3	Female	33.7	ENSG00000104524.14	PYCR3	1.04376
HTP0321A	T21	MS3	Female	14	ENSG00000104524.14	PYCR3	1.54181
HTP0323A	T21	MS3	Male	3.8	ENSG00000104524.14	PYCR3	1.78651
HTP0324A2	T21	MS1	Male	22	ENSG00000104524.14	PYCR3	2.00241
HTP0325A	T21	MS3	Male	13.4	ENSG00000104524.14	PYCR3	2.0996
HTP0327A	T21	MS1	Male	6.5	ENSG00000104524.14	PYCR3	1.59584
HTP0329A2	T21	MS3	Female	19.5	ENSG00000104524.14	PYCR3	2.13811
HTP0330A	T21	MS1	Male	6.1	ENSG00000104524.14	PYCR3	2.59625
HTP0331A	T21	MS3	Male	23.1	ENSG00000104524.14	PYCR3	1.58779
HTP0333A2	T21	MS3	Female	30.3	ENSG00000104524.14	PYCR3	1.66931
HTP0334A2	T21	MS1	Male	44.1	ENSG00000104524.14	PYCR3	1.69662
HTP0335A2	T21	MS2	Female	57.6	ENSG00000104524.14	PYCR3	2.4219
HTP0336A	T21	MS1	Female	8.7	ENSG00000104524.14	PYCR3	2.94656
HTP0337A	T21	MS3	Male	22.2	ENSG00000104524.14	PYCR3	1.46475
HTP0339A	T21	MS1	Male	16.1	ENSG00000104524.14	PYCR3	2.25116
HTP0340A	T21	MS3	Female	18.6	ENSG00000104524.14	PYCR3	1.80495
HTP0341A	T21	MS1	Male	2.6	ENSG00000104524.14	PYCR3	3.21127
HTP0342A	T21	MS1	Female	13.6	ENSG00000104524.14	PYCR3	1.52167
HTP0343B	Control	D21	Male	46.2	ENSG00000104524.14	PYCR3	1.55692
HTP0345A	T21	MS3	Female	52.7	ENSG00000104524.14	PYCR3	1.49444
HTP0346B	Control	D21	Female	37.1	ENSG00000104524.14	PYCR3	2.00585
HTP0347B	Control	D21	Female	14	ENSG00000104524.14	PYCR3	2.07959
HTP0349B	Control	D21	Female	10	ENSG00000104524.14	PYCR3	2.23998
HTP0352B	Control	D21	Male	43.2	ENSG00000104524.14	PYCR3	1.22894
HTP0354A	T21	MS1	Male	6	ENSG00000104524.14	PYCR3	3.12354
HTP0355B	Control	D21	Male	12.3	ENSG00000104524.14	PYCR3	1.93214
HTP0357A	T21	MS1	Male	3.8	ENSG00000104524.14	PYCR3	2.61375
HTP0361B2	Control	D21	Male	11.5	ENSG00000104524.14	PYCR3	2.78785
HTP0364A	T21	MS3	Male	13.7	ENSG00000104524.14	PYCR3	1.28638
HTP0367A	T21	MS1	Male	13.6	ENSG00000104524.14	PYCR3	2.32683
HTP0368A	T21	MS1	Male	15.2	ENSG00000104524.14	PYCR3	2.07962
HTP0370A	T21	MS1	Male	20.2	ENSG00000104524.14	PYCR3	1.56666
HTP0373A	T21	MS1	Male	56.7	ENSG00000104524.14	PYCR3	1.61096
HTP0374A	T21	MS2	Male	25.5	ENSG00000104524.14	PYCR3	2.48361
HTP0375A	T21	MS1	Female	10.9	ENSG00000104524.14	PYCR3	2.39977
HTP0376B	Control	D21	Female	24	ENSG00000104524.14	PYCR3	2.79555
HTP0378A	T21	MS3	Female	31.4	ENSG00000104524.14	PYCR3	0.814819
HTP0379A	T21	MS1	Female	35.4	ENSG00000104524.14	PYCR3	1.68402
HTP0380A	T21	MS2	Male	25.8	ENSG00000104524.14	PYCR3	2.11369
HTP0381A	T21	MS2	Male	25.4	ENSG00000104524.14	PYCR3	2.43468
HTP0382A	T21	MS3	Male	39.5	ENSG00000104524.14	PYCR3	1.68846
HTP0384A	T21	MS3	Female	27.8	ENSG00000104524.14	PYCR3	1.76925
HTP0385A	T21	MS3	Male	25.6	ENSG00000104524.14	PYCR3	1.64322
HTP0386A	T21	MS2	Male	6.8	ENSG00000104524.14	PYCR3	2.2726
HTP0387A	T21	MS1	Female	33.3	ENSG00000104524.14	PYCR3	1.73838
HTP0388A	T21	MS1	Female	37.5	ENSG00000104524.14	PYCR3	1.61558
HTP0389A	T21	MS1	Female	20.1	ENSG00000104524.14	PYCR3	2.0159
HTP0390A	T21	MS3	Female	15.5	ENSG00000104524.14	PYCR3	1.4502
HTP0391A	T21	MS1	Male	26.8	ENSG00000104524.14	PYCR3	2.31002
HTP0392A	T21	MS3	Male	32.4	ENSG00000104524.14	PYCR3	1.52268
HTP0393A	T21	MS2	Female	39.8	ENSG00000104524.14	PYCR3	2.03704
HTP0394A	T21	MS2	Female	23.6	ENSG00000104524.14	PYCR3	2.17264
HTP0395A	T21	MS2	Male	35.2	ENSG00000104524.14	PYCR3	1.66319
HTP0396A	T21	MS3	Male	15.9	ENSG00000104524.14	PYCR3	1.555
HTP0397A	T21	MS1	Male	38.7	ENSG00000104524.14	PYCR3	1.13798
HTP0398A	T21	MS2	Female	17.5	ENSG00000104524.14	PYCR3	2.37869
HTP0399A2	T21	MS3	Male	33.1	ENSG00000104524.14	PYCR3	1.66095
HTP0400A	T21	MS1	Male	14.9	ENSG00000104524.14	PYCR3	2.45285
HTP0401A	T21	MS3	Female	34.6	ENSG00000104524.14	PYCR3	1.11867
HTP0402A	T21	MS1	Male	35.9	ENSG00000104524.14	PYCR3	1.90941
HTP0403A	T21	MS3	Male	13.4	ENSG00000104524.14	PYCR3	1.70516
HTP0404A	T21	MS3	Female	12.5	ENSG00000104524.14	PYCR3	0.706414
HTP0405A	T21	MS3	Male	26.1	ENSG00000104524.14	PYCR3	1.73477
HTP0406A	T21	MS2	Female	9.2	ENSG00000104524.14	PYCR3	1.99251
HTP0407A	T21	MS3	Male	43.5	ENSG00000104524.14	PYCR3	1.21335
HTP0408A	T21	MS1	Male	40.6	ENSG00000104524.14	PYCR3	1.82383
HTP0409A	T21	MS2	Female	21.2	ENSG00000104524.14	PYCR3	2.30768
HTP0410A	T21	MS2	Male	24	ENSG00000104524.14	PYCR3	2.1202
HTP0411A	T21	MS3	Female	18.7	ENSG00000104524.14	PYCR3	1.47078
HTP0412A	T21	MS3	Male	20.7	ENSG00000104524.14	PYCR3	1.37146
HTP0413A	T21	MS2	Female	22.5	ENSG00000104524.14	PYCR3	1.90225
HTP0414A	T21	MS3	Female	21.8	ENSG00000104524.14	PYCR3	1.23583
HTP0415A	T21	MS3	Female	8.3	ENSG00000104524.14	PYCR3	1.29321
HTP0418A	T21	MS1	Male	3.8	ENSG00000104524.14	PYCR3	2.59654
HTP0419A	T21	MS1	Male	20.8	ENSG00000104524.14	PYCR3	1.90821
HTP0420A	T21	MS1	Male	6.4	ENSG00000104524.14	PYCR3	2.97674
HTP0421A	T21	MS3	Male	13.7	ENSG00000104524.14	PYCR3	1.55036
HTP0423A	T21	MS2	Male	23.9	ENSG00000104524.14	PYCR3	2.22254
HTP0424A	T21	MS2	Female	4	ENSG00000104524.14	PYCR3	1.78332
HTP0425A	T21	MS2	Male	19.1	ENSG00000104524.14	PYCR3	2.45825
HTP0426A	T21	MS3	Male	17.5	ENSG00000104524.14	PYCR3	1.66328
HTP0428A	T21	MS2	Male	27.5	ENSG00000104524.14	PYCR3	1.81619
HTP0429B	Control	D21	Female	11.5	ENSG00000104524.14	PYCR3	2.17956
HTP0430A	T21	MS2	Male	13.9	ENSG00000104524.14	PYCR3	2.44964
HTP0431A2	T21	MS2	Female	20.9	ENSG00000104524.14	PYCR3	2.39763
HTP0434A	T21	MS3	Female	25.9	ENSG00000104524.14	PYCR3	1.3819
HTP0435A2	T21	MS1	Male	36.2	ENSG00000104524.14	PYCR3	1.62756
HTP0436A	T21	MS3	Female	32.8	ENSG00000104524.14	PYCR3	1.33204
HTP0437A	T21	MS2	Male	24.9	ENSG00000104524.14	PYCR3	2.31677
HTP0438A	T21	MS1	Female	19.9	ENSG00000104524.14	PYCR3	1.8293
HTP0439A2	T21	MS3	Male	40.8	ENSG00000104524.14	PYCR3	1.44301
HTP0440A	T21	MS2	Male	20.9	ENSG00000104524.14	PYCR3	1.90852
HTP0442A2	T21	MS1	Female	9.5	ENSG00000104524.14	PYCR3	2.27653
HTP0443A2	T21	MS3	Male	17.9	ENSG00000104524.14	PYCR3	1.44459
HTP0444B2	Control	D21	Female	9.9	ENSG00000104524.14	PYCR3	2.67729
HTP0445A	T21	MS2	Female	38.8	ENSG00000104524.14	PYCR3	2.00178
HTP0446A	T21	MS1	Female	31.7	ENSG00000104524.14	PYCR3	1.94977
HTP0447B2	Control	D21	Female	16.5	ENSG00000104524.14	PYCR3	1.99095
HTP0448A	T21	MS2	Male	21.5	ENSG00000104524.14	PYCR3	3.09269
HTP0449A	T21	MS2	Male	20.8	ENSG00000104524.14	PYCR3	2.4917
HTP0450A	T21	MS1	Male	15.4	ENSG00000104524.14	PYCR3	2.22372
HTP0451A	T21	MS1	Male	32.5	ENSG00000104524.14	PYCR3	1.45026
HTP0452A	T21	MS2	Female	16.6	ENSG00000104524.14	PYCR3	1.548
HTP0454A	T21	MS3	Male	21.7	ENSG00000104524.14	PYCR3	2.02172
HTP0455B	Control	D21	Female	7.3	ENSG00000104524.14	PYCR3	2.79296
HTP0456A	T21	MS2	Male	7.3	ENSG00000104524.14	PYCR3	2.13963
HTP0457B	Control	D21	Female	7.3	ENSG00000104524.14	PYCR3	2.61123
HTP0458A	T21	MS3	Male	20	ENSG00000104524.14	PYCR3	1.39481
HTP0459A	T21	MS1	Male	13.7	ENSG00000104524.14	PYCR3	1.74303
HTP0460A	T21	MS1	Male	20.3	ENSG00000104524.14	PYCR3	2.2262
HTP0461A	T21	MS1	Female	12.5	ENSG00000104524.14	PYCR3	2.29702
HTP0462A	T21	MS1	Male	38.6	ENSG00000104524.14	PYCR3	1.21331
HTP0463A	T21	MS1	Female	28.3	ENSG00000104524.14	PYCR3	1.59848
HTP0464A	T21	MS3	Male	22.7	ENSG00000104524.14	PYCR3	1.31602
HTP0465A	T21	MS3	Female	6.8	ENSG00000104524.14	PYCR3	1.102
HTP0466B	Control	D21	Female	10.9	ENSG00000104524.14	PYCR3	2.23338
HTP0467A	T21	MS2	Female	32.5	ENSG00000104524.14	PYCR3	1.9997
HTP0468A2	T21	MS2	Male	29.7	ENSG00000104524.14	PYCR3	2.74769
HTP0469A	T21	MS2	Female	16.7	ENSG00000104524.14	PYCR3	2.4951
HTP0471A	T21	MS1	Female	9	ENSG00000104524.14	PYCR3	2.00003
HTP0473A	T21	MS1	Male	17.1	ENSG00000104524.14	PYCR3	2.49152
HTP0475A	T21	MS1	Female	22	ENSG00000104524.14	PYCR3	1.66348
HTP0476A	T21	MS2	Female	11.1	ENSG00000104524.14	PYCR3	2.16989
HTP0477A	T21	MS1	Male	3.4	ENSG00000104524.14	PYCR3	2.22065
HTP0478A	T21	MS1	Female	40.3	ENSG00000104524.14	PYCR3	1.81082
HTP0479A	T21	MS1	Male	3.7	ENSG00000104524.14	PYCR3	2.33809
HTP0480A	T21	MS1	Female	21.9	ENSG00000104524.14	PYCR3	2.16649
HTP0482A	T21	MS2	Male	19.3	ENSG00000104524.14	PYCR3	2.14232
HTP0484A	T21	MS3	Male	5.6	ENSG00000104524.14	PYCR3	1.33783
HTP0485A	T21	MS2	Female	5.7	ENSG00000104524.14	PYCR3	1.85552
HTP0487A	T21	MS2	Male	4.6	ENSG00000104524.14	PYCR3	2.7537
HTP0488A	T21	MS1	Male	5.4	ENSG00000104524.14	PYCR3	2.6324
HTP0491A	T21	MS1	Male	6.5	ENSG00000104524.14	PYCR3	3.13553
HTP0492B	Control	D21	Male	4.8	ENSG00000104524.14	PYCR3	3.14834
HTP0493B	Control	D21	Male	8.7	ENSG00000104524.14	PYCR3	2.15539
HTP0494A	T21	MS2	Female	7.1	ENSG00000104524.14	PYCR3	2.67937
HTP0495B	Control	D21	Female	4.5	ENSG00000104524.14	PYCR3	2.50768
HTP0497B	Control	D21	Male	54.4	ENSG00000104524.14	PYCR3	1.16471
HTP0498B	Control	D21	Male	11.9	ENSG00000104524.14	PYCR3	2.44224
HTP0501A	T21	MS3	Male	4	ENSG00000104524.14	PYCR3	1.64953
HTP0502B	Control	D21	Male	27.1	ENSG00000104524.14	PYCR3	1.90206
HTP0506B	Control	D21	Male	31.2	ENSG00000104524.14	PYCR3	1.37099
HTP0507A	T21	MS3	Male	8.2	ENSG00000104524.14	PYCR3	2.03425
HTP0508B2	Control	D21	Male	29.9	ENSG00000104524.14	PYCR3	2.10073
HTP0510A	T21	MS1	Female	23	ENSG00000104524.14	PYCR3	1.37689
HTP0512A	T21	MS3	Male	30	ENSG00000104524.14	PYCR3	1.61296
HTP0515A	T21	MS3	Male	13.1	ENSG00000104524.14	PYCR3	1.87158
HTP0516A	T21	MS1	Male	39.1	ENSG00000104524.14	PYCR3	1.8179
HTP0517A	T21	MS2	Male	2.7	ENSG00000104524.14	PYCR3	2.33517
HTP0519A	T21	MS1	Male	2	ENSG00000104524.14	PYCR3	2.92321
HTP0523B	Control	D21	Female	23.3	ENSG00000104524.14	PYCR3	2.0668
HTP0524B	Control	D21	Male	24.5	ENSG00000104524.14	PYCR3	1.55892
HTP0525A	T21	MS1	Female	34.2	ENSG00000104524.14	PYCR3	1.46013
HTP0527B	Control	D21	Male	7.4	ENSG00000104524.14	PYCR3	3.53243
HTP0530A	T21	MS3	Female	39.6	ENSG00000104524.14	PYCR3	1.10934
HTP0531A	T21	MS3	Female	3.5	ENSG00000104524.14	PYCR3	2.56395
HTP0534A	T21	MS1	Male	36.9	ENSG00000104524.14	PYCR3	1.63781
HTP0535A	T21	MS3	Male	23.6	ENSG00000104524.14	PYCR3	1.1426
HTP0537A	T21	MS2	Female	51.9	ENSG00000104524.14	PYCR3	1.43126
HTP0538A	T21	MS3	Male	28.4	ENSG00000104524.14	PYCR3	1.8565
HTP0539A	T21	MS2	Female	42.8	ENSG00000104524.14	PYCR3	1.9443
HTP0540A	T21	MS1	Female	14.5	ENSG00000104524.14	PYCR3	2.40496
HTP0541A	T21	MS2	Male	29.7	ENSG00000104524.14	PYCR3	2.00163
HTP0542A	T21	MS2	Male	27.8	ENSG00000104524.14	PYCR3	1.84674
HTP0543A	T21	MS2	Male	36.9	ENSG00000104524.14	PYCR3	1.74165
HTP0544A	T21	MS2	Male	38.1	ENSG00000104524.14	PYCR3	1.80106
HTP0545A	T21	MS1	Male	18.1	ENSG00000104524.14	PYCR3	2.11588
HTP0546A	T21	MS2	Female	51.4	ENSG00000104524.14	PYCR3	2.11999
HTP0547A	T21	MS2	Female	26	ENSG00000104524.14	PYCR3	2.23995
HTP0548A	T21	MS3	Female	46.2	ENSG00000104524.14	PYCR3	1.56231
HTP0549A	T21	MS3	Female	20.6	ENSG00000104524.14	PYCR3	1.00332
HTP0550A	T21	MS1	Female	15.2	ENSG00000104524.14	PYCR3	2.5169
HTP0551B	Control	D21	Female	18	ENSG00000104524.14	PYCR3	1.20613
HTP0552A	T21	MS2	Male	17	ENSG00000104524.14	PYCR3	2.82891
HTP0553A	T21	MS2	Female	18.2	ENSG00000104524.14	PYCR3	2.51677
HTP0554A	T21	MS2	Male	23.1	ENSG00000104524.14	PYCR3	1.79148
HTP0555B	Control	D21	Female	47.3	ENSG00000104524.14	PYCR3	2.50335
HTP0556A	T21	MS2	Male	28.3	ENSG00000104524.14	PYCR3	1.88624
HTP0557B	Control	D21	Female	40.1	ENSG00000104524.14	PYCR3	1.68894
HTP0559B	Control	D21	Male	10.8	ENSG00000104524.14	PYCR3	2.55117
HTP0560A	T21	MS2	Male	50.1	ENSG00000104524.14	PYCR3	1.66945
HTP0561A	T21	MS3	Male	13.7	ENSG00000104524.14	PYCR3	1.45765
HTP0563A	T21	MS2	Female	8.7	ENSG00000104524.14	PYCR3	2.72179
HTP0564A	T21	MS1	Male	14.2	ENSG00000104524.14	PYCR3	2.03843
HTP0565A	T21	MS2	Male	22.5	ENSG00000104524.14	PYCR3	2.27221
HTP0566A	T21	MS2	Male	13.7	ENSG00000104524.14	PYCR3	2.32683
HTP0567B	Control	D21	Female	23	ENSG00000104524.14	PYCR3	2.19879
HTP0568A	T21	MS2	Male	28.3	ENSG00000104524.14	PYCR3	2.15192
HTP0569A	T21	MS2	Male	22.9	ENSG00000104524.14	PYCR3	2.67662
HTP0570A	T21	MS3	Male	38.8	ENSG00000104524.14	PYCR3	1.5694
HTP0571A	T21	MS3	Male	13.1	ENSG00000104524.14	PYCR3	1.08714
HTP0572A	T21	MS3	Male	24.4	ENSG00000104524.14	PYCR3	2.00934
HTP0573B	Control	D21	Male	19.1	ENSG00000104524.14	PYCR3	1.95981
HTP0574A	T21	MS3	Male	42.4	ENSG00000104524.14	PYCR3	2.58687
HTP0575A	T21	MS2	Female	17.2	ENSG00000104524.14	PYCR3	2.27626
HTP0576B	Control	D21	Female	11.2	ENSG00000104524.14	PYCR3	2.8242
HTP0577A	T21	MS2	Female	28.4	ENSG00000104524.14	PYCR3	2.03302
HTP0578A	T21	MS1	Male	25.7	ENSG00000104524.14	PYCR3	2.67411
HTP0580A	T21	MS1	Female	31.8	ENSG00000104524.14	PYCR3	1.86922
HTP0581A	T21	MS2	Male	30.6	ENSG00000104524.14	PYCR3	1.51825
HTP0582B	Control	D21	Female	33.1	ENSG00000104524.14	PYCR3	2.44754
HTP0583A	T21	MS1	Female	6.2	ENSG00000104524.14	PYCR3	2.77744
HTP0584A	T21	MS2	Male	29.3	ENSG00000104524.14	PYCR3	2.10049
HTP0585A	T21	MS3	Female	16.5	ENSG00000104524.14	PYCR3	1.25546
HTP0586A	T21	MS3	Male	31.9	ENSG00000104524.14	PYCR3	1.57625
HTP0587A	T21	MS2	Male	4.3	ENSG00000104524.14	PYCR3	2.88885
HTP0588A	T21	MS1	Female	19.2	ENSG00000104524.14	PYCR3	2.11288
HTP0589A	T21	MS3	Female	19	ENSG00000104524.14	PYCR3	1.03301
HTP0590A	T21	MS3	Male	16.8	ENSG00000104524.14	PYCR3	2.2407
HTP0591A	T21	MS2	Male	31.9	ENSG00000104524.14	PYCR3	1.85428
HTP0592A	T21	MS2	Female	14.5	ENSG00000104524.14	PYCR3	1.84151
HTP0593A	T21	MS2	Male	11.7	ENSG00000104524.14	PYCR3	2.24007
HTP0594A	T21	MS1	Male	30.1	ENSG00000104524.14	PYCR3	2.28219
HTP0595B	Control	D21	Female	34.3	ENSG00000104524.14	PYCR3	1.72101
HTP0596A	T21	MS2	Female	28.3	ENSG00000104524.14	PYCR3	1.80833
HTP0597A	T21	MS2	Female	12.5	ENSG00000104524.14	PYCR3	2.65565
HTP0598A	T21	MS3	Female	18	ENSG00000104524.14	PYCR3	1.38094
HTP0599A	T21	MS3	Female	36.6	ENSG00000104524.14	PYCR3	2.3249
HTP0600A	T21	MS3	Male	10.8	ENSG00000104524.14	PYCR3	1.13144
HTP0602A	T21	MS3	Female	13.5	ENSG00000104524.14	PYCR3	1.85876
HTP0603A	T21	MS1	Female	12.7	ENSG00000104524.14	PYCR3	2.54119
HTP0604A	T21	MS3	Female	26.6	ENSG00000104524.14	PYCR3	1.44794
HTP0605A	T21	MS3	Male	17.5	ENSG00000104524.14	PYCR3	1.4722
HTP0607A	T21	MS2	Male	23.9	ENSG00000104524.14	PYCR3	2.63544
HTP0608A	T21	MS1	Female	32.5	ENSG00000104524.14	PYCR3	1.60949
HTP0609A	T21	MS1	Female	4	ENSG00000104524.14	PYCR3	3.45312
HTP0610A	T21	MS3	Female	17	ENSG00000104524.14	PYCR3	0.469472
HTP0611A	T21	MS1	Female	23.9	ENSG00000104524.14	PYCR3	2.36264
HTP0612A	T21	MS1	Male	11.4	ENSG00000104524.14	PYCR3	1.86107
HTP0613A	T21	MS3	Female	10.3	ENSG00000104524.14	PYCR3	2.41669
HTP0615B	Control	D21	Male	9.2	ENSG00000104524.14	PYCR3	3.7444
HTP0616A	T21	MS3	Male	19	ENSG00000104524.14	PYCR3	1.37569
HTP0617A	T21	MS3	Male	30.5	ENSG00000104524.14	PYCR3	1.67532
HTP0618A	T21	MS3	Female	37	ENSG00000104524.14	PYCR3	1.34291
HTP0619A	T21	MS3	Female	37	ENSG00000104524.14	PYCR3	1.23554
HTP0620A	T21	MS3	Female	19.6	ENSG00000104524.14	PYCR3	2.16301
HTP0621A	T21	MS2	Female	21.4	ENSG00000104524.14	PYCR3	2.18196
HTP0622A	T21	MS2	Female	26	ENSG00000104524.14	PYCR3	2.08579
HTP0623A	T21	MS2	Female	28.1	ENSG00000104524.14	PYCR3	2.00692
HTP0624A	T21	MS2	Female	28.1	ENSG00000104524.14	PYCR3	1.85182
HTP0625A	T21	MS1	Male	40.1	ENSG00000104524.14	PYCR3	1.91077
HTP0626A	T21	MS2	Male	14.2	ENSG00000104524.14	PYCR3	2.25842
HTP0627A	T21	MS3	Female	21.1	ENSG00000104524.14	PYCR3	0.994401
HTP0628B	Control	D21	Female	4.8	ENSG00000104524.14	PYCR3	3.28867
HTP0629A	T21	MS1	Female	7	ENSG00000104524.14	PYCR3	2.26347
HTP0630A	T21	MS2	Male	39.9	ENSG00000104524.14	PYCR3	1.72663
HTP0631A	T21	MS1	Female	33	ENSG00000104524.14	PYCR3	2.02293
HTP0632A	T21	MS2	Female	26.4	ENSG00000104524.14	PYCR3	1.89365
HTP0633A	T21	MS1	Male	33.1	ENSG00000104524.14	PYCR3	1.76683
HTP0634A	T21	MS2	Male	20.4	ENSG00000104524.14	PYCR3	2.04328
HTP0637A	T21	MS3	Female	20.1	ENSG00000104524.14	PYCR3	1.61997
HTP0638A	T21	MS3	Female	32.7	ENSG00000104524.14	PYCR3	0.787602
HTP0639A	T21	MS1	Male	27.3	ENSG00000104524.14	PYCR3	1.37832
HTP0641A	T21	MS1	Male	46.6	ENSG00000104524.14	PYCR3	1.41509
HTP0642A	T21	MS3	Female	25.2	ENSG00000104524.14	PYCR3	1.4725
HTP0643A	T21	MS3	Male	29.7	ENSG00000104524.14	PYCR3	1.24145
HTP0644A	T21	MS3	Male	28.7	ENSG00000104524.14	PYCR3	1.85191
HTP0645A	T21	MS1	Male	28.4	ENSG00000104524.14	PYCR3	1.36261
HTP0646A	T21	MS3	Male	17.1	ENSG00000104524.14	PYCR3	1.592
HTP0647A	T21	MS1	Male	7	ENSG00000104524.14	PYCR3	2.42074
HTP0648B	Control	D21	Male	11.9	ENSG00000104524.14	PYCR3	2.56533
HTP0649B	Control	D21	Female	44.6	ENSG00000104524.14	PYCR3	2.11267
HTP0650A	T21	MS1	Female	45.7	ENSG00000104524.14	PYCR3	2.06671
HTP0651A	T21	MS3	Male	31.2	ENSG00000104524.14	PYCR3	1.80969
HTP0652A	T21	MS1	Female	35.1	ENSG00000104524.14	PYCR3	1.63393
HTP0653B	Control	D21	Male	13.9	ENSG00000104524.14	PYCR3	2.42
HTP0654A	T21	MS1	Female	26.9	ENSG00000104524.14	PYCR3	1.85913
HTP0655B	Control	D21	Male	15.8	ENSG00000104524.14	PYCR3	2.08402
HTP0657A	T21	MS3	Male	16.9	ENSG00000104524.14	PYCR3	2.20168
HTP0658A	T21	MS1	Male	15.3	ENSG00000104524.14	PYCR3	2.31273
HTP0659A	T21	MS1	Female	36.5	ENSG00000104524.14	PYCR3	1.71721
HTP0660A	T21	MS1	Male	13	ENSG00000104524.14	PYCR3	2.61497
HTP0661A	T21	MS1	Male	28.4	ENSG00000104524.14	PYCR3	2.43848
HTP0662A	T21	MS1	Female	26.1	ENSG00000104524.14	PYCR3	1.77419
HTP0663A	T21	MS3	Female	20.5	ENSG00000104524.14	PYCR3	1.28756
HTP0664A	T21	MS2	Female	29.4	ENSG00000104524.14	PYCR3	2.19499
HTP0665A	T21	MS1	Female	23.4	ENSG00000104524.14	PYCR3	1.69948
HTP0666A	T21	MS3	Male	17.4	ENSG00000104524.14	PYCR3	2.15105
HTP0667A	T21	MS2	Male	24.1	ENSG00000104524.14	PYCR3	2.08235
HTP0668A	T21	MS1	Female	29.7	ENSG00000104524.14	PYCR3	1.99553
HTP0669B	Control	D21	Female	14.6	ENSG00000104524.14	PYCR3	1.94271
HTP0672A	T21	MS1	Male	17.2	ENSG00000104524.14	PYCR3	2.74581
HTP0676A	T21	MS1	Female	19.3	ENSG00000104524.14	PYCR3	2.41069
HTP0706A	T21	MS3	Female	22.8	ENSG00000104524.14	PYCR3	1.21781
HTP0708A	T21	MS1	Male	17	ENSG00000104524.14	PYCR3	2.66321
HTP0204A	T21	MS2	Male	13.1	ENSG00000104524.14	PYCR3	3.46536
HTP0206B	Control	D21	Male	15.8	ENSG00000104524.14	PYCR3	3.53165
HTP0288B	Control	D21	Male	9.2	ENSG00000104524.14	PYCR3	3.02457
HTP0302B	Control	D21	Female	41.6	ENSG00000104524.14	PYCR3	2.54575
HTP0310A	T21	MS2	Male	10.8	ENSG00000104524.14	PYCR3	3.06438
HTP0322B	Control	D21	Male	29	ENSG00000104524.14	PYCR3	2.22069
HTP0326A	T21	MS2	Female	30.2	ENSG00000104524.14	PYCR3	1.54379
HTP0328A	T21	MS2	Female	41.2	ENSG00000104524.14	PYCR3	1.42641
HTP0332A	T21	MS2	Male	24.4	ENSG00000104524.14	PYCR3	2.16895
HTP0338B	Control	D21	Male	27.5	ENSG00000104524.14	PYCR3	3.29917
HTP0348A	T21	MS2	Female	17.2	ENSG00000104524.14	PYCR3	2.39969
HTP0351A	T21	MS2	Male	27	ENSG00000104524.14	PYCR3	1.64047
HTP0084A2	T21	MS2	Male	35	ENSG00000104524.14	PYCR3	1.54835
HTP0085B2	Control	D21	Male	33.7	ENSG00000104524.14	PYCR3	1.89311

## Sheet: 6E
SampleID	Karyotype	subtype	Sex	Age	EnsemblID	Gene_name	RPKM
HTP0001B2	Control	D21	Female	25.8	ENSG00000110446.11	SLC15A3	24.9642
HTP0005A3	T21	MS1	Male	36.5	ENSG00000110446.11	SLC15A3	29.75
HTP0012A2	T21	MS1	Female	44	ENSG00000110446.11	SLC15A3	29.2185
HTP0015A4	T21	MS2	Male	31.2	ENSG00000110446.11	SLC15A3	24.3079
HTP0017A4	T21	MS3	Female	23.6	ENSG00000110446.11	SLC15A3	37.0799
HTP0018B3	Control	D21	Female	57	ENSG00000110446.11	SLC15A3	28.6311
HTP0019B2	Control	D21	Female	56.9	ENSG00000110446.11	SLC15A3	43.7687
HTP0022B2	Control	D21	Female	43.2	ENSG00000110446.11	SLC15A3	29.2132
HTP0023A2	T21	MS2	Female	36.2	ENSG00000110446.11	SLC15A3	34.9077
HTP0025A3	T21	MS2	Female	25.7	ENSG00000110446.11	SLC15A3	32.9106
HTP0026B2	Control	D21	Female	55.6	ENSG00000110446.11	SLC15A3	29.8817
HTP0034B3	Control	D21	Female	25.1	ENSG00000110446.11	SLC15A3	40.0807
HTP0035B3	Control	D21	Female	28.6	ENSG00000110446.11	SLC15A3	32.2977
HTP0036A2	T21	MS1	Female	32.1	ENSG00000110446.11	SLC15A3	29.5671
HTP0040B3	Control	D21	Female	28.9	ENSG00000110446.11	SLC15A3	41.1523
HTP0042B2	Control	D21	Male	36.2	ENSG00000110446.11	SLC15A3	18.6218
HTP0043B2	Control	D21	Male	38.2	ENSG00000110446.11	SLC15A3	43.5093
HTP0044B2	Control	D21	Male	35.8	ENSG00000110446.11	SLC15A3	42.8786
HTP0047B2	Control	D21	Male	38.7	ENSG00000110446.11	SLC15A3	33.4211
HTP0048B2	Control	D21	Female	39.4	ENSG00000110446.11	SLC15A3	31.575
HTP0050A3	T21	MS3	Female	22.8	ENSG00000110446.11	SLC15A3	50.822
HTP0052A2	T21	MS1	Female	29.9	ENSG00000110446.11	SLC15A3	37.067
HTP0053A2	T21	MS1	Female	26.3	ENSG00000110446.11	SLC15A3	26.8284
HTP0054A2	T21	MS3	Male	21.7	ENSG00000110446.11	SLC15A3	37.5431
HTP0055B2	Control	D21	Male	37	ENSG00000110446.11	SLC15A3	33.3582
HTP0057B2	Control	D21	Female	34.8	ENSG00000110446.11	SLC15A3	33.3721
HTP0058B2	Control	D21	Male	33.8	ENSG00000110446.11	SLC15A3	33.8123
HTP0059B2	Control	D21	Male	24.7	ENSG00000110446.11	SLC15A3	34.7078
HTP0061B2	Control	D21	Female	22.2	ENSG00000110446.11	SLC15A3	32.9872
HTP0062B2	Control	D21	Female	20.5	ENSG00000110446.11	SLC15A3	38.5129
HTP0066A2	T21	MS1	Male	14.7	ENSG00000110446.11	SLC15A3	28.9615
HTP0067B2	Control	D21	Male	20.5	ENSG00000110446.11	SLC15A3	39.8308
HTP0070A3	T21	MS3	Male	24.9	ENSG00000110446.11	SLC15A3	41.7003
HTP0073A2	T21	MS3	Male	54.7	ENSG00000110446.11	SLC15A3	51.4458
HTP0077B2	Control	D21	Male	43.3	ENSG00000110446.11	SLC15A3	37.3379
HTP0078B2	Control	D21	Male	27.7	ENSG00000110446.11	SLC15A3	41.0726
HTP0079B2	Control	D21	Male	28.4	ENSG00000110446.11	SLC15A3	30.7915
HTP0080A2	T21	MS1	Female	34.8	ENSG00000110446.11	SLC15A3	29.3644
HTP0087B2	Control	D21	Male	55.4	ENSG00000110446.11	SLC15A3	32.7515
HTP0090B2	Control	D21	Male	24.8	ENSG00000110446.11	SLC15A3	40.5023
HTP0092B2	Control	D21	Female	25.2	ENSG00000110446.11	SLC15A3	35.5596
HTP0095B2	Control	D21	Female	37.7	ENSG00000110446.11	SLC15A3	60.5445
HTP0096B2	Control	D21	Male	25.6	ENSG00000110446.11	SLC15A3	40.6285
HTP0098B2	Control	D21	Female	54.9	ENSG00000110446.11	SLC15A3	37.799
HTP0100B2	Control	D21	Female	33.5	ENSG00000110446.11	SLC15A3	31.5174
HTP0101A2	T21	MS3	Female	31.3	ENSG00000110446.11	SLC15A3	58.1503
HTP0103A2	T21	MS1	Female	1.6	ENSG00000110446.11	SLC15A3	17.2475
HTP0104B2	Control	D21	Female	36.6	ENSG00000110446.11	SLC15A3	19.2845
HTP0105B3	Control	D21	Female	30	ENSG00000110446.11	SLC15A3	33.1496
HTP0107A3	T21	MS2	Female	33.7	ENSG00000110446.11	SLC15A3	62.3178
HTP0109A3	T21	MS1	Female	49	ENSG00000110446.11	SLC15A3	33.3021
HTP0111B2	Control	D21	Female	44.5	ENSG00000110446.11	SLC15A3	26.5626
HTP0112A3	T21	MS3	Female	36	ENSG00000110446.11	SLC15A3	37.8802
HTP0116A2	T21	MS1	Male	10.9	ENSG00000110446.11	SLC15A3	24.0656
HTP0118B	Control	D21	Male	44.3	ENSG00000110446.11	SLC15A3	52.6929
HTP0119A	T21	MS1	Female	50.9	ENSG00000110446.11	SLC15A3	39.1829
HTP0126B2	Control	D21	Female	48	ENSG00000110446.11	SLC15A3	35.0722
HTP0127B2	Control	D21	Female	8.2	ENSG00000110446.11	SLC15A3	33.4056
HTP0146B	Control	D21	Male	47.4	ENSG00000110446.11	SLC15A3	35.9276
HTP0147B	Control	D21	Female	38.6	ENSG00000110446.11	SLC15A3	35.267
HTP0148B2	Control	D21	Male	41.7	ENSG00000110446.11	SLC15A3	44.3388
HTP0149B	Control	D21	Female	53.2	ENSG00000110446.11	SLC15A3	33.9128
HTP0151A	T21	MS3	Male	27.4	ENSG00000110446.11	SLC15A3	40.6806
HTP0198A3	T21	MS2	Male	36.3	ENSG00000110446.11	SLC15A3	48.6325
HTP0202B	Control	D21	Male	61.3	ENSG00000110446.11	SLC15A3	46.431
HTP0205B	Control	D21	Female	42.6	ENSG00000110446.11	SLC15A3	41.7722
HTP0207A4	T21	MS1	Female	25.2	ENSG00000110446.11	SLC15A3	37.623
HTP0211A3	T21	MS2	Male	29.7	ENSG00000110446.11	SLC15A3	44.1405
HTP0213A3	T21	MS2	Male	46.3	ENSG00000110446.11	SLC15A3	47.2587
HTP0214B2	Control	D21	Female	21.6	ENSG00000110446.11	SLC15A3	52.0743
HTP0216B2	Control	D21	Female	17.2	ENSG00000110446.11	SLC15A3	53.1279
HTP0219A2	T21	MS2	Female	19.5	ENSG00000110446.11	SLC15A3	39.7438
HTP0226A3	T21	MS1	Male	52.4	ENSG00000110446.11	SLC15A3	28.0404
HTP0230A2	T21	MS3	Female	39.6	ENSG00000110446.11	SLC15A3	39.9995
HTP0236A2	T21	MS1	Male	11.3	ENSG00000110446.11	SLC15A3	38.8826
HTP0238A3	T21	MS2	Male	41.5	ENSG00000110446.11	SLC15A3	47.5172
HTP0241A2	T21	MS3	Female	17.9	ENSG00000110446.11	SLC15A3	46.4053
HTP0242B3	Control	D21	Female	20.3	ENSG00000110446.11	SLC15A3	50.0776
HTP0243A3	T21	MS3	Female	15.1	ENSG00000110446.11	SLC15A3	34.0361
HTP0247A2	T21	MS3	Male	22.5	ENSG00000110446.11	SLC15A3	56.0919
HTP0249A2	T21	MS2	Female	34	ENSG00000110446.11	SLC15A3	48.8956
HTP0251A2	T21	MS3	Female	34.3	ENSG00000110446.11	SLC15A3	38.649
HTP0254A2	T21	MS2	Male	33.8	ENSG00000110446.11	SLC15A3	41.7773
HTP0259A2	T21	MS3	Female	32.6	ENSG00000110446.11	SLC15A3	36.6629
HTP0261A2	T21	MS1	Male	22.9	ENSG00000110446.11	SLC15A3	25.123
HTP0262A2	T21	MS3	Female	14.3	ENSG00000110446.11	SLC15A3	48.4649
HTP0263A2	T21	MS2	Female	12.4	ENSG00000110446.11	SLC15A3	55.5203
HTP0277A3	T21	MS1	Female	37.2	ENSG00000110446.11	SLC15A3	55.4652
HTP0289B	Control	D21	Male	7.1	ENSG00000110446.11	SLC15A3	20.6804
HTP0290B	Control	D21	Female	43.3	ENSG00000110446.11	SLC15A3	33.5314
HTP0293A	T21	MS3	Male	6.2	ENSG00000110446.11	SLC15A3	42.4407
HTP0294B	Control	D21	Male	4.2	ENSG00000110446.11	SLC15A3	25.7024
HTP0295A	T21	MS3	Male	51.2	ENSG00000110446.11	SLC15A3	49.1032
HTP0296A	T21	MS3	Male	55.1	ENSG00000110446.11	SLC15A3	41.2571
HTP0298A	T21	MS1	Female	25.8	ENSG00000110446.11	SLC15A3	37.4009
HTP0300A	T21	MS1	Female	30.8	ENSG00000110446.11	SLC15A3	25.6375
HTP0301A3	T21	MS2	Female	24	ENSG00000110446.11	SLC15A3	26.2281
HTP0306A	T21	MS3	Male	23.2	ENSG00000110446.11	SLC15A3	47.3713
HTP0312A2	T21	MS1	Female	35.7	ENSG00000110446.11	SLC15A3	27.3819
HTP0316B	Control	D21	Female	29.6	ENSG00000110446.11	SLC15A3	27.7305
HTP0318A3	T21	MS1	Male	30.5	ENSG00000110446.11	SLC15A3	20.8907
HTP0320A2	T21	MS3	Female	33.7	ENSG00000110446.11	SLC15A3	51.2338
HTP0321A	T21	MS3	Female	14	ENSG00000110446.11	SLC15A3	26.4034
HTP0323A	T21	MS3	Male	3.8	ENSG00000110446.11	SLC15A3	41.727
HTP0324A2	T21	MS1	Male	22	ENSG00000110446.11	SLC15A3	28.8284
HTP0325A	T21	MS3	Male	13.4	ENSG00000110446.11	SLC15A3	45.9967
HTP0327A	T21	MS1	Male	6.5	ENSG00000110446.11	SLC15A3	25.4918
HTP0329A2	T21	MS3	Female	19.5	ENSG00000110446.11	SLC15A3	58.7838
HTP0330A	T21	MS1	Male	6.1	ENSG00000110446.11	SLC15A3	24.4817
HTP0331A	T21	MS3	Male	23.1	ENSG00000110446.11	SLC15A3	34.5696
HTP0333A2	T21	MS3	Female	30.3	ENSG00000110446.11	SLC15A3	35.6751
HTP0334A2	T21	MS1	Male	44.1	ENSG00000110446.11	SLC15A3	28.972
HTP0335A2	T21	MS2	Female	57.6	ENSG00000110446.11	SLC15A3	34.413
HTP0336A	T21	MS1	Female	8.7	ENSG00000110446.11	SLC15A3	20.341
HTP0337A	T21	MS3	Male	22.2	ENSG00000110446.11	SLC15A3	36.0361
HTP0339A	T21	MS1	Male	16.1	ENSG00000110446.11	SLC15A3	17.5696
HTP0340A	T21	MS3	Female	18.6	ENSG00000110446.11	SLC15A3	39.1184
HTP0341A	T21	MS1	Male	2.6	ENSG00000110446.11	SLC15A3	23.6643
HTP0342A	T21	MS1	Female	13.6	ENSG00000110446.11	SLC15A3	23.8196
HTP0343B	Control	D21	Male	46.2	ENSG00000110446.11	SLC15A3	35.523
HTP0345A	T21	MS3	Female	52.7	ENSG00000110446.11	SLC15A3	62.2674
HTP0346B	Control	D21	Female	37.1	ENSG00000110446.11	SLC15A3	39.7547
HTP0347B	Control	D21	Female	14	ENSG00000110446.11	SLC15A3	27.7199
HTP0349B	Control	D21	Female	10	ENSG00000110446.11	SLC15A3	26.6132
HTP0352B	Control	D21	Male	43.2	ENSG00000110446.11	SLC15A3	30.5257
HTP0354A	T21	MS1	Male	6	ENSG00000110446.11	SLC15A3	25.0024
HTP0355B	Control	D21	Male	12.3	ENSG00000110446.11	SLC15A3	35.2554
HTP0357A	T21	MS1	Male	3.8	ENSG00000110446.11	SLC15A3	13.7454
HTP0361B2	Control	D21	Male	11.5	ENSG00000110446.11	SLC15A3	25.5126
HTP0364A	T21	MS3	Male	13.7	ENSG00000110446.11	SLC15A3	47.6571
HTP0367A	T21	MS1	Male	13.6	ENSG00000110446.11	SLC15A3	25.1242
HTP0368A	T21	MS1	Male	15.2	ENSG00000110446.11	SLC15A3	32.5845
HTP0370A	T21	MS1	Male	20.2	ENSG00000110446.11	SLC15A3	25.7906
HTP0373A	T21	MS1	Male	56.7	ENSG00000110446.11	SLC15A3	33.63
HTP0374A	T21	MS2	Male	25.5	ENSG00000110446.11	SLC15A3	38.2372
HTP0375A	T21	MS1	Female	10.9	ENSG00000110446.11	SLC15A3	23.1012
HTP0376B	Control	D21	Female	24	ENSG00000110446.11	SLC15A3	31.4819
HTP0378A	T21	MS3	Female	31.4	ENSG00000110446.11	SLC15A3	52.0672
HTP0379A	T21	MS1	Female	35.4	ENSG00000110446.11	SLC15A3	45.3059
HTP0380A	T21	MS2	Male	25.8	ENSG00000110446.11	SLC15A3	44.0791
HTP0381A	T21	MS2	Male	25.4	ENSG00000110446.11	SLC15A3	30.942
HTP0382A	T21	MS3	Male	39.5	ENSG00000110446.11	SLC15A3	69.0542
HTP0384A	T21	MS3	Female	27.8	ENSG00000110446.11	SLC15A3	55.3511
HTP0385A	T21	MS3	Male	25.6	ENSG00000110446.11	SLC15A3	56.9539
HTP0386A	T21	MS2	Male	6.8	ENSG00000110446.11	SLC15A3	28.7724
HTP0387A	T21	MS1	Female	33.3	ENSG00000110446.11	SLC15A3	36.7252
HTP0388A	T21	MS1	Female	37.5	ENSG00000110446.11	SLC15A3	26.2346
HTP0389A	T21	MS1	Female	20.1	ENSG00000110446.11	SLC15A3	33.0918
HTP0390A	T21	MS3	Female	15.5	ENSG00000110446.11	SLC15A3	54.8482
HTP0391A	T21	MS1	Male	26.8	ENSG00000110446.11	SLC15A3	33.4568
HTP0392A	T21	MS3	Male	32.4	ENSG00000110446.11	SLC15A3	43.8201
HTP0393A	T21	MS2	Female	39.8	ENSG00000110446.11	SLC15A3	39.5357
HTP0394A	T21	MS2	Female	23.6	ENSG00000110446.11	SLC15A3	46.1399
HTP0395A	T21	MS2	Male	35.2	ENSG00000110446.11	SLC15A3	34.5719
HTP0396A	T21	MS3	Male	15.9	ENSG00000110446.11	SLC15A3	51.9266
HTP0397A	T21	MS1	Male	38.7	ENSG00000110446.11	SLC15A3	30.6688
HTP0398A	T21	MS2	Female	17.5	ENSG00000110446.11	SLC15A3	35.131
HTP0399A2	T21	MS3	Male	33.1	ENSG00000110446.11	SLC15A3	55.2645
HTP0400A	T21	MS1	Male	14.9	ENSG00000110446.11	SLC15A3	22.8083
HTP0401A	T21	MS3	Female	34.6	ENSG00000110446.11	SLC15A3	38.3853
HTP0402A	T21	MS1	Male	35.9	ENSG00000110446.11	SLC15A3	41.0074
HTP0403A	T21	MS3	Male	13.4	ENSG00000110446.11	SLC15A3	48.4505
HTP0404A	T21	MS3	Female	12.5	ENSG00000110446.11	SLC15A3	55.5801
HTP0405A	T21	MS3	Male	26.1	ENSG00000110446.11	SLC15A3	40.6355
HTP0406A	T21	MS2	Female	9.2	ENSG00000110446.11	SLC15A3	31.4238
HTP0407A	T21	MS3	Male	43.5	ENSG00000110446.11	SLC15A3	45.5664
HTP0408A	T21	MS1	Male	40.6	ENSG00000110446.11	SLC15A3	36.0192
HTP0409A	T21	MS2	Female	21.2	ENSG00000110446.11	SLC15A3	43.2392
HTP0410A	T21	MS2	Male	24	ENSG00000110446.11	SLC15A3	41.1813
HTP0411A	T21	MS3	Female	18.7	ENSG00000110446.11	SLC15A3	58.0142
HTP0412A	T21	MS3	Male	20.7	ENSG00000110446.11	SLC15A3	41.9919
HTP0413A	T21	MS2	Female	22.5	ENSG00000110446.11	SLC15A3	24.2228
HTP0414A	T21	MS3	Female	21.8	ENSG00000110446.11	SLC15A3	34.9487
HTP0415A	T21	MS3	Female	8.3	ENSG00000110446.11	SLC15A3	40.147
HTP0418A	T21	MS1	Male	3.8	ENSG00000110446.11	SLC15A3	19.5631
HTP0419A	T21	MS1	Male	20.8	ENSG00000110446.11	SLC15A3	25.78
HTP0420A	T21	MS1	Male	6.4	ENSG00000110446.11	SLC15A3	26.7647
HTP0421A	T21	MS3	Male	13.7	ENSG00000110446.11	SLC15A3	36.205
HTP0423A	T21	MS2	Male	23.9	ENSG00000110446.11	SLC15A3	33.2293
HTP0424A	T21	MS2	Female	4	ENSG00000110446.11	SLC15A3	35.5387
HTP0425A	T21	MS2	Male	19.1	ENSG00000110446.11	SLC15A3	43.3622
HTP0426A	T21	MS3	Male	17.5	ENSG00000110446.11	SLC15A3	41.9889
HTP0428A	T21	MS2	Male	27.5	ENSG00000110446.11	SLC15A3	46.7046
HTP0429B	Control	D21	Female	11.5	ENSG00000110446.11	SLC15A3	40.7828
HTP0430A	T21	MS2	Male	13.9	ENSG00000110446.11	SLC15A3	33.351
HTP0431A2	T21	MS2	Female	20.9	ENSG00000110446.11	SLC15A3	41.932
HTP0434A	T21	MS3	Female	25.9	ENSG00000110446.11	SLC15A3	59.7688
HTP0435A2	T21	MS1	Male	36.2	ENSG00000110446.11	SLC15A3	33.2245
HTP0436A	T21	MS3	Female	32.8	ENSG00000110446.11	SLC15A3	48.5022
HTP0437A	T21	MS2	Male	24.9	ENSG00000110446.11	SLC15A3	49.1373
HTP0438A	T21	MS1	Female	19.9	ENSG00000110446.11	SLC15A3	41.6077
HTP0439A2	T21	MS3	Male	40.8	ENSG00000110446.11	SLC15A3	42.7962
HTP0440A	T21	MS2	Male	20.9	ENSG00000110446.11	SLC15A3	42.4421
HTP0442A2	T21	MS1	Female	9.5	ENSG00000110446.11	SLC15A3	34.0646
HTP0443A2	T21	MS3	Male	17.9	ENSG00000110446.11	SLC15A3	61.4296
HTP0444B2	Control	D21	Female	9.9	ENSG00000110446.11	SLC15A3	34.3895
HTP0445A	T21	MS2	Female	38.8	ENSG00000110446.11	SLC15A3	46.852
HTP0446A	T21	MS1	Female	31.7	ENSG00000110446.11	SLC15A3	32.8425
HTP0447B2	Control	D21	Female	16.5	ENSG00000110446.11	SLC15A3	53.9917
HTP0448A	T21	MS2	Male	21.5	ENSG00000110446.11	SLC15A3	44.0925
HTP0449A	T21	MS2	Male	20.8	ENSG00000110446.11	SLC15A3	50.2807
HTP0450A	T21	MS1	Male	15.4	ENSG00000110446.11	SLC15A3	29.4172
HTP0451A	T21	MS1	Male	32.5	ENSG00000110446.11	SLC15A3	23.9771
HTP0452A	T21	MS2	Female	16.6	ENSG00000110446.11	SLC15A3	41.937
HTP0454A	T21	MS3	Male	21.7	ENSG00000110446.11	SLC15A3	42.3153
HTP0455B	Control	D21	Female	7.3	ENSG00000110446.11	SLC15A3	25.3141
HTP0456A	T21	MS2	Male	7.3	ENSG00000110446.11	SLC15A3	32.15
HTP0457B	Control	D21	Female	7.3	ENSG00000110446.11	SLC15A3	26.9436
HTP0458A	T21	MS3	Male	20	ENSG00000110446.11	SLC15A3	51.3549
HTP0459A	T21	MS1	Male	13.7	ENSG00000110446.11	SLC15A3	35.5046
HTP0460A	T21	MS1	Male	20.3	ENSG00000110446.11	SLC15A3	35.794
HTP0461A	T21	MS1	Female	12.5	ENSG00000110446.11	SLC15A3	26.0389
HTP0462A	T21	MS1	Male	38.6	ENSG00000110446.11	SLC15A3	33.4247
HTP0463A	T21	MS1	Female	28.3	ENSG00000110446.11	SLC15A3	33.3057
HTP0464A	T21	MS3	Male	22.7	ENSG00000110446.11	SLC15A3	44.7556
HTP0465A	T21	MS3	Female	6.8	ENSG00000110446.11	SLC15A3	19.7521
HTP0466B	Control	D21	Female	10.9	ENSG00000110446.11	SLC15A3	35.4481
HTP0467A	T21	MS2	Female	32.5	ENSG00000110446.11	SLC15A3	44.7038
HTP0468A2	T21	MS2	Male	29.7	ENSG00000110446.11	SLC15A3	32.2167
HTP0469A	T21	MS2	Female	16.7	ENSG00000110446.11	SLC15A3	35.7124
HTP0471A	T21	MS1	Female	9	ENSG00000110446.11	SLC15A3	32.9539
HTP0473A	T21	MS1	Male	17.1	ENSG00000110446.11	SLC15A3	29.1261
HTP0475A	T21	MS1	Female	22	ENSG00000110446.11	SLC15A3	25.2095
HTP0476A	T21	MS2	Female	11.1	ENSG00000110446.11	SLC15A3	52.0681
HTP0477A	T21	MS1	Male	3.4	ENSG00000110446.11	SLC15A3	22.6307
HTP0478A	T21	MS1	Female	40.3	ENSG00000110446.11	SLC15A3	32.9162
HTP0479A	T21	MS1	Male	3.7	ENSG00000110446.11	SLC15A3	28.3818
HTP0480A	T21	MS1	Female	21.9	ENSG00000110446.11	SLC15A3	30.0491
HTP0482A	T21	MS2	Male	19.3	ENSG00000110446.11	SLC15A3	41.2802
HTP0484A	T21	MS3	Male	5.6	ENSG00000110446.11	SLC15A3	46.8459
HTP0485A	T21	MS2	Female	5.7	ENSG00000110446.11	SLC15A3	32.5832
HTP0487A	T21	MS2	Male	4.6	ENSG00000110446.11	SLC15A3	37.9069
HTP0488A	T21	MS1	Male	5.4	ENSG00000110446.11	SLC15A3	31.2005
HTP0491A	T21	MS1	Male	6.5	ENSG00000110446.11	SLC15A3	22.3152
HTP0492B	Control	D21	Male	4.8	ENSG00000110446.11	SLC15A3	26.5839
HTP0493B	Control	D21	Male	8.7	ENSG00000110446.11	SLC15A3	21.9395
HTP0494A	T21	MS2	Female	7.1	ENSG00000110446.11	SLC15A3	26.1501
HTP0495B	Control	D21	Female	4.5	ENSG00000110446.11	SLC15A3	29.9492
HTP0497B	Control	D21	Male	54.4	ENSG00000110446.11	SLC15A3	38.0151
HTP0498B	Control	D21	Male	11.9	ENSG00000110446.11	SLC15A3	36.9364
HTP0501A	T21	MS3	Male	4	ENSG00000110446.11	SLC15A3	33.4125
HTP0502B	Control	D21	Male	27.1	ENSG00000110446.11	SLC15A3	27.732
HTP0506B	Control	D21	Male	31.2	ENSG00000110446.11	SLC15A3	41.8302
HTP0507A	T21	MS3	Male	8.2	ENSG00000110446.11	SLC15A3	26.2933
HTP0508B2	Control	D21	Male	29.9	ENSG00000110446.11	SLC15A3	34.3775
HTP0510A	T21	MS1	Female	23	ENSG00000110446.11	SLC15A3	25.0527
HTP0512A	T21	MS3	Male	30	ENSG00000110446.11	SLC15A3	40.2492
HTP0515A	T21	MS3	Male	13.1	ENSG00000110446.11	SLC15A3	31.263
HTP0516A	T21	MS1	Male	39.1	ENSG00000110446.11	SLC15A3	27.4226
HTP0517A	T21	MS2	Male	2.7	ENSG00000110446.11	SLC15A3	23.2857
HTP0519A	T21	MS1	Male	2	ENSG00000110446.11	SLC15A3	20.9318
HTP0523B	Control	D21	Female	23.3	ENSG00000110446.11	SLC15A3	49.3801
HTP0524B	Control	D21	Male	24.5	ENSG00000110446.11	SLC15A3	50.9333
HTP0525A	T21	MS1	Female	34.2	ENSG00000110446.11	SLC15A3	31.3783
HTP0527B	Control	D21	Male	7.4	ENSG00000110446.11	SLC15A3	21.0224
HTP0530A	T21	MS3	Female	39.6	ENSG00000110446.11	SLC15A3	37.3966
HTP0531A	T21	MS3	Female	3.5	ENSG00000110446.11	SLC15A3	28.0084
HTP0534A	T21	MS1	Male	36.9	ENSG00000110446.11	SLC15A3	32.6782
HTP0535A	T21	MS3	Male	23.6	ENSG00000110446.11	SLC15A3	44.9511
HTP0537A	T21	MS2	Female	51.9	ENSG00000110446.11	SLC15A3	53.0687
HTP0538A	T21	MS3	Male	28.4	ENSG00000110446.11	SLC15A3	63.8414
HTP0539A	T21	MS2	Female	42.8	ENSG00000110446.11	SLC15A3	58.0389
HTP0540A	T21	MS1	Female	14.5	ENSG00000110446.11	SLC15A3	32.3184
HTP0541A	T21	MS2	Male	29.7	ENSG00000110446.11	SLC15A3	33.429
HTP0542A	T21	MS2	Male	27.8	ENSG00000110446.11	SLC15A3	46.7318
HTP0543A	T21	MS2	Male	36.9	ENSG00000110446.11	SLC15A3	53.8202
HTP0544A	T21	MS2	Male	38.1	ENSG00000110446.11	SLC15A3	41.8314
HTP0545A	T21	MS1	Male	18.1	ENSG00000110446.11	SLC15A3	43.2524
HTP0546A	T21	MS2	Female	51.4	ENSG00000110446.11	SLC15A3	64.9808
HTP0547A	T21	MS2	Female	26	ENSG00000110446.11	SLC15A3	39.1969
HTP0548A	T21	MS3	Female	46.2	ENSG00000110446.11	SLC15A3	54.9782
HTP0549A	T21	MS3	Female	20.6	ENSG00000110446.11	SLC15A3	48.3418
HTP0550A	T21	MS1	Female	15.2	ENSG00000110446.11	SLC15A3	37.8116
HTP0551B	Control	D21	Female	18	ENSG00000110446.11	SLC15A3	52.8079
HTP0552A	T21	MS2	Male	17	ENSG00000110446.11	SLC15A3	46.136
HTP0553A	T21	MS2	Female	18.2	ENSG00000110446.11	SLC15A3	46.8519
HTP0554A	T21	MS2	Male	23.1	ENSG00000110446.11	SLC15A3	42.4094
HTP0555B	Control	D21	Female	47.3	ENSG00000110446.11	SLC15A3	45.3729
HTP0556A	T21	MS2	Male	28.3	ENSG00000110446.11	SLC15A3	43.4366
HTP0557B	Control	D21	Female	40.1	ENSG00000110446.11	SLC15A3	56.3441
HTP0559B	Control	D21	Male	10.8	ENSG00000110446.11	SLC15A3	35.2722
HTP0560A	T21	MS2	Male	50.1	ENSG00000110446.11	SLC15A3	57.59
HTP0561A	T21	MS3	Male	13.7	ENSG00000110446.11	SLC15A3	59.637
HTP0563A	T21	MS2	Female	8.7	ENSG00000110446.11	SLC15A3	38.0003
HTP0564A	T21	MS1	Male	14.2	ENSG00000110446.11	SLC15A3	46.4995
HTP0565A	T21	MS2	Male	22.5	ENSG00000110446.11	SLC15A3	59.8279
HTP0566A	T21	MS2	Male	13.7	ENSG00000110446.11	SLC15A3	36.3582
HTP0567B	Control	D21	Female	23	ENSG00000110446.11	SLC15A3	49.6265
HTP0568A	T21	MS2	Male	28.3	ENSG00000110446.11	SLC15A3	41.86
HTP0569A	T21	MS2	Male	22.9	ENSG00000110446.11	SLC15A3	31.9141
HTP0570A	T21	MS3	Male	38.8	ENSG00000110446.11	SLC15A3	63.1029
HTP0571A	T21	MS3	Male	13.1	ENSG00000110446.11	SLC15A3	51.3793
HTP0572A	T21	MS3	Male	24.4	ENSG00000110446.11	SLC15A3	49.0371
HTP0573B	Control	D21	Male	19.1	ENSG00000110446.11	SLC15A3	46.1723
HTP0574A	T21	MS3	Male	42.4	ENSG00000110446.11	SLC15A3	47.5181
HTP0575A	T21	MS2	Female	17.2	ENSG00000110446.11	SLC15A3	41.4085
HTP0576B	Control	D21	Female	11.2	ENSG00000110446.11	SLC15A3	43.7703
HTP0577A	T21	MS2	Female	28.4	ENSG00000110446.11	SLC15A3	53.092
HTP0578A	T21	MS1	Male	25.7	ENSG00000110446.11	SLC15A3	39.8148
HTP0580A	T21	MS1	Female	31.8	ENSG00000110446.11	SLC15A3	31.3993
HTP0581A	T21	MS2	Male	30.6	ENSG00000110446.11	SLC15A3	57.1725
HTP0582B	Control	D21	Female	33.1	ENSG00000110446.11	SLC15A3	51.1513
HTP0583A	T21	MS1	Female	6.2	ENSG00000110446.11	SLC15A3	30.2776
HTP0584A	T21	MS2	Male	29.3	ENSG00000110446.11	SLC15A3	43.2159
HTP0585A	T21	MS3	Female	16.5	ENSG00000110446.11	SLC15A3	65.0518
HTP0586A	T21	MS3	Male	31.9	ENSG00000110446.11	SLC15A3	37.5242
HTP0587A	T21	MS2	Male	4.3	ENSG00000110446.11	SLC15A3	54.7187
HTP0588A	T21	MS1	Female	19.2	ENSG00000110446.11	SLC15A3	37.1771
HTP0589A	T21	MS3	Female	19	ENSG00000110446.11	SLC15A3	59.2567
HTP0590A	T21	MS3	Male	16.8	ENSG00000110446.11	SLC15A3	43.247
HTP0591A	T21	MS2	Male	31.9	ENSG00000110446.11	SLC15A3	49.198
HTP0592A	T21	MS2	Female	14.5	ENSG00000110446.11	SLC15A3	60.1418
HTP0593A	T21	MS2	Male	11.7	ENSG00000110446.11	SLC15A3	55.4583
HTP0594A	T21	MS1	Male	30.1	ENSG00000110446.11	SLC15A3	49.8803
HTP0595B	Control	D21	Female	34.3	ENSG00000110446.11	SLC15A3	50.4317
HTP0596A	T21	MS2	Female	28.3	ENSG00000110446.11	SLC15A3	55.7905
HTP0597A	T21	MS2	Female	12.5	ENSG00000110446.11	SLC15A3	39.4599
HTP0598A	T21	MS3	Female	18	ENSG00000110446.11	SLC15A3	58.1685
HTP0599A	T21	MS3	Female	36.6	ENSG00000110446.11	SLC15A3	70.3051
HTP0600A	T21	MS3	Male	10.8	ENSG00000110446.11	SLC15A3	60.9495
HTP0602A	T21	MS3	Female	13.5	ENSG00000110446.11	SLC15A3	54.8933
HTP0603A	T21	MS1	Female	12.7	ENSG00000110446.11	SLC15A3	37.8951
HTP0604A	T21	MS3	Female	26.6	ENSG00000110446.11	SLC15A3	49.6697
HTP0605A	T21	MS3	Male	17.5	ENSG00000110446.11	SLC15A3	55.5389
HTP0607A	T21	MS2	Male	23.9	ENSG00000110446.11	SLC15A3	40.7261
HTP0608A	T21	MS1	Female	32.5	ENSG00000110446.11	SLC15A3	46.8108
HTP0609A	T21	MS1	Female	4	ENSG00000110446.11	SLC15A3	20.1596
HTP0610A	T21	MS3	Female	17	ENSG00000110446.11	SLC15A3	49.7893
HTP0611A	T21	MS1	Female	23.9	ENSG00000110446.11	SLC15A3	32.1487
HTP0612A	T21	MS1	Male	11.4	ENSG00000110446.11	SLC15A3	21.5489
HTP0613A	T21	MS3	Female	10.3	ENSG00000110446.11	SLC15A3	51.3634
HTP0615B	Control	D21	Male	9.2	ENSG00000110446.11	SLC15A3	31.8405
HTP0616A	T21	MS3	Male	19	ENSG00000110446.11	SLC15A3	43.4228
HTP0617A	T21	MS3	Male	30.5	ENSG00000110446.11	SLC15A3	64.1145
HTP0618A	T21	MS3	Female	37	ENSG00000110446.11	SLC15A3	66.2931
HTP0619A	T21	MS3	Female	37	ENSG00000110446.11	SLC15A3	62.0549
HTP0620A	T21	MS3	Female	19.6	ENSG00000110446.11	SLC15A3	45.3364
HTP0621A	T21	MS2	Female	21.4	ENSG00000110446.11	SLC15A3	44.1879
HTP0622A	T21	MS2	Female	26	ENSG00000110446.11	SLC15A3	42.6276
HTP0623A	T21	MS2	Female	28.1	ENSG00000110446.11	SLC15A3	39.1255
HTP0624A	T21	MS2	Female	28.1	ENSG00000110446.11	SLC15A3	41.5022
HTP0625A	T21	MS1	Male	40.1	ENSG00000110446.11	SLC15A3	46.218
HTP0626A	T21	MS2	Male	14.2	ENSG00000110446.11	SLC15A3	42.7309
HTP0627A	T21	MS3	Female	21.1	ENSG00000110446.11	SLC15A3	67.0878
HTP0628B	Control	D21	Female	4.8	ENSG00000110446.11	SLC15A3	34.7483
HTP0629A	T21	MS1	Female	7	ENSG00000110446.11	SLC15A3	33.3155
HTP0630A	T21	MS2	Male	39.9	ENSG00000110446.11	SLC15A3	38.3762
HTP0631A	T21	MS1	Female	33	ENSG00000110446.11	SLC15A3	50.1609
HTP0632A	T21	MS2	Female	26.4	ENSG00000110446.11	SLC15A3	43.9665
HTP0633A	T21	MS1	Male	33.1	ENSG00000110446.11	SLC15A3	35.37
HTP0634A	T21	MS2	Male	20.4	ENSG00000110446.11	SLC15A3	56.6497
HTP0637A	T21	MS3	Female	20.1	ENSG00000110446.11	SLC15A3	63.9206
HTP0638A	T21	MS3	Female	32.7	ENSG00000110446.11	SLC15A3	62.7024
HTP0639A	T21	MS1	Male	27.3	ENSG00000110446.11	SLC15A3	37.9946
HTP0641A	T21	MS1	Male	46.6	ENSG00000110446.11	SLC15A3	51.8092
HTP0642A	T21	MS3	Female	25.2	ENSG00000110446.11	SLC15A3	58.0854
HTP0643A	T21	MS3	Male	29.7	ENSG00000110446.11	SLC15A3	57.3854
HTP0644A	T21	MS3	Male	28.7	ENSG00000110446.11	SLC15A3	60.3857
HTP0645A	T21	MS1	Male	28.4	ENSG00000110446.11	SLC15A3	43.1141
HTP0646A	T21	MS3	Male	17.1	ENSG00000110446.11	SLC15A3	61.3734
HTP0647A	T21	MS1	Male	7	ENSG00000110446.11	SLC15A3	35.9494
HTP0648B	Control	D21	Male	11.9	ENSG00000110446.11	SLC15A3	35.5493
HTP0649B	Control	D21	Female	44.6	ENSG00000110446.11	SLC15A3	37.4983
HTP0650A	T21	MS1	Female	45.7	ENSG00000110446.11	SLC15A3	29.6137
HTP0651A	T21	MS3	Male	31.2	ENSG00000110446.11	SLC15A3	50.8813
HTP0652A	T21	MS1	Female	35.1	ENSG00000110446.11	SLC15A3	35.7916
HTP0653B	Control	D21	Male	13.9	ENSG00000110446.11	SLC15A3	43.9591
HTP0654A	T21	MS1	Female	26.9	ENSG00000110446.11	SLC15A3	43.4526
HTP0655B	Control	D21	Male	15.8	ENSG00000110446.11	SLC15A3	74.4892
HTP0657A	T21	MS3	Male	16.9	ENSG00000110446.11	SLC15A3	43.3893
HTP0658A	T21	MS1	Male	15.3	ENSG00000110446.11	SLC15A3	33.8336
HTP0659A	T21	MS1	Female	36.5	ENSG00000110446.11	SLC15A3	46.7512
HTP0660A	T21	MS1	Male	13	ENSG00000110446.11	SLC15A3	31.5873
HTP0661A	T21	MS1	Male	28.4	ENSG00000110446.11	SLC15A3	36.1191
HTP0662A	T21	MS1	Female	26.1	ENSG00000110446.11	SLC15A3	38.5076
HTP0663A	T21	MS3	Female	20.5	ENSG00000110446.11	SLC15A3	69.9869
HTP0664A	T21	MS2	Female	29.4	ENSG00000110446.11	SLC15A3	46.3391
HTP0665A	T21	MS1	Female	23.4	ENSG00000110446.11	SLC15A3	33.3256
HTP0666A	T21	MS3	Male	17.4	ENSG00000110446.11	SLC15A3	54.3447
HTP0667A	T21	MS2	Male	24.1	ENSG00000110446.11	SLC15A3	34.788
HTP0668A	T21	MS1	Female	29.7	ENSG00000110446.11	SLC15A3	31.7191
HTP0669B	Control	D21	Female	14.6	ENSG00000110446.11	SLC15A3	41.973
HTP0672A	T21	MS1	Male	17.2	ENSG00000110446.11	SLC15A3	20.7649
HTP0676A	T21	MS1	Female	19.3	ENSG00000110446.11	SLC15A3	24.0221
HTP0706A	T21	MS3	Female	22.8	ENSG00000110446.11	SLC15A3	54.6201
HTP0708A	T21	MS1	Male	17	ENSG00000110446.11	SLC15A3	22.7854
HTP0204A	T21	MS2	Male	13.1	ENSG00000110446.11	SLC15A3	48.4127
HTP0206B	Control	D21	Male	15.8	ENSG00000110446.11	SLC15A3	59.6696
HTP0288B	Control	D21	Male	9.2	ENSG00000110446.11	SLC15A3	34.1211
HTP0302B	Control	D21	Female	41.6	ENSG00000110446.11	SLC15A3	38.4039
HTP0310A	T21	MS2	Male	10.8	ENSG00000110446.11	SLC15A3	62.8613
HTP0322B	Control	D21	Male	29	ENSG00000110446.11	SLC15A3	56.1605
HTP0326A	T21	MS2	Female	30.2	ENSG00000110446.11	SLC15A3	72.0545
HTP0328A	T21	MS2	Female	41.2	ENSG00000110446.11	SLC15A3	77.5217
HTP0332A	T21	MS2	Male	24.4	ENSG00000110446.11	SLC15A3	52.9728
HTP0338B	Control	D21	Male	27.5	ENSG00000110446.11	SLC15A3	31.4138
HTP0348A	T21	MS2	Female	17.2	ENSG00000110446.11	SLC15A3	35.2019
HTP0351A	T21	MS2	Male	27	ENSG00000110446.11	SLC15A3	55.2063
HTP0084A2	T21	MS2	Male	35	ENSG00000110446.11	SLC15A3	38.259
HTP0085B2	Control	D21	Male	33.7	ENSG00000110446.11	SLC15A3	48.7666
HTP0001B2	Control	D21	Female	25.8	ENSG00000139370.12	SLC15A4	31.2942
HTP0005A3	T21	MS1	Male	36.5	ENSG00000139370.12	SLC15A4	43.3708
HTP0012A2	T21	MS1	Female	44	ENSG00000139370.12	SLC15A4	49.6711
HTP0015A4	T21	MS2	Male	31.2	ENSG00000139370.12	SLC15A4	40.5105
HTP0017A4	T21	MS3	Female	23.6	ENSG00000139370.12	SLC15A4	46.3274
HTP0018B3	Control	D21	Female	57	ENSG00000139370.12	SLC15A4	40.1785
HTP0019B2	Control	D21	Female	56.9	ENSG00000139370.12	SLC15A4	39.1826
HTP0022B2	Control	D21	Female	43.2	ENSG00000139370.12	SLC15A4	37.2105
HTP0023A2	T21	MS2	Female	36.2	ENSG00000139370.12	SLC15A4	35.5585
HTP0025A3	T21	MS2	Female	25.7	ENSG00000139370.12	SLC15A4	42.2999
HTP0026B2	Control	D21	Female	55.6	ENSG00000139370.12	SLC15A4	31.3954
HTP0034B3	Control	D21	Female	25.1	ENSG00000139370.12	SLC15A4	46.3054
HTP0035B3	Control	D21	Female	28.6	ENSG00000139370.12	SLC15A4	44.5925
HTP0036A2	T21	MS1	Female	32.1	ENSG00000139370.12	SLC15A4	33.1275
HTP0040B3	Control	D21	Female	28.9	ENSG00000139370.12	SLC15A4	32.8519
HTP0042B2	Control	D21	Male	36.2	ENSG00000139370.12	SLC15A4	27.7475
HTP0043B2	Control	D21	Male	38.2	ENSG00000139370.12	SLC15A4	43.0885
HTP0044B2	Control	D21	Male	35.8	ENSG00000139370.12	SLC15A4	55.5934
HTP0047B2	Control	D21	Male	38.7	ENSG00000139370.12	SLC15A4	48.7194
HTP0048B2	Control	D21	Female	39.4	ENSG00000139370.12	SLC15A4	49.1672
HTP0050A3	T21	MS3	Female	22.8	ENSG00000139370.12	SLC15A4	38.8388
HTP0052A2	T21	MS1	Female	29.9	ENSG00000139370.12	SLC15A4	48.22
HTP0053A2	T21	MS1	Female	26.3	ENSG00000139370.12	SLC15A4	42.6318
HTP0054A2	T21	MS3	Male	21.7	ENSG00000139370.12	SLC15A4	39.2907
HTP0055B2	Control	D21	Male	37	ENSG00000139370.12	SLC15A4	36.494
HTP0057B2	Control	D21	Female	34.8	ENSG00000139370.12	SLC15A4	46.9402
HTP0058B2	Control	D21	Male	33.8	ENSG00000139370.12	SLC15A4	36.4117
HTP0059B2	Control	D21	Male	24.7	ENSG00000139370.12	SLC15A4	41.564
HTP0061B2	Control	D21	Female	22.2	ENSG00000139370.12	SLC15A4	41.4595
HTP0062B2	Control	D21	Female	20.5	ENSG00000139370.12	SLC15A4	37.8019
HTP0066A2	T21	MS1	Male	14.7	ENSG00000139370.12	SLC15A4	34.6251
HTP0067B2	Control	D21	Male	20.5	ENSG00000139370.12	SLC15A4	43.6379
HTP0070A3	T21	MS3	Male	24.9	ENSG00000139370.12	SLC15A4	56.9455
HTP0073A2	T21	MS3	Male	54.7	ENSG00000139370.12	SLC15A4	49.8868
HTP0077B2	Control	D21	Male	43.3	ENSG00000139370.12	SLC15A4	42.4238
HTP0078B2	Control	D21	Male	27.7	ENSG00000139370.12	SLC15A4	55.8955
HTP0079B2	Control	D21	Male	28.4	ENSG00000139370.12	SLC15A4	36.2572
HTP0080A2	T21	MS1	Female	34.8	ENSG00000139370.12	SLC15A4	38.4302
HTP0087B2	Control	D21	Male	55.4	ENSG00000139370.12	SLC15A4	40.545
HTP0090B2	Control	D21	Male	24.8	ENSG00000139370.12	SLC15A4	37.9279
HTP0092B2	Control	D21	Female	25.2	ENSG00000139370.12	SLC15A4	45.7786
HTP0095B2	Control	D21	Female	37.7	ENSG00000139370.12	SLC15A4	50.4775
HTP0096B2	Control	D21	Male	25.6	ENSG00000139370.12	SLC15A4	48.5783
HTP0098B2	Control	D21	Female	54.9	ENSG00000139370.12	SLC15A4	51.9506
HTP0100B2	Control	D21	Female	33.5	ENSG00000139370.12	SLC15A4	45.7328
HTP0101A2	T21	MS3	Female	31.3	ENSG00000139370.12	SLC15A4	71.2271
HTP0103A2	T21	MS1	Female	1.6	ENSG00000139370.12	SLC15A4	18.221
HTP0104B2	Control	D21	Female	36.6	ENSG00000139370.12	SLC15A4	32.7072
HTP0105B3	Control	D21	Female	30	ENSG00000139370.12	SLC15A4	43.818
HTP0107A3	T21	MS2	Female	33.7	ENSG00000139370.12	SLC15A4	40.5191
HTP0109A3	T21	MS1	Female	49	ENSG00000139370.12	SLC15A4	46.6081
HTP0111B2	Control	D21	Female	44.5	ENSG00000139370.12	SLC15A4	33.1739
HTP0112A3	T21	MS3	Female	36	ENSG00000139370.12	SLC15A4	53.0905
HTP0116A2	T21	MS1	Male	10.9	ENSG00000139370.12	SLC15A4	31.354
HTP0118B	Control	D21	Male	44.3	ENSG00000139370.12	SLC15A4	47.0017
HTP0119A	T21	MS1	Female	50.9	ENSG00000139370.12	SLC15A4	54.6756
HTP0126B2	Control	D21	Female	48	ENSG00000139370.12	SLC15A4	40.1989
HTP0127B2	Control	D21	Female	8.2	ENSG00000139370.12	SLC15A4	30.6302
HTP0146B	Control	D21	Male	47.4	ENSG00000139370.12	SLC15A4	50.7183
HTP0147B	Control	D21	Female	38.6	ENSG00000139370.12	SLC15A4	42.0738
HTP0148B2	Control	D21	Male	41.7	ENSG00000139370.12	SLC15A4	36.6149
HTP0149B	Control	D21	Female	53.2	ENSG00000139370.12	SLC15A4	48.7449
HTP0151A	T21	MS3	Male	27.4	ENSG00000139370.12	SLC15A4	64.8826
HTP0198A3	T21	MS2	Male	36.3	ENSG00000139370.12	SLC15A4	50.8575
HTP0202B	Control	D21	Male	61.3	ENSG00000139370.12	SLC15A4	77.7043
HTP0205B	Control	D21	Female	42.6	ENSG00000139370.12	SLC15A4	34.8277
HTP0207A4	T21	MS1	Female	25.2	ENSG00000139370.12	SLC15A4	47.2934
HTP0211A3	T21	MS2	Male	29.7	ENSG00000139370.12	SLC15A4	41.133
HTP0213A3	T21	MS2	Male	46.3	ENSG00000139370.12	SLC15A4	41.7243
HTP0214B2	Control	D21	Female	21.6	ENSG00000139370.12	SLC15A4	47.1125
HTP0216B2	Control	D21	Female	17.2	ENSG00000139370.12	SLC15A4	48.1283
HTP0219A2	T21	MS2	Female	19.5	ENSG00000139370.12	SLC15A4	37.2052
HTP0226A3	T21	MS1	Male	52.4	ENSG00000139370.12	SLC15A4	54.1675
HTP0230A2	T21	MS3	Female	39.6	ENSG00000139370.12	SLC15A4	59.4915
HTP0236A2	T21	MS1	Male	11.3	ENSG00000139370.12	SLC15A4	47.6199
HTP0238A3	T21	MS2	Male	41.5	ENSG00000139370.12	SLC15A4	46.6775
HTP0241A2	T21	MS3	Female	17.9	ENSG00000139370.12	SLC15A4	61.879
HTP0242B3	Control	D21	Female	20.3	ENSG00000139370.12	SLC15A4	41.9165
HTP0243A3	T21	MS3	Female	15.1	ENSG00000139370.12	SLC15A4	50.3351
HTP0247A2	T21	MS3	Male	22.5	ENSG00000139370.12	SLC15A4	58.7417
HTP0249A2	T21	MS2	Female	34	ENSG00000139370.12	SLC15A4	47.4624
HTP0251A2	T21	MS3	Female	34.3	ENSG00000139370.12	SLC15A4	49.2268
HTP0254A2	T21	MS2	Male	33.8	ENSG00000139370.12	SLC15A4	37.863
HTP0259A2	T21	MS3	Female	32.6	ENSG00000139370.12	SLC15A4	53.5321
HTP0261A2	T21	MS1	Male	22.9	ENSG00000139370.12	SLC15A4	37.7732
HTP0262A2	T21	MS3	Female	14.3	ENSG00000139370.12	SLC15A4	47.7087
HTP0263A2	T21	MS2	Female	12.4	ENSG00000139370.12	SLC15A4	42.1876
HTP0277A3	T21	MS1	Female	37.2	ENSG00000139370.12	SLC15A4	48.2133
HTP0289B	Control	D21	Male	7.1	ENSG00000139370.12	SLC15A4	25.5043
HTP0290B	Control	D21	Female	43.3	ENSG00000139370.12	SLC15A4	41.4258
HTP0293A	T21	MS3	Male	6.2	ENSG00000139370.12	SLC15A4	64.9598
HTP0294B	Control	D21	Male	4.2	ENSG00000139370.12	SLC15A4	35.1421
HTP0295A	T21	MS3	Male	51.2	ENSG00000139370.12	SLC15A4	67.6807
HTP0296A	T21	MS3	Male	55.1	ENSG00000139370.12	SLC15A4	60.0999
HTP0298A	T21	MS1	Female	25.8	ENSG00000139370.12	SLC15A4	34.6482
HTP0300A	T21	MS1	Female	30.8	ENSG00000139370.12	SLC15A4	39.0781
HTP0301A3	T21	MS2	Female	24	ENSG00000139370.12	SLC15A4	40.0353
HTP0306A	T21	MS3	Male	23.2	ENSG00000139370.12	SLC15A4	57.329
HTP0312A2	T21	MS1	Female	35.7	ENSG00000139370.12	SLC15A4	43.4392
HTP0316B	Control	D21	Female	29.6	ENSG00000139370.12	SLC15A4	39.455
HTP0318A3	T21	MS1	Male	30.5	ENSG00000139370.12	SLC15A4	36.9593
HTP0320A2	T21	MS3	Female	33.7	ENSG00000139370.12	SLC15A4	39.6205
HTP0321A	T21	MS3	Female	14	ENSG00000139370.12	SLC15A4	33.69
HTP0323A	T21	MS3	Male	3.8	ENSG00000139370.12	SLC15A4	49.0528
HTP0324A2	T21	MS1	Male	22	ENSG00000139370.12	SLC15A4	36.9127
HTP0325A	T21	MS3	Male	13.4	ENSG00000139370.12	SLC15A4	40.7588
HTP0327A	T21	MS1	Male	6.5	ENSG00000139370.12	SLC15A4	39.8649
HTP0329A2	T21	MS3	Female	19.5	ENSG00000139370.12	SLC15A4	44.0352
HTP0330A	T21	MS1	Male	6.1	ENSG00000139370.12	SLC15A4	36.7184
HTP0331A	T21	MS3	Male	23.1	ENSG00000139370.12	SLC15A4	47.1873
HTP0333A2	T21	MS3	Female	30.3	ENSG00000139370.12	SLC15A4	42.3565
HTP0334A2	T21	MS1	Male	44.1	ENSG00000139370.12	SLC15A4	43.7777
HTP0335A2	T21	MS2	Female	57.6	ENSG00000139370.12	SLC15A4	31.3077
HTP0336A	T21	MS1	Female	8.7	ENSG00000139370.12	SLC15A4	27.0158
HTP0337A	T21	MS3	Male	22.2	ENSG00000139370.12	SLC15A4	48.7009
HTP0339A	T21	MS1	Male	16.1	ENSG00000139370.12	SLC15A4	33.6669
HTP0340A	T21	MS3	Female	18.6	ENSG00000139370.12	SLC15A4	39.2299
HTP0341A	T21	MS1	Male	2.6	ENSG00000139370.12	SLC15A4	28.0226
HTP0342A	T21	MS1	Female	13.6	ENSG00000139370.12	SLC15A4	26.8299
HTP0343B	Control	D21	Male	46.2	ENSG00000139370.12	SLC15A4	49.0362
HTP0345A	T21	MS3	Female	52.7	ENSG00000139370.12	SLC15A4	52.9667
HTP0346B	Control	D21	Female	37.1	ENSG00000139370.12	SLC15A4	39.1625
HTP0347B	Control	D21	Female	14	ENSG00000139370.12	SLC15A4	36.7684
HTP0349B	Control	D21	Female	10	ENSG00000139370.12	SLC15A4	38.5714
HTP0352B	Control	D21	Male	43.2	ENSG00000139370.12	SLC15A4	43.7448
HTP0354A	T21	MS1	Male	6	ENSG00000139370.12	SLC15A4	29.5759
HTP0355B	Control	D21	Male	12.3	ENSG00000139370.12	SLC15A4	34.2472
HTP0357A	T21	MS1	Male	3.8	ENSG00000139370.12	SLC15A4	24.9877
HTP0361B2	Control	D21	Male	11.5	ENSG00000139370.12	SLC15A4	35.606
HTP0364A	T21	MS3	Male	13.7	ENSG00000139370.12	SLC15A4	47.557
HTP0367A	T21	MS1	Male	13.6	ENSG00000139370.12	SLC15A4	49.9753
HTP0368A	T21	MS1	Male	15.2	ENSG00000139370.12	SLC15A4	41.8939
HTP0370A	T21	MS1	Male	20.2	ENSG00000139370.12	SLC15A4	52.3559
HTP0373A	T21	MS1	Male	56.7	ENSG00000139370.12	SLC15A4	42.8712
HTP0374A	T21	MS2	Male	25.5	ENSG00000139370.12	SLC15A4	38.5037
HTP0375A	T21	MS1	Female	10.9	ENSG00000139370.12	SLC15A4	35.3122
HTP0376B	Control	D21	Female	24	ENSG00000139370.12	SLC15A4	28.2013
HTP0378A	T21	MS3	Female	31.4	ENSG00000139370.12	SLC15A4	46.38
HTP0379A	T21	MS1	Female	35.4	ENSG00000139370.12	SLC15A4	54.6344
HTP0380A	T21	MS2	Male	25.8	ENSG00000139370.12	SLC15A4	43.2894
HTP0381A	T21	MS2	Male	25.4	ENSG00000139370.12	SLC15A4	33.9563
HTP0382A	T21	MS3	Male	39.5	ENSG00000139370.12	SLC15A4	42.2849
HTP0384A	T21	MS3	Female	27.8	ENSG00000139370.12	SLC15A4	53.0207
HTP0385A	T21	MS3	Male	25.6	ENSG00000139370.12	SLC15A4	46.2545
HTP0386A	T21	MS2	Male	6.8	ENSG00000139370.12	SLC15A4	35.6864
HTP0387A	T21	MS1	Female	33.3	ENSG00000139370.12	SLC15A4	40.4772
HTP0388A	T21	MS1	Female	37.5	ENSG00000139370.12	SLC15A4	50.0562
HTP0389A	T21	MS1	Female	20.1	ENSG00000139370.12	SLC15A4	64.0078
HTP0390A	T21	MS3	Female	15.5	ENSG00000139370.12	SLC15A4	43.239
HTP0391A	T21	MS1	Male	26.8	ENSG00000139370.12	SLC15A4	43.7722
HTP0392A	T21	MS3	Male	32.4	ENSG00000139370.12	SLC15A4	40.6321
HTP0393A	T21	MS2	Female	39.8	ENSG00000139370.12	SLC15A4	69.504
HTP0394A	T21	MS2	Female	23.6	ENSG00000139370.12	SLC15A4	41.8203
HTP0395A	T21	MS2	Male	35.2	ENSG00000139370.12	SLC15A4	40.9863
HTP0396A	T21	MS3	Male	15.9	ENSG00000139370.12	SLC15A4	94.2764
HTP0397A	T21	MS1	Male	38.7	ENSG00000139370.12	SLC15A4	56.9049
HTP0398A	T21	MS2	Female	17.5	ENSG00000139370.12	SLC15A4	35.7741
HTP0399A2	T21	MS3	Male	33.1	ENSG00000139370.12	SLC15A4	56.6048
HTP0400A	T21	MS1	Male	14.9	ENSG00000139370.12	SLC15A4	29.0958
HTP0401A	T21	MS3	Female	34.6	ENSG00000139370.12	SLC15A4	51.2948
HTP0402A	T21	MS1	Male	35.9	ENSG00000139370.12	SLC15A4	41.3275
HTP0403A	T21	MS3	Male	13.4	ENSG00000139370.12	SLC15A4	34.1772
HTP0404A	T21	MS3	Female	12.5	ENSG00000139370.12	SLC15A4	44.2417
HTP0405A	T21	MS3	Male	26.1	ENSG00000139370.12	SLC15A4	47.9494
HTP0406A	T21	MS2	Female	9.2	ENSG00000139370.12	SLC15A4	38.1919
HTP0407A	T21	MS3	Male	43.5	ENSG00000139370.12	SLC15A4	61.2657
HTP0408A	T21	MS1	Male	40.6	ENSG00000139370.12	SLC15A4	49.9027
HTP0409A	T21	MS2	Female	21.2	ENSG00000139370.12	SLC15A4	50.4876
HTP0410A	T21	MS2	Male	24	ENSG00000139370.12	SLC15A4	42.8883
HTP0411A	T21	MS3	Female	18.7	ENSG00000139370.12	SLC15A4	44.1856
HTP0412A	T21	MS3	Male	20.7	ENSG00000139370.12	SLC15A4	43.5391
HTP0413A	T21	MS2	Female	22.5	ENSG00000139370.12	SLC15A4	32.9785
HTP0414A	T21	MS3	Female	21.8	ENSG00000139370.12	SLC15A4	40.76
HTP0415A	T21	MS3	Female	8.3	ENSG00000139370.12	SLC15A4	45.13
HTP0418A	T21	MS1	Male	3.8	ENSG00000139370.12	SLC15A4	29.9425
HTP0419A	T21	MS1	Male	20.8	ENSG00000139370.12	SLC15A4	36.4902
HTP0420A	T21	MS1	Male	6.4	ENSG00000139370.12	SLC15A4	36.544
HTP0421A	T21	MS3	Male	13.7	ENSG00000139370.12	SLC15A4	47.1602
HTP0423A	T21	MS2	Male	23.9	ENSG00000139370.12	SLC15A4	50.9958
HTP0424A	T21	MS2	Female	4	ENSG00000139370.12	SLC15A4	44.076
HTP0425A	T21	MS2	Male	19.1	ENSG00000139370.12	SLC15A4	47.0328
HTP0426A	T21	MS3	Male	17.5	ENSG00000139370.12	SLC15A4	55.1434
HTP0428A	T21	MS2	Male	27.5	ENSG00000139370.12	SLC15A4	32.961
HTP0429B	Control	D21	Female	11.5	ENSG00000139370.12	SLC15A4	38.1814
HTP0430A	T21	MS2	Male	13.9	ENSG00000139370.12	SLC15A4	36.2537
HTP0431A2	T21	MS2	Female	20.9	ENSG00000139370.12	SLC15A4	40.8626
HTP0434A	T21	MS3	Female	25.9	ENSG00000139370.12	SLC15A4	62.0916
HTP0435A2	T21	MS1	Male	36.2	ENSG00000139370.12	SLC15A4	47.0649
HTP0436A	T21	MS3	Female	32.8	ENSG00000139370.12	SLC15A4	67.7869
HTP0437A	T21	MS2	Male	24.9	ENSG00000139370.12	SLC15A4	44.3307
HTP0438A	T21	MS1	Female	19.9	ENSG00000139370.12	SLC15A4	53.3599
HTP0439A2	T21	MS3	Male	40.8	ENSG00000139370.12	SLC15A4	42.1813
HTP0440A	T21	MS2	Male	20.9	ENSG00000139370.12	SLC15A4	36.1945
HTP0442A2	T21	MS1	Female	9.5	ENSG00000139370.12	SLC15A4	29.3832
HTP0443A2	T21	MS3	Male	17.9	ENSG00000139370.12	SLC15A4	51.8157
HTP0444B2	Control	D21	Female	9.9	ENSG00000139370.12	SLC15A4	33.103
HTP0445A	T21	MS2	Female	38.8	ENSG00000139370.12	SLC15A4	43.1587
HTP0446A	T21	MS1	Female	31.7	ENSG00000139370.12	SLC15A4	54.3727
HTP0447B2	Control	D21	Female	16.5	ENSG00000139370.12	SLC15A4	43.5915
HTP0448A	T21	MS2	Male	21.5	ENSG00000139370.12	SLC15A4	42.782
HTP0449A	T21	MS2	Male	20.8	ENSG00000139370.12	SLC15A4	39.6929
HTP0450A	T21	MS1	Male	15.4	ENSG00000139370.12	SLC15A4	48.2583
HTP0451A	T21	MS1	Male	32.5	ENSG00000139370.12	SLC15A4	41.5994
HTP0452A	T21	MS2	Female	16.6	ENSG00000139370.12	SLC15A4	51.7715
HTP0454A	T21	MS3	Male	21.7	ENSG00000139370.12	SLC15A4	53.081
HTP0455B	Control	D21	Female	7.3	ENSG00000139370.12	SLC15A4	35.8718
HTP0456A	T21	MS2	Male	7.3	ENSG00000139370.12	SLC15A4	29.7245
HTP0457B	Control	D21	Female	7.3	ENSG00000139370.12	SLC15A4	34.8164
HTP0458A	T21	MS3	Male	20	ENSG00000139370.12	SLC15A4	63.4144
HTP0459A	T21	MS1	Male	13.7	ENSG00000139370.12	SLC15A4	63.0976
HTP0460A	T21	MS1	Male	20.3	ENSG00000139370.12	SLC15A4	48.7943
HTP0461A	T21	MS1	Female	12.5	ENSG00000139370.12	SLC15A4	35.3194
HTP0462A	T21	MS1	Male	38.6	ENSG00000139370.12	SLC15A4	45.648
HTP0463A	T21	MS1	Female	28.3	ENSG00000139370.12	SLC15A4	42.9932
HTP0464A	T21	MS3	Male	22.7	ENSG00000139370.12	SLC15A4	58.2188
HTP0465A	T21	MS3	Female	6.8	ENSG00000139370.12	SLC15A4	28.0767
HTP0466B	Control	D21	Female	10.9	ENSG00000139370.12	SLC15A4	29.6257
HTP0467A	T21	MS2	Female	32.5	ENSG00000139370.12	SLC15A4	53.0522
HTP0468A2	T21	MS2	Male	29.7	ENSG00000139370.12	SLC15A4	25.1331
HTP0469A	T21	MS2	Female	16.7	ENSG00000139370.12	SLC15A4	32.8113
HTP0471A	T21	MS1	Female	9	ENSG00000139370.12	SLC15A4	30.5416
HTP0473A	T21	MS1	Male	17.1	ENSG00000139370.12	SLC15A4	44.437
HTP0475A	T21	MS1	Female	22	ENSG00000139370.12	SLC15A4	33.0891
HTP0476A	T21	MS2	Female	11.1	ENSG00000139370.12	SLC15A4	41.028
HTP0477A	T21	MS1	Male	3.4	ENSG00000139370.12	SLC15A4	29.566
HTP0478A	T21	MS1	Female	40.3	ENSG00000139370.12	SLC15A4	52.2674
HTP0479A	T21	MS1	Male	3.7	ENSG00000139370.12	SLC15A4	36.0228
HTP0480A	T21	MS1	Female	21.9	ENSG00000139370.12	SLC15A4	52.7225
HTP0482A	T21	MS2	Male	19.3	ENSG00000139370.12	SLC15A4	48.9553
HTP0484A	T21	MS3	Male	5.6	ENSG00000139370.12	SLC15A4	36.0141
HTP0485A	T21	MS2	Female	5.7	ENSG00000139370.12	SLC15A4	22.442
HTP0487A	T21	MS2	Male	4.6	ENSG00000139370.12	SLC15A4	41.8746
HTP0488A	T21	MS1	Male	5.4	ENSG00000139370.12	SLC15A4	44.2317
HTP0491A	T21	MS1	Male	6.5	ENSG00000139370.12	SLC15A4	28.5205
HTP0492B	Control	D21	Male	4.8	ENSG00000139370.12	SLC15A4	28.7348
HTP0493B	Control	D21	Male	8.7	ENSG00000139370.12	SLC15A4	23.1228
HTP0494A	T21	MS2	Female	7.1	ENSG00000139370.12	SLC15A4	28.3467
HTP0495B	Control	D21	Female	4.5	ENSG00000139370.12	SLC15A4	31.945
HTP0497B	Control	D21	Male	54.4	ENSG00000139370.12	SLC15A4	47.3845
HTP0498B	Control	D21	Male	11.9	ENSG00000139370.12	SLC15A4	31.8059
HTP0501A	T21	MS3	Male	4	ENSG00000139370.12	SLC15A4	31.4853
HTP0502B	Control	D21	Male	27.1	ENSG00000139370.12	SLC15A4	36.4479
HTP0506B	Control	D21	Male	31.2	ENSG00000139370.12	SLC15A4	58.3582
HTP0507A	T21	MS3	Male	8.2	ENSG00000139370.12	SLC15A4	44
HTP0508B2	Control	D21	Male	29.9	ENSG00000139370.12	SLC15A4	46.6052
HTP0510A	T21	MS1	Female	23	ENSG00000139370.12	SLC15A4	44.0871
HTP0512A	T21	MS3	Male	30	ENSG00000139370.12	SLC15A4	46.0632
HTP0515A	T21	MS3	Male	13.1	ENSG00000139370.12	SLC15A4	38.8297
HTP0516A	T21	MS1	Male	39.1	ENSG00000139370.12	SLC15A4	50.3589
HTP0517A	T21	MS2	Male	2.7	ENSG00000139370.12	SLC15A4	28.6924
HTP0519A	T21	MS1	Male	2	ENSG00000139370.12	SLC15A4	31.468
HTP0523B	Control	D21	Female	23.3	ENSG00000139370.12	SLC15A4	34.4809
HTP0524B	Control	D21	Male	24.5	ENSG00000139370.12	SLC15A4	53.49
HTP0525A	T21	MS1	Female	34.2	ENSG00000139370.12	SLC15A4	45.1278
HTP0527B	Control	D21	Male	7.4	ENSG00000139370.12	SLC15A4	29.6314
HTP0530A	T21	MS3	Female	39.6	ENSG00000139370.12	SLC15A4	41.3246
HTP0531A	T21	MS3	Female	3.5	ENSG00000139370.12	SLC15A4	33.5087
HTP0534A	T21	MS1	Male	36.9	ENSG00000139370.12	SLC15A4	51.6483
HTP0535A	T21	MS3	Male	23.6	ENSG00000139370.12	SLC15A4	58.7329
HTP0537A	T21	MS2	Female	51.9	ENSG00000139370.12	SLC15A4	35.3922
HTP0538A	T21	MS3	Male	28.4	ENSG00000139370.12	SLC15A4	43.0868
HTP0539A	T21	MS2	Female	42.8	ENSG00000139370.12	SLC15A4	56.0161
HTP0540A	T21	MS1	Female	14.5	ENSG00000139370.12	SLC15A4	32.4334
HTP0541A	T21	MS2	Male	29.7	ENSG00000139370.12	SLC15A4	27.1492
HTP0542A	T21	MS2	Male	27.8	ENSG00000139370.12	SLC15A4	38.4771
HTP0543A	T21	MS2	Male	36.9	ENSG00000139370.12	SLC15A4	36.5809
HTP0544A	T21	MS2	Male	38.1	ENSG00000139370.12	SLC15A4	36.4971
HTP0545A	T21	MS1	Male	18.1	ENSG00000139370.12	SLC15A4	44.8387
HTP0546A	T21	MS2	Female	51.4	ENSG00000139370.12	SLC15A4	39.3684
HTP0547A	T21	MS2	Female	26	ENSG00000139370.12	SLC15A4	47.27
HTP0548A	T21	MS3	Female	46.2	ENSG00000139370.12	SLC15A4	63.3572
HTP0549A	T21	MS3	Female	20.6	ENSG00000139370.12	SLC15A4	52.057
HTP0550A	T21	MS1	Female	15.2	ENSG00000139370.12	SLC15A4	38.707
HTP0551B	Control	D21	Female	18	ENSG00000139370.12	SLC15A4	50.207
HTP0552A	T21	MS2	Male	17	ENSG00000139370.12	SLC15A4	32.904
HTP0553A	T21	MS2	Female	18.2	ENSG00000139370.12	SLC15A4	35.988
HTP0554A	T21	MS2	Male	23.1	ENSG00000139370.12	SLC15A4	36.2371
HTP0555B	Control	D21	Female	47.3	ENSG00000139370.12	SLC15A4	44.0677
HTP0556A	T21	MS2	Male	28.3	ENSG00000139370.12	SLC15A4	41.931
HTP0557B	Control	D21	Female	40.1	ENSG00000139370.12	SLC15A4	49.418
HTP0559B	Control	D21	Male	10.8	ENSG00000139370.12	SLC15A4	40.359
HTP0560A	T21	MS2	Male	50.1	ENSG00000139370.12	SLC15A4	44.1601
HTP0561A	T21	MS3	Male	13.7	ENSG00000139370.12	SLC15A4	38.0786
HTP0563A	T21	MS2	Female	8.7	ENSG00000139370.12	SLC15A4	22.4881
HTP0564A	T21	MS1	Male	14.2	ENSG00000139370.12	SLC15A4	45.3989
HTP0565A	T21	MS2	Male	22.5	ENSG00000139370.12	SLC15A4	33.8827
HTP0566A	T21	MS2	Male	13.7	ENSG00000139370.12	SLC15A4	27.235
HTP0567B	Control	D21	Female	23	ENSG00000139370.12	SLC15A4	42.0891
HTP0568A	T21	MS2	Male	28.3	ENSG00000139370.12	SLC15A4	35.7359
HTP0569A	T21	MS2	Male	22.9	ENSG00000139370.12	SLC15A4	30.9571
HTP0570A	T21	MS3	Male	38.8	ENSG00000139370.12	SLC15A4	44.4722
HTP0571A	T21	MS3	Male	13.1	ENSG00000139370.12	SLC15A4	57.0792
HTP0572A	T21	MS3	Male	24.4	ENSG00000139370.12	SLC15A4	46.6821
HTP0573B	Control	D21	Male	19.1	ENSG00000139370.12	SLC15A4	40.1434
HTP0574A	T21	MS3	Male	42.4	ENSG00000139370.12	SLC15A4	56.8465
HTP0575A	T21	MS2	Female	17.2	ENSG00000139370.12	SLC15A4	34.1613
HTP0576B	Control	D21	Female	11.2	ENSG00000139370.12	SLC15A4	27.8508
HTP0577A	T21	MS2	Female	28.4	ENSG00000139370.12	SLC15A4	42.0961
HTP0578A	T21	MS1	Male	25.7	ENSG00000139370.12	SLC15A4	46.2223
HTP0580A	T21	MS1	Female	31.8	ENSG00000139370.12	SLC15A4	54.0383
HTP0581A	T21	MS2	Male	30.6	ENSG00000139370.12	SLC15A4	40.7589
HTP0582B	Control	D21	Female	33.1	ENSG00000139370.12	SLC15A4	47.0455
HTP0583A	T21	MS1	Female	6.2	ENSG00000139370.12	SLC15A4	40.4248
HTP0584A	T21	MS2	Male	29.3	ENSG00000139370.12	SLC15A4	45.884
HTP0585A	T21	MS3	Female	16.5	ENSG00000139370.12	SLC15A4	54.1801
HTP0586A	T21	MS3	Male	31.9	ENSG00000139370.12	SLC15A4	39.7968
HTP0587A	T21	MS2	Male	4.3	ENSG00000139370.12	SLC15A4	29.7523
HTP0588A	T21	MS1	Female	19.2	ENSG00000139370.12	SLC15A4	48.9289
HTP0589A	T21	MS3	Female	19	ENSG00000139370.12	SLC15A4	29.7535
HTP0590A	T21	MS3	Male	16.8	ENSG00000139370.12	SLC15A4	43.5699
HTP0591A	T21	MS2	Male	31.9	ENSG00000139370.12	SLC15A4	43.4968
HTP0592A	T21	MS2	Female	14.5	ENSG00000139370.12	SLC15A4	46.0623
HTP0593A	T21	MS2	Male	11.7	ENSG00000139370.12	SLC15A4	32.5661
HTP0594A	T21	MS1	Male	30.1	ENSG00000139370.12	SLC15A4	53.5256
HTP0595B	Control	D21	Female	34.3	ENSG00000139370.12	SLC15A4	36.8264
HTP0596A	T21	MS2	Female	28.3	ENSG00000139370.12	SLC15A4	40.0492
HTP0597A	T21	MS2	Female	12.5	ENSG00000139370.12	SLC15A4	24.7668
HTP0598A	T21	MS3	Female	18	ENSG00000139370.12	SLC15A4	46.2458
HTP0599A	T21	MS3	Female	36.6	ENSG00000139370.12	SLC15A4	53.6255
HTP0600A	T21	MS3	Male	10.8	ENSG00000139370.12	SLC15A4	73.8303
HTP0602A	T21	MS3	Female	13.5	ENSG00000139370.12	SLC15A4	54.2878
HTP0603A	T21	MS1	Female	12.7	ENSG00000139370.12	SLC15A4	30.6662
HTP0604A	T21	MS3	Female	26.6	ENSG00000139370.12	SLC15A4	33.3617
HTP0605A	T21	MS3	Male	17.5	ENSG00000139370.12	SLC15A4	36.9355
HTP0607A	T21	MS2	Male	23.9	ENSG00000139370.12	SLC15A4	34.2881
HTP0608A	T21	MS1	Female	32.5	ENSG00000139370.12	SLC15A4	40.5047
HTP0609A	T21	MS1	Female	4	ENSG00000139370.12	SLC15A4	26.8956
HTP0610A	T21	MS3	Female	17	ENSG00000139370.12	SLC15A4	37.4779
HTP0611A	T21	MS1	Female	23.9	ENSG00000139370.12	SLC15A4	39.1444
HTP0612A	T21	MS1	Male	11.4	ENSG00000139370.12	SLC15A4	28.8187
HTP0613A	T21	MS3	Female	10.3	ENSG00000139370.12	SLC15A4	35.0947
HTP0615B	Control	D21	Male	9.2	ENSG00000139370.12	SLC15A4	27.369
HTP0616A	T21	MS3	Male	19	ENSG00000139370.12	SLC15A4	44.7396
HTP0617A	T21	MS3	Male	30.5	ENSG00000139370.12	SLC15A4	64.5083
HTP0618A	T21	MS3	Female	37	ENSG00000139370.12	SLC15A4	50.5865
HTP0619A	T21	MS3	Female	37	ENSG00000139370.12	SLC15A4	37.6713
HTP0620A	T21	MS3	Female	19.6	ENSG00000139370.12	SLC15A4	53.6082
HTP0621A	T21	MS2	Female	21.4	ENSG00000139370.12	SLC15A4	41.3201
HTP0622A	T21	MS2	Female	26	ENSG00000139370.12	SLC15A4	33.9557
HTP0623A	T21	MS2	Female	28.1	ENSG00000139370.12	SLC15A4	35.1938
HTP0624A	T21	MS2	Female	28.1	ENSG00000139370.12	SLC15A4	37.694
HTP0625A	T21	MS1	Male	40.1	ENSG00000139370.12	SLC15A4	49.486
HTP0626A	T21	MS2	Male	14.2	ENSG00000139370.12	SLC15A4	36.5739
HTP0627A	T21	MS3	Female	21.1	ENSG00000139370.12	SLC15A4	66.504
HTP0628B	Control	D21	Female	4.8	ENSG00000139370.12	SLC15A4	32.555
HTP0629A	T21	MS1	Female	7	ENSG00000139370.12	SLC15A4	34.1217
HTP0630A	T21	MS2	Male	39.9	ENSG00000139370.12	SLC15A4	40.7921
HTP0631A	T21	MS1	Female	33	ENSG00000139370.12	SLC15A4	51.8261
HTP0632A	T21	MS2	Female	26.4	ENSG00000139370.12	SLC15A4	41.1364
HTP0633A	T21	MS1	Male	33.1	ENSG00000139370.12	SLC15A4	48.0749
HTP0634A	T21	MS2	Male	20.4	ENSG00000139370.12	SLC15A4	35.8314
HTP0637A	T21	MS3	Female	20.1	ENSG00000139370.12	SLC15A4	46.6152
HTP0638A	T21	MS3	Female	32.7	ENSG00000139370.12	SLC15A4	68.1128
HTP0639A	T21	MS1	Male	27.3	ENSG00000139370.12	SLC15A4	46.2459
HTP0641A	T21	MS1	Male	46.6	ENSG00000139370.12	SLC15A4	58.2411
HTP0642A	T21	MS3	Female	25.2	ENSG00000139370.12	SLC15A4	57.964
HTP0643A	T21	MS3	Male	29.7	ENSG00000139370.12	SLC15A4	70.2266
HTP0644A	T21	MS3	Male	28.7	ENSG00000139370.12	SLC15A4	63.0952
HTP0645A	T21	MS1	Male	28.4	ENSG00000139370.12	SLC15A4	36.4623
HTP0646A	T21	MS3	Male	17.1	ENSG00000139370.12	SLC15A4	55.6081
HTP0647A	T21	MS1	Male	7	ENSG00000139370.12	SLC15A4	37.5655
HTP0648B	Control	D21	Male	11.9	ENSG00000139370.12	SLC15A4	28.0031
HTP0649B	Control	D21	Female	44.6	ENSG00000139370.12	SLC15A4	32.7635
HTP0650A	T21	MS1	Female	45.7	ENSG00000139370.12	SLC15A4	44.4783
HTP0651A	T21	MS3	Male	31.2	ENSG00000139370.12	SLC15A4	44.7573
HTP0652A	T21	MS1	Female	35.1	ENSG00000139370.12	SLC15A4	44.8331
HTP0653B	Control	D21	Male	13.9	ENSG00000139370.12	SLC15A4	35.8473
HTP0654A	T21	MS1	Female	26.9	ENSG00000139370.12	SLC15A4	56.8698
HTP0655B	Control	D21	Male	15.8	ENSG00000139370.12	SLC15A4	41.5744
HTP0657A	T21	MS3	Male	16.9	ENSG00000139370.12	SLC15A4	45.5053
HTP0658A	T21	MS1	Male	15.3	ENSG00000139370.12	SLC15A4	50.5072
HTP0659A	T21	MS1	Female	36.5	ENSG00000139370.12	SLC15A4	60.5007
HTP0660A	T21	MS1	Male	13	ENSG00000139370.12	SLC15A4	35.1905
HTP0661A	T21	MS1	Male	28.4	ENSG00000139370.12	SLC15A4	37.1099
HTP0662A	T21	MS1	Female	26.1	ENSG00000139370.12	SLC15A4	42.2252
HTP0663A	T21	MS3	Female	20.5	ENSG00000139370.12	SLC15A4	57.4816
HTP0664A	T21	MS2	Female	29.4	ENSG00000139370.12	SLC15A4	42.3558
HTP0665A	T21	MS1	Female	23.4	ENSG00000139370.12	SLC15A4	35.1934
HTP0666A	T21	MS3	Male	17.4	ENSG00000139370.12	SLC15A4	44.9233
HTP0667A	T21	MS2	Male	24.1	ENSG00000139370.12	SLC15A4	34.3677
HTP0668A	T21	MS1	Female	29.7	ENSG00000139370.12	SLC15A4	55.1377
HTP0669B	Control	D21	Female	14.6	ENSG00000139370.12	SLC15A4	50.6301
HTP0672A	T21	MS1	Male	17.2	ENSG00000139370.12	SLC15A4	32.2914
HTP0676A	T21	MS1	Female	19.3	ENSG00000139370.12	SLC15A4	37.1138
HTP0706A	T21	MS3	Female	22.8	ENSG00000139370.12	SLC15A4	55.311
HTP0708A	T21	MS1	Male	17	ENSG00000139370.12	SLC15A4	31.5389
HTP0204A	T21	MS2	Male	13.1	ENSG00000139370.12	SLC15A4	21.4083
HTP0206B	Control	D21	Male	15.8	ENSG00000139370.12	SLC15A4	32.1923
HTP0288B	Control	D21	Male	9.2	ENSG00000139370.12	SLC15A4	27.5711
HTP0302B	Control	D21	Female	41.6	ENSG00000139370.12	SLC15A4	46.7535
HTP0310A	T21	MS2	Male	10.8	ENSG00000139370.12	SLC15A4	39.1493
HTP0322B	Control	D21	Male	29	ENSG00000139370.12	SLC15A4	41.6554
HTP0326A	T21	MS2	Female	30.2	ENSG00000139370.12	SLC15A4	47.0304
HTP0328A	T21	MS2	Female	41.2	ENSG00000139370.12	SLC15A4	44.4554
HTP0332A	T21	MS2	Male	24.4	ENSG00000139370.12	SLC15A4	44.5302
HTP0338B	Control	D21	Male	27.5	ENSG00000139370.12	SLC15A4	23.1148
HTP0348A	T21	MS2	Female	17.2	ENSG00000139370.12	SLC15A4	50.5
HTP0351A	T21	MS2	Male	27	ENSG00000139370.12	SLC15A4	46.575
HTP0084A2	T21	MS2	Male	35	ENSG00000139370.12	SLC15A4	39.9149
HTP0085B2	Control	D21	Male	33.7	ENSG00000139370.12	SLC15A4	42.1435
HTP0001B2	Control	D21	Female	25.8	ENSG00000105281.12	SLC1A5	11.6611
HTP0005A3	T21	MS1	Male	36.5	ENSG00000105281.12	SLC1A5	16.1316
HTP0012A2	T21	MS1	Female	44	ENSG00000105281.12	SLC1A5	18.2692
HTP0015A4	T21	MS2	Male	31.2	ENSG00000105281.12	SLC1A5	40.8336
HTP0017A4	T21	MS3	Female	23.6	ENSG00000105281.12	SLC1A5	15.9628
HTP0018B3	Control	D21	Female	57	ENSG00000105281.12	SLC1A5	8.16016
HTP0019B2	Control	D21	Female	56.9	ENSG00000105281.12	SLC1A5	16.8151
HTP0022B2	Control	D21	Female	43.2	ENSG00000105281.12	SLC1A5	24.4625
HTP0023A2	T21	MS2	Female	36.2	ENSG00000105281.12	SLC1A5	14.4788
HTP0025A3	T21	MS2	Female	25.7	ENSG00000105281.12	SLC1A5	21.9204
HTP0026B2	Control	D21	Female	55.6	ENSG00000105281.12	SLC1A5	11.6772
HTP0034B3	Control	D21	Female	25.1	ENSG00000105281.12	SLC1A5	16.9399
HTP0035B3	Control	D21	Female	28.6	ENSG00000105281.12	SLC1A5	6.06304
HTP0036A2	T21	MS1	Female	32.1	ENSG00000105281.12	SLC1A5	18.9967
HTP0040B3	Control	D21	Female	28.9	ENSG00000105281.12	SLC1A5	11.7316
HTP0042B2	Control	D21	Male	36.2	ENSG00000105281.12	SLC1A5	12.1533
HTP0043B2	Control	D21	Male	38.2	ENSG00000105281.12	SLC1A5	10.8428
HTP0044B2	Control	D21	Male	35.8	ENSG00000105281.12	SLC1A5	13.6255
HTP0047B2	Control	D21	Male	38.7	ENSG00000105281.12	SLC1A5	10.3487
HTP0048B2	Control	D21	Female	39.4	ENSG00000105281.12	SLC1A5	15.6626
HTP0050A3	T21	MS3	Female	22.8	ENSG00000105281.12	SLC1A5	33.9477
HTP0052A2	T21	MS1	Female	29.9	ENSG00000105281.12	SLC1A5	20.2374
HTP0053A2	T21	MS1	Female	26.3	ENSG00000105281.12	SLC1A5	13.1647
HTP0054A2	T21	MS3	Male	21.7	ENSG00000105281.12	SLC1A5	59.2257
HTP0055B2	Control	D21	Male	37	ENSG00000105281.12	SLC1A5	19.3161
HTP0057B2	Control	D21	Female	34.8	ENSG00000105281.12	SLC1A5	12.7553
HTP0058B2	Control	D21	Male	33.8	ENSG00000105281.12	SLC1A5	12.2004
HTP0059B2	Control	D21	Male	24.7	ENSG00000105281.12	SLC1A5	11.024
HTP0061B2	Control	D21	Female	22.2	ENSG00000105281.12	SLC1A5	15.891
HTP0062B2	Control	D21	Female	20.5	ENSG00000105281.12	SLC1A5	11.7064
HTP0066A2	T21	MS1	Male	14.7	ENSG00000105281.12	SLC1A5	15.6438
HTP0067B2	Control	D21	Male	20.5	ENSG00000105281.12	SLC1A5	12.7108
HTP0070A3	T21	MS3	Male	24.9	ENSG00000105281.12	SLC1A5	21.6631
HTP0073A2	T21	MS3	Male	54.7	ENSG00000105281.12	SLC1A5	26.5723
HTP0077B2	Control	D21	Male	43.3	ENSG00000105281.12	SLC1A5	17.3273
HTP0078B2	Control	D21	Male	27.7	ENSG00000105281.12	SLC1A5	9.91463
HTP0079B2	Control	D21	Male	28.4	ENSG00000105281.12	SLC1A5	9.87736
HTP0080A2	T21	MS1	Female	34.8	ENSG00000105281.12	SLC1A5	12.7096
HTP0087B2	Control	D21	Male	55.4	ENSG00000105281.12	SLC1A5	9.24512
HTP0090B2	Control	D21	Male	24.8	ENSG00000105281.12	SLC1A5	23.0856
HTP0092B2	Control	D21	Female	25.2	ENSG00000105281.12	SLC1A5	8.26527
HTP0095B2	Control	D21	Female	37.7	ENSG00000105281.12	SLC1A5	11.7544
HTP0096B2	Control	D21	Male	25.6	ENSG00000105281.12	SLC1A5	15.6985
HTP0098B2	Control	D21	Female	54.9	ENSG00000105281.12	SLC1A5	9.89814
HTP0100B2	Control	D21	Female	33.5	ENSG00000105281.12	SLC1A5	9.445
HTP0101A2	T21	MS3	Female	31.3	ENSG00000105281.12	SLC1A5	11.7648
HTP0103A2	T21	MS1	Female	1.6	ENSG00000105281.12	SLC1A5	10.6874
HTP0104B2	Control	D21	Female	36.6	ENSG00000105281.12	SLC1A5	7.58283
HTP0105B3	Control	D21	Female	30	ENSG00000105281.12	SLC1A5	9.5773
HTP0107A3	T21	MS2	Female	33.7	ENSG00000105281.12	SLC1A5	27.7027
HTP0109A3	T21	MS1	Female	49	ENSG00000105281.12	SLC1A5	12.3082
HTP0111B2	Control	D21	Female	44.5	ENSG00000105281.12	SLC1A5	19.6985
HTP0112A3	T21	MS3	Female	36	ENSG00000105281.12	SLC1A5	13.9089
HTP0116A2	T21	MS1	Male	10.9	ENSG00000105281.12	SLC1A5	15.1833
HTP0118B	Control	D21	Male	44.3	ENSG00000105281.12	SLC1A5	13.9136
HTP0119A	T21	MS1	Female	50.9	ENSG00000105281.12	SLC1A5	15.5835
HTP0126B2	Control	D21	Female	48	ENSG00000105281.12	SLC1A5	27.5538
HTP0127B2	Control	D21	Female	8.2	ENSG00000105281.12	SLC1A5	11.9605
HTP0146B	Control	D21	Male	47.4	ENSG00000105281.12	SLC1A5	10.4271
HTP0147B	Control	D21	Female	38.6	ENSG00000105281.12	SLC1A5	11.1611
HTP0148B2	Control	D21	Male	41.7	ENSG00000105281.12	SLC1A5	20.9857
HTP0149B	Control	D21	Female	53.2	ENSG00000105281.12	SLC1A5	12.2759
HTP0151A	T21	MS3	Male	27.4	ENSG00000105281.12	SLC1A5	20.2021
HTP0198A3	T21	MS2	Male	36.3	ENSG00000105281.12	SLC1A5	34.488
HTP0202B	Control	D21	Male	61.3	ENSG00000105281.12	SLC1A5	12.1275
HTP0205B	Control	D21	Female	42.6	ENSG00000105281.12	SLC1A5	16.6105
HTP0207A4	T21	MS1	Female	25.2	ENSG00000105281.12	SLC1A5	14.9595
HTP0211A3	T21	MS2	Male	29.7	ENSG00000105281.12	SLC1A5	19.4632
HTP0213A3	T21	MS2	Male	46.3	ENSG00000105281.12	SLC1A5	41.6956
HTP0214B2	Control	D21	Female	21.6	ENSG00000105281.12	SLC1A5	10.73
HTP0216B2	Control	D21	Female	17.2	ENSG00000105281.12	SLC1A5	10.519
HTP0219A2	T21	MS2	Female	19.5	ENSG00000105281.12	SLC1A5	21.7027
HTP0226A3	T21	MS1	Male	52.4	ENSG00000105281.12	SLC1A5	10.6938
HTP0230A2	T21	MS3	Female	39.6	ENSG00000105281.12	SLC1A5	24.2509
HTP0236A2	T21	MS1	Male	11.3	ENSG00000105281.12	SLC1A5	12.4285
HTP0238A3	T21	MS2	Male	41.5	ENSG00000105281.12	SLC1A5	26.1488
HTP0241A2	T21	MS3	Female	17.9	ENSG00000105281.12	SLC1A5	14.2665
HTP0242B3	Control	D21	Female	20.3	ENSG00000105281.12	SLC1A5	9.81
HTP0243A3	T21	MS3	Female	15.1	ENSG00000105281.12	SLC1A5	25.7127
HTP0247A2	T21	MS3	Male	22.5	ENSG00000105281.12	SLC1A5	18.0523
HTP0249A2	T21	MS2	Female	34	ENSG00000105281.12	SLC1A5	17.729
HTP0251A2	T21	MS3	Female	34.3	ENSG00000105281.12	SLC1A5	12.9041
HTP0254A2	T21	MS2	Male	33.8	ENSG00000105281.12	SLC1A5	36.0324
HTP0259A2	T21	MS3	Female	32.6	ENSG00000105281.12	SLC1A5	9.38111
HTP0261A2	T21	MS1	Male	22.9	ENSG00000105281.12	SLC1A5	18.4177
HTP0262A2	T21	MS3	Female	14.3	ENSG00000105281.12	SLC1A5	14.0535
HTP0263A2	T21	MS2	Female	12.4	ENSG00000105281.12	SLC1A5	17.123
HTP0277A3	T21	MS1	Female	37.2	ENSG00000105281.12	SLC1A5	10.4608
HTP0289B	Control	D21	Male	7.1	ENSG00000105281.12	SLC1A5	9.86995
HTP0290B	Control	D21	Female	43.3	ENSG00000105281.12	SLC1A5	9.77821
HTP0293A	T21	MS3	Male	6.2	ENSG00000105281.12	SLC1A5	13.9477
HTP0294B	Control	D21	Male	4.2	ENSG00000105281.12	SLC1A5	12.1521
HTP0295A	T21	MS3	Male	51.2	ENSG00000105281.12	SLC1A5	16.0793
HTP0296A	T21	MS3	Male	55.1	ENSG00000105281.12	SLC1A5	18.9855
HTP0298A	T21	MS1	Female	25.8	ENSG00000105281.12	SLC1A5	16.9412
HTP0300A	T21	MS1	Female	30.8	ENSG00000105281.12	SLC1A5	38.1553
HTP0301A3	T21	MS2	Female	24	ENSG00000105281.12	SLC1A5	13.5285
HTP0306A	T21	MS3	Male	23.2	ENSG00000105281.12	SLC1A5	13.8327
HTP0312A2	T21	MS1	Female	35.7	ENSG00000105281.12	SLC1A5	10.8954
HTP0316B	Control	D21	Female	29.6	ENSG00000105281.12	SLC1A5	10.1778
HTP0318A3	T21	MS1	Male	30.5	ENSG00000105281.12	SLC1A5	14.4807
HTP0320A2	T21	MS3	Female	33.7	ENSG00000105281.12	SLC1A5	13.5915
HTP0321A	T21	MS3	Female	14	ENSG00000105281.12	SLC1A5	56.9249
HTP0323A	T21	MS3	Male	3.8	ENSG00000105281.12	SLC1A5	15.1999
HTP0324A2	T21	MS1	Male	22	ENSG00000105281.12	SLC1A5	11.6042
HTP0325A	T21	MS3	Male	13.4	ENSG00000105281.12	SLC1A5	15.0587
HTP0327A	T21	MS1	Male	6.5	ENSG00000105281.12	SLC1A5	12.518
HTP0329A2	T21	MS3	Female	19.5	ENSG00000105281.12	SLC1A5	13.9413
HTP0330A	T21	MS1	Male	6.1	ENSG00000105281.12	SLC1A5	13.4508
HTP0331A	T21	MS3	Male	23.1	ENSG00000105281.12	SLC1A5	19.5403
HTP0333A2	T21	MS3	Female	30.3	ENSG00000105281.12	SLC1A5	20.8726
HTP0334A2	T21	MS1	Male	44.1	ENSG00000105281.12	SLC1A5	23.8655
HTP0335A2	T21	MS2	Female	57.6	ENSG00000105281.12	SLC1A5	22.2145
HTP0336A	T21	MS1	Female	8.7	ENSG00000105281.12	SLC1A5	15.1826
HTP0337A	T21	MS3	Male	22.2	ENSG00000105281.12	SLC1A5	17.9653
HTP0339A	T21	MS1	Male	16.1	ENSG00000105281.12	SLC1A5	11.0624
HTP0340A	T21	MS3	Female	18.6	ENSG00000105281.12	SLC1A5	24.5484
HTP0341A	T21	MS1	Male	2.6	ENSG00000105281.12	SLC1A5	12.7331
HTP0342A	T21	MS1	Female	13.6	ENSG00000105281.12	SLC1A5	20.6239
HTP0343B	Control	D21	Male	46.2	ENSG00000105281.12	SLC1A5	12.5741
HTP0345A	T21	MS3	Female	52.7	ENSG00000105281.12	SLC1A5	11.8244
HTP0346B	Control	D21	Female	37.1	ENSG00000105281.12	SLC1A5	15.285
HTP0347B	Control	D21	Female	14	ENSG00000105281.12	SLC1A5	10.9399
HTP0349B	Control	D21	Female	10	ENSG00000105281.12	SLC1A5	7.95011
HTP0352B	Control	D21	Male	43.2	ENSG00000105281.12	SLC1A5	8.21472
HTP0354A	T21	MS1	Male	6	ENSG00000105281.12	SLC1A5	10.4961
HTP0355B	Control	D21	Male	12.3	ENSG00000105281.12	SLC1A5	9.01382
HTP0357A	T21	MS1	Male	3.8	ENSG00000105281.12	SLC1A5	10.844
HTP0361B2	Control	D21	Male	11.5	ENSG00000105281.12	SLC1A5	11.4615
HTP0364A	T21	MS3	Male	13.7	ENSG00000105281.12	SLC1A5	17.5882
HTP0367A	T21	MS1	Male	13.6	ENSG00000105281.12	SLC1A5	27.914
HTP0368A	T21	MS1	Male	15.2	ENSG00000105281.12	SLC1A5	21.025
HTP0370A	T21	MS1	Male	20.2	ENSG00000105281.12	SLC1A5	11.1233
HTP0373A	T21	MS1	Male	56.7	ENSG00000105281.12	SLC1A5	20.9366
HTP0374A	T21	MS2	Male	25.5	ENSG00000105281.12	SLC1A5	21.1279
HTP0375A	T21	MS1	Female	10.9	ENSG00000105281.12	SLC1A5	9.91574
HTP0376B	Control	D21	Female	24	ENSG00000105281.12	SLC1A5	13.6247
HTP0378A	T21	MS3	Female	31.4	ENSG00000105281.12	SLC1A5	20.6229
HTP0379A	T21	MS1	Female	35.4	ENSG00000105281.12	SLC1A5	15.2915
HTP0380A	T21	MS2	Male	25.8	ENSG00000105281.12	SLC1A5	22.6905
HTP0381A	T21	MS2	Male	25.4	ENSG00000105281.12	SLC1A5	16.1929
HTP0382A	T21	MS3	Male	39.5	ENSG00000105281.12	SLC1A5	14.8515
HTP0384A	T21	MS3	Female	27.8	ENSG00000105281.12	SLC1A5	19.6859
HTP0385A	T21	MS3	Male	25.6	ENSG00000105281.12	SLC1A5	26.3623
HTP0386A	T21	MS2	Male	6.8	ENSG00000105281.12	SLC1A5	13.2477
HTP0387A	T21	MS1	Female	33.3	ENSG00000105281.12	SLC1A5	14.3945
HTP0388A	T21	MS1	Female	37.5	ENSG00000105281.12	SLC1A5	18.7088
HTP0389A	T21	MS1	Female	20.1	ENSG00000105281.12	SLC1A5	14.4155
HTP0390A	T21	MS3	Female	15.5	ENSG00000105281.12	SLC1A5	16.8803
HTP0391A	T21	MS1	Male	26.8	ENSG00000105281.12	SLC1A5	19.6204
HTP0392A	T21	MS3	Male	32.4	ENSG00000105281.12	SLC1A5	22.0381
HTP0393A	T21	MS2	Female	39.8	ENSG00000105281.12	SLC1A5	14.7627
HTP0394A	T21	MS2	Female	23.6	ENSG00000105281.12	SLC1A5	13.4373
HTP0395A	T21	MS2	Male	35.2	ENSG00000105281.12	SLC1A5	40.523
HTP0396A	T21	MS3	Male	15.9	ENSG00000105281.12	SLC1A5	16.634
HTP0397A	T21	MS1	Male	38.7	ENSG00000105281.12	SLC1A5	12.6994
HTP0398A	T21	MS2	Female	17.5	ENSG00000105281.12	SLC1A5	15.9812
HTP0399A2	T21	MS3	Male	33.1	ENSG00000105281.12	SLC1A5	23.1068
HTP0400A	T21	MS1	Male	14.9	ENSG00000105281.12	SLC1A5	18.6758
HTP0401A	T21	MS3	Female	34.6	ENSG00000105281.12	SLC1A5	14.0163
HTP0402A	T21	MS1	Male	35.9	ENSG00000105281.12	SLC1A5	18.5908
HTP0403A	T21	MS3	Male	13.4	ENSG00000105281.12	SLC1A5	22.4471
HTP0404A	T21	MS3	Female	12.5	ENSG00000105281.12	SLC1A5	22.5905
HTP0405A	T21	MS3	Male	26.1	ENSG00000105281.12	SLC1A5	11.9686
HTP0406A	T21	MS2	Female	9.2	ENSG00000105281.12	SLC1A5	17.3133
HTP0407A	T21	MS3	Male	43.5	ENSG00000105281.12	SLC1A5	14.3981
HTP0408A	T21	MS1	Male	40.6	ENSG00000105281.12	SLC1A5	16.0066
HTP0409A	T21	MS2	Female	21.2	ENSG00000105281.12	SLC1A5	17.4027
HTP0410A	T21	MS2	Male	24	ENSG00000105281.12	SLC1A5	23.7383
HTP0411A	T21	MS3	Female	18.7	ENSG00000105281.12	SLC1A5	11.6336
HTP0412A	T21	MS3	Male	20.7	ENSG00000105281.12	SLC1A5	14.2604
HTP0413A	T21	MS2	Female	22.5	ENSG00000105281.12	SLC1A5	27.0911
HTP0414A	T21	MS3	Female	21.8	ENSG00000105281.12	SLC1A5	14.0983
HTP0415A	T21	MS3	Female	8.3	ENSG00000105281.12	SLC1A5	26.2018
HTP0418A	T21	MS1	Male	3.8	ENSG00000105281.12	SLC1A5	10.0908
HTP0419A	T21	MS1	Male	20.8	ENSG00000105281.12	SLC1A5	12.4632
HTP0420A	T21	MS1	Male	6.4	ENSG00000105281.12	SLC1A5	15.2586
HTP0421A	T21	MS3	Male	13.7	ENSG00000105281.12	SLC1A5	21.7665
HTP0423A	T21	MS2	Male	23.9	ENSG00000105281.12	SLC1A5	21.3293
HTP0424A	T21	MS2	Female	4	ENSG00000105281.12	SLC1A5	20.379
HTP0425A	T21	MS2	Male	19.1	ENSG00000105281.12	SLC1A5	24.5355
HTP0426A	T21	MS3	Male	17.5	ENSG00000105281.12	SLC1A5	20.9314
HTP0428A	T21	MS2	Male	27.5	ENSG00000105281.12	SLC1A5	14.2373
HTP0429B	Control	D21	Female	11.5	ENSG00000105281.12	SLC1A5	11.4578
HTP0430A	T21	MS2	Male	13.9	ENSG00000105281.12	SLC1A5	16.4227
HTP0431A2	T21	MS2	Female	20.9	ENSG00000105281.12	SLC1A5	20.4967
HTP0434A	T21	MS3	Female	25.9	ENSG00000105281.12	SLC1A5	17.0997
HTP0435A2	T21	MS1	Male	36.2	ENSG00000105281.12	SLC1A5	36.5397
HTP0436A	T21	MS3	Female	32.8	ENSG00000105281.12	SLC1A5	14.8524
HTP0437A	T21	MS2	Male	24.9	ENSG00000105281.12	SLC1A5	14.1091
HTP0438A	T21	MS1	Female	19.9	ENSG00000105281.12	SLC1A5	11.0645
HTP0439A2	T21	MS3	Male	40.8	ENSG00000105281.12	SLC1A5	12.2453
HTP0440A	T21	MS2	Male	20.9	ENSG00000105281.12	SLC1A5	13.755
HTP0442A2	T21	MS1	Female	9.5	ENSG00000105281.12	SLC1A5	15.9074
HTP0443A2	T21	MS3	Male	17.9	ENSG00000105281.12	SLC1A5	15.0024
HTP0444B2	Control	D21	Female	9.9	ENSG00000105281.12	SLC1A5	13.1888
HTP0445A	T21	MS2	Female	38.8	ENSG00000105281.12	SLC1A5	18.0195
HTP0446A	T21	MS1	Female	31.7	ENSG00000105281.12	SLC1A5	20.5145
HTP0447B2	Control	D21	Female	16.5	ENSG00000105281.12	SLC1A5	12.2055
HTP0448A	T21	MS2	Male	21.5	ENSG00000105281.12	SLC1A5	13.7431
HTP0449A	T21	MS2	Male	20.8	ENSG00000105281.12	SLC1A5	24.5611
HTP0450A	T21	MS1	Male	15.4	ENSG00000105281.12	SLC1A5	8.83562
HTP0451A	T21	MS1	Male	32.5	ENSG00000105281.12	SLC1A5	8.68107
HTP0452A	T21	MS2	Female	16.6	ENSG00000105281.12	SLC1A5	16.9111
HTP0454A	T21	MS3	Male	21.7	ENSG00000105281.12	SLC1A5	16.7637
HTP0455B	Control	D21	Female	7.3	ENSG00000105281.12	SLC1A5	11.1818
HTP0456A	T21	MS2	Male	7.3	ENSG00000105281.12	SLC1A5	22.0117
HTP0457B	Control	D21	Female	7.3	ENSG00000105281.12	SLC1A5	11.7359
HTP0458A	T21	MS3	Male	20	ENSG00000105281.12	SLC1A5	12.9123
HTP0459A	T21	MS1	Male	13.7	ENSG00000105281.12	SLC1A5	17.7009
HTP0460A	T21	MS1	Male	20.3	ENSG00000105281.12	SLC1A5	14.6393
HTP0461A	T21	MS1	Female	12.5	ENSG00000105281.12	SLC1A5	16.2262
HTP0462A	T21	MS1	Male	38.6	ENSG00000105281.12	SLC1A5	11.8667
HTP0463A	T21	MS1	Female	28.3	ENSG00000105281.12	SLC1A5	15.8165
HTP0464A	T21	MS3	Male	22.7	ENSG00000105281.12	SLC1A5	19.1262
HTP0465A	T21	MS3	Female	6.8	ENSG00000105281.12	SLC1A5	8.93987
HTP0466B	Control	D21	Female	10.9	ENSG00000105281.12	SLC1A5	12.9214
HTP0467A	T21	MS2	Female	32.5	ENSG00000105281.12	SLC1A5	55.4508
HTP0468A2	T21	MS2	Male	29.7	ENSG00000105281.12	SLC1A5	31.5695
HTP0469A	T21	MS2	Female	16.7	ENSG00000105281.12	SLC1A5	17.0635
HTP0471A	T21	MS1	Female	9	ENSG00000105281.12	SLC1A5	13.8139
HTP0473A	T21	MS1	Male	17.1	ENSG00000105281.12	SLC1A5	11.1284
HTP0475A	T21	MS1	Female	22	ENSG00000105281.12	SLC1A5	10.079
HTP0476A	T21	MS2	Female	11.1	ENSG00000105281.12	SLC1A5	14.4253
HTP0477A	T21	MS1	Male	3.4	ENSG00000105281.12	SLC1A5	11.9231
HTP0478A	T21	MS1	Female	40.3	ENSG00000105281.12	SLC1A5	14.453
HTP0479A	T21	MS1	Male	3.7	ENSG00000105281.12	SLC1A5	12.2062
HTP0480A	T21	MS1	Female	21.9	ENSG00000105281.12	SLC1A5	10.8745
HTP0482A	T21	MS2	Male	19.3	ENSG00000105281.12	SLC1A5	19.7067
HTP0484A	T21	MS3	Male	5.6	ENSG00000105281.12	SLC1A5	16.8424
HTP0485A	T21	MS2	Female	5.7	ENSG00000105281.12	SLC1A5	29.71
HTP0487A	T21	MS2	Male	4.6	ENSG00000105281.12	SLC1A5	16.8577
HTP0488A	T21	MS1	Male	5.4	ENSG00000105281.12	SLC1A5	11.9497
HTP0491A	T21	MS1	Male	6.5	ENSG00000105281.12	SLC1A5	15.692
HTP0492B	Control	D21	Male	4.8	ENSG00000105281.12	SLC1A5	13.0084
HTP0493B	Control	D21	Male	8.7	ENSG00000105281.12	SLC1A5	8.8236
HTP0494A	T21	MS2	Female	7.1	ENSG00000105281.12	SLC1A5	13.7719
HTP0495B	Control	D21	Female	4.5	ENSG00000105281.12	SLC1A5	11.4312
HTP0497B	Control	D21	Male	54.4	ENSG00000105281.12	SLC1A5	10.3411
HTP0498B	Control	D21	Male	11.9	ENSG00000105281.12	SLC1A5	9.14996
HTP0501A	T21	MS3	Male	4	ENSG00000105281.12	SLC1A5	10.075
HTP0502B	Control	D21	Male	27.1	ENSG00000105281.12	SLC1A5	9.76069
HTP0506B	Control	D21	Male	31.2	ENSG00000105281.12	SLC1A5	15.0676
HTP0507A	T21	MS3	Male	8.2	ENSG00000105281.12	SLC1A5	22.302
HTP0508B2	Control	D21	Male	29.9	ENSG00000105281.12	SLC1A5	13.7334
HTP0510A	T21	MS1	Female	23	ENSG00000105281.12	SLC1A5	12.8877
HTP0512A	T21	MS3	Male	30	ENSG00000105281.12	SLC1A5	14.8266
HTP0515A	T21	MS3	Male	13.1	ENSG00000105281.12	SLC1A5	19.2624
HTP0516A	T21	MS1	Male	39.1	ENSG00000105281.12	SLC1A5	12.3323
HTP0517A	T21	MS2	Male	2.7	ENSG00000105281.12	SLC1A5	19.515
HTP0519A	T21	MS1	Male	2	ENSG00000105281.12	SLC1A5	20.4871
HTP0523B	Control	D21	Female	23.3	ENSG00000105281.12	SLC1A5	15.8585
HTP0524B	Control	D21	Male	24.5	ENSG00000105281.12	SLC1A5	13.8728
HTP0525A	T21	MS1	Female	34.2	ENSG00000105281.12	SLC1A5	14.6462
HTP0527B	Control	D21	Male	7.4	ENSG00000105281.12	SLC1A5	13.3807
HTP0530A	T21	MS3	Female	39.6	ENSG00000105281.12	SLC1A5	15.7962
HTP0531A	T21	MS3	Female	3.5	ENSG00000105281.12	SLC1A5	9.61235
HTP0534A	T21	MS1	Male	36.9	ENSG00000105281.12	SLC1A5	12.6665
HTP0535A	T21	MS3	Male	23.6	ENSG00000105281.12	SLC1A5	13.4819
HTP0537A	T21	MS2	Female	51.9	ENSG00000105281.12	SLC1A5	26.4367
HTP0538A	T21	MS3	Male	28.4	ENSG00000105281.12	SLC1A5	18.6028
HTP0539A	T21	MS2	Female	42.8	ENSG00000105281.12	SLC1A5	20.8061
HTP0540A	T21	MS1	Female	14.5	ENSG00000105281.12	SLC1A5	18.9272
HTP0541A	T21	MS2	Male	29.7	ENSG00000105281.12	SLC1A5	35.789
HTP0542A	T21	MS2	Male	27.8	ENSG00000105281.12	SLC1A5	30.3169
HTP0543A	T21	MS2	Male	36.9	ENSG00000105281.12	SLC1A5	22.6109
HTP0544A	T21	MS2	Male	38.1	ENSG00000105281.12	SLC1A5	31.6554
HTP0545A	T21	MS1	Male	18.1	ENSG00000105281.12	SLC1A5	25.0349
HTP0546A	T21	MS2	Female	51.4	ENSG00000105281.12	SLC1A5	15.9703
HTP0547A	T21	MS2	Female	26	ENSG00000105281.12	SLC1A5	16.0441
HTP0548A	T21	MS3	Female	46.2	ENSG00000105281.12	SLC1A5	20.2805
HTP0549A	T21	MS3	Female	20.6	ENSG00000105281.12	SLC1A5	23.1045
HTP0550A	T21	MS1	Female	15.2	ENSG00000105281.12	SLC1A5	15.3453
HTP0551B	Control	D21	Female	18	ENSG00000105281.12	SLC1A5	11.0907
HTP0552A	T21	MS2	Male	17	ENSG00000105281.12	SLC1A5	29.3364
HTP0553A	T21	MS2	Female	18.2	ENSG00000105281.12	SLC1A5	17.598
HTP0554A	T21	MS2	Male	23.1	ENSG00000105281.12	SLC1A5	23.1866
HTP0555B	Control	D21	Female	47.3	ENSG00000105281.12	SLC1A5	11.1564
HTP0556A	T21	MS2	Male	28.3	ENSG00000105281.12	SLC1A5	14.7943
HTP0557B	Control	D21	Female	40.1	ENSG00000105281.12	SLC1A5	16.1843
HTP0559B	Control	D21	Male	10.8	ENSG00000105281.12	SLC1A5	11.2496
HTP0560A	T21	MS2	Male	50.1	ENSG00000105281.12	SLC1A5	16.3944
HTP0561A	T21	MS3	Male	13.7	ENSG00000105281.12	SLC1A5	15.9656
HTP0563A	T21	MS2	Female	8.7	ENSG00000105281.12	SLC1A5	16.7986
HTP0564A	T21	MS1	Male	14.2	ENSG00000105281.12	SLC1A5	15.9809
HTP0565A	T21	MS2	Male	22.5	ENSG00000105281.12	SLC1A5	18.5285
HTP0566A	T21	MS2	Male	13.7	ENSG00000105281.12	SLC1A5	18.7797
HTP0567B	Control	D21	Female	23	ENSG00000105281.12	SLC1A5	10.7398
HTP0568A	T21	MS2	Male	28.3	ENSG00000105281.12	SLC1A5	23.319
HTP0569A	T21	MS2	Male	22.9	ENSG00000105281.12	SLC1A5	20.7215
HTP0570A	T21	MS3	Male	38.8	ENSG00000105281.12	SLC1A5	22.463
HTP0571A	T21	MS3	Male	13.1	ENSG00000105281.12	SLC1A5	15.5783
HTP0572A	T21	MS3	Male	24.4	ENSG00000105281.12	SLC1A5	21.7773
HTP0573B	Control	D21	Male	19.1	ENSG00000105281.12	SLC1A5	7.96334
HTP0574A	T21	MS3	Male	42.4	ENSG00000105281.12	SLC1A5	36.1233
HTP0575A	T21	MS2	Female	17.2	ENSG00000105281.12	SLC1A5	25.1376
HTP0576B	Control	D21	Female	11.2	ENSG00000105281.12	SLC1A5	11.4767
HTP0577A	T21	MS2	Female	28.4	ENSG00000105281.12	SLC1A5	19.5838
HTP0578A	T21	MS1	Male	25.7	ENSG00000105281.12	SLC1A5	18.8496
HTP0580A	T21	MS1	Female	31.8	ENSG00000105281.12	SLC1A5	10.9002
HTP0581A	T21	MS2	Male	30.6	ENSG00000105281.12	SLC1A5	20.5994
HTP0582B	Control	D21	Female	33.1	ENSG00000105281.12	SLC1A5	15.6094
HTP0583A	T21	MS1	Female	6.2	ENSG00000105281.12	SLC1A5	11.4514
HTP0584A	T21	MS2	Male	29.3	ENSG00000105281.12	SLC1A5	27.7446
HTP0585A	T21	MS3	Female	16.5	ENSG00000105281.12	SLC1A5	12.1832
HTP0586A	T21	MS3	Male	31.9	ENSG00000105281.12	SLC1A5	71.1101
HTP0587A	T21	MS2	Male	4.3	ENSG00000105281.12	SLC1A5	16.0146
HTP0588A	T21	MS1	Female	19.2	ENSG00000105281.12	SLC1A5	10.4764
HTP0589A	T21	MS3	Female	19	ENSG00000105281.12	SLC1A5	19.9943
HTP0590A	T21	MS3	Male	16.8	ENSG00000105281.12	SLC1A5	13.2601
HTP0591A	T21	MS2	Male	31.9	ENSG00000105281.12	SLC1A5	26.0697
HTP0592A	T21	MS2	Female	14.5	ENSG00000105281.12	SLC1A5	14.9334
HTP0593A	T21	MS2	Male	11.7	ENSG00000105281.12	SLC1A5	17.2396
HTP0594A	T21	MS1	Male	30.1	ENSG00000105281.12	SLC1A5	23.1654
HTP0595B	Control	D21	Female	34.3	ENSG00000105281.12	SLC1A5	12.7113
HTP0596A	T21	MS2	Female	28.3	ENSG00000105281.12	SLC1A5	10.9549
HTP0597A	T21	MS2	Female	12.5	ENSG00000105281.12	SLC1A5	16.5977
HTP0598A	T21	MS3	Female	18	ENSG00000105281.12	SLC1A5	22.2393
HTP0599A	T21	MS3	Female	36.6	ENSG00000105281.12	SLC1A5	20.7164
HTP0600A	T21	MS3	Male	10.8	ENSG00000105281.12	SLC1A5	6.57236
HTP0602A	T21	MS3	Female	13.5	ENSG00000105281.12	SLC1A5	25.8973
HTP0603A	T21	MS1	Female	12.7	ENSG00000105281.12	SLC1A5	17.8486
HTP0604A	T21	MS3	Female	26.6	ENSG00000105281.12	SLC1A5	27.9834
HTP0605A	T21	MS3	Male	17.5	ENSG00000105281.12	SLC1A5	8.91548
HTP0607A	T21	MS2	Male	23.9	ENSG00000105281.12	SLC1A5	30.8803
HTP0608A	T21	MS1	Female	32.5	ENSG00000105281.12	SLC1A5	27.4237
HTP0609A	T21	MS1	Female	4	ENSG00000105281.12	SLC1A5	18.6959
HTP0610A	T21	MS3	Female	17	ENSG00000105281.12	SLC1A5	16.6575
HTP0611A	T21	MS1	Female	23.9	ENSG00000105281.12	SLC1A5	15.1523
HTP0612A	T21	MS1	Male	11.4	ENSG00000105281.12	SLC1A5	8.37221
HTP0613A	T21	MS3	Female	10.3	ENSG00000105281.12	SLC1A5	12.788
HTP0615B	Control	D21	Male	9.2	ENSG00000105281.12	SLC1A5	13.6243
HTP0616A	T21	MS3	Male	19	ENSG00000105281.12	SLC1A5	13.073
HTP0617A	T21	MS3	Male	30.5	ENSG00000105281.12	SLC1A5	15.0517
HTP0618A	T21	MS3	Female	37	ENSG00000105281.12	SLC1A5	20.5478
HTP0619A	T21	MS3	Female	37	ENSG00000105281.12	SLC1A5	11.4602
HTP0620A	T21	MS3	Female	19.6	ENSG00000105281.12	SLC1A5	13.3769
HTP0621A	T21	MS2	Female	21.4	ENSG00000105281.12	SLC1A5	16.4631
HTP0622A	T21	MS2	Female	26	ENSG00000105281.12	SLC1A5	24.3665
HTP0623A	T21	MS2	Female	28.1	ENSG00000105281.12	SLC1A5	16.6839
HTP0624A	T21	MS2	Female	28.1	ENSG00000105281.12	SLC1A5	13.9417
HTP0625A	T21	MS1	Male	40.1	ENSG00000105281.12	SLC1A5	20.7951
HTP0626A	T21	MS2	Male	14.2	ENSG00000105281.12	SLC1A5	20.181
HTP0627A	T21	MS3	Female	21.1	ENSG00000105281.12	SLC1A5	13.7551
HTP0628B	Control	D21	Female	4.8	ENSG00000105281.12	SLC1A5	13.0357
HTP0629A	T21	MS1	Female	7	ENSG00000105281.12	SLC1A5	13.3027
HTP0630A	T21	MS2	Male	39.9	ENSG00000105281.12	SLC1A5	23.2929
HTP0631A	T21	MS1	Female	33	ENSG00000105281.12	SLC1A5	20.4244
HTP0632A	T21	MS2	Female	26.4	ENSG00000105281.12	SLC1A5	12.4822
HTP0633A	T21	MS1	Male	33.1	ENSG00000105281.12	SLC1A5	20.7558
HTP0634A	T21	MS2	Male	20.4	ENSG00000105281.12	SLC1A5	13.7517
HTP0637A	T21	MS3	Female	20.1	ENSG00000105281.12	SLC1A5	20.4872
HTP0638A	T21	MS3	Female	32.7	ENSG00000105281.12	SLC1A5	15.1818
HTP0639A	T21	MS1	Male	27.3	ENSG00000105281.12	SLC1A5	14.6971
HTP0641A	T21	MS1	Male	46.6	ENSG00000105281.12	SLC1A5	19.0753
HTP0642A	T21	MS3	Female	25.2	ENSG00000105281.12	SLC1A5	15.4341
HTP0643A	T21	MS3	Male	29.7	ENSG00000105281.12	SLC1A5	19.6847
HTP0644A	T21	MS3	Male	28.7	ENSG00000105281.12	SLC1A5	23.6606
HTP0645A	T21	MS1	Male	28.4	ENSG00000105281.12	SLC1A5	18.7226
HTP0646A	T21	MS3	Male	17.1	ENSG00000105281.12	SLC1A5	19.2052
HTP0647A	T21	MS1	Male	7	ENSG00000105281.12	SLC1A5	16.2528
HTP0648B	Control	D21	Male	11.9	ENSG00000105281.12	SLC1A5	14.0694
HTP0649B	Control	D21	Female	44.6	ENSG00000105281.12	SLC1A5	20.2205
HTP0650A	T21	MS1	Female	45.7	ENSG00000105281.12	SLC1A5	11.7817
HTP0651A	T21	MS3	Male	31.2	ENSG00000105281.12	SLC1A5	23.3659
HTP0652A	T21	MS1	Female	35.1	ENSG00000105281.12	SLC1A5	23.4331
HTP0653B	Control	D21	Male	13.9	ENSG00000105281.12	SLC1A5	9.15953
HTP0654A	T21	MS1	Female	26.9	ENSG00000105281.12	SLC1A5	20.9588
HTP0655B	Control	D21	Male	15.8	ENSG00000105281.12	SLC1A5	9.26572
HTP0657A	T21	MS3	Male	16.9	ENSG00000105281.12	SLC1A5	19.8797
HTP0658A	T21	MS1	Male	15.3	ENSG00000105281.12	SLC1A5	23.8635
HTP0659A	T21	MS1	Female	36.5	ENSG00000105281.12	SLC1A5	14.2178
HTP0660A	T21	MS1	Male	13	ENSG00000105281.12	SLC1A5	27.5482
HTP0661A	T21	MS1	Male	28.4	ENSG00000105281.12	SLC1A5	21.7926
HTP0662A	T21	MS1	Female	26.1	ENSG00000105281.12	SLC1A5	14.413
HTP0663A	T21	MS3	Female	20.5	ENSG00000105281.12	SLC1A5	38.3185
HTP0664A	T21	MS2	Female	29.4	ENSG00000105281.12	SLC1A5	27.5415
HTP0665A	T21	MS1	Female	23.4	ENSG00000105281.12	SLC1A5	19.556
HTP0666A	T21	MS3	Male	17.4	ENSG00000105281.12	SLC1A5	37.2082
HTP0667A	T21	MS2	Male	24.1	ENSG00000105281.12	SLC1A5	22.7972
HTP0668A	T21	MS1	Female	29.7	ENSG00000105281.12	SLC1A5	14.9264
HTP0669B	Control	D21	Female	14.6	ENSG00000105281.12	SLC1A5	14.5047
HTP0672A	T21	MS1	Male	17.2	ENSG00000105281.12	SLC1A5	7.64834
HTP0676A	T21	MS1	Female	19.3	ENSG00000105281.12	SLC1A5	9.88911
HTP0706A	T21	MS3	Female	22.8	ENSG00000105281.12	SLC1A5	27.1292
HTP0708A	T21	MS1	Male	17	ENSG00000105281.12	SLC1A5	25.7269
HTP0204A	T21	MS2	Male	13.1	ENSG00000105281.12	SLC1A5	15.1488
HTP0206B	Control	D21	Male	15.8	ENSG00000105281.12	SLC1A5	17.2763
HTP0288B	Control	D21	Male	9.2	ENSG00000105281.12	SLC1A5	12.4926
HTP0302B	Control	D21	Female	41.6	ENSG00000105281.12	SLC1A5	16.6048
HTP0310A	T21	MS2	Male	10.8	ENSG00000105281.12	SLC1A5	13.8103
HTP0322B	Control	D21	Male	29	ENSG00000105281.12	SLC1A5	12.9069
HTP0326A	T21	MS2	Female	30.2	ENSG00000105281.12	SLC1A5	12.6701
HTP0328A	T21	MS2	Female	41.2	ENSG00000105281.12	SLC1A5	20.1611
HTP0332A	T21	MS2	Male	24.4	ENSG00000105281.12	SLC1A5	14.1004
HTP0338B	Control	D21	Male	27.5	ENSG00000105281.12	SLC1A5	8.70244
HTP0348A	T21	MS2	Female	17.2	ENSG00000105281.12	SLC1A5	9.05713
HTP0351A	T21	MS2	Male	27	ENSG00000105281.12	SLC1A5	20.9038
HTP0084A2	T21	MS2	Male	35	ENSG00000105281.12	SLC1A5	16.7501
HTP0085B2	Control	D21	Male	33.7	ENSG00000105281.12	SLC1A5	12.4559
HTP0001B2	Control	D21	Female	25.8	ENSG00000157637.13	SLC38A10	21.2909
HTP0005A3	T21	MS1	Male	36.5	ENSG00000157637.13	SLC38A10	26.0978
HTP0012A2	T21	MS1	Female	44	ENSG00000157637.13	SLC38A10	22.4324
HTP0015A4	T21	MS2	Male	31.2	ENSG00000157637.13	SLC38A10	22.8176
HTP0017A4	T21	MS3	Female	23.6	ENSG00000157637.13	SLC38A10	24.421
HTP0018B3	Control	D21	Female	57	ENSG00000157637.13	SLC38A10	19.3387
HTP0019B2	Control	D21	Female	56.9	ENSG00000157637.13	SLC38A10	28.0641
HTP0022B2	Control	D21	Female	43.2	ENSG00000157637.13	SLC38A10	25.3716
HTP0023A2	T21	MS2	Female	36.2	ENSG00000157637.13	SLC38A10	27.7053
HTP0025A3	T21	MS2	Female	25.7	ENSG00000157637.13	SLC38A10	23.9545
HTP0026B2	Control	D21	Female	55.6	ENSG00000157637.13	SLC38A10	24.2458
HTP0034B3	Control	D21	Female	25.1	ENSG00000157637.13	SLC38A10	28.0221
HTP0035B3	Control	D21	Female	28.6	ENSG00000157637.13	SLC38A10	19.2514
HTP0036A2	T21	MS1	Female	32.1	ENSG00000157637.13	SLC38A10	22.496
HTP0040B3	Control	D21	Female	28.9	ENSG00000157637.13	SLC38A10	26.8364
HTP0042B2	Control	D21	Male	36.2	ENSG00000157637.13	SLC38A10	25.0937
HTP0043B2	Control	D21	Male	38.2	ENSG00000157637.13	SLC38A10	28.7546
HTP0044B2	Control	D21	Male	35.8	ENSG00000157637.13	SLC38A10	24.7243
HTP0047B2	Control	D21	Male	38.7	ENSG00000157637.13	SLC38A10	27.4492
HTP0048B2	Control	D21	Female	39.4	ENSG00000157637.13	SLC38A10	24.5117
HTP0050A3	T21	MS3	Female	22.8	ENSG00000157637.13	SLC38A10	22.4521
HTP0052A2	T21	MS1	Female	29.9	ENSG00000157637.13	SLC38A10	25.527
HTP0053A2	T21	MS1	Female	26.3	ENSG00000157637.13	SLC38A10	22.7679
HTP0054A2	T21	MS3	Male	21.7	ENSG00000157637.13	SLC38A10	25.6317
HTP0055B2	Control	D21	Male	37	ENSG00000157637.13	SLC38A10	26.5818
HTP0057B2	Control	D21	Female	34.8	ENSG00000157637.13	SLC38A10	26.2348
HTP0058B2	Control	D21	Male	33.8	ENSG00000157637.13	SLC38A10	20.5625
HTP0059B2	Control	D21	Male	24.7	ENSG00000157637.13	SLC38A10	24.9394
HTP0061B2	Control	D21	Female	22.2	ENSG00000157637.13	SLC38A10	27.6677
HTP0062B2	Control	D21	Female	20.5	ENSG00000157637.13	SLC38A10	22.8569
HTP0066A2	T21	MS1	Male	14.7	ENSG00000157637.13	SLC38A10	25.3903
HTP0067B2	Control	D21	Male	20.5	ENSG00000157637.13	SLC38A10	21.5998
HTP0070A3	T21	MS3	Male	24.9	ENSG00000157637.13	SLC38A10	37.4839
HTP0073A2	T21	MS3	Male	54.7	ENSG00000157637.13	SLC38A10	32.3642
HTP0077B2	Control	D21	Male	43.3	ENSG00000157637.13	SLC38A10	30.8539
HTP0078B2	Control	D21	Male	27.7	ENSG00000157637.13	SLC38A10	26.6251
HTP0079B2	Control	D21	Male	28.4	ENSG00000157637.13	SLC38A10	29.9899
HTP0080A2	T21	MS1	Female	34.8	ENSG00000157637.13	SLC38A10	19.6841
HTP0087B2	Control	D21	Male	55.4	ENSG00000157637.13	SLC38A10	19.876
HTP0090B2	Control	D21	Male	24.8	ENSG00000157637.13	SLC38A10	29.3096
HTP0092B2	Control	D21	Female	25.2	ENSG00000157637.13	SLC38A10	20.5835
HTP0095B2	Control	D21	Female	37.7	ENSG00000157637.13	SLC38A10	32.3475
HTP0096B2	Control	D21	Male	25.6	ENSG00000157637.13	SLC38A10	31.908
HTP0098B2	Control	D21	Female	54.9	ENSG00000157637.13	SLC38A10	25.8559
HTP0100B2	Control	D21	Female	33.5	ENSG00000157637.13	SLC38A10	23.9702
HTP0101A2	T21	MS3	Female	31.3	ENSG00000157637.13	SLC38A10	25.3366
HTP0103A2	T21	MS1	Female	1.6	ENSG00000157637.13	SLC38A10	25.3809
HTP0104B2	Control	D21	Female	36.6	ENSG00000157637.13	SLC38A10	20.2699
HTP0105B3	Control	D21	Female	30	ENSG00000157637.13	SLC38A10	22.2665
HTP0107A3	T21	MS2	Female	33.7	ENSG00000157637.13	SLC38A10	25.597
HTP0109A3	T21	MS1	Female	49	ENSG00000157637.13	SLC38A10	22.8244
HTP0111B2	Control	D21	Female	44.5	ENSG00000157637.13	SLC38A10	17.3763
HTP0112A3	T21	MS3	Female	36	ENSG00000157637.13	SLC38A10	19.6619
HTP0116A2	T21	MS1	Male	10.9	ENSG00000157637.13	SLC38A10	22.9527
HTP0118B	Control	D21	Male	44.3	ENSG00000157637.13	SLC38A10	32.206
HTP0119A	T21	MS1	Female	50.9	ENSG00000157637.13	SLC38A10	30.7071
HTP0126B2	Control	D21	Female	48	ENSG00000157637.13	SLC38A10	23.7514
HTP0127B2	Control	D21	Female	8.2	ENSG00000157637.13	SLC38A10	24.5284
HTP0146B	Control	D21	Male	47.4	ENSG00000157637.13	SLC38A10	26.584
HTP0147B	Control	D21	Female	38.6	ENSG00000157637.13	SLC38A10	24.8386
HTP0148B2	Control	D21	Male	41.7	ENSG00000157637.13	SLC38A10	38.1738
HTP0149B	Control	D21	Female	53.2	ENSG00000157637.13	SLC38A10	25.1836
HTP0151A	T21	MS3	Male	27.4	ENSG00000157637.13	SLC38A10	27.0042
HTP0198A3	T21	MS2	Male	36.3	ENSG00000157637.13	SLC38A10	26.02
HTP0202B	Control	D21	Male	61.3	ENSG00000157637.13	SLC38A10	36.5804
HTP0205B	Control	D21	Female	42.6	ENSG00000157637.13	SLC38A10	29.4265
HTP0207A4	T21	MS1	Female	25.2	ENSG00000157637.13	SLC38A10	21.8019
HTP0211A3	T21	MS2	Male	29.7	ENSG00000157637.13	SLC38A10	43.3258
HTP0213A3	T21	MS2	Male	46.3	ENSG00000157637.13	SLC38A10	32.0214
HTP0214B2	Control	D21	Female	21.6	ENSG00000157637.13	SLC38A10	21.9688
HTP0216B2	Control	D21	Female	17.2	ENSG00000157637.13	SLC38A10	27.0072
HTP0219A2	T21	MS2	Female	19.5	ENSG00000157637.13	SLC38A10	29.2535
HTP0226A3	T21	MS1	Male	52.4	ENSG00000157637.13	SLC38A10	18.1621
HTP0230A2	T21	MS3	Female	39.6	ENSG00000157637.13	SLC38A10	20.5122
HTP0236A2	T21	MS1	Male	11.3	ENSG00000157637.13	SLC38A10	26.4561
HTP0238A3	T21	MS2	Male	41.5	ENSG00000157637.13	SLC38A10	33.9634
HTP0241A2	T21	MS3	Female	17.9	ENSG00000157637.13	SLC38A10	22.8893
HTP0242B3	Control	D21	Female	20.3	ENSG00000157637.13	SLC38A10	25.3433
HTP0243A3	T21	MS3	Female	15.1	ENSG00000157637.13	SLC38A10	25.2246
HTP0247A2	T21	MS3	Male	22.5	ENSG00000157637.13	SLC38A10	30.2009
HTP0249A2	T21	MS2	Female	34	ENSG00000157637.13	SLC38A10	31.2556
HTP0251A2	T21	MS3	Female	34.3	ENSG00000157637.13	SLC38A10	21.7746
HTP0254A2	T21	MS2	Male	33.8	ENSG00000157637.13	SLC38A10	29.5938
HTP0259A2	T21	MS3	Female	32.6	ENSG00000157637.13	SLC38A10	19.1316
HTP0261A2	T21	MS1	Male	22.9	ENSG00000157637.13	SLC38A10	25.108
HTP0262A2	T21	MS3	Female	14.3	ENSG00000157637.13	SLC38A10	24.0025
HTP0263A2	T21	MS2	Female	12.4	ENSG00000157637.13	SLC38A10	31.8234
HTP0277A3	T21	MS1	Female	37.2	ENSG00000157637.13	SLC38A10	26.4893
HTP0289B	Control	D21	Male	7.1	ENSG00000157637.13	SLC38A10	32.2082
HTP0290B	Control	D21	Female	43.3	ENSG00000157637.13	SLC38A10	24.6609
HTP0293A	T21	MS3	Male	6.2	ENSG00000157637.13	SLC38A10	29.0493
HTP0294B	Control	D21	Male	4.2	ENSG00000157637.13	SLC38A10	30.208
HTP0295A	T21	MS3	Male	51.2	ENSG00000157637.13	SLC38A10	27.5571
HTP0296A	T21	MS3	Male	55.1	ENSG00000157637.13	SLC38A10	28.4074
HTP0298A	T21	MS1	Female	25.8	ENSG00000157637.13	SLC38A10	36.9128
HTP0300A	T21	MS1	Female	30.8	ENSG00000157637.13	SLC38A10	22.1065
HTP0301A3	T21	MS2	Female	24	ENSG00000157637.13	SLC38A10	16.2615
HTP0306A	T21	MS3	Male	23.2	ENSG00000157637.13	SLC38A10	34.3891
HTP0312A2	T21	MS1	Female	35.7	ENSG00000157637.13	SLC38A10	28.5297
HTP0316B	Control	D21	Female	29.6	ENSG00000157637.13	SLC38A10	20.8005
HTP0318A3	T21	MS1	Male	30.5	ENSG00000157637.13	SLC38A10	18.1773
HTP0320A2	T21	MS3	Female	33.7	ENSG00000157637.13	SLC38A10	20.0514
HTP0321A	T21	MS3	Female	14	ENSG00000157637.13	SLC38A10	17.0384
HTP0323A	T21	MS3	Male	3.8	ENSG00000157637.13	SLC38A10	36.9957
HTP0324A2	T21	MS1	Male	22	ENSG00000157637.13	SLC38A10	20.1771
HTP0325A	T21	MS3	Male	13.4	ENSG00000157637.13	SLC38A10	29.1215
HTP0327A	T21	MS1	Male	6.5	ENSG00000157637.13	SLC38A10	22.6627
HTP0329A2	T21	MS3	Female	19.5	ENSG00000157637.13	SLC38A10	23.7601
HTP0330A	T21	MS1	Male	6.1	ENSG00000157637.13	SLC38A10	22.7419
HTP0331A	T21	MS3	Male	23.1	ENSG00000157637.13	SLC38A10	25.1915
HTP0333A2	T21	MS3	Female	30.3	ENSG00000157637.13	SLC38A10	20.2853
HTP0334A2	T21	MS1	Male	44.1	ENSG00000157637.13	SLC38A10	22.153
HTP0335A2	T21	MS2	Female	57.6	ENSG00000157637.13	SLC38A10	30.7902
HTP0336A	T21	MS1	Female	8.7	ENSG00000157637.13	SLC38A10	26.5278
HTP0337A	T21	MS3	Male	22.2	ENSG00000157637.13	SLC38A10	29.0055
HTP0339A	T21	MS1	Male	16.1	ENSG00000157637.13	SLC38A10	27.3188
HTP0340A	T21	MS3	Female	18.6	ENSG00000157637.13	SLC38A10	22.2614
HTP0341A	T21	MS1	Male	2.6	ENSG00000157637.13	SLC38A10	27.2669
HTP0342A	T21	MS1	Female	13.6	ENSG00000157637.13	SLC38A10	26.472
HTP0343B	Control	D21	Male	46.2	ENSG00000157637.13	SLC38A10	24.3732
HTP0345A	T21	MS3	Female	52.7	ENSG00000157637.13	SLC38A10	30.4961
HTP0346B	Control	D21	Female	37.1	ENSG00000157637.13	SLC38A10	27.0271
HTP0347B	Control	D21	Female	14	ENSG00000157637.13	SLC38A10	19.2904
HTP0349B	Control	D21	Female	10	ENSG00000157637.13	SLC38A10	24.5904
HTP0352B	Control	D21	Male	43.2	ENSG00000157637.13	SLC38A10	12.9741
HTP0354A	T21	MS1	Male	6	ENSG00000157637.13	SLC38A10	23.134
HTP0355B	Control	D21	Male	12.3	ENSG00000157637.13	SLC38A10	21.5365
HTP0357A	T21	MS1	Male	3.8	ENSG00000157637.13	SLC38A10	24.1673
HTP0361B2	Control	D21	Male	11.5	ENSG00000157637.13	SLC38A10	19.4376
HTP0364A	T21	MS3	Male	13.7	ENSG00000157637.13	SLC38A10	23.3673
HTP0367A	T21	MS1	Male	13.6	ENSG00000157637.13	SLC38A10	29.0896
HTP0368A	T21	MS1	Male	15.2	ENSG00000157637.13	SLC38A10	29.569
HTP0370A	T21	MS1	Male	20.2	ENSG00000157637.13	SLC38A10	22.5539
HTP0373A	T21	MS1	Male	56.7	ENSG00000157637.13	SLC38A10	28.1074
HTP0374A	T21	MS2	Male	25.5	ENSG00000157637.13	SLC38A10	40.1104
HTP0375A	T21	MS1	Female	10.9	ENSG00000157637.13	SLC38A10	20.8365
HTP0376B	Control	D21	Female	24	ENSG00000157637.13	SLC38A10	36.6498
HTP0378A	T21	MS3	Female	31.4	ENSG00000157637.13	SLC38A10	32.0222
HTP0379A	T21	MS1	Female	35.4	ENSG00000157637.13	SLC38A10	19.3924
HTP0380A	T21	MS2	Male	25.8	ENSG00000157637.13	SLC38A10	33.2164
HTP0381A	T21	MS2	Male	25.4	ENSG00000157637.13	SLC38A10	27.5067
HTP0382A	T21	MS3	Male	39.5	ENSG00000157637.13	SLC38A10	33.3913
HTP0384A	T21	MS3	Female	27.8	ENSG00000157637.13	SLC38A10	25.3864
HTP0385A	T21	MS3	Male	25.6	ENSG00000157637.13	SLC38A10	36.7114
HTP0386A	T21	MS2	Male	6.8	ENSG00000157637.13	SLC38A10	32.0886
HTP0387A	T21	MS1	Female	33.3	ENSG00000157637.13	SLC38A10	22.9584
HTP0388A	T21	MS1	Female	37.5	ENSG00000157637.13	SLC38A10	15.9068
HTP0389A	T21	MS1	Female	20.1	ENSG00000157637.13	SLC38A10	24.3866
HTP0390A	T21	MS3	Female	15.5	ENSG00000157637.13	SLC38A10	33.3179
HTP0391A	T21	MS1	Male	26.8	ENSG00000157637.13	SLC38A10	28.7534
HTP0392A	T21	MS3	Male	32.4	ENSG00000157637.13	SLC38A10	33.5954
HTP0393A	T21	MS2	Female	39.8	ENSG00000157637.13	SLC38A10	29.6783
HTP0394A	T21	MS2	Female	23.6	ENSG00000157637.13	SLC38A10	29.3403
HTP0395A	T21	MS2	Male	35.2	ENSG00000157637.13	SLC38A10	25.6134
HTP0396A	T21	MS3	Male	15.9	ENSG00000157637.13	SLC38A10	32.7553
HTP0397A	T21	MS1	Male	38.7	ENSG00000157637.13	SLC38A10	17.1366
HTP0398A	T21	MS2	Female	17.5	ENSG00000157637.13	SLC38A10	27.4081
HTP0399A2	T21	MS3	Male	33.1	ENSG00000157637.13	SLC38A10	32.013
HTP0400A	T21	MS1	Male	14.9	ENSG00000157637.13	SLC38A10	19.2808
HTP0401A	T21	MS3	Female	34.6	ENSG00000157637.13	SLC38A10	27.8735
HTP0402A	T21	MS1	Male	35.9	ENSG00000157637.13	SLC38A10	26.2356
HTP0403A	T21	MS3	Male	13.4	ENSG00000157637.13	SLC38A10	40.0396
HTP0404A	T21	MS3	Female	12.5	ENSG00000157637.13	SLC38A10	31.9371
HTP0405A	T21	MS3	Male	26.1	ENSG00000157637.13	SLC38A10	28.5875
HTP0406A	T21	MS2	Female	9.2	ENSG00000157637.13	SLC38A10	35.2251
HTP0407A	T21	MS3	Male	43.5	ENSG00000157637.13	SLC38A10	28.0964
HTP0408A	T21	MS1	Male	40.6	ENSG00000157637.13	SLC38A10	19.7377
HTP0409A	T21	MS2	Female	21.2	ENSG00000157637.13	SLC38A10	29.4247
HTP0410A	T21	MS2	Male	24	ENSG00000157637.13	SLC38A10	26.8909
HTP0411A	T21	MS3	Female	18.7	ENSG00000157637.13	SLC38A10	32.4083
HTP0412A	T21	MS3	Male	20.7	ENSG00000157637.13	SLC38A10	30.8231
HTP0413A	T21	MS2	Female	22.5	ENSG00000157637.13	SLC38A10	26.9765
HTP0414A	T21	MS3	Female	21.8	ENSG00000157637.13	SLC38A10	24.9379
HTP0415A	T21	MS3	Female	8.3	ENSG00000157637.13	SLC38A10	27.6825
HTP0418A	T21	MS1	Male	3.8	ENSG00000157637.13	SLC38A10	16.9224
HTP0419A	T21	MS1	Male	20.8	ENSG00000157637.13	SLC38A10	22.0883
HTP0420A	T21	MS1	Male	6.4	ENSG00000157637.13	SLC38A10	25.6642
HTP0421A	T21	MS3	Male	13.7	ENSG00000157637.13	SLC38A10	28.5582
HTP0423A	T21	MS2	Male	23.9	ENSG00000157637.13	SLC38A10	20.4463
HTP0424A	T21	MS2	Female	4	ENSG00000157637.13	SLC38A10	26.3036
HTP0425A	T21	MS2	Male	19.1	ENSG00000157637.13	SLC38A10	35.41
HTP0426A	T21	MS3	Male	17.5	ENSG00000157637.13	SLC38A10	24.5846
HTP0428A	T21	MS2	Male	27.5	ENSG00000157637.13	SLC38A10	24.0924
HTP0429B	Control	D21	Female	11.5	ENSG00000157637.13	SLC38A10	22.7707
HTP0430A	T21	MS2	Male	13.9	ENSG00000157637.13	SLC38A10	28.6025
HTP0431A2	T21	MS2	Female	20.9	ENSG00000157637.13	SLC38A10	33.788
HTP0434A	T21	MS3	Female	25.9	ENSG00000157637.13	SLC38A10	24.1403
HTP0435A2	T21	MS1	Male	36.2	ENSG00000157637.13	SLC38A10	24.7818
HTP0436A	T21	MS3	Female	32.8	ENSG00000157637.13	SLC38A10	21.3708
HTP0437A	T21	MS2	Male	24.9	ENSG00000157637.13	SLC38A10	27.9648
HTP0438A	T21	MS1	Female	19.9	ENSG00000157637.13	SLC38A10	18.7093
HTP0439A2	T21	MS3	Male	40.8	ENSG00000157637.13	SLC38A10	23.9753
HTP0440A	T21	MS2	Male	20.9	ENSG00000157637.13	SLC38A10	23.1643
HTP0442A2	T21	MS1	Female	9.5	ENSG00000157637.13	SLC38A10	28.6905
HTP0443A2	T21	MS3	Male	17.9	ENSG00000157637.13	SLC38A10	28.3156
HTP0444B2	Control	D21	Female	9.9	ENSG00000157637.13	SLC38A10	26.2143
HTP0445A	T21	MS2	Female	38.8	ENSG00000157637.13	SLC38A10	27.2686
HTP0446A	T21	MS1	Female	31.7	ENSG00000157637.13	SLC38A10	19.0639
HTP0447B2	Control	D21	Female	16.5	ENSG00000157637.13	SLC38A10	28.6771
HTP0448A	T21	MS2	Male	21.5	ENSG00000157637.13	SLC38A10	27.3419
HTP0449A	T21	MS2	Male	20.8	ENSG00000157637.13	SLC38A10	37.2101
HTP0450A	T21	MS1	Male	15.4	ENSG00000157637.13	SLC38A10	20.4371
HTP0451A	T21	MS1	Male	32.5	ENSG00000157637.13	SLC38A10	14.5193
HTP0452A	T21	MS2	Female	16.6	ENSG00000157637.13	SLC38A10	21.0047
HTP0454A	T21	MS3	Male	21.7	ENSG00000157637.13	SLC38A10	25.5752
HTP0455B	Control	D21	Female	7.3	ENSG00000157637.13	SLC38A10	23.8744
HTP0456A	T21	MS2	Male	7.3	ENSG00000157637.13	SLC38A10	26.5514
HTP0457B	Control	D21	Female	7.3	ENSG00000157637.13	SLC38A10	24.4422
HTP0458A	T21	MS3	Male	20	ENSG00000157637.13	SLC38A10	26.0722
HTP0459A	T21	MS1	Male	13.7	ENSG00000157637.13	SLC38A10	22.42
HTP0460A	T21	MS1	Male	20.3	ENSG00000157637.13	SLC38A10	22.8249
HTP0461A	T21	MS1	Female	12.5	ENSG00000157637.13	SLC38A10	26.1406
HTP0462A	T21	MS1	Male	38.6	ENSG00000157637.13	SLC38A10	16.7504
HTP0463A	T21	MS1	Female	28.3	ENSG00000157637.13	SLC38A10	21.2129
HTP0464A	T21	MS3	Male	22.7	ENSG00000157637.13	SLC38A10	29.3997
HTP0465A	T21	MS3	Female	6.8	ENSG00000157637.13	SLC38A10	15.1424
HTP0466B	Control	D21	Female	10.9	ENSG00000157637.13	SLC38A10	27.2713
HTP0467A	T21	MS2	Female	32.5	ENSG00000157637.13	SLC38A10	24.8506
HTP0468A2	T21	MS2	Male	29.7	ENSG00000157637.13	SLC38A10	38.4705
HTP0469A	T21	MS2	Female	16.7	ENSG00000157637.13	SLC38A10	31.7302
HTP0471A	T21	MS1	Female	9	ENSG00000157637.13	SLC38A10	17.3433
HTP0473A	T21	MS1	Male	17.1	ENSG00000157637.13	SLC38A10	25.5533
HTP0475A	T21	MS1	Female	22	ENSG00000157637.13	SLC38A10	16.7074
HTP0476A	T21	MS2	Female	11.1	ENSG00000157637.13	SLC38A10	25.1852
HTP0477A	T21	MS1	Male	3.4	ENSG00000157637.13	SLC38A10	19.4169
HTP0478A	T21	MS1	Female	40.3	ENSG00000157637.13	SLC38A10	26.5517
HTP0479A	T21	MS1	Male	3.7	ENSG00000157637.13	SLC38A10	22.3755
HTP0480A	T21	MS1	Female	21.9	ENSG00000157637.13	SLC38A10	23.88
HTP0482A	T21	MS2	Male	19.3	ENSG00000157637.13	SLC38A10	32.5926
HTP0484A	T21	MS3	Male	5.6	ENSG00000157637.13	SLC38A10	24.2277
HTP0485A	T21	MS2	Female	5.7	ENSG00000157637.13	SLC38A10	29.0516
HTP0487A	T21	MS2	Male	4.6	ENSG00000157637.13	SLC38A10	34.106
HTP0488A	T21	MS1	Male	5.4	ENSG00000157637.13	SLC38A10	25.1259
HTP0491A	T21	MS1	Male	6.5	ENSG00000157637.13	SLC38A10	24.6358
HTP0492B	Control	D21	Male	4.8	ENSG00000157637.13	SLC38A10	25.5249
HTP0493B	Control	D21	Male	8.7	ENSG00000157637.13	SLC38A10	19.9282
HTP0494A	T21	MS2	Female	7.1	ENSG00000157637.13	SLC38A10	26.485
HTP0495B	Control	D21	Female	4.5	ENSG00000157637.13	SLC38A10	23.2556
HTP0497B	Control	D21	Male	54.4	ENSG00000157637.13	SLC38A10	21.8835
HTP0498B	Control	D21	Male	11.9	ENSG00000157637.13	SLC38A10	25.9085
HTP0501A	T21	MS3	Male	4	ENSG00000157637.13	SLC38A10	18.0716
HTP0502B	Control	D21	Male	27.1	ENSG00000157637.13	SLC38A10	17.4275
HTP0506B	Control	D21	Male	31.2	ENSG00000157637.13	SLC38A10	22.5208
HTP0507A	T21	MS3	Male	8.2	ENSG00000157637.13	SLC38A10	25.0577
HTP0508B2	Control	D21	Male	29.9	ENSG00000157637.13	SLC38A10	23.4693
HTP0510A	T21	MS1	Female	23	ENSG00000157637.13	SLC38A10	19.5905
HTP0512A	T21	MS3	Male	30	ENSG00000157637.13	SLC38A10	21.2441
HTP0515A	T21	MS3	Male	13.1	ENSG00000157637.13	SLC38A10	16.4192
HTP0516A	T21	MS1	Male	39.1	ENSG00000157637.13	SLC38A10	20.057
HTP0517A	T21	MS2	Male	2.7	ENSG00000157637.13	SLC38A10	22.8038
HTP0519A	T21	MS1	Male	2	ENSG00000157637.13	SLC38A10	24.7505
HTP0523B	Control	D21	Female	23.3	ENSG00000157637.13	SLC38A10	31.9056
HTP0524B	Control	D21	Male	24.5	ENSG00000157637.13	SLC38A10	28.0902
HTP0525A	T21	MS1	Female	34.2	ENSG00000157637.13	SLC38A10	20.7099
HTP0527B	Control	D21	Male	7.4	ENSG00000157637.13	SLC38A10	27.6035
HTP0530A	T21	MS3	Female	39.6	ENSG00000157637.13	SLC38A10	21.7751
HTP0531A	T21	MS3	Female	3.5	ENSG00000157637.13	SLC38A10	21.11
HTP0534A	T21	MS1	Male	36.9	ENSG00000157637.13	SLC38A10	22.8254
HTP0535A	T21	MS3	Male	23.6	ENSG00000157637.13	SLC38A10	26.1675
HTP0537A	T21	MS2	Female	51.9	ENSG00000157637.13	SLC38A10	36.9744
HTP0538A	T21	MS3	Male	28.4	ENSG00000157637.13	SLC38A10	34.3707
HTP0539A	T21	MS2	Female	42.8	ENSG00000157637.13	SLC38A10	35.6394
HTP0540A	T21	MS1	Female	14.5	ENSG00000157637.13	SLC38A10	22.1921
HTP0541A	T21	MS2	Male	29.7	ENSG00000157637.13	SLC38A10	28.7509
HTP0542A	T21	MS2	Male	27.8	ENSG00000157637.13	SLC38A10	36.1903
HTP0543A	T21	MS2	Male	36.9	ENSG00000157637.13	SLC38A10	30.2314
HTP0544A	T21	MS2	Male	38.1	ENSG00000157637.13	SLC38A10	32.0883
HTP0545A	T21	MS1	Male	18.1	ENSG00000157637.13	SLC38A10	32.2732
HTP0546A	T21	MS2	Female	51.4	ENSG00000157637.13	SLC38A10	37.3142
HTP0547A	T21	MS2	Female	26	ENSG00000157637.13	SLC38A10	32.2967
HTP0548A	T21	MS3	Female	46.2	ENSG00000157637.13	SLC38A10	37.4549
HTP0549A	T21	MS3	Female	20.6	ENSG00000157637.13	SLC38A10	28.4251
HTP0550A	T21	MS1	Female	15.2	ENSG00000157637.13	SLC38A10	36.5957
HTP0551B	Control	D21	Female	18	ENSG00000157637.13	SLC38A10	28.0737
HTP0552A	T21	MS2	Male	17	ENSG00000157637.13	SLC38A10	39.0214
HTP0553A	T21	MS2	Female	18.2	ENSG00000157637.13	SLC38A10	32.1103
HTP0554A	T21	MS2	Male	23.1	ENSG00000157637.13	SLC38A10	30.4747
HTP0555B	Control	D21	Female	47.3	ENSG00000157637.13	SLC38A10	29.9399
HTP0556A	T21	MS2	Male	28.3	ENSG00000157637.13	SLC38A10	35.2253
HTP0557B	Control	D21	Female	40.1	ENSG00000157637.13	SLC38A10	27.5278
HTP0559B	Control	D21	Male	10.8	ENSG00000157637.13	SLC38A10	21.539
HTP0560A	T21	MS2	Male	50.1	ENSG00000157637.13	SLC38A10	35.4354
HTP0561A	T21	MS3	Male	13.7	ENSG00000157637.13	SLC38A10	35.5539
HTP0563A	T21	MS2	Female	8.7	ENSG00000157637.13	SLC38A10	31.3254
HTP0564A	T21	MS1	Male	14.2	ENSG00000157637.13	SLC38A10	28.9012
HTP0565A	T21	MS2	Male	22.5	ENSG00000157637.13	SLC38A10	36.1905
HTP0566A	T21	MS2	Male	13.7	ENSG00000157637.13	SLC38A10	32.4934
HTP0567B	Control	D21	Female	23	ENSG00000157637.13	SLC38A10	33.7264
HTP0568A	T21	MS2	Male	28.3	ENSG00000157637.13	SLC38A10	29.5341
HTP0569A	T21	MS2	Male	22.9	ENSG00000157637.13	SLC38A10	36.2075
HTP0570A	T21	MS3	Male	38.8	ENSG00000157637.13	SLC38A10	34.0676
HTP0571A	T21	MS3	Male	13.1	ENSG00000157637.13	SLC38A10	26.8302
HTP0572A	T21	MS3	Male	24.4	ENSG00000157637.13	SLC38A10	31.0234
HTP0573B	Control	D21	Male	19.1	ENSG00000157637.13	SLC38A10	26.6495
HTP0574A	T21	MS3	Male	42.4	ENSG00000157637.13	SLC38A10	26.315
HTP0575A	T21	MS2	Female	17.2	ENSG00000157637.13	SLC38A10	32.0289
HTP0576B	Control	D21	Female	11.2	ENSG00000157637.13	SLC38A10	35.3217
HTP0577A	T21	MS2	Female	28.4	ENSG00000157637.13	SLC38A10	35.4394
HTP0578A	T21	MS1	Male	25.7	ENSG00000157637.13	SLC38A10	28.7466
HTP0580A	T21	MS1	Female	31.8	ENSG00000157637.13	SLC38A10	18.94
HTP0581A	T21	MS2	Male	30.6	ENSG00000157637.13	SLC38A10	35.6613
HTP0582B	Control	D21	Female	33.1	ENSG00000157637.13	SLC38A10	31.3564
HTP0583A	T21	MS1	Female	6.2	ENSG00000157637.13	SLC38A10	25.9255
HTP0584A	T21	MS2	Male	29.3	ENSG00000157637.13	SLC38A10	28.0531
HTP0585A	T21	MS3	Female	16.5	ENSG00000157637.13	SLC38A10	29.7078
HTP0586A	T21	MS3	Male	31.9	ENSG00000157637.13	SLC38A10	19.5179
HTP0587A	T21	MS2	Male	4.3	ENSG00000157637.13	SLC38A10	39.4895
HTP0588A	T21	MS1	Female	19.2	ENSG00000157637.13	SLC38A10	26.5845
HTP0589A	T21	MS3	Female	19	ENSG00000157637.13	SLC38A10	25.842
HTP0590A	T21	MS3	Male	16.8	ENSG00000157637.13	SLC38A10	33.9718
HTP0591A	T21	MS2	Male	31.9	ENSG00000157637.13	SLC38A10	28.0936
HTP0592A	T21	MS2	Female	14.5	ENSG00000157637.13	SLC38A10	33.0053
HTP0593A	T21	MS2	Male	11.7	ENSG00000157637.13	SLC38A10	31.7053
HTP0594A	T21	MS1	Male	30.1	ENSG00000157637.13	SLC38A10	28.5609
HTP0595B	Control	D21	Female	34.3	ENSG00000157637.13	SLC38A10	32.9393
HTP0596A	T21	MS2	Female	28.3	ENSG00000157637.13	SLC38A10	26.6925
HTP0597A	T21	MS2	Female	12.5	ENSG00000157637.13	SLC38A10	30.6965
HTP0598A	T21	MS3	Female	18	ENSG00000157637.13	SLC38A10	32.3565
HTP0599A	T21	MS3	Female	36.6	ENSG00000157637.13	SLC38A10	26.3781
HTP0600A	T21	MS3	Male	10.8	ENSG00000157637.13	SLC38A10	21.5545
HTP0602A	T21	MS3	Female	13.5	ENSG00000157637.13	SLC38A10	26.8196
HTP0603A	T21	MS1	Female	12.7	ENSG00000157637.13	SLC38A10	26.1637
HTP0604A	T21	MS3	Female	26.6	ENSG00000157637.13	SLC38A10	27.9244
HTP0605A	T21	MS3	Male	17.5	ENSG00000157637.13	SLC38A10	35.0107
HTP0607A	T21	MS2	Male	23.9	ENSG00000157637.13	SLC38A10	32.0606
HTP0608A	T21	MS1	Female	32.5	ENSG00000157637.13	SLC38A10	25.3994
HTP0609A	T21	MS1	Female	4	ENSG00000157637.13	SLC38A10	17.3225
HTP0610A	T21	MS3	Female	17	ENSG00000157637.13	SLC38A10	21.0217
HTP0611A	T21	MS1	Female	23.9	ENSG00000157637.13	SLC38A10	28.4318
HTP0612A	T21	MS1	Male	11.4	ENSG00000157637.13	SLC38A10	24.0172
HTP0613A	T21	MS3	Female	10.3	ENSG00000157637.13	SLC38A10	29.5602
HTP0615B	Control	D21	Male	9.2	ENSG00000157637.13	SLC38A10	33.2367
HTP0616A	T21	MS3	Male	19	ENSG00000157637.13	SLC38A10	28.5423
HTP0617A	T21	MS3	Male	30.5	ENSG00000157637.13	SLC38A10	29.0414
HTP0618A	T21	MS3	Female	37	ENSG00000157637.13	SLC38A10	31.361
HTP0619A	T21	MS3	Female	37	ENSG00000157637.13	SLC38A10	29.9887
HTP0620A	T21	MS3	Female	19.6	ENSG00000157637.13	SLC38A10	24.3332
HTP0621A	T21	MS2	Female	21.4	ENSG00000157637.13	SLC38A10	28.1848
HTP0622A	T21	MS2	Female	26	ENSG00000157637.13	SLC38A10	30.5036
HTP0623A	T21	MS2	Female	28.1	ENSG00000157637.13	SLC38A10	26.054
HTP0624A	T21	MS2	Female	28.1	ENSG00000157637.13	SLC38A10	29.8725
HTP0625A	T21	MS1	Male	40.1	ENSG00000157637.13	SLC38A10	33.7344
HTP0626A	T21	MS2	Male	14.2	ENSG00000157637.13	SLC38A10	35.8814
HTP0627A	T21	MS3	Female	21.1	ENSG00000157637.13	SLC38A10	20.6176
HTP0628B	Control	D21	Female	4.8	ENSG00000157637.13	SLC38A10	35.2946
HTP0629A	T21	MS1	Female	7	ENSG00000157637.13	SLC38A10	29.6349
HTP0630A	T21	MS2	Male	39.9	ENSG00000157637.13	SLC38A10	32.8313
HTP0631A	T21	MS1	Female	33	ENSG00000157637.13	SLC38A10	31.437
HTP0632A	T21	MS2	Female	26.4	ENSG00000157637.13	SLC38A10	28.9784
HTP0633A	T21	MS1	Male	33.1	ENSG00000157637.13	SLC38A10	26.4203
HTP0634A	T21	MS2	Male	20.4	ENSG00000157637.13	SLC38A10	26.3157
HTP0637A	T21	MS3	Female	20.1	ENSG00000157637.13	SLC38A10	30.6733
HTP0638A	T21	MS3	Female	32.7	ENSG00000157637.13	SLC38A10	21.5998
HTP0639A	T21	MS1	Male	27.3	ENSG00000157637.13	SLC38A10	22.9219
HTP0641A	T21	MS1	Male	46.6	ENSG00000157637.13	SLC38A10	18.437
HTP0642A	T21	MS3	Female	25.2	ENSG00000157637.13	SLC38A10	27.3926
HTP0643A	T21	MS3	Male	29.7	ENSG00000157637.13	SLC38A10	28.6789
HTP0644A	T21	MS3	Male	28.7	ENSG00000157637.13	SLC38A10	27.5752
HTP0645A	T21	MS1	Male	28.4	ENSG00000157637.13	SLC38A10	23.0125
HTP0646A	T21	MS3	Male	17.1	ENSG00000157637.13	SLC38A10	40.9908
HTP0647A	T21	MS1	Male	7	ENSG00000157637.13	SLC38A10	26.6642
HTP0648B	Control	D21	Male	11.9	ENSG00000157637.13	SLC38A10	29.4066
HTP0649B	Control	D21	Female	44.6	ENSG00000157637.13	SLC38A10	36.0233
HTP0650A	T21	MS1	Female	45.7	ENSG00000157637.13	SLC38A10	25.0862
HTP0651A	T21	MS3	Male	31.2	ENSG00000157637.13	SLC38A10	29.5047
HTP0652A	T21	MS1	Female	35.1	ENSG00000157637.13	SLC38A10	28.5505
HTP0653B	Control	D21	Male	13.9	ENSG00000157637.13	SLC38A10	22.5617
HTP0654A	T21	MS1	Female	26.9	ENSG00000157637.13	SLC38A10	24.2698
HTP0655B	Control	D21	Male	15.8	ENSG00000157637.13	SLC38A10	29.9512
HTP0657A	T21	MS3	Male	16.9	ENSG00000157637.13	SLC38A10	24.6015
HTP0658A	T21	MS1	Male	15.3	ENSG00000157637.13	SLC38A10	24.3594
HTP0659A	T21	MS1	Female	36.5	ENSG00000157637.13	SLC38A10	25.8249
HTP0660A	T21	MS1	Male	13	ENSG00000157637.13	SLC38A10	26.0328
HTP0661A	T21	MS1	Male	28.4	ENSG00000157637.13	SLC38A10	31.7426
HTP0662A	T21	MS1	Female	26.1	ENSG00000157637.13	SLC38A10	19.4188
HTP0663A	T21	MS3	Female	20.5	ENSG00000157637.13	SLC38A10	21.479
HTP0664A	T21	MS2	Female	29.4	ENSG00000157637.13	SLC38A10	25.4703
HTP0665A	T21	MS1	Female	23.4	ENSG00000157637.13	SLC38A10	25.6876
HTP0666A	T21	MS3	Male	17.4	ENSG00000157637.13	SLC38A10	31.0633
HTP0667A	T21	MS2	Male	24.1	ENSG00000157637.13	SLC38A10	36.4282
HTP0668A	T21	MS1	Female	29.7	ENSG00000157637.13	SLC38A10	27.4215
HTP0669B	Control	D21	Female	14.6	ENSG00000157637.13	SLC38A10	20.7695
HTP0672A	T21	MS1	Male	17.2	ENSG00000157637.13	SLC38A10	18.0021
HTP0676A	T21	MS1	Female	19.3	ENSG00000157637.13	SLC38A10	22.9443
HTP0706A	T21	MS3	Female	22.8	ENSG00000157637.13	SLC38A10	22.0713
HTP0708A	T21	MS1	Male	17	ENSG00000157637.13	SLC38A10	23.1688
HTP0204A	T21	MS2	Male	13.1	ENSG00000157637.13	SLC38A10	42.8705
HTP0206B	Control	D21	Male	15.8	ENSG00000157637.13	SLC38A10	37.247
HTP0288B	Control	D21	Male	9.2	ENSG00000157637.13	SLC38A10	29.0759
HTP0302B	Control	D21	Female	41.6	ENSG00000157637.13	SLC38A10	26.8253
HTP0310A	T21	MS2	Male	10.8	ENSG00000157637.13	SLC38A10	34.3381
HTP0322B	Control	D21	Male	29	ENSG00000157637.13	SLC38A10	34.6457
HTP0326A	T21	MS2	Female	30.2	ENSG00000157637.13	SLC38A10	24.183
HTP0328A	T21	MS2	Female	41.2	ENSG00000157637.13	SLC38A10	31.7053
HTP0332A	T21	MS2	Male	24.4	ENSG00000157637.13	SLC38A10	31.2926
HTP0338B	Control	D21	Male	27.5	ENSG00000157637.13	SLC38A10	33.5077
HTP0348A	T21	MS2	Female	17.2	ENSG00000157637.13	SLC38A10	25.4119
HTP0351A	T21	MS2	Male	27	ENSG00000157637.13	SLC38A10	28.7385
HTP0084A2	T21	MS2	Male	35	ENSG00000157637.13	SLC38A10	21.1827
HTP0085B2	Control	D21	Male	33.7	ENSG00000157637.13	SLC38A10	27.4782
HTP0001B2	Control	D21	Female	25.8	ENSG00000040487.13	SLC66A1	4.36932
HTP0005A3	T21	MS1	Male	36.5	ENSG00000040487.13	SLC66A1	4.04461
HTP0012A2	T21	MS1	Female	44	ENSG00000040487.13	SLC66A1	4.5764
HTP0015A4	T21	MS2	Male	31.2	ENSG00000040487.13	SLC66A1	5.01198
HTP0017A4	T21	MS3	Female	23.6	ENSG00000040487.13	SLC66A1	5.32141
HTP0018B3	Control	D21	Female	57	ENSG00000040487.13	SLC66A1	5.59041
HTP0019B2	Control	D21	Female	56.9	ENSG00000040487.13	SLC66A1	4.93219
HTP0022B2	Control	D21	Female	43.2	ENSG00000040487.13	SLC66A1	4.18533
HTP0023A2	T21	MS2	Female	36.2	ENSG00000040487.13	SLC66A1	5.43018
HTP0025A3	T21	MS2	Female	25.7	ENSG00000040487.13	SLC66A1	4.36877
HTP0026B2	Control	D21	Female	55.6	ENSG00000040487.13	SLC66A1	5.06934
HTP0034B3	Control	D21	Female	25.1	ENSG00000040487.13	SLC66A1	4.73335
HTP0035B3	Control	D21	Female	28.6	ENSG00000040487.13	SLC66A1	4.45002
HTP0036A2	T21	MS1	Female	32.1	ENSG00000040487.13	SLC66A1	5.96262
HTP0040B3	Control	D21	Female	28.9	ENSG00000040487.13	SLC66A1	4.61689
HTP0042B2	Control	D21	Male	36.2	ENSG00000040487.13	SLC66A1	5.22704
HTP0043B2	Control	D21	Male	38.2	ENSG00000040487.13	SLC66A1	5.90882
HTP0044B2	Control	D21	Male	35.8	ENSG00000040487.13	SLC66A1	4.76784
HTP0047B2	Control	D21	Male	38.7	ENSG00000040487.13	SLC66A1	4.88191
HTP0048B2	Control	D21	Female	39.4	ENSG00000040487.13	SLC66A1	5.08261
HTP0050A3	T21	MS3	Female	22.8	ENSG00000040487.13	SLC66A1	5.35783
HTP0052A2	T21	MS1	Female	29.9	ENSG00000040487.13	SLC66A1	4.77863
HTP0053A2	T21	MS1	Female	26.3	ENSG00000040487.13	SLC66A1	5.37177
HTP0054A2	T21	MS3	Male	21.7	ENSG00000040487.13	SLC66A1	4.86174
HTP0055B2	Control	D21	Male	37	ENSG00000040487.13	SLC66A1	4.57759
HTP0057B2	Control	D21	Female	34.8	ENSG00000040487.13	SLC66A1	4.58275
HTP0058B2	Control	D21	Male	33.8	ENSG00000040487.13	SLC66A1	4.62881
HTP0059B2	Control	D21	Male	24.7	ENSG00000040487.13	SLC66A1	5.4647
HTP0061B2	Control	D21	Female	22.2	ENSG00000040487.13	SLC66A1	5.24158
HTP0062B2	Control	D21	Female	20.5	ENSG00000040487.13	SLC66A1	3.92156
HTP0066A2	T21	MS1	Male	14.7	ENSG00000040487.13	SLC66A1	5.43755
HTP0067B2	Control	D21	Male	20.5	ENSG00000040487.13	SLC66A1	5.93082
HTP0070A3	T21	MS3	Male	24.9	ENSG00000040487.13	SLC66A1	5.04565
HTP0073A2	T21	MS3	Male	54.7	ENSG00000040487.13	SLC66A1	6.48687
HTP0077B2	Control	D21	Male	43.3	ENSG00000040487.13	SLC66A1	4.69805
HTP0078B2	Control	D21	Male	27.7	ENSG00000040487.13	SLC66A1	3.97475
HTP0079B2	Control	D21	Male	28.4	ENSG00000040487.13	SLC66A1	4.74992
HTP0080A2	T21	MS1	Female	34.8	ENSG00000040487.13	SLC66A1	5.35172
HTP0087B2	Control	D21	Male	55.4	ENSG00000040487.13	SLC66A1	5.71066
HTP0090B2	Control	D21	Male	24.8	ENSG00000040487.13	SLC66A1	4.18972
HTP0092B2	Control	D21	Female	25.2	ENSG00000040487.13	SLC66A1	4.06684
HTP0095B2	Control	D21	Female	37.7	ENSG00000040487.13	SLC66A1	5.10889
HTP0096B2	Control	D21	Male	25.6	ENSG00000040487.13	SLC66A1	6.66408
HTP0098B2	Control	D21	Female	54.9	ENSG00000040487.13	SLC66A1	4.57766
HTP0100B2	Control	D21	Female	33.5	ENSG00000040487.13	SLC66A1	4.43174
HTP0101A2	T21	MS3	Female	31.3	ENSG00000040487.13	SLC66A1	4.09209
HTP0103A2	T21	MS1	Female	1.6	ENSG00000040487.13	SLC66A1	3.82525
HTP0104B2	Control	D21	Female	36.6	ENSG00000040487.13	SLC66A1	4.87191
HTP0105B3	Control	D21	Female	30	ENSG00000040487.13	SLC66A1	5.0642
HTP0107A3	T21	MS2	Female	33.7	ENSG00000040487.13	SLC66A1	5.68862
HTP0109A3	T21	MS1	Female	49	ENSG00000040487.13	SLC66A1	5.60021
HTP0111B2	Control	D21	Female	44.5	ENSG00000040487.13	SLC66A1	5.43652
HTP0112A3	T21	MS3	Female	36	ENSG00000040487.13	SLC66A1	5.34087
HTP0116A2	T21	MS1	Male	10.9	ENSG00000040487.13	SLC66A1	4.41022
HTP0118B	Control	D21	Male	44.3	ENSG00000040487.13	SLC66A1	4.63492
HTP0119A	T21	MS1	Female	50.9	ENSG00000040487.13	SLC66A1	4.97422
HTP0126B2	Control	D21	Female	48	ENSG00000040487.13	SLC66A1	5.5293
HTP0127B2	Control	D21	Female	8.2	ENSG00000040487.13	SLC66A1	4.50811
HTP0146B	Control	D21	Male	47.4	ENSG00000040487.13	SLC66A1	4.98512
HTP0147B	Control	D21	Female	38.6	ENSG00000040487.13	SLC66A1	4.80891
HTP0148B2	Control	D21	Male	41.7	ENSG00000040487.13	SLC66A1	5.91993
HTP0149B	Control	D21	Female	53.2	ENSG00000040487.13	SLC66A1	4.73767
HTP0151A	T21	MS3	Male	27.4	ENSG00000040487.13	SLC66A1	4.27707
HTP0198A3	T21	MS2	Male	36.3	ENSG00000040487.13	SLC66A1	5.38047
HTP0202B	Control	D21	Male	61.3	ENSG00000040487.13	SLC66A1	5.07088
HTP0205B	Control	D21	Female	42.6	ENSG00000040487.13	SLC66A1	5.25781
HTP0207A4	T21	MS1	Female	25.2	ENSG00000040487.13	SLC66A1	4.90974
HTP0211A3	T21	MS2	Male	29.7	ENSG00000040487.13	SLC66A1	6.82381
HTP0213A3	T21	MS2	Male	46.3	ENSG00000040487.13	SLC66A1	4.80314
HTP0214B2	Control	D21	Female	21.6	ENSG00000040487.13	SLC66A1	4.66821
HTP0216B2	Control	D21	Female	17.2	ENSG00000040487.13	SLC66A1	4.94097
HTP0219A2	T21	MS2	Female	19.5	ENSG00000040487.13	SLC66A1	5.6393
HTP0226A3	T21	MS1	Male	52.4	ENSG00000040487.13	SLC66A1	5.03981
HTP0230A2	T21	MS3	Female	39.6	ENSG00000040487.13	SLC66A1	4.10613
HTP0236A2	T21	MS1	Male	11.3	ENSG00000040487.13	SLC66A1	4.38666
HTP0238A3	T21	MS2	Male	41.5	ENSG00000040487.13	SLC66A1	4.97821
HTP0241A2	T21	MS3	Female	17.9	ENSG00000040487.13	SLC66A1	4.59187
HTP0242B3	Control	D21	Female	20.3	ENSG00000040487.13	SLC66A1	6.88805
HTP0243A3	T21	MS3	Female	15.1	ENSG00000040487.13	SLC66A1	4.42456
HTP0247A2	T21	MS3	Male	22.5	ENSG00000040487.13	SLC66A1	5.82358
HTP0249A2	T21	MS2	Female	34	ENSG00000040487.13	SLC66A1	5.18175
HTP0251A2	T21	MS3	Female	34.3	ENSG00000040487.13	SLC66A1	4.75524
HTP0254A2	T21	MS2	Male	33.8	ENSG00000040487.13	SLC66A1	5.36928
HTP0259A2	T21	MS3	Female	32.6	ENSG00000040487.13	SLC66A1	4.86547
HTP0261A2	T21	MS1	Male	22.9	ENSG00000040487.13	SLC66A1	4.47906
HTP0262A2	T21	MS3	Female	14.3	ENSG00000040487.13	SLC66A1	5.16444
HTP0263A2	T21	MS2	Female	12.4	ENSG00000040487.13	SLC66A1	6.24888
HTP0277A3	T21	MS1	Female	37.2	ENSG00000040487.13	SLC66A1	4.10061
HTP0289B	Control	D21	Male	7.1	ENSG00000040487.13	SLC66A1	4.09105
HTP0290B	Control	D21	Female	43.3	ENSG00000040487.13	SLC66A1	5.10921
HTP0293A	T21	MS3	Male	6.2	ENSG00000040487.13	SLC66A1	3.88031
HTP0294B	Control	D21	Male	4.2	ENSG00000040487.13	SLC66A1	3.65655
HTP0295A	T21	MS3	Male	51.2	ENSG00000040487.13	SLC66A1	5.68721
HTP0296A	T21	MS3	Male	55.1	ENSG00000040487.13	SLC66A1	5.08838
HTP0298A	T21	MS1	Female	25.8	ENSG00000040487.13	SLC66A1	6.09379
HTP0300A	T21	MS1	Female	30.8	ENSG00000040487.13	SLC66A1	3.68899
HTP0301A3	T21	MS2	Female	24	ENSG00000040487.13	SLC66A1	4.35035
HTP0306A	T21	MS3	Male	23.2	ENSG00000040487.13	SLC66A1	4.63213
HTP0312A2	T21	MS1	Female	35.7	ENSG00000040487.13	SLC66A1	6.2042
HTP0316B	Control	D21	Female	29.6	ENSG00000040487.13	SLC66A1	6.5727
HTP0318A3	T21	MS1	Male	30.5	ENSG00000040487.13	SLC66A1	5.84701
HTP0320A2	T21	MS3	Female	33.7	ENSG00000040487.13	SLC66A1	6.05374
HTP0321A	T21	MS3	Female	14	ENSG00000040487.13	SLC66A1	3.59002
HTP0323A	T21	MS3	Male	3.8	ENSG00000040487.13	SLC66A1	4.63395
HTP0324A2	T21	MS1	Male	22	ENSG00000040487.13	SLC66A1	4.66035
HTP0325A	T21	MS3	Male	13.4	ENSG00000040487.13	SLC66A1	5.49269
HTP0327A	T21	MS1	Male	6.5	ENSG00000040487.13	SLC66A1	4.1682
HTP0329A2	T21	MS3	Female	19.5	ENSG00000040487.13	SLC66A1	7.27271
HTP0330A	T21	MS1	Male	6.1	ENSG00000040487.13	SLC66A1	4.90002
HTP0331A	T21	MS3	Male	23.1	ENSG00000040487.13	SLC66A1	4.55294
HTP0333A2	T21	MS3	Female	30.3	ENSG00000040487.13	SLC66A1	3.95916
HTP0334A2	T21	MS1	Male	44.1	ENSG00000040487.13	SLC66A1	5.57905
HTP0335A2	T21	MS2	Female	57.6	ENSG00000040487.13	SLC66A1	5.74676
HTP0336A	T21	MS1	Female	8.7	ENSG00000040487.13	SLC66A1	5.0521
HTP0337A	T21	MS3	Male	22.2	ENSG00000040487.13	SLC66A1	5.81283
HTP0339A	T21	MS1	Male	16.1	ENSG00000040487.13	SLC66A1	4.13826
HTP0340A	T21	MS3	Female	18.6	ENSG00000040487.13	SLC66A1	5.16086
HTP0341A	T21	MS1	Male	2.6	ENSG00000040487.13	SLC66A1	3.95717
HTP0342A	T21	MS1	Female	13.6	ENSG00000040487.13	SLC66A1	5.13318
HTP0343B	Control	D21	Male	46.2	ENSG00000040487.13	SLC66A1	5.15504
HTP0345A	T21	MS3	Female	52.7	ENSG00000040487.13	SLC66A1	5.89842
HTP0346B	Control	D21	Female	37.1	ENSG00000040487.13	SLC66A1	4.75637
HTP0347B	Control	D21	Female	14	ENSG00000040487.13	SLC66A1	4.98321
HTP0349B	Control	D21	Female	10	ENSG00000040487.13	SLC66A1	4.7217
HTP0352B	Control	D21	Male	43.2	ENSG00000040487.13	SLC66A1	4.56745
HTP0354A	T21	MS1	Male	6	ENSG00000040487.13	SLC66A1	5.20176
HTP0355B	Control	D21	Male	12.3	ENSG00000040487.13	SLC66A1	3.8796
HTP0357A	T21	MS1	Male	3.8	ENSG00000040487.13	SLC66A1	3.71011
HTP0361B2	Control	D21	Male	11.5	ENSG00000040487.13	SLC66A1	5.2954
HTP0364A	T21	MS3	Male	13.7	ENSG00000040487.13	SLC66A1	4.47569
HTP0367A	T21	MS1	Male	13.6	ENSG00000040487.13	SLC66A1	5.62107
HTP0368A	T21	MS1	Male	15.2	ENSG00000040487.13	SLC66A1	5.52452
HTP0370A	T21	MS1	Male	20.2	ENSG00000040487.13	SLC66A1	5.0927
HTP0373A	T21	MS1	Male	56.7	ENSG00000040487.13	SLC66A1	6.36996
HTP0374A	T21	MS2	Male	25.5	ENSG00000040487.13	SLC66A1	4.32989
HTP0375A	T21	MS1	Female	10.9	ENSG00000040487.13	SLC66A1	3.67487
HTP0376B	Control	D21	Female	24	ENSG00000040487.13	SLC66A1	5.64834
HTP0378A	T21	MS3	Female	31.4	ENSG00000040487.13	SLC66A1	5.46398
HTP0379A	T21	MS1	Female	35.4	ENSG00000040487.13	SLC66A1	4.85113
HTP0380A	T21	MS2	Male	25.8	ENSG00000040487.13	SLC66A1	5.44463
HTP0381A	T21	MS2	Male	25.4	ENSG00000040487.13	SLC66A1	5.20832
HTP0382A	T21	MS3	Male	39.5	ENSG00000040487.13	SLC66A1	6.08352
HTP0384A	T21	MS3	Female	27.8	ENSG00000040487.13	SLC66A1	4.51654
HTP0385A	T21	MS3	Male	25.6	ENSG00000040487.13	SLC66A1	6.2166
HTP0386A	T21	MS2	Male	6.8	ENSG00000040487.13	SLC66A1	5.10881
HTP0387A	T21	MS1	Female	33.3	ENSG00000040487.13	SLC66A1	6.39797
HTP0388A	T21	MS1	Female	37.5	ENSG00000040487.13	SLC66A1	4.07205
HTP0389A	T21	MS1	Female	20.1	ENSG00000040487.13	SLC66A1	5.19067
HTP0390A	T21	MS3	Female	15.5	ENSG00000040487.13	SLC66A1	5.51071
HTP0391A	T21	MS1	Male	26.8	ENSG00000040487.13	SLC66A1	5.51984
HTP0392A	T21	MS3	Male	32.4	ENSG00000040487.13	SLC66A1	4.97842
HTP0393A	T21	MS2	Female	39.8	ENSG00000040487.13	SLC66A1	5.79828
HTP0394A	T21	MS2	Female	23.6	ENSG00000040487.13	SLC66A1	4.22663
HTP0395A	T21	MS2	Male	35.2	ENSG00000040487.13	SLC66A1	4.67357
HTP0396A	T21	MS3	Male	15.9	ENSG00000040487.13	SLC66A1	5.0965
HTP0397A	T21	MS1	Male	38.7	ENSG00000040487.13	SLC66A1	5.21025
HTP0398A	T21	MS2	Female	17.5	ENSG00000040487.13	SLC66A1	4.84382
HTP0399A2	T21	MS3	Male	33.1	ENSG00000040487.13	SLC66A1	6.81028
HTP0400A	T21	MS1	Male	14.9	ENSG00000040487.13	SLC66A1	5.06988
HTP0401A	T21	MS3	Female	34.6	ENSG00000040487.13	SLC66A1	4.96547
HTP0402A	T21	MS1	Male	35.9	ENSG00000040487.13	SLC66A1	5.0852
HTP0403A	T21	MS3	Male	13.4	ENSG00000040487.13	SLC66A1	6.22246
HTP0404A	T21	MS3	Female	12.5	ENSG00000040487.13	SLC66A1	5.58399
HTP0405A	T21	MS3	Male	26.1	ENSG00000040487.13	SLC66A1	5.04376
HTP0406A	T21	MS2	Female	9.2	ENSG00000040487.13	SLC66A1	5.83402
HTP0407A	T21	MS3	Male	43.5	ENSG00000040487.13	SLC66A1	5.36909
HTP0408A	T21	MS1	Male	40.6	ENSG00000040487.13	SLC66A1	5.1355
HTP0409A	T21	MS2	Female	21.2	ENSG00000040487.13	SLC66A1	4.58426
HTP0410A	T21	MS2	Male	24	ENSG00000040487.13	SLC66A1	5.51092
HTP0411A	T21	MS3	Female	18.7	ENSG00000040487.13	SLC66A1	6.10027
HTP0412A	T21	MS3	Male	20.7	ENSG00000040487.13	SLC66A1	5.05307
HTP0413A	T21	MS2	Female	22.5	ENSG00000040487.13	SLC66A1	4.26681
HTP0414A	T21	MS3	Female	21.8	ENSG00000040487.13	SLC66A1	4.46601
HTP0415A	T21	MS3	Female	8.3	ENSG00000040487.13	SLC66A1	4.64471
HTP0418A	T21	MS1	Male	3.8	ENSG00000040487.13	SLC66A1	4.30813
HTP0419A	T21	MS1	Male	20.8	ENSG00000040487.13	SLC66A1	4.05646
HTP0420A	T21	MS1	Male	6.4	ENSG00000040487.13	SLC66A1	5.13732
HTP0421A	T21	MS3	Male	13.7	ENSG00000040487.13	SLC66A1	4.53165
HTP0423A	T21	MS2	Male	23.9	ENSG00000040487.13	SLC66A1	5.6417
HTP0424A	T21	MS2	Female	4	ENSG00000040487.13	SLC66A1	5.32378
HTP0425A	T21	MS2	Male	19.1	ENSG00000040487.13	SLC66A1	6.42661
HTP0426A	T21	MS3	Male	17.5	ENSG00000040487.13	SLC66A1	4.43882
HTP0428A	T21	MS2	Male	27.5	ENSG00000040487.13	SLC66A1	4.94318
HTP0429B	Control	D21	Female	11.5	ENSG00000040487.13	SLC66A1	5.63871
HTP0430A	T21	MS2	Male	13.9	ENSG00000040487.13	SLC66A1	5.41602
HTP0431A2	T21	MS2	Female	20.9	ENSG00000040487.13	SLC66A1	5.55792
HTP0434A	T21	MS3	Female	25.9	ENSG00000040487.13	SLC66A1	4.93394
HTP0435A2	T21	MS1	Male	36.2	ENSG00000040487.13	SLC66A1	6.08149
HTP0436A	T21	MS3	Female	32.8	ENSG00000040487.13	SLC66A1	5.40553
HTP0437A	T21	MS2	Male	24.9	ENSG00000040487.13	SLC66A1	5.4906
HTP0438A	T21	MS1	Female	19.9	ENSG00000040487.13	SLC66A1	4.56639
HTP0439A2	T21	MS3	Male	40.8	ENSG00000040487.13	SLC66A1	5.39548
HTP0440A	T21	MS2	Male	20.9	ENSG00000040487.13	SLC66A1	5.93399
HTP0442A2	T21	MS1	Female	9.5	ENSG00000040487.13	SLC66A1	5.40048
HTP0443A2	T21	MS3	Male	17.9	ENSG00000040487.13	SLC66A1	4.7864
HTP0444B2	Control	D21	Female	9.9	ENSG00000040487.13	SLC66A1	3.83313
HTP0445A	T21	MS2	Female	38.8	ENSG00000040487.13	SLC66A1	5.06714
HTP0446A	T21	MS1	Female	31.7	ENSG00000040487.13	SLC66A1	4.6701
HTP0447B2	Control	D21	Female	16.5	ENSG00000040487.13	SLC66A1	5.19256
HTP0448A	T21	MS2	Male	21.5	ENSG00000040487.13	SLC66A1	5.04818
HTP0449A	T21	MS2	Male	20.8	ENSG00000040487.13	SLC66A1	5.76894
HTP0450A	T21	MS1	Male	15.4	ENSG00000040487.13	SLC66A1	5.32933
HTP0451A	T21	MS1	Male	32.5	ENSG00000040487.13	SLC66A1	4.87674
HTP0452A	T21	MS2	Female	16.6	ENSG00000040487.13	SLC66A1	4.08909
HTP0454A	T21	MS3	Male	21.7	ENSG00000040487.13	SLC66A1	5.44798
HTP0455B	Control	D21	Female	7.3	ENSG00000040487.13	SLC66A1	4.23981
HTP0456A	T21	MS2	Male	7.3	ENSG00000040487.13	SLC66A1	6.54288
HTP0457B	Control	D21	Female	7.3	ENSG00000040487.13	SLC66A1	4.26349
HTP0458A	T21	MS3	Male	20	ENSG00000040487.13	SLC66A1	5.78191
HTP0459A	T21	MS1	Male	13.7	ENSG00000040487.13	SLC66A1	4.87907
HTP0460A	T21	MS1	Male	20.3	ENSG00000040487.13	SLC66A1	5.70085
HTP0461A	T21	MS1	Female	12.5	ENSG00000040487.13	SLC66A1	4.90313
HTP0462A	T21	MS1	Male	38.6	ENSG00000040487.13	SLC66A1	5.01862
HTP0463A	T21	MS1	Female	28.3	ENSG00000040487.13	SLC66A1	4.56966
HTP0464A	T21	MS3	Male	22.7	ENSG00000040487.13	SLC66A1	5.76594
HTP0465A	T21	MS3	Female	6.8	ENSG00000040487.13	SLC66A1	2.31642
HTP0466B	Control	D21	Female	10.9	ENSG00000040487.13	SLC66A1	4.99515
HTP0467A	T21	MS2	Female	32.5	ENSG00000040487.13	SLC66A1	4.55766
HTP0468A2	T21	MS2	Male	29.7	ENSG00000040487.13	SLC66A1	5.06576
HTP0469A	T21	MS2	Female	16.7	ENSG00000040487.13	SLC66A1	5.1839
HTP0471A	T21	MS1	Female	9	ENSG00000040487.13	SLC66A1	4.8062
HTP0473A	T21	MS1	Male	17.1	ENSG00000040487.13	SLC66A1	6.62632
HTP0475A	T21	MS1	Female	22	ENSG00000040487.13	SLC66A1	3.77494
HTP0476A	T21	MS2	Female	11.1	ENSG00000040487.13	SLC66A1	5.40773
HTP0477A	T21	MS1	Male	3.4	ENSG00000040487.13	SLC66A1	6.01315
HTP0478A	T21	MS1	Female	40.3	ENSG00000040487.13	SLC66A1	4.59966
HTP0479A	T21	MS1	Male	3.7	ENSG00000040487.13	SLC66A1	3.98312
HTP0480A	T21	MS1	Female	21.9	ENSG00000040487.13	SLC66A1	4.89605
HTP0482A	T21	MS2	Male	19.3	ENSG00000040487.13	SLC66A1	5.23306
HTP0484A	T21	MS3	Male	5.6	ENSG00000040487.13	SLC66A1	5.75189
HTP0485A	T21	MS2	Female	5.7	ENSG00000040487.13	SLC66A1	4.7835
HTP0487A	T21	MS2	Male	4.6	ENSG00000040487.13	SLC66A1	5.16195
HTP0488A	T21	MS1	Male	5.4	ENSG00000040487.13	SLC66A1	3.92388
HTP0491A	T21	MS1	Male	6.5	ENSG00000040487.13	SLC66A1	3.84803
HTP0492B	Control	D21	Male	4.8	ENSG00000040487.13	SLC66A1	4.24075
HTP0493B	Control	D21	Male	8.7	ENSG00000040487.13	SLC66A1	4.02008
HTP0494A	T21	MS2	Female	7.1	ENSG00000040487.13	SLC66A1	3.65296
HTP0495B	Control	D21	Female	4.5	ENSG00000040487.13	SLC66A1	4.06705
HTP0497B	Control	D21	Male	54.4	ENSG00000040487.13	SLC66A1	4.88873
HTP0498B	Control	D21	Male	11.9	ENSG00000040487.13	SLC66A1	4.7184
HTP0501A	T21	MS3	Male	4	ENSG00000040487.13	SLC66A1	3.84154
HTP0502B	Control	D21	Male	27.1	ENSG00000040487.13	SLC66A1	5.56642
HTP0506B	Control	D21	Male	31.2	ENSG00000040487.13	SLC66A1	3.89858
HTP0507A	T21	MS3	Male	8.2	ENSG00000040487.13	SLC66A1	4.29175
HTP0508B2	Control	D21	Male	29.9	ENSG00000040487.13	SLC66A1	5.84264
HTP0510A	T21	MS1	Female	23	ENSG00000040487.13	SLC66A1	3.8737
HTP0512A	T21	MS3	Male	30	ENSG00000040487.13	SLC66A1	5.11099
HTP0515A	T21	MS3	Male	13.1	ENSG00000040487.13	SLC66A1	4.96647
HTP0516A	T21	MS1	Male	39.1	ENSG00000040487.13	SLC66A1	5.62066
HTP0517A	T21	MS2	Male	2.7	ENSG00000040487.13	SLC66A1	4.1276
HTP0519A	T21	MS1	Male	2	ENSG00000040487.13	SLC66A1	5.05314
HTP0523B	Control	D21	Female	23.3	ENSG00000040487.13	SLC66A1	5.36479
HTP0524B	Control	D21	Male	24.5	ENSG00000040487.13	SLC66A1	5.78963
HTP0525A	T21	MS1	Female	34.2	ENSG00000040487.13	SLC66A1	5.14358
HTP0527B	Control	D21	Male	7.4	ENSG00000040487.13	SLC66A1	4.04425
HTP0530A	T21	MS3	Female	39.6	ENSG00000040487.13	SLC66A1	4.38463
HTP0531A	T21	MS3	Female	3.5	ENSG00000040487.13	SLC66A1	4.52408
HTP0534A	T21	MS1	Male	36.9	ENSG00000040487.13	SLC66A1	5.17857
HTP0535A	T21	MS3	Male	23.6	ENSG00000040487.13	SLC66A1	5.2218
HTP0537A	T21	MS2	Female	51.9	ENSG00000040487.13	SLC66A1	6.55464
HTP0538A	T21	MS3	Male	28.4	ENSG00000040487.13	SLC66A1	6.22697
HTP0539A	T21	MS2	Female	42.8	ENSG00000040487.13	SLC66A1	7.07556
HTP0540A	T21	MS1	Female	14.5	ENSG00000040487.13	SLC66A1	4.63748
HTP0541A	T21	MS2	Male	29.7	ENSG00000040487.13	SLC66A1	4.28723
HTP0542A	T21	MS2	Male	27.8	ENSG00000040487.13	SLC66A1	4.82575
HTP0543A	T21	MS2	Male	36.9	ENSG00000040487.13	SLC66A1	4.83469
HTP0544A	T21	MS2	Male	38.1	ENSG00000040487.13	SLC66A1	5.33876
HTP0545A	T21	MS1	Male	18.1	ENSG00000040487.13	SLC66A1	4.91907
HTP0546A	T21	MS2	Female	51.4	ENSG00000040487.13	SLC66A1	6.1871
HTP0547A	T21	MS2	Female	26	ENSG00000040487.13	SLC66A1	5.69133
HTP0548A	T21	MS3	Female	46.2	ENSG00000040487.13	SLC66A1	6.87923
HTP0549A	T21	MS3	Female	20.6	ENSG00000040487.13	SLC66A1	4.87345
HTP0550A	T21	MS1	Female	15.2	ENSG00000040487.13	SLC66A1	5.92381
HTP0551B	Control	D21	Female	18	ENSG00000040487.13	SLC66A1	5.09063
HTP0552A	T21	MS2	Male	17	ENSG00000040487.13	SLC66A1	7.5123
HTP0553A	T21	MS2	Female	18.2	ENSG00000040487.13	SLC66A1	6.89435
HTP0554A	T21	MS2	Male	23.1	ENSG00000040487.13	SLC66A1	4.96992
HTP0555B	Control	D21	Female	47.3	ENSG00000040487.13	SLC66A1	5.38545
HTP0556A	T21	MS2	Male	28.3	ENSG00000040487.13	SLC66A1	5.44797
HTP0557B	Control	D21	Female	40.1	ENSG00000040487.13	SLC66A1	6.10242
HTP0559B	Control	D21	Male	10.8	ENSG00000040487.13	SLC66A1	6.08254
HTP0560A	T21	MS2	Male	50.1	ENSG00000040487.13	SLC66A1	7.48508
HTP0561A	T21	MS3	Male	13.7	ENSG00000040487.13	SLC66A1	5.88607
HTP0563A	T21	MS2	Female	8.7	ENSG00000040487.13	SLC66A1	4.66535
HTP0564A	T21	MS1	Male	14.2	ENSG00000040487.13	SLC66A1	6.53502
HTP0565A	T21	MS2	Male	22.5	ENSG00000040487.13	SLC66A1	5.52978
HTP0566A	T21	MS2	Male	13.7	ENSG00000040487.13	SLC66A1	6.42496
HTP0567B	Control	D21	Female	23	ENSG00000040487.13	SLC66A1	5.80848
HTP0568A	T21	MS2	Male	28.3	ENSG00000040487.13	SLC66A1	5.64996
HTP0569A	T21	MS2	Male	22.9	ENSG00000040487.13	SLC66A1	5.73106
HTP0570A	T21	MS3	Male	38.8	ENSG00000040487.13	SLC66A1	5.69469
HTP0571A	T21	MS3	Male	13.1	ENSG00000040487.13	SLC66A1	5.1718
HTP0572A	T21	MS3	Male	24.4	ENSG00000040487.13	SLC66A1	5.46819
HTP0573B	Control	D21	Male	19.1	ENSG00000040487.13	SLC66A1	4.75625
HTP0574A	T21	MS3	Male	42.4	ENSG00000040487.13	SLC66A1	7.69654
HTP0575A	T21	MS2	Female	17.2	ENSG00000040487.13	SLC66A1	4.23017
HTP0576B	Control	D21	Female	11.2	ENSG00000040487.13	SLC66A1	4.95815
HTP0577A	T21	MS2	Female	28.4	ENSG00000040487.13	SLC66A1	4.81042
HTP0578A	T21	MS1	Male	25.7	ENSG00000040487.13	SLC66A1	5.84632
HTP0580A	T21	MS1	Female	31.8	ENSG00000040487.13	SLC66A1	4.45495
HTP0581A	T21	MS2	Male	30.6	ENSG00000040487.13	SLC66A1	5.86009
HTP0582B	Control	D21	Female	33.1	ENSG00000040487.13	SLC66A1	4.89367
HTP0583A	T21	MS1	Female	6.2	ENSG00000040487.13	SLC66A1	3.76018
HTP0584A	T21	MS2	Male	29.3	ENSG00000040487.13	SLC66A1	4.3945
HTP0585A	T21	MS3	Female	16.5	ENSG00000040487.13	SLC66A1	4.51836
HTP0586A	T21	MS3	Male	31.9	ENSG00000040487.13	SLC66A1	3.34182
HTP0587A	T21	MS2	Male	4.3	ENSG00000040487.13	SLC66A1	6.91462
HTP0588A	T21	MS1	Female	19.2	ENSG00000040487.13	SLC66A1	4.54285
HTP0589A	T21	MS3	Female	19	ENSG00000040487.13	SLC66A1	5.3617
HTP0590A	T21	MS3	Male	16.8	ENSG00000040487.13	SLC66A1	5.83317
HTP0591A	T21	MS2	Male	31.9	ENSG00000040487.13	SLC66A1	5.90441
HTP0592A	T21	MS2	Female	14.5	ENSG00000040487.13	SLC66A1	4.68836
HTP0593A	T21	MS2	Male	11.7	ENSG00000040487.13	SLC66A1	5.35968
HTP0594A	T21	MS1	Male	30.1	ENSG00000040487.13	SLC66A1	6.99337
HTP0595B	Control	D21	Female	34.3	ENSG00000040487.13	SLC66A1	4.95822
HTP0596A	T21	MS2	Female	28.3	ENSG00000040487.13	SLC66A1	6.09333
HTP0597A	T21	MS2	Female	12.5	ENSG00000040487.13	SLC66A1	4.99831
HTP0598A	T21	MS3	Female	18	ENSG00000040487.13	SLC66A1	5.14469
HTP0599A	T21	MS3	Female	36.6	ENSG00000040487.13	SLC66A1	5.33562
HTP0600A	T21	MS3	Male	10.8	ENSG00000040487.13	SLC66A1	3.30096
HTP0602A	T21	MS3	Female	13.5	ENSG00000040487.13	SLC66A1	4.82991
HTP0603A	T21	MS1	Female	12.7	ENSG00000040487.13	SLC66A1	5.68463
HTP0604A	T21	MS3	Female	26.6	ENSG00000040487.13	SLC66A1	5.90217
HTP0605A	T21	MS3	Male	17.5	ENSG00000040487.13	SLC66A1	5.27181
HTP0607A	T21	MS2	Male	23.9	ENSG00000040487.13	SLC66A1	5.81227
HTP0608A	T21	MS1	Female	32.5	ENSG00000040487.13	SLC66A1	4.6501
HTP0609A	T21	MS1	Female	4	ENSG00000040487.13	SLC66A1	4.22485
HTP0610A	T21	MS3	Female	17	ENSG00000040487.13	SLC66A1	2.86966
HTP0611A	T21	MS1	Female	23.9	ENSG00000040487.13	SLC66A1	5.12377
HTP0612A	T21	MS1	Male	11.4	ENSG00000040487.13	SLC66A1	4.32278
HTP0613A	T21	MS3	Female	10.3	ENSG00000040487.13	SLC66A1	5.60147
HTP0615B	Control	D21	Male	9.2	ENSG00000040487.13	SLC66A1	5.22704
HTP0616A	T21	MS3	Male	19	ENSG00000040487.13	SLC66A1	5.17409
HTP0617A	T21	MS3	Male	30.5	ENSG00000040487.13	SLC66A1	5.58918
HTP0618A	T21	MS3	Female	37	ENSG00000040487.13	SLC66A1	5.73338
HTP0619A	T21	MS3	Female	37	ENSG00000040487.13	SLC66A1	7.37728
HTP0620A	T21	MS3	Female	19.6	ENSG00000040487.13	SLC66A1	4.73002
HTP0621A	T21	MS2	Female	21.4	ENSG00000040487.13	SLC66A1	5.98672
HTP0622A	T21	MS2	Female	26	ENSG00000040487.13	SLC66A1	5.59242
HTP0623A	T21	MS2	Female	28.1	ENSG00000040487.13	SLC66A1	5.42669
HTP0624A	T21	MS2	Female	28.1	ENSG00000040487.13	SLC66A1	5.5273
HTP0625A	T21	MS1	Male	40.1	ENSG00000040487.13	SLC66A1	5.7431
HTP0626A	T21	MS2	Male	14.2	ENSG00000040487.13	SLC66A1	5.31016
HTP0627A	T21	MS3	Female	21.1	ENSG00000040487.13	SLC66A1	4.50049
HTP0628B	Control	D21	Female	4.8	ENSG00000040487.13	SLC66A1	6.15312
HTP0629A	T21	MS1	Female	7	ENSG00000040487.13	SLC66A1	5.21133
HTP0630A	T21	MS2	Male	39.9	ENSG00000040487.13	SLC66A1	5.64728
HTP0631A	T21	MS1	Female	33	ENSG00000040487.13	SLC66A1	5.65095
HTP0632A	T21	MS2	Female	26.4	ENSG00000040487.13	SLC66A1	5.26532
HTP0633A	T21	MS1	Male	33.1	ENSG00000040487.13	SLC66A1	5.67803
HTP0634A	T21	MS2	Male	20.4	ENSG00000040487.13	SLC66A1	7.31285
HTP0637A	T21	MS3	Female	20.1	ENSG00000040487.13	SLC66A1	5.45953
HTP0638A	T21	MS3	Female	32.7	ENSG00000040487.13	SLC66A1	3.98937
HTP0639A	T21	MS1	Male	27.3	ENSG00000040487.13	SLC66A1	5.12589
HTP0641A	T21	MS1	Male	46.6	ENSG00000040487.13	SLC66A1	6.40022
HTP0642A	T21	MS3	Female	25.2	ENSG00000040487.13	SLC66A1	5.64758
HTP0643A	T21	MS3	Male	29.7	ENSG00000040487.13	SLC66A1	6.39548
HTP0644A	T21	MS3	Male	28.7	ENSG00000040487.13	SLC66A1	7.38363
HTP0645A	T21	MS1	Male	28.4	ENSG00000040487.13	SLC66A1	4.85856
HTP0646A	T21	MS3	Male	17.1	ENSG00000040487.13	SLC66A1	5.8634
HTP0647A	T21	MS1	Male	7	ENSG00000040487.13	SLC66A1	5.04449
HTP0648B	Control	D21	Male	11.9	ENSG00000040487.13	SLC66A1	5.19954
HTP0649B	Control	D21	Female	44.6	ENSG00000040487.13	SLC66A1	5.99513
HTP0650A	T21	MS1	Female	45.7	ENSG00000040487.13	SLC66A1	6.46399
HTP0651A	T21	MS3	Male	31.2	ENSG00000040487.13	SLC66A1	5.0433
HTP0652A	T21	MS1	Female	35.1	ENSG00000040487.13	SLC66A1	5.30246
HTP0653B	Control	D21	Male	13.9	ENSG00000040487.13	SLC66A1	6.24751
HTP0654A	T21	MS1	Female	26.9	ENSG00000040487.13	SLC66A1	5.20048
HTP0655B	Control	D21	Male	15.8	ENSG00000040487.13	SLC66A1	6.10355
HTP0657A	T21	MS3	Male	16.9	ENSG00000040487.13	SLC66A1	5.22126
HTP0658A	T21	MS1	Male	15.3	ENSG00000040487.13	SLC66A1	4.9583
HTP0659A	T21	MS1	Female	36.5	ENSG00000040487.13	SLC66A1	4.40965
HTP0660A	T21	MS1	Male	13	ENSG00000040487.13	SLC66A1	4.59193
HTP0661A	T21	MS1	Male	28.4	ENSG00000040487.13	SLC66A1	6.56686
HTP0662A	T21	MS1	Female	26.1	ENSG00000040487.13	SLC66A1	4.91438
HTP0663A	T21	MS3	Female	20.5	ENSG00000040487.13	SLC66A1	4.39931
HTP0664A	T21	MS2	Female	29.4	ENSG00000040487.13	SLC66A1	6.35609
HTP0665A	T21	MS1	Female	23.4	ENSG00000040487.13	SLC66A1	5.18193
HTP0666A	T21	MS3	Male	17.4	ENSG00000040487.13	SLC66A1	5.22372
HTP0667A	T21	MS2	Male	24.1	ENSG00000040487.13	SLC66A1	5.53729
HTP0668A	T21	MS1	Female	29.7	ENSG00000040487.13	SLC66A1	4.0905
HTP0669B	Control	D21	Female	14.6	ENSG00000040487.13	SLC66A1	5.48097
HTP0672A	T21	MS1	Male	17.2	ENSG00000040487.13	SLC66A1	4.85435
HTP0676A	T21	MS1	Female	19.3	ENSG00000040487.13	SLC66A1	4.78571
HTP0706A	T21	MS3	Female	22.8	ENSG00000040487.13	SLC66A1	5.67686
HTP0708A	T21	MS1	Male	17	ENSG00000040487.13	SLC66A1	4.62316
HTP0204A	T21	MS2	Male	13.1	ENSG00000040487.13	SLC66A1	5.54299
HTP0206B	Control	D21	Male	15.8	ENSG00000040487.13	SLC66A1	5.35818
HTP0288B	Control	D21	Male	9.2	ENSG00000040487.13	SLC66A1	4.22746
HTP0302B	Control	D21	Female	41.6	ENSG00000040487.13	SLC66A1	4.8139
HTP0310A	T21	MS2	Male	10.8	ENSG00000040487.13	SLC66A1	6.27968
HTP0322B	Control	D21	Male	29	ENSG00000040487.13	SLC66A1	4.47048
HTP0326A	T21	MS2	Female	30.2	ENSG00000040487.13	SLC66A1	5.38017
HTP0328A	T21	MS2	Female	41.2	ENSG00000040487.13	SLC66A1	5.71165
HTP0332A	T21	MS2	Male	24.4	ENSG00000040487.13	SLC66A1	5.1683
HTP0338B	Control	D21	Male	27.5	ENSG00000040487.13	SLC66A1	5.65722
HTP0348A	T21	MS2	Female	17.2	ENSG00000040487.13	SLC66A1	4.35019
HTP0351A	T21	MS2	Male	27	ENSG00000040487.13	SLC66A1	6.5119
HTP0084A2	T21	MS2	Male	35	ENSG00000040487.13	SLC66A1	4.83605
[truncated: 1 more rows]

## Sheet: 6F
HSA21 genes mRNA									Amino acid values
SampleID	Karyotype	subtype	Sex	Age	HSA21_gene	EnsemblID	RPKM		SampleID	Karyotype	subtype	Sex	Age	Analyte	relative_abundance
HTP0005A3	T21	MS1	Male	36.5	PRDM15	ENSG00000141956.13	2.56702		HTP0005A3	T21	MS1	Male	36.5	Alanine	6.36012e+06
HTP0012A2	T21	MS1	Female	44	PRDM15	ENSG00000141956.13	2.25347		HTP0005A3	T21	MS1	Male	36.5	Asparagine	561028
HTP0015A4	T21	MS2	Male	31.2	PRDM15	ENSG00000141956.13	2.92331		HTP0005A3	T21	MS1	Male	36.5	Histidine	1.79596e+06
HTP0017A4	T21	MS3	Female	23.6	PRDM15	ENSG00000141956.13	2.60258		HTP0005A3	T21	MS1	Male	36.5	Proline	1.14899e+07
HTP0023A2	T21	MS2	Female	36.2	PRDM15	ENSG00000141956.13	3.48076		HTP0005A3	T21	MS1	Male	36.5	Serine	554784
HTP0025A3	T21	MS2	Female	25.7	PRDM15	ENSG00000141956.13	2.55835		HTP0005A3	T21	MS1	Male	36.5	Threonine	1.79808e+06
HTP0036A2	T21	MS1	Female	32.1	PRDM15	ENSG00000141956.13	2.74617		HTP0012A2	T21	MS1	Female	44	Alanine	9.14887e+06
HTP0050A3	T21	MS3	Female	22.8	PRDM15	ENSG00000141956.13	1.92385		HTP0012A2	T21	MS1	Female	44	Asparagine	546389
HTP0052A2	T21	MS1	Female	29.9	PRDM15	ENSG00000141956.13	3.26192		HTP0012A2	T21	MS1	Female	44	Histidine	1.78765e+06
HTP0053A2	T21	MS1	Female	26.3	PRDM15	ENSG00000141956.13	3.45345		HTP0012A2	T21	MS1	Female	44	Proline	1.745e+07
HTP0054A2	T21	MS3	Male	21.7	PRDM15	ENSG00000141956.13	1.9059		HTP0012A2	T21	MS1	Female	44	Serine	961530
HTP0066A2	T21	MS1	Male	14.7	PRDM15	ENSG00000141956.13	3.81659		HTP0012A2	T21	MS1	Female	44	Threonine	2.47752e+06
HTP0070A3	T21	MS3	Male	24.9	PRDM15	ENSG00000141956.13	2.52198		HTP0015A4	T21	MS2	Male	31.2	Alanine	4.50342e+06
HTP0073A2	T21	MS3	Male	54.7	PRDM15	ENSG00000141956.13	1.57678		HTP0015A4	T21	MS2	Male	31.2	Asparagine	224163
HTP0080A2	T21	MS1	Female	34.8	PRDM15	ENSG00000141956.13	2.53145		HTP0015A4	T21	MS2	Male	31.2	Histidine	1.16309e+06
HTP0101A2	T21	MS3	Female	31.3	PRDM15	ENSG00000141956.13	1.41745		HTP0015A4	T21	MS2	Male	31.2	Proline	1.106e+07
HTP0103A2	T21	MS1	Female	1.6	PRDM15	ENSG00000141956.13	3.90776		HTP0015A4	T21	MS2	Male	31.2	Serine	420944
HTP0107A3	T21	MS2	Female	33.7	PRDM15	ENSG00000141956.13	1.50574		HTP0015A4	T21	MS2	Male	31.2	Threonine	836519
HTP0109A3	T21	MS1	Female	49	PRDM15	ENSG00000141956.13	2.89631		HTP0017A4	T21	MS3	Female	23.6	Alanine	5.65879e+06
HTP0112A3	T21	MS3	Female	36	PRDM15	ENSG00000141956.13	2.27393		HTP0017A4	T21	MS3	Female	23.6	Asparagine	355663
HTP0116A2	T21	MS1	Male	10.9	PRDM15	ENSG00000141956.13	3.53798		HTP0017A4	T21	MS3	Female	23.6	Histidine	1.80959e+06
HTP0119A	T21	MS1	Female	50.9	PRDM15	ENSG00000141956.13	2.35253		HTP0017A4	T21	MS3	Female	23.6	Proline	9.88442e+06
HTP0151A	T21	MS3	Male	27.4	PRDM15	ENSG00000141956.13	2.27128		HTP0017A4	T21	MS3	Female	23.6	Serine	663443
HTP0198A3	T21	MS2	Male	36.3	PRDM15	ENSG00000141956.13	1.922		HTP0017A4	T21	MS3	Female	23.6	Threonine	1.21298e+06
HTP0207A4	T21	MS1	Female	25.2	PRDM15	ENSG00000141956.13	3.0964		HTP0023A2	T21	MS2	Female	36.2	Alanine	9.31178e+06
HTP0211A3	T21	MS2	Male	29.7	PRDM15	ENSG00000141956.13	2.42145		HTP0023A2	T21	MS2	Female	36.2	Asparagine	426805
HTP0213A3	T21	MS2	Male	46.3	PRDM15	ENSG00000141956.13	1.60512		HTP0023A2	T21	MS2	Female	36.2	Histidine	1.50851e+06
HTP0219A2	T21	MS2	Female	19.5	PRDM15	ENSG00000141956.13	2.56646		HTP0023A2	T21	MS2	Female	36.2	Proline	1.21404e+07
HTP0226A3	T21	MS1	Male	52.4	PRDM15	ENSG00000141956.13	2.7192		HTP0023A2	T21	MS2	Female	36.2	Serine	645240
HTP0230A2	T21	MS3	Female	39.6	PRDM15	ENSG00000141956.13	1.64806		HTP0023A2	T21	MS2	Female	36.2	Threonine	1.36655e+06
HTP0236A2	T21	MS1	Male	11.3	PRDM15	ENSG00000141956.13	2.91152		HTP0025A3	T21	MS2	Female	25.7	Alanine	8.64254e+06
HTP0238A3	T21	MS2	Male	41.5	PRDM15	ENSG00000141956.13	2.22156		HTP0025A3	T21	MS2	Female	25.7	Asparagine	646447
HTP0241A2	T21	MS3	Female	17.9	PRDM15	ENSG00000141956.13	1.93195		HTP0025A3	T21	MS2	Female	25.7	Histidine	2.04557e+06
HTP0243A3	T21	MS3	Female	15.1	PRDM15	ENSG00000141956.13	2.16081		HTP0025A3	T21	MS2	Female	25.7	Proline	1.06291e+07
HTP0247A2	T21	MS3	Male	22.5	PRDM15	ENSG00000141956.13	1.82099		HTP0025A3	T21	MS2	Female	25.7	Serine	775345
HTP0249A2	T21	MS2	Female	34	PRDM15	ENSG00000141956.13	2.00423		HTP0025A3	T21	MS2	Female	25.7	Threonine	2.4019e+06
HTP0251A2	T21	MS3	Female	34.3	PRDM15	ENSG00000141956.13	2.45668		HTP0036A2	T21	MS1	Female	32.1	Alanine	7.3238e+06
HTP0254A2	T21	MS2	Male	33.8	PRDM15	ENSG00000141956.13	2.24105		HTP0036A2	T21	MS1	Female	32.1	Asparagine	500328
HTP0259A2	T21	MS3	Female	32.6	PRDM15	ENSG00000141956.13	2.57253		HTP0036A2	T21	MS1	Female	32.1	Histidine	2.01989e+06
HTP0261A2	T21	MS1	Male	22.9	PRDM15	ENSG00000141956.13	3.19077		HTP0036A2	T21	MS1	Female	32.1	Proline	1.45927e+07
HTP0262A2	T21	MS3	Female	14.3	PRDM15	ENSG00000141956.13	2.60672		HTP0036A2	T21	MS1	Female	32.1	Serine	648962
HTP0263A2	T21	MS2	Female	12.4	PRDM15	ENSG00000141956.13	1.57764		HTP0036A2	T21	MS1	Female	32.1	Threonine	2.01123e+06
HTP0277A3	T21	MS1	Female	37.2	PRDM15	ENSG00000141956.13	2.70698		HTP0050A3	T21	MS3	Female	22.8	Alanine	3.93848e+06
HTP0293A	T21	MS3	Male	6.2	PRDM15	ENSG00000141956.13	2.51139		HTP0050A3	T21	MS3	Female	22.8	Asparagine	301983
HTP0295A	T21	MS3	Male	51.2	PRDM15	ENSG00000141956.13	2.25773		HTP0050A3	T21	MS3	Female	22.8	Histidine	1.70426e+06
HTP0296A	T21	MS3	Male	55.1	PRDM15	ENSG00000141956.13	2.5402		HTP0050A3	T21	MS3	Female	22.8	Proline	5.26183e+06
HTP0298A	T21	MS1	Female	25.8	PRDM15	ENSG00000141956.13	3.53309		HTP0050A3	T21	MS3	Female	22.8	Serine	527196
HTP0300A	T21	MS1	Female	30.8	PRDM15	ENSG00000141956.13	2.76272		HTP0050A3	T21	MS3	Female	22.8	Threonine	882812
HTP0301A3	T21	MS2	Female	24	PRDM15	ENSG00000141956.13	2.16614		HTP0052A2	T21	MS1	Female	29.9	Alanine	4.96396e+06
HTP0306A	T21	MS3	Male	23.2	PRDM15	ENSG00000141956.13	1.91837		HTP0052A2	T21	MS1	Female	29.9	Asparagine	454239
HTP0312A2	T21	MS1	Female	35.7	PRDM15	ENSG00000141956.13	3.31992		HTP0052A2	T21	MS1	Female	29.9	Histidine	1.51159e+06
HTP0318A3	T21	MS1	Male	30.5	PRDM15	ENSG00000141956.13	4.20835		HTP0052A2	T21	MS1	Female	29.9	Proline	1.07942e+07
HTP0320A2	T21	MS3	Female	33.7	PRDM15	ENSG00000141956.13	1.89392		HTP0052A2	T21	MS1	Female	29.9	Serine	401746
HTP0321A	T21	MS3	Female	14	PRDM15	ENSG00000141956.13	1.71154		HTP0052A2	T21	MS1	Female	29.9	Threonine	1.10016e+06
HTP0323A	T21	MS3	Male	3.8	PRDM15	ENSG00000141956.13	3.1422		HTP0053A2	T21	MS1	Female	26.3	Alanine	6.54789e+06
HTP0324A2	T21	MS1	Male	22	PRDM15	ENSG00000141956.13	3.18624		HTP0053A2	T21	MS1	Female	26.3	Asparagine	403065
HTP0325A	T21	MS3	Male	13.4	PRDM15	ENSG00000141956.13	3.03907		HTP0053A2	T21	MS1	Female	26.3	Histidine	2.15739e+06
HTP0327A	T21	MS1	Male	6.5	PRDM15	ENSG00000141956.13	3.26979		HTP0053A2	T21	MS1	Female	26.3	Proline	1.13371e+07
HTP0329A2	T21	MS3	Female	19.5	PRDM15	ENSG00000141956.13	2.29794		HTP0053A2	T21	MS1	Female	26.3	Serine	621682
HTP0330A	T21	MS1	Male	6.1	PRDM15	ENSG00000141956.13	3.64951		HTP0053A2	T21	MS1	Female	26.3	Threonine	1.56723e+06
HTP0331A	T21	MS3	Male	23.1	PRDM15	ENSG00000141956.13	2.63226		HTP0054A2	T21	MS3	Male	21.7	Alanine	5.36539e+06
HTP0333A2	T21	MS3	Female	30.3	PRDM15	ENSG00000141956.13	2.04294		HTP0054A2	T21	MS3	Male	21.7	Asparagine	387120
HTP0334A2	T21	MS1	Male	44.1	PRDM15	ENSG00000141956.13	2.88261		HTP0054A2	T21	MS3	Male	21.7	Histidine	1.78889e+06
HTP0335A2	T21	MS2	Female	57.6	PRDM15	ENSG00000141956.13	2.72636		HTP0054A2	T21	MS3	Male	21.7	Proline	6.62397e+06
HTP0336A	T21	MS1	Female	8.7	PRDM15	ENSG00000141956.13	5.14585		HTP0054A2	T21	MS3	Male	21.7	Serine	750070
HTP0337A	T21	MS3	Male	22.2	PRDM15	ENSG00000141956.13	1.96457		HTP0054A2	T21	MS3	Male	21.7	Threonine	1.76572e+06
HTP0339A	T21	MS1	Male	16.1	PRDM15	ENSG00000141956.13	4.67105		HTP0066A2	T21	MS1	Male	14.7	Alanine	5.79141e+06
HTP0340A	T21	MS3	Female	18.6	PRDM15	ENSG00000141956.13	1.88907		HTP0066A2	T21	MS1	Male	14.7	Asparagine	341991
HTP0341A	T21	MS1	Male	2.6	PRDM15	ENSG00000141956.13	3.99814		HTP0066A2	T21	MS1	Male	14.7	Histidine	1.98546e+06
HTP0342A	T21	MS1	Female	13.6	PRDM15	ENSG00000141956.13	2.8895		HTP0066A2	T21	MS1	Male	14.7	Proline	1.42002e+07
HTP0345A	T21	MS3	Female	52.7	PRDM15	ENSG00000141956.13	1.6014		HTP0066A2	T21	MS1	Male	14.7	Serine	524174
HTP0354A	T21	MS1	Male	6	PRDM15	ENSG00000141956.13	4.4033		HTP0066A2	T21	MS1	Male	14.7	Threonine	1.37236e+06
HTP0357A	T21	MS1	Male	3.8	PRDM15	ENSG00000141956.13	4.6164		HTP0070A3	T21	MS3	Male	24.9	Alanine	5.75056e+06
HTP0364A	T21	MS3	Male	13.7	PRDM15	ENSG00000141956.13	1.73155		HTP0070A3	T21	MS3	Male	24.9	Asparagine	249606
HTP0367A	T21	MS1	Male	13.6	PRDM15	ENSG00000141956.13	3.2553		HTP0070A3	T21	MS3	Male	24.9	Histidine	1.46799e+06
HTP0368A	T21	MS1	Male	15.2	PRDM15	ENSG00000141956.13	3.06909		HTP0070A3	T21	MS3	Male	24.9	Proline	7.78936e+06
HTP0370A	T21	MS1	Male	20.2	PRDM15	ENSG00000141956.13	2.68423		HTP0070A3	T21	MS3	Male	24.9	Serine	480142
HTP0373A	T21	MS1	Male	56.7	PRDM15	ENSG00000141956.13	2.34147		HTP0070A3	T21	MS3	Male	24.9	Threonine	945254
HTP0374A	T21	MS2	Male	25.5	PRDM15	ENSG00000141956.13	2.3081		HTP0073A2	T21	MS3	Male	54.7	Alanine	8.06493e+06
HTP0375A	T21	MS1	Female	10.9	PRDM15	ENSG00000141956.13	3.25023		HTP0073A2	T21	MS3	Male	54.7	Asparagine	668806
HTP0378A	T21	MS3	Female	31.4	PRDM15	ENSG00000141956.13	1.27172		HTP0073A2	T21	MS3	Male	54.7	Histidine	1.94237e+06
HTP0379A	T21	MS1	Female	35.4	PRDM15	ENSG00000141956.13	2.09075		HTP0073A2	T21	MS3	Male	54.7	Proline	9.77149e+06
HTP0380A	T21	MS2	Male	25.8	PRDM15	ENSG00000141956.13	2.76006		HTP0073A2	T21	MS3	Male	54.7	Serine	1.09244e+06
HTP0381A	T21	MS2	Male	25.4	PRDM15	ENSG00000141956.13	3.28433		HTP0073A2	T21	MS3	Male	54.7	Threonine	2.29417e+06
HTP0382A	T21	MS3	Male	39.5	PRDM15	ENSG00000141956.13	1.64178		HTP0080A2	T21	MS1	Female	34.8	Alanine	7.53411e+06
HTP0384A	T21	MS3	Female	27.8	PRDM15	ENSG00000141956.13	1.78077		HTP0080A2	T21	MS1	Female	34.8	Asparagine	284543
HTP0385A	T21	MS3	Male	25.6	PRDM15	ENSG00000141956.13	1.79813		HTP0080A2	T21	MS1	Female	34.8	Histidine	1.61272e+06
HTP0386A	T21	MS2	Male	6.8	PRDM15	ENSG00000141956.13	2.71004		HTP0080A2	T21	MS1	Female	34.8	Proline	1.20295e+07
HTP0387A	T21	MS1	Female	33.3	PRDM15	ENSG00000141956.13	3.05175		HTP0080A2	T21	MS1	Female	34.8	Serine	487186
HTP0388A	T21	MS1	Female	37.5	PRDM15	ENSG00000141956.13	2.88063		HTP0080A2	T21	MS1	Female	34.8	Threonine	1.33463e+06
HTP0389A	T21	MS1	Female	20.1	PRDM15	ENSG00000141956.13	2.83764		HTP0084A2	T21	MS2	Male	35	Alanine	5.30047e+06
HTP0390A	T21	MS3	Female	15.5	PRDM15	ENSG00000141956.13	1.88549		HTP0084A2	T21	MS2	Male	35	Asparagine	237201
HTP0391A	T21	MS1	Male	26.8	PRDM15	ENSG00000141956.13	3.63903		HTP0084A2	T21	MS2	Male	35	Histidine	1.11623e+06
HTP0392A	T21	MS3	Male	32.4	PRDM15	ENSG00000141956.13	2.55621		HTP0084A2	T21	MS2	Male	35	Proline	8.15333e+06
HTP0393A	T21	MS2	Female	39.8	PRDM15	ENSG00000141956.13	2.14067		HTP0084A2	T21	MS2	Male	35	Serine	309081
HTP0394A	T21	MS2	Female	23.6	PRDM15	ENSG00000141956.13	3.12856		HTP0084A2	T21	MS2	Male	35	Threonine	1.01414e+06
HTP0395A	T21	MS2	Male	35.2	PRDM15	ENSG00000141956.13	2.4767		HTP0101A2	T21	MS3	Female	31.3	Alanine	6.64488e+06
HTP0396A	T21	MS3	Male	15.9	PRDM15	ENSG00000141956.13	1.39193		HTP0101A2	T21	MS3	Female	31.3	Asparagine	538141
HTP0397A	T21	MS1	Male	38.7	PRDM15	ENSG00000141956.13	2.54664		HTP0101A2	T21	MS3	Female	31.3	Histidine	2.15358e+06
HTP0398A	T21	MS2	Female	17.5	PRDM15	ENSG00000141956.13	2.32239		HTP0101A2	T21	MS3	Female	31.3	Proline	8.52382e+06
HTP0399A2	T21	MS3	Male	33.1	PRDM15	ENSG00000141956.13	1.76148		HTP0101A2	T21	MS3	Female	31.3	Serine	684096
HTP0400A	T21	MS1	Male	14.9	PRDM15	ENSG00000141956.13	3.07366		HTP0101A2	T21	MS3	Female	31.3	Threonine	1.61755e+06
HTP0401A	T21	MS3	Female	34.6	PRDM15	ENSG00000141956.13	1.89145		HTP0103A2	T21	MS1	Female	1.6	Alanine	9.88968e+06
HTP0402A	T21	MS1	Male	35.9	PRDM15	ENSG00000141956.13	2.92281		HTP0103A2	T21	MS1	Female	1.6	Asparagine	764047
HTP0403A	T21	MS3	Male	13.4	PRDM15	ENSG00000141956.13	2.64645		HTP0103A2	T21	MS1	Female	1.6	Histidine	2.27773e+06
HTP0404A	T21	MS3	Female	12.5	PRDM15	ENSG00000141956.13	1.10737		HTP0103A2	T21	MS1	Female	1.6	Proline	1.33883e+07
HTP0405A	T21	MS3	Male	26.1	PRDM15	ENSG00000141956.13	2.72681		HTP0103A2	T21	MS1	Female	1.6	Serine	1.76212e+06
HTP0406A	T21	MS2	Female	9.2	PRDM15	ENSG00000141956.13	3.13674		HTP0103A2	T21	MS1	Female	1.6	Threonine	1.99528e+06
HTP0407A	T21	MS3	Male	43.5	PRDM15	ENSG00000141956.13	2.40395		HTP0107A3	T21	MS2	Female	33.7	Alanine	5.64834e+06
HTP0408A	T21	MS1	Male	40.6	PRDM15	ENSG00000141956.13	3.07711		HTP0107A3	T21	MS2	Female	33.7	Asparagine	345030
HTP0409A	T21	MS2	Female	21.2	PRDM15	ENSG00000141956.13	2.1716		HTP0107A3	T21	MS2	Female	33.7	Histidine	2.62345e+06
HTP0410A	T21	MS2	Male	24	PRDM15	ENSG00000141956.13	2.53072		HTP0107A3	T21	MS2	Female	33.7	Proline	7.56279e+06
HTP0411A	T21	MS3	Female	18.7	PRDM15	ENSG00000141956.13	1.55377		HTP0107A3	T21	MS2	Female	33.7	Serine	483278
HTP0412A	T21	MS3	Male	20.7	PRDM15	ENSG00000141956.13	2.61419		HTP0107A3	T21	MS2	Female	33.7	Threonine	1.25882e+06
HTP0413A	T21	MS2	Female	22.5	PRDM15	ENSG00000141956.13	2.48434		HTP0109A3	T21	MS1	Female	49	Alanine	4.91048e+06
HTP0414A	T21	MS3	Female	21.8	PRDM15	ENSG00000141956.13	2.60033		HTP0109A3	T21	MS1	Female	49	Asparagine	324825
HTP0415A	T21	MS3	Female	8.3	PRDM15	ENSG00000141956.13	1.97104		HTP0109A3	T21	MS1	Female	49	Histidine	1.21783e+06
HTP0418A	T21	MS1	Male	3.8	PRDM15	ENSG00000141956.13	3.52013		HTP0109A3	T21	MS1	Female	49	Proline	8.98017e+06
HTP0419A	T21	MS1	Male	20.8	PRDM15	ENSG00000141956.13	3.51599		HTP0109A3	T21	MS1	Female	49	Serine	502065
HTP0420A	T21	MS1	Male	6.4	PRDM15	ENSG00000141956.13	3.68504		HTP0109A3	T21	MS1	Female	49	Threonine	1.25478e+06
HTP0421A	T21	MS3	Male	13.7	PRDM15	ENSG00000141956.13	2.36754		HTP0112A3	T21	MS3	Female	36	Alanine	5.40207e+06
HTP0423A	T21	MS2	Male	23.9	PRDM15	ENSG00000141956.13	2.47476		HTP0112A3	T21	MS3	Female	36	Asparagine	352059
HTP0424A	T21	MS2	Female	4	PRDM15	ENSG00000141956.13	2.02684		HTP0112A3	T21	MS3	Female	36	Histidine	1.72339e+06
HTP0425A	T21	MS2	Male	19.1	PRDM15	ENSG00000141956.13	1.94264		HTP0112A3	T21	MS3	Female	36	Proline	1.01617e+07
HTP0426A	T21	MS3	Male	17.5	PRDM15	ENSG00000141956.13	2.32483		HTP0112A3	T21	MS3	Female	36	Serine	359067
HTP0428A	T21	MS2	Male	27.5	PRDM15	ENSG00000141956.13	2.31089		HTP0112A3	T21	MS3	Female	36	Threonine	723973
HTP0430A	T21	MS2	Male	13.9	PRDM15	ENSG00000141956.13	2.70367		HTP0116A2	T21	MS1	Male	10.9	Alanine	3.79031e+06
HTP0431A2	T21	MS2	Female	20.9	PRDM15	ENSG00000141956.13	2.52526		HTP0116A2	T21	MS1	Male	10.9	Asparagine	229729
HTP0434A	T21	MS3	Female	25.9	PRDM15	ENSG00000141956.13	1.39079		HTP0116A2	T21	MS1	Male	10.9	Histidine	1.42869e+06
HTP0435A2	T21	MS1	Male	36.2	PRDM15	ENSG00000141956.13	1.84498		HTP0116A2	T21	MS1	Male	10.9	Proline	6.75366e+06
HTP0436A	T21	MS3	Female	32.8	PRDM15	ENSG00000141956.13	1.72392		HTP0116A2	T21	MS1	Male	10.9	Serine	409777
HTP0437A	T21	MS2	Male	24.9	PRDM15	ENSG00000141956.13	1.876		HTP0116A2	T21	MS1	Male	10.9	Threonine	924353
HTP0438A	T21	MS1	Female	19.9	PRDM15	ENSG00000141956.13	2.51188		HTP0119A	T21	MS1	Female	50.9	Alanine	4.32001e+06
HTP0439A2	T21	MS3	Male	40.8	PRDM15	ENSG00000141956.13	2.34142		HTP0119A	T21	MS1	Female	50.9	Asparagine	229342
HTP0440A	T21	MS2	Male	20.9	PRDM15	ENSG00000141956.13	2.16257		HTP0119A	T21	MS1	Female	50.9	Histidine	1.31612e+06
HTP0442A2	T21	MS1	Female	9.5	PRDM15	ENSG00000141956.13	3.39516		HTP0119A	T21	MS1	Female	50.9	Proline	7.09505e+06
HTP0443A2	T21	MS3	Male	17.9	PRDM15	ENSG00000141956.13	1.85709		HTP0119A	T21	MS1	Female	50.9	Serine	517997
[truncated: 39,687 more rows]

## Sheet: 6H
SampleID	Karyotype	subtype	Sex	Age	cytokine_score	asparagine_rel_abundance
[truncated: 296 more rows]

[truncated: 6 more sheets: S6A, S6C, S6D, S6E, S6F, S6H]
