# Supplementary material for: Variegated overexpression of chromosome 21 genes reveals molecular and immune subtypes of Down syndrome
Source: Nat Commun. 2024 Jun 28;15:5473. doi: 10.1038/s41467-024-49781-1 (PMC11213896; doi:10.1038/s41467-024-49781-1)
Supplement: Supplementary file 13 — Source Data [file 41467_2024_49781_MOESM13_ESM.zip › Source Data/SourceData_Fig1.xlsx]

## Sheet: 1A
SampleID	Karyotype	Sex	Age	EnsemblID	Gene_name	chr	RPKM
HTP0001B2	Control	Female	25.8	ENSG00000141956.13	PRDM15	chr21	2.96773
HTP0005A3	T21	Male	36.5	ENSG00000141956.13	PRDM15	chr21	2.56702
HTP0012A2	T21	Female	44	ENSG00000141956.13	PRDM15	chr21	2.25347
HTP0015A4	T21	Male	31.2	ENSG00000141956.13	PRDM15	chr21	2.92331
HTP0017A4	T21	Female	23.6	ENSG00000141956.13	PRDM15	chr21	2.60258
HTP0018B3	Control	Female	57	ENSG00000141956.13	PRDM15	chr21	2.69683
HTP0019B2	Control	Female	56.9	ENSG00000141956.13	PRDM15	chr21	2.33946
HTP0022B2	Control	Female	43.2	ENSG00000141956.13	PRDM15	chr21	2.11996
HTP0023A2	T21	Female	36.2	ENSG00000141956.13	PRDM15	chr21	3.48076
HTP0025A3	T21	Female	25.7	ENSG00000141956.13	PRDM15	chr21	2.55835
HTP0026B2	Control	Female	55.6	ENSG00000141956.13	PRDM15	chr21	3.01821
HTP0034B3	Control	Female	25.1	ENSG00000141956.13	PRDM15	chr21	2.3063
HTP0035B3	Control	Female	28.6	ENSG00000141956.13	PRDM15	chr21	2.13413
HTP0036A2	T21	Female	32.1	ENSG00000141956.13	PRDM15	chr21	2.74617
HTP0040B3	Control	Female	28.9	ENSG00000141956.13	PRDM15	chr21	2.51277
HTP0042B2	Control	Male	36.2	ENSG00000141956.13	PRDM15	chr21	4.64942
HTP0043B2	Control	Male	38.2	ENSG00000141956.13	PRDM15	chr21	3.10969
HTP0044B2	Control	Male	35.8	ENSG00000141956.13	PRDM15	chr21	1.73311
HTP0047B2	Control	Male	38.7	ENSG00000141956.13	PRDM15	chr21	2.53459
HTP0048B2	Control	Female	39.4	ENSG00000141956.13	PRDM15	chr21	1.78044
HTP0050A3	T21	Female	22.8	ENSG00000141956.13	PRDM15	chr21	1.92385
HTP0052A2	T21	Female	29.9	ENSG00000141956.13	PRDM15	chr21	3.26192
HTP0053A2	T21	Female	26.3	ENSG00000141956.13	PRDM15	chr21	3.45345
HTP0054A2	T21	Male	21.7	ENSG00000141956.13	PRDM15	chr21	1.9059
HTP0055B2	Control	Male	37	ENSG00000141956.13	PRDM15	chr21	1.98145
HTP0057B2	Control	Female	34.8	ENSG00000141956.13	PRDM15	chr21	2.67483
HTP0058B2	Control	Male	33.8	ENSG00000141956.13	PRDM15	chr21	2.53958
HTP0059B2	Control	Male	24.7	ENSG00000141956.13	PRDM15	chr21	2.95741
HTP0061B2	Control	Female	22.2	ENSG00000141956.13	PRDM15	chr21	2.43296
HTP0062B2	Control	Female	20.5	ENSG00000141956.13	PRDM15	chr21	1.76867
HTP0066A2	T21	Male	14.7	ENSG00000141956.13	PRDM15	chr21	3.81659
HTP0067B2	Control	Male	20.5	ENSG00000141956.13	PRDM15	chr21	2.26127
HTP0070A3	T21	Male	24.9	ENSG00000141956.13	PRDM15	chr21	2.52198
HTP0073A2	T21	Male	54.7	ENSG00000141956.13	PRDM15	chr21	1.57678
HTP0077B2	Control	Male	43.3	ENSG00000141956.13	PRDM15	chr21	2.50996
HTP0078B2	Control	Male	27.7	ENSG00000141956.13	PRDM15	chr21	1.6051
HTP0079B2	Control	Male	28.4	ENSG00000141956.13	PRDM15	chr21	2.47721
HTP0080A2	T21	Female	34.8	ENSG00000141956.13	PRDM15	chr21	2.53145
HTP0087B2	Control	Male	55.4	ENSG00000141956.13	PRDM15	chr21	2.28655
HTP0090B2	Control	Male	24.8	ENSG00000141956.13	PRDM15	chr21	1.81666
HTP0092B2	Control	Female	25.2	ENSG00000141956.13	PRDM15	chr21	2.24802
HTP0095B2	Control	Female	37.7	ENSG00000141956.13	PRDM15	chr21	1.51566
HTP0096B2	Control	Male	25.6	ENSG00000141956.13	PRDM15	chr21	1.78203
HTP0098B2	Control	Female	54.9	ENSG00000141956.13	PRDM15	chr21	2.14164
HTP0100B2	Control	Female	33.5	ENSG00000141956.13	PRDM15	chr21	2.28403
HTP0101A2	T21	Female	31.3	ENSG00000141956.13	PRDM15	chr21	1.41745
HTP0103A2	T21	Female	1.6	ENSG00000141956.13	PRDM15	chr21	3.90776
HTP0104B2	Control	Female	36.6	ENSG00000141956.13	PRDM15	chr21	3.50867
HTP0105B3	Control	Female	30	ENSG00000141956.13	PRDM15	chr21	2.49925
HTP0107A3	T21	Female	33.7	ENSG00000141956.13	PRDM15	chr21	1.50574
HTP0109A3	T21	Female	49	ENSG00000141956.13	PRDM15	chr21	2.89631
HTP0111B2	Control	Female	44.5	ENSG00000141956.13	PRDM15	chr21	1.44704
HTP0112A3	T21	Female	36	ENSG00000141956.13	PRDM15	chr21	2.27393
HTP0116A2	T21	Male	10.9	ENSG00000141956.13	PRDM15	chr21	3.53798
HTP0118B	Control	Male	44.3	ENSG00000141956.13	PRDM15	chr21	1.71331
HTP0119A	T21	Female	50.9	ENSG00000141956.13	PRDM15	chr21	2.35253
HTP0126B2	Control	Female	48	ENSG00000141956.13	PRDM15	chr21	2.20315
HTP0127B2	Control	Female	8.2	ENSG00000141956.13	PRDM15	chr21	2.36709
HTP0146B	Control	Male	47.4	ENSG00000141956.13	PRDM15	chr21	2.92753
HTP0147B	Control	Female	38.6	ENSG00000141956.13	PRDM15	chr21	2.53179
HTP0148B2	Control	Male	41.7	ENSG00000141956.13	PRDM15	chr21	1.86361
HTP0149B	Control	Female	53.2	ENSG00000141956.13	PRDM15	chr21	1.57539
HTP0151A	T21	Male	27.4	ENSG00000141956.13	PRDM15	chr21	2.27128
HTP0198A3	T21	Male	36.3	ENSG00000141956.13	PRDM15	chr21	1.922
HTP0202B	Control	Male	61.3	ENSG00000141956.13	PRDM15	chr21	1.84884
HTP0205B	Control	Female	42.6	ENSG00000141956.13	PRDM15	chr21	1.85735
HTP0207A4	T21	Female	25.2	ENSG00000141956.13	PRDM15	chr21	3.0964
HTP0211A3	T21	Male	29.7	ENSG00000141956.13	PRDM15	chr21	2.42145
HTP0213A3	T21	Male	46.3	ENSG00000141956.13	PRDM15	chr21	1.60512
HTP0214B2	Control	Female	21.6	ENSG00000141956.13	PRDM15	chr21	1.48363
HTP0216B2	Control	Female	17.2	ENSG00000141956.13	PRDM15	chr21	1.40187
HTP0219A2	T21	Female	19.5	ENSG00000141956.13	PRDM15	chr21	2.56646
HTP0226A3	T21	Male	52.4	ENSG00000141956.13	PRDM15	chr21	2.7192
HTP0230A2	T21	Female	39.6	ENSG00000141956.13	PRDM15	chr21	1.64806
HTP0236A2	T21	Male	11.3	ENSG00000141956.13	PRDM15	chr21	2.91152
HTP0238A3	T21	Male	41.5	ENSG00000141956.13	PRDM15	chr21	2.22156
HTP0241A2	T21	Female	17.9	ENSG00000141956.13	PRDM15	chr21	1.93195
HTP0242B3	Control	Female	20.3	ENSG00000141956.13	PRDM15	chr21	1.52556
HTP0243A3	T21	Female	15.1	ENSG00000141956.13	PRDM15	chr21	2.16081
HTP0247A2	T21	Male	22.5	ENSG00000141956.13	PRDM15	chr21	1.82099
HTP0249A2	T21	Female	34	ENSG00000141956.13	PRDM15	chr21	2.00423
HTP0251A2	T21	Female	34.3	ENSG00000141956.13	PRDM15	chr21	2.45668
HTP0254A2	T21	Male	33.8	ENSG00000141956.13	PRDM15	chr21	2.24105
HTP0259A2	T21	Female	32.6	ENSG00000141956.13	PRDM15	chr21	2.57253
HTP0261A2	T21	Male	22.9	ENSG00000141956.13	PRDM15	chr21	3.19077
HTP0262A2	T21	Female	14.3	ENSG00000141956.13	PRDM15	chr21	2.60672
HTP0263A2	T21	Female	12.4	ENSG00000141956.13	PRDM15	chr21	1.57764
HTP0277A3	T21	Female	37.2	ENSG00000141956.13	PRDM15	chr21	2.70698
HTP0289B	Control	Male	7.1	ENSG00000141956.13	PRDM15	chr21	4.75303
HTP0290B	Control	Female	43.3	ENSG00000141956.13	PRDM15	chr21	2.88651
HTP0293A	T21	Male	6.2	ENSG00000141956.13	PRDM15	chr21	2.51139
HTP0294B	Control	Male	4.2	ENSG00000141956.13	PRDM15	chr21	3.51149
HTP0295A	T21	Male	51.2	ENSG00000141956.13	PRDM15	chr21	2.25773
HTP0296A	T21	Male	55.1	ENSG00000141956.13	PRDM15	chr21	2.5402
HTP0298A	T21	Female	25.8	ENSG00000141956.13	PRDM15	chr21	3.53309
HTP0300A	T21	Female	30.8	ENSG00000141956.13	PRDM15	chr21	2.76272
HTP0301A3	T21	Female	24	ENSG00000141956.13	PRDM15	chr21	2.16614
HTP0306A	T21	Male	23.2	ENSG00000141956.13	PRDM15	chr21	1.91837
HTP0312A2	T21	Female	35.7	ENSG00000141956.13	PRDM15	chr21	3.31992
HTP0316B	Control	Female	29.6	ENSG00000141956.13	PRDM15	chr21	2.96436
HTP0318A3	T21	Male	30.5	ENSG00000141956.13	PRDM15	chr21	4.20835
HTP0320A2	T21	Female	33.7	ENSG00000141956.13	PRDM15	chr21	1.89392
HTP0321A	T21	Female	14	ENSG00000141956.13	PRDM15	chr21	1.71154
HTP0323A	T21	Male	3.8	ENSG00000141956.13	PRDM15	chr21	3.1422
HTP0324A2	T21	Male	22	ENSG00000141956.13	PRDM15	chr21	3.18624
HTP0325A	T21	Male	13.4	ENSG00000141956.13	PRDM15	chr21	3.03907
HTP0327A	T21	Male	6.5	ENSG00000141956.13	PRDM15	chr21	3.26979
HTP0329A2	T21	Female	19.5	ENSG00000141956.13	PRDM15	chr21	2.29794
HTP0330A	T21	Male	6.1	ENSG00000141956.13	PRDM15	chr21	3.64951
HTP0331A	T21	Male	23.1	ENSG00000141956.13	PRDM15	chr21	2.63226
HTP0333A2	T21	Female	30.3	ENSG00000141956.13	PRDM15	chr21	2.04294
HTP0334A2	T21	Male	44.1	ENSG00000141956.13	PRDM15	chr21	2.88261
HTP0335A2	T21	Female	57.6	ENSG00000141956.13	PRDM15	chr21	2.72636
HTP0336A	T21	Female	8.7	ENSG00000141956.13	PRDM15	chr21	5.14585
HTP0337A	T21	Male	22.2	ENSG00000141956.13	PRDM15	chr21	1.96457
HTP0339A	T21	Male	16.1	ENSG00000141956.13	PRDM15	chr21	4.67105
HTP0340A	T21	Female	18.6	ENSG00000141956.13	PRDM15	chr21	1.88907
HTP0341A	T21	Male	2.6	ENSG00000141956.13	PRDM15	chr21	3.99814
HTP0342A	T21	Female	13.6	ENSG00000141956.13	PRDM15	chr21	2.8895
HTP0343B	Control	Male	46.2	ENSG00000141956.13	PRDM15	chr21	2.17616
HTP0345A	T21	Female	52.7	ENSG00000141956.13	PRDM15	chr21	1.6014
HTP0346B	Control	Female	37.1	ENSG00000141956.13	PRDM15	chr21	2.023
HTP0347B	Control	Female	14	ENSG00000141956.13	PRDM15	chr21	2.18066
HTP0349B	Control	Female	10	ENSG00000141956.13	PRDM15	chr21	2.61494
HTP0352B	Control	Male	43.2	ENSG00000141956.13	PRDM15	chr21	2.23815
HTP0354A	T21	Male	6	ENSG00000141956.13	PRDM15	chr21	4.4033
HTP0355B	Control	Male	12.3	ENSG00000141956.13	PRDM15	chr21	2.23352
HTP0357A	T21	Male	3.8	ENSG00000141956.13	PRDM15	chr21	4.6164
HTP0361B2	Control	Male	11.5	ENSG00000141956.13	PRDM15	chr21	1.93632
HTP0364A	T21	Male	13.7	ENSG00000141956.13	PRDM15	chr21	1.73155
HTP0367A	T21	Male	13.6	ENSG00000141956.13	PRDM15	chr21	3.2553
HTP0368A	T21	Male	15.2	ENSG00000141956.13	PRDM15	chr21	3.06909
HTP0370A	T21	Male	20.2	ENSG00000141956.13	PRDM15	chr21	2.68423
HTP0373A	T21	Male	56.7	ENSG00000141956.13	PRDM15	chr21	2.34147
HTP0374A	T21	Male	25.5	ENSG00000141956.13	PRDM15	chr21	2.3081
HTP0375A	T21	Female	10.9	ENSG00000141956.13	PRDM15	chr21	3.25023
HTP0376B	Control	Female	24	ENSG00000141956.13	PRDM15	chr21	2.45044
HTP0378A	T21	Female	31.4	ENSG00000141956.13	PRDM15	chr21	1.27172
HTP0379A	T21	Female	35.4	ENSG00000141956.13	PRDM15	chr21	2.09075
HTP0380A	T21	Male	25.8	ENSG00000141956.13	PRDM15	chr21	2.76006
HTP0381A	T21	Male	25.4	ENSG00000141956.13	PRDM15	chr21	3.28433
HTP0382A	T21	Male	39.5	ENSG00000141956.13	PRDM15	chr21	1.64178
HTP0384A	T21	Female	27.8	ENSG00000141956.13	PRDM15	chr21	1.78077
HTP0385A	T21	Male	25.6	ENSG00000141956.13	PRDM15	chr21	1.79813
HTP0386A	T21	Male	6.8	ENSG00000141956.13	PRDM15	chr21	2.71004
HTP0387A	T21	Female	33.3	ENSG00000141956.13	PRDM15	chr21	3.05175
HTP0388A	T21	Female	37.5	ENSG00000141956.13	PRDM15	chr21	2.88063
HTP0389A	T21	Female	20.1	ENSG00000141956.13	PRDM15	chr21	2.83764
HTP0390A	T21	Female	15.5	ENSG00000141956.13	PRDM15	chr21	1.88549
HTP0391A	T21	Male	26.8	ENSG00000141956.13	PRDM15	chr21	3.63903
HTP0392A	T21	Male	32.4	ENSG00000141956.13	PRDM15	chr21	2.55621
HTP0393A	T21	Female	39.8	ENSG00000141956.13	PRDM15	chr21	2.14067
HTP0394A	T21	Female	23.6	ENSG00000141956.13	PRDM15	chr21	3.12856
HTP0395A	T21	Male	35.2	ENSG00000141956.13	PRDM15	chr21	2.4767
HTP0396A	T21	Male	15.9	ENSG00000141956.13	PRDM15	chr21	1.39193
HTP0397A	T21	Male	38.7	ENSG00000141956.13	PRDM15	chr21	2.54664
HTP0398A	T21	Female	17.5	ENSG00000141956.13	PRDM15	chr21	2.32239
HTP0399A2	T21	Male	33.1	ENSG00000141956.13	PRDM15	chr21	1.76148
HTP0400A	T21	Male	14.9	ENSG00000141956.13	PRDM15	chr21	3.07366
HTP0401A	T21	Female	34.6	ENSG00000141956.13	PRDM15	chr21	1.89145
HTP0402A	T21	Male	35.9	ENSG00000141956.13	PRDM15	chr21	2.92281
HTP0403A	T21	Male	13.4	ENSG00000141956.13	PRDM15	chr21	2.64645
HTP0404A	T21	Female	12.5	ENSG00000141956.13	PRDM15	chr21	1.10737
HTP0405A	T21	Male	26.1	ENSG00000141956.13	PRDM15	chr21	2.72681
HTP0406A	T21	Female	9.2	ENSG00000141956.13	PRDM15	chr21	3.13674
HTP0407A	T21	Male	43.5	ENSG00000141956.13	PRDM15	chr21	2.40395
HTP0408A	T21	Male	40.6	ENSG00000141956.13	PRDM15	chr21	3.07711
HTP0409A	T21	Female	21.2	ENSG00000141956.13	PRDM15	chr21	2.1716
HTP0410A	T21	Male	24	ENSG00000141956.13	PRDM15	chr21	2.53072
HTP0411A	T21	Female	18.7	ENSG00000141956.13	PRDM15	chr21	1.55377
HTP0412A	T21	Male	20.7	ENSG00000141956.13	PRDM15	chr21	2.61419
HTP0413A	T21	Female	22.5	ENSG00000141956.13	PRDM15	chr21	2.48434
HTP0414A	T21	Female	21.8	ENSG00000141956.13	PRDM15	chr21	2.60033
HTP0415A	T21	Female	8.3	ENSG00000141956.13	PRDM15	chr21	1.97104
HTP0418A	T21	Male	3.8	ENSG00000141956.13	PRDM15	chr21	3.52013
HTP0419A	T21	Male	20.8	ENSG00000141956.13	PRDM15	chr21	3.51599
HTP0420A	T21	Male	6.4	ENSG00000141956.13	PRDM15	chr21	3.68504
HTP0421A	T21	Male	13.7	ENSG00000141956.13	PRDM15	chr21	2.36754
HTP0423A	T21	Male	23.9	ENSG00000141956.13	PRDM15	chr21	2.47476
HTP0424A	T21	Female	4	ENSG00000141956.13	PRDM15	chr21	2.02684
HTP0425A	T21	Male	19.1	ENSG00000141956.13	PRDM15	chr21	1.94264
HTP0426A	T21	Male	17.5	ENSG00000141956.13	PRDM15	chr21	2.32483
HTP0428A	T21	Male	27.5	ENSG00000141956.13	PRDM15	chr21	2.31089
HTP0429B	Control	Female	11.5	ENSG00000141956.13	PRDM15	chr21	1.99536
HTP0430A	T21	Male	13.9	ENSG00000141956.13	PRDM15	chr21	2.70367
HTP0431A2	T21	Female	20.9	ENSG00000141956.13	PRDM15	chr21	2.52526
HTP0434A	T21	Female	25.9	ENSG00000141956.13	PRDM15	chr21	1.39079
HTP0435A2	T21	Male	36.2	ENSG00000141956.13	PRDM15	chr21	1.84498
HTP0436A	T21	Female	32.8	ENSG00000141956.13	PRDM15	chr21	1.72392
HTP0437A	T21	Male	24.9	ENSG00000141956.13	PRDM15	chr21	1.876
HTP0438A	T21	Female	19.9	ENSG00000141956.13	PRDM15	chr21	2.51188
HTP0439A2	T21	Male	40.8	ENSG00000141956.13	PRDM15	chr21	2.34142
HTP0440A	T21	Male	20.9	ENSG00000141956.13	PRDM15	chr21	2.16257
HTP0442A2	T21	Female	9.5	ENSG00000141956.13	PRDM15	chr21	3.39516
HTP0443A2	T21	Male	17.9	ENSG00000141956.13	PRDM15	chr21	1.85709
HTP0444B2	Control	Female	9.9	ENSG00000141956.13	PRDM15	chr21	1.8958
HTP0445A	T21	Female	38.8	ENSG00000141956.13	PRDM15	chr21	1.89276
HTP0446A	T21	Female	31.7	ENSG00000141956.13	PRDM15	chr21	2.40742
HTP0447B2	Control	Female	16.5	ENSG00000141956.13	PRDM15	chr21	1.64034
HTP0448A	T21	Male	21.5	ENSG00000141956.13	PRDM15	chr21	2.21777
HTP0449A	T21	Male	20.8	ENSG00000141956.13	PRDM15	chr21	2.3764
HTP0450A	T21	Male	15.4	ENSG00000141956.13	PRDM15	chr21	3.49724
HTP0451A	T21	Male	32.5	ENSG00000141956.13	PRDM15	chr21	3.09485
HTP0452A	T21	Female	16.6	ENSG00000141956.13	PRDM15	chr21	1.79477
HTP0454A	T21	Male	21.7	ENSG00000141956.13	PRDM15	chr21	2.44314
HTP0455B	Control	Female	7.3	ENSG00000141956.13	PRDM15	chr21	3.15626
HTP0456A	T21	Male	7.3	ENSG00000141956.13	PRDM15	chr21	2.42599
HTP0457B	Control	Female	7.3	ENSG00000141956.13	PRDM15	chr21	2.591
HTP0458A	T21	Male	20	ENSG00000141956.13	PRDM15	chr21	2.8566
HTP0459A	T21	Male	13.7	ENSG00000141956.13	PRDM15	chr21	2.60095
HTP0460A	T21	Male	20.3	ENSG00000141956.13	PRDM15	chr21	3.47452
HTP0461A	T21	Female	12.5	ENSG00000141956.13	PRDM15	chr21	4.61058
HTP0462A	T21	Male	38.6	ENSG00000141956.13	PRDM15	chr21	1.50013
HTP0463A	T21	Female	28.3	ENSG00000141956.13	PRDM15	chr21	2.96571
HTP0464A	T21	Male	22.7	ENSG00000141956.13	PRDM15	chr21	1.82802
HTP0465A	T21	Female	6.8	ENSG00000141956.13	PRDM15	chr21	2.06032
HTP0466B	Control	Female	10.9	ENSG00000141956.13	PRDM15	chr21	2.10116
HTP0467A	T21	Female	32.5	ENSG00000141956.13	PRDM15	chr21	1.89225
HTP0468A2	T21	Male	29.7	ENSG00000141956.13	PRDM15	chr21	2.75638
HTP0469A	T21	Female	16.7	ENSG00000141956.13	PRDM15	chr21	1.88883
HTP0471A	T21	Female	9	ENSG00000141956.13	PRDM15	chr21	2.46401
HTP0473A	T21	Male	17.1	ENSG00000141956.13	PRDM15	chr21	2.60784
HTP0475A	T21	Female	22	ENSG00000141956.13	PRDM15	chr21	3.32157
HTP0476A	T21	Female	11.1	ENSG00000141956.13	PRDM15	chr21	1.31181
HTP0477A	T21	Male	3.4	ENSG00000141956.13	PRDM15	chr21	4.8375
HTP0478A	T21	Female	40.3	ENSG00000141956.13	PRDM15	chr21	2.81635
HTP0479A	T21	Male	3.7	ENSG00000141956.13	PRDM15	chr21	3.55258
HTP0480A	T21	Female	21.9	ENSG00000141956.13	PRDM15	chr21	2.98426
HTP0482A	T21	Male	19.3	ENSG00000141956.13	PRDM15	chr21	2.37364
HTP0484A	T21	Male	5.6	ENSG00000141956.13	PRDM15	chr21	1.34472
HTP0485A	T21	Female	5.7	ENSG00000141956.13	PRDM15	chr21	2.93707
HTP0487A	T21	Male	4.6	ENSG00000141956.13	PRDM15	chr21	2.77507
HTP0488A	T21	Male	5.4	ENSG00000141956.13	PRDM15	chr21	2.7907
HTP0491A	T21	Male	6.5	ENSG00000141956.13	PRDM15	chr21	3.84313
HTP0492B	Control	Male	4.8	ENSG00000141956.13	PRDM15	chr21	3.14257
HTP0493B	Control	Male	8.7	ENSG00000141956.13	PRDM15	chr21	2.51208
HTP0494A	T21	Female	7.1	ENSG00000141956.13	PRDM15	chr21	3.16613
HTP0495B	Control	Female	4.5	ENSG00000141956.13	PRDM15	chr21	2.6356
HTP0497B	Control	Male	54.4	ENSG00000141956.13	PRDM15	chr21	2.28681
HTP0498B	Control	Male	11.9	ENSG00000141956.13	PRDM15	chr21	2.54779
HTP0501A	T21	Male	4	ENSG00000141956.13	PRDM15	chr21	2.14645
HTP0502B	Control	Male	27.1	ENSG00000141956.13	PRDM15	chr21	2.83817
HTP0506B	Control	Male	31.2	ENSG00000141956.13	PRDM15	chr21	1.79035
HTP0507A	T21	Male	8.2	ENSG00000141956.13	PRDM15	chr21	2.9493
HTP0508B2	Control	Male	29.9	ENSG00000141956.13	PRDM15	chr21	2.4472
HTP0510A	T21	Female	23	ENSG00000141956.13	PRDM15	chr21	3.17011
HTP0512A	T21	Male	30	ENSG00000141956.13	PRDM15	chr21	3.31866
HTP0515A	T21	Male	13.1	ENSG00000141956.13	PRDM15	chr21	3.27434
HTP0516A	T21	Male	39.1	ENSG00000141956.13	PRDM15	chr21	3.02219
HTP0517A	T21	Male	2.7	ENSG00000141956.13	PRDM15	chr21	3.31433
HTP0519A	T21	Male	2	ENSG00000141956.13	PRDM15	chr21	4.4489
HTP0523B	Control	Female	23.3	ENSG00000141956.13	PRDM15	chr21	1.92677
HTP0524B	Control	Male	24.5	ENSG00000141956.13	PRDM15	chr21	2.10866
HTP0525A	T21	Female	34.2	ENSG00000141956.13	PRDM15	chr21	3.58855
HTP0527B	Control	Male	7.4	ENSG00000141956.13	PRDM15	chr21	3.55993
HTP0530A	T21	Female	39.6	ENSG00000141956.13	PRDM15	chr21	1.57665
HTP0531A	T21	Female	3.5	ENSG00000141956.13	PRDM15	chr21	2.47464
HTP0534A	T21	Male	36.9	ENSG00000141956.13	PRDM15	chr21	3.1084
HTP0535A	T21	Male	23.6	ENSG00000141956.13	PRDM15	chr21	2.36671
HTP0537A	T21	Female	51.9	ENSG00000141956.13	PRDM15	chr21	2.27401
HTP0538A	T21	Male	28.4	ENSG00000141956.13	PRDM15	chr21	1.63569
HTP0539A	T21	Female	42.8	ENSG00000141956.13	PRDM15	chr21	2.10932
HTP0540A	T21	Female	14.5	ENSG00000141956.13	PRDM15	chr21	3.35592
HTP0541A	T21	Male	29.7	ENSG00000141956.13	PRDM15	chr21	1.96767
HTP0542A	T21	Male	27.8	ENSG00000141956.13	PRDM15	chr21	1.68593
HTP0543A	T21	Male	36.9	ENSG00000141956.13	PRDM15	chr21	1.80323
HTP0544A	T21	Male	38.1	ENSG00000141956.13	PRDM15	chr21	2.13651
HTP0545A	T21	Male	18.1	ENSG00000141956.13	PRDM15	chr21	2.32129
HTP0546A	T21	Female	51.4	ENSG00000141956.13	PRDM15	chr21	2.72086
HTP0547A	T21	Female	26	ENSG00000141956.13	PRDM15	chr21	2.10718
HTP0548A	T21	Female	46.2	ENSG00000141956.13	PRDM15	chr21	1.81249
HTP0549A	T21	Female	20.6	ENSG00000141956.13	PRDM15	chr21	1.40279
HTP0550A	T21	Female	15.2	ENSG00000141956.13	PRDM15	chr21	4.04484
HTP0551B	Control	Female	18	ENSG00000141956.13	PRDM15	chr21	1.56291
HTP0552A	T21	Male	17	ENSG00000141956.13	PRDM15	chr21	1.69654
HTP0553A	T21	Female	18.2	ENSG00000141956.13	PRDM15	chr21	2.90392
HTP0554A	T21	Male	23.1	ENSG00000141956.13	PRDM15	chr21	1.89315
HTP0555B	Control	Female	47.3	ENSG00000141956.13	PRDM15	chr21	2.12371
HTP0556A	T21	Male	28.3	ENSG00000141956.13	PRDM15	chr21	3.03106
HTP0557B	Control	Female	40.1	ENSG00000141956.13	PRDM15	chr21	1.61966
HTP0559B	Control	Male	10.8	ENSG00000141956.13	PRDM15	chr21	2.85036
HTP0560A	T21	Male	50.1	ENSG00000141956.13	PRDM15	chr21	2.29239
HTP0561A	T21	Male	13.7	ENSG00000141956.13	PRDM15	chr21	2.11988
HTP0563A	T21	Female	8.7	ENSG00000141956.13	PRDM15	chr21	1.84232
HTP0564A	T21	Male	14.2	ENSG00000141956.13	PRDM15	chr21	2.95758
HTP0565A	T21	Male	22.5	ENSG00000141956.13	PRDM15	chr21	1.96414
HTP0566A	T21	Male	13.7	ENSG00000141956.13	PRDM15	chr21	3.28521
HTP0567B	Control	Female	23	ENSG00000141956.13	PRDM15	chr21	2.44469
HTP0568A	T21	Male	28.3	ENSG00000141956.13	PRDM15	chr21	2.18792
HTP0569A	T21	Male	22.9	ENSG00000141956.13	PRDM15	chr21	3.57468
HTP0570A	T21	Male	38.8	ENSG00000141956.13	PRDM15	chr21	1.80179
HTP0571A	T21	Male	13.1	ENSG00000141956.13	PRDM15	chr21	1.54235
HTP0572A	T21	Male	24.4	ENSG00000141956.13	PRDM15	chr21	1.73815
HTP0573B	Control	Male	19.1	ENSG00000141956.13	PRDM15	chr21	1.73246
HTP0574A	T21	Male	42.4	ENSG00000141956.13	PRDM15	chr21	1.69762
HTP0575A	T21	Female	17.2	ENSG00000141956.13	PRDM15	chr21	2.26557
HTP0576B	Control	Female	11.2	ENSG00000141956.13	PRDM15	chr21	2.6
HTP0577A	T21	Female	28.4	ENSG00000141956.13	PRDM15	chr21	1.77839
HTP0578A	T21	Male	25.7	ENSG00000141956.13	PRDM15	chr21	2.33243
HTP0580A	T21	Female	31.8	ENSG00000141956.13	PRDM15	chr21	2.75595
HTP0581A	T21	Male	30.6	ENSG00000141956.13	PRDM15	chr21	2.1355
HTP0582B	Control	Female	33.1	ENSG00000141956.13	PRDM15	chr21	1.92748
HTP0583A	T21	Female	6.2	ENSG00000141956.13	PRDM15	chr21	3.07039
HTP0584A	T21	Male	29.3	ENSG00000141956.13	PRDM15	chr21	1.96624
HTP0585A	T21	Female	16.5	ENSG00000141956.13	PRDM15	chr21	1.76063
HTP0586A	T21	Male	31.9	ENSG00000141956.13	PRDM15	chr21	1.66532
HTP0587A	T21	Male	4.3	ENSG00000141956.13	PRDM15	chr21	2.69408
HTP0588A	T21	Female	19.2	ENSG00000141956.13	PRDM15	chr21	2.68959
HTP0589A	T21	Female	19	ENSG00000141956.13	PRDM15	chr21	1.83138
HTP0590A	T21	Male	16.8	ENSG00000141956.13	PRDM15	chr21	2.52912
HTP0591A	T21	Male	31.9	ENSG00000141956.13	PRDM15	chr21	2.13487
HTP0592A	T21	Female	14.5	ENSG00000141956.13	PRDM15	chr21	2.45977
HTP0593A	T21	Male	11.7	ENSG00000141956.13	PRDM15	chr21	2.14626
HTP0594A	T21	Male	30.1	ENSG00000141956.13	PRDM15	chr21	1.90346
HTP0595B	Control	Female	34.3	ENSG00000141956.13	PRDM15	chr21	1.6269
HTP0596A	T21	Female	28.3	ENSG00000141956.13	PRDM15	chr21	2.31358
HTP0597A	T21	Female	12.5	ENSG00000141956.13	PRDM15	chr21	2.67824
HTP0598A	T21	Female	18	ENSG00000141956.13	PRDM15	chr21	1.65906
HTP0599A	T21	Female	36.6	ENSG00000141956.13	PRDM15	chr21	1.2859
HTP0600A	T21	Male	10.8	ENSG00000141956.13	PRDM15	chr21	1.22866
HTP0602A	T21	Female	13.5	ENSG00000141956.13	PRDM15	chr21	1.92129
HTP0603A	T21	Female	12.7	ENSG00000141956.13	PRDM15	chr21	2.55791
HTP0604A	T21	Female	26.6	ENSG00000141956.13	PRDM15	chr21	1.39836
HTP0605A	T21	Male	17.5	ENSG00000141956.13	PRDM15	chr21	2.03419
HTP0607A	T21	Male	23.9	ENSG00000141956.13	PRDM15	chr21	1.65038
HTP0608A	T21	Female	32.5	ENSG00000141956.13	PRDM15	chr21	2.06368
HTP0609A	T21	Female	4	ENSG00000141956.13	PRDM15	chr21	3.92845
HTP0610A	T21	Female	17	ENSG00000141956.13	PRDM15	chr21	0.929864
HTP0611A	T21	Female	23.9	ENSG00000141956.13	PRDM15	chr21	2.85269
HTP0612A	T21	Male	11.4	ENSG00000141956.13	PRDM15	chr21	3.75374
HTP0613A	T21	Female	10.3	ENSG00000141956.13	PRDM15	chr21	2.67682
HTP0615B	Control	Male	9.2	ENSG00000141956.13	PRDM15	chr21	3.18556
HTP0616A	T21	Male	19	ENSG00000141956.13	PRDM15	chr21	2.25897
HTP0617A	T21	Male	30.5	ENSG00000141956.13	PRDM15	chr21	1.43161
HTP0618A	T21	Female	37	ENSG00000141956.13	PRDM15	chr21	1.79422
HTP0619A	T21	Female	37	ENSG00000141956.13	PRDM15	chr21	1.94216
HTP0620A	T21	Female	19.6	ENSG00000141956.13	PRDM15	chr21	1.95052
HTP0621A	T21	Female	21.4	ENSG00000141956.13	PRDM15	chr21	1.78808
HTP0622A	T21	Female	26	ENSG00000141956.13	PRDM15	chr21	2.51685
HTP0623A	T21	Female	28.1	ENSG00000141956.13	PRDM15	chr21	2.06831
HTP0624A	T21	Female	28.1	ENSG00000141956.13	PRDM15	chr21	2.24119
HTP0625A	T21	Male	40.1	ENSG00000141956.13	PRDM15	chr21	2.56055
HTP0626A	T21	Male	14.2	ENSG00000141956.13	PRDM15	chr21	2.73461
HTP0627A	T21	Female	21.1	ENSG00000141956.13	PRDM15	chr21	1.13653
HTP0628B	Control	Female	4.8	ENSG00000141956.13	PRDM15	chr21	2.44682
HTP0629A	T21	Female	7	ENSG00000141956.13	PRDM15	chr21	2.79493
HTP0630A	T21	Male	39.9	ENSG00000141956.13	PRDM15	chr21	2.21932
HTP0631A	T21	Female	33	ENSG00000141956.13	PRDM15	chr21	2.53119
HTP0632A	T21	Female	26.4	ENSG00000141956.13	PRDM15	chr21	2.38988
HTP0633A	T21	Male	33.1	ENSG00000141956.13	PRDM15	chr21	2.39716
HTP0634A	T21	Male	20.4	ENSG00000141956.13	PRDM15	chr21	1.63911
HTP0637A	T21	Female	20.1	ENSG00000141956.13	PRDM15	chr21	1.9725
HTP0638A	T21	Female	32.7	ENSG00000141956.13	PRDM15	chr21	0.937868
HTP0639A	T21	Male	27.3	ENSG00000141956.13	PRDM15	chr21	2.447
HTP0641A	T21	Male	46.6	ENSG00000141956.13	PRDM15	chr21	2.31894
HTP0642A	T21	Female	25.2	ENSG00000141956.13	PRDM15	chr21	1.54426
HTP0643A	T21	Male	29.7	ENSG00000141956.13	PRDM15	chr21	1.42446
HTP0644A	T21	Male	28.7	ENSG00000141956.13	PRDM15	chr21	1.60006
HTP0645A	T21	Male	28.4	ENSG00000141956.13	PRDM15	chr21	2.00098
HTP0646A	T21	Male	17.1	ENSG00000141956.13	PRDM15	chr21	1.82948
HTP0647A	T21	Male	7	ENSG00000141956.13	PRDM15	chr21	2.10031
HTP0648B	Control	Male	11.9	ENSG00000141956.13	PRDM15	chr21	2.16717
HTP0649B	Control	Female	44.6	ENSG00000141956.13	PRDM15	chr21	2.11328
HTP0650A	T21	Female	45.7	ENSG00000141956.13	PRDM15	chr21	3.016
HTP0651A	T21	Male	31.2	ENSG00000141956.13	PRDM15	chr21	1.84642
HTP0652A	T21	Female	35.1	ENSG00000141956.13	PRDM15	chr21	2.33763
HTP0653B	Control	Male	13.9	ENSG00000141956.13	PRDM15	chr21	2.20233
HTP0654A	T21	Female	26.9	ENSG00000141956.13	PRDM15	chr21	1.82633
HTP0655B	Control	Male	15.8	ENSG00000141956.13	PRDM15	chr21	1.27492
HTP0657A	T21	Male	16.9	ENSG00000141956.13	PRDM15	chr21	1.7998
HTP0658A	T21	Male	15.3	ENSG00000141956.13	PRDM15	chr21	2.69454
HTP0659A	T21	Female	36.5	ENSG00000141956.13	PRDM15	chr21	2.69944
HTP0660A	T21	Male	13	ENSG00000141956.13	PRDM15	chr21	2.74575
HTP0661A	T21	Male	28.4	ENSG00000141956.13	PRDM15	chr21	2.876
HTP0662A	T21	Female	26.1	ENSG00000141956.13	PRDM15	chr21	1.9628
HTP0663A	T21	Female	20.5	ENSG00000141956.13	PRDM15	chr21	1.18169
HTP0664A	T21	Female	29.4	ENSG00000141956.13	PRDM15	chr21	1.71488
HTP0665A	T21	Female	23.4	ENSG00000141956.13	PRDM15	chr21	2.1631
HTP0666A	T21	Male	17.4	ENSG00000141956.13	PRDM15	chr21	1.22117
HTP0667A	T21	Male	24.1	ENSG00000141956.13	PRDM15	chr21	2.09568
HTP0668A	T21	Female	29.7	ENSG00000141956.13	PRDM15	chr21	2.74461
HTP0669B	Control	Female	14.6	ENSG00000141956.13	PRDM15	chr21	2.46053
HTP0672A	T21	Male	17.2	ENSG00000141956.13	PRDM15	chr21	3.24577
HTP0676A	T21	Female	19.3	ENSG00000141956.13	PRDM15	chr21	3.14052
HTP0706A	T21	Female	22.8	ENSG00000141956.13	PRDM15	chr21	1.17662
HTP0708A	T21	Male	17	ENSG00000141956.13	PRDM15	chr21	2.82047
HTP0204A	T21	Male	13.1	ENSG00000141956.13	PRDM15	chr21	1.64328
HTP0206B	Control	Male	15.8	ENSG00000141956.13	PRDM15	chr21	1.38425
HTP0288B	Control	Male	9.2	ENSG00000141956.13	PRDM15	chr21	2.61559
HTP0302B	Control	Female	41.6	ENSG00000141956.13	PRDM15	chr21	1.54748
HTP0310A	T21	Male	10.8	ENSG00000141956.13	PRDM15	chr21	1.87607
HTP0322B	Control	Male	29	ENSG00000141956.13	PRDM15	chr21	1.42005
HTP0326A	T21	Female	30.2	ENSG00000141956.13	PRDM15	chr21	1.61379
HTP0328A	T21	Female	41.2	ENSG00000141956.13	PRDM15	chr21	1.25607
HTP0332A	T21	Male	24.4	ENSG00000141956.13	PRDM15	chr21	2.22552
HTP0338B	Control	Male	27.5	ENSG00000141956.13	PRDM15	chr21	1.47929
HTP0348A	T21	Female	17.2	ENSG00000141956.13	PRDM15	chr21	2.21204
HTP0351A	T21	Male	27	ENSG00000141956.13	PRDM15	chr21	1.46382
HTP0084A2	T21	Male	35	ENSG00000141956.13	PRDM15	chr21	2.05719
HTP0085B2	Control	Male	33.7	ENSG00000141956.13	PRDM15	chr21	1.88327
HTP0001B2	Control	Female	25.8	ENSG00000141959.17	PFKL	chr21	49.9333
HTP0005A3	T21	Male	36.5	ENSG00000141959.17	PFKL	chr21	71.1323
HTP0012A2	T21	Female	44	ENSG00000141959.17	PFKL	chr21	70.0842
HTP0015A4	T21	Male	31.2	ENSG00000141959.17	PFKL	chr21	61.3231
HTP0017A4	T21	Female	23.6	ENSG00000141959.17	PFKL	chr21	69.726
HTP0018B3	Control	Female	57	ENSG00000141959.17	PFKL	chr21	44.2787
HTP0019B2	Control	Female	56.9	ENSG00000141959.17	PFKL	chr21	44.3871
HTP0022B2	Control	Female	43.2	ENSG00000141959.17	PFKL	chr21	52.5234
HTP0023A2	T21	Female	36.2	ENSG00000141959.17	PFKL	chr21	80.2485
HTP0025A3	T21	Female	25.7	ENSG00000141959.17	PFKL	chr21	73.8889
HTP0026B2	Control	Female	55.6	ENSG00000141959.17	PFKL	chr21	54.2482
HTP0034B3	Control	Female	25.1	ENSG00000141959.17	PFKL	chr21	48.8332
HTP0035B3	Control	Female	28.6	ENSG00000141959.17	PFKL	chr21	36.0122
HTP0036A2	T21	Female	32.1	ENSG00000141959.17	PFKL	chr21	90.3116
HTP0040B3	Control	Female	28.9	ENSG00000141959.17	PFKL	chr21	62.0633
HTP0042B2	Control	Male	36.2	ENSG00000141959.17	PFKL	chr21	48.3829
HTP0043B2	Control	Male	38.2	ENSG00000141959.17	PFKL	chr21	58.7002
HTP0044B2	Control	Male	35.8	ENSG00000141959.17	PFKL	chr21	47.0397
HTP0047B2	Control	Male	38.7	ENSG00000141959.17	PFKL	chr21	46.0141
HTP0048B2	Control	Female	39.4	ENSG00000141959.17	PFKL	chr21	48.9627
HTP0050A3	T21	Female	22.8	ENSG00000141959.17	PFKL	chr21	68.2518
HTP0052A2	T21	Female	29.9	ENSG00000141959.17	PFKL	chr21	74.1222
HTP0053A2	T21	Female	26.3	ENSG00000141959.17	PFKL	chr21	62.2474
HTP0054A2	T21	Male	21.7	ENSG00000141959.17	PFKL	chr21	59.6938
HTP0055B2	Control	Male	37	ENSG00000141959.17	PFKL	chr21	56.5618
HTP0057B2	Control	Female	34.8	ENSG00000141959.17	PFKL	chr21	48.6559
HTP0058B2	Control	Male	33.8	ENSG00000141959.17	PFKL	chr21	45.0074
HTP0059B2	Control	Male	24.7	ENSG00000141959.17	PFKL	chr21	48.7486
HTP0061B2	Control	Female	22.2	ENSG00000141959.17	PFKL	chr21	55.4162
HTP0062B2	Control	Female	20.5	ENSG00000141959.17	PFKL	chr21	43.0216
HTP0066A2	T21	Male	14.7	ENSG00000141959.17	PFKL	chr21	89.7333
HTP0067B2	Control	Male	20.5	ENSG00000141959.17	PFKL	chr21	49.8271
HTP0070A3	T21	Male	24.9	ENSG00000141959.17	PFKL	chr21	83.4119
HTP0073A2	T21	Male	54.7	ENSG00000141959.17	PFKL	chr21	73.5061
HTP0077B2	Control	Male	43.3	ENSG00000141959.17	PFKL	chr21	54.0001
HTP0078B2	Control	Male	27.7	ENSG00000141959.17	PFKL	chr21	41.8033
HTP0079B2	Control	Male	28.4	ENSG00000141959.17	PFKL	chr21	50.3008
HTP0080A2	T21	Female	34.8	ENSG00000141959.17	PFKL	chr21	74.236
HTP0087B2	Control	Male	55.4	ENSG00000141959.17	PFKL	chr21	43.8475
HTP0090B2	Control	Male	24.8	ENSG00000141959.17	PFKL	chr21	44.031
HTP0092B2	Control	Female	25.2	ENSG00000141959.17	PFKL	chr21	47.948
HTP0095B2	Control	Female	37.7	ENSG00000141959.17	PFKL	chr21	49.6946
HTP0096B2	Control	Male	25.6	ENSG00000141959.17	PFKL	chr21	51.2184
HTP0098B2	Control	Female	54.9	ENSG00000141959.17	PFKL	chr21	46.7896
HTP0100B2	Control	Female	33.5	ENSG00000141959.17	PFKL	chr21	41.6949
HTP0101A2	T21	Female	31.3	ENSG00000141959.17	PFKL	chr21	50.8375
HTP0103A2	T21	Female	1.6	ENSG00000141959.17	PFKL	chr21	71.2337
HTP0104B2	Control	Female	36.6	ENSG00000141959.17	PFKL	chr21	40.7544
HTP0105B3	Control	Female	30	ENSG00000141959.17	PFKL	chr21	44.5227
HTP0107A3	T21	Female	33.7	ENSG00000141959.17	PFKL	chr21	71.302
HTP0109A3	T21	Female	49	ENSG00000141959.17	PFKL	chr21	63.2316
HTP0111B2	Control	Female	44.5	ENSG00000141959.17	PFKL	chr21	38.2563
HTP0112A3	T21	Female	36	ENSG00000141959.17	PFKL	chr21	58.3904
HTP0116A2	T21	Male	10.9	ENSG00000141959.17	PFKL	chr21	64.1868
HTP0118B	Control	Male	44.3	ENSG00000141959.17	PFKL	chr21	52.5202
HTP0119A	T21	Female	50.9	ENSG00000141959.17	PFKL	chr21	71.6411
HTP0126B2	Control	Female	48	ENSG00000141959.17	PFKL	chr21	46.4932
HTP0127B2	Control	Female	8.2	ENSG00000141959.17	PFKL	chr21	47.3175
HTP0146B	Control	Male	47.4	ENSG00000141959.17	PFKL	chr21	41.1177
HTP0147B	Control	Female	38.6	ENSG00000141959.17	PFKL	chr21	49.1334
HTP0148B2	Control	Male	41.7	ENSG00000141959.17	PFKL	chr21	71.5074
HTP0149B	Control	Female	53.2	ENSG00000141959.17	PFKL	chr21	43.7605
HTP0151A	T21	Male	27.4	ENSG00000141959.17	PFKL	chr21	53.968
HTP0198A3	T21	Male	36.3	ENSG00000141959.17	PFKL	chr21	74.6312
HTP0202B	Control	Male	61.3	ENSG00000141959.17	PFKL	chr21	46.2121
HTP0205B	Control	Female	42.6	ENSG00000141959.17	PFKL	chr21	61.2457
HTP0207A4	T21	Female	25.2	ENSG00000141959.17	PFKL	chr21	65.9376
HTP0211A3	T21	Male	29.7	ENSG00000141959.17	PFKL	chr21	102.457
HTP0213A3	T21	Male	46.3	ENSG00000141959.17	PFKL	chr21	86.365
HTP0214B2	Control	Female	21.6	ENSG00000141959.17	PFKL	chr21	45.1086
HTP0216B2	Control	Female	17.2	ENSG00000141959.17	PFKL	chr21	43.3908
HTP0219A2	T21	Female	19.5	ENSG00000141959.17	PFKL	chr21	83.1371
HTP0226A3	T21	Male	52.4	ENSG00000141959.17	PFKL	chr21	46.897
HTP0230A2	T21	Female	39.6	ENSG00000141959.17	PFKL	chr21	54.4929
HTP0236A2	T21	Male	11.3	ENSG00000141959.17	PFKL	chr21	75.371
HTP0238A3	T21	Male	41.5	ENSG00000141959.17	PFKL	chr21	80.3342
HTP0241A2	T21	Female	17.9	ENSG00000141959.17	PFKL	chr21	55.2649
HTP0242B3	Control	Female	20.3	ENSG00000141959.17	PFKL	chr21	38.9877
HTP0243A3	T21	Female	15.1	ENSG00000141959.17	PFKL	chr21	72.7348
HTP0247A2	T21	Male	22.5	ENSG00000141959.17	PFKL	chr21	71.1707
HTP0249A2	T21	Female	34	ENSG00000141959.17	PFKL	chr21	87.6559
HTP0251A2	T21	Female	34.3	ENSG00000141959.17	PFKL	chr21	57.5771
HTP0254A2	T21	Male	33.8	ENSG00000141959.17	PFKL	chr21	95.6433
HTP0259A2	T21	Female	32.6	ENSG00000141959.17	PFKL	chr21	55.4904
HTP0261A2	T21	Male	22.9	ENSG00000141959.17	PFKL	chr21	88.6618
HTP0262A2	T21	Female	14.3	ENSG00000141959.17	PFKL	chr21	76.663
HTP0263A2	T21	Female	12.4	ENSG00000141959.17	PFKL	chr21	86.1159
HTP0277A3	T21	Female	37.2	ENSG00000141959.17	PFKL	chr21	69.3241
HTP0289B	Control	Male	7.1	ENSG00000141959.17	PFKL	chr21	63.6465
HTP0290B	Control	Female	43.3	ENSG00000141959.17	PFKL	chr21	52.0465
HTP0293A	T21	Male	6.2	ENSG00000141959.17	PFKL	chr21	79.2126
HTP0294B	Control	Male	4.2	ENSG00000141959.17	PFKL	chr21	63.0512
HTP0295A	T21	Male	51.2	ENSG00000141959.17	PFKL	chr21	65.7048
HTP0296A	T21	Male	55.1	ENSG00000141959.17	PFKL	chr21	68.3321
HTP0298A	T21	Female	25.8	ENSG00000141959.17	PFKL	chr21	85.695
HTP0300A	T21	Female	30.8	ENSG00000141959.17	PFKL	chr21	55.8032
HTP0301A3	T21	Female	24	ENSG00000141959.17	PFKL	chr21	60.7496
HTP0306A	T21	Male	23.2	ENSG00000141959.17	PFKL	chr21	68.111
HTP0312A2	T21	Female	35.7	ENSG00000141959.17	PFKL	chr21	75.3582
HTP0316B	Control	Female	29.6	ENSG00000141959.17	PFKL	chr21	50.2106
HTP0318A3	T21	Male	30.5	ENSG00000141959.17	PFKL	chr21	62.5462
HTP0320A2	T21	Female	33.7	ENSG00000141959.17	PFKL	chr21	57.1936
HTP0321A	T21	Female	14	ENSG00000141959.17	PFKL	chr21	68.3815
HTP0323A	T21	Male	3.8	ENSG00000141959.17	PFKL	chr21	89.4739
HTP0324A2	T21	Male	22	ENSG00000141959.17	PFKL	chr21	59.0296
HTP0325A	T21	Male	13.4	ENSG00000141959.17	PFKL	chr21	83.5921
HTP0327A	T21	Male	6.5	ENSG00000141959.17	PFKL	chr21	61.2043
HTP0329A2	T21	Female	19.5	ENSG00000141959.17	PFKL	chr21	68.3151
HTP0330A	T21	Male	6.1	ENSG00000141959.17	PFKL	chr21	72.1453
HTP0331A	T21	Male	23.1	ENSG00000141959.17	PFKL	chr21	72.0447
HTP0333A2	T21	Female	30.3	ENSG00000141959.17	PFKL	chr21	60.7266
HTP0334A2	T21	Male	44.1	ENSG00000141959.17	PFKL	chr21	64.8473
HTP0335A2	T21	Female	57.6	ENSG00000141959.17	PFKL	chr21	78.3489
HTP0336A	T21	Female	8.7	ENSG00000141959.17	PFKL	chr21	65.4781
HTP0337A	T21	Male	22.2	ENSG00000141959.17	PFKL	chr21	66.155
HTP0339A	T21	Male	16.1	ENSG00000141959.17	PFKL	chr21	75.1687
HTP0340A	T21	Female	18.6	ENSG00000141959.17	PFKL	chr21	71.1357
HTP0341A	T21	Male	2.6	ENSG00000141959.17	PFKL	chr21	80.1889
HTP0342A	T21	Female	13.6	ENSG00000141959.17	PFKL	chr21	71.3777
HTP0343B	Control	Male	46.2	ENSG00000141959.17	PFKL	chr21	46.7591
HTP0345A	T21	Female	52.7	ENSG00000141959.17	PFKL	chr21	75.1179
HTP0346B	Control	Female	37.1	ENSG00000141959.17	PFKL	chr21	49.9811
HTP0347B	Control	Female	14	ENSG00000141959.17	PFKL	chr21	45.2292
HTP0349B	Control	Female	10	ENSG00000141959.17	PFKL	chr21	43.3371
HTP0352B	Control	Male	43.2	ENSG00000141959.17	PFKL	chr21	32.2434
HTP0354A	T21	Male	6	ENSG00000141959.17	PFKL	chr21	89.6712
HTP0355B	Control	Male	12.3	ENSG00000141959.17	PFKL	chr21	45.787
HTP0357A	T21	Male	3.8	ENSG00000141959.17	PFKL	chr21	72.362
HTP0361B2	Control	Male	11.5	ENSG00000141959.17	PFKL	chr21	45.9891
HTP0364A	T21	Male	13.7	ENSG00000141959.17	PFKL	chr21	60.4845
HTP0367A	T21	Male	13.6	ENSG00000141959.17	PFKL	chr21	69.8994
HTP0368A	T21	Male	15.2	ENSG00000141959.17	PFKL	chr21	84.8486
HTP0370A	T21	Male	20.2	ENSG00000141959.17	PFKL	chr21	51.0835
HTP0373A	T21	Male	56.7	ENSG00000141959.17	PFKL	chr21	67.2386
HTP0374A	T21	Male	25.5	ENSG00000141959.17	PFKL	chr21	102.206
HTP0375A	T21	Female	10.9	ENSG00000141959.17	PFKL	chr21	65.2567
HTP0376B	Control	Female	24	ENSG00000141959.17	PFKL	chr21	56.9057
HTP0378A	T21	Female	31.4	ENSG00000141959.17	PFKL	chr21	74.521
HTP0379A	T21	Female	35.4	ENSG00000141959.17	PFKL	chr21	51.7314
HTP0380A	T21	Male	25.8	ENSG00000141959.17	PFKL	chr21	89.341
HTP0381A	T21	Male	25.4	ENSG00000141959.17	PFKL	chr21	88.1624
HTP0382A	T21	Male	39.5	ENSG00000141959.17	PFKL	chr21	55.5145
HTP0384A	T21	Female	27.8	ENSG00000141959.17	PFKL	chr21	66.4087
HTP0385A	T21	Male	25.6	ENSG00000141959.17	PFKL	chr21	88.2963
HTP0386A	T21	Male	6.8	ENSG00000141959.17	PFKL	chr21	92.2727
HTP0387A	T21	Female	33.3	ENSG00000141959.17	PFKL	chr21	67.0045
HTP0388A	T21	Female	37.5	ENSG00000141959.17	PFKL	chr21	47.5391
HTP0389A	T21	Female	20.1	ENSG00000141959.17	PFKL	chr21	59.7393
HTP0390A	T21	Female	15.5	ENSG00000141959.17	PFKL	chr21	79.622
HTP0391A	T21	Male	26.8	ENSG00000141959.17	PFKL	chr21	83.5453
HTP0392A	T21	Male	32.4	ENSG00000141959.17	PFKL	chr21	85.4435
HTP0393A	T21	Female	39.8	ENSG00000141959.17	PFKL	chr21	83.7408
HTP0394A	T21	Female	23.6	ENSG00000141959.17	PFKL	chr21	81.5142
HTP0395A	T21	Male	35.2	ENSG00000141959.17	PFKL	chr21	74.202
HTP0396A	T21	Male	15.9	ENSG00000141959.17	PFKL	chr21	60.5953
HTP0397A	T21	Male	38.7	ENSG00000141959.17	PFKL	chr21	41.5647
HTP0398A	T21	Female	17.5	ENSG00000141959.17	PFKL	chr21	78.3261
HTP0399A2	T21	Male	33.1	ENSG00000141959.17	PFKL	chr21	83.7493
HTP0400A	T21	Male	14.9	ENSG00000141959.17	PFKL	chr21	74.3115
HTP0401A	T21	Female	34.6	ENSG00000141959.17	PFKL	chr21	68.7438
HTP0402A	T21	Male	35.9	ENSG00000141959.17	PFKL	chr21	67.7451
HTP0403A	T21	Male	13.4	ENSG00000141959.17	PFKL	chr21	105.27
HTP0404A	T21	Female	12.5	ENSG00000141959.17	PFKL	chr21	69.1811
HTP0405A	T21	Male	26.1	ENSG00000141959.17	PFKL	chr21	78.8573
HTP0406A	T21	Female	9.2	ENSG00000141959.17	PFKL	chr21	103.904
HTP0407A	T21	Male	43.5	ENSG00000141959.17	PFKL	chr21	68.9747
HTP0408A	T21	Male	40.6	ENSG00000141959.17	PFKL	chr21	54.1601
HTP0409A	T21	Female	21.2	ENSG00000141959.17	PFKL	chr21	70.963
HTP0410A	T21	Male	24	ENSG00000141959.17	PFKL	chr21	80.1082
HTP0411A	T21	Female	18.7	ENSG00000141959.17	PFKL	chr21	63.218
HTP0412A	T21	Male	20.7	ENSG00000141959.17	PFKL	chr21	81.4553
HTP0413A	T21	Female	22.5	ENSG00000141959.17	PFKL	chr21	80.3213
HTP0414A	T21	Female	21.8	ENSG00000141959.17	PFKL	chr21	59.1952
HTP0415A	T21	Female	8.3	ENSG00000141959.17	PFKL	chr21	69.8508
HTP0418A	T21	Male	3.8	ENSG00000141959.17	PFKL	chr21	52.9106
HTP0419A	T21	Male	20.8	ENSG00000141959.17	PFKL	chr21	67.518
HTP0420A	T21	Male	6.4	ENSG00000141959.17	PFKL	chr21	78.4267
HTP0421A	T21	Male	13.7	ENSG00000141959.17	PFKL	chr21	76.4283
HTP0423A	T21	Male	23.9	ENSG00000141959.17	PFKL	chr21	69.0595
HTP0424A	T21	Female	4	ENSG00000141959.17	PFKL	chr21	73.6129
HTP0425A	T21	Male	19.1	ENSG00000141959.17	PFKL	chr21	86.8595
HTP0426A	T21	Male	17.5	ENSG00000141959.17	PFKL	chr21	68.4038
HTP0428A	T21	Male	27.5	ENSG00000141959.17	PFKL	chr21	73.2362
HTP0429B	Control	Female	11.5	ENSG00000141959.17	PFKL	chr21	46.4527
HTP0430A	T21	Male	13.9	ENSG00000141959.17	PFKL	chr21	83.8169
HTP0431A2	T21	Female	20.9	ENSG00000141959.17	PFKL	chr21	60.9491
HTP0434A	T21	Female	25.9	ENSG00000141959.17	PFKL	chr21	57.1465
HTP0435A2	T21	Male	36.2	ENSG00000141959.17	PFKL	chr21	68.5472
HTP0436A	T21	Female	32.8	ENSG00000141959.17	PFKL	chr21	58.9857
HTP0437A	T21	Male	24.9	ENSG00000141959.17	PFKL	chr21	88.6501
HTP0438A	T21	Female	19.9	ENSG00000141959.17	PFKL	chr21	56.9648
HTP0439A2	T21	Male	40.8	ENSG00000141959.17	PFKL	chr21	83.4126
HTP0440A	T21	Male	20.9	ENSG00000141959.17	PFKL	chr21	73.8453
HTP0442A2	T21	Female	9.5	ENSG00000141959.17	PFKL	chr21	97.6674
HTP0443A2	T21	Male	17.9	ENSG00000141959.17	PFKL	chr21	77.0532
HTP0444B2	Control	Female	9.9	ENSG00000141959.17	PFKL	chr21	55.3235
HTP0445A	T21	Female	38.8	ENSG00000141959.17	PFKL	chr21	74.2009
HTP0446A	T21	Female	31.7	ENSG00000141959.17	PFKL	chr21	71.5049
HTP0447B2	Control	Female	16.5	ENSG00000141959.17	PFKL	chr21	53.7398
HTP0448A	T21	Male	21.5	ENSG00000141959.17	PFKL	chr21	80.2005
HTP0449A	T21	Male	20.8	ENSG00000141959.17	PFKL	chr21	101.887
HTP0450A	T21	Male	15.4	ENSG00000141959.17	PFKL	chr21	51.4924
HTP0451A	T21	Male	32.5	ENSG00000141959.17	PFKL	chr21	54.7312
HTP0452A	T21	Female	16.6	ENSG00000141959.17	PFKL	chr21	55.9798
HTP0454A	T21	Male	21.7	ENSG00000141959.17	PFKL	chr21	83.4638
HTP0455B	Control	Female	7.3	ENSG00000141959.17	PFKL	chr21	53.5009
HTP0456A	T21	Male	7.3	ENSG00000141959.17	PFKL	chr21	77.3925
HTP0457B	Control	Female	7.3	ENSG00000141959.17	PFKL	chr21	54.9113
HTP0458A	T21	Male	20	ENSG00000141959.17	PFKL	chr21	65.3698
HTP0459A	T21	Male	13.7	ENSG00000141959.17	PFKL	chr21	49.6599
HTP0460A	T21	Male	20.3	ENSG00000141959.17	PFKL	chr21	75.5178
HTP0461A	T21	Female	12.5	ENSG00000141959.17	PFKL	chr21	77.1877
HTP0462A	T21	Male	38.6	ENSG00000141959.17	PFKL	chr21	45.9179
HTP0463A	T21	Female	28.3	ENSG00000141959.17	PFKL	chr21	76.7346
HTP0464A	T21	Male	22.7	ENSG00000141959.17	PFKL	chr21	78.7692
HTP0465A	T21	Female	6.8	ENSG00000141959.17	PFKL	chr21	49.2461
HTP0466B	Control	Female	10.9	ENSG00000141959.17	PFKL	chr21	56.1703
HTP0467A	T21	Female	32.5	ENSG00000141959.17	PFKL	chr21	64.5223
HTP0468A2	T21	Male	29.7	ENSG00000141959.17	PFKL	chr21	113.337
HTP0469A	T21	Female	16.7	ENSG00000141959.17	PFKL	chr21	86.6287
HTP0471A	T21	Female	9	ENSG00000141959.17	PFKL	chr21	67.5925
HTP0473A	T21	Male	17.1	ENSG00000141959.17	PFKL	chr21	73.5492
HTP0475A	T21	Female	22	ENSG00000141959.17	PFKL	chr21	55.288
HTP0476A	T21	Female	11.1	ENSG00000141959.17	PFKL	chr21	64.4994
HTP0477A	T21	Male	3.4	ENSG00000141959.17	PFKL	chr21	73.6366
HTP0478A	T21	Female	40.3	ENSG00000141959.17	PFKL	chr21	73.5194
HTP0479A	T21	Male	3.7	ENSG00000141959.17	PFKL	chr21	75.3088
HTP0480A	T21	Female	21.9	ENSG00000141959.17	PFKL	chr21	62.5057
HTP0482A	T21	Male	19.3	ENSG00000141959.17	PFKL	chr21	86.6838
HTP0484A	T21	Male	5.6	ENSG00000141959.17	PFKL	chr21	56.1665
HTP0485A	T21	Female	5.7	ENSG00000141959.17	PFKL	chr21	92.2945
HTP0487A	T21	Male	4.6	ENSG00000141959.17	PFKL	chr21	91.6966
HTP0488A	T21	Male	5.4	ENSG00000141959.17	PFKL	chr21	76.6727
HTP0491A	T21	Male	6.5	ENSG00000141959.17	PFKL	chr21	73.6123
HTP0492B	Control	Male	4.8	ENSG00000141959.17	PFKL	chr21	55.8456
HTP0493B	Control	Male	8.7	ENSG00000141959.17	PFKL	chr21	43.8689
HTP0494A	T21	Female	7.1	ENSG00000141959.17	PFKL	chr21	83.3999
HTP0495B	Control	Female	4.5	ENSG00000141959.17	PFKL	chr21	44.4691
HTP0497B	Control	Male	54.4	ENSG00000141959.17	PFKL	chr21	39.7421
HTP0498B	Control	Male	11.9	ENSG00000141959.17	PFKL	chr21	51.442
HTP0501A	T21	Male	4	ENSG00000141959.17	PFKL	chr21	56.7179
HTP0502B	Control	Male	27.1	ENSG00000141959.17	PFKL	chr21	41.1674
HTP0506B	Control	Male	31.2	ENSG00000141959.17	PFKL	chr21	39.605
HTP0507A	T21	Male	8.2	ENSG00000141959.17	PFKL	chr21	63.0879
HTP0508B2	Control	Male	29.9	ENSG00000141959.17	PFKL	chr21	46.4286
HTP0510A	T21	Female	23	ENSG00000141959.17	PFKL	chr21	63.4216
HTP0512A	T21	Male	30	ENSG00000141959.17	PFKL	chr21	56.7095
HTP0515A	T21	Male	13.1	ENSG00000141959.17	PFKL	chr21	64.8921
HTP0516A	T21	Male	39.1	ENSG00000141959.17	PFKL	chr21	68.1141
HTP0517A	T21	Male	2.7	ENSG00000141959.17	PFKL	chr21	83.3178
HTP0519A	T21	Male	2	ENSG00000141959.17	PFKL	chr21	81.3191
HTP0523B	Control	Female	23.3	ENSG00000141959.17	PFKL	chr21	55.0706
HTP0524B	Control	Male	24.5	ENSG00000141959.17	PFKL	chr21	49.4211
HTP0525A	T21	Female	34.2	ENSG00000141959.17	PFKL	chr21	58.7459
HTP0527B	Control	Male	7.4	ENSG00000141959.17	PFKL	chr21	48.2518
HTP0530A	T21	Female	39.6	ENSG00000141959.17	PFKL	chr21	36.4768
HTP0531A	T21	Female	3.5	ENSG00000141959.17	PFKL	chr21	58.6593
HTP0534A	T21	Male	36.9	ENSG00000141959.17	PFKL	chr21	62.8426
HTP0535A	T21	Male	23.6	ENSG00000141959.17	PFKL	chr21	61.4368
HTP0537A	T21	Female	51.9	ENSG00000141959.17	PFKL	chr21	93.979
HTP0538A	T21	Male	28.4	ENSG00000141959.17	PFKL	chr21	73.6444
HTP0539A	T21	Female	42.8	ENSG00000141959.17	PFKL	chr21	91.6672
HTP0540A	T21	Female	14.5	ENSG00000141959.17	PFKL	chr21	72.8315
HTP0541A	T21	Male	29.7	ENSG00000141959.17	PFKL	chr21	89.0735
HTP0542A	T21	Male	27.8	ENSG00000141959.17	PFKL	chr21	94.9655
HTP0543A	T21	Male	36.9	ENSG00000141959.17	PFKL	chr21	99.6326
HTP0544A	T21	Male	38.1	ENSG00000141959.17	PFKL	chr21	77.6779
HTP0545A	T21	Male	18.1	ENSG00000141959.17	PFKL	chr21	104.393
HTP0546A	T21	Female	51.4	ENSG00000141959.17	PFKL	chr21	92.4084
HTP0547A	T21	Female	26	ENSG00000141959.17	PFKL	chr21	79.0043
HTP0548A	T21	Female	46.2	ENSG00000141959.17	PFKL	chr21	76.9126
HTP0549A	T21	Female	20.6	ENSG00000141959.17	PFKL	chr21	72.2291
HTP0550A	T21	Female	15.2	ENSG00000141959.17	PFKL	chr21	121.975
HTP0551B	Control	Female	18	ENSG00000141959.17	PFKL	chr21	47.4495
HTP0552A	T21	Male	17	ENSG00000141959.17	PFKL	chr21	114.849
HTP0553A	T21	Female	18.2	ENSG00000141959.17	PFKL	chr21	102.878
HTP0554A	T21	Male	23.1	ENSG00000141959.17	PFKL	chr21	75.8234
HTP0555B	Control	Female	47.3	ENSG00000141959.17	PFKL	chr21	55.8168
HTP0556A	T21	Male	28.3	ENSG00000141959.17	PFKL	chr21	72.7508
HTP0557B	Control	Female	40.1	ENSG00000141959.17	PFKL	chr21	45.149
HTP0559B	Control	Male	10.8	ENSG00000141959.17	PFKL	chr21	54.3453
HTP0560A	T21	Male	50.1	ENSG00000141959.17	PFKL	chr21	92.1006
HTP0561A	T21	Male	13.7	ENSG00000141959.17	PFKL	chr21	89.8399
HTP0563A	T21	Female	8.7	ENSG00000141959.17	PFKL	chr21	103.473
HTP0564A	T21	Male	14.2	ENSG00000141959.17	PFKL	chr21	83.648
HTP0565A	T21	Male	22.5	ENSG00000141959.17	PFKL	chr21	94.9317
HTP0566A	T21	Male	13.7	ENSG00000141959.17	PFKL	chr21	107.313
HTP0567B	Control	Female	23	ENSG00000141959.17	PFKL	chr21	51.6085
HTP0568A	T21	Male	28.3	ENSG00000141959.17	PFKL	chr21	83.8912
HTP0569A	T21	Male	22.9	ENSG00000141959.17	PFKL	chr21	101.756
HTP0570A	T21	Male	38.8	ENSG00000141959.17	PFKL	chr21	80.4921
HTP0571A	T21	Male	13.1	ENSG00000141959.17	PFKL	chr21	67.8061
HTP0572A	T21	Male	24.4	ENSG00000141959.17	PFKL	chr21	81.5378
HTP0573B	Control	Male	19.1	ENSG00000141959.17	PFKL	chr21	44.0127
HTP0574A	T21	Male	42.4	ENSG00000141959.17	PFKL	chr21	83.8868
HTP0575A	T21	Female	17.2	ENSG00000141959.17	PFKL	chr21	89.4473
HTP0576B	Control	Female	11.2	ENSG00000141959.17	PFKL	chr21	69.5834
HTP0577A	T21	Female	28.4	ENSG00000141959.17	PFKL	chr21	82.5617
HTP0578A	T21	Male	25.7	ENSG00000141959.17	PFKL	chr21	74.8355
HTP0580A	T21	Female	31.8	ENSG00000141959.17	PFKL	chr21	50.2217
HTP0581A	T21	Male	30.6	ENSG00000141959.17	PFKL	chr21	97.4038
HTP0582B	Control	Female	33.1	ENSG00000141959.17	PFKL	chr21	57.5727
HTP0583A	T21	Female	6.2	ENSG00000141959.17	PFKL	chr21	88.3395
HTP0584A	T21	Male	29.3	ENSG00000141959.17	PFKL	chr21	97.2874
HTP0585A	T21	Female	16.5	ENSG00000141959.17	PFKL	chr21	74.8644
HTP0586A	T21	Male	31.9	ENSG00000141959.17	PFKL	chr21	50.6684
HTP0587A	T21	Male	4.3	ENSG00000141959.17	PFKL	chr21	109.081
HTP0588A	T21	Female	19.2	ENSG00000141959.17	PFKL	chr21	74.9361
HTP0589A	T21	Female	19	ENSG00000141959.17	PFKL	chr21	65.8547
HTP0590A	T21	Male	16.8	ENSG00000141959.17	PFKL	chr21	85.0812
HTP0591A	T21	Male	31.9	ENSG00000141959.17	PFKL	chr21	98.5556
HTP0592A	T21	Female	14.5	ENSG00000141959.17	PFKL	chr21	77.5226
HTP0593A	T21	Male	11.7	ENSG00000141959.17	PFKL	chr21	89.7014
HTP0594A	T21	Male	30.1	ENSG00000141959.17	PFKL	chr21	78.045
HTP0595B	Control	Female	34.3	ENSG00000141959.17	PFKL	chr21	46.2967
HTP0596A	T21	Female	28.3	ENSG00000141959.17	PFKL	chr21	89.0195
HTP0597A	T21	Female	12.5	ENSG00000141959.17	PFKL	chr21	98.0947
HTP0598A	T21	Female	18	ENSG00000141959.17	PFKL	chr21	70.1902
HTP0599A	T21	Female	36.6	ENSG00000141959.17	PFKL	chr21	81.1877
HTP0600A	T21	Male	10.8	ENSG00000141959.17	PFKL	chr21	40.0635
HTP0602A	T21	Female	13.5	ENSG00000141959.17	PFKL	chr21	68.9013
HTP0603A	T21	Female	12.7	ENSG00000141959.17	PFKL	chr21	84.6027
HTP0604A	T21	Female	26.6	ENSG00000141959.17	PFKL	chr21	72.3002
HTP0605A	T21	Male	17.5	ENSG00000141959.17	PFKL	chr21	72.6269
HTP0607A	T21	Male	23.9	ENSG00000141959.17	PFKL	chr21	89.2394
HTP0608A	T21	Female	32.5	ENSG00000141959.17	PFKL	chr21	65.9726
HTP0609A	T21	Female	4	ENSG00000141959.17	PFKL	chr21	69.2063
HTP0610A	T21	Female	17	ENSG00000141959.17	PFKL	chr21	46.7881
HTP0611A	T21	Female	23.9	ENSG00000141959.17	PFKL	chr21	88.704
HTP0612A	T21	Male	11.4	ENSG00000141959.17	PFKL	chr21	61.1186
HTP0613A	T21	Female	10.3	ENSG00000141959.17	PFKL	chr21	72.0982
HTP0615B	Control	Male	9.2	ENSG00000141959.17	PFKL	chr21	67.1696
HTP0616A	T21	Male	19	ENSG00000141959.17	PFKL	chr21	67.054
HTP0617A	T21	Male	30.5	ENSG00000141959.17	PFKL	chr21	60.4561
HTP0618A	T21	Female	37	ENSG00000141959.17	PFKL	chr21	75.5042
HTP0619A	T21	Female	37	ENSG00000141959.17	PFKL	chr21	76.5716
HTP0620A	T21	Female	19.6	ENSG00000141959.17	PFKL	chr21	73.9772
HTP0621A	T21	Female	21.4	ENSG00000141959.17	PFKL	chr21	80.0999
HTP0622A	T21	Female	26	ENSG00000141959.17	PFKL	chr21	92.3128
HTP0623A	T21	Female	28.1	ENSG00000141959.17	PFKL	chr21	78.9232
HTP0624A	T21	Female	28.1	ENSG00000141959.17	PFKL	chr21	80.0142
HTP0625A	T21	Male	40.1	ENSG00000141959.17	PFKL	chr21	99.2528
HTP0626A	T21	Male	14.2	ENSG00000141959.17	PFKL	chr21	92.5292
HTP0627A	T21	Female	21.1	ENSG00000141959.17	PFKL	chr21	54.572
HTP0628B	Control	Female	4.8	ENSG00000141959.17	PFKL	chr21	62.165
HTP0629A	T21	Female	7	ENSG00000141959.17	PFKL	chr21	87.7455
HTP0630A	T21	Male	39.9	ENSG00000141959.17	PFKL	chr21	99.9753
HTP0631A	T21	Female	33	ENSG00000141959.17	PFKL	chr21	79.8191
HTP0632A	T21	Female	26.4	ENSG00000141959.17	PFKL	chr21	72.1798
HTP0633A	T21	Male	33.1	ENSG00000141959.17	PFKL	chr21	92.0207
HTP0634A	T21	Male	20.4	ENSG00000141959.17	PFKL	chr21	75.759
HTP0637A	T21	Female	20.1	ENSG00000141959.17	PFKL	chr21	77.8836
HTP0638A	T21	Female	32.7	ENSG00000141959.17	PFKL	chr21	43.6048
HTP0639A	T21	Male	27.3	ENSG00000141959.17	PFKL	chr21	68.2169
HTP0641A	T21	Male	46.6	ENSG00000141959.17	PFKL	chr21	67.8933
HTP0642A	T21	Female	25.2	ENSG00000141959.17	PFKL	chr21	66.734
HTP0643A	T21	Male	29.7	ENSG00000141959.17	PFKL	chr21	68.3034
HTP0644A	T21	Male	28.7	ENSG00000141959.17	PFKL	chr21	79.4793
HTP0645A	T21	Male	28.4	ENSG00000141959.17	PFKL	chr21	53.6138
HTP0646A	T21	Male	17.1	ENSG00000141959.17	PFKL	chr21	84.1884
HTP0647A	T21	Male	7	ENSG00000141959.17	PFKL	chr21	77.2589
HTP0648B	Control	Male	11.9	ENSG00000141959.17	PFKL	chr21	59.1107
HTP0649B	Control	Female	44.6	ENSG00000141959.17	PFKL	chr21	66.7132
HTP0650A	T21	Female	45.7	ENSG00000141959.17	PFKL	chr21	60.2052
HTP0651A	T21	Male	31.2	ENSG00000141959.17	PFKL	chr21	92.8177
HTP0652A	T21	Female	35.1	ENSG00000141959.17	PFKL	chr21	73.1614
HTP0653B	Control	Male	13.9	ENSG00000141959.17	PFKL	chr21	52.5182
HTP0654A	T21	Female	26.9	ENSG00000141959.17	PFKL	chr21	63.1061
HTP0655B	Control	Male	15.8	ENSG00000141959.17	PFKL	chr21	51.2373
HTP0657A	T21	Male	16.9	ENSG00000141959.17	PFKL	chr21	67.4181
HTP0658A	T21	Male	15.3	ENSG00000141959.17	PFKL	chr21	75.5866
HTP0659A	T21	Female	36.5	ENSG00000141959.17	PFKL	chr21	76.7106
HTP0660A	T21	Male	13	ENSG00000141959.17	PFKL	chr21	90.1564
HTP0661A	T21	Male	28.4	ENSG00000141959.17	PFKL	chr21	83.3037
HTP0662A	T21	Female	26.1	ENSG00000141959.17	PFKL	chr21	59.4328
HTP0663A	T21	Female	20.5	ENSG00000141959.17	PFKL	chr21	56.9361
HTP0664A	T21	Female	29.4	ENSG00000141959.17	PFKL	chr21	89.3212
HTP0665A	T21	Female	23.4	ENSG00000141959.17	PFKL	chr21	77.3874
HTP0666A	T21	Male	17.4	ENSG00000141959.17	PFKL	chr21	75.0304
HTP0667A	T21	Male	24.1	ENSG00000141959.17	PFKL	chr21	95.038
HTP0668A	T21	Female	29.7	ENSG00000141959.17	PFKL	chr21	75.579
HTP0669B	Control	Female	14.6	ENSG00000141959.17	PFKL	chr21	48.3496
HTP0672A	T21	Male	17.2	ENSG00000141959.17	PFKL	chr21	40.2081
HTP0676A	T21	Female	19.3	ENSG00000141959.17	PFKL	chr21	64.1308
HTP0706A	T21	Female	22.8	ENSG00000141959.17	PFKL	chr21	55.6439
HTP0708A	T21	Male	17	ENSG00000141959.17	PFKL	chr21	77.848
HTP0204A	T21	Male	13.1	ENSG00000141959.17	PFKL	chr21	126.612
HTP0206B	Control	Male	15.8	ENSG00000141959.17	PFKL	chr21	85.4805
HTP0288B	Control	Male	9.2	ENSG00000141959.17	PFKL	chr21	68.6713
HTP0302B	Control	Female	41.6	ENSG00000141959.17	PFKL	chr21	57.0844
HTP0310A	T21	Male	10.8	ENSG00000141959.17	PFKL	chr21	109.5
HTP0322B	Control	Male	29	ENSG00000141959.17	PFKL	chr21	60.1746
HTP0326A	T21	Female	30.2	ENSG00000141959.17	PFKL	chr21	78.6977
HTP0328A	T21	Female	41.2	ENSG00000141959.17	PFKL	chr21	75.0863
HTP0332A	T21	Male	24.4	ENSG00000141959.17	PFKL	chr21	99.8292
HTP0338B	Control	Male	27.5	ENSG00000141959.17	PFKL	chr21	82.0019
HTP0348A	T21	Female	17.2	ENSG00000141959.17	PFKL	chr21	72.0674
HTP0351A	T21	Male	27	ENSG00000141959.17	PFKL	chr21	106.977
HTP0084A2	T21	Male	35	ENSG00000141959.17	PFKL	chr21	81.5049
HTP0085B2	Control	Male	33.7	ENSG00000141959.17	PFKL	chr21	61.4018
HTP0001B2	Control	Female	25.8	ENSG00000142156.15	COL6A1	chr21	1.40036
HTP0005A3	T21	Male	36.5	ENSG00000142156.15	COL6A1	chr21	0.637834
HTP0012A2	T21	Female	44	ENSG00000142156.15	COL6A1	chr21	2.23289
HTP0015A4	T21	Male	31.2	ENSG00000142156.15	COL6A1	chr21	0.749647
HTP0017A4	T21	Female	23.6	ENSG00000142156.15	COL6A1	chr21	0.870021
HTP0018B3	Control	Female	57	ENSG00000142156.15	COL6A1	chr21	1.39034
HTP0019B2	Control	Female	56.9	ENSG00000142156.15	COL6A1	chr21	0.713613
HTP0022B2	Control	Female	43.2	ENSG00000142156.15	COL6A1	chr21	0.505714
HTP0023A2	T21	Female	36.2	ENSG00000142156.15	COL6A1	chr21	1.15785
HTP0025A3	T21	Female	25.7	ENSG00000142156.15	COL6A1	chr21	0.612377
HTP0026B2	Control	Female	55.6	ENSG00000142156.15	COL6A1	chr21	2.50322
HTP0034B3	Control	Female	25.1	ENSG00000142156.15	COL6A1	chr21	0.953867
HTP0035B3	Control	Female	28.6	ENSG00000142156.15	COL6A1	chr21	1.19664
HTP0036A2	T21	Female	32.1	ENSG00000142156.15	COL6A1	chr21	1.0383
HTP0040B3	Control	Female	28.9	ENSG00000142156.15	COL6A1	chr21	1.09022
HTP0042B2	Control	Male	36.2	ENSG00000142156.15	COL6A1	chr21	2.34204
HTP0043B2	Control	Male	38.2	ENSG00000142156.15	COL6A1	chr21	1.69803
HTP0044B2	Control	Male	35.8	ENSG00000142156.15	COL6A1	chr21	0.878924
HTP0047B2	Control	Male	38.7	ENSG00000142156.15	COL6A1	chr21	1.61608
HTP0048B2	Control	Female	39.4	ENSG00000142156.15	COL6A1	chr21	1.2692
HTP0050A3	T21	Female	22.8	ENSG00000142156.15	COL6A1	chr21	0.514714
HTP0052A2	T21	Female	29.9	ENSG00000142156.15	COL6A1	chr21	0.91246
HTP0053A2	T21	Female	26.3	ENSG00000142156.15	COL6A1	chr21	0.828282
HTP0054A2	T21	Male	21.7	ENSG00000142156.15	COL6A1	chr21	1.78941
HTP0055B2	Control	Male	37	ENSG00000142156.15	COL6A1	chr21	1.21627
HTP0057B2	Control	Female	34.8	ENSG00000142156.15	COL6A1	chr21	0.484421
HTP0058B2	Control	Male	33.8	ENSG00000142156.15	COL6A1	chr21	1.84954
HTP0059B2	Control	Male	24.7	ENSG00000142156.15	COL6A1	chr21	1.91998
HTP0061B2	Control	Female	22.2	ENSG00000142156.15	COL6A1	chr21	1.94509
HTP0062B2	Control	Female	20.5	ENSG00000142156.15	COL6A1	chr21	1.31003
HTP0066A2	T21	Male	14.7	ENSG00000142156.15	COL6A1	chr21	1.47367
HTP0067B2	Control	Male	20.5	ENSG00000142156.15	COL6A1	chr21	0.56716
HTP0070A3	T21	Male	24.9	ENSG00000142156.15	COL6A1	chr21	0.726099
HTP0073A2	T21	Male	54.7	ENSG00000142156.15	COL6A1	chr21	1.38522
HTP0077B2	Control	Male	43.3	ENSG00000142156.15	COL6A1	chr21	1.79991
HTP0078B2	Control	Male	27.7	ENSG00000142156.15	COL6A1	chr21	0.515342
HTP0079B2	Control	Male	28.4	ENSG00000142156.15	COL6A1	chr21	1.27184
HTP0080A2	T21	Female	34.8	ENSG00000142156.15	COL6A1	chr21	1.41888
HTP0087B2	Control	Male	55.4	ENSG00000142156.15	COL6A1	chr21	0.905846
HTP0090B2	Control	Male	24.8	ENSG00000142156.15	COL6A1	chr21	0.465067
HTP0092B2	Control	Female	25.2	ENSG00000142156.15	COL6A1	chr21	0.820139
HTP0095B2	Control	Female	37.7	ENSG00000142156.15	COL6A1	chr21	1.05977
HTP0096B2	Control	Male	25.6	ENSG00000142156.15	COL6A1	chr21	0.640202
HTP0098B2	Control	Female	54.9	ENSG00000142156.15	COL6A1	chr21	0.854616
HTP0100B2	Control	Female	33.5	ENSG00000142156.15	COL6A1	chr21	1.5816
HTP0101A2	T21	Female	31.3	ENSG00000142156.15	COL6A1	chr21	0.563715
HTP0103A2	T21	Female	1.6	ENSG00000142156.15	COL6A1	chr21	0.652199
HTP0104B2	Control	Female	36.6	ENSG00000142156.15	COL6A1	chr21	2.11838
HTP0105B3	Control	Female	30	ENSG00000142156.15	COL6A1	chr21	1.32132
HTP0107A3	T21	Female	33.7	ENSG00000142156.15	COL6A1	chr21	0.68145
HTP0109A3	T21	Female	49	ENSG00000142156.15	COL6A1	chr21	0.981315
HTP0111B2	Control	Female	44.5	ENSG00000142156.15	COL6A1	chr21	0.52527
HTP0112A3	T21	Female	36	ENSG00000142156.15	COL6A1	chr21	1.38779
HTP0116A2	T21	Male	10.9	ENSG00000142156.15	COL6A1	chr21	0.756053
HTP0118B	Control	Male	44.3	ENSG00000142156.15	COL6A1	chr21	1.25551
HTP0119A	T21	Female	50.9	ENSG00000142156.15	COL6A1	chr21	0.554976
HTP0126B2	Control	Female	48	ENSG00000142156.15	COL6A1	chr21	0.960039
HTP0127B2	Control	Female	8.2	ENSG00000142156.15	COL6A1	chr21	0.763834
HTP0146B	Control	Male	47.4	ENSG00000142156.15	COL6A1	chr21	2.00225
HTP0147B	Control	Female	38.6	ENSG00000142156.15	COL6A1	chr21	3.70955
HTP0148B2	Control	Male	41.7	ENSG00000142156.15	COL6A1	chr21	0.284835
HTP0149B	Control	Female	53.2	ENSG00000142156.15	COL6A1	chr21	1.64397
HTP0151A	T21	Male	27.4	ENSG00000142156.15	COL6A1	chr21	0.886147
HTP0198A3	T21	Male	36.3	ENSG00000142156.15	COL6A1	chr21	0.154882
HTP0202B	Control	Male	61.3	ENSG00000142156.15	COL6A1	chr21	1.75522
HTP0205B	Control	Female	42.6	ENSG00000142156.15	COL6A1	chr21	0.58373
HTP0207A4	T21	Female	25.2	ENSG00000142156.15	COL6A1	chr21	2.11258
HTP0211A3	T21	Male	29.7	ENSG00000142156.15	COL6A1	chr21	1.36254
HTP0213A3	T21	Male	46.3	ENSG00000142156.15	COL6A1	chr21	0.491955
HTP0214B2	Control	Female	21.6	ENSG00000142156.15	COL6A1	chr21	0.478587
HTP0216B2	Control	Female	17.2	ENSG00000142156.15	COL6A1	chr21	1.09358
HTP0219A2	T21	Female	19.5	ENSG00000142156.15	COL6A1	chr21	1.22966
HTP0226A3	T21	Male	52.4	ENSG00000142156.15	COL6A1	chr21	0.864373
HTP0230A2	T21	Female	39.6	ENSG00000142156.15	COL6A1	chr21	0.291496
HTP0236A2	T21	Male	11.3	ENSG00000142156.15	COL6A1	chr21	0.369938
HTP0238A3	T21	Male	41.5	ENSG00000142156.15	COL6A1	chr21	0.843839
HTP0241A2	T21	Female	17.9	ENSG00000142156.15	COL6A1	chr21	0.394489
HTP0242B3	Control	Female	20.3	ENSG00000142156.15	COL6A1	chr21	1.35661
HTP0243A3	T21	Female	15.1	ENSG00000142156.15	COL6A1	chr21	1.57134
HTP0247A2	T21	Male	22.5	ENSG00000142156.15	COL6A1	chr21	0.686174
HTP0249A2	T21	Female	34	ENSG00000142156.15	COL6A1	chr21	1.10354
HTP0251A2	T21	Female	34.3	ENSG00000142156.15	COL6A1	chr21	0.246666
HTP0254A2	T21	Male	33.8	ENSG00000142156.15	COL6A1	chr21	0.360379
HTP0259A2	T21	Female	32.6	ENSG00000142156.15	COL6A1	chr21	0.414391
HTP0261A2	T21	Male	22.9	ENSG00000142156.15	COL6A1	chr21	0.669491
HTP0262A2	T21	Female	14.3	ENSG00000142156.15	COL6A1	chr21	0.659154
HTP0263A2	T21	Female	12.4	ENSG00000142156.15	COL6A1	chr21	0.273902
HTP0277A3	T21	Female	37.2	ENSG00000142156.15	COL6A1	chr21	2.78249
HTP0289B	Control	Male	7.1	ENSG00000142156.15	COL6A1	chr21	2.71528
HTP0290B	Control	Female	43.3	ENSG00000142156.15	COL6A1	chr21	0.944173
HTP0293A	T21	Male	6.2	ENSG00000142156.15	COL6A1	chr21	0.422337
HTP0294B	Control	Male	4.2	ENSG00000142156.15	COL6A1	chr21	0.553469
HTP0295A	T21	Male	51.2	ENSG00000142156.15	COL6A1	chr21	0.22052
HTP0296A	T21	Male	55.1	ENSG00000142156.15	COL6A1	chr21	0.289755
HTP0298A	T21	Female	25.8	ENSG00000142156.15	COL6A1	chr21	0.842333
HTP0300A	T21	Female	30.8	ENSG00000142156.15	COL6A1	chr21	1.15417
HTP0301A3	T21	Female	24	ENSG00000142156.15	COL6A1	chr21	1.69641
HTP0306A	T21	Male	23.2	ENSG00000142156.15	COL6A1	chr21	1.3835
HTP0312A2	T21	Female	35.7	ENSG00000142156.15	COL6A1	chr21	0.887192
HTP0316B	Control	Female	29.6	ENSG00000142156.15	COL6A1	chr21	1.05088
HTP0318A3	T21	Male	30.5	ENSG00000142156.15	COL6A1	chr21	2.10776
HTP0320A2	T21	Female	33.7	ENSG00000142156.15	COL6A1	chr21	0.357887
HTP0321A	T21	Female	14	ENSG00000142156.15	COL6A1	chr21	0.185603
HTP0323A	T21	Male	3.8	ENSG00000142156.15	COL6A1	chr21	0.51242
HTP0324A2	T21	Male	22	ENSG00000142156.15	COL6A1	chr21	1.55077
HTP0325A	T21	Male	13.4	ENSG00000142156.15	COL6A1	chr21	0.908703
HTP0327A	T21	Male	6.5	ENSG00000142156.15	COL6A1	chr21	1.42827
HTP0329A2	T21	Female	19.5	ENSG00000142156.15	COL6A1	chr21	0.115469
HTP0330A	T21	Male	6.1	ENSG00000142156.15	COL6A1	chr21	0.965769
HTP0331A	T21	Male	23.1	ENSG00000142156.15	COL6A1	chr21	0.36829
HTP0333A2	T21	Female	30.3	ENSG00000142156.15	COL6A1	chr21	0.272009
HTP0334A2	T21	Male	44.1	ENSG00000142156.15	COL6A1	chr21	0.668397
HTP0335A2	T21	Female	57.6	ENSG00000142156.15	COL6A1	chr21	1.33299
HTP0336A	T21	Female	8.7	ENSG00000142156.15	COL6A1	chr21	0.642547
HTP0337A	T21	Male	22.2	ENSG00000142156.15	COL6A1	chr21	0.56731
HTP0339A	T21	Male	16.1	ENSG00000142156.15	COL6A1	chr21	0.42604
HTP0340A	T21	Female	18.6	ENSG00000142156.15	COL6A1	chr21	0.703771
HTP0341A	T21	Male	2.6	ENSG00000142156.15	COL6A1	chr21	1.78911
HTP0342A	T21	Female	13.6	ENSG00000142156.15	COL6A1	chr21	0.959897
HTP0343B	Control	Male	46.2	ENSG00000142156.15	COL6A1	chr21	2.18232
HTP0345A	T21	Female	52.7	ENSG00000142156.15	COL6A1	chr21	0.778414
HTP0346B	Control	Female	37.1	ENSG00000142156.15	COL6A1	chr21	0.705696
HTP0347B	Control	Female	14	ENSG00000142156.15	COL6A1	chr21	1.3178
HTP0349B	Control	Female	10	ENSG00000142156.15	COL6A1	chr21	0.531297
HTP0352B	Control	Male	43.2	ENSG00000142156.15	COL6A1	chr21	0.657591
HTP0354A	T21	Male	6	ENSG00000142156.15	COL6A1	chr21	0.547666
HTP0355B	Control	Male	12.3	ENSG00000142156.15	COL6A1	chr21	0.815893
HTP0357A	T21	Male	3.8	ENSG00000142156.15	COL6A1	chr21	0.665613
HTP0361B2	Control	Male	11.5	ENSG00000142156.15	COL6A1	chr21	0.864536
HTP0364A	T21	Male	13.7	ENSG00000142156.15	COL6A1	chr21	0.551301
HTP0367A	T21	Male	13.6	ENSG00000142156.15	COL6A1	chr21	0.395922
HTP0368A	T21	Male	15.2	ENSG00000142156.15	COL6A1	chr21	0.083336
HTP0370A	T21	Male	20.2	ENSG00000142156.15	COL6A1	chr21	1.63825
HTP0373A	T21	Male	56.7	ENSG00000142156.15	COL6A1	chr21	0.397175
HTP0374A	T21	Male	25.5	ENSG00000142156.15	COL6A1	chr21	0.487601
HTP0375A	T21	Female	10.9	ENSG00000142156.15	COL6A1	chr21	1.86143
HTP0376B	Control	Female	24	ENSG00000142156.15	COL6A1	chr21	1.08746
HTP0378A	T21	Female	31.4	ENSG00000142156.15	COL6A1	chr21	0.589591
HTP0379A	T21	Female	35.4	ENSG00000142156.15	COL6A1	chr21	0.937205
HTP0380A	T21	Male	25.8	ENSG00000142156.15	COL6A1	chr21	1.07449
HTP0381A	T21	Male	25.4	ENSG00000142156.15	COL6A1	chr21	1.12127
HTP0382A	T21	Male	39.5	ENSG00000142156.15	COL6A1	chr21	0.557101
HTP0384A	T21	Female	27.8	ENSG00000142156.15	COL6A1	chr21	1.44831
HTP0385A	T21	Male	25.6	ENSG00000142156.15	COL6A1	chr21	0.312998
HTP0386A	T21	Male	6.8	ENSG00000142156.15	COL6A1	chr21	0.529697
HTP0387A	T21	Female	33.3	ENSG00000142156.15	COL6A1	chr21	0.61895
HTP0388A	T21	Female	37.5	ENSG00000142156.15	COL6A1	chr21	1.30227
HTP0389A	T21	Female	20.1	ENSG00000142156.15	COL6A1	chr21	0.447259
HTP0390A	T21	Female	15.5	ENSG00000142156.15	COL6A1	chr21	0.710667
HTP0391A	T21	Male	26.8	ENSG00000142156.15	COL6A1	chr21	0.787505
HTP0392A	T21	Male	32.4	ENSG00000142156.15	COL6A1	chr21	0.2851
HTP0393A	T21	Female	39.8	ENSG00000142156.15	COL6A1	chr21	0.756053
HTP0394A	T21	Female	23.6	ENSG00000142156.15	COL6A1	chr21	1.27872
HTP0395A	T21	Male	35.2	ENSG00000142156.15	COL6A1	chr21	1.22669
HTP0396A	T21	Male	15.9	ENSG00000142156.15	COL6A1	chr21	0.170195
HTP0397A	T21	Male	38.7	ENSG00000142156.15	COL6A1	chr21	1.25187
HTP0398A	T21	Female	17.5	ENSG00000142156.15	COL6A1	chr21	1.5207
HTP0399A2	T21	Male	33.1	ENSG00000142156.15	COL6A1	chr21	0.399808
HTP0400A	T21	Male	14.9	ENSG00000142156.15	COL6A1	chr21	0.711255
HTP0401A	T21	Female	34.6	ENSG00000142156.15	COL6A1	chr21	0.562763
HTP0402A	T21	Male	35.9	ENSG00000142156.15	COL6A1	chr21	1.63426
HTP0403A	T21	Male	13.4	ENSG00000142156.15	COL6A1	chr21	0.850304
HTP0404A	T21	Female	12.5	ENSG00000142156.15	COL6A1	chr21	0.0883051
HTP0405A	T21	Male	26.1	ENSG00000142156.15	COL6A1	chr21	0.657845
HTP0406A	T21	Female	9.2	ENSG00000142156.15	COL6A1	chr21	0.37702
HTP0407A	T21	Male	43.5	ENSG00000142156.15	COL6A1	chr21	0.681132
HTP0408A	T21	Male	40.6	ENSG00000142156.15	COL6A1	chr21	2.09901
HTP0409A	T21	Female	21.2	ENSG00000142156.15	COL6A1	chr21	1.2435
HTP0410A	T21	Male	24	ENSG00000142156.15	COL6A1	chr21	1.47935
HTP0411A	T21	Female	18.7	ENSG00000142156.15	COL6A1	chr21	0.714204
HTP0412A	T21	Male	20.7	ENSG00000142156.15	COL6A1	chr21	0.265935
HTP0413A	T21	Female	22.5	ENSG00000142156.15	COL6A1	chr21	1.10899
HTP0414A	T21	Female	21.8	ENSG00000142156.15	COL6A1	chr21	0.649775
HTP0415A	T21	Female	8.3	ENSG00000142156.15	COL6A1	chr21	0.229632
HTP0418A	T21	Male	3.8	ENSG00000142156.15	COL6A1	chr21	0.487674
HTP0419A	T21	Male	20.8	ENSG00000142156.15	COL6A1	chr21	1.23644
HTP0420A	T21	Male	6.4	ENSG00000142156.15	COL6A1	chr21	1.64828
HTP0421A	T21	Male	13.7	ENSG00000142156.15	COL6A1	chr21	0.839455
HTP0423A	T21	Male	23.9	ENSG00000142156.15	COL6A1	chr21	0.495446
HTP0424A	T21	Female	4	ENSG00000142156.15	COL6A1	chr21	0.475718
HTP0425A	T21	Male	19.1	ENSG00000142156.15	COL6A1	chr21	0.626617
HTP0426A	T21	Male	17.5	ENSG00000142156.15	COL6A1	chr21	1.16552
HTP0428A	T21	Male	27.5	ENSG00000142156.15	COL6A1	chr21	1.80072
HTP0429B	Control	Female	11.5	ENSG00000142156.15	COL6A1	chr21	0.438845
HTP0430A	T21	Male	13.9	ENSG00000142156.15	COL6A1	chr21	0.625711
HTP0431A2	T21	Female	20.9	ENSG00000142156.15	COL6A1	chr21	1.44833
HTP0434A	T21	Female	25.9	ENSG00000142156.15	COL6A1	chr21	0.204066
HTP0435A2	T21	Male	36.2	ENSG00000142156.15	COL6A1	chr21	2.19597
HTP0436A	T21	Female	32.8	ENSG00000142156.15	COL6A1	chr21	1.15593
HTP0437A	T21	Male	24.9	ENSG00000142156.15	COL6A1	chr21	0.375354
HTP0438A	T21	Female	19.9	ENSG00000142156.15	COL6A1	chr21	0.939738
HTP0439A2	T21	Male	40.8	ENSG00000142156.15	COL6A1	chr21	0.676458
HTP0440A	T21	Male	20.9	ENSG00000142156.15	COL6A1	chr21	0.425597
HTP0442A2	T21	Female	9.5	ENSG00000142156.15	COL6A1	chr21	2.03899
HTP0443A2	T21	Male	17.9	ENSG00000142156.15	COL6A1	chr21	0.91729
HTP0444B2	Control	Female	9.9	ENSG00000142156.15	COL6A1	chr21	1.02352
HTP0445A	T21	Female	38.8	ENSG00000142156.15	COL6A1	chr21	0.699119
HTP0446A	T21	Female	31.7	ENSG00000142156.15	COL6A1	chr21	0.826857
HTP0447B2	Control	Female	16.5	ENSG00000142156.15	COL6A1	chr21	1.59353
HTP0448A	T21	Male	21.5	ENSG00000142156.15	COL6A1	chr21	1.58863
HTP0449A	T21	Male	20.8	ENSG00000142156.15	COL6A1	chr21	0.915011
HTP0450A	T21	Male	15.4	ENSG00000142156.15	COL6A1	chr21	1.12971
HTP0451A	T21	Male	32.5	ENSG00000142156.15	COL6A1	chr21	2.50081
HTP0452A	T21	Female	16.6	ENSG00000142156.15	COL6A1	chr21	0.877802
HTP0454A	T21	Male	21.7	ENSG00000142156.15	COL6A1	chr21	0.23346
HTP0455B	Control	Female	7.3	ENSG00000142156.15	COL6A1	chr21	0.897382
HTP0456A	T21	Male	7.3	ENSG00000142156.15	COL6A1	chr21	1.09285
HTP0457B	Control	Female	7.3	ENSG00000142156.15	COL6A1	chr21	0.889153
HTP0458A	T21	Male	20	ENSG00000142156.15	COL6A1	chr21	0.852903
HTP0459A	T21	Male	13.7	ENSG00000142156.15	COL6A1	chr21	0.909457
HTP0460A	T21	Male	20.3	ENSG00000142156.15	COL6A1	chr21	1.12405
HTP0461A	T21	Female	12.5	ENSG00000142156.15	COL6A1	chr21	2.03054
HTP0462A	T21	Male	38.6	ENSG00000142156.15	COL6A1	chr21	1.67748
HTP0463A	T21	Female	28.3	ENSG00000142156.15	COL6A1	chr21	0.809998
HTP0464A	T21	Male	22.7	ENSG00000142156.15	COL6A1	chr21	0.608361
HTP0465A	T21	Female	6.8	ENSG00000142156.15	COL6A1	chr21	0.186078
HTP0466B	Control	Female	10.9	ENSG00000142156.15	COL6A1	chr21	0.75955
HTP0467A	T21	Female	32.5	ENSG00000142156.15	COL6A1	chr21	1.11427
HTP0468A2	T21	Male	29.7	ENSG00000142156.15	COL6A1	chr21	1.12242
HTP0469A	T21	Female	16.7	ENSG00000142156.15	COL6A1	chr21	0.822289
HTP0471A	T21	Female	9	ENSG00000142156.15	COL6A1	chr21	0.877439
HTP0473A	T21	Male	17.1	ENSG00000142156.15	COL6A1	chr21	0.727671
HTP0475A	T21	Female	22	ENSG00000142156.15	COL6A1	chr21	0.867389
HTP0476A	T21	Female	11.1	ENSG00000142156.15	COL6A1	chr21	0.389795
HTP0477A	T21	Male	3.4	ENSG00000142156.15	COL6A1	chr21	0.639637
HTP0478A	T21	Female	40.3	ENSG00000142156.15	COL6A1	chr21	1.48625
HTP0479A	T21	Male	3.7	ENSG00000142156.15	COL6A1	chr21	1.17896
HTP0480A	T21	Female	21.9	ENSG00000142156.15	COL6A1	chr21	1.3478
HTP0482A	T21	Male	19.3	ENSG00000142156.15	COL6A1	chr21	1.03
HTP0484A	T21	Male	5.6	ENSG00000142156.15	COL6A1	chr21	0.0281867
HTP0485A	T21	Female	5.7	ENSG00000142156.15	COL6A1	chr21	0.375446
HTP0487A	T21	Male	4.6	ENSG00000142156.15	COL6A1	chr21	1.76582
HTP0488A	T21	Male	5.4	ENSG00000142156.15	COL6A1	chr21	0.460342
HTP0491A	T21	Male	6.5	ENSG00000142156.15	COL6A1	chr21	1.69883
HTP0492B	Control	Male	4.8	ENSG00000142156.15	COL6A1	chr21	1.72142
HTP0493B	Control	Male	8.7	ENSG00000142156.15	COL6A1	chr21	1.53355
HTP0494A	T21	Female	7.1	ENSG00000142156.15	COL6A1	chr21	1.03351
HTP0495B	Control	Female	4.5	ENSG00000142156.15	COL6A1	chr21	1.40899
HTP0497B	Control	Male	54.4	ENSG00000142156.15	COL6A1	chr21	0.2869
HTP0498B	Control	Male	11.9	ENSG00000142156.15	COL6A1	chr21	0.958332
HTP0501A	T21	Male	4	ENSG00000142156.15	COL6A1	chr21	0.629036
HTP0502B	Control	Male	27.1	ENSG00000142156.15	COL6A1	chr21	0.804095
HTP0506B	Control	Male	31.2	ENSG00000142156.15	COL6A1	chr21	0.48709
HTP0507A	T21	Male	8.2	ENSG00000142156.15	COL6A1	chr21	0.14502
HTP0508B2	Control	Male	29.9	ENSG00000142156.15	COL6A1	chr21	1.09905
HTP0510A	T21	Female	23	ENSG00000142156.15	COL6A1	chr21	1.0821
HTP0512A	T21	Male	30	ENSG00000142156.15	COL6A1	chr21	0.447428
HTP0515A	T21	Male	13.1	ENSG00000142156.15	COL6A1	chr21	0.392278
HTP0516A	T21	Male	39.1	ENSG00000142156.15	COL6A1	chr21	1.30176
HTP0517A	T21	Male	2.7	ENSG00000142156.15	COL6A1	chr21	1.08952
HTP0519A	T21	Male	2	ENSG00000142156.15	COL6A1	chr21	0.695522
HTP0523B	Control	Female	23.3	ENSG00000142156.15	COL6A1	chr21	0.395356
HTP0524B	Control	Male	24.5	ENSG00000142156.15	COL6A1	chr21	0.622351
HTP0525A	T21	Female	34.2	ENSG00000142156.15	COL6A1	chr21	0.418773
HTP0527B	Control	Male	7.4	ENSG00000142156.15	COL6A1	chr21	1.23791
HTP0530A	T21	Female	39.6	ENSG00000142156.15	COL6A1	chr21	1.24975
HTP0531A	T21	Female	3.5	ENSG00000142156.15	COL6A1	chr21	0.410803
HTP0534A	T21	Male	36.9	ENSG00000142156.15	COL6A1	chr21	1.26778
HTP0535A	T21	Male	23.6	ENSG00000142156.15	COL6A1	chr21	0.390738
HTP0537A	T21	Female	51.9	ENSG00000142156.15	COL6A1	chr21	0.324077
HTP0538A	T21	Male	28.4	ENSG00000142156.15	COL6A1	chr21	1.35509
HTP0539A	T21	Female	42.8	ENSG00000142156.15	COL6A1	chr21	1.14445
HTP0540A	T21	Female	14.5	ENSG00000142156.15	COL6A1	chr21	0.880415
HTP0541A	T21	Male	29.7	ENSG00000142156.15	COL6A1	chr21	0.547016
HTP0542A	T21	Male	27.8	ENSG00000142156.15	COL6A1	chr21	0.506538
HTP0543A	T21	Male	36.9	ENSG00000142156.15	COL6A1	chr21	2.01942
HTP0544A	T21	Male	38.1	ENSG00000142156.15	COL6A1	chr21	1.91494
HTP0545A	T21	Male	18.1	ENSG00000142156.15	COL6A1	chr21	1.38137
HTP0546A	T21	Female	51.4	ENSG00000142156.15	COL6A1	chr21	0.584378
HTP0547A	T21	Female	26	ENSG00000142156.15	COL6A1	chr21	1.52455
HTP0548A	T21	Female	46.2	ENSG00000142156.15	COL6A1	chr21	1.37906
HTP0549A	T21	Female	20.6	ENSG00000142156.15	COL6A1	chr21	1.00478
HTP0550A	T21	Female	15.2	ENSG00000142156.15	COL6A1	chr21	1.56846
HTP0551B	Control	Female	18	ENSG00000142156.15	COL6A1	chr21	1.53384
HTP0552A	T21	Male	17	ENSG00000142156.15	COL6A1	chr21	0.976634
HTP0553A	T21	Female	18.2	ENSG00000142156.15	COL6A1	chr21	0.81939
HTP0554A	T21	Male	23.1	ENSG00000142156.15	COL6A1	chr21	0.54012
HTP0555B	Control	Female	47.3	ENSG00000142156.15	COL6A1	chr21	1.05311
HTP0556A	T21	Male	28.3	ENSG00000142156.15	COL6A1	chr21	0.554444
HTP0557B	Control	Female	40.1	ENSG00000142156.15	COL6A1	chr21	0.808227
HTP0559B	Control	Male	10.8	ENSG00000142156.15	COL6A1	chr21	1.4131
HTP0560A	T21	Male	50.1	ENSG00000142156.15	COL6A1	chr21	1.04065
HTP0561A	T21	Male	13.7	ENSG00000142156.15	COL6A1	chr21	0.490437
HTP0563A	T21	Female	8.7	ENSG00000142156.15	COL6A1	chr21	0.761381
HTP0564A	T21	Male	14.2	ENSG00000142156.15	COL6A1	chr21	0.554692
HTP0565A	T21	Male	22.5	ENSG00000142156.15	COL6A1	chr21	0.368887
HTP0566A	T21	Male	13.7	ENSG00000142156.15	COL6A1	chr21	0.610963
HTP0567B	Control	Female	23	ENSG00000142156.15	COL6A1	chr21	0.571664
HTP0568A	T21	Male	28.3	ENSG00000142156.15	COL6A1	chr21	0.155976
HTP0569A	T21	Male	22.9	ENSG00000142156.15	COL6A1	chr21	1.12073
HTP0570A	T21	Male	38.8	ENSG00000142156.15	COL6A1	chr21	0.636893
HTP0571A	T21	Male	13.1	ENSG00000142156.15	COL6A1	chr21	1.15477
HTP0572A	T21	Male	24.4	ENSG00000142156.15	COL6A1	chr21	0.390972
HTP0573B	Control	Male	19.1	ENSG00000142156.15	COL6A1	chr21	0.750462
HTP0574A	T21	Male	42.4	ENSG00000142156.15	COL6A1	chr21	0.8165
HTP0575A	T21	Female	17.2	ENSG00000142156.15	COL6A1	chr21	1.54651
HTP0576B	Control	Female	11.2	ENSG00000142156.15	COL6A1	chr21	0.545218
HTP0577A	T21	Female	28.4	ENSG00000142156.15	COL6A1	chr21	0.503591
HTP0578A	T21	Male	25.7	ENSG00000142156.15	COL6A1	chr21	0.637337
HTP0580A	T21	Female	31.8	ENSG00000142156.15	COL6A1	chr21	1.27526
HTP0581A	T21	Male	30.6	ENSG00000142156.15	COL6A1	chr21	0.689175
HTP0582B	Control	Female	33.1	ENSG00000142156.15	COL6A1	chr21	1.2103
HTP0583A	T21	Female	6.2	ENSG00000142156.15	COL6A1	chr21	0.366661
HTP0584A	T21	Male	29.3	ENSG00000142156.15	COL6A1	chr21	0.72726
HTP0585A	T21	Female	16.5	ENSG00000142156.15	COL6A1	chr21	0.206115
HTP0586A	T21	Male	31.9	ENSG00000142156.15	COL6A1	chr21	0.586186
HTP0587A	T21	Male	4.3	ENSG00000142156.15	COL6A1	chr21	0.859334
HTP0588A	T21	Female	19.2	ENSG00000142156.15	COL6A1	chr21	2.308
HTP0589A	T21	Female	19	ENSG00000142156.15	COL6A1	chr21	0.505581
HTP0590A	T21	Male	16.8	ENSG00000142156.15	COL6A1	chr21	0.485003
HTP0591A	T21	Male	31.9	ENSG00000142156.15	COL6A1	chr21	0.627628
HTP0592A	T21	Female	14.5	ENSG00000142156.15	COL6A1	chr21	1.08503
HTP0593A	T21	Male	11.7	ENSG00000142156.15	COL6A1	chr21	1.49738
HTP0594A	T21	Male	30.1	ENSG00000142156.15	COL6A1	chr21	1.97023
HTP0595B	Control	Female	34.3	ENSG00000142156.15	COL6A1	chr21	1.40703
HTP0596A	T21	Female	28.3	ENSG00000142156.15	COL6A1	chr21	1.19936
HTP0597A	T21	Female	12.5	ENSG00000142156.15	COL6A1	chr21	1.03209
HTP0598A	T21	Female	18	ENSG00000142156.15	COL6A1	chr21	0.657718
HTP0599A	T21	Female	36.6	ENSG00000142156.15	COL6A1	chr21	0.591105
HTP0600A	T21	Male	10.8	ENSG00000142156.15	COL6A1	chr21	0.494183
HTP0602A	T21	Female	13.5	ENSG00000142156.15	COL6A1	chr21	0.28555
HTP0603A	T21	Female	12.7	ENSG00000142156.15	COL6A1	chr21	1.04685
HTP0604A	T21	Female	26.6	ENSG00000142156.15	COL6A1	chr21	0.254927
HTP0605A	T21	Male	17.5	ENSG00000142156.15	COL6A1	chr21	1.62588
HTP0607A	T21	Male	23.9	ENSG00000142156.15	COL6A1	chr21	0.968618
HTP0608A	T21	Female	32.5	ENSG00000142156.15	COL6A1	chr21	1.32266
HTP0609A	T21	Female	4	ENSG00000142156.15	COL6A1	chr21	1.09684
HTP0610A	T21	Female	17	ENSG00000142156.15	COL6A1	chr21	0.173318
HTP0611A	T21	Female	23.9	ENSG00000142156.15	COL6A1	chr21	0.768346
HTP0612A	T21	Male	11.4	ENSG00000142156.15	COL6A1	chr21	1.11334
HTP0613A	T21	Female	10.3	ENSG00000142156.15	COL6A1	chr21	0.867272
HTP0615B	Control	Male	9.2	ENSG00000142156.15	COL6A1	chr21	1.58889
HTP0616A	T21	Male	19	ENSG00000142156.15	COL6A1	chr21	0.614938
HTP0617A	T21	Male	30.5	ENSG00000142156.15	COL6A1	chr21	0.507986
HTP0618A	T21	Female	37	ENSG00000142156.15	COL6A1	chr21	0.547098
HTP0619A	T21	Female	37	ENSG00000142156.15	COL6A1	chr21	1.23868
HTP0620A	T21	Female	19.6	ENSG00000142156.15	COL6A1	chr21	1.70115
HTP0621A	T21	Female	21.4	ENSG00000142156.15	COL6A1	chr21	0.605851
HTP0622A	T21	Female	26	ENSG00000142156.15	COL6A1	chr21	0.593803
HTP0623A	T21	Female	28.1	ENSG00000142156.15	COL6A1	chr21	0.924654
HTP0624A	T21	Female	28.1	ENSG00000142156.15	COL6A1	chr21	0.835295
HTP0625A	T21	Male	40.1	ENSG00000142156.15	COL6A1	chr21	1.00687
HTP0626A	T21	Male	14.2	ENSG00000142156.15	COL6A1	chr21	0.60714
HTP0627A	T21	Female	21.1	ENSG00000142156.15	COL6A1	chr21	0.254985
HTP0628B	Control	Female	4.8	ENSG00000142156.15	COL6A1	chr21	0.639067
HTP0629A	T21	Female	7	ENSG00000142156.15	COL6A1	chr21	0.808271
HTP0630A	T21	Male	39.9	ENSG00000142156.15	COL6A1	chr21	1.28577
HTP0631A	T21	Female	33	ENSG00000142156.15	COL6A1	chr21	1.1526
HTP0632A	T21	Female	26.4	ENSG00000142156.15	COL6A1	chr21	0.797619
HTP0633A	T21	Male	33.1	ENSG00000142156.15	COL6A1	chr21	1.22091
HTP0634A	T21	Male	20.4	ENSG00000142156.15	COL6A1	chr21	0.950458
HTP0637A	T21	Female	20.1	ENSG00000142156.15	COL6A1	chr21	0.623254
HTP0638A	T21	Female	32.7	ENSG00000142156.15	COL6A1	chr21	0.459258
HTP0639A	T21	Male	27.3	ENSG00000142156.15	COL6A1	chr21	1.96618
HTP0641A	T21	Male	46.6	ENSG00000142156.15	COL6A1	chr21	0.54072
HTP0642A	T21	Female	25.2	ENSG00000142156.15	COL6A1	chr21	0.840948
HTP0643A	T21	Male	29.7	ENSG00000142156.15	COL6A1	chr21	0.113283
HTP0644A	T21	Male	28.7	ENSG00000142156.15	COL6A1	chr21	0.958098
HTP0645A	T21	Male	28.4	ENSG00000142156.15	COL6A1	chr21	0.89206
HTP0646A	T21	Male	17.1	ENSG00000142156.15	COL6A1	chr21	0.20254
HTP0647A	T21	Male	7	ENSG00000142156.15	COL6A1	chr21	0.669939
HTP0648B	Control	Male	11.9	ENSG00000142156.15	COL6A1	chr21	0.612682
HTP0649B	Control	Female	44.6	ENSG00000142156.15	COL6A1	chr21	1.9412
HTP0650A	T21	Female	45.7	ENSG00000142156.15	COL6A1	chr21	1.03765
HTP0651A	T21	Male	31.2	ENSG00000142156.15	COL6A1	chr21	0.277707
HTP0652A	T21	Female	35.1	ENSG00000142156.15	COL6A1	chr21	1.9878
HTP0653B	Control	Male	13.9	ENSG00000142156.15	COL6A1	chr21	1.39792
HTP0654A	T21	Female	26.9	ENSG00000142156.15	COL6A1	chr21	0.601599
HTP0655B	Control	Male	15.8	ENSG00000142156.15	COL6A1	chr21	0.784831
HTP0657A	T21	Male	16.9	ENSG00000142156.15	COL6A1	chr21	0.182069
HTP0658A	T21	Male	15.3	ENSG00000142156.15	COL6A1	chr21	1.42234
HTP0659A	T21	Female	36.5	ENSG00000142156.15	COL6A1	chr21	1.65034
HTP0660A	T21	Male	13	ENSG00000142156.15	COL6A1	chr21	0.793294
HTP0661A	T21	Male	28.4	ENSG00000142156.15	COL6A1	chr21	0.632297
HTP0662A	T21	Female	26.1	ENSG00000142156.15	COL6A1	chr21	0.844518
HTP0663A	T21	Female	20.5	ENSG00000142156.15	COL6A1	chr21	0.478826
HTP0664A	T21	Female	29.4	ENSG00000142156.15	COL6A1	chr21	1.15795
HTP0665A	T21	Female	23.4	ENSG00000142156.15	COL6A1	chr21	0.212273
HTP0666A	T21	Male	17.4	ENSG00000142156.15	COL6A1	chr21	0.237656
HTP0667A	T21	Male	24.1	ENSG00000142156.15	COL6A1	chr21	0.283369
HTP0668A	T21	Female	29.7	ENSG00000142156.15	COL6A1	chr21	1.34513
HTP0669B	Control	Female	14.6	ENSG00000142156.15	COL6A1	chr21	0.161461
HTP0672A	T21	Male	17.2	ENSG00000142156.15	COL6A1	chr21	0.365995
HTP0676A	T21	Female	19.3	ENSG00000142156.15	COL6A1	chr21	1.41045
HTP0706A	T21	Female	22.8	ENSG00000142156.15	COL6A1	chr21	0.100708
HTP0708A	T21	Male	17	ENSG00000142156.15	COL6A1	chr21	0.0341451
HTP0204A	T21	Male	13.1	ENSG00000142156.15	COL6A1	chr21	0.856416
HTP0206B	Control	Male	15.8	ENSG00000142156.15	COL6A1	chr21	0.722901
HTP0288B	Control	Male	9.2	ENSG00000142156.15	COL6A1	chr21	1.00205
HTP0302B	Control	Female	41.6	ENSG00000142156.15	COL6A1	chr21	1.35518
HTP0310A	T21	Male	10.8	ENSG00000142156.15	COL6A1	chr21	0.283366
HTP0322B	Control	Male	29	ENSG00000142156.15	COL6A1	chr21	0.593516
HTP0326A	T21	Female	30.2	ENSG00000142156.15	COL6A1	chr21	0.577701
HTP0328A	T21	Female	41.2	ENSG00000142156.15	COL6A1	chr21	0.736246
HTP0332A	T21	Male	24.4	ENSG00000142156.15	COL6A1	chr21	0.775023
HTP0338B	Control	Male	27.5	ENSG00000142156.15	COL6A1	chr21	0.869114
HTP0348A	T21	Female	17.2	ENSG00000142156.15	COL6A1	chr21	1.07307
HTP0351A	T21	Male	27	ENSG00000142156.15	COL6A1	chr21	0.767079
HTP0084A2	T21	Male	35	ENSG00000142156.15	COL6A1	chr21	0.492467
HTP0085B2	Control	Male	33.7	ENSG00000142156.15	COL6A1	chr21	0.559113
HTP0001B2	Control	Female	25.8	ENSG00000142166.13	IFNAR1	chr21	22.4518
HTP0005A3	T21	Male	36.5	ENSG00000142166.13	IFNAR1	chr21	29.9659
HTP0012A2	T21	Female	44	ENSG00000142166.13	IFNAR1	chr21	42.2223
HTP0015A4	T21	Male	31.2	ENSG00000142166.13	IFNAR1	chr21	33.8021
HTP0017A4	T21	Female	23.6	ENSG00000142166.13	IFNAR1	chr21	41.7349
HTP0018B3	Control	Female	57	ENSG00000142166.13	IFNAR1	chr21	25.1939
HTP0019B2	Control	Female	56.9	ENSG00000142166.13	IFNAR1	chr21	25.9003
HTP0022B2	Control	Female	43.2	ENSG00000142166.13	IFNAR1	chr21	24.3166
HTP0023A2	T21	Female	36.2	ENSG00000142166.13	IFNAR1	chr21	38.5151
HTP0025A3	T21	Female	25.7	ENSG00000142166.13	IFNAR1	chr21	38.3395
HTP0026B2	Control	Female	55.6	ENSG00000142166.13	IFNAR1	chr21	23.4816
HTP0034B3	Control	Female	25.1	ENSG00000142166.13	IFNAR1	chr21	30.4251
HTP0035B3	Control	Female	28.6	ENSG00000142166.13	IFNAR1	chr21	35.821
HTP0036A2	T21	Female	32.1	ENSG00000142166.13	IFNAR1	chr21	34.9245
HTP0040B3	Control	Female	28.9	ENSG00000142166.13	IFNAR1	chr21	26.1632
HTP0042B2	Control	Male	36.2	ENSG00000142166.13	IFNAR1	chr21	20.5859
HTP0043B2	Control	Male	38.2	ENSG00000142166.13	IFNAR1	chr21	21.1863
HTP0044B2	Control	Male	35.8	ENSG00000142166.13	IFNAR1	chr21	28.5077
HTP0047B2	Control	Male	38.7	ENSG00000142166.13	IFNAR1	chr21	28.8405
HTP0048B2	Control	Female	39.4	ENSG00000142166.13	IFNAR1	chr21	24.9256
HTP0050A3	T21	Female	22.8	ENSG00000142166.13	IFNAR1	chr21	31.8252
HTP0052A2	T21	Female	29.9	ENSG00000142166.13	IFNAR1	chr21	42.6195
HTP0053A2	T21	Female	26.3	ENSG00000142166.13	IFNAR1	chr21	36.0379
HTP0054A2	T21	Male	21.7	ENSG00000142166.13	IFNAR1	chr21	26.2619
HTP0055B2	Control	Male	37	ENSG00000142166.13	IFNAR1	chr21	22.02
HTP0057B2	Control	Female	34.8	ENSG00000142166.13	IFNAR1	chr21	26.7856
HTP0058B2	Control	Male	33.8	ENSG00000142166.13	IFNAR1	chr21	24.3753
HTP0059B2	Control	Male	24.7	ENSG00000142166.13	IFNAR1	chr21	23.7342
HTP0061B2	Control	Female	22.2	ENSG00000142166.13	IFNAR1	chr21	19.8644
HTP0062B2	Control	Female	20.5	ENSG00000142166.13	IFNAR1	chr21	30.1137
HTP0066A2	T21	Male	14.7	ENSG00000142166.13	IFNAR1	chr21	28.0513
HTP0067B2	Control	Male	20.5	ENSG00000142166.13	IFNAR1	chr21	22.735
HTP0070A3	T21	Male	24.9	ENSG00000142166.13	IFNAR1	chr21	39.7051
HTP0073A2	T21	Male	54.7	ENSG00000142166.13	IFNAR1	chr21	37.9813
HTP0077B2	Control	Male	43.3	ENSG00000142166.13	IFNAR1	chr21	24.935
HTP0078B2	Control	Male	27.7	ENSG00000142166.13	IFNAR1	chr21	34.8572
HTP0079B2	Control	Male	28.4	ENSG00000142166.13	IFNAR1	chr21	22.9383
HTP0080A2	T21	Female	34.8	ENSG00000142166.13	IFNAR1	chr21	31.5366
HTP0087B2	Control	Male	55.4	ENSG00000142166.13	IFNAR1	chr21	22.483
HTP0090B2	Control	Male	24.8	ENSG00000142166.13	IFNAR1	chr21	28.3164
HTP0092B2	Control	Female	25.2	ENSG00000142166.13	IFNAR1	chr21	31.1548
HTP0095B2	Control	Female	37.7	ENSG00000142166.13	IFNAR1	chr21	29.0807
HTP0096B2	Control	Male	25.6	ENSG00000142166.13	IFNAR1	chr21	26.0236
HTP0098B2	Control	Female	54.9	ENSG00000142166.13	IFNAR1	chr21	30.2933
HTP0100B2	Control	Female	33.5	ENSG00000142166.13	IFNAR1	chr21	29.468
HTP0101A2	T21	Female	31.3	ENSG00000142166.13	IFNAR1	chr21	62.5009
HTP0103A2	T21	Female	1.6	ENSG00000142166.13	IFNAR1	chr21	29.2607
HTP0104B2	Control	Female	36.6	ENSG00000142166.13	IFNAR1	chr21	23.7838
HTP0105B3	Control	Female	30	ENSG00000142166.13	IFNAR1	chr21	23.7822
HTP0107A3	T21	Female	33.7	ENSG00000142166.13	IFNAR1	chr21	32.1629
HTP0109A3	T21	Female	49	ENSG00000142166.13	IFNAR1	chr21	34.5346
HTP0111B2	Control	Female	44.5	ENSG00000142166.13	IFNAR1	chr21	21.3959
HTP0112A3	T21	Female	36	ENSG00000142166.13	IFNAR1	chr21	37.049
HTP0116A2	T21	Male	10.9	ENSG00000142166.13	IFNAR1	chr21	32.2354
HTP0118B	Control	Male	44.3	ENSG00000142166.13	IFNAR1	chr21	22.6557
HTP0119A	T21	Female	50.9	ENSG00000142166.13	IFNAR1	chr21	36.2436
HTP0126B2	Control	Female	48	ENSG00000142166.13	IFNAR1	chr21	27.4246
HTP0127B2	Control	Female	8.2	ENSG00000142166.13	IFNAR1	chr21	28.2475
HTP0146B	Control	Male	47.4	ENSG00000142166.13	IFNAR1	chr21	24.3211
HTP0147B	Control	Female	38.6	ENSG00000142166.13	IFNAR1	chr21	27.2601
HTP0148B2	Control	Male	41.7	ENSG00000142166.13	IFNAR1	chr21	21.2924
HTP0149B	Control	Female	53.2	ENSG00000142166.13	IFNAR1	chr21	22.5793
HTP0151A	T21	Male	27.4	ENSG00000142166.13	IFNAR1	chr21	56.8619
HTP0198A3	T21	Male	36.3	ENSG00000142166.13	IFNAR1	chr21	30.6657
HTP0202B	Control	Male	61.3	ENSG00000142166.13	IFNAR1	chr21	34.0787
HTP0205B	Control	Female	42.6	ENSG00000142166.13	IFNAR1	chr21	28.1851
HTP0207A4	T21	Female	25.2	ENSG00000142166.13	IFNAR1	chr21	32.1019
HTP0211A3	T21	Male	29.7	ENSG00000142166.13	IFNAR1	chr21	24.868
HTP0213A3	T21	Male	46.3	ENSG00000142166.13	IFNAR1	chr21	31.9258
HTP0214B2	Control	Female	21.6	ENSG00000142166.13	IFNAR1	chr21	27.8174
HTP0216B2	Control	Female	17.2	ENSG00000142166.13	IFNAR1	chr21	24.4904
HTP0219A2	T21	Female	19.5	ENSG00000142166.13	IFNAR1	chr21	36.0143
HTP0226A3	T21	Male	52.4	ENSG00000142166.13	IFNAR1	chr21	40.5609
HTP0230A2	T21	Female	39.6	ENSG00000142166.13	IFNAR1	chr21	41.3369
HTP0236A2	T21	Male	11.3	ENSG00000142166.13	IFNAR1	chr21	44.1029
HTP0238A3	T21	Male	41.5	ENSG00000142166.13	IFNAR1	chr21	39.7761
HTP0241A2	T21	Female	17.9	ENSG00000142166.13	IFNAR1	chr21	54.2304
HTP0242B3	Control	Female	20.3	ENSG00000142166.13	IFNAR1	chr21	32.0991
HTP0243A3	T21	Female	15.1	ENSG00000142166.13	IFNAR1	chr21	40.8597
HTP0247A2	T21	Male	22.5	ENSG00000142166.13	IFNAR1	chr21	38.964
HTP0249A2	T21	Female	34	ENSG00000142166.13	IFNAR1	chr21	29.9971
HTP0251A2	T21	Female	34.3	ENSG00000142166.13	IFNAR1	chr21	45.0143
HTP0254A2	T21	Male	33.8	ENSG00000142166.13	IFNAR1	chr21	30.7697
HTP0259A2	T21	Female	32.6	ENSG00000142166.13	IFNAR1	chr21	55.0198
HTP0261A2	T21	Male	22.9	ENSG00000142166.13	IFNAR1	chr21	29.2207
HTP0262A2	T21	Female	14.3	ENSG00000142166.13	IFNAR1	chr21	41.7845
HTP0263A2	T21	Female	12.4	ENSG00000142166.13	IFNAR1	chr21	31.7581
HTP0277A3	T21	Female	37.2	ENSG00000142166.13	IFNAR1	chr21	41.3374
HTP0289B	Control	Male	7.1	ENSG00000142166.13	IFNAR1	chr21	24.4618
HTP0290B	Control	Female	43.3	ENSG00000142166.13	IFNAR1	chr21	29.9493
HTP0293A	T21	Male	6.2	ENSG00000142166.13	IFNAR1	chr21	49.1062
HTP0294B	Control	Male	4.2	ENSG00000142166.13	IFNAR1	chr21	28.3931
HTP0295A	T21	Male	51.2	ENSG00000142166.13	IFNAR1	chr21	41.4146
HTP0296A	T21	Male	55.1	ENSG00000142166.13	IFNAR1	chr21	47.6028
HTP0298A	T21	Female	25.8	ENSG00000142166.13	IFNAR1	chr21	33.981
HTP0300A	T21	Female	30.8	ENSG00000142166.13	IFNAR1	chr21	40.6279
HTP0301A3	T21	Female	24	ENSG00000142166.13	IFNAR1	chr21	28.4691
HTP0306A	T21	Male	23.2	ENSG00000142166.13	IFNAR1	chr21	49.7406
HTP0312A2	T21	Female	35.7	ENSG00000142166.13	IFNAR1	chr21	31.5264
HTP0316B	Control	Female	29.6	ENSG00000142166.13	IFNAR1	chr21	17.7383
HTP0318A3	T21	Male	30.5	ENSG00000142166.13	IFNAR1	chr21	24.5254
HTP0320A2	T21	Female	33.7	ENSG00000142166.13	IFNAR1	chr21	41.6682
HTP0321A	T21	Female	14	ENSG00000142166.13	IFNAR1	chr21	35.1052
HTP0323A	T21	Male	3.8	ENSG00000142166.13	IFNAR1	chr21	41.3561
HTP0324A2	T21	Male	22	ENSG00000142166.13	IFNAR1	chr21	21.7487
HTP0325A	T21	Male	13.4	ENSG00000142166.13	IFNAR1	chr21	40.7263
HTP0327A	T21	Male	6.5	ENSG00000142166.13	IFNAR1	chr21	36.1343
HTP0329A2	T21	Female	19.5	ENSG00000142166.13	IFNAR1	chr21	36.9966
HTP0330A	T21	Male	6.1	ENSG00000142166.13	IFNAR1	chr21	34.9787
HTP0331A	T21	Male	23.1	ENSG00000142166.13	IFNAR1	chr21	42.359
HTP0333A2	T21	Female	30.3	ENSG00000142166.13	IFNAR1	chr21	38.8418
HTP0334A2	T21	Male	44.1	ENSG00000142166.13	IFNAR1	chr21	34.1787
HTP0335A2	T21	Female	57.6	ENSG00000142166.13	IFNAR1	chr21	25.2382
HTP0336A	T21	Female	8.7	ENSG00000142166.13	IFNAR1	chr21	30.0103
HTP0337A	T21	Male	22.2	ENSG00000142166.13	IFNAR1	chr21	35.0075
HTP0339A	T21	Male	16.1	ENSG00000142166.13	IFNAR1	chr21	33.9027
HTP0340A	T21	Female	18.6	ENSG00000142166.13	IFNAR1	chr21	34.045
HTP0341A	T21	Male	2.6	ENSG00000142166.13	IFNAR1	chr21	30.4529
HTP0342A	T21	Female	13.6	ENSG00000142166.13	IFNAR1	chr21	23.5648
HTP0343B	Control	Male	46.2	ENSG00000142166.13	IFNAR1	chr21	26.0054
HTP0345A	T21	Female	52.7	ENSG00000142166.13	IFNAR1	chr21	52.7991
HTP0346B	Control	Female	37.1	ENSG00000142166.13	IFNAR1	chr21	29.2726
HTP0347B	Control	Female	14	ENSG00000142166.13	IFNAR1	chr21	23.5617
HTP0349B	Control	Female	10	ENSG00000142166.13	IFNAR1	chr21	23.1691
HTP0352B	Control	Male	43.2	ENSG00000142166.13	IFNAR1	chr21	29.9623
HTP0354A	T21	Male	6	ENSG00000142166.13	IFNAR1	chr21	42.3383
HTP0355B	Control	Male	12.3	ENSG00000142166.13	IFNAR1	chr21	40.4833
HTP0357A	T21	Male	3.8	ENSG00000142166.13	IFNAR1	chr21	35.6609
HTP0361B2	Control	Male	11.5	ENSG00000142166.13	IFNAR1	chr21	19.7
HTP0364A	T21	Male	13.7	ENSG00000142166.13	IFNAR1	chr21	46.2979
HTP0367A	T21	Male	13.6	ENSG00000142166.13	IFNAR1	chr21	30.4671
HTP0368A	T21	Male	15.2	ENSG00000142166.13	IFNAR1	chr21	28.8455
HTP0370A	T21	Male	20.2	ENSG00000142166.13	IFNAR1	chr21	42.5755
HTP0373A	T21	Male	56.7	ENSG00000142166.13	IFNAR1	chr21	31.1319
HTP0374A	T21	Male	25.5	ENSG00000142166.13	IFNAR1	chr21	23.7634
HTP0375A	T21	Female	10.9	ENSG00000142166.13	IFNAR1	chr21	30.4076
HTP0376B	Control	Female	24	ENSG00000142166.13	IFNAR1	chr21	19.065
HTP0378A	T21	Female	31.4	ENSG00000142166.13	IFNAR1	chr21	38.6115
HTP0379A	T21	Female	35.4	ENSG00000142166.13	IFNAR1	chr21	40.1884
HTP0380A	T21	Male	25.8	ENSG00000142166.13	IFNAR1	chr21	35.4967
HTP0381A	T21	Male	25.4	ENSG00000142166.13	IFNAR1	chr21	30.0553
HTP0382A	T21	Male	39.5	ENSG00000142166.13	IFNAR1	chr21	26.8892
HTP0384A	T21	Female	27.8	ENSG00000142166.13	IFNAR1	chr21	49.0921
HTP0385A	T21	Male	25.6	ENSG00000142166.13	IFNAR1	chr21	36.5855
HTP0386A	T21	Male	6.8	ENSG00000142166.13	IFNAR1	chr21	37.5925
HTP0387A	T21	Female	33.3	ENSG00000142166.13	IFNAR1	chr21	39.3172
HTP0388A	T21	Female	37.5	ENSG00000142166.13	IFNAR1	chr21	36.0409
HTP0389A	T21	Female	20.1	ENSG00000142166.13	IFNAR1	chr21	39.524
HTP0390A	T21	Female	15.5	ENSG00000142166.13	IFNAR1	chr21	40.9918
HTP0391A	T21	Male	26.8	ENSG00000142166.13	IFNAR1	chr21	36.3941
HTP0392A	T21	Male	32.4	ENSG00000142166.13	IFNAR1	chr21	40.2906
HTP0393A	T21	Female	39.8	ENSG00000142166.13	IFNAR1	chr21	50.4249
HTP0394A	T21	Female	23.6	ENSG00000142166.13	IFNAR1	chr21	34.8525
HTP0395A	T21	Male	35.2	ENSG00000142166.13	IFNAR1	chr21	24.3816
HTP0396A	T21	Male	15.9	ENSG00000142166.13	IFNAR1	chr21	56.7822
HTP0397A	T21	Male	38.7	ENSG00000142166.13	IFNAR1	chr21	48.7591
HTP0398A	T21	Female	17.5	ENSG00000142166.13	IFNAR1	chr21	29.0023
HTP0399A2	T21	Male	33.1	ENSG00000142166.13	IFNAR1	chr21	36.0683
HTP0400A	T21	Male	14.9	ENSG00000142166.13	IFNAR1	chr21	25.4653
HTP0401A	T21	Female	34.6	ENSG00000142166.13	IFNAR1	chr21	38.6015
HTP0402A	T21	Male	35.9	ENSG00000142166.13	IFNAR1	chr21	35.2617
HTP0403A	T21	Male	13.4	ENSG00000142166.13	IFNAR1	chr21	32.9125
HTP0404A	T21	Female	12.5	ENSG00000142166.13	IFNAR1	chr21	31.3201
HTP0405A	T21	Male	26.1	ENSG00000142166.13	IFNAR1	chr21	36.0456
HTP0406A	T21	Female	9.2	ENSG00000142166.13	IFNAR1	chr21	29.3683
HTP0407A	T21	Male	43.5	ENSG00000142166.13	IFNAR1	chr21	43.5837
HTP0408A	T21	Male	40.6	ENSG00000142166.13	IFNAR1	chr21	36.519
HTP0409A	T21	Female	21.2	ENSG00000142166.13	IFNAR1	chr21	30.9652
HTP0410A	T21	Male	24	ENSG00000142166.13	IFNAR1	chr21	29.3333
HTP0411A	T21	Female	18.7	ENSG00000142166.13	IFNAR1	chr21	34.4736
HTP0412A	T21	Male	20.7	ENSG00000142166.13	IFNAR1	chr21	37.233
HTP0413A	T21	Female	22.5	ENSG00000142166.13	IFNAR1	chr21	25.7208
HTP0414A	T21	Female	21.8	ENSG00000142166.13	IFNAR1	chr21	46.9404
HTP0415A	T21	Female	8.3	ENSG00000142166.13	IFNAR1	chr21	56.0543
HTP0418A	T21	Male	3.8	ENSG00000142166.13	IFNAR1	chr21	28.7203
HTP0419A	T21	Male	20.8	ENSG00000142166.13	IFNAR1	chr21	31.8391
HTP0420A	T21	Male	6.4	ENSG00000142166.13	IFNAR1	chr21	32.8543
HTP0421A	T21	Male	13.7	ENSG00000142166.13	IFNAR1	chr21	34.3908
HTP0423A	T21	Male	23.9	ENSG00000142166.13	IFNAR1	chr21	35.4145
HTP0424A	T21	Female	4	ENSG00000142166.13	IFNAR1	chr21	31.4149
HTP0425A	T21	Male	19.1	ENSG00000142166.13	IFNAR1	chr21	31.2156
HTP0426A	T21	Male	17.5	ENSG00000142166.13	IFNAR1	chr21	41.5373
HTP0428A	T21	Male	27.5	ENSG00000142166.13	IFNAR1	chr21	30.7555
HTP0429B	Control	Female	11.5	ENSG00000142166.13	IFNAR1	chr21	25.5258
HTP0430A	T21	Male	13.9	ENSG00000142166.13	IFNAR1	chr21	30.7699
HTP0431A2	T21	Female	20.9	ENSG00000142166.13	IFNAR1	chr21	33.6595
HTP0434A	T21	Female	25.9	ENSG00000142166.13	IFNAR1	chr21	61.4299
HTP0435A2	T21	Male	36.2	ENSG00000142166.13	IFNAR1	chr21	28.1463
HTP0436A	T21	Female	32.8	ENSG00000142166.13	IFNAR1	chr21	45.153
HTP0437A	T21	Male	24.9	ENSG00000142166.13	IFNAR1	chr21	36.399
HTP0438A	T21	Female	19.9	ENSG00000142166.13	IFNAR1	chr21	44.8612
HTP0439A2	T21	Male	40.8	ENSG00000142166.13	IFNAR1	chr21	44.1787
HTP0440A	T21	Male	20.9	ENSG00000142166.13	IFNAR1	chr21	30.3904
HTP0442A2	T21	Female	9.5	ENSG00000142166.13	IFNAR1	chr21	29.3341
HTP0443A2	T21	Male	17.9	ENSG00000142166.13	IFNAR1	chr21	41.4674
HTP0444B2	Control	Female	9.9	ENSG00000142166.13	IFNAR1	chr21	23.9495
HTP0445A	T21	Female	38.8	ENSG00000142166.13	IFNAR1	chr21	53.427
HTP0446A	T21	Female	31.7	ENSG00000142166.13	IFNAR1	chr21	42.7867
HTP0447B2	Control	Female	16.5	ENSG00000142166.13	IFNAR1	chr21	26.6046
HTP0448A	T21	Male	21.5	ENSG00000142166.13	IFNAR1	chr21	31.2671
HTP0449A	T21	Male	20.8	ENSG00000142166.13	IFNAR1	chr21	29.9286
HTP0450A	T21	Male	15.4	ENSG00000142166.13	IFNAR1	chr21	31.411
HTP0451A	T21	Male	32.5	ENSG00000142166.13	IFNAR1	chr21	31.1709
HTP0452A	T21	Female	16.6	ENSG00000142166.13	IFNAR1	chr21	38.7016
HTP0454A	T21	Male	21.7	ENSG00000142166.13	IFNAR1	chr21	34.5613
HTP0455B	Control	Female	7.3	ENSG00000142166.13	IFNAR1	chr21	24.8949
HTP0456A	T21	Male	7.3	ENSG00000142166.13	IFNAR1	chr21	32.9543
HTP0457B	Control	Female	7.3	ENSG00000142166.13	IFNAR1	chr21	19.309
HTP0458A	T21	Male	20	ENSG00000142166.13	IFNAR1	chr21	47.1339
HTP0459A	T21	Male	13.7	ENSG00000142166.13	IFNAR1	chr21	39.5176
HTP0460A	T21	Male	20.3	ENSG00000142166.13	IFNAR1	chr21	35.4372
HTP0461A	T21	Female	12.5	ENSG00000142166.13	IFNAR1	chr21	27.3622
HTP0462A	T21	Male	38.6	ENSG00000142166.13	IFNAR1	chr21	29.8214
HTP0463A	T21	Female	28.3	ENSG00000142166.13	IFNAR1	chr21	27.7977
HTP0464A	T21	Male	22.7	ENSG00000142166.13	IFNAR1	chr21	33.2835
HTP0465A	T21	Female	6.8	ENSG00000142166.13	IFNAR1	chr21	47.8965
HTP0466B	Control	Female	10.9	ENSG00000142166.13	IFNAR1	chr21	18.9977
HTP0467A	T21	Female	32.5	ENSG00000142166.13	IFNAR1	chr21	36.6423
HTP0468A2	T21	Male	29.7	ENSG00000142166.13	IFNAR1	chr21	31.2735
HTP0469A	T21	Female	16.7	ENSG00000142166.13	IFNAR1	chr21	28.0632
HTP0471A	T21	Female	9	ENSG00000142166.13	IFNAR1	chr21	28.0785
HTP0473A	T21	Male	17.1	ENSG00000142166.13	IFNAR1	chr21	26.753
HTP0475A	T21	Female	22	ENSG00000142166.13	IFNAR1	chr21	33.2245
HTP0476A	T21	Female	11.1	ENSG00000142166.13	IFNAR1	chr21	28.2238
HTP0477A	T21	Male	3.4	ENSG00000142166.13	IFNAR1	chr21	25.72
HTP0478A	T21	Female	40.3	ENSG00000142166.13	IFNAR1	chr21	37.9258
HTP0479A	T21	Male	3.7	ENSG00000142166.13	IFNAR1	chr21	39.1763
HTP0480A	T21	Female	21.9	ENSG00000142166.13	IFNAR1	chr21	38.6748
HTP0482A	T21	Male	19.3	ENSG00000142166.13	IFNAR1	chr21	27.6499
HTP0484A	T21	Male	5.6	ENSG00000142166.13	IFNAR1	chr21	30.8594
HTP0485A	T21	Female	5.7	ENSG00000142166.13	IFNAR1	chr21	34.8108
HTP0487A	T21	Male	4.6	ENSG00000142166.13	IFNAR1	chr21	42.1205
HTP0488A	T21	Male	5.4	ENSG00000142166.13	IFNAR1	chr21	39.6084
HTP0491A	T21	Male	6.5	ENSG00000142166.13	IFNAR1	chr21	29.5703
HTP0492B	Control	Male	4.8	ENSG00000142166.13	IFNAR1	chr21	22.8459
HTP0493B	Control	Male	8.7	ENSG00000142166.13	IFNAR1	chr21	21.0076
HTP0494A	T21	Female	7.1	ENSG00000142166.13	IFNAR1	chr21	31.1471
HTP0495B	Control	Female	4.5	ENSG00000142166.13	IFNAR1	chr21	26.5966
HTP0497B	Control	Male	54.4	ENSG00000142166.13	IFNAR1	chr21	27.4007
HTP0498B	Control	Male	11.9	ENSG00000142166.13	IFNAR1	chr21	20.257
HTP0501A	T21	Male	4	ENSG00000142166.13	IFNAR1	chr21	50.2991
HTP0502B	Control	Male	27.1	ENSG00000142166.13	IFNAR1	chr21	19.3079
HTP0506B	Control	Male	31.2	ENSG00000142166.13	IFNAR1	chr21	37.3533
HTP0507A	T21	Male	8.2	ENSG00000142166.13	IFNAR1	chr21	46.3016
HTP0508B2	Control	Male	29.9	ENSG00000142166.13	IFNAR1	chr21	23.5254
HTP0510A	T21	Female	23	ENSG00000142166.13	IFNAR1	chr21	29.176
HTP0512A	T21	Male	30	ENSG00000142166.13	IFNAR1	chr21	38.3254
HTP0515A	T21	Male	13.1	ENSG00000142166.13	IFNAR1	chr21	39.6201
HTP0516A	T21	Male	39.1	ENSG00000142166.13	IFNAR1	chr21	38.423
HTP0517A	T21	Male	2.7	ENSG00000142166.13	IFNAR1	chr21	37.6614
HTP0519A	T21	Male	2	ENSG00000142166.13	IFNAR1	chr21	26.2613
HTP0523B	Control	Female	23.3	ENSG00000142166.13	IFNAR1	chr21	22.0206
HTP0524B	Control	Male	24.5	ENSG00000142166.13	IFNAR1	chr21	25.7892
HTP0525A	T21	Female	34.2	ENSG00000142166.13	IFNAR1	chr21	36.5863
HTP0527B	Control	Male	7.4	ENSG00000142166.13	IFNAR1	chr21	22.8575
HTP0530A	T21	Female	39.6	ENSG00000142166.13	IFNAR1	chr21	28.9106
HTP0531A	T21	Female	3.5	ENSG00000142166.13	IFNAR1	chr21	28.591
HTP0534A	T21	Male	36.9	ENSG00000142166.13	IFNAR1	chr21	40.3581
HTP0535A	T21	Male	23.6	ENSG00000142166.13	IFNAR1	chr21	36.6525
HTP0537A	T21	Female	51.9	ENSG00000142166.13	IFNAR1	chr21	35.9731
HTP0538A	T21	Male	28.4	ENSG00000142166.13	IFNAR1	chr21	40.5757
HTP0539A	T21	Female	42.8	ENSG00000142166.13	IFNAR1	chr21	34.0991
HTP0540A	T21	Female	14.5	ENSG00000142166.13	IFNAR1	chr21	33.4395
HTP0541A	T21	Male	29.7	ENSG00000142166.13	IFNAR1	chr21	24.8905
HTP0542A	T21	Male	27.8	ENSG00000142166.13	IFNAR1	chr21	33.7108
HTP0543A	T21	Male	36.9	ENSG00000142166.13	IFNAR1	chr21	37.6354
HTP0544A	T21	Male	38.1	ENSG00000142166.13	IFNAR1	chr21	35.2988
HTP0545A	T21	Male	18.1	ENSG00000142166.13	IFNAR1	chr21	32.7155
HTP0546A	T21	Female	51.4	ENSG00000142166.13	IFNAR1	chr21	29.3287
HTP0547A	T21	Female	26	ENSG00000142166.13	IFNAR1	chr21	37.1903
HTP0548A	T21	Female	46.2	ENSG00000142166.13	IFNAR1	chr21	46.9795
HTP0549A	T21	Female	20.6	ENSG00000142166.13	IFNAR1	chr21	55.0692
HTP0550A	T21	Female	15.2	ENSG00000142166.13	IFNAR1	chr21	34.9263
HTP0551B	Control	Female	18	ENSG00000142166.13	IFNAR1	chr21	29.1336
HTP0552A	T21	Male	17	ENSG00000142166.13	IFNAR1	chr21	28.9753
HTP0553A	T21	Female	18.2	ENSG00000142166.13	IFNAR1	chr21	36.6474
HTP0554A	T21	Male	23.1	ENSG00000142166.13	IFNAR1	chr21	35.8202
HTP0555B	Control	Female	47.3	ENSG00000142166.13	IFNAR1	chr21	21.7536
HTP0556A	T21	Male	28.3	ENSG00000142166.13	IFNAR1	chr21	44.9916
HTP0557B	Control	Female	40.1	ENSG00000142166.13	IFNAR1	chr21	33.5038
HTP0559B	Control	Male	10.8	ENSG00000142166.13	IFNAR1	chr21	27.7957
HTP0560A	T21	Male	50.1	ENSG00000142166.13	IFNAR1	chr21	36.1663
HTP0561A	T21	Male	13.7	ENSG00000142166.13	IFNAR1	chr21	35.1225
HTP0563A	T21	Female	8.7	ENSG00000142166.13	IFNAR1	chr21	28.0511
HTP0564A	T21	Male	14.2	ENSG00000142166.13	IFNAR1	chr21	33.2912
HTP0565A	T21	Male	22.5	ENSG00000142166.13	IFNAR1	chr21	30.082
HTP0566A	T21	Male	13.7	ENSG00000142166.13	IFNAR1	chr21	29.0366
HTP0567B	Control	Female	23	ENSG00000142166.13	IFNAR1	chr21	21.6223
HTP0568A	T21	Male	28.3	ENSG00000142166.13	IFNAR1	chr21	28.2333
HTP0569A	T21	Male	22.9	ENSG00000142166.13	IFNAR1	chr21	28.8497
HTP0570A	T21	Male	38.8	ENSG00000142166.13	IFNAR1	chr21	47.7018
HTP0571A	T21	Male	13.1	ENSG00000142166.13	IFNAR1	chr21	55.2602
HTP0572A	T21	Male	24.4	ENSG00000142166.13	IFNAR1	chr21	40.5174
HTP0573B	Control	Male	19.1	ENSG00000142166.13	IFNAR1	chr21	28.4946
HTP0574A	T21	Male	42.4	ENSG00000142166.13	IFNAR1	chr21	38.7113
HTP0575A	T21	Female	17.2	ENSG00000142166.13	IFNAR1	chr21	35.1696
HTP0576B	Control	Female	11.2	ENSG00000142166.13	IFNAR1	chr21	26.3608
HTP0577A	T21	Female	28.4	ENSG00000142166.13	IFNAR1	chr21	41.0952
HTP0578A	T21	Male	25.7	ENSG00000142166.13	IFNAR1	chr21	33.0883
HTP0580A	T21	Female	31.8	ENSG00000142166.13	IFNAR1	chr21	43.2247
HTP0581A	T21	Male	30.6	ENSG00000142166.13	IFNAR1	chr21	31.7065
HTP0582B	Control	Female	33.1	ENSG00000142166.13	IFNAR1	chr21	23.548
HTP0583A	T21	Female	6.2	ENSG00000142166.13	IFNAR1	chr21	35.8414
HTP0584A	T21	Male	29.3	ENSG00000142166.13	IFNAR1	chr21	37.2811
HTP0585A	T21	Female	16.5	ENSG00000142166.13	IFNAR1	chr21	46.6064
HTP0586A	T21	Male	31.9	ENSG00000142166.13	IFNAR1	chr21	55.1095
HTP0587A	T21	Male	4.3	ENSG00000142166.13	IFNAR1	chr21	27.0571
HTP0588A	T21	Female	19.2	ENSG00000142166.13	IFNAR1	chr21	37.4512
HTP0589A	T21	Female	19	ENSG00000142166.13	IFNAR1	chr21	44.3854
HTP0590A	T21	Male	16.8	ENSG00000142166.13	IFNAR1	chr21	34.3374
HTP0591A	T21	Male	31.9	ENSG00000142166.13	IFNAR1	chr21	38.3066
HTP0592A	T21	Female	14.5	ENSG00000142166.13	IFNAR1	chr21	43.1307
HTP0593A	T21	Male	11.7	ENSG00000142166.13	IFNAR1	chr21	33.0579
HTP0594A	T21	Male	30.1	ENSG00000142166.13	IFNAR1	chr21	38.2997
HTP0595B	Control	Female	34.3	ENSG00000142166.13	IFNAR1	chr21	25.2661
HTP0596A	T21	Female	28.3	ENSG00000142166.13	IFNAR1	chr21	32.0615
HTP0597A	T21	Female	12.5	ENSG00000142166.13	IFNAR1	chr21	31.5205
HTP0598A	T21	Female	18	ENSG00000142166.13	IFNAR1	chr21	50.0487
HTP0599A	T21	Female	36.6	ENSG00000142166.13	IFNAR1	chr21	41.9535
HTP0600A	T21	Male	10.8	ENSG00000142166.13	IFNAR1	chr21	68.3631
HTP0602A	T21	Female	13.5	ENSG00000142166.13	IFNAR1	chr21	37.3023
HTP0603A	T21	Female	12.7	ENSG00000142166.13	IFNAR1	chr21	31.7083
HTP0604A	T21	Female	26.6	ENSG00000142166.13	IFNAR1	chr21	33.3723
HTP0605A	T21	Male	17.5	ENSG00000142166.13	IFNAR1	chr21	36.0121
HTP0607A	T21	Male	23.9	ENSG00000142166.13	IFNAR1	chr21	23.9179
HTP0608A	T21	Female	32.5	ENSG00000142166.13	IFNAR1	chr21	47.9461
HTP0609A	T21	Female	4	ENSG00000142166.13	IFNAR1	chr21	32.3759
HTP0610A	T21	Female	17	ENSG00000142166.13	IFNAR1	chr21	42.1843
HTP0611A	T21	Female	23.9	ENSG00000142166.13	IFNAR1	chr21	33.1573
HTP0612A	T21	Male	11.4	ENSG00000142166.13	IFNAR1	chr21	29.9812
HTP0613A	T21	Female	10.3	ENSG00000142166.13	IFNAR1	chr21	37.8508
HTP0615B	Control	Male	9.2	ENSG00000142166.13	IFNAR1	chr21	20.8278
HTP0616A	T21	Male	19	ENSG00000142166.13	IFNAR1	chr21	49.8527
HTP0617A	T21	Male	30.5	ENSG00000142166.13	IFNAR1	chr21	40.4931
HTP0618A	T21	Female	37	ENSG00000142166.13	IFNAR1	chr21	47.498
HTP0619A	T21	Female	37	ENSG00000142166.13	IFNAR1	chr21	43.5507
HTP0620A	T21	Female	19.6	ENSG00000142166.13	IFNAR1	chr21	39.2375
HTP0621A	T21	Female	21.4	ENSG00000142166.13	IFNAR1	chr21	32.1613
HTP0622A	T21	Female	26	ENSG00000142166.13	IFNAR1	chr21	28.2424
HTP0623A	T21	Female	28.1	ENSG00000142166.13	IFNAR1	chr21	36.5177
HTP0624A	T21	Female	28.1	ENSG00000142166.13	IFNAR1	chr21	40.2905
HTP0625A	T21	Male	40.1	ENSG00000142166.13	IFNAR1	chr21	35.1531
HTP0626A	T21	Male	14.2	ENSG00000142166.13	IFNAR1	chr21	32.4579
HTP0627A	T21	Female	21.1	ENSG00000142166.13	IFNAR1	chr21	54.6043
HTP0628B	Control	Female	4.8	ENSG00000142166.13	IFNAR1	chr21	20.6957
HTP0629A	T21	Female	7	ENSG00000142166.13	IFNAR1	chr21	33.9478
HTP0630A	T21	Male	39.9	ENSG00000142166.13	IFNAR1	chr21	32.6049
HTP0631A	T21	Female	33	ENSG00000142166.13	IFNAR1	chr21	45.8667
HTP0632A	T21	Female	26.4	ENSG00000142166.13	IFNAR1	chr21	36.8175
HTP0633A	T21	Male	33.1	ENSG00000142166.13	IFNAR1	chr21	28.4836
HTP0634A	T21	Male	20.4	ENSG00000142166.13	IFNAR1	chr21	32.6362
HTP0637A	T21	Female	20.1	ENSG00000142166.13	IFNAR1	chr21	35.1503
HTP0638A	T21	Female	32.7	ENSG00000142166.13	IFNAR1	chr21	75.6927
HTP0639A	T21	Male	27.3	ENSG00000142166.13	IFNAR1	chr21	32.7941
HTP0641A	T21	Male	46.6	ENSG00000142166.13	IFNAR1	chr21	37.7049
HTP0642A	T21	Female	25.2	ENSG00000142166.13	IFNAR1	chr21	37.6833
HTP0643A	T21	Male	29.7	ENSG00000142166.13	IFNAR1	chr21	44.3842
HTP0644A	T21	Male	28.7	ENSG00000142166.13	IFNAR1	chr21	37.0812
HTP0645A	T21	Male	28.4	ENSG00000142166.13	IFNAR1	chr21	37.3801
HTP0646A	T21	Male	17.1	ENSG00000142166.13	IFNAR1	chr21	44.8493
HTP0647A	T21	Male	7	ENSG00000142166.13	IFNAR1	chr21	44.8897
HTP0648B	Control	Male	11.9	ENSG00000142166.13	IFNAR1	chr21	22.9078
HTP0649B	Control	Female	44.6	ENSG00000142166.13	IFNAR1	chr21	23.1107
HTP0650A	T21	Female	45.7	ENSG00000142166.13	IFNAR1	chr21	40.1833
HTP0651A	T21	Male	31.2	ENSG00000142166.13	IFNAR1	chr21	29.8666
HTP0652A	T21	Female	35.1	ENSG00000142166.13	IFNAR1	chr21	44.4091
HTP0653B	Control	Male	13.9	ENSG00000142166.13	IFNAR1	chr21	29.7081
HTP0654A	T21	Female	26.9	ENSG00000142166.13	IFNAR1	chr21	38.0657
HTP0655B	Control	Male	15.8	ENSG00000142166.13	IFNAR1	chr21	22.0482
HTP0657A	T21	Male	16.9	ENSG00000142166.13	IFNAR1	chr21	42.7075
HTP0658A	T21	Male	15.3	ENSG00000142166.13	IFNAR1	chr21	34.9926
HTP0659A	T21	Female	36.5	ENSG00000142166.13	IFNAR1	chr21	42.8723
HTP0660A	T21	Male	13	ENSG00000142166.13	IFNAR1	chr21	33.1977
HTP0661A	T21	Male	28.4	ENSG00000142166.13	IFNAR1	chr21	27.1057
HTP0662A	T21	Female	26.1	ENSG00000142166.13	IFNAR1	chr21	35.6865
HTP0663A	T21	Female	20.5	ENSG00000142166.13	IFNAR1	chr21	46.7786
HTP0664A	T21	Female	29.4	ENSG00000142166.13	IFNAR1	chr21	35.3553
HTP0665A	T21	Female	23.4	ENSG00000142166.13	IFNAR1	chr21	33.6644
HTP0666A	T21	Male	17.4	ENSG00000142166.13	IFNAR1	chr21	40.0277
HTP0667A	T21	Male	24.1	ENSG00000142166.13	IFNAR1	chr21	28.2749
HTP0668A	T21	Female	29.7	ENSG00000142166.13	IFNAR1	chr21	26.0616
HTP0669B	Control	Female	14.6	ENSG00000142166.13	IFNAR1	chr21	26.3012
HTP0672A	T21	Male	17.2	ENSG00000142166.13	IFNAR1	chr21	20.8428
HTP0676A	T21	Female	19.3	ENSG00000142166.13	IFNAR1	chr21	27.2182
HTP0706A	T21	Female	22.8	ENSG00000142166.13	IFNAR1	chr21	41.3985
HTP0708A	T21	Male	17	ENSG00000142166.13	IFNAR1	chr21	32.9708
HTP0204A	T21	Male	13.1	ENSG00000142166.13	IFNAR1	chr21	18.1736
HTP0206B	Control	Male	15.8	ENSG00000142166.13	IFNAR1	chr21	11.8704
HTP0288B	Control	Male	9.2	ENSG00000142166.13	IFNAR1	chr21	12.5019
HTP0302B	Control	Female	41.6	ENSG00000142166.13	IFNAR1	chr21	14.9259
HTP0310A	T21	Male	10.8	ENSG00000142166.13	IFNAR1	chr21	22.2671
HTP0322B	Control	Male	29	ENSG00000142166.13	IFNAR1	chr21	14.0345
HTP0326A	T21	Female	30.2	ENSG00000142166.13	IFNAR1	chr21	23.4163
HTP0328A	T21	Female	41.2	ENSG00000142166.13	IFNAR1	chr21	25.0632
HTP0332A	T21	Male	24.4	ENSG00000142166.13	IFNAR1	chr21	17.844
HTP0338B	Control	Male	27.5	ENSG00000142166.13	IFNAR1	chr21	10.5002
HTP0348A	T21	Female	17.2	ENSG00000142166.13	IFNAR1	chr21	23.0145
HTP0351A	T21	Male	27	ENSG00000142166.13	IFNAR1	chr21	23.9773
HTP0084A2	T21	Male	35	ENSG00000142166.13	IFNAR1	chr21	21.9698
HTP0085B2	Control	Male	33.7	ENSG00000142166.13	IFNAR1	chr21	14.5465
HTP0001B2	Control	Female	25.8	ENSG00000142168.14	SOD1	chr21	61.5313
HTP0005A3	T21	Male	36.5	ENSG00000142168.14	SOD1	chr21	74.056
HTP0012A2	T21	Female	44	ENSG00000142168.14	SOD1	chr21	68.1996
HTP0015A4	T21	Male	31.2	ENSG00000142168.14	SOD1	chr21	86.5163
HTP0017A4	T21	Female	23.6	ENSG00000142168.14	SOD1	chr21	76.0531
HTP0018B3	Control	Female	57	ENSG00000142168.14	SOD1	chr21	59.9263
HTP0019B2	Control	Female	56.9	ENSG00000142168.14	SOD1	chr21	36.5616
HTP0022B2	Control	Female	43.2	ENSG00000142168.14	SOD1	chr21	48.9949
HTP0023A2	T21	Female	36.2	ENSG00000142168.14	SOD1	chr21	70.8713
HTP0025A3	T21	Female	25.7	ENSG00000142168.14	SOD1	chr21	81.2899
HTP0026B2	Control	Female	55.6	ENSG00000142168.14	SOD1	chr21	50.9966
HTP0034B3	Control	Female	25.1	ENSG00000142168.14	SOD1	chr21	30.2413
HTP0035B3	Control	Female	28.6	ENSG00000142168.14	SOD1	chr21	50.3999
HTP0036A2	T21	Female	32.1	ENSG00000142168.14	SOD1	chr21	82.0957
HTP0040B3	Control	Female	28.9	ENSG00000142168.14	SOD1	chr21	39.9621
HTP0042B2	Control	Male	36.2	ENSG00000142168.14	SOD1	chr21	75.3587
HTP0043B2	Control	Male	38.2	ENSG00000142168.14	SOD1	chr21	34.7108
HTP0044B2	Control	Male	35.8	ENSG00000142168.14	SOD1	chr21	38.6231
HTP0047B2	Control	Male	38.7	ENSG00000142168.14	SOD1	chr21	42.8739
HTP0048B2	Control	Female	39.4	ENSG00000142168.14	SOD1	chr21	44.8863
HTP0050A3	T21	Female	22.8	ENSG00000142168.14	SOD1	chr21	98.4248
HTP0052A2	T21	Female	29.9	ENSG00000142168.14	SOD1	chr21	64.7434
HTP0053A2	T21	Female	26.3	ENSG00000142168.14	SOD1	chr21	68.7495
HTP0054A2	T21	Male	21.7	ENSG00000142168.14	SOD1	chr21	60.0243
HTP0055B2	Control	Male	37	ENSG00000142168.14	SOD1	chr21	43.2689
HTP0057B2	Control	Female	34.8	ENSG00000142168.14	SOD1	chr21	44.035
HTP0058B2	Control	Male	33.8	ENSG00000142168.14	SOD1	chr21	53.195
HTP0059B2	Control	Male	24.7	ENSG00000142168.14	SOD1	chr21	43.4298
HTP0061B2	Control	Female	22.2	ENSG00000142168.14	SOD1	chr21	51.9013
HTP0062B2	Control	Female	20.5	ENSG00000142168.14	SOD1	chr21	39.8691
HTP0066A2	T21	Male	14.7	ENSG00000142168.14	SOD1	chr21	70.2835
HTP0067B2	Control	Male	20.5	ENSG00000142168.14	SOD1	chr21	71.4248
HTP0070A3	T21	Male	24.9	ENSG00000142168.14	SOD1	chr21	48.1359
HTP0073A2	T21	Male	54.7	ENSG00000142168.14	SOD1	chr21	64.6666
HTP0077B2	Control	Male	43.3	ENSG00000142168.14	SOD1	chr21	41.9911
HTP0078B2	Control	Male	27.7	ENSG00000142168.14	SOD1	chr21	29.0082
HTP0079B2	Control	Male	28.4	ENSG00000142168.14	SOD1	chr21	43.1271
HTP0080A2	T21	Female	34.8	ENSG00000142168.14	SOD1	chr21	101.719
HTP0087B2	Control	Male	55.4	ENSG00000142168.14	SOD1	chr21	63.924
HTP0090B2	Control	Male	24.8	ENSG00000142168.14	SOD1	chr21	39.315
HTP0092B2	Control	Female	25.2	ENSG00000142168.14	SOD1	chr21	42.9261
HTP0095B2	Control	Female	37.7	ENSG00000142168.14	SOD1	chr21	20.4142
HTP0096B2	Control	Male	25.6	ENSG00000142168.14	SOD1	chr21	30.4493
HTP0098B2	Control	Female	54.9	ENSG00000142168.14	SOD1	chr21	38.9012
HTP0100B2	Control	Female	33.5	ENSG00000142168.14	SOD1	chr21	44.7162
HTP0101A2	T21	Female	31.3	ENSG00000142168.14	SOD1	chr21	46.0677
HTP0103A2	T21	Female	1.6	ENSG00000142168.14	SOD1	chr21	124.182
HTP0104B2	Control	Female	36.6	ENSG00000142168.14	SOD1	chr21	78.6877
HTP0105B3	Control	Female	30	ENSG00000142168.14	SOD1	chr21	51.3637
HTP0107A3	T21	Female	33.7	ENSG00000142168.14	SOD1	chr21	62.5964
HTP0109A3	T21	Female	49	ENSG00000142168.14	SOD1	chr21	88.0876
HTP0111B2	Control	Female	44.5	ENSG00000142168.14	SOD1	chr21	79.2229
HTP0112A3	T21	Female	36	ENSG00000142168.14	SOD1	chr21	69.2079
HTP0116A2	T21	Male	10.9	ENSG00000142168.14	SOD1	chr21	126.236
HTP0118B	Control	Male	44.3	ENSG00000142168.14	SOD1	chr21	62.2709
HTP0119A	T21	Female	50.9	ENSG00000142168.14	SOD1	chr21	56.1007
HTP0126B2	Control	Female	48	ENSG00000142168.14	SOD1	chr21	50.9837
HTP0127B2	Control	Female	8.2	ENSG00000142168.14	SOD1	chr21	51.2062
HTP0146B	Control	Male	47.4	ENSG00000142168.14	SOD1	chr21	51.6557
HTP0147B	Control	Female	38.6	ENSG00000142168.14	SOD1	chr21	40.1019
HTP0148B2	Control	Male	41.7	ENSG00000142168.14	SOD1	chr21	73.9421
HTP0149B	Control	Female	53.2	ENSG00000142168.14	SOD1	chr21	38.9802
HTP0151A	T21	Male	27.4	ENSG00000142168.14	SOD1	chr21	63.0462
HTP0198A3	T21	Male	36.3	ENSG00000142168.14	SOD1	chr21	82.1028
HTP0202B	Control	Male	61.3	ENSG00000142168.14	SOD1	chr21	22.0865
HTP0205B	Control	Female	42.6	ENSG00000142168.14	SOD1	chr21	51.6026
HTP0207A4	T21	Female	25.2	ENSG00000142168.14	SOD1	chr21	81.6496
HTP0211A3	T21	Male	29.7	ENSG00000142168.14	SOD1	chr21	99.0812
HTP0213A3	T21	Male	46.3	ENSG00000142168.14	SOD1	chr21	104.268
HTP0214B2	Control	Female	21.6	ENSG00000142168.14	SOD1	chr21	37.5468
HTP0216B2	Control	Female	17.2	ENSG00000142168.14	SOD1	chr21	37.0828
HTP0219A2	T21	Female	19.5	ENSG00000142168.14	SOD1	chr21	60.6931
HTP0226A3	T21	Male	52.4	ENSG00000142168.14	SOD1	chr21	100.637
HTP0230A2	T21	Female	39.6	ENSG00000142168.14	SOD1	chr21	55.2779
HTP0236A2	T21	Male	11.3	ENSG00000142168.14	SOD1	chr21	82.6218
HTP0238A3	T21	Male	41.5	ENSG00000142168.14	SOD1	chr21	77.6209
HTP0241A2	T21	Female	17.9	ENSG00000142168.14	SOD1	chr21	57.4005
HTP0242B3	Control	Female	20.3	ENSG00000142168.14	SOD1	chr21	45.2844
HTP0243A3	T21	Female	15.1	ENSG00000142168.14	SOD1	chr21	58.1074
HTP0247A2	T21	Male	22.5	ENSG00000142168.14	SOD1	chr21	56.565
HTP0249A2	T21	Female	34	ENSG00000142168.14	SOD1	chr21	56.5782
HTP0251A2	T21	Female	34.3	ENSG00000142168.14	SOD1	chr21	64.3475
HTP0254A2	T21	Male	33.8	ENSG00000142168.14	SOD1	chr21	71.4749
HTP0259A2	T21	Female	32.6	ENSG00000142168.14	SOD1	chr21	59.302
HTP0261A2	T21	Male	22.9	ENSG00000142168.14	SOD1	chr21	100.437
HTP0262A2	T21	Female	14.3	ENSG00000142168.14	SOD1	chr21	61.0834
HTP0263A2	T21	Female	12.4	ENSG00000142168.14	SOD1	chr21	70.379
HTP0277A3	T21	Female	37.2	ENSG00000142168.14	SOD1	chr21	84.4524
HTP0289B	Control	Male	7.1	ENSG00000142168.14	SOD1	chr21	45.0603
HTP0290B	Control	Female	43.3	ENSG00000142168.14	SOD1	chr21	40.6299
HTP0293A	T21	Male	6.2	ENSG00000142168.14	SOD1	chr21	46.9886
HTP0294B	Control	Male	4.2	ENSG00000142168.14	SOD1	chr21	43.0429
HTP0295A	T21	Male	51.2	ENSG00000142168.14	SOD1	chr21	61.0641
HTP0296A	T21	Male	55.1	ENSG00000142168.14	SOD1	chr21	72.2606
HTP0298A	T21	Female	25.8	ENSG00000142168.14	SOD1	chr21	69.6712
HTP0300A	T21	Female	30.8	ENSG00000142168.14	SOD1	chr21	99.8247
HTP0301A3	T21	Female	24	ENSG00000142168.14	SOD1	chr21	122.212
HTP0306A	T21	Male	23.2	ENSG00000142168.14	SOD1	chr21	48.569
HTP0312A2	T21	Female	35.7	ENSG00000142168.14	SOD1	chr21	94.5802
HTP0316B	Control	Female	29.6	ENSG00000142168.14	SOD1	chr21	65.0872
HTP0318A3	T21	Male	30.5	ENSG00000142168.14	SOD1	chr21	122.926
HTP0320A2	T21	Female	33.7	ENSG00000142168.14	SOD1	chr21	51.9236
HTP0321A	T21	Female	14	ENSG00000142168.14	SOD1	chr21	82.9048
HTP0323A	T21	Male	3.8	ENSG00000142168.14	SOD1	chr21	55.269
HTP0324A2	T21	Male	22	ENSG00000142168.14	SOD1	chr21	99.7792
HTP0325A	T21	Male	13.4	ENSG00000142168.14	SOD1	chr21	72.3298
HTP0327A	T21	Male	6.5	ENSG00000142168.14	SOD1	chr21	82.9001
HTP0329A2	T21	Female	19.5	ENSG00000142168.14	SOD1	chr21	84.0431
HTP0330A	T21	Male	6.1	ENSG00000142168.14	SOD1	chr21	94.4408
HTP0331A	T21	Male	23.1	ENSG00000142168.14	SOD1	chr21	63.2157
HTP0333A2	T21	Female	30.3	ENSG00000142168.14	SOD1	chr21	57.8095
HTP0334A2	T21	Male	44.1	ENSG00000142168.14	SOD1	chr21	97.7124
HTP0335A2	T21	Female	57.6	ENSG00000142168.14	SOD1	chr21	93.6644
HTP0336A	T21	Female	8.7	ENSG00000142168.14	SOD1	chr21	102.303
HTP0337A	T21	Male	22.2	ENSG00000142168.14	SOD1	chr21	58.0609
HTP0339A	T21	Male	16.1	ENSG00000142168.14	SOD1	chr21	107.857
HTP0340A	T21	Female	18.6	ENSG00000142168.14	SOD1	chr21	69.9892
HTP0341A	T21	Male	2.6	ENSG00000142168.14	SOD1	chr21	90.6001
HTP0342A	T21	Female	13.6	ENSG00000142168.14	SOD1	chr21	107.532
HTP0343B	Control	Male	46.2	ENSG00000142168.14	SOD1	chr21	47.661
HTP0345A	T21	Female	52.7	ENSG00000142168.14	SOD1	chr21	43.162
HTP0346B	Control	Female	37.1	ENSG00000142168.14	SOD1	chr21	41.1576
HTP0347B	Control	Female	14	ENSG00000142168.14	SOD1	chr21	55.9276
HTP0349B	Control	Female	10	ENSG00000142168.14	SOD1	chr21	58.4713
HTP0352B	Control	Male	43.2	ENSG00000142168.14	SOD1	chr21	56.5395
HTP0354A	T21	Male	6	ENSG00000142168.14	SOD1	chr21	102.133
HTP0355B	Control	Male	12.3	ENSG00000142168.14	SOD1	chr21	46.1185
HTP0357A	T21	Male	3.8	ENSG00000142168.14	SOD1	chr21	114.705
HTP0361B2	Control	Male	11.5	ENSG00000142168.14	SOD1	chr21	83.903
HTP0364A	T21	Male	13.7	ENSG00000142168.14	SOD1	chr21	45.9225
HTP0367A	T21	Male	13.6	ENSG00000142168.14	SOD1	chr21	88.1101
HTP0368A	T21	Male	15.2	ENSG00000142168.14	SOD1	chr21	68.3306
HTP0370A	T21	Male	20.2	ENSG00000142168.14	SOD1	chr21	96.0636
HTP0373A	T21	Male	56.7	ENSG00000142168.14	SOD1	chr21	78.7025
HTP0374A	T21	Male	25.5	ENSG00000142168.14	SOD1	chr21	80.8553
HTP0375A	T21	Female	10.9	ENSG00000142168.14	SOD1	chr21	100.462
HTP0376B	Control	Female	24	ENSG00000142168.14	SOD1	chr21	56.3678
HTP0378A	T21	Female	31.4	ENSG00000142168.14	SOD1	chr21	49.5484
HTP0379A	T21	Female	35.4	ENSG00000142168.14	SOD1	chr21	76.573
HTP0380A	T21	Male	25.8	ENSG00000142168.14	SOD1	chr21	63.667
HTP0381A	T21	Male	25.4	ENSG00000142168.14	SOD1	chr21	86.7926
HTP0382A	T21	Male	39.5	ENSG00000142168.14	SOD1	chr21	41.2764
HTP0384A	T21	Female	27.8	ENSG00000142168.14	SOD1	chr21	67.6446
HTP0385A	T21	Male	25.6	ENSG00000142168.14	SOD1	chr21	53.3283
HTP0386A	T21	Male	6.8	ENSG00000142168.14	SOD1	chr21	72.0186
HTP0387A	T21	Female	33.3	ENSG00000142168.14	SOD1	chr21	98.1421
HTP0388A	T21	Female	37.5	ENSG00000142168.14	SOD1	chr21	126.33
HTP0389A	T21	Female	20.1	ENSG00000142168.14	SOD1	chr21	74.9035
HTP0390A	T21	Female	15.5	ENSG00000142168.14	SOD1	chr21	53.8034
HTP0391A	T21	Male	26.8	ENSG00000142168.14	SOD1	chr21	81.1569
HTP0392A	T21	Male	32.4	ENSG00000142168.14	SOD1	chr21	59.1844
HTP0393A	T21	Female	39.8	ENSG00000142168.14	SOD1	chr21	44.6243
HTP0394A	T21	Female	23.6	ENSG00000142168.14	SOD1	chr21	74.6516
HTP0395A	T21	Male	35.2	ENSG00000142168.14	SOD1	chr21	89.0066
HTP0396A	T21	Male	15.9	ENSG00000142168.14	SOD1	chr21	35.7703
HTP0397A	T21	Male	38.7	ENSG00000142168.14	SOD1	chr21	87.8708
HTP0398A	T21	Female	17.5	ENSG00000142168.14	SOD1	chr21	132.949
HTP0399A2	T21	Male	33.1	ENSG00000142168.14	SOD1	chr21	43.6702
HTP0400A	T21	Male	14.9	ENSG00000142168.14	SOD1	chr21	119.314
HTP0401A	T21	Female	34.6	ENSG00000142168.14	SOD1	chr21	57.9481
HTP0402A	T21	Male	35.9	ENSG00000142168.14	SOD1	chr21	79.0813
HTP0403A	T21	Male	13.4	ENSG00000142168.14	SOD1	chr21	61.9966
HTP0404A	T21	Female	12.5	ENSG00000142168.14	SOD1	chr21	42.5991
HTP0405A	T21	Male	26.1	ENSG00000142168.14	SOD1	chr21	64.5824
HTP0406A	T21	Female	9.2	ENSG00000142168.14	SOD1	chr21	97.6048
HTP0407A	T21	Male	43.5	ENSG00000142168.14	SOD1	chr21	68.8965
HTP0408A	T21	Male	40.6	ENSG00000142168.14	SOD1	chr21	93.1991
HTP0409A	T21	Female	21.2	ENSG00000142168.14	SOD1	chr21	69.5709
HTP0410A	T21	Male	24	ENSG00000142168.14	SOD1	chr21	74.4829
HTP0411A	T21	Female	18.7	ENSG00000142168.14	SOD1	chr21	76.8055
HTP0412A	T21	Male	20.7	ENSG00000142168.14	SOD1	chr21	63.9716
HTP0413A	T21	Female	22.5	ENSG00000142168.14	SOD1	chr21	95.7544
HTP0414A	T21	Female	21.8	ENSG00000142168.14	SOD1	chr21	63.767
HTP0415A	T21	Female	8.3	ENSG00000142168.14	SOD1	chr21	52.3462
HTP0418A	T21	Male	3.8	ENSG00000142168.14	SOD1	chr21	156.056
HTP0419A	T21	Male	20.8	ENSG00000142168.14	SOD1	chr21	130.068
HTP0420A	T21	Male	6.4	ENSG00000142168.14	SOD1	chr21	136.578
HTP0421A	T21	Male	13.7	ENSG00000142168.14	SOD1	chr21	68.2986
HTP0423A	T21	Male	23.9	ENSG00000142168.14	SOD1	chr21	103.117
HTP0424A	T21	Female	4	ENSG00000142168.14	SOD1	chr21	94.5031
HTP0425A	T21	Male	19.1	ENSG00000142168.14	SOD1	chr21	58.3871
HTP0426A	T21	Male	17.5	ENSG00000142168.14	SOD1	chr21	59.3664
HTP0428A	T21	Male	27.5	ENSG00000142168.14	SOD1	chr21	134.551
HTP0429B	Control	Female	11.5	ENSG00000142168.14	SOD1	chr21	63.7864
HTP0430A	T21	Male	13.9	ENSG00000142168.14	SOD1	chr21	81.0693
HTP0431A2	T21	Female	20.9	ENSG00000142168.14	SOD1	chr21	117.348
HTP0434A	T21	Female	25.9	ENSG00000142168.14	SOD1	chr21	48.5835
HTP0435A2	T21	Male	36.2	ENSG00000142168.14	SOD1	chr21	75.2273
HTP0436A	T21	Female	32.8	ENSG00000142168.14	SOD1	chr21	58.1001
HTP0437A	T21	Male	24.9	ENSG00000142168.14	SOD1	chr21	96.3447
HTP0438A	T21	Female	19.9	ENSG00000142168.14	SOD1	chr21	80.7213
HTP0439A2	T21	Male	40.8	ENSG00000142168.14	SOD1	chr21	54.518
HTP0440A	T21	Male	20.9	ENSG00000142168.14	SOD1	chr21	92.1863
HTP0442A2	T21	Female	9.5	ENSG00000142168.14	SOD1	chr21	72.7045
HTP0443A2	T21	Male	17.9	ENSG00000142168.14	SOD1	chr21	59.5823
HTP0444B2	Control	Female	9.9	ENSG00000142168.14	SOD1	chr21	49.0325
HTP0445A	T21	Female	38.8	ENSG00000142168.14	SOD1	chr21	54.6299
HTP0446A	T21	Female	31.7	ENSG00000142168.14	SOD1	chr21	91.8981
HTP0447B2	Control	Female	16.5	ENSG00000142168.14	SOD1	chr21	46.3333
HTP0448A	T21	Male	21.5	ENSG00000142168.14	SOD1	chr21	87.0146
HTP0449A	T21	Male	20.8	ENSG00000142168.14	SOD1	chr21	67.6223
HTP0450A	T21	Male	15.4	ENSG00000142168.14	SOD1	chr21	97.5248
HTP0451A	T21	Male	32.5	ENSG00000142168.14	SOD1	chr21	137.936
HTP0452A	T21	Female	16.6	ENSG00000142168.14	SOD1	chr21	121.249
HTP0454A	T21	Male	21.7	ENSG00000142168.14	SOD1	chr21	65.2678
HTP0455B	Control	Female	7.3	ENSG00000142168.14	SOD1	chr21	52.2476
HTP0456A	T21	Male	7.3	ENSG00000142168.14	SOD1	chr21	108.41
HTP0457B	Control	Female	7.3	ENSG00000142168.14	SOD1	chr21	71.3614
HTP0458A	T21	Male	20	ENSG00000142168.14	SOD1	chr21	46.7313
HTP0459A	T21	Male	13.7	ENSG00000142168.14	SOD1	chr21	73.4234
HTP0460A	T21	Male	20.3	ENSG00000142168.14	SOD1	chr21	73.16
HTP0461A	T21	Female	12.5	ENSG00000142168.14	SOD1	chr21	102.181
HTP0462A	T21	Male	38.6	ENSG00000142168.14	SOD1	chr21	120.507
HTP0463A	T21	Female	28.3	ENSG00000142168.14	SOD1	chr21	95.9066
HTP0464A	T21	Male	22.7	ENSG00000142168.14	SOD1	chr21	69.0625
HTP0465A	T21	Female	6.8	ENSG00000142168.14	SOD1	chr21	53.9423
HTP0466B	Control	Female	10.9	ENSG00000142168.14	SOD1	chr21	61.5617
HTP0467A	T21	Female	32.5	ENSG00000142168.14	SOD1	chr21	67.1963
HTP0468A2	T21	Male	29.7	ENSG00000142168.14	SOD1	chr21	91.048
HTP0469A	T21	Female	16.7	ENSG00000142168.14	SOD1	chr21	130.545
HTP0471A	T21	Female	9	ENSG00000142168.14	SOD1	chr21	101.214
HTP0473A	T21	Male	17.1	ENSG00000142168.14	SOD1	chr21	108.389
HTP0475A	T21	Female	22	ENSG00000142168.14	SOD1	chr21	121.914
HTP0476A	T21	Female	11.1	ENSG00000142168.14	SOD1	chr21	98.46
HTP0477A	T21	Male	3.4	ENSG00000142168.14	SOD1	chr21	132.574
HTP0478A	T21	Female	40.3	ENSG00000142168.14	SOD1	chr21	81.2634
HTP0479A	T21	Male	3.7	ENSG00000142168.14	SOD1	chr21	81.9803
HTP0480A	T21	Female	21.9	ENSG00000142168.14	SOD1	chr21	73.7658
HTP0482A	T21	Male	19.3	ENSG00000142168.14	SOD1	chr21	91.9573
HTP0484A	T21	Male	5.6	ENSG00000142168.14	SOD1	chr21	69.1112
HTP0485A	T21	Female	5.7	ENSG00000142168.14	SOD1	chr21	63.8043
HTP0487A	T21	Male	4.6	ENSG00000142168.14	SOD1	chr21	63.2273
HTP0488A	T21	Male	5.4	ENSG00000142168.14	SOD1	chr21	74.0766
HTP0491A	T21	Male	6.5	ENSG00000142168.14	SOD1	chr21	97.4461
HTP0492B	Control	Male	4.8	ENSG00000142168.14	SOD1	chr21	58.2967
HTP0493B	Control	Male	8.7	ENSG00000142168.14	SOD1	chr21	72.0598
HTP0494A	T21	Female	7.1	ENSG00000142168.14	SOD1	chr21	92.1569
HTP0495B	Control	Female	4.5	ENSG00000142168.14	SOD1	chr21	46.4152
HTP0497B	Control	Male	54.4	ENSG00000142168.14	SOD1	chr21	51.4663
HTP0498B	Control	Male	11.9	ENSG00000142168.14	SOD1	chr21	52.2218
HTP0501A	T21	Male	4	ENSG00000142168.14	SOD1	chr21	68.8876
HTP0502B	Control	Male	27.1	ENSG00000142168.14	SOD1	chr21	67.7032
HTP0506B	Control	Male	31.2	ENSG00000142168.14	SOD1	chr21	29.6252
HTP0507A	T21	Male	8.2	ENSG00000142168.14	SOD1	chr21	56.4628
HTP0508B2	Control	Male	29.9	ENSG00000142168.14	SOD1	chr21	63.8913
HTP0510A	T21	Female	23	ENSG00000142168.14	SOD1	chr21	96.2216
HTP0512A	T21	Male	30	ENSG00000142168.14	SOD1	chr21	66.6562
HTP0515A	T21	Male	13.1	ENSG00000142168.14	SOD1	chr21	98.1864
HTP0516A	T21	Male	39.1	ENSG00000142168.14	SOD1	chr21	124.906
HTP0517A	T21	Male	2.7	ENSG00000142168.14	SOD1	chr21	114.795
HTP0519A	T21	Male	2	ENSG00000142168.14	SOD1	chr21	119.13
HTP0523B	Control	Female	23.3	ENSG00000142168.14	SOD1	chr21	55.7334
HTP0524B	Control	Male	24.5	ENSG00000142168.14	SOD1	chr21	54.5626
HTP0525A	T21	Female	34.2	ENSG00000142168.14	SOD1	chr21	95.3233
HTP0527B	Control	Male	7.4	ENSG00000142168.14	SOD1	chr21	64.8914
HTP0530A	T21	Female	39.6	ENSG00000142168.14	SOD1	chr21	49.9112
HTP0531A	T21	Female	3.5	ENSG00000142168.14	SOD1	chr21	67.8406
HTP0534A	T21	Male	36.9	ENSG00000142168.14	SOD1	chr21	85.6998
HTP0535A	T21	Male	23.6	ENSG00000142168.14	SOD1	chr21	67.8511
HTP0537A	T21	Female	51.9	ENSG00000142168.14	SOD1	chr21	50.9324
HTP0538A	T21	Male	28.4	ENSG00000142168.14	SOD1	chr21	52.7383
HTP0539A	T21	Female	42.8	ENSG00000142168.14	SOD1	chr21	52.4102
HTP0540A	T21	Female	14.5	ENSG00000142168.14	SOD1	chr21	71.6871
HTP0541A	T21	Male	29.7	ENSG00000142168.14	SOD1	chr21	121.559
HTP0542A	T21	Male	27.8	ENSG00000142168.14	SOD1	chr21	87.7465
HTP0543A	T21	Male	36.9	ENSG00000142168.14	SOD1	chr21	116.19
HTP0544A	T21	Male	38.1	ENSG00000142168.14	SOD1	chr21	114.722
HTP0545A	T21	Male	18.1	ENSG00000142168.14	SOD1	chr21	65.9905
HTP0546A	T21	Female	51.4	ENSG00000142168.14	SOD1	chr21	66.8065
HTP0547A	T21	Female	26	ENSG00000142168.14	SOD1	chr21	73.1014
HTP0548A	T21	Female	46.2	ENSG00000142168.14	SOD1	chr21	38.6275
HTP0549A	T21	Female	20.6	ENSG00000142168.14	SOD1	chr21	55.9913
HTP0550A	T21	Female	15.2	ENSG00000142168.14	SOD1	chr21	76.595
HTP0551B	Control	Female	18	ENSG00000142168.14	SOD1	chr21	50.8847
HTP0552A	T21	Male	17	ENSG00000142168.14	SOD1	chr21	82.8571
HTP0553A	T21	Female	18.2	ENSG00000142168.14	SOD1	chr21	116.333
HTP0554A	T21	Male	23.1	ENSG00000142168.14	SOD1	chr21	90.7636
HTP0555B	Control	Female	47.3	ENSG00000142168.14	SOD1	chr21	52.7119
HTP0556A	T21	Male	28.3	ENSG00000142168.14	SOD1	chr21	71.0871
HTP0557B	Control	Female	40.1	ENSG00000142168.14	SOD1	chr21	42.2695
HTP0559B	Control	Male	10.8	ENSG00000142168.14	SOD1	chr21	57.9011
HTP0560A	T21	Male	50.1	ENSG00000142168.14	SOD1	chr21	82.2156
HTP0561A	T21	Male	13.7	ENSG00000142168.14	SOD1	chr21	53.5259
HTP0563A	T21	Female	8.7	ENSG00000142168.14	SOD1	chr21	140.501
HTP0564A	T21	Male	14.2	ENSG00000142168.14	SOD1	chr21	65.7265
HTP0565A	T21	Male	22.5	ENSG00000142168.14	SOD1	chr21	77.3142
HTP0566A	T21	Male	13.7	ENSG00000142168.14	SOD1	chr21	86.7356
HTP0567B	Control	Female	23	ENSG00000142168.14	SOD1	chr21	52.3124
HTP0568A	T21	Male	28.3	ENSG00000142168.14	SOD1	chr21	75.3082
HTP0569A	T21	Male	22.9	ENSG00000142168.14	SOD1	chr21	96.0005
HTP0570A	T21	Male	38.8	ENSG00000142168.14	SOD1	chr21	65.4964
HTP0571A	T21	Male	13.1	ENSG00000142168.14	SOD1	chr21	48.5022
HTP0572A	T21	Male	24.4	ENSG00000142168.14	SOD1	chr21	55.5346
HTP0573B	Control	Male	19.1	ENSG00000142168.14	SOD1	chr21	39.2198
HTP0574A	T21	Male	42.4	ENSG00000142168.14	SOD1	chr21	76.6418
HTP0575A	T21	Female	17.2	ENSG00000142168.14	SOD1	chr21	93.2035
HTP0576B	Control	Female	11.2	ENSG00000142168.14	SOD1	chr21	58.8655
HTP0577A	T21	Female	28.4	ENSG00000142168.14	SOD1	chr21	88.9754
HTP0578A	T21	Male	25.7	ENSG00000142168.14	SOD1	chr21	68.8865
HTP0580A	T21	Female	31.8	ENSG00000142168.14	SOD1	chr21	83.6441
HTP0581A	T21	Male	30.6	ENSG00000142168.14	SOD1	chr21	66.3282
HTP0582B	Control	Female	33.1	ENSG00000142168.14	SOD1	chr21	40.7679
HTP0583A	T21	Female	6.2	ENSG00000142168.14	SOD1	chr21	98.9435
HTP0584A	T21	Male	29.3	ENSG00000142168.14	SOD1	chr21	67.01
HTP0585A	T21	Female	16.5	ENSG00000142168.14	SOD1	chr21	75.7348
HTP0586A	T21	Male	31.9	ENSG00000142168.14	SOD1	chr21	77.4262
HTP0587A	T21	Male	4.3	ENSG00000142168.14	SOD1	chr21	93.2621
HTP0588A	T21	Female	19.2	ENSG00000142168.14	SOD1	chr21	99.0287
HTP0589A	T21	Female	19	ENSG00000142168.14	SOD1	chr21	79.1144
HTP0590A	T21	Male	16.8	ENSG00000142168.14	SOD1	chr21	69.2971
HTP0591A	T21	Male	31.9	ENSG00000142168.14	SOD1	chr21	78.6153
HTP0592A	T21	Female	14.5	ENSG00000142168.14	SOD1	chr21	87.9305
HTP0593A	T21	Male	11.7	ENSG00000142168.14	SOD1	chr21	77.3806
HTP0594A	T21	Male	30.1	ENSG00000142168.14	SOD1	chr21	72.1062
HTP0595B	Control	Female	34.3	ENSG00000142168.14	SOD1	chr21	42.8235
HTP0596A	T21	Female	28.3	ENSG00000142168.14	SOD1	chr21	78.0521
HTP0597A	T21	Female	12.5	ENSG00000142168.14	SOD1	chr21	87.0577
HTP0598A	T21	Female	18	ENSG00000142168.14	SOD1	chr21	43.7216
HTP0599A	T21	Female	36.6	ENSG00000142168.14	SOD1	chr21	57.5708
HTP0600A	T21	Male	10.8	ENSG00000142168.14	SOD1	chr21	43.5893
HTP0602A	T21	Female	13.5	ENSG00000142168.14	SOD1	chr21	60.1157
HTP0603A	T21	Female	12.7	ENSG00000142168.14	SOD1	chr21	84.1237
HTP0604A	T21	Female	26.6	ENSG00000142168.14	SOD1	chr21	52.6516
HTP0605A	T21	Male	17.5	ENSG00000142168.14	SOD1	chr21	57.1254
HTP0607A	T21	Male	23.9	ENSG00000142168.14	SOD1	chr21	53.7127
HTP0608A	T21	Female	32.5	ENSG00000142168.14	SOD1	chr21	74.7387
HTP0609A	T21	Female	4	ENSG00000142168.14	SOD1	chr21	104.39
HTP0610A	T21	Female	17	ENSG00000142168.14	SOD1	chr21	38.9785
HTP0611A	T21	Female	23.9	ENSG00000142168.14	SOD1	chr21	77.6
HTP0612A	T21	Male	11.4	ENSG00000142168.14	SOD1	chr21	100.075
HTP0613A	T21	Female	10.3	ENSG00000142168.14	SOD1	chr21	78.0696
HTP0615B	Control	Male	9.2	ENSG00000142168.14	SOD1	chr21	59.7983
HTP0616A	T21	Male	19	ENSG00000142168.14	SOD1	chr21	41.3766
HTP0617A	T21	Male	30.5	ENSG00000142168.14	SOD1	chr21	53.268
HTP0618A	T21	Female	37	ENSG00000142168.14	SOD1	chr21	61.3444
HTP0619A	T21	Female	37	ENSG00000142168.14	SOD1	chr21	64.4602
HTP0620A	T21	Female	19.6	ENSG00000142168.14	SOD1	chr21	71.3897
HTP0621A	T21	Female	21.4	ENSG00000142168.14	SOD1	chr21	65.8484
HTP0622A	T21	Female	26	ENSG00000142168.14	SOD1	chr21	76.2886
HTP0623A	T21	Female	28.1	ENSG00000142168.14	SOD1	chr21	79.9536
HTP0624A	T21	Female	28.1	ENSG00000142168.14	SOD1	chr21	71.6704
HTP0625A	T21	Male	40.1	ENSG00000142168.14	SOD1	chr21	53.8681
HTP0626A	T21	Male	14.2	ENSG00000142168.14	SOD1	chr21	63.4593
HTP0627A	T21	Female	21.1	ENSG00000142168.14	SOD1	chr21	42.3091
HTP0628B	Control	Female	4.8	ENSG00000142168.14	SOD1	chr21	49.8499
HTP0629A	T21	Female	7	ENSG00000142168.14	SOD1	chr21	100.168
HTP0630A	T21	Male	39.9	ENSG00000142168.14	SOD1	chr21	83.1899
HTP0631A	T21	Female	33	ENSG00000142168.14	SOD1	chr21	70.5191
HTP0632A	T21	Female	26.4	ENSG00000142168.14	SOD1	chr21	64.8847
HTP0633A	T21	Male	33.1	ENSG00000142168.14	SOD1	chr21	78.7401
HTP0634A	T21	Male	20.4	ENSG00000142168.14	SOD1	chr21	105.506
HTP0637A	T21	Female	20.1	ENSG00000142168.14	SOD1	chr21	56.1895
HTP0638A	T21	Female	32.7	ENSG00000142168.14	SOD1	chr21	34.2927
HTP0639A	T21	Male	27.3	ENSG00000142168.14	SOD1	chr21	60.7775
HTP0641A	T21	Male	46.6	ENSG00000142168.14	SOD1	chr21	58.7313
HTP0642A	T21	Female	25.2	ENSG00000142168.14	SOD1	chr21	53.2072
HTP0643A	T21	Male	29.7	ENSG00000142168.14	SOD1	chr21	39.53
HTP0644A	T21	Male	28.7	ENSG00000142168.14	SOD1	chr21	47.8369
HTP0645A	T21	Male	28.4	ENSG00000142168.14	SOD1	chr21	64.4772
HTP0646A	T21	Male	17.1	ENSG00000142168.14	SOD1	chr21	39.6935
HTP0647A	T21	Male	7	ENSG00000142168.14	SOD1	chr21	100.103
HTP0648B	Control	Male	11.9	ENSG00000142168.14	SOD1	chr21	62.8712
HTP0649B	Control	Female	44.6	ENSG00000142168.14	SOD1	chr21	75.7486
HTP0650A	T21	Female	45.7	ENSG00000142168.14	SOD1	chr21	93.4381
HTP0651A	T21	Male	31.2	ENSG00000142168.14	SOD1	chr21	52.9464
HTP0652A	T21	Female	35.1	ENSG00000142168.14	SOD1	chr21	84.2786
HTP0653B	Control	Male	13.9	ENSG00000142168.14	SOD1	chr21	44.2184
HTP0654A	T21	Female	26.9	ENSG00000142168.14	SOD1	chr21	61.1982
HTP0655B	Control	Male	15.8	ENSG00000142168.14	SOD1	chr21	52.9261
HTP0657A	T21	Male	16.9	ENSG00000142168.14	SOD1	chr21	58.1592
HTP0658A	T21	Male	15.3	ENSG00000142168.14	SOD1	chr21	77.0973
HTP0659A	T21	Female	36.5	ENSG00000142168.14	SOD1	chr21	59.705
HTP0660A	T21	Male	13	ENSG00000142168.14	SOD1	chr21	62.7504
HTP0661A	T21	Male	28.4	ENSG00000142168.14	SOD1	chr21	89.6317
HTP0662A	T21	Female	26.1	ENSG00000142168.14	SOD1	chr21	87.3043
HTP0663A	T21	Female	20.5	ENSG00000142168.14	SOD1	chr21	44.4777
HTP0664A	T21	Female	29.4	ENSG00000142168.14	SOD1	chr21	63.2413
HTP0665A	T21	Female	23.4	ENSG00000142168.14	SOD1	chr21	66.4977
HTP0666A	T21	Male	17.4	ENSG00000142168.14	SOD1	chr21	49.9942
HTP0667A	T21	Male	24.1	ENSG00000142168.14	SOD1	chr21	62.7173
HTP0668A	T21	Female	29.7	ENSG00000142168.14	SOD1	chr21	86.3021
HTP0669B	Control	Female	14.6	ENSG00000142168.14	SOD1	chr21	42.7178
HTP0672A	T21	Male	17.2	ENSG00000142168.14	SOD1	chr21	79.8593
HTP0676A	T21	Female	19.3	ENSG00000142168.14	SOD1	chr21	120.69
HTP0706A	T21	Female	22.8	ENSG00000142168.14	SOD1	chr21	38.4705
HTP0708A	T21	Male	17	ENSG00000142168.14	SOD1	chr21	77.0288
HTP0204A	T21	Male	13.1	ENSG00000142168.14	SOD1	chr21	200.582
HTP0206B	Control	Male	15.8	ENSG00000142168.14	SOD1	chr21	108.729
HTP0288B	Control	Male	9.2	ENSG00000142168.14	SOD1	chr21	95.5614
HTP0302B	Control	Female	41.6	ENSG00000142168.14	SOD1	chr21	97.7343
HTP0310A	T21	Male	10.8	ENSG00000142168.14	SOD1	chr21	109.199
HTP0322B	Control	Male	29	ENSG00000142168.14	SOD1	chr21	82.8658
HTP0326A	T21	Female	30.2	ENSG00000142168.14	SOD1	chr21	134.245
HTP0328A	T21	Female	41.2	ENSG00000142168.14	SOD1	chr21	103.846
HTP0332A	T21	Male	24.4	ENSG00000142168.14	SOD1	chr21	168.796
HTP0338B	Control	Male	27.5	ENSG00000142168.14	SOD1	chr21	107.496
HTP0348A	T21	Female	17.2	ENSG00000142168.14	SOD1	chr21	141.287
HTP0351A	T21	Male	27	ENSG00000142168.14	SOD1	chr21	83.7027
HTP0084A2	T21	Male	35	ENSG00000142168.14	SOD1	chr21	167.124
[truncated: 50,401 more rows]

## Sheet: 1B
SampleID	Karyotype	subtype	Sex	Age	EnsemblID	Gene_name	RPKM
HTP0001B2	Control	D21	Female	25.8	ENSG00000175894.18	TSPEAR	1.82513
HTP0005A3	T21	MS1	Male	36.5	ENSG00000175894.18	TSPEAR	0.447314
HTP0012A2	T21	MS1	Female	44	ENSG00000175894.18	TSPEAR	2.43623
HTP0015A4	T21	MS2	Male	31.2	ENSG00000175894.18	TSPEAR	1.9747
HTP0017A4	T21	MS3	Female	23.6	ENSG00000175894.18	TSPEAR	1.09138
HTP0018B3	Control	D21	Female	57	ENSG00000175894.18	TSPEAR	0.447819
HTP0019B2	Control	D21	Female	56.9	ENSG00000175894.18	TSPEAR	1.14018
HTP0022B2	Control	D21	Female	43.2	ENSG00000175894.18	TSPEAR	0.519905
HTP0023A2	T21	MS2	Female	36.2	ENSG00000175894.18	TSPEAR	1.52571
HTP0025A3	T21	MS2	Female	25.7	ENSG00000175894.18	TSPEAR	2.40073
HTP0026B2	Control	D21	Female	55.6	ENSG00000175894.18	TSPEAR	0.892853
HTP0034B3	Control	D21	Female	25.1	ENSG00000175894.18	TSPEAR	1.52685
HTP0035B3	Control	D21	Female	28.6	ENSG00000175894.18	TSPEAR	1.36219
HTP0036A2	T21	MS1	Female	32.1	ENSG00000175894.18	TSPEAR	2.76247
HTP0040B3	Control	D21	Female	28.9	ENSG00000175894.18	TSPEAR	0.500392
HTP0042B2	Control	D21	Male	36.2	ENSG00000175894.18	TSPEAR	0.310033
HTP0043B2	Control	D21	Male	38.2	ENSG00000175894.18	TSPEAR	0.250435
HTP0044B2	Control	D21	Male	35.8	ENSG00000175894.18	TSPEAR	0.575984
HTP0047B2	Control	D21	Male	38.7	ENSG00000175894.18	TSPEAR	0.437993
HTP0048B2	Control	D21	Female	39.4	ENSG00000175894.18	TSPEAR	0.393189
HTP0050A3	T21	MS3	Female	22.8	ENSG00000175894.18	TSPEAR	2.47633
HTP0052A2	T21	MS1	Female	29.9	ENSG00000175894.18	TSPEAR	1.76588
HTP0053A2	T21	MS1	Female	26.3	ENSG00000175894.18	TSPEAR	2.80516
HTP0054A2	T21	MS3	Male	21.7	ENSG00000175894.18	TSPEAR	0.327318
HTP0055B2	Control	D21	Male	37	ENSG00000175894.18	TSPEAR	0.630816
HTP0057B2	Control	D21	Female	34.8	ENSG00000175894.18	TSPEAR	1.13277
HTP0058B2	Control	D21	Male	33.8	ENSG00000175894.18	TSPEAR	0.200601
HTP0059B2	Control	D21	Male	24.7	ENSG00000175894.18	TSPEAR	0.636286
HTP0061B2	Control	D21	Female	22.2	ENSG00000175894.18	TSPEAR	1.30576
HTP0062B2	Control	D21	Female	20.5	ENSG00000175894.18	TSPEAR	0.870279
HTP0066A2	T21	MS1	Male	14.7	ENSG00000175894.18	TSPEAR	0.996015
HTP0067B2	Control	D21	Male	20.5	ENSG00000175894.18	TSPEAR	0.502367
HTP0070A3	T21	MS3	Male	24.9	ENSG00000175894.18	TSPEAR	1.80082
HTP0073A2	T21	MS3	Male	54.7	ENSG00000175894.18	TSPEAR	1.19683
HTP0077B2	Control	D21	Male	43.3	ENSG00000175894.18	TSPEAR	0.561852
HTP0078B2	Control	D21	Male	27.7	ENSG00000175894.18	TSPEAR	0.499833
HTP0079B2	Control	D21	Male	28.4	ENSG00000175894.18	TSPEAR	0.289075
HTP0080A2	T21	MS1	Female	34.8	ENSG00000175894.18	TSPEAR	1.48301
HTP0087B2	Control	D21	Male	55.4	ENSG00000175894.18	TSPEAR	0.873682
HTP0090B2	Control	D21	Male	24.8	ENSG00000175894.18	TSPEAR	0.284406
HTP0092B2	Control	D21	Female	25.2	ENSG00000175894.18	TSPEAR	1.4661
HTP0095B2	Control	D21	Female	37.7	ENSG00000175894.18	TSPEAR	0.762514
HTP0096B2	Control	D21	Male	25.6	ENSG00000175894.18	TSPEAR	0.859551
HTP0098B2	Control	D21	Female	54.9	ENSG00000175894.18	TSPEAR	0.969522
HTP0100B2	Control	D21	Female	33.5	ENSG00000175894.18	TSPEAR	0.699703
HTP0101A2	T21	MS3	Female	31.3	ENSG00000175894.18	TSPEAR	1.36049
HTP0103A2	T21	MS1	Female	1.6	ENSG00000175894.18	TSPEAR	1.43864
HTP0104B2	Control	D21	Female	36.6	ENSG00000175894.18	TSPEAR	0.982676
HTP0105B3	Control	D21	Female	30	ENSG00000175894.18	TSPEAR	0.710891
HTP0107A3	T21	MS2	Female	33.7	ENSG00000175894.18	TSPEAR	5.35616
HTP0109A3	T21	MS1	Female	49	ENSG00000175894.18	TSPEAR	1.54302
HTP0111B2	Control	D21	Female	44.5	ENSG00000175894.18	TSPEAR	1.00889
HTP0112A3	T21	MS3	Female	36	ENSG00000175894.18	TSPEAR	5.58704
HTP0116A2	T21	MS1	Male	10.9	ENSG00000175894.18	TSPEAR	0.417627
HTP0118B	Control	D21	Male	44.3	ENSG00000175894.18	TSPEAR	0.937959
HTP0119A	T21	MS1	Female	50.9	ENSG00000175894.18	TSPEAR	1.69489
HTP0126B2	Control	D21	Female	48	ENSG00000175894.18	TSPEAR	0.228456
HTP0127B2	Control	D21	Female	8.2	ENSG00000175894.18	TSPEAR	0.485745
HTP0146B	Control	D21	Male	47.4	ENSG00000175894.18	TSPEAR	0.964689
HTP0147B	Control	D21	Female	38.6	ENSG00000175894.18	TSPEAR	0.49636
HTP0148B2	Control	D21	Male	41.7	ENSG00000175894.18	TSPEAR	0.279009
HTP0149B	Control	D21	Female	53.2	ENSG00000175894.18	TSPEAR	0.38831
HTP0151A	T21	MS3	Male	27.4	ENSG00000175894.18	TSPEAR	1.47886
HTP0198A3	T21	MS2	Male	36.3	ENSG00000175894.18	TSPEAR	1.15896
HTP0202B	Control	D21	Male	61.3	ENSG00000175894.18	TSPEAR	0.762133
HTP0205B	Control	D21	Female	42.6	ENSG00000175894.18	TSPEAR	0.870486
HTP0207A4	T21	MS1	Female	25.2	ENSG00000175894.18	TSPEAR	1.5283
HTP0211A3	T21	MS2	Male	29.7	ENSG00000175894.18	TSPEAR	0.273995
HTP0213A3	T21	MS2	Male	46.3	ENSG00000175894.18	TSPEAR	1.04581
HTP0214B2	Control	D21	Female	21.6	ENSG00000175894.18	TSPEAR	1.02466
HTP0216B2	Control	D21	Female	17.2	ENSG00000175894.18	TSPEAR	0.754211
HTP0219A2	T21	MS2	Female	19.5	ENSG00000175894.18	TSPEAR	0.829187
HTP0226A3	T21	MS1	Male	52.4	ENSG00000175894.18	TSPEAR	0.832825
HTP0230A2	T21	MS3	Female	39.6	ENSG00000175894.18	TSPEAR	1.42793
HTP0236A2	T21	MS1	Male	11.3	ENSG00000175894.18	TSPEAR	1.04286
HTP0238A3	T21	MS2	Male	41.5	ENSG00000175894.18	TSPEAR	1.13397
HTP0241A2	T21	MS3	Female	17.9	ENSG00000175894.18	TSPEAR	2.44096
HTP0242B3	Control	D21	Female	20.3	ENSG00000175894.18	TSPEAR	0.966762
HTP0243A3	T21	MS3	Female	15.1	ENSG00000175894.18	TSPEAR	1.37458
HTP0247A2	T21	MS3	Male	22.5	ENSG00000175894.18	TSPEAR	1.74149
HTP0249A2	T21	MS2	Female	34	ENSG00000175894.18	TSPEAR	3.27621
HTP0251A2	T21	MS3	Female	34.3	ENSG00000175894.18	TSPEAR	2.39461
HTP0254A2	T21	MS2	Male	33.8	ENSG00000175894.18	TSPEAR	1.58397
HTP0259A2	T21	MS3	Female	32.6	ENSG00000175894.18	TSPEAR	2.37231
HTP0261A2	T21	MS1	Male	22.9	ENSG00000175894.18	TSPEAR	0.736725
HTP0262A2	T21	MS3	Female	14.3	ENSG00000175894.18	TSPEAR	1.64957
HTP0263A2	T21	MS2	Female	12.4	ENSG00000175894.18	TSPEAR	1.39595
HTP0277A3	T21	MS1	Female	37.2	ENSG00000175894.18	TSPEAR	2.57646
HTP0289B	Control	D21	Male	7.1	ENSG00000175894.18	TSPEAR	0.318989
HTP0290B	Control	D21	Female	43.3	ENSG00000175894.18	TSPEAR	0.776573
HTP0293A	T21	MS3	Male	6.2	ENSG00000175894.18	TSPEAR	0.834685
HTP0294B	Control	D21	Male	4.2	ENSG00000175894.18	TSPEAR	0.168082
HTP0295A	T21	MS3	Male	51.2	ENSG00000175894.18	TSPEAR	0.50134
HTP0296A	T21	MS3	Male	55.1	ENSG00000175894.18	TSPEAR	0.364717
HTP0298A	T21	MS1	Female	25.8	ENSG00000175894.18	TSPEAR	1.55096
HTP0300A	T21	MS1	Female	30.8	ENSG00000175894.18	TSPEAR	2.26654
HTP0301A3	T21	MS2	Female	24	ENSG00000175894.18	TSPEAR	0.919017
HTP0306A	T21	MS3	Male	23.2	ENSG00000175894.18	TSPEAR	2.41109
HTP0312A2	T21	MS1	Female	35.7	ENSG00000175894.18	TSPEAR	2.87738
HTP0316B	Control	D21	Female	29.6	ENSG00000175894.18	TSPEAR	1.22401
HTP0318A3	T21	MS1	Male	30.5	ENSG00000175894.18	TSPEAR	0.390669
HTP0320A2	T21	MS3	Female	33.7	ENSG00000175894.18	TSPEAR	1.94676
HTP0321A	T21	MS3	Female	14	ENSG00000175894.18	TSPEAR	0.729074
HTP0323A	T21	MS3	Male	3.8	ENSG00000175894.18	TSPEAR	0.36782
HTP0324A2	T21	MS1	Male	22	ENSG00000175894.18	TSPEAR	0.204876
HTP0325A	T21	MS3	Male	13.4	ENSG00000175894.18	TSPEAR	1.3022
HTP0327A	T21	MS1	Male	6.5	ENSG00000175894.18	TSPEAR	1.69569
HTP0329A2	T21	MS3	Female	19.5	ENSG00000175894.18	TSPEAR	4.99371
HTP0330A	T21	MS1	Male	6.1	ENSG00000175894.18	TSPEAR	0.915977
HTP0331A	T21	MS3	Male	23.1	ENSG00000175894.18	TSPEAR	0.629738
HTP0333A2	T21	MS3	Female	30.3	ENSG00000175894.18	TSPEAR	1.30828
HTP0334A2	T21	MS1	Male	44.1	ENSG00000175894.18	TSPEAR	1.44009
HTP0335A2	T21	MS2	Female	57.6	ENSG00000175894.18	TSPEAR	0.57802
HTP0336A	T21	MS1	Female	8.7	ENSG00000175894.18	TSPEAR	0.878105
HTP0337A	T21	MS3	Male	22.2	ENSG00000175894.18	TSPEAR	1.78455
HTP0339A	T21	MS1	Male	16.1	ENSG00000175894.18	TSPEAR	0.118133
HTP0340A	T21	MS3	Female	18.6	ENSG00000175894.18	TSPEAR	3.00862
HTP0341A	T21	MS1	Male	2.6	ENSG00000175894.18	TSPEAR	0.35816
HTP0342A	T21	MS1	Female	13.6	ENSG00000175894.18	TSPEAR	0.454412
HTP0343B	Control	D21	Male	46.2	ENSG00000175894.18	TSPEAR	0.868998
HTP0345A	T21	MS3	Female	52.7	ENSG00000175894.18	TSPEAR	1.32211
HTP0346B	Control	D21	Female	37.1	ENSG00000175894.18	TSPEAR	0.371179
HTP0347B	Control	D21	Female	14	ENSG00000175894.18	TSPEAR	1.63882
HTP0349B	Control	D21	Female	10	ENSG00000175894.18	TSPEAR	1.38128
HTP0352B	Control	D21	Male	43.2	ENSG00000175894.18	TSPEAR	0.67778
HTP0354A	T21	MS1	Male	6	ENSG00000175894.18	TSPEAR	1.35538
HTP0355B	Control	D21	Male	12.3	ENSG00000175894.18	TSPEAR	0.271007
HTP0357A	T21	MS1	Male	3.8	ENSG00000175894.18	TSPEAR	1.49866
HTP0361B2	Control	D21	Male	11.5	ENSG00000175894.18	TSPEAR	0.351353
HTP0364A	T21	MS3	Male	13.7	ENSG00000175894.18	TSPEAR	0.445677
HTP0367A	T21	MS1	Male	13.6	ENSG00000175894.18	TSPEAR	0.555495
HTP0368A	T21	MS1	Male	15.2	ENSG00000175894.18	TSPEAR	0.636156
HTP0370A	T21	MS1	Male	20.2	ENSG00000175894.18	TSPEAR	0.870656
HTP0373A	T21	MS1	Male	56.7	ENSG00000175894.18	TSPEAR	0.756372
HTP0374A	T21	MS2	Male	25.5	ENSG00000175894.18	TSPEAR	0.94232
HTP0375A	T21	MS1	Female	10.9	ENSG00000175894.18	TSPEAR	2.3955
HTP0376B	Control	D21	Female	24	ENSG00000175894.18	TSPEAR	0.258656
HTP0378A	T21	MS3	Female	31.4	ENSG00000175894.18	TSPEAR	2.73399
HTP0379A	T21	MS1	Female	35.4	ENSG00000175894.18	TSPEAR	4.40557
HTP0380A	T21	MS2	Male	25.8	ENSG00000175894.18	TSPEAR	2.20374
HTP0381A	T21	MS2	Male	25.4	ENSG00000175894.18	TSPEAR	0.913428
HTP0382A	T21	MS3	Male	39.5	ENSG00000175894.18	TSPEAR	0.869484
HTP0384A	T21	MS3	Female	27.8	ENSG00000175894.18	TSPEAR	1.5944
HTP0385A	T21	MS3	Male	25.6	ENSG00000175894.18	TSPEAR	0.324574
HTP0386A	T21	MS2	Male	6.8	ENSG00000175894.18	TSPEAR	0.709561
HTP0387A	T21	MS1	Female	33.3	ENSG00000175894.18	TSPEAR	2.27078
HTP0388A	T21	MS1	Female	37.5	ENSG00000175894.18	TSPEAR	2.46
HTP0389A	T21	MS1	Female	20.1	ENSG00000175894.18	TSPEAR	1.78058
HTP0390A	T21	MS3	Female	15.5	ENSG00000175894.18	TSPEAR	2.23241
HTP0391A	T21	MS1	Male	26.8	ENSG00000175894.18	TSPEAR	1.45033
HTP0392A	T21	MS3	Male	32.4	ENSG00000175894.18	TSPEAR	0.93436
HTP0393A	T21	MS2	Female	39.8	ENSG00000175894.18	TSPEAR	2.39675
HTP0394A	T21	MS2	Female	23.6	ENSG00000175894.18	TSPEAR	1.79788
HTP0395A	T21	MS2	Male	35.2	ENSG00000175894.18	TSPEAR	0.434622
HTP0396A	T21	MS3	Male	15.9	ENSG00000175894.18	TSPEAR	0.696807
HTP0397A	T21	MS1	Male	38.7	ENSG00000175894.18	TSPEAR	1.10121
HTP0398A	T21	MS2	Female	17.5	ENSG00000175894.18	TSPEAR	1.44749
HTP0399A2	T21	MS3	Male	33.1	ENSG00000175894.18	TSPEAR	1.86434
HTP0400A	T21	MS1	Male	14.9	ENSG00000175894.18	TSPEAR	0.686
HTP0401A	T21	MS3	Female	34.6	ENSG00000175894.18	TSPEAR	3.24485
HTP0402A	T21	MS1	Male	35.9	ENSG00000175894.18	TSPEAR	1.16644
HTP0403A	T21	MS3	Male	13.4	ENSG00000175894.18	TSPEAR	1.0469
HTP0404A	T21	MS3	Female	12.5	ENSG00000175894.18	TSPEAR	0.137181
HTP0405A	T21	MS3	Male	26.1	ENSG00000175894.18	TSPEAR	4.51551
HTP0406A	T21	MS2	Female	9.2	ENSG00000175894.18	TSPEAR	2.13727
HTP0407A	T21	MS3	Male	43.5	ENSG00000175894.18	TSPEAR	0.856323
HTP0408A	T21	MS1	Male	40.6	ENSG00000175894.18	TSPEAR	3.44262
HTP0409A	T21	MS2	Female	21.2	ENSG00000175894.18	TSPEAR	2.01531
HTP0410A	T21	MS2	Male	24	ENSG00000175894.18	TSPEAR	0.715492
HTP0411A	T21	MS3	Female	18.7	ENSG00000175894.18	TSPEAR	2.23982
HTP0412A	T21	MS3	Male	20.7	ENSG00000175894.18	TSPEAR	1.42164
HTP0413A	T21	MS2	Female	22.5	ENSG00000175894.18	TSPEAR	1.92188
HTP0414A	T21	MS3	Female	21.8	ENSG00000175894.18	TSPEAR	2.40723
HTP0415A	T21	MS3	Female	8.3	ENSG00000175894.18	TSPEAR	0.683419
HTP0418A	T21	MS1	Male	3.8	ENSG00000175894.18	TSPEAR	1.29975
HTP0419A	T21	MS1	Male	20.8	ENSG00000175894.18	TSPEAR	0.62444
HTP0420A	T21	MS1	Male	6.4	ENSG00000175894.18	TSPEAR	1.25469
HTP0421A	T21	MS3	Male	13.7	ENSG00000175894.18	TSPEAR	2.30367
HTP0423A	T21	MS2	Male	23.9	ENSG00000175894.18	TSPEAR	1.29105
HTP0424A	T21	MS2	Female	4	ENSG00000175894.18	TSPEAR	2.41988
HTP0425A	T21	MS2	Male	19.1	ENSG00000175894.18	TSPEAR	1.41727
HTP0426A	T21	MS3	Male	17.5	ENSG00000175894.18	TSPEAR	2.86243
HTP0428A	T21	MS2	Male	27.5	ENSG00000175894.18	TSPEAR	1.47102
HTP0429B	Control	D21	Female	11.5	ENSG00000175894.18	TSPEAR	0.258215
HTP0430A	T21	MS2	Male	13.9	ENSG00000175894.18	TSPEAR	0.806404
HTP0431A2	T21	MS2	Female	20.9	ENSG00000175894.18	TSPEAR	1.01257
HTP0434A	T21	MS3	Female	25.9	ENSG00000175894.18	TSPEAR	2.14735
HTP0435A2	T21	MS1	Male	36.2	ENSG00000175894.18	TSPEAR	0.949864
HTP0436A	T21	MS3	Female	32.8	ENSG00000175894.18	TSPEAR	2.41394
HTP0437A	T21	MS2	Male	24.9	ENSG00000175894.18	TSPEAR	1.28833
HTP0438A	T21	MS1	Female	19.9	ENSG00000175894.18	TSPEAR	5.58711
HTP0439A2	T21	MS3	Male	40.8	ENSG00000175894.18	TSPEAR	1.74502
HTP0440A	T21	MS2	Male	20.9	ENSG00000175894.18	TSPEAR	0.728822
HTP0442A2	T21	MS1	Female	9.5	ENSG00000175894.18	TSPEAR	1.16367
HTP0443A2	T21	MS3	Male	17.9	ENSG00000175894.18	TSPEAR	2.33546
HTP0444B2	Control	D21	Female	9.9	ENSG00000175894.18	TSPEAR	1.09563
HTP0445A	T21	MS2	Female	38.8	ENSG00000175894.18	TSPEAR	2.36597
HTP0446A	T21	MS1	Female	31.7	ENSG00000175894.18	TSPEAR	1.9511
HTP0447B2	Control	D21	Female	16.5	ENSG00000175894.18	TSPEAR	0.541165
HTP0448A	T21	MS2	Male	21.5	ENSG00000175894.18	TSPEAR	1.02984
HTP0449A	T21	MS2	Male	20.8	ENSG00000175894.18	TSPEAR	0.593939
HTP0450A	T21	MS1	Male	15.4	ENSG00000175894.18	TSPEAR	2.49496
HTP0451A	T21	MS1	Male	32.5	ENSG00000175894.18	TSPEAR	0.847417
HTP0452A	T21	MS2	Female	16.6	ENSG00000175894.18	TSPEAR	1.79607
HTP0454A	T21	MS3	Male	21.7	ENSG00000175894.18	TSPEAR	0.856507
HTP0455B	Control	D21	Female	7.3	ENSG00000175894.18	TSPEAR	0.555101
HTP0456A	T21	MS2	Male	7.3	ENSG00000175894.18	TSPEAR	0.848155
HTP0457B	Control	D21	Female	7.3	ENSG00000175894.18	TSPEAR	0.714774
HTP0458A	T21	MS3	Male	20	ENSG00000175894.18	TSPEAR	3.04777
HTP0459A	T21	MS1	Male	13.7	ENSG00000175894.18	TSPEAR	1.89686
HTP0460A	T21	MS1	Male	20.3	ENSG00000175894.18	TSPEAR	1.4864
HTP0461A	T21	MS1	Female	12.5	ENSG00000175894.18	TSPEAR	0.724068
HTP0462A	T21	MS1	Male	38.6	ENSG00000175894.18	TSPEAR	1.65803
HTP0463A	T21	MS1	Female	28.3	ENSG00000175894.18	TSPEAR	1.61429
HTP0464A	T21	MS3	Male	22.7	ENSG00000175894.18	TSPEAR	0.445458
HTP0465A	T21	MS3	Female	6.8	ENSG00000175894.18	TSPEAR	0.80635
HTP0466B	Control	D21	Female	10.9	ENSG00000175894.18	TSPEAR	0.373923
HTP0467A	T21	MS2	Female	32.5	ENSG00000175894.18	TSPEAR	1.4484
HTP0468A2	T21	MS2	Male	29.7	ENSG00000175894.18	TSPEAR	0.310382
HTP0469A	T21	MS2	Female	16.7	ENSG00000175894.18	TSPEAR	0.882113
HTP0471A	T21	MS1	Female	9	ENSG00000175894.18	TSPEAR	3.42518
HTP0473A	T21	MS1	Male	17.1	ENSG00000175894.18	TSPEAR	0.460593
HTP0475A	T21	MS1	Female	22	ENSG00000175894.18	TSPEAR	2.77307
HTP0476A	T21	MS2	Female	11.1	ENSG00000175894.18	TSPEAR	0.850065
HTP0477A	T21	MS1	Male	3.4	ENSG00000175894.18	TSPEAR	0.636014
HTP0478A	T21	MS1	Female	40.3	ENSG00000175894.18	TSPEAR	0.780935
HTP0479A	T21	MS1	Male	3.7	ENSG00000175894.18	TSPEAR	1.20301
HTP0480A	T21	MS1	Female	21.9	ENSG00000175894.18	TSPEAR	2.03533
HTP0482A	T21	MS2	Male	19.3	ENSG00000175894.18	TSPEAR	0.474412
HTP0484A	T21	MS3	Male	5.6	ENSG00000175894.18	TSPEAR	3.78245
HTP0485A	T21	MS2	Female	5.7	ENSG00000175894.18	TSPEAR	0.581248
HTP0487A	T21	MS2	Male	4.6	ENSG00000175894.18	TSPEAR	0.857773
HTP0488A	T21	MS1	Male	5.4	ENSG00000175894.18	TSPEAR	0.630288
HTP0491A	T21	MS1	Male	6.5	ENSG00000175894.18	TSPEAR	0.269271
HTP0492B	Control	D21	Male	4.8	ENSG00000175894.18	TSPEAR	0.391431
HTP0493B	Control	D21	Male	8.7	ENSG00000175894.18	TSPEAR	1.02234
HTP0494A	T21	MS2	Female	7.1	ENSG00000175894.18	TSPEAR	0.347734
HTP0495B	Control	D21	Female	4.5	ENSG00000175894.18	TSPEAR	0.445449
HTP0497B	Control	D21	Male	54.4	ENSG00000175894.18	TSPEAR	0.704287
HTP0498B	Control	D21	Male	11.9	ENSG00000175894.18	TSPEAR	0.521938
HTP0501A	T21	MS3	Male	4	ENSG00000175894.18	TSPEAR	0.510847
HTP0502B	Control	D21	Male	27.1	ENSG00000175894.18	TSPEAR	1.00462
HTP0506B	Control	D21	Male	31.2	ENSG00000175894.18	TSPEAR	0.839085
HTP0507A	T21	MS3	Male	8.2	ENSG00000175894.18	TSPEAR	0.161851
HTP0508B2	Control	D21	Male	29.9	ENSG00000175894.18	TSPEAR	0.399446
HTP0510A	T21	MS1	Female	23	ENSG00000175894.18	TSPEAR	2.83251
HTP0512A	T21	MS3	Male	30	ENSG00000175894.18	TSPEAR	1.45365
HTP0515A	T21	MS3	Male	13.1	ENSG00000175894.18	TSPEAR	0.909724
HTP0516A	T21	MS1	Male	39.1	ENSG00000175894.18	TSPEAR	1.2676
HTP0517A	T21	MS2	Male	2.7	ENSG00000175894.18	TSPEAR	0.527117
HTP0519A	T21	MS1	Male	2	ENSG00000175894.18	TSPEAR	0.586013
HTP0523B	Control	D21	Female	23.3	ENSG00000175894.18	TSPEAR	0.594784
HTP0524B	Control	D21	Male	24.5	ENSG00000175894.18	TSPEAR	1.44901
HTP0525A	T21	MS1	Female	34.2	ENSG00000175894.18	TSPEAR	2.64104
HTP0527B	Control	D21	Male	7.4	ENSG00000175894.18	TSPEAR	0.00802308
HTP0530A	T21	MS3	Female	39.6	ENSG00000175894.18	TSPEAR	0.805503
HTP0531A	T21	MS3	Female	3.5	ENSG00000175894.18	TSPEAR	0.993019
HTP0534A	T21	MS1	Male	36.9	ENSG00000175894.18	TSPEAR	1.02111
HTP0535A	T21	MS3	Male	23.6	ENSG00000175894.18	TSPEAR	2.31824
HTP0537A	T21	MS2	Female	51.9	ENSG00000175894.18	TSPEAR	1.89456
HTP0538A	T21	MS3	Male	28.4	ENSG00000175894.18	TSPEAR	0.932473
HTP0539A	T21	MS2	Female	42.8	ENSG00000175894.18	TSPEAR	4.94043
HTP0540A	T21	MS1	Female	14.5	ENSG00000175894.18	TSPEAR	1.01936
HTP0541A	T21	MS2	Male	29.7	ENSG00000175894.18	TSPEAR	0.203878
HTP0542A	T21	MS2	Male	27.8	ENSG00000175894.18	TSPEAR	0.377687
HTP0543A	T21	MS2	Male	36.9	ENSG00000175894.18	TSPEAR	0.323995
HTP0544A	T21	MS2	Male	38.1	ENSG00000175894.18	TSPEAR	0.697316
HTP0545A	T21	MS1	Male	18.1	ENSG00000175894.18	TSPEAR	2.94408
HTP0546A	T21	MS2	Female	51.4	ENSG00000175894.18	TSPEAR	1.61824
HTP0547A	T21	MS2	Female	26	ENSG00000175894.18	TSPEAR	1.0614
HTP0548A	T21	MS3	Female	46.2	ENSG00000175894.18	TSPEAR	2.01357
HTP0549A	T21	MS3	Female	20.6	ENSG00000175894.18	TSPEAR	1.99034
HTP0550A	T21	MS1	Female	15.2	ENSG00000175894.18	TSPEAR	1.88046
HTP0551B	Control	D21	Female	18	ENSG00000175894.18	TSPEAR	0.766168
HTP0552A	T21	MS2	Male	17	ENSG00000175894.18	TSPEAR	0.321884
HTP0553A	T21	MS2	Female	18.2	ENSG00000175894.18	TSPEAR	1.6722
HTP0554A	T21	MS2	Male	23.1	ENSG00000175894.18	TSPEAR	0.516689
HTP0555B	Control	D21	Female	47.3	ENSG00000175894.18	TSPEAR	0.667018
HTP0556A	T21	MS2	Male	28.3	ENSG00000175894.18	TSPEAR	0.518605
HTP0557B	Control	D21	Female	40.1	ENSG00000175894.18	TSPEAR	1.19818
HTP0559B	Control	D21	Male	10.8	ENSG00000175894.18	TSPEAR	0.275014
HTP0560A	T21	MS2	Male	50.1	ENSG00000175894.18	TSPEAR	0.13896
HTP0561A	T21	MS3	Male	13.7	ENSG00000175894.18	TSPEAR	2.44316
HTP0563A	T21	MS2	Female	8.7	ENSG00000175894.18	TSPEAR	0.702952
HTP0564A	T21	MS1	Male	14.2	ENSG00000175894.18	TSPEAR	2.41195
HTP0565A	T21	MS2	Male	22.5	ENSG00000175894.18	TSPEAR	1.12114
HTP0566A	T21	MS2	Male	13.7	ENSG00000175894.18	TSPEAR	1.4033
HTP0567B	Control	D21	Female	23	ENSG00000175894.18	TSPEAR	0.666194
HTP0568A	T21	MS2	Male	28.3	ENSG00000175894.18	TSPEAR	0.406936
HTP0569A	T21	MS2	Male	22.9	ENSG00000175894.18	TSPEAR	0.0446714
HTP0570A	T21	MS3	Male	38.8	ENSG00000175894.18	TSPEAR	0.87494
HTP0571A	T21	MS3	Male	13.1	ENSG00000175894.18	TSPEAR	0.691967
HTP0572A	T21	MS3	Male	24.4	ENSG00000175894.18	TSPEAR	1.83809
HTP0573B	Control	D21	Male	19.1	ENSG00000175894.18	TSPEAR	0.280034
HTP0574A	T21	MS3	Male	42.4	ENSG00000175894.18	TSPEAR	0.416576
HTP0575A	T21	MS2	Female	17.2	ENSG00000175894.18	TSPEAR	1.61889
HTP0576B	Control	D21	Female	11.2	ENSG00000175894.18	TSPEAR	0.605467
HTP0577A	T21	MS2	Female	28.4	ENSG00000175894.18	TSPEAR	1.07054
HTP0578A	T21	MS1	Male	25.7	ENSG00000175894.18	TSPEAR	0.954563
HTP0580A	T21	MS1	Female	31.8	ENSG00000175894.18	TSPEAR	1.76624
HTP0581A	T21	MS2	Male	30.6	ENSG00000175894.18	TSPEAR	1.26199
HTP0582B	Control	D21	Female	33.1	ENSG00000175894.18	TSPEAR	0.0944844
HTP0583A	T21	MS1	Female	6.2	ENSG00000175894.18	TSPEAR	1.86775
HTP0584A	T21	MS2	Male	29.3	ENSG00000175894.18	TSPEAR	0.408866
HTP0585A	T21	MS3	Female	16.5	ENSG00000175894.18	TSPEAR	3.31058
HTP0586A	T21	MS3	Male	31.9	ENSG00000175894.18	TSPEAR	1.14775
HTP0587A	T21	MS2	Male	4.3	ENSG00000175894.18	TSPEAR	1.48883
HTP0588A	T21	MS1	Female	19.2	ENSG00000175894.18	TSPEAR	0.915631
HTP0589A	T21	MS3	Female	19	ENSG00000175894.18	TSPEAR	1.72334
HTP0590A	T21	MS3	Male	16.8	ENSG00000175894.18	TSPEAR	1.17643
HTP0591A	T21	MS2	Male	31.9	ENSG00000175894.18	TSPEAR	1.31148
HTP0592A	T21	MS2	Female	14.5	ENSG00000175894.18	TSPEAR	1.69284
HTP0593A	T21	MS2	Male	11.7	ENSG00000175894.18	TSPEAR	0.754773
HTP0594A	T21	MS1	Male	30.1	ENSG00000175894.18	TSPEAR	0.0367399
HTP0595B	Control	D21	Female	34.3	ENSG00000175894.18	TSPEAR	1.16034
HTP0596A	T21	MS2	Female	28.3	ENSG00000175894.18	TSPEAR	1.28288
HTP0597A	T21	MS2	Female	12.5	ENSG00000175894.18	TSPEAR	1.38571
HTP0598A	T21	MS3	Female	18	ENSG00000175894.18	TSPEAR	3.43402
HTP0599A	T21	MS3	Female	36.6	ENSG00000175894.18	TSPEAR	0.863108
HTP0600A	T21	MS3	Male	10.8	ENSG00000175894.18	TSPEAR	2.6964
HTP0602A	T21	MS3	Female	13.5	ENSG00000175894.18	TSPEAR	5.97987
HTP0603A	T21	MS1	Female	12.7	ENSG00000175894.18	TSPEAR	0.799499
HTP0604A	T21	MS3	Female	26.6	ENSG00000175894.18	TSPEAR	2.17593
HTP0605A	T21	MS3	Male	17.5	ENSG00000175894.18	TSPEAR	1.88679
HTP0607A	T21	MS2	Male	23.9	ENSG00000175894.18	TSPEAR	1.05295
HTP0608A	T21	MS1	Female	32.5	ENSG00000175894.18	TSPEAR	2.29891
HTP0609A	T21	MS1	Female	4	ENSG00000175894.18	TSPEAR	1.67842
HTP0610A	T21	MS3	Female	17	ENSG00000175894.18	TSPEAR	0.589509
HTP0611A	T21	MS1	Female	23.9	ENSG00000175894.18	TSPEAR	1.12002
HTP0612A	T21	MS1	Male	11.4	ENSG00000175894.18	TSPEAR	0.739611
HTP0613A	T21	MS3	Female	10.3	ENSG00000175894.18	TSPEAR	5.65123
HTP0615B	Control	D21	Male	9.2	ENSG00000175894.18	TSPEAR	0.0598409
HTP0616A	T21	MS3	Male	19	ENSG00000175894.18	TSPEAR	1.10299
HTP0617A	T21	MS3	Male	30.5	ENSG00000175894.18	TSPEAR	3.30277
HTP0618A	T21	MS3	Female	37	ENSG00000175894.18	TSPEAR	2.92494
HTP0619A	T21	MS3	Female	37	ENSG00000175894.18	TSPEAR	2.64809
HTP0620A	T21	MS3	Female	19.6	ENSG00000175894.18	TSPEAR	2.63248
HTP0621A	T21	MS2	Female	21.4	ENSG00000175894.18	TSPEAR	1.7919
HTP0622A	T21	MS2	Female	26	ENSG00000175894.18	TSPEAR	0.247956
HTP0623A	T21	MS2	Female	28.1	ENSG00000175894.18	TSPEAR	1.27683
HTP0624A	T21	MS2	Female	28.1	ENSG00000175894.18	TSPEAR	1.35513
HTP0625A	T21	MS1	Male	40.1	ENSG00000175894.18	TSPEAR	0.89054
HTP0626A	T21	MS2	Male	14.2	ENSG00000175894.18	TSPEAR	1.26261
HTP0627A	T21	MS3	Female	21.1	ENSG00000175894.18	TSPEAR	2.77801
HTP0628B	Control	D21	Female	4.8	ENSG00000175894.18	TSPEAR	1.034
HTP0629A	T21	MS1	Female	7	ENSG00000175894.18	TSPEAR	3.54198
HTP0630A	T21	MS2	Male	39.9	ENSG00000175894.18	TSPEAR	1.05708
HTP0631A	T21	MS1	Female	33	ENSG00000175894.18	TSPEAR	3.63279
HTP0632A	T21	MS2	Female	26.4	ENSG00000175894.18	TSPEAR	1.57115
HTP0633A	T21	MS1	Male	33.1	ENSG00000175894.18	TSPEAR	1.33317
HTP0634A	T21	MS2	Male	20.4	ENSG00000175894.18	TSPEAR	1.81097
HTP0637A	T21	MS3	Female	20.1	ENSG00000175894.18	TSPEAR	1.60666
HTP0638A	T21	MS3	Female	32.7	ENSG00000175894.18	TSPEAR	2.11236
HTP0639A	T21	MS1	Male	27.3	ENSG00000175894.18	TSPEAR	2.20345
HTP0641A	T21	MS1	Male	46.6	ENSG00000175894.18	TSPEAR	0.857817
HTP0642A	T21	MS3	Female	25.2	ENSG00000175894.18	TSPEAR	1.40156
HTP0643A	T21	MS3	Male	29.7	ENSG00000175894.18	TSPEAR	2.27272
HTP0644A	T21	MS3	Male	28.7	ENSG00000175894.18	TSPEAR	1.09856
HTP0645A	T21	MS1	Male	28.4	ENSG00000175894.18	TSPEAR	2.3455
HTP0646A	T21	MS3	Male	17.1	ENSG00000175894.18	TSPEAR	1.96624
HTP0647A	T21	MS1	Male	7	ENSG00000175894.18	TSPEAR	1.00031
HTP0648B	Control	D21	Male	11.9	ENSG00000175894.18	TSPEAR	0.301192
HTP0649B	Control	D21	Female	44.6	ENSG00000175894.18	TSPEAR	0.295743
HTP0650A	T21	MS1	Female	45.7	ENSG00000175894.18	TSPEAR	1.46787
HTP0651A	T21	MS3	Male	31.2	ENSG00000175894.18	TSPEAR	0.565758
HTP0652A	T21	MS1	Female	35.1	ENSG00000175894.18	TSPEAR	1.61571
HTP0653B	Control	D21	Male	13.9	ENSG00000175894.18	TSPEAR	0.46922
HTP0654A	T21	MS1	Female	26.9	ENSG00000175894.18	TSPEAR	2.05254
HTP0655B	Control	D21	Male	15.8	ENSG00000175894.18	TSPEAR	0.447203
HTP0657A	T21	MS3	Male	16.9	ENSG00000175894.18	TSPEAR	0.647881
HTP0658A	T21	MS1	Male	15.3	ENSG00000175894.18	TSPEAR	0.82851
HTP0659A	T21	MS1	Female	36.5	ENSG00000175894.18	TSPEAR	3.68782
HTP0660A	T21	MS1	Male	13	ENSG00000175894.18	TSPEAR	1.62394
HTP0661A	T21	MS1	Male	28.4	ENSG00000175894.18	TSPEAR	0.34512
HTP0662A	T21	MS1	Female	26.1	ENSG00000175894.18	TSPEAR	0.988934
HTP0663A	T21	MS3	Female	20.5	ENSG00000175894.18	TSPEAR	3.22111
HTP0664A	T21	MS2	Female	29.4	ENSG00000175894.18	TSPEAR	1.31396
HTP0665A	T21	MS1	Female	23.4	ENSG00000175894.18	TSPEAR	1.07368
HTP0666A	T21	MS3	Male	17.4	ENSG00000175894.18	TSPEAR	1.3549
HTP0667A	T21	MS2	Male	24.1	ENSG00000175894.18	TSPEAR	0.617838
HTP0668A	T21	MS1	Female	29.7	ENSG00000175894.18	TSPEAR	0.221096
HTP0669B	Control	D21	Female	14.6	ENSG00000175894.18	TSPEAR	0.986806
HTP0672A	T21	MS1	Male	17.2	ENSG00000175894.18	TSPEAR	0.357263
HTP0676A	T21	MS1	Female	19.3	ENSG00000175894.18	TSPEAR	2.01007
HTP0706A	T21	MS3	Female	22.8	ENSG00000175894.18	TSPEAR	1.27687
HTP0708A	T21	MS1	Male	17	ENSG00000175894.18	TSPEAR	0.435518
HTP0204A	T21	MS2	Male	13.1	ENSG00000175894.18	TSPEAR	0.647709
HTP0206B	Control	D21	Male	15.8	ENSG00000175894.18	TSPEAR	0.239734
HTP0288B	Control	D21	Male	9.2	ENSG00000175894.18	TSPEAR	0.318689
HTP0302B	Control	D21	Female	41.6	ENSG00000175894.18	TSPEAR	0.616037
HTP0310A	T21	MS2	Male	10.8	ENSG00000175894.18	TSPEAR	1.88461
HTP0322B	Control	D21	Male	29	ENSG00000175894.18	TSPEAR	0.311716
HTP0326A	T21	MS2	Female	30.2	ENSG00000175894.18	TSPEAR	2.82763
HTP0328A	T21	MS2	Female	41.2	ENSG00000175894.18	TSPEAR	3.35745
HTP0332A	T21	MS2	Male	24.4	ENSG00000175894.18	TSPEAR	0.784553
HTP0338B	Control	D21	Male	27.5	ENSG00000175894.18	TSPEAR	0.232956
HTP0348A	T21	MS2	Female	17.2	ENSG00000175894.18	TSPEAR	1.53118
HTP0351A	T21	MS2	Male	27	ENSG00000175894.18	TSPEAR	0.807787
HTP0084A2	T21	MS2	Male	35	ENSG00000175894.18	TSPEAR	1.49787
HTP0085B2	Control	D21	Male	33.7	ENSG00000175894.18	TSPEAR	0.409398
HTP0001B2	Control	D21	Female	25.8	ENSG00000142173.16	COL6A2	6.10113
HTP0005A3	T21	MS1	Male	36.5	ENSG00000142173.16	COL6A2	34.3077
HTP0012A2	T21	MS1	Female	44	ENSG00000142173.16	COL6A2	30.9837
HTP0015A4	T21	MS2	Male	31.2	ENSG00000142173.16	COL6A2	24.7548
HTP0017A4	T21	MS3	Female	23.6	ENSG00000142173.16	COL6A2	22.0614
HTP0018B3	Control	D21	Female	57	ENSG00000142173.16	COL6A2	12.1315
HTP0019B2	Control	D21	Female	56.9	ENSG00000142173.16	COL6A2	5.01456
HTP0022B2	Control	D21	Female	43.2	ENSG00000142173.16	COL6A2	8.52905
HTP0023A2	T21	MS2	Female	36.2	ENSG00000142173.16	COL6A2	23.51
HTP0025A3	T21	MS2	Female	25.7	ENSG00000142173.16	COL6A2	16.1946
HTP0026B2	Control	D21	Female	55.6	ENSG00000142173.16	COL6A2	11.3059
HTP0034B3	Control	D21	Female	25.1	ENSG00000142173.16	COL6A2	9.16259
HTP0035B3	Control	D21	Female	28.6	ENSG00000142173.16	COL6A2	3.97125
HTP0036A2	T21	MS1	Female	32.1	ENSG00000142173.16	COL6A2	15.3334
HTP0040B3	Control	D21	Female	28.9	ENSG00000142173.16	COL6A2	8.88028
HTP0042B2	Control	D21	Male	36.2	ENSG00000142173.16	COL6A2	21.2932
HTP0043B2	Control	D21	Male	38.2	ENSG00000142173.16	COL6A2	14.8079
HTP0044B2	Control	D21	Male	35.8	ENSG00000142173.16	COL6A2	10.8562
HTP0047B2	Control	D21	Male	38.7	ENSG00000142173.16	COL6A2	7.34608
HTP0048B2	Control	D21	Female	39.4	ENSG00000142173.16	COL6A2	3.63841
HTP0050A3	T21	MS3	Female	22.8	ENSG00000142173.16	COL6A2	7.59616
HTP0052A2	T21	MS1	Female	29.9	ENSG00000142173.16	COL6A2	11.1698
HTP0053A2	T21	MS1	Female	26.3	ENSG00000142173.16	COL6A2	24.7641
HTP0054A2	T21	MS3	Male	21.7	ENSG00000142173.16	COL6A2	22.0418
HTP0055B2	Control	D21	Male	37	ENSG00000142173.16	COL6A2	10.6762
HTP0057B2	Control	D21	Female	34.8	ENSG00000142173.16	COL6A2	8.431
HTP0058B2	Control	D21	Male	33.8	ENSG00000142173.16	COL6A2	10.2409
HTP0059B2	Control	D21	Male	24.7	ENSG00000142173.16	COL6A2	8.39987
HTP0061B2	Control	D21	Female	22.2	ENSG00000142173.16	COL6A2	12.5711
HTP0062B2	Control	D21	Female	20.5	ENSG00000142173.16	COL6A2	7.69053
HTP0066A2	T21	MS1	Male	14.7	ENSG00000142173.16	COL6A2	38.2245
HTP0067B2	Control	D21	Male	20.5	ENSG00000142173.16	COL6A2	8.05447
HTP0070A3	T21	MS3	Male	24.9	ENSG00000142173.16	COL6A2	25.1011
HTP0073A2	T21	MS3	Male	54.7	ENSG00000142173.16	COL6A2	15.2422
HTP0077B2	Control	D21	Male	43.3	ENSG00000142173.16	COL6A2	11.3931
HTP0078B2	Control	D21	Male	27.7	ENSG00000142173.16	COL6A2	7.74212
HTP0079B2	Control	D21	Male	28.4	ENSG00000142173.16	COL6A2	12.1041
HTP0080A2	T21	MS1	Female	34.8	ENSG00000142173.16	COL6A2	11.7147
HTP0087B2	Control	D21	Male	55.4	ENSG00000142173.16	COL6A2	7.6395
HTP0090B2	Control	D21	Male	24.8	ENSG00000142173.16	COL6A2	7.53976
HTP0092B2	Control	D21	Female	25.2	ENSG00000142173.16	COL6A2	6.97836
HTP0095B2	Control	D21	Female	37.7	ENSG00000142173.16	COL6A2	7.52757
HTP0096B2	Control	D21	Male	25.6	ENSG00000142173.16	COL6A2	7.2164
HTP0098B2	Control	D21	Female	54.9	ENSG00000142173.16	COL6A2	7.22246
HTP0100B2	Control	D21	Female	33.5	ENSG00000142173.16	COL6A2	8.67958
HTP0101A2	T21	MS3	Female	31.3	ENSG00000142173.16	COL6A2	7.83602
HTP0103A2	T21	MS1	Female	1.6	ENSG00000142173.16	COL6A2	16.9452
HTP0104B2	Control	D21	Female	36.6	ENSG00000142173.16	COL6A2	13.5988
HTP0105B3	Control	D21	Female	30	ENSG00000142173.16	COL6A2	6.57721
HTP0107A3	T21	MS2	Female	33.7	ENSG00000142173.16	COL6A2	28.3326
HTP0109A3	T21	MS1	Female	49	ENSG00000142173.16	COL6A2	18.6709
HTP0111B2	Control	D21	Female	44.5	ENSG00000142173.16	COL6A2	3.7245
HTP0112A3	T21	MS3	Female	36	ENSG00000142173.16	COL6A2	11.3259
HTP0116A2	T21	MS1	Male	10.9	ENSG00000142173.16	COL6A2	11.1094
HTP0118B	Control	D21	Male	44.3	ENSG00000142173.16	COL6A2	6.81898
HTP0119A	T21	MS1	Female	50.9	ENSG00000142173.16	COL6A2	16.2872
HTP0126B2	Control	D21	Female	48	ENSG00000142173.16	COL6A2	7.00356
HTP0127B2	Control	D21	Female	8.2	ENSG00000142173.16	COL6A2	8.84371
HTP0146B	Control	D21	Male	47.4	ENSG00000142173.16	COL6A2	9.0435
HTP0147B	Control	D21	Female	38.6	ENSG00000142173.16	COL6A2	18.1183
HTP0148B2	Control	D21	Male	41.7	ENSG00000142173.16	COL6A2	8.81306
HTP0149B	Control	D21	Female	53.2	ENSG00000142173.16	COL6A2	7.12896
HTP0151A	T21	MS3	Male	27.4	ENSG00000142173.16	COL6A2	9.24884
HTP0198A3	T21	MS2	Male	36.3	ENSG00000142173.16	COL6A2	31.4308
HTP0202B	Control	D21	Male	61.3	ENSG00000142173.16	COL6A2	8.19676
HTP0205B	Control	D21	Female	42.6	ENSG00000142173.16	COL6A2	8.55883
HTP0207A4	T21	MS1	Female	25.2	ENSG00000142173.16	COL6A2	19.5878
HTP0211A3	T21	MS2	Male	29.7	ENSG00000142173.16	COL6A2	56.3297
HTP0213A3	T21	MS2	Male	46.3	ENSG00000142173.16	COL6A2	15.9841
HTP0214B2	Control	D21	Female	21.6	ENSG00000142173.16	COL6A2	7.76094
HTP0216B2	Control	D21	Female	17.2	ENSG00000142173.16	COL6A2	5.31113
HTP0219A2	T21	MS2	Female	19.5	ENSG00000142173.16	COL6A2	16.8245
HTP0226A3	T21	MS1	Male	52.4	ENSG00000142173.16	COL6A2	10.901
HTP0230A2	T21	MS3	Female	39.6	ENSG00000142173.16	COL6A2	14.6807
HTP0236A2	T21	MS1	Male	11.3	ENSG00000142173.16	COL6A2	10.5364
HTP0238A3	T21	MS2	Male	41.5	ENSG00000142173.16	COL6A2	23.3759
HTP0241A2	T21	MS3	Female	17.9	ENSG00000142173.16	COL6A2	8.68441
HTP0242B3	Control	D21	Female	20.3	ENSG00000142173.16	COL6A2	6.7225
HTP0243A3	T21	MS3	Female	15.1	ENSG00000142173.16	COL6A2	21.4925
HTP0247A2	T21	MS3	Male	22.5	ENSG00000142173.16	COL6A2	16.6137
HTP0249A2	T21	MS2	Female	34	ENSG00000142173.16	COL6A2	27.3819
HTP0251A2	T21	MS3	Female	34.3	ENSG00000142173.16	COL6A2	14.4851
HTP0254A2	T21	MS2	Male	33.8	ENSG00000142173.16	COL6A2	22.8001
HTP0259A2	T21	MS3	Female	32.6	ENSG00000142173.16	COL6A2	8.4353
HTP0261A2	T21	MS1	Male	22.9	ENSG00000142173.16	COL6A2	28.0791
HTP0262A2	T21	MS3	Female	14.3	ENSG00000142173.16	COL6A2	12.6822
HTP0263A2	T21	MS2	Female	12.4	ENSG00000142173.16	COL6A2	16.5557
HTP0277A3	T21	MS1	Female	37.2	ENSG00000142173.16	COL6A2	15.0798
HTP0289B	Control	D21	Male	7.1	ENSG00000142173.16	COL6A2	17.9219
HTP0290B	Control	D21	Female	43.3	ENSG00000142173.16	COL6A2	7.52076
HTP0293A	T21	MS3	Male	6.2	ENSG00000142173.16	COL6A2	12.455
HTP0294B	Control	D21	Male	4.2	ENSG00000142173.16	COL6A2	7.74928
HTP0295A	T21	MS3	Male	51.2	ENSG00000142173.16	COL6A2	10.5485
HTP0296A	T21	MS3	Male	55.1	ENSG00000142173.16	COL6A2	9.68782
HTP0298A	T21	MS1	Female	25.8	ENSG00000142173.16	COL6A2	19.3994
HTP0300A	T21	MS1	Female	30.8	ENSG00000142173.16	COL6A2	16.3585
HTP0301A3	T21	MS2	Female	24	ENSG00000142173.16	COL6A2	26.4083
HTP0306A	T21	MS3	Male	23.2	ENSG00000142173.16	COL6A2	15
HTP0312A2	T21	MS1	Female	35.7	ENSG00000142173.16	COL6A2	22.3622
HTP0316B	Control	D21	Female	29.6	ENSG00000142173.16	COL6A2	3.79669
HTP0318A3	T21	MS1	Male	30.5	ENSG00000142173.16	COL6A2	66.4854
HTP0320A2	T21	MS3	Female	33.7	ENSG00000142173.16	COL6A2	14.8595
HTP0321A	T21	MS3	Female	14	ENSG00000142173.16	COL6A2	5.376
HTP0323A	T21	MS3	Male	3.8	ENSG00000142173.16	COL6A2	22.5016
HTP0324A2	T21	MS1	Male	22	ENSG00000142173.16	COL6A2	22.517
HTP0325A	T21	MS3	Male	13.4	ENSG00000142173.16	COL6A2	19.1886
HTP0327A	T21	MS1	Male	6.5	ENSG00000142173.16	COL6A2	24.6804
HTP0329A2	T21	MS3	Female	19.5	ENSG00000142173.16	COL6A2	11.3043
HTP0330A	T21	MS1	Male	6.1	ENSG00000142173.16	COL6A2	19.5453
HTP0331A	T21	MS3	Male	23.1	ENSG00000142173.16	COL6A2	13.4234
HTP0333A2	T21	MS3	Female	30.3	ENSG00000142173.16	COL6A2	9.21839
HTP0334A2	T21	MS1	Male	44.1	ENSG00000142173.16	COL6A2	26.573
HTP0335A2	T21	MS2	Female	57.6	ENSG00000142173.16	COL6A2	28.49
HTP0336A	T21	MS1	Female	8.7	ENSG00000142173.16	COL6A2	14.4266
HTP0337A	T21	MS3	Male	22.2	ENSG00000142173.16	COL6A2	8.49487
HTP0339A	T21	MS1	Male	16.1	ENSG00000142173.16	COL6A2	13.6119
HTP0340A	T21	MS3	Female	18.6	ENSG00000142173.16	COL6A2	10.3867
HTP0341A	T21	MS1	Male	2.6	ENSG00000142173.16	COL6A2	28.9583
HTP0342A	T21	MS1	Female	13.6	ENSG00000142173.16	COL6A2	33.7558
HTP0343B	Control	D21	Male	46.2	ENSG00000142173.16	COL6A2	9.262
HTP0345A	T21	MS3	Female	52.7	ENSG00000142173.16	COL6A2	5.99794
HTP0346B	Control	D21	Female	37.1	ENSG00000142173.16	COL6A2	5.84562
HTP0347B	Control	D21	Female	14	ENSG00000142173.16	COL6A2	9.3334
HTP0349B	Control	D21	Female	10	ENSG00000142173.16	COL6A2	8.28884
HTP0352B	Control	D21	Male	43.2	ENSG00000142173.16	COL6A2	5.72245
HTP0354A	T21	MS1	Male	6	ENSG00000142173.16	COL6A2	15.3962
HTP0355B	Control	D21	Male	12.3	ENSG00000142173.16	COL6A2	10.1816
HTP0357A	T21	MS1	Male	3.8	ENSG00000142173.16	COL6A2	19.3629
HTP0361B2	Control	D21	Male	11.5	ENSG00000142173.16	COL6A2	8.20352
HTP0364A	T21	MS3	Male	13.7	ENSG00000142173.16	COL6A2	8.21355
HTP0367A	T21	MS1	Male	13.6	ENSG00000142173.16	COL6A2	21.4225
HTP0368A	T21	MS1	Male	15.2	ENSG00000142173.16	COL6A2	15.2439
HTP0370A	T21	MS1	Male	20.2	ENSG00000142173.16	COL6A2	36.8853
HTP0373A	T21	MS1	Male	56.7	ENSG00000142173.16	COL6A2	17.3453
HTP0374A	T21	MS2	Male	25.5	ENSG00000142173.16	COL6A2	73.5126
HTP0375A	T21	MS1	Female	10.9	ENSG00000142173.16	COL6A2	20.3931
HTP0376B	Control	D21	Female	24	ENSG00000142173.16	COL6A2	13.5367
HTP0378A	T21	MS3	Female	31.4	ENSG00000142173.16	COL6A2	13.3373
HTP0379A	T21	MS1	Female	35.4	ENSG00000142173.16	COL6A2	29.6744
HTP0380A	T21	MS2	Male	25.8	ENSG00000142173.16	COL6A2	17.6032
HTP0381A	T21	MS2	Male	25.4	ENSG00000142173.16	COL6A2	18.1458
HTP0382A	T21	MS3	Male	39.5	ENSG00000142173.16	COL6A2	4.24794
HTP0384A	T21	MS3	Female	27.8	ENSG00000142173.16	COL6A2	13.4393
HTP0385A	T21	MS3	Male	25.6	ENSG00000142173.16	COL6A2	6.92379
HTP0386A	T21	MS2	Male	6.8	ENSG00000142173.16	COL6A2	17.6943
HTP0387A	T21	MS1	Female	33.3	ENSG00000142173.16	COL6A2	13.3529
HTP0388A	T21	MS1	Female	37.5	ENSG00000142173.16	COL6A2	24.7268
HTP0389A	T21	MS1	Female	20.1	ENSG00000142173.16	COL6A2	19.9323
HTP0390A	T21	MS3	Female	15.5	ENSG00000142173.16	COL6A2	11.5343
HTP0391A	T21	MS1	Male	26.8	ENSG00000142173.16	COL6A2	16.1411
HTP0392A	T21	MS3	Male	32.4	ENSG00000142173.16	COL6A2	11.9225
HTP0393A	T21	MS2	Female	39.8	ENSG00000142173.16	COL6A2	12.9982
HTP0394A	T21	MS2	Female	23.6	ENSG00000142173.16	COL6A2	28.2728
HTP0395A	T21	MS2	Male	35.2	ENSG00000142173.16	COL6A2	22.6077
HTP0396A	T21	MS3	Male	15.9	ENSG00000142173.16	COL6A2	6.00346
HTP0397A	T21	MS1	Male	38.7	ENSG00000142173.16	COL6A2	24.2505
HTP0398A	T21	MS2	Female	17.5	ENSG00000142173.16	COL6A2	20.7242
HTP0399A2	T21	MS3	Male	33.1	ENSG00000142173.16	COL6A2	12.3392
HTP0400A	T21	MS1	Male	14.9	ENSG00000142173.16	COL6A2	16.3014
HTP0401A	T21	MS3	Female	34.6	ENSG00000142173.16	COL6A2	4.56181
HTP0402A	T21	MS1	Male	35.9	ENSG00000142173.16	COL6A2	27.3515
HTP0403A	T21	MS3	Male	13.4	ENSG00000142173.16	COL6A2	15.5252
HTP0404A	T21	MS3	Female	12.5	ENSG00000142173.16	COL6A2	4.60409
HTP0405A	T21	MS3	Male	26.1	ENSG00000142173.16	COL6A2	20.8525
HTP0406A	T21	MS2	Female	9.2	ENSG00000142173.16	COL6A2	20.6034
HTP0407A	T21	MS3	Male	43.5	ENSG00000142173.16	COL6A2	19.9489
HTP0408A	T21	MS1	Male	40.6	ENSG00000142173.16	COL6A2	22.8222
HTP0409A	T21	MS2	Female	21.2	ENSG00000142173.16	COL6A2	57.4448
HTP0410A	T21	MS2	Male	24	ENSG00000142173.16	COL6A2	25.6865
HTP0411A	T21	MS3	Female	18.7	ENSG00000142173.16	COL6A2	14.7002
HTP0412A	T21	MS3	Male	20.7	ENSG00000142173.16	COL6A2	16.6305
HTP0413A	T21	MS2	Female	22.5	ENSG00000142173.16	COL6A2	16.1192
HTP0414A	T21	MS3	Female	21.8	ENSG00000142173.16	COL6A2	16.4692
HTP0415A	T21	MS3	Female	8.3	ENSG00000142173.16	COL6A2	4.90373
HTP0418A	T21	MS1	Male	3.8	ENSG00000142173.16	COL6A2	9.72626
HTP0419A	T21	MS1	Male	20.8	ENSG00000142173.16	COL6A2	14.1547
HTP0420A	T21	MS1	Male	6.4	ENSG00000142173.16	COL6A2	26.9195
HTP0421A	T21	MS3	Male	13.7	ENSG00000142173.16	COL6A2	17.6059
HTP0423A	T21	MS2	Male	23.9	ENSG00000142173.16	COL6A2	25.5595
HTP0424A	T21	MS2	Female	4	ENSG00000142173.16	COL6A2	8.96949
HTP0425A	T21	MS2	Male	19.1	ENSG00000142173.16	COL6A2	31.5691
HTP0426A	T21	MS3	Male	17.5	ENSG00000142173.16	COL6A2	15.3013
HTP0428A	T21	MS2	Male	27.5	ENSG00000142173.16	COL6A2	12.971
HTP0429B	Control	D21	Female	11.5	ENSG00000142173.16	COL6A2	6.11478
HTP0430A	T21	MS2	Male	13.9	ENSG00000142173.16	COL6A2	36.7312
HTP0431A2	T21	MS2	Female	20.9	ENSG00000142173.16	COL6A2	25.6863
HTP0434A	T21	MS3	Female	25.9	ENSG00000142173.16	COL6A2	5.61683
HTP0435A2	T21	MS1	Male	36.2	ENSG00000142173.16	COL6A2	27.9558
HTP0436A	T21	MS3	Female	32.8	ENSG00000142173.16	COL6A2	9.64487
HTP0437A	T21	MS2	Male	24.9	ENSG00000142173.16	COL6A2	10.1318
HTP0438A	T21	MS1	Female	19.9	ENSG00000142173.16	COL6A2	20.5514
HTP0439A2	T21	MS3	Male	40.8	ENSG00000142173.16	COL6A2	19.3575
HTP0440A	T21	MS2	Male	20.9	ENSG00000142173.16	COL6A2	10.1335
HTP0442A2	T21	MS1	Female	9.5	ENSG00000142173.16	COL6A2	21.4905
HTP0443A2	T21	MS3	Male	17.9	ENSG00000142173.16	COL6A2	5.74099
HTP0444B2	Control	D21	Female	9.9	ENSG00000142173.16	COL6A2	6.42217
HTP0445A	T21	MS2	Female	38.8	ENSG00000142173.16	COL6A2	13.473
HTP0446A	T21	MS1	Female	31.7	ENSG00000142173.16	COL6A2	5.90824
HTP0447B2	Control	D21	Female	16.5	ENSG00000142173.16	COL6A2	5.03153
HTP0448A	T21	MS2	Male	21.5	ENSG00000142173.16	COL6A2	25.9019
HTP0449A	T21	MS2	Male	20.8	ENSG00000142173.16	COL6A2	32.8092
HTP0450A	T21	MS1	Male	15.4	ENSG00000142173.16	COL6A2	32.2478
HTP0451A	T21	MS1	Male	32.5	ENSG00000142173.16	COL6A2	29.1351
HTP0452A	T21	MS2	Female	16.6	ENSG00000142173.16	COL6A2	15.419
HTP0454A	T21	MS3	Male	21.7	ENSG00000142173.16	COL6A2	7.39094
HTP0455B	Control	D21	Female	7.3	ENSG00000142173.16	COL6A2	9.06799
HTP0456A	T21	MS2	Male	7.3	ENSG00000142173.16	COL6A2	12.7137
HTP0457B	Control	D21	Female	7.3	ENSG00000142173.16	COL6A2	8.13489
HTP0458A	T21	MS3	Male	20	ENSG00000142173.16	COL6A2	17.5145
HTP0459A	T21	MS1	Male	13.7	ENSG00000142173.16	COL6A2	15.6542
HTP0460A	T21	MS1	Male	20.3	ENSG00000142173.16	COL6A2	25.956
HTP0461A	T21	MS1	Female	12.5	ENSG00000142173.16	COL6A2	13.9904
HTP0462A	T21	MS1	Male	38.6	ENSG00000142173.16	COL6A2	16.7577
HTP0463A	T21	MS1	Female	28.3	ENSG00000142173.16	COL6A2	24.1157
HTP0464A	T21	MS3	Male	22.7	ENSG00000142173.16	COL6A2	9.78417
HTP0465A	T21	MS3	Female	6.8	ENSG00000142173.16	COL6A2	2.56039
HTP0466B	Control	D21	Female	10.9	ENSG00000142173.16	COL6A2	9.8875
HTP0467A	T21	MS2	Female	32.5	ENSG00000142173.16	COL6A2	16.9432
HTP0468A2	T21	MS2	Male	29.7	ENSG00000142173.16	COL6A2	21.5995
HTP0469A	T21	MS2	Female	16.7	ENSG00000142173.16	COL6A2	27.4816
HTP0471A	T21	MS1	Female	9	ENSG00000142173.16	COL6A2	16.6752
HTP0473A	T21	MS1	Male	17.1	ENSG00000142173.16	COL6A2	21.2737
HTP0475A	T21	MS1	Female	22	ENSG00000142173.16	COL6A2	15.4894
HTP0476A	T21	MS2	Female	11.1	ENSG00000142173.16	COL6A2	13.8801
HTP0477A	T21	MS1	Male	3.4	ENSG00000142173.16	COL6A2	21.6597
HTP0478A	T21	MS1	Female	40.3	ENSG00000142173.16	COL6A2	30.2326
HTP0479A	T21	MS1	Male	3.7	ENSG00000142173.16	COL6A2	15.4044
HTP0480A	T21	MS1	Female	21.9	ENSG00000142173.16	COL6A2	29.7271
HTP0482A	T21	MS2	Male	19.3	ENSG00000142173.16	COL6A2	39.7103
HTP0484A	T21	MS3	Male	5.6	ENSG00000142173.16	COL6A2	1.93502
HTP0485A	T21	MS2	Female	5.7	ENSG00000142173.16	COL6A2	13.9132
HTP0487A	T21	MS2	Male	4.6	ENSG00000142173.16	COL6A2	50.9046
HTP0488A	T21	MS1	Male	5.4	ENSG00000142173.16	COL6A2	16.2351
HTP0491A	T21	MS1	Male	6.5	ENSG00000142173.16	COL6A2	25.6116
HTP0492B	Control	D21	Male	4.8	ENSG00000142173.16	COL6A2	16.6113
HTP0493B	Control	D21	Male	8.7	ENSG00000142173.16	COL6A2	12.1355
HTP0494A	T21	MS2	Female	7.1	ENSG00000142173.16	COL6A2	17.4698
HTP0495B	Control	D21	Female	4.5	ENSG00000142173.16	COL6A2	9.68321
HTP0497B	Control	D21	Male	54.4	ENSG00000142173.16	COL6A2	4.40545
HTP0498B	Control	D21	Male	11.9	ENSG00000142173.16	COL6A2	7.40526
HTP0501A	T21	MS3	Male	4	ENSG00000142173.16	COL6A2	10.6404
HTP0502B	Control	D21	Male	27.1	ENSG00000142173.16	COL6A2	13.5514
HTP0506B	Control	D21	Male	31.2	ENSG00000142173.16	COL6A2	6.77222
HTP0507A	T21	MS3	Male	8.2	ENSG00000142173.16	COL6A2	13.8608
HTP0508B2	Control	D21	Male	29.9	ENSG00000142173.16	COL6A2	5.28596
HTP0510A	T21	MS1	Female	23	ENSG00000142173.16	COL6A2	18.9736
HTP0512A	T21	MS3	Male	30	ENSG00000142173.16	COL6A2	4.76699
HTP0515A	T21	MS3	Male	13.1	ENSG00000142173.16	COL6A2	10.2065
HTP0516A	T21	MS1	Male	39.1	ENSG00000142173.16	COL6A2	12.8628
HTP0517A	T21	MS2	Male	2.7	ENSG00000142173.16	COL6A2	15.6639
HTP0519A	T21	MS1	Male	2	ENSG00000142173.16	COL6A2	30.3529
HTP0523B	Control	D21	Female	23.3	ENSG00000142173.16	COL6A2	3.71685
HTP0524B	Control	D21	Male	24.5	ENSG00000142173.16	COL6A2	5.83128
HTP0525A	T21	MS1	Female	34.2	ENSG00000142173.16	COL6A2	21.4874
HTP0527B	Control	D21	Male	7.4	ENSG00000142173.16	COL6A2	5.21106
HTP0530A	T21	MS3	Female	39.6	ENSG00000142173.16	COL6A2	8.3816
HTP0531A	T21	MS3	Female	3.5	ENSG00000142173.16	COL6A2	2.85092
HTP0534A	T21	MS1	Male	36.9	ENSG00000142173.16	COL6A2	14.4053
HTP0535A	T21	MS3	Male	23.6	ENSG00000142173.16	COL6A2	14.6932
HTP0537A	T21	MS2	Female	51.9	ENSG00000142173.16	COL6A2	14.7071
HTP0538A	T21	MS3	Male	28.4	ENSG00000142173.16	COL6A2	26.0988
HTP0539A	T21	MS2	Female	42.8	ENSG00000142173.16	COL6A2	26.9991
HTP0540A	T21	MS1	Female	14.5	ENSG00000142173.16	COL6A2	19.4805
HTP0541A	T21	MS2	Male	29.7	ENSG00000142173.16	COL6A2	37.8206
HTP0542A	T21	MS2	Male	27.8	ENSG00000142173.16	COL6A2	24.9785
HTP0543A	T21	MS2	Male	36.9	ENSG00000142173.16	COL6A2	19.128
HTP0544A	T21	MS2	Male	38.1	ENSG00000142173.16	COL6A2	23.7789
HTP0545A	T21	MS1	Male	18.1	ENSG00000142173.16	COL6A2	16.0552
HTP0546A	T21	MS2	Female	51.4	ENSG00000142173.16	COL6A2	41.9392
HTP0547A	T21	MS2	Female	26	ENSG00000142173.16	COL6A2	15.6328
HTP0548A	T21	MS3	Female	46.2	ENSG00000142173.16	COL6A2	8.13387
HTP0549A	T21	MS3	Female	20.6	ENSG00000142173.16	COL6A2	16.1552
HTP0550A	T21	MS1	Female	15.2	ENSG00000142173.16	COL6A2	17.7817
HTP0551B	Control	D21	Female	18	ENSG00000142173.16	COL6A2	8.69585
HTP0552A	T21	MS2	Male	17	ENSG00000142173.16	COL6A2	29.5884
HTP0553A	T21	MS2	Female	18.2	ENSG00000142173.16	COL6A2	9.38842
HTP0554A	T21	MS2	Male	23.1	ENSG00000142173.16	COL6A2	7.87096
HTP0555B	Control	D21	Female	47.3	ENSG00000142173.16	COL6A2	7.40678
HTP0556A	T21	MS2	Male	28.3	ENSG00000142173.16	COL6A2	5.80411
HTP0557B	Control	D21	Female	40.1	ENSG00000142173.16	COL6A2	4.26386
HTP0559B	Control	D21	Male	10.8	ENSG00000142173.16	COL6A2	11.6684
HTP0560A	T21	MS2	Male	50.1	ENSG00000142173.16	COL6A2	11.7762
HTP0561A	T21	MS3	Male	13.7	ENSG00000142173.16	COL6A2	16.3401
HTP0563A	T21	MS2	Female	8.7	ENSG00000142173.16	COL6A2	16.3357
HTP0564A	T21	MS1	Male	14.2	ENSG00000142173.16	COL6A2	9.83511
HTP0565A	T21	MS2	Male	22.5	ENSG00000142173.16	COL6A2	19.7288
HTP0566A	T21	MS2	Male	13.7	ENSG00000142173.16	COL6A2	18.7272
HTP0567B	Control	D21	Female	23	ENSG00000142173.16	COL6A2	8.11801
HTP0568A	T21	MS2	Male	28.3	ENSG00000142173.16	COL6A2	17.8097
HTP0569A	T21	MS2	Male	22.9	ENSG00000142173.16	COL6A2	20.8126
HTP0570A	T21	MS3	Male	38.8	ENSG00000142173.16	COL6A2	7.07025
HTP0571A	T21	MS3	Male	13.1	ENSG00000142173.16	COL6A2	12.2971
HTP0572A	T21	MS3	Male	24.4	ENSG00000142173.16	COL6A2	14.1108
HTP0573B	Control	D21	Male	19.1	ENSG00000142173.16	COL6A2	4.09129
HTP0574A	T21	MS3	Male	42.4	ENSG00000142173.16	COL6A2	5.27897
HTP0575A	T21	MS2	Female	17.2	ENSG00000142173.16	COL6A2	16.8715
HTP0576B	Control	D21	Female	11.2	ENSG00000142173.16	COL6A2	3.69809
HTP0577A	T21	MS2	Female	28.4	ENSG00000142173.16	COL6A2	13.0346
HTP0578A	T21	MS1	Male	25.7	ENSG00000142173.16	COL6A2	18.7021
HTP0580A	T21	MS1	Female	31.8	ENSG00000142173.16	COL6A2	28.547
HTP0581A	T21	MS2	Male	30.6	ENSG00000142173.16	COL6A2	23.4614
HTP0582B	Control	D21	Female	33.1	ENSG00000142173.16	COL6A2	8.55535
HTP0583A	T21	MS1	Female	6.2	ENSG00000142173.16	COL6A2	17.2313
HTP0584A	T21	MS2	Male	29.3	ENSG00000142173.16	COL6A2	20.8981
HTP0585A	T21	MS3	Female	16.5	ENSG00000142173.16	COL6A2	6.6136
HTP0586A	T21	MS3	Male	31.9	ENSG00000142173.16	COL6A2	7.09228
HTP0587A	T21	MS2	Male	4.3	ENSG00000142173.16	COL6A2	24.8022
HTP0588A	T21	MS1	Female	19.2	ENSG00000142173.16	COL6A2	22.159
HTP0589A	T21	MS3	Female	19	ENSG00000142173.16	COL6A2	16.4354
HTP0590A	T21	MS3	Male	16.8	ENSG00000142173.16	COL6A2	11.1286
HTP0591A	T21	MS2	Male	31.9	ENSG00000142173.16	COL6A2	10.2614
HTP0592A	T21	MS2	Female	14.5	ENSG00000142173.16	COL6A2	22.2585
HTP0593A	T21	MS2	Male	11.7	ENSG00000142173.16	COL6A2	18.5008
HTP0594A	T21	MS1	Male	30.1	ENSG00000142173.16	COL6A2	24.0768
HTP0595B	Control	D21	Female	34.3	ENSG00000142173.16	COL6A2	4.61305
HTP0596A	T21	MS2	Female	28.3	ENSG00000142173.16	COL6A2	14.7014
HTP0597A	T21	MS2	Female	12.5	ENSG00000142173.16	COL6A2	21.4518
HTP0598A	T21	MS3	Female	18	ENSG00000142173.16	COL6A2	18.9737
HTP0599A	T21	MS3	Female	36.6	ENSG00000142173.16	COL6A2	8.55004
HTP0600A	T21	MS3	Male	10.8	ENSG00000142173.16	COL6A2	9.65849
HTP0602A	T21	MS3	Female	13.5	ENSG00000142173.16	COL6A2	20.1553
HTP0603A	T21	MS1	Female	12.7	ENSG00000142173.16	COL6A2	17.6048
HTP0604A	T21	MS3	Female	26.6	ENSG00000142173.16	COL6A2	9.50853
HTP0605A	T21	MS3	Male	17.5	ENSG00000142173.16	COL6A2	18.2193
HTP0607A	T21	MS2	Male	23.9	ENSG00000142173.16	COL6A2	34.8656
HTP0608A	T21	MS1	Female	32.5	ENSG00000142173.16	COL6A2	16.2475
HTP0609A	T21	MS1	Female	4	ENSG00000142173.16	COL6A2	15.9356
HTP0610A	T21	MS3	Female	17	ENSG00000142173.16	COL6A2	3.90801
HTP0611A	T21	MS1	Female	23.9	ENSG00000142173.16	COL6A2	27.6011
HTP0612A	T21	MS1	Male	11.4	ENSG00000142173.16	COL6A2	14.9363
HTP0613A	T21	MS3	Female	10.3	ENSG00000142173.16	COL6A2	21.6715
HTP0615B	Control	D21	Male	9.2	ENSG00000142173.16	COL6A2	11.0202
HTP0616A	T21	MS3	Male	19	ENSG00000142173.16	COL6A2	9.69918
HTP0617A	T21	MS3	Male	30.5	ENSG00000142173.16	COL6A2	12.7195
HTP0618A	T21	MS3	Female	37	ENSG00000142173.16	COL6A2	9.87715
HTP0619A	T21	MS3	Female	37	ENSG00000142173.16	COL6A2	13.161
HTP0620A	T21	MS3	Female	19.6	ENSG00000142173.16	COL6A2	11.5925
HTP0621A	T21	MS2	Female	21.4	ENSG00000142173.16	COL6A2	16.2432
HTP0622A	T21	MS2	Female	26	ENSG00000142173.16	COL6A2	12.8774
HTP0623A	T21	MS2	Female	28.1	ENSG00000142173.16	COL6A2	14.6181
HTP0624A	T21	MS2	Female	28.1	ENSG00000142173.16	COL6A2	14.4598
HTP0625A	T21	MS1	Male	40.1	ENSG00000142173.16	COL6A2	16.0457
HTP0626A	T21	MS2	Male	14.2	ENSG00000142173.16	COL6A2	21.3889
HTP0627A	T21	MS3	Female	21.1	ENSG00000142173.16	COL6A2	7.29775
HTP0628B	Control	D21	Female	4.8	ENSG00000142173.16	COL6A2	11.404
HTP0629A	T21	MS1	Female	7	ENSG00000142173.16	COL6A2	12.1547
HTP0630A	T21	MS2	Male	39.9	ENSG00000142173.16	COL6A2	21.011
HTP0631A	T21	MS1	Female	33	ENSG00000142173.16	COL6A2	25.6479
HTP0632A	T21	MS2	Female	26.4	ENSG00000142173.16	COL6A2	11.9079
HTP0633A	T21	MS1	Male	33.1	ENSG00000142173.16	COL6A2	22.8294
HTP0634A	T21	MS2	Male	20.4	ENSG00000142173.16	COL6A2	11.1097
HTP0637A	T21	MS3	Female	20.1	ENSG00000142173.16	COL6A2	9.10175
HTP0638A	T21	MS3	Female	32.7	ENSG00000142173.16	COL6A2	5.7001
HTP0639A	T21	MS1	Male	27.3	ENSG00000142173.16	COL6A2	24.2115
HTP0641A	T21	MS1	Male	46.6	ENSG00000142173.16	COL6A2	8.80998
HTP0642A	T21	MS3	Female	25.2	ENSG00000142173.16	COL6A2	13.4132
HTP0643A	T21	MS3	Male	29.7	ENSG00000142173.16	COL6A2	5.94219
HTP0644A	T21	MS3	Male	28.7	ENSG00000142173.16	COL6A2	9.58485
HTP0645A	T21	MS1	Male	28.4	ENSG00000142173.16	COL6A2	40.3274
HTP0646A	T21	MS3	Male	17.1	ENSG00000142173.16	COL6A2	13.3822
HTP0647A	T21	MS1	Male	7	ENSG00000142173.16	COL6A2	14.6827
HTP0648B	Control	D21	Male	11.9	ENSG00000142173.16	COL6A2	12.0702
HTP0649B	Control	D21	Female	44.6	ENSG00000142173.16	COL6A2	10.586
HTP0650A	T21	MS1	Female	45.7	ENSG00000142173.16	COL6A2	24.3893
HTP0651A	T21	MS3	Male	31.2	ENSG00000142173.16	COL6A2	11.7401
HTP0652A	T21	MS1	Female	35.1	ENSG00000142173.16	COL6A2	22.5051
HTP0653B	Control	D21	Male	13.9	ENSG00000142173.16	COL6A2	9.47582
HTP0654A	T21	MS1	Female	26.9	ENSG00000142173.16	COL6A2	12.7181
HTP0655B	Control	D21	Male	15.8	ENSG00000142173.16	COL6A2	20.8568
HTP0657A	T21	MS3	Male	16.9	ENSG00000142173.16	COL6A2	10.8688
HTP0658A	T21	MS1	Male	15.3	ENSG00000142173.16	COL6A2	19.5567
HTP0659A	T21	MS1	Female	36.5	ENSG00000142173.16	COL6A2	16.588
HTP0660A	T21	MS1	Male	13	ENSG00000142173.16	COL6A2	15.301
HTP0661A	T21	MS1	Male	28.4	ENSG00000142173.16	COL6A2	24.4438
HTP0662A	T21	MS1	Female	26.1	ENSG00000142173.16	COL6A2	17.5147
HTP0663A	T21	MS3	Female	20.5	ENSG00000142173.16	COL6A2	12.3786
HTP0664A	T21	MS2	Female	29.4	ENSG00000142173.16	COL6A2	16
HTP0665A	T21	MS1	Female	23.4	ENSG00000142173.16	COL6A2	15.4927
HTP0666A	T21	MS3	Male	17.4	ENSG00000142173.16	COL6A2	13.7318
HTP0667A	T21	MS2	Male	24.1	ENSG00000142173.16	COL6A2	9.8988
HTP0668A	T21	MS1	Female	29.7	ENSG00000142173.16	COL6A2	11.5849
HTP0669B	Control	D21	Female	14.6	ENSG00000142173.16	COL6A2	4.89427
HTP0672A	T21	MS1	Male	17.2	ENSG00000142173.16	COL6A2	6.7382
HTP0676A	T21	MS1	Female	19.3	ENSG00000142173.16	COL6A2	22.7193
HTP0706A	T21	MS3	Female	22.8	ENSG00000142173.16	COL6A2	4.70876
HTP0708A	T21	MS1	Male	17	ENSG00000142173.16	COL6A2	13.0079
HTP0204A	T21	MS2	Male	13.1	ENSG00000142173.16	COL6A2	27.8997
HTP0206B	Control	D21	Male	15.8	ENSG00000142173.16	COL6A2	5.55826
HTP0288B	Control	D21	Male	9.2	ENSG00000142173.16	COL6A2	9.05567
HTP0302B	Control	D21	Female	41.6	ENSG00000142173.16	COL6A2	11.3892
HTP0310A	T21	MS2	Male	10.8	ENSG00000142173.16	COL6A2	14.4901
HTP0322B	Control	D21	Male	29	ENSG00000142173.16	COL6A2	8.81064
HTP0326A	T21	MS2	Female	30.2	ENSG00000142173.16	COL6A2	13.3025
HTP0328A	T21	MS2	Female	41.2	ENSG00000142173.16	COL6A2	7.92252
HTP0332A	T21	MS2	Male	24.4	ENSG00000142173.16	COL6A2	26.5706
HTP0338B	Control	D21	Male	27.5	ENSG00000142173.16	COL6A2	15.1336
HTP0348A	T21	MS2	Female	17.2	ENSG00000142173.16	COL6A2	19.28
HTP0351A	T21	MS2	Male	27	ENSG00000142173.16	COL6A2	14.1265
HTP0084A2	T21	MS2	Male	35	ENSG00000142173.16	COL6A2	15.5231
HTP0085B2	Control	D21	Male	33.7	ENSG00000142173.16	COL6A2	5.82055
HTP0001B2	Control	D21	Female	25.8	ENSG00000182093.16	GET1	5.48405
HTP0005A3	T21	MS1	Male	36.5	ENSG00000182093.16	GET1	9.55579
HTP0012A2	T21	MS1	Female	44	ENSG00000182093.16	GET1	5.38359
HTP0015A4	T21	MS2	Male	31.2	ENSG00000182093.16	GET1	6.40574
HTP0017A4	T21	MS3	Female	23.6	ENSG00000182093.16	GET1	4.83372
HTP0018B3	Control	D21	Female	57	ENSG00000182093.16	GET1	4.16749
HTP0019B2	Control	D21	Female	56.9	ENSG00000182093.16	GET1	3.92711
HTP0022B2	Control	D21	Female	43.2	ENSG00000182093.16	GET1	4.64446
HTP0023A2	T21	MS2	Female	36.2	ENSG00000182093.16	GET1	7.8203
HTP0025A3	T21	MS2	Female	25.7	ENSG00000182093.16	GET1	6.79844
HTP0026B2	Control	D21	Female	55.6	ENSG00000182093.16	GET1	4.41098
HTP0034B3	Control	D21	Female	25.1	ENSG00000182093.16	GET1	2.24477
HTP0035B3	Control	D21	Female	28.6	ENSG00000182093.16	GET1	3.86545
HTP0036A2	T21	MS1	Female	32.1	ENSG00000182093.16	GET1	7.95428
HTP0040B3	Control	D21	Female	28.9	ENSG00000182093.16	GET1	3.05104
HTP0042B2	Control	D21	Male	36.2	ENSG00000182093.16	GET1	5.01562
HTP0043B2	Control	D21	Male	38.2	ENSG00000182093.16	GET1	3.6462
HTP0044B2	Control	D21	Male	35.8	ENSG00000182093.16	GET1	3.21798
HTP0047B2	Control	D21	Male	38.7	ENSG00000182093.16	GET1	3.70531
HTP0048B2	Control	D21	Female	39.4	ENSG00000182093.16	GET1	4.02087
HTP0050A3	T21	MS3	Female	22.8	ENSG00000182093.16	GET1	6.86458
HTP0052A2	T21	MS1	Female	29.9	ENSG00000182093.16	GET1	4.66476
HTP0053A2	T21	MS1	Female	26.3	ENSG00000182093.16	GET1	5.09463
HTP0054A2	T21	MS3	Male	21.7	ENSG00000182093.16	GET1	8.33429
HTP0055B2	Control	D21	Male	37	ENSG00000182093.16	GET1	2.77374
HTP0057B2	Control	D21	Female	34.8	ENSG00000182093.16	GET1	3.2133
HTP0058B2	Control	D21	Male	33.8	ENSG00000182093.16	GET1	3.82585
HTP0059B2	Control	D21	Male	24.7	ENSG00000182093.16	GET1	3.58832
HTP0061B2	Control	D21	Female	22.2	ENSG00000182093.16	GET1	3.34604
HTP0062B2	Control	D21	Female	20.5	ENSG00000182093.16	GET1	3.77333
HTP0066A2	T21	MS1	Male	14.7	ENSG00000182093.16	GET1	6.35741
HTP0067B2	Control	D21	Male	20.5	ENSG00000182093.16	GET1	5.34789
HTP0070A3	T21	MS3	Male	24.9	ENSG00000182093.16	GET1	3.65355
HTP0073A2	T21	MS3	Male	54.7	ENSG00000182093.16	GET1	6.34355
HTP0077B2	Control	D21	Male	43.3	ENSG00000182093.16	GET1	4.57582
HTP0078B2	Control	D21	Male	27.7	ENSG00000182093.16	GET1	2.35016
HTP0079B2	Control	D21	Male	28.4	ENSG00000182093.16	GET1	2.93048
HTP0080A2	T21	MS1	Female	34.8	ENSG00000182093.16	GET1	6.66616
HTP0087B2	Control	D21	Male	55.4	ENSG00000182093.16	GET1	5.00611
HTP0090B2	Control	D21	Male	24.8	ENSG00000182093.16	GET1	2.78133
HTP0092B2	Control	D21	Female	25.2	ENSG00000182093.16	GET1	3.86961
HTP0095B2	Control	D21	Female	37.7	ENSG00000182093.16	GET1	2.57592
HTP0096B2	Control	D21	Male	25.6	ENSG00000182093.16	GET1	2.76462
HTP0098B2	Control	D21	Female	54.9	ENSG00000182093.16	GET1	3.93877
HTP0100B2	Control	D21	Female	33.5	ENSG00000182093.16	GET1	5.79432
HTP0101A2	T21	MS3	Female	31.3	ENSG00000182093.16	GET1	5.7097
HTP0103A2	T21	MS1	Female	1.6	ENSG00000182093.16	GET1	6.76562
HTP0104B2	Control	D21	Female	36.6	ENSG00000182093.16	GET1	5.48947
HTP0105B3	Control	D21	Female	30	ENSG00000182093.16	GET1	5.52801
HTP0107A3	T21	MS2	Female	33.7	ENSG00000182093.16	GET1	5.119
HTP0109A3	T21	MS1	Female	49	ENSG00000182093.16	GET1	6.79655
HTP0111B2	Control	D21	Female	44.5	ENSG00000182093.16	GET1	5.05005
HTP0112A3	T21	MS3	Female	36	ENSG00000182093.16	GET1	6.47609
HTP0116A2	T21	MS1	Male	10.9	ENSG00000182093.16	GET1	6.51569
HTP0118B	Control	D21	Male	44.3	ENSG00000182093.16	GET1	3.26356
HTP0119A	T21	MS1	Female	50.9	ENSG00000182093.16	GET1	5.44094
HTP0126B2	Control	D21	Female	48	ENSG00000182093.16	GET1	3.87151
HTP0127B2	Control	D21	Female	8.2	ENSG00000182093.16	GET1	5.38146
HTP0146B	Control	D21	Male	47.4	ENSG00000182093.16	GET1	3.99765
HTP0147B	Control	D21	Female	38.6	ENSG00000182093.16	GET1	2.22889
HTP0148B2	Control	D21	Male	41.7	ENSG00000182093.16	GET1	3.23114
HTP0149B	Control	D21	Female	53.2	ENSG00000182093.16	GET1	3.0545
HTP0151A	T21	MS3	Male	27.4	ENSG00000182093.16	GET1	5.2085
HTP0198A3	T21	MS2	Male	36.3	ENSG00000182093.16	GET1	5.62692
HTP0202B	Control	D21	Male	61.3	ENSG00000182093.16	GET1	3.16957
HTP0205B	Control	D21	Female	42.6	ENSG00000182093.16	GET1	2.56678
HTP0207A4	T21	MS1	Female	25.2	ENSG00000182093.16	GET1	8.60772
HTP0211A3	T21	MS2	Male	29.7	ENSG00000182093.16	GET1	5.76751
HTP0213A3	T21	MS2	Male	46.3	ENSG00000182093.16	GET1	5.54282
HTP0214B2	Control	D21	Female	21.6	ENSG00000182093.16	GET1	2.61957
HTP0216B2	Control	D21	Female	17.2	ENSG00000182093.16	GET1	3.07106
HTP0219A2	T21	MS2	Female	19.5	ENSG00000182093.16	GET1	4.62203
HTP0226A3	T21	MS1	Male	52.4	ENSG00000182093.16	GET1	7.86927
HTP0230A2	T21	MS3	Female	39.6	ENSG00000182093.16	GET1	9.57643
HTP0236A2	T21	MS1	Male	11.3	ENSG00000182093.16	GET1	5.3156
HTP0238A3	T21	MS2	Male	41.5	ENSG00000182093.16	GET1	4.6372
HTP0241A2	T21	MS3	Female	17.9	ENSG00000182093.16	GET1	3.67761
HTP0242B3	Control	D21	Female	20.3	ENSG00000182093.16	GET1	3.24746
HTP0243A3	T21	MS3	Female	15.1	ENSG00000182093.16	GET1	6.82441
HTP0247A2	T21	MS3	Male	22.5	ENSG00000182093.16	GET1	4.73484
HTP0249A2	T21	MS2	Female	34	ENSG00000182093.16	GET1	5.28597
HTP0251A2	T21	MS3	Female	34.3	ENSG00000182093.16	GET1	4.84472
HTP0254A2	T21	MS2	Male	33.8	ENSG00000182093.16	GET1	3.96974
HTP0259A2	T21	MS3	Female	32.6	ENSG00000182093.16	GET1	6.25905
HTP0261A2	T21	MS1	Male	22.9	ENSG00000182093.16	GET1	5.79517
HTP0262A2	T21	MS3	Female	14.3	ENSG00000182093.16	GET1	4.33044
HTP0263A2	T21	MS2	Female	12.4	ENSG00000182093.16	GET1	5.00658
HTP0277A3	T21	MS1	Female	37.2	ENSG00000182093.16	GET1	5.23494
HTP0289B	Control	D21	Male	7.1	ENSG00000182093.16	GET1	3.13044
HTP0290B	Control	D21	Female	43.3	ENSG00000182093.16	GET1	4.58118
HTP0293A	T21	MS3	Male	6.2	ENSG00000182093.16	GET1	5.37915
HTP0294B	Control	D21	Male	4.2	ENSG00000182093.16	GET1	2.84182
HTP0295A	T21	MS3	Male	51.2	ENSG00000182093.16	GET1	4.25451
HTP0296A	T21	MS3	Male	55.1	ENSG00000182093.16	GET1	5.12145
HTP0298A	T21	MS1	Female	25.8	ENSG00000182093.16	GET1	5.73047
HTP0300A	T21	MS1	Female	30.8	ENSG00000182093.16	GET1	6.22009
HTP0301A3	T21	MS2	Female	24	ENSG00000182093.16	GET1	7.14215
HTP0306A	T21	MS3	Male	23.2	ENSG00000182093.16	GET1	3.35545
HTP0312A2	T21	MS1	Female	35.7	ENSG00000182093.16	GET1	6.37789
HTP0316B	Control	D21	Female	29.6	ENSG00000182093.16	GET1	3.76544
HTP0318A3	T21	MS1	Male	30.5	ENSG00000182093.16	GET1	6.5838
HTP0320A2	T21	MS3	Female	33.7	ENSG00000182093.16	GET1	6.89851
HTP0321A	T21	MS3	Female	14	ENSG00000182093.16	GET1	4.93962
HTP0323A	T21	MS3	Male	3.8	ENSG00000182093.16	GET1	5.11987
HTP0324A2	T21	MS1	Male	22	ENSG00000182093.16	GET1	5.4299
HTP0325A	T21	MS3	Male	13.4	ENSG00000182093.16	GET1	8.12458
HTP0327A	T21	MS1	Male	6.5	ENSG00000182093.16	GET1	6.92322
HTP0329A2	T21	MS3	Female	19.5	ENSG00000182093.16	GET1	8.90123
HTP0330A	T21	MS1	Male	6.1	ENSG00000182093.16	GET1	7.00828
HTP0331A	T21	MS3	Male	23.1	ENSG00000182093.16	GET1	6.39185
HTP0333A2	T21	MS3	Female	30.3	ENSG00000182093.16	GET1	6.31133
HTP0334A2	T21	MS1	Male	44.1	ENSG00000182093.16	GET1	8.22674
HTP0335A2	T21	MS2	Female	57.6	ENSG00000182093.16	GET1	5.57798
HTP0336A	T21	MS1	Female	8.7	ENSG00000182093.16	GET1	9.29888
HTP0337A	T21	MS3	Male	22.2	ENSG00000182093.16	GET1	5.67575
HTP0339A	T21	MS1	Male	16.1	ENSG00000182093.16	GET1	7.15379
HTP0340A	T21	MS3	Female	18.6	ENSG00000182093.16	GET1	4.81663
HTP0341A	T21	MS1	Male	2.6	ENSG00000182093.16	GET1	7.06643
HTP0342A	T21	MS1	Female	13.6	ENSG00000182093.16	GET1	9.43191
HTP0343B	Control	D21	Male	46.2	ENSG00000182093.16	GET1	4.88391
HTP0345A	T21	MS3	Female	52.7	ENSG00000182093.16	GET1	4.88771
HTP0346B	Control	D21	Female	37.1	ENSG00000182093.16	GET1	2.84301
HTP0347B	Control	D21	Female	14	ENSG00000182093.16	GET1	4.65686
HTP0349B	Control	D21	Female	10	ENSG00000182093.16	GET1	3.60574
HTP0352B	Control	D21	Male	43.2	ENSG00000182093.16	GET1	4.36503
HTP0354A	T21	MS1	Male	6	ENSG00000182093.16	GET1	5.50267
HTP0355B	Control	D21	Male	12.3	ENSG00000182093.16	GET1	2.32225
HTP0357A	T21	MS1	Male	3.8	ENSG00000182093.16	GET1	8.96965
HTP0361B2	Control	D21	Male	11.5	ENSG00000182093.16	GET1	5.69284
HTP0364A	T21	MS3	Male	13.7	ENSG00000182093.16	GET1	4.45668
HTP0367A	T21	MS1	Male	13.6	ENSG00000182093.16	GET1	6.50302
HTP0368A	T21	MS1	Male	15.2	ENSG00000182093.16	GET1	5.92111
HTP0370A	T21	MS1	Male	20.2	ENSG00000182093.16	GET1	5.83087
HTP0373A	T21	MS1	Male	56.7	ENSG00000182093.16	GET1	5.97441
HTP0374A	T21	MS2	Male	25.5	ENSG00000182093.16	GET1	5.02978
HTP0375A	T21	MS1	Female	10.9	ENSG00000182093.16	GET1	6.88055
HTP0376B	Control	D21	Female	24	ENSG00000182093.16	GET1	3.12264
HTP0378A	T21	MS3	Female	31.4	ENSG00000182093.16	GET1	8.62421
HTP0379A	T21	MS1	Female	35.4	ENSG00000182093.16	GET1	6.86099
HTP0380A	T21	MS2	Male	25.8	ENSG00000182093.16	GET1	6.27199
HTP0381A	T21	MS2	Male	25.4	ENSG00000182093.16	GET1	6.54656
HTP0382A	T21	MS3	Male	39.5	ENSG00000182093.16	GET1	3.43392
HTP0384A	T21	MS3	Female	27.8	ENSG00000182093.16	GET1	8.75307
HTP0385A	T21	MS3	Male	25.6	ENSG00000182093.16	GET1	6.82887
HTP0386A	T21	MS2	Male	6.8	ENSG00000182093.16	GET1	6.34677
HTP0387A	T21	MS1	Female	33.3	ENSG00000182093.16	GET1	5.90259
HTP0388A	T21	MS1	Female	37.5	ENSG00000182093.16	GET1	6.16972
HTP0389A	T21	MS1	Female	20.1	ENSG00000182093.16	GET1	7.00114
HTP0390A	T21	MS3	Female	15.5	ENSG00000182093.16	GET1	5.91811
HTP0391A	T21	MS1	Male	26.8	ENSG00000182093.16	GET1	7.2008
HTP0392A	T21	MS3	Male	32.4	ENSG00000182093.16	GET1	5.19824
HTP0393A	T21	MS2	Female	39.8	ENSG00000182093.16	GET1	6.25646
HTP0394A	T21	MS2	Female	23.6	ENSG00000182093.16	GET1	5.85584
HTP0395A	T21	MS2	Male	35.2	ENSG00000182093.16	GET1	7.33125
HTP0396A	T21	MS3	Male	15.9	ENSG00000182093.16	GET1	6.11011
HTP0397A	T21	MS1	Male	38.7	ENSG00000182093.16	GET1	6.61588
HTP0398A	T21	MS2	Female	17.5	ENSG00000182093.16	GET1	6.44428
HTP0399A2	T21	MS3	Male	33.1	ENSG00000182093.16	GET1	4.92179
HTP0400A	T21	MS1	Male	14.9	ENSG00000182093.16	GET1	8.92705
HTP0401A	T21	MS3	Female	34.6	ENSG00000182093.16	GET1	6.13103
HTP0402A	T21	MS1	Male	35.9	ENSG00000182093.16	GET1	6.39939
HTP0403A	T21	MS3	Male	13.4	ENSG00000182093.16	GET1	4.09945
HTP0404A	T21	MS3	Female	12.5	ENSG00000182093.16	GET1	3.75357
HTP0405A	T21	MS3	Male	26.1	ENSG00000182093.16	GET1	5.32343
HTP0406A	T21	MS2	Female	9.2	ENSG00000182093.16	GET1	5.92569
HTP0407A	T21	MS3	Male	43.5	ENSG00000182093.16	GET1	6.03719
HTP0408A	T21	MS1	Male	40.6	ENSG00000182093.16	GET1	7.96782
HTP0409A	T21	MS2	Female	21.2	ENSG00000182093.16	GET1	5.19653
HTP0410A	T21	MS2	Male	24	ENSG00000182093.16	GET1	8.63856
HTP0411A	T21	MS3	Female	18.7	ENSG00000182093.16	GET1	7.23217
HTP0412A	T21	MS3	Male	20.7	ENSG00000182093.16	GET1	6.63841
HTP0413A	T21	MS2	Female	22.5	ENSG00000182093.16	GET1	9.3291
HTP0414A	T21	MS3	Female	21.8	ENSG00000182093.16	GET1	7.5209
HTP0415A	T21	MS3	Female	8.3	ENSG00000182093.16	GET1	7.53139
HTP0418A	T21	MS1	Male	3.8	ENSG00000182093.16	GET1	9.84423
HTP0419A	T21	MS1	Male	20.8	ENSG00000182093.16	GET1	6.25662
HTP0420A	T21	MS1	Male	6.4	ENSG00000182093.16	GET1	6.8231
HTP0421A	T21	MS3	Male	13.7	ENSG00000182093.16	GET1	3.89085
HTP0423A	T21	MS2	Male	23.9	ENSG00000182093.16	GET1	8.12403
HTP0424A	T21	MS2	Female	4	ENSG00000182093.16	GET1	10.457
HTP0425A	T21	MS2	Male	19.1	ENSG00000182093.16	GET1	4.94945
HTP0426A	T21	MS3	Male	17.5	ENSG00000182093.16	GET1	7.74651
HTP0428A	T21	MS2	Male	27.5	ENSG00000182093.16	GET1	7.39408
HTP0429B	Control	D21	Female	11.5	ENSG00000182093.16	GET1	3.89973
HTP0430A	T21	MS2	Male	13.9	ENSG00000182093.16	GET1	4.84734
HTP0431A2	T21	MS2	Female	20.9	ENSG00000182093.16	GET1	6.46704
HTP0434A	T21	MS3	Female	25.9	ENSG00000182093.16	GET1	9.43858
HTP0435A2	T21	MS1	Male	36.2	ENSG00000182093.16	GET1	5.70608
HTP0436A	T21	MS3	Female	32.8	ENSG00000182093.16	GET1	4.94064
HTP0437A	T21	MS2	Male	24.9	ENSG00000182093.16	GET1	7.7232
HTP0438A	T21	MS1	Female	19.9	ENSG00000182093.16	GET1	7.28912
HTP0439A2	T21	MS3	Male	40.8	ENSG00000182093.16	GET1	4.61771
HTP0440A	T21	MS2	Male	20.9	ENSG00000182093.16	GET1	7.60654
HTP0442A2	T21	MS1	Female	9.5	ENSG00000182093.16	GET1	5.77402
HTP0443A2	T21	MS3	Male	17.9	ENSG00000182093.16	GET1	4.103
HTP0444B2	Control	D21	Female	9.9	ENSG00000182093.16	GET1	3.03614
HTP0445A	T21	MS2	Female	38.8	ENSG00000182093.16	GET1	4.29332
HTP0446A	T21	MS1	Female	31.7	ENSG00000182093.16	GET1	6.10898
HTP0447B2	Control	D21	Female	16.5	ENSG00000182093.16	GET1	2.07923
HTP0448A	T21	MS2	Male	21.5	ENSG00000182093.16	GET1	5.82272
HTP0449A	T21	MS2	Male	20.8	ENSG00000182093.16	GET1	4.24357
HTP0450A	T21	MS1	Male	15.4	ENSG00000182093.16	GET1	10.6535
HTP0451A	T21	MS1	Male	32.5	ENSG00000182093.16	GET1	9.17438
HTP0452A	T21	MS2	Female	16.6	ENSG00000182093.16	GET1	7.72707
HTP0454A	T21	MS3	Male	21.7	ENSG00000182093.16	GET1	6.4722
HTP0455B	Control	D21	Female	7.3	ENSG00000182093.16	GET1	4.17689
HTP0456A	T21	MS2	Male	7.3	ENSG00000182093.16	GET1	6.7391
HTP0457B	Control	D21	Female	7.3	ENSG00000182093.16	GET1	3.64983
HTP0458A	T21	MS3	Male	20	ENSG00000182093.16	GET1	4.87299
HTP0459A	T21	MS1	Male	13.7	ENSG00000182093.16	GET1	7.47835
HTP0460A	T21	MS1	Male	20.3	ENSG00000182093.16	GET1	7.6335
HTP0461A	T21	MS1	Female	12.5	ENSG00000182093.16	GET1	6.11919
HTP0462A	T21	MS1	Male	38.6	ENSG00000182093.16	GET1	11.9896
HTP0463A	T21	MS1	Female	28.3	ENSG00000182093.16	GET1	5.58979
HTP0464A	T21	MS3	Male	22.7	ENSG00000182093.16	GET1	5.44811
HTP0465A	T21	MS3	Female	6.8	ENSG00000182093.16	GET1	4.21698
HTP0466B	Control	D21	Female	10.9	ENSG00000182093.16	GET1	3.3929
HTP0467A	T21	MS2	Female	32.5	ENSG00000182093.16	GET1	6.90118
HTP0468A2	T21	MS2	Male	29.7	ENSG00000182093.16	GET1	3.90033
HTP0469A	T21	MS2	Female	16.7	ENSG00000182093.16	GET1	6.21796
HTP0471A	T21	MS1	Female	9	ENSG00000182093.16	GET1	6.88665
HTP0473A	T21	MS1	Male	17.1	ENSG00000182093.16	GET1	8.82384
HTP0475A	T21	MS1	Female	22	ENSG00000182093.16	GET1	6.10308
HTP0476A	T21	MS2	Female	11.1	ENSG00000182093.16	GET1	7.93014
HTP0477A	T21	MS1	Male	3.4	ENSG00000182093.16	GET1	8.45162
HTP0478A	T21	MS1	Female	40.3	ENSG00000182093.16	GET1	6.24119
HTP0479A	T21	MS1	Male	3.7	ENSG00000182093.16	GET1	5.17106
HTP0480A	T21	MS1	Female	21.9	ENSG00000182093.16	GET1	7.23854
HTP0482A	T21	MS2	Male	19.3	ENSG00000182093.16	GET1	7.10672
HTP0484A	T21	MS3	Male	5.6	ENSG00000182093.16	GET1	4.70067
HTP0485A	T21	MS2	Female	5.7	ENSG00000182093.16	GET1	7.32589
HTP0487A	T21	MS2	Male	4.6	ENSG00000182093.16	GET1	6.15941
HTP0488A	T21	MS1	Male	5.4	ENSG00000182093.16	GET1	5.07378
HTP0491A	T21	MS1	Male	6.5	ENSG00000182093.16	GET1	6.92667
HTP0492B	Control	D21	Male	4.8	ENSG00000182093.16	GET1	3.96119
HTP0493B	Control	D21	Male	8.7	ENSG00000182093.16	GET1	3.92211
HTP0494A	T21	MS2	Female	7.1	ENSG00000182093.16	GET1	8.88695
HTP0495B	Control	D21	Female	4.5	ENSG00000182093.16	GET1	4.37882
HTP0497B	Control	D21	Male	54.4	ENSG00000182093.16	GET1	5.24496
HTP0498B	Control	D21	Male	11.9	ENSG00000182093.16	GET1	4.29193
HTP0501A	T21	MS3	Male	4	ENSG00000182093.16	GET1	4.24005
HTP0502B	Control	D21	Male	27.1	ENSG00000182093.16	GET1	5.78189
HTP0506B	Control	D21	Male	31.2	ENSG00000182093.16	GET1	3.47411
HTP0507A	T21	MS3	Male	8.2	ENSG00000182093.16	GET1	5.08049
HTP0508B2	Control	D21	Male	29.9	ENSG00000182093.16	GET1	3.99398
HTP0510A	T21	MS1	Female	23	ENSG00000182093.16	GET1	5.34988
HTP0512A	T21	MS3	Male	30	ENSG00000182093.16	GET1	5.57993
HTP0515A	T21	MS3	Male	13.1	ENSG00000182093.16	GET1	6.27115
HTP0516A	T21	MS1	Male	39.1	ENSG00000182093.16	GET1	6.51261
HTP0517A	T21	MS2	Male	2.7	ENSG00000182093.16	GET1	5.32203
HTP0519A	T21	MS1	Male	2	ENSG00000182093.16	GET1	5.67106
HTP0523B	Control	D21	Female	23.3	ENSG00000182093.16	GET1	4.28025
HTP0524B	Control	D21	Male	24.5	ENSG00000182093.16	GET1	3.56254
HTP0525A	T21	MS1	Female	34.2	ENSG00000182093.16	GET1	6.93588
HTP0527B	Control	D21	Male	7.4	ENSG00000182093.16	GET1	4.25172
HTP0530A	T21	MS3	Female	39.6	ENSG00000182093.16	GET1	4.23151
HTP0531A	T21	MS3	Female	3.5	ENSG00000182093.16	GET1	4.11651
HTP0534A	T21	MS1	Male	36.9	ENSG00000182093.16	GET1	7.741
HTP0535A	T21	MS3	Male	23.6	ENSG00000182093.16	GET1	5.68261
HTP0537A	T21	MS2	Female	51.9	ENSG00000182093.16	GET1	6.87203
HTP0538A	T21	MS3	Male	28.4	ENSG00000182093.16	GET1	6.26536
HTP0539A	T21	MS2	Female	42.8	ENSG00000182093.16	GET1	4.97303
HTP0540A	T21	MS1	Female	14.5	ENSG00000182093.16	GET1	5.26777
HTP0541A	T21	MS2	Male	29.7	ENSG00000182093.16	GET1	6.63673
HTP0542A	T21	MS2	Male	27.8	ENSG00000182093.16	GET1	4.13155
HTP0543A	T21	MS2	Male	36.9	ENSG00000182093.16	GET1	5.28118
HTP0544A	T21	MS2	Male	38.1	ENSG00000182093.16	GET1	5.59365
HTP0545A	T21	MS1	Male	18.1	ENSG00000182093.16	GET1	5.95827
HTP0546A	T21	MS2	Female	51.4	ENSG00000182093.16	GET1	4.27243
HTP0547A	T21	MS2	Female	26	ENSG00000182093.16	GET1	5.20132
HTP0548A	T21	MS3	Female	46.2	ENSG00000182093.16	GET1	3.66734
HTP0549A	T21	MS3	Female	20.6	ENSG00000182093.16	GET1	7.12277
HTP0550A	T21	MS1	Female	15.2	ENSG00000182093.16	GET1	4.43671
HTP0551B	Control	D21	Female	18	ENSG00000182093.16	GET1	3.0067
HTP0552A	T21	MS2	Male	17	ENSG00000182093.16	GET1	4.73826
HTP0553A	T21	MS2	Female	18.2	ENSG00000182093.16	GET1	3.71484
HTP0554A	T21	MS2	Male	23.1	ENSG00000182093.16	GET1	5.00581
HTP0555B	Control	D21	Female	47.3	ENSG00000182093.16	GET1	3.35826
HTP0556A	T21	MS2	Male	28.3	ENSG00000182093.16	GET1	6.71439
HTP0557B	Control	D21	Female	40.1	ENSG00000182093.16	GET1	3.12766
HTP0559B	Control	D21	Male	10.8	ENSG00000182093.16	GET1	3.49386
HTP0560A	T21	MS2	Male	50.1	ENSG00000182093.16	GET1	6.54574
HTP0561A	T21	MS3	Male	13.7	ENSG00000182093.16	GET1	3.69813
HTP0563A	T21	MS2	Female	8.7	ENSG00000182093.16	GET1	5.10707
HTP0564A	T21	MS1	Male	14.2	ENSG00000182093.16	GET1	7.44463
HTP0565A	T21	MS2	Male	22.5	ENSG00000182093.16	GET1	3.84493
HTP0566A	T21	MS2	Male	13.7	ENSG00000182093.16	GET1	5.18841
HTP0567B	Control	D21	Female	23	ENSG00000182093.16	GET1	3.16462
HTP0568A	T21	MS2	Male	28.3	ENSG00000182093.16	GET1	5.96321
HTP0569A	T21	MS2	Male	22.9	ENSG00000182093.16	GET1	3.98826
HTP0570A	T21	MS3	Male	38.8	ENSG00000182093.16	GET1	3.81547
HTP0571A	T21	MS3	Male	13.1	ENSG00000182093.16	GET1	5.60765
HTP0572A	T21	MS3	Male	24.4	ENSG00000182093.16	GET1	4.41872
HTP0573B	Control	D21	Male	19.1	ENSG00000182093.16	GET1	2.59582
HTP0574A	T21	MS3	Male	42.4	ENSG00000182093.16	GET1	4.41217
HTP0575A	T21	MS2	Female	17.2	ENSG00000182093.16	GET1	6.3191
HTP0576B	Control	D21	Female	11.2	ENSG00000182093.16	GET1	3.57752
HTP0577A	T21	MS2	Female	28.4	ENSG00000182093.16	GET1	5.15637
HTP0578A	T21	MS1	Male	25.7	ENSG00000182093.16	GET1	4.27481
HTP0580A	T21	MS1	Female	31.8	ENSG00000182093.16	GET1	6.73663
HTP0581A	T21	MS2	Male	30.6	ENSG00000182093.16	GET1	4.4893
HTP0582B	Control	D21	Female	33.1	ENSG00000182093.16	GET1	3.68458
HTP0583A	T21	MS1	Female	6.2	ENSG00000182093.16	GET1	7.06494
HTP0584A	T21	MS2	Male	29.3	ENSG00000182093.16	GET1	5.2847
HTP0585A	T21	MS3	Female	16.5	ENSG00000182093.16	GET1	4.9642
HTP0586A	T21	MS3	Male	31.9	ENSG00000182093.16	GET1	3.44971
HTP0587A	T21	MS2	Male	4.3	ENSG00000182093.16	GET1	6.25711
HTP0588A	T21	MS1	Female	19.2	ENSG00000182093.16	GET1	6.89741
HTP0589A	T21	MS3	Female	19	ENSG00000182093.16	GET1	4.88783
HTP0590A	T21	MS3	Male	16.8	ENSG00000182093.16	GET1	3.92955
HTP0591A	T21	MS2	Male	31.9	ENSG00000182093.16	GET1	4.62703
HTP0592A	T21	MS2	Female	14.5	ENSG00000182093.16	GET1	3.11884
HTP0593A	T21	MS2	Male	11.7	ENSG00000182093.16	GET1	4.86603
HTP0594A	T21	MS1	Male	30.1	ENSG00000182093.16	GET1	10.0884
HTP0595B	Control	D21	Female	34.3	ENSG00000182093.16	GET1	2.16015
HTP0596A	T21	MS2	Female	28.3	ENSG00000182093.16	GET1	6.83657
HTP0597A	T21	MS2	Female	12.5	ENSG00000182093.16	GET1	6.71649
HTP0598A	T21	MS3	Female	18	ENSG00000182093.16	GET1	5.03103
HTP0599A	T21	MS3	Female	36.6	ENSG00000182093.16	GET1	3.4452
HTP0600A	T21	MS3	Male	10.8	ENSG00000182093.16	GET1	4.01322
HTP0602A	T21	MS3	Female	13.5	ENSG00000182093.16	GET1	5.18429
HTP0603A	T21	MS1	Female	12.7	ENSG00000182093.16	GET1	6.2973
HTP0604A	T21	MS3	Female	26.6	ENSG00000182093.16	GET1	4.6815
HTP0605A	T21	MS3	Male	17.5	ENSG00000182093.16	GET1	4.28035
HTP0607A	T21	MS2	Male	23.9	ENSG00000182093.16	GET1	4.46935
HTP0608A	T21	MS1	Female	32.5	ENSG00000182093.16	GET1	8.43165
HTP0609A	T21	MS1	Female	4	ENSG00000182093.16	GET1	6.5818
HTP0610A	T21	MS3	Female	17	ENSG00000182093.16	GET1	2.942
HTP0611A	T21	MS1	Female	23.9	ENSG00000182093.16	GET1	4.8367
HTP0612A	T21	MS1	Male	11.4	ENSG00000182093.16	GET1	6.49807
HTP0613A	T21	MS3	Female	10.3	ENSG00000182093.16	GET1	5.96322
HTP0615B	Control	D21	Male	9.2	ENSG00000182093.16	GET1	4.94632
HTP0616A	T21	MS3	Male	19	ENSG00000182093.16	GET1	5.92551
HTP0617A	T21	MS3	Male	30.5	ENSG00000182093.16	GET1	4.94465
HTP0618A	T21	MS3	Female	37	ENSG00000182093.16	GET1	6.13266
HTP0619A	T21	MS3	Female	37	ENSG00000182093.16	GET1	6.08912
HTP0620A	T21	MS3	Female	19.6	ENSG00000182093.16	GET1	4.79259
HTP0621A	T21	MS2	Female	21.4	ENSG00000182093.16	GET1	5.08653
HTP0622A	T21	MS2	Female	26	ENSG00000182093.16	GET1	10.7369
HTP0623A	T21	MS2	Female	28.1	ENSG00000182093.16	GET1	6.63513
HTP0624A	T21	MS2	Female	28.1	ENSG00000182093.16	GET1	7.23656
HTP0625A	T21	MS1	Male	40.1	ENSG00000182093.16	GET1	6.09179
HTP0626A	T21	MS2	Male	14.2	ENSG00000182093.16	GET1	5.10743
HTP0627A	T21	MS3	Female	21.1	ENSG00000182093.16	GET1	5.01135
HTP0628B	Control	D21	Female	4.8	ENSG00000182093.16	GET1	2.61225
HTP0629A	T21	MS1	Female	7	ENSG00000182093.16	GET1	5.86603
HTP0630A	T21	MS2	Male	39.9	ENSG00000182093.16	GET1	4.00133
HTP0631A	T21	MS1	Female	33	ENSG00000182093.16	GET1	4.3497
HTP0632A	T21	MS2	Female	26.4	ENSG00000182093.16	GET1	5.2165
HTP0633A	T21	MS1	Male	33.1	ENSG00000182093.16	GET1	6.71135
HTP0634A	T21	MS2	Male	20.4	ENSG00000182093.16	GET1	4.70724
HTP0637A	T21	MS3	Female	20.1	ENSG00000182093.16	GET1	7.88451
HTP0638A	T21	MS3	Female	32.7	ENSG00000182093.16	GET1	3.78568
HTP0639A	T21	MS1	Male	27.3	ENSG00000182093.16	GET1	9.51513
HTP0641A	T21	MS1	Male	46.6	ENSG00000182093.16	GET1	9.47365
HTP0642A	T21	MS3	Female	25.2	ENSG00000182093.16	GET1	4.34403
HTP0643A	T21	MS3	Male	29.7	ENSG00000182093.16	GET1	4.19342
HTP0644A	T21	MS3	Male	28.7	ENSG00000182093.16	GET1	4.30696
HTP0645A	T21	MS1	Male	28.4	ENSG00000182093.16	GET1	8.05087
HTP0646A	T21	MS3	Male	17.1	ENSG00000182093.16	GET1	3.3597
HTP0647A	T21	MS1	Male	7	ENSG00000182093.16	GET1	6.6229
HTP0648B	Control	D21	Male	11.9	ENSG00000182093.16	GET1	3.33183
HTP0649B	Control	D21	Female	44.6	ENSG00000182093.16	GET1	4.31643
HTP0650A	T21	MS1	Female	45.7	ENSG00000182093.16	GET1	5.84669
HTP0651A	T21	MS3	Male	31.2	ENSG00000182093.16	GET1	4.51
HTP0652A	T21	MS1	Female	35.1	ENSG00000182093.16	GET1	7.69496
HTP0653B	Control	D21	Male	13.9	ENSG00000182093.16	GET1	4.72829
HTP0654A	T21	MS1	Female	26.9	ENSG00000182093.16	GET1	5.77076
HTP0655B	Control	D21	Male	15.8	ENSG00000182093.16	GET1	3.75467
HTP0657A	T21	MS3	Male	16.9	ENSG00000182093.16	GET1	5.53435
HTP0658A	T21	MS1	Male	15.3	ENSG00000182093.16	GET1	6.10874
HTP0659A	T21	MS1	Female	36.5	ENSG00000182093.16	GET1	5.15561
HTP0660A	T21	MS1	Male	13	ENSG00000182093.16	GET1	6.2252
HTP0661A	T21	MS1	Male	28.4	ENSG00000182093.16	GET1	5.66942
HTP0662A	T21	MS1	Female	26.1	ENSG00000182093.16	GET1	7.82228
HTP0663A	T21	MS3	Female	20.5	ENSG00000182093.16	GET1	6.54944
HTP0664A	T21	MS2	Female	29.4	ENSG00000182093.16	GET1	5.41027
HTP0665A	T21	MS1	Female	23.4	ENSG00000182093.16	GET1	4.42472
HTP0666A	T21	MS3	Male	17.4	ENSG00000182093.16	GET1	4.34236
HTP0667A	T21	MS2	Male	24.1	ENSG00000182093.16	GET1	5.61218
HTP0668A	T21	MS1	Female	29.7	ENSG00000182093.16	GET1	5.93772
HTP0669B	Control	D21	Female	14.6	ENSG00000182093.16	GET1	4.37481
HTP0672A	T21	MS1	Male	17.2	ENSG00000182093.16	GET1	4.19585
HTP0676A	T21	MS1	Female	19.3	ENSG00000182093.16	GET1	9.05715
HTP0706A	T21	MS3	Female	22.8	ENSG00000182093.16	GET1	6.19308
HTP0708A	T21	MS1	Male	17	ENSG00000182093.16	GET1	5.13402
HTP0204A	T21	MS2	Male	13.1	ENSG00000182093.16	GET1	4.72642
HTP0206B	Control	D21	Male	15.8	ENSG00000182093.16	GET1	2.57777
HTP0288B	Control	D21	Male	9.2	ENSG00000182093.16	GET1	4.17935
HTP0302B	Control	D21	Female	41.6	ENSG00000182093.16	GET1	5.80269
HTP0310A	T21	MS2	Male	10.8	ENSG00000182093.16	GET1	5.99398
HTP0322B	Control	D21	Male	29	ENSG00000182093.16	GET1	3.69859
HTP0326A	T21	MS2	Female	30.2	ENSG00000182093.16	GET1	6.37982
HTP0328A	T21	MS2	Female	41.2	ENSG00000182093.16	GET1	5.72811
HTP0332A	T21	MS2	Male	24.4	ENSG00000182093.16	GET1	6.94064
HTP0338B	Control	D21	Male	27.5	ENSG00000182093.16	GET1	3.88778
HTP0348A	T21	MS2	Female	17.2	ENSG00000182093.16	GET1	7.88719
HTP0351A	T21	MS2	Male	27	ENSG00000182093.16	GET1	5.38848
HTP0084A2	T21	MS2	Male	35	ENSG00000182093.16	GET1	7.50588
HTP0085B2	Control	D21	Male	33.7	ENSG00000182093.16	GET1	5.58554

## Sheet: 1E
SampleID	Karyotype	subtype	Sex	Age	EnsemblID	Gene_name	RPKM
HTP0005A3	T21	MS1	Male	36.5	ENSG00000159086.15	PAXBP1	14.0331
HTP0012A2	T21	MS1	Female	44	ENSG00000159086.15	PAXBP1	13.6585
HTP0015A4	T21	MS2	Male	31.2	ENSG00000159086.15	PAXBP1	12.0837
HTP0017A4	T21	MS3	Female	23.6	ENSG00000159086.15	PAXBP1	12.0235
HTP0023A2	T21	MS2	Female	36.2	ENSG00000159086.15	PAXBP1	10.4655
HTP0025A3	T21	MS2	Female	25.7	ENSG00000159086.15	PAXBP1	11.7128
HTP0036A2	T21	MS1	Female	32.1	ENSG00000159086.15	PAXBP1	15.5665
HTP0050A3	T21	MS3	Female	22.8	ENSG00000159086.15	PAXBP1	7.5274
HTP0052A2	T21	MS1	Female	29.9	ENSG00000159086.15	PAXBP1	16.3237
HTP0053A2	T21	MS1	Female	26.3	ENSG00000159086.15	PAXBP1	20.2555
HTP0054A2	T21	MS3	Male	21.7	ENSG00000159086.15	PAXBP1	11.6204
HTP0066A2	T21	MS1	Male	14.7	ENSG00000159086.15	PAXBP1	16.324
HTP0070A3	T21	MS3	Male	24.9	ENSG00000159086.15	PAXBP1	8.43542
HTP0073A2	T21	MS3	Male	54.7	ENSG00000159086.15	PAXBP1	7.35001
HTP0080A2	T21	MS1	Female	34.8	ENSG00000159086.15	PAXBP1	15.7123
HTP0101A2	T21	MS3	Female	31.3	ENSG00000159086.15	PAXBP1	7.49972
HTP0103A2	T21	MS1	Female	1.6	ENSG00000159086.15	PAXBP1	22.8539
HTP0107A3	T21	MS2	Female	33.7	ENSG00000159086.15	PAXBP1	5.57317
HTP0109A3	T21	MS1	Female	49	ENSG00000159086.15	PAXBP1	16.6042
HTP0112A3	T21	MS3	Female	36	ENSG00000159086.15	PAXBP1	12.6743
HTP0116A2	T21	MS1	Male	10.9	ENSG00000159086.15	PAXBP1	18.7807
HTP0119A	T21	MS1	Female	50.9	ENSG00000159086.15	PAXBP1	13.5622
HTP0151A	T21	MS3	Male	27.4	ENSG00000159086.15	PAXBP1	13.2958
HTP0198A3	T21	MS2	Male	36.3	ENSG00000159086.15	PAXBP1	7.89114
HTP0207A4	T21	MS1	Female	25.2	ENSG00000159086.15	PAXBP1	14.9946
HTP0211A3	T21	MS2	Male	29.7	ENSG00000159086.15	PAXBP1	6.45707
HTP0213A3	T21	MS2	Male	46.3	ENSG00000159086.15	PAXBP1	6.2085
HTP0219A2	T21	MS2	Female	19.5	ENSG00000159086.15	PAXBP1	7.51663
HTP0226A3	T21	MS1	Male	52.4	ENSG00000159086.15	PAXBP1	17.1679
HTP0230A2	T21	MS3	Female	39.6	ENSG00000159086.15	PAXBP1	6.68098
HTP0236A2	T21	MS1	Male	11.3	ENSG00000159086.15	PAXBP1	13.3297
HTP0238A3	T21	MS2	Male	41.5	ENSG00000159086.15	PAXBP1	6.21938
HTP0241A2	T21	MS3	Female	17.9	ENSG00000159086.15	PAXBP1	9.44728
HTP0243A3	T21	MS3	Female	15.1	ENSG00000159086.15	PAXBP1	8.50834
HTP0247A2	T21	MS3	Male	22.5	ENSG00000159086.15	PAXBP1	8.98273
HTP0249A2	T21	MS2	Female	34	ENSG00000159086.15	PAXBP1	7.09178
HTP0251A2	T21	MS3	Female	34.3	ENSG00000159086.15	PAXBP1	11.7233
HTP0254A2	T21	MS2	Male	33.8	ENSG00000159086.15	PAXBP1	5.86509
HTP0259A2	T21	MS3	Female	32.6	ENSG00000159086.15	PAXBP1	16.5168
HTP0261A2	T21	MS1	Male	22.9	ENSG00000159086.15	PAXBP1	14.309
HTP0262A2	T21	MS3	Female	14.3	ENSG00000159086.15	PAXBP1	10.9513
HTP0263A2	T21	MS2	Female	12.4	ENSG00000159086.15	PAXBP1	8.19298
HTP0277A3	T21	MS1	Female	37.2	ENSG00000159086.15	PAXBP1	10.1822
HTP0293A	T21	MS3	Male	6.2	ENSG00000159086.15	PAXBP1	10.8031
HTP0295A	T21	MS3	Male	51.2	ENSG00000159086.15	PAXBP1	13.2414
HTP0296A	T21	MS3	Male	55.1	ENSG00000159086.15	PAXBP1	13.4168
HTP0298A	T21	MS1	Female	25.8	ENSG00000159086.15	PAXBP1	12.5909
HTP0300A	T21	MS1	Female	30.8	ENSG00000159086.15	PAXBP1	16.0031
HTP0301A3	T21	MS2	Female	24	ENSG00000159086.15	PAXBP1	12.1253
HTP0306A	T21	MS3	Male	23.2	ENSG00000159086.15	PAXBP1	7.76976
HTP0312A2	T21	MS1	Female	35.7	ENSG00000159086.15	PAXBP1	22.5288
HTP0318A3	T21	MS1	Male	30.5	ENSG00000159086.15	PAXBP1	24.2453
HTP0320A2	T21	MS3	Female	33.7	ENSG00000159086.15	PAXBP1	8.84519
HTP0321A	T21	MS3	Female	14	ENSG00000159086.15	PAXBP1	14.5285
HTP0323A	T21	MS3	Male	3.8	ENSG00000159086.15	PAXBP1	9.95712
HTP0324A2	T21	MS1	Male	22	ENSG00000159086.15	PAXBP1	14.656
HTP0325A	T21	MS3	Male	13.4	ENSG00000159086.15	PAXBP1	11.7835
HTP0327A	T21	MS1	Male	6.5	ENSG00000159086.15	PAXBP1	18.0894
HTP0329A2	T21	MS3	Female	19.5	ENSG00000159086.15	PAXBP1	8.71354
HTP0330A	T21	MS1	Male	6.1	ENSG00000159086.15	PAXBP1	18.4475
HTP0331A	T21	MS3	Male	23.1	ENSG00000159086.15	PAXBP1	14.7902
HTP0333A2	T21	MS3	Female	30.3	ENSG00000159086.15	PAXBP1	11.4726
HTP0334A2	T21	MS1	Male	44.1	ENSG00000159086.15	PAXBP1	18.2345
HTP0335A2	T21	MS2	Female	57.6	ENSG00000159086.15	PAXBP1	10.9312
HTP0336A	T21	MS1	Female	8.7	ENSG00000159086.15	PAXBP1	20.0742
HTP0337A	T21	MS3	Male	22.2	ENSG00000159086.15	PAXBP1	10.7429
HTP0339A	T21	MS1	Male	16.1	ENSG00000159086.15	PAXBP1	23.0457
HTP0340A	T21	MS3	Female	18.6	ENSG00000159086.15	PAXBP1	12.3213
HTP0341A	T21	MS1	Male	2.6	ENSG00000159086.15	PAXBP1	18.5875
HTP0342A	T21	MS1	Female	13.6	ENSG00000159086.15	PAXBP1	16.0044
HTP0345A	T21	MS3	Female	52.7	ENSG00000159086.15	PAXBP1	6.8881
HTP0354A	T21	MS1	Male	6	ENSG00000159086.15	PAXBP1	17.8867
HTP0357A	T21	MS1	Male	3.8	ENSG00000159086.15	PAXBP1	22.0749
HTP0364A	T21	MS3	Male	13.7	ENSG00000159086.15	PAXBP1	10.4688
HTP0367A	T21	MS1	Male	13.6	ENSG00000159086.15	PAXBP1	14.8865
HTP0368A	T21	MS1	Male	15.2	ENSG00000159086.15	PAXBP1	15.6964
HTP0370A	T21	MS1	Male	20.2	ENSG00000159086.15	PAXBP1	17.8549
HTP0373A	T21	MS1	Male	56.7	ENSG00000159086.15	PAXBP1	12.9126
HTP0374A	T21	MS2	Male	25.5	ENSG00000159086.15	PAXBP1	6.86162
HTP0375A	T21	MS1	Female	10.9	ENSG00000159086.15	PAXBP1	16.3761
HTP0378A	T21	MS3	Female	31.4	ENSG00000159086.15	PAXBP1	5.46203
HTP0379A	T21	MS1	Female	35.4	ENSG00000159086.15	PAXBP1	12.8728
HTP0380A	T21	MS2	Male	25.8	ENSG00000159086.15	PAXBP1	5.79985
HTP0381A	T21	MS2	Male	25.4	ENSG00000159086.15	PAXBP1	12.7219
HTP0382A	T21	MS3	Male	39.5	ENSG00000159086.15	PAXBP1	5.32602
HTP0384A	T21	MS3	Female	27.8	ENSG00000159086.15	PAXBP1	5.97303
HTP0385A	T21	MS3	Male	25.6	ENSG00000159086.15	PAXBP1	6.615
HTP0386A	T21	MS2	Male	6.8	ENSG00000159086.15	PAXBP1	8.84247
HTP0387A	T21	MS1	Female	33.3	ENSG00000159086.15	PAXBP1	14.0268
HTP0388A	T21	MS1	Female	37.5	ENSG00000159086.15	PAXBP1	12.9401
HTP0389A	T21	MS1	Female	20.1	ENSG00000159086.15	PAXBP1	17.3795
HTP0390A	T21	MS3	Female	15.5	ENSG00000159086.15	PAXBP1	6.61856
HTP0391A	T21	MS1	Male	26.8	ENSG00000159086.15	PAXBP1	15.0085
HTP0392A	T21	MS3	Male	32.4	ENSG00000159086.15	PAXBP1	7.98576
HTP0393A	T21	MS2	Female	39.8	ENSG00000159086.15	PAXBP1	7.49983
HTP0394A	T21	MS2	Female	23.6	ENSG00000159086.15	PAXBP1	12.0101
HTP0395A	T21	MS2	Male	35.2	ENSG00000159086.15	PAXBP1	9.7124
HTP0396A	T21	MS3	Male	15.9	ENSG00000159086.15	PAXBP1	4.56778
HTP0397A	T21	MS1	Male	38.7	ENSG00000159086.15	PAXBP1	15.9666
HTP0398A	T21	MS2	Female	17.5	ENSG00000159086.15	PAXBP1	7.52091
HTP0399A2	T21	MS3	Male	33.1	ENSG00000159086.15	PAXBP1	8.08864
HTP0400A	T21	MS1	Male	14.9	ENSG00000159086.15	PAXBP1	13.154
HTP0401A	T21	MS3	Female	34.6	ENSG00000159086.15	PAXBP1	9.22922
HTP0402A	T21	MS1	Male	35.9	ENSG00000159086.15	PAXBP1	11.2406
HTP0403A	T21	MS3	Male	13.4	ENSG00000159086.15	PAXBP1	7.88286
HTP0404A	T21	MS3	Female	12.5	ENSG00000159086.15	PAXBP1	5.85819
HTP0405A	T21	MS3	Male	26.1	ENSG00000159086.15	PAXBP1	12.6597
HTP0406A	T21	MS2	Female	9.2	ENSG00000159086.15	PAXBP1	14.2445
HTP0407A	T21	MS3	Male	43.5	ENSG00000159086.15	PAXBP1	9.0074
HTP0408A	T21	MS1	Male	40.6	ENSG00000159086.15	PAXBP1	15.6628
HTP0409A	T21	MS2	Female	21.2	ENSG00000159086.15	PAXBP1	9.4746
HTP0410A	T21	MS2	Male	24	ENSG00000159086.15	PAXBP1	11.5916
HTP0411A	T21	MS3	Female	18.7	ENSG00000159086.15	PAXBP1	8.23476
HTP0412A	T21	MS3	Male	20.7	ENSG00000159086.15	PAXBP1	11.3437
HTP0413A	T21	MS2	Female	22.5	ENSG00000159086.15	PAXBP1	10.1067
HTP0414A	T21	MS3	Female	21.8	ENSG00000159086.15	PAXBP1	11.4993
HTP0415A	T21	MS3	Female	8.3	ENSG00000159086.15	PAXBP1	6.55558
HTP0418A	T21	MS1	Male	3.8	ENSG00000159086.15	PAXBP1	15.6376
HTP0419A	T21	MS1	Male	20.8	ENSG00000159086.15	PAXBP1	14.2369
HTP0420A	T21	MS1	Male	6.4	ENSG00000159086.15	PAXBP1	14.0238
HTP0421A	T21	MS3	Male	13.7	ENSG00000159086.15	PAXBP1	10.3902
HTP0423A	T21	MS2	Male	23.9	ENSG00000159086.15	PAXBP1	9.72992
HTP0424A	T21	MS2	Female	4	ENSG00000159086.15	PAXBP1	10.5914
HTP0425A	T21	MS2	Male	19.1	ENSG00000159086.15	PAXBP1	8.82712
HTP0426A	T21	MS3	Male	17.5	ENSG00000159086.15	PAXBP1	8.23823
HTP0428A	T21	MS2	Male	27.5	ENSG00000159086.15	PAXBP1	10.1202
HTP0430A	T21	MS2	Male	13.9	ENSG00000159086.15	PAXBP1	7.98268
HTP0431A2	T21	MS2	Female	20.9	ENSG00000159086.15	PAXBP1	7.99963
HTP0434A	T21	MS3	Female	25.9	ENSG00000159086.15	PAXBP1	5.67894
HTP0435A2	T21	MS1	Male	36.2	ENSG00000159086.15	PAXBP1	10.1385
HTP0436A	T21	MS3	Female	32.8	ENSG00000159086.15	PAXBP1	9.4312
HTP0437A	T21	MS2	Male	24.9	ENSG00000159086.15	PAXBP1	7.81352
HTP0438A	T21	MS1	Female	19.9	ENSG00000159086.15	PAXBP1	12.8272
HTP0439A2	T21	MS3	Male	40.8	ENSG00000159086.15	PAXBP1	12.1558
HTP0440A	T21	MS2	Male	20.9	ENSG00000159086.15	PAXBP1	12.8864
HTP0442A2	T21	MS1	Female	9.5	ENSG00000159086.15	PAXBP1	10.7185
HTP0443A2	T21	MS3	Male	17.9	ENSG00000159086.15	PAXBP1	5.50837
HTP0445A	T21	MS2	Female	38.8	ENSG00000159086.15	PAXBP1	6.35621
HTP0446A	T21	MS1	Female	31.7	ENSG00000159086.15	PAXBP1	12.3886
HTP0448A	T21	MS2	Male	21.5	ENSG00000159086.15	PAXBP1	11.2695
HTP0449A	T21	MS2	Male	20.8	ENSG00000159086.15	PAXBP1	7.59935
HTP0450A	T21	MS1	Male	15.4	ENSG00000159086.15	PAXBP1	20.7541
HTP0451A	T21	MS1	Male	32.5	ENSG00000159086.15	PAXBP1	16.3714
HTP0452A	T21	MS2	Female	16.6	ENSG00000159086.15	PAXBP1	8.44389
HTP0454A	T21	MS3	Male	21.7	ENSG00000159086.15	PAXBP1	11.8445
HTP0456A	T21	MS2	Male	7.3	ENSG00000159086.15	PAXBP1	9.04703
HTP0458A	T21	MS3	Male	20	ENSG00000159086.15	PAXBP1	7.65202
HTP0459A	T21	MS1	Male	13.7	ENSG00000159086.15	PAXBP1	14.2647
HTP0460A	T21	MS1	Male	20.3	ENSG00000159086.15	PAXBP1	12.9989
HTP0461A	T21	MS1	Female	12.5	ENSG00000159086.15	PAXBP1	15.1286
HTP0462A	T21	MS1	Male	38.6	ENSG00000159086.15	PAXBP1	19.3848
HTP0463A	T21	MS1	Female	28.3	ENSG00000159086.15	PAXBP1	14.1917
HTP0464A	T21	MS3	Male	22.7	ENSG00000159086.15	PAXBP1	9.77582
HTP0465A	T21	MS3	Female	6.8	ENSG00000159086.15	PAXBP1	10.4453
HTP0467A	T21	MS2	Female	32.5	ENSG00000159086.15	PAXBP1	6.33091
HTP0468A2	T21	MS2	Male	29.7	ENSG00000159086.15	PAXBP1	9.12726
HTP0469A	T21	MS2	Female	16.7	ENSG00000159086.15	PAXBP1	10.2419
HTP0471A	T21	MS1	Female	9	ENSG00000159086.15	PAXBP1	16.3573
HTP0473A	T21	MS1	Male	17.1	ENSG00000159086.15	PAXBP1	16.3138
HTP0475A	T21	MS1	Female	22	ENSG00000159086.15	PAXBP1	18.1966
HTP0476A	T21	MS2	Female	11.1	ENSG00000159086.15	PAXBP1	6.92778
HTP0477A	T21	MS1	Male	3.4	ENSG00000159086.15	PAXBP1	21.8311
HTP0478A	T21	MS1	Female	40.3	ENSG00000159086.15	PAXBP1	14.8027
HTP0479A	T21	MS1	Male	3.7	ENSG00000159086.15	PAXBP1	14.1184
HTP0480A	T21	MS1	Female	21.9	ENSG00000159086.15	PAXBP1	14.7876
HTP0482A	T21	MS2	Male	19.3	ENSG00000159086.15	PAXBP1	12.1173
HTP0484A	T21	MS3	Male	5.6	ENSG00000159086.15	PAXBP1	6.47998
HTP0485A	T21	MS2	Female	5.7	ENSG00000159086.15	PAXBP1	11.5206
HTP0487A	T21	MS2	Male	4.6	ENSG00000159086.15	PAXBP1	10.5524
HTP0488A	T21	MS1	Male	5.4	ENSG00000159086.15	PAXBP1	16.1496
HTP0491A	T21	MS1	Male	6.5	ENSG00000159086.15	PAXBP1	16.9507
HTP0494A	T21	MS2	Female	7.1	ENSG00000159086.15	PAXBP1	16.4673
HTP0501A	T21	MS3	Male	4	ENSG00000159086.15	PAXBP1	11.6499
HTP0507A	T21	MS3	Male	8.2	ENSG00000159086.15	PAXBP1	10.938
HTP0510A	T21	MS1	Female	23	ENSG00000159086.15	PAXBP1	19.6156
HTP0512A	T21	MS3	Male	30	ENSG00000159086.15	PAXBP1	17.9905
HTP0515A	T21	MS3	Male	13.1	ENSG00000159086.15	PAXBP1	15.3887
HTP0516A	T21	MS1	Male	39.1	ENSG00000159086.15	PAXBP1	16.6375
HTP0517A	T21	MS2	Male	2.7	ENSG00000159086.15	PAXBP1	13.9497
HTP0519A	T21	MS1	Male	2	ENSG00000159086.15	PAXBP1	14.3358
HTP0525A	T21	MS1	Female	34.2	ENSG00000159086.15	PAXBP1	13.3708
HTP0530A	T21	MS3	Female	39.6	ENSG00000159086.15	PAXBP1	6.77112
HTP0531A	T21	MS3	Female	3.5	ENSG00000159086.15	PAXBP1	10.1843
HTP0534A	T21	MS1	Male	36.9	ENSG00000159086.15	PAXBP1	16.5558
HTP0535A	T21	MS3	Male	23.6	ENSG00000159086.15	PAXBP1	11.1155
HTP0537A	T21	MS2	Female	51.9	ENSG00000159086.15	PAXBP1	5.11959
HTP0538A	T21	MS3	Male	28.4	ENSG00000159086.15	PAXBP1	5.45218
HTP0539A	T21	MS2	Female	42.8	ENSG00000159086.15	PAXBP1	6.26305
HTP0540A	T21	MS1	Female	14.5	ENSG00000159086.15	PAXBP1	12.1146
HTP0541A	T21	MS2	Male	29.7	ENSG00000159086.15	PAXBP1	7.52612
HTP0542A	T21	MS2	Male	27.8	ENSG00000159086.15	PAXBP1	4.52939
HTP0543A	T21	MS2	Male	36.9	ENSG00000159086.15	PAXBP1	8.60203
HTP0544A	T21	MS2	Male	38.1	ENSG00000159086.15	PAXBP1	7.24465
HTP0545A	T21	MS1	Male	18.1	ENSG00000159086.15	PAXBP1	8.14101
HTP0546A	T21	MS2	Female	51.4	ENSG00000159086.15	PAXBP1	6.18402
HTP0547A	T21	MS2	Female	26	ENSG00000159086.15	PAXBP1	8.83026
HTP0548A	T21	MS3	Female	46.2	ENSG00000159086.15	PAXBP1	6.53376
HTP0549A	T21	MS3	Female	20.6	ENSG00000159086.15	PAXBP1	6.80556
HTP0550A	T21	MS1	Female	15.2	ENSG00000159086.15	PAXBP1	11.107
HTP0552A	T21	MS2	Male	17	ENSG00000159086.15	PAXBP1	5.66383
HTP0553A	T21	MS2	Female	18.2	ENSG00000159086.15	PAXBP1	8.39632
HTP0554A	T21	MS2	Male	23.1	ENSG00000159086.15	PAXBP1	7.74123
HTP0556A	T21	MS2	Male	28.3	ENSG00000159086.15	PAXBP1	5.04762
HTP0560A	T21	MS2	Male	50.1	ENSG00000159086.15	PAXBP1	5.38527
HTP0561A	T21	MS3	Male	13.7	ENSG00000159086.15	PAXBP1	5.13215
HTP0563A	T21	MS2	Female	8.7	ENSG00000159086.15	PAXBP1	7.01643
HTP0564A	T21	MS1	Male	14.2	ENSG00000159086.15	PAXBP1	9.80802
HTP0565A	T21	MS2	Male	22.5	ENSG00000159086.15	PAXBP1	4.765
HTP0566A	T21	MS2	Male	13.7	ENSG00000159086.15	PAXBP1	8.75854
HTP0568A	T21	MS2	Male	28.3	ENSG00000159086.15	PAXBP1	7.18537
HTP0569A	T21	MS2	Male	22.9	ENSG00000159086.15	PAXBP1	9.91567
HTP0570A	T21	MS3	Male	38.8	ENSG00000159086.15	PAXBP1	4.34169
HTP0571A	T21	MS3	Male	13.1	ENSG00000159086.15	PAXBP1	6.90539
HTP0572A	T21	MS3	Male	24.4	ENSG00000159086.15	PAXBP1	6.24642
HTP0574A	T21	MS3	Male	42.4	ENSG00000159086.15	PAXBP1	4.93891
HTP0575A	T21	MS2	Female	17.2	ENSG00000159086.15	PAXBP1	6.90349
HTP0577A	T21	MS2	Female	28.4	ENSG00000159086.15	PAXBP1	5.55884
HTP0578A	T21	MS1	Male	25.7	ENSG00000159086.15	PAXBP1	6.50479
HTP0580A	T21	MS1	Female	31.8	ENSG00000159086.15	PAXBP1	16.4153
HTP0581A	T21	MS2	Male	30.6	ENSG00000159086.15	PAXBP1	4.49889
HTP0583A	T21	MS1	Female	6.2	ENSG00000159086.15	PAXBP1	12.8789
HTP0584A	T21	MS2	Male	29.3	ENSG00000159086.15	PAXBP1	6.36133
HTP0585A	T21	MS3	Female	16.5	ENSG00000159086.15	PAXBP1	4.78387
HTP0586A	T21	MS3	Male	31.9	ENSG00000159086.15	PAXBP1	6.09294
HTP0587A	T21	MS2	Male	4.3	ENSG00000159086.15	PAXBP1	7.87595
HTP0588A	T21	MS1	Female	19.2	ENSG00000159086.15	PAXBP1	14.0589
HTP0589A	T21	MS3	Female	19	ENSG00000159086.15	PAXBP1	5.29648
HTP0590A	T21	MS3	Male	16.8	ENSG00000159086.15	PAXBP1	7.39967
HTP0591A	T21	MS2	Male	31.9	ENSG00000159086.15	PAXBP1	7.62861
HTP0592A	T21	MS2	Female	14.5	ENSG00000159086.15	PAXBP1	6.72212
HTP0593A	T21	MS2	Male	11.7	ENSG00000159086.15	PAXBP1	7.60192
HTP0594A	T21	MS1	Male	30.1	ENSG00000159086.15	PAXBP1	8.3962
HTP0596A	T21	MS2	Female	28.3	ENSG00000159086.15	PAXBP1	7.36781
HTP0597A	T21	MS2	Female	12.5	ENSG00000159086.15	PAXBP1	10.3832
HTP0598A	T21	MS3	Female	18	ENSG00000159086.15	PAXBP1	6.96362
HTP0599A	T21	MS3	Female	36.6	ENSG00000159086.15	PAXBP1	5.7831
HTP0600A	T21	MS3	Male	10.8	ENSG00000159086.15	PAXBP1	5.83729
HTP0602A	T21	MS3	Female	13.5	ENSG00000159086.15	PAXBP1	6.88911
HTP0603A	T21	MS1	Female	12.7	ENSG00000159086.15	PAXBP1	11.6103
HTP0604A	T21	MS3	Female	26.6	ENSG00000159086.15	PAXBP1	5.10906
HTP0605A	T21	MS3	Male	17.5	ENSG00000159086.15	PAXBP1	5.04234
HTP0607A	T21	MS2	Male	23.9	ENSG00000159086.15	PAXBP1	4.28577
HTP0608A	T21	MS1	Female	32.5	ENSG00000159086.15	PAXBP1	7.76849
HTP0609A	T21	MS1	Female	4	ENSG00000159086.15	PAXBP1	21.8681
HTP0610A	T21	MS3	Female	17	ENSG00000159086.15	PAXBP1	4.23833
HTP0611A	T21	MS1	Female	23.9	ENSG00000159086.15	PAXBP1	12.1886
HTP0612A	T21	MS1	Male	11.4	ENSG00000159086.15	PAXBP1	19.4423
HTP0613A	T21	MS3	Female	10.3	ENSG00000159086.15	PAXBP1	9.53659
HTP0616A	T21	MS3	Male	19	ENSG00000159086.15	PAXBP1	8.19826
HTP0617A	T21	MS3	Male	30.5	ENSG00000159086.15	PAXBP1	4.82775
HTP0618A	T21	MS3	Female	37	ENSG00000159086.15	PAXBP1	5.45046
HTP0619A	T21	MS3	Female	37	ENSG00000159086.15	PAXBP1	7.89247
HTP0620A	T21	MS3	Female	19.6	ENSG00000159086.15	PAXBP1	8.54071
HTP0621A	T21	MS2	Female	21.4	ENSG00000159086.15	PAXBP1	8.19978
HTP0622A	T21	MS2	Female	26	ENSG00000159086.15	PAXBP1	8.85984
HTP0623A	T21	MS2	Female	28.1	ENSG00000159086.15	PAXBP1	9.18716
HTP0624A	T21	MS2	Female	28.1	ENSG00000159086.15	PAXBP1	8.27841
HTP0625A	T21	MS1	Male	40.1	ENSG00000159086.15	PAXBP1	9.15867
HTP0626A	T21	MS2	Male	14.2	ENSG00000159086.15	PAXBP1	7.09241
HTP0627A	T21	MS3	Female	21.1	ENSG00000159086.15	PAXBP1	4.86003
HTP0629A	T21	MS1	Female	7	ENSG00000159086.15	PAXBP1	10.717
HTP0630A	T21	MS2	Male	39.9	ENSG00000159086.15	PAXBP1	9.21498
HTP0631A	T21	MS1	Female	33	ENSG00000159086.15	PAXBP1	8.40612
HTP0632A	T21	MS2	Female	26.4	ENSG00000159086.15	PAXBP1	8.00623
HTP0633A	T21	MS1	Male	33.1	ENSG00000159086.15	PAXBP1	9.72353
HTP0634A	T21	MS2	Male	20.4	ENSG00000159086.15	PAXBP1	6.4886
HTP0637A	T21	MS3	Female	20.1	ENSG00000159086.15	PAXBP1	6.22946
HTP0638A	T21	MS3	Female	32.7	ENSG00000159086.15	PAXBP1	4.03959
HTP0639A	T21	MS1	Male	27.3	ENSG00000159086.15	PAXBP1	9.79367
HTP0641A	T21	MS1	Male	46.6	ENSG00000159086.15	PAXBP1	13.9615
HTP0642A	T21	MS3	Female	25.2	ENSG00000159086.15	PAXBP1	5.34199
HTP0643A	T21	MS3	Male	29.7	ENSG00000159086.15	PAXBP1	6.12056
HTP0644A	T21	MS3	Male	28.7	ENSG00000159086.15	PAXBP1	6.5832
HTP0645A	T21	MS1	Male	28.4	ENSG00000159086.15	PAXBP1	9.70354
HTP0646A	T21	MS3	Male	17.1	ENSG00000159086.15	PAXBP1	5.09212
HTP0647A	T21	MS1	Male	7	ENSG00000159086.15	PAXBP1	8.69344
HTP0650A	T21	MS1	Female	45.7	ENSG00000159086.15	PAXBP1	18.5801
HTP0651A	T21	MS3	Male	31.2	ENSG00000159086.15	PAXBP1	8.41641
HTP0652A	T21	MS1	Female	35.1	ENSG00000159086.15	PAXBP1	9.92516
HTP0654A	T21	MS1	Female	26.9	ENSG00000159086.15	PAXBP1	11.1885
HTP0657A	T21	MS3	Male	16.9	ENSG00000159086.15	PAXBP1	7.8369
HTP0658A	T21	MS1	Male	15.3	ENSG00000159086.15	PAXBP1	11.802
HTP0659A	T21	MS1	Female	36.5	ENSG00000159086.15	PAXBP1	11.3519
HTP0660A	T21	MS1	Male	13	ENSG00000159086.15	PAXBP1	9.61387
HTP0661A	T21	MS1	Male	28.4	ENSG00000159086.15	PAXBP1	14.3776
HTP0662A	T21	MS1	Female	26.1	ENSG00000159086.15	PAXBP1	13.4476
HTP0663A	T21	MS3	Female	20.5	ENSG00000159086.15	PAXBP1	5.15064
HTP0664A	T21	MS2	Female	29.4	ENSG00000159086.15	PAXBP1	6.72363
HTP0665A	T21	MS1	Female	23.4	ENSG00000159086.15	PAXBP1	13.6266
HTP0666A	T21	MS3	Male	17.4	ENSG00000159086.15	PAXBP1	4.66004
HTP0667A	T21	MS2	Male	24.1	ENSG00000159086.15	PAXBP1	5.91773
HTP0668A	T21	MS1	Female	29.7	ENSG00000159086.15	PAXBP1	11.6623
HTP0672A	T21	MS1	Male	17.2	ENSG00000159086.15	PAXBP1	12.0448
HTP0676A	T21	MS1	Female	19.3	ENSG00000159086.15	PAXBP1	20.0891
HTP0706A	T21	MS3	Female	22.8	ENSG00000159086.15	PAXBP1	7.62807
HTP0708A	T21	MS1	Male	17	ENSG00000159086.15	PAXBP1	16.414
HTP0204A	T21	MS2	Male	13.1	ENSG00000159086.15	PAXBP1	6.20258
HTP0310A	T21	MS2	Male	10.8	ENSG00000159086.15	PAXBP1	3.75146
HTP0326A	T21	MS2	Female	30.2	ENSG00000159086.15	PAXBP1	9.44837
HTP0328A	T21	MS2	Female	41.2	ENSG00000159086.15	PAXBP1	5.41351
HTP0332A	T21	MS2	Male	24.4	ENSG00000159086.15	PAXBP1	10.4262
HTP0348A	T21	MS2	Female	17.2	ENSG00000159086.15	PAXBP1	16.2854
HTP0351A	T21	MS2	Male	27	ENSG00000159086.15	PAXBP1	8.41614
HTP0084A2	T21	MS2	Male	35	ENSG00000159086.15	PAXBP1	12.9058
HTP0005A3	T21	MS1	Male	36.5	ENSG00000185658.13	BRWD1	5.90527
HTP0012A2	T21	MS1	Female	44	ENSG00000185658.13	BRWD1	6.4288
HTP0015A4	T21	MS2	Male	31.2	ENSG00000185658.13	BRWD1	5.47103
HTP0017A4	T21	MS3	Female	23.6	ENSG00000185658.13	BRWD1	6.34602
HTP0023A2	T21	MS2	Female	36.2	ENSG00000185658.13	BRWD1	4.80295
HTP0025A3	T21	MS2	Female	25.7	ENSG00000185658.13	BRWD1	4.92922
HTP0036A2	T21	MS1	Female	32.1	ENSG00000185658.13	BRWD1	6.37063
HTP0050A3	T21	MS3	Female	22.8	ENSG00000185658.13	BRWD1	3.58183
HTP0052A2	T21	MS1	Female	29.9	ENSG00000185658.13	BRWD1	7.74434
HTP0053A2	T21	MS1	Female	26.3	ENSG00000185658.13	BRWD1	8.9882
HTP0054A2	T21	MS3	Male	21.7	ENSG00000185658.13	BRWD1	5.19841
HTP0066A2	T21	MS1	Male	14.7	ENSG00000185658.13	BRWD1	7.51465
HTP0070A3	T21	MS3	Male	24.9	ENSG00000185658.13	BRWD1	3.99548
HTP0073A2	T21	MS3	Male	54.7	ENSG00000185658.13	BRWD1	3.77531
HTP0080A2	T21	MS1	Female	34.8	ENSG00000185658.13	BRWD1	6.52802
HTP0101A2	T21	MS3	Female	31.3	ENSG00000185658.13	BRWD1	4.03168
HTP0103A2	T21	MS1	Female	1.6	ENSG00000185658.13	BRWD1	7.8152
HTP0107A3	T21	MS2	Female	33.7	ENSG00000185658.13	BRWD1	2.35569
HTP0109A3	T21	MS1	Female	49	ENSG00000185658.13	BRWD1	6.25128
HTP0112A3	T21	MS3	Female	36	ENSG00000185658.13	BRWD1	5.62145
HTP0116A2	T21	MS1	Male	10.9	ENSG00000185658.13	BRWD1	7.52234
HTP0119A	T21	MS1	Female	50.9	ENSG00000185658.13	BRWD1	6.70186
HTP0151A	T21	MS3	Male	27.4	ENSG00000185658.13	BRWD1	6.70716
HTP0198A3	T21	MS2	Male	36.3	ENSG00000185658.13	BRWD1	3.7365
HTP0207A4	T21	MS1	Female	25.2	ENSG00000185658.13	BRWD1	6.91464
HTP0211A3	T21	MS2	Male	29.7	ENSG00000185658.13	BRWD1	3.0926
HTP0213A3	T21	MS2	Male	46.3	ENSG00000185658.13	BRWD1	2.57961
HTP0219A2	T21	MS2	Female	19.5	ENSG00000185658.13	BRWD1	3.41337
HTP0226A3	T21	MS1	Male	52.4	ENSG00000185658.13	BRWD1	6.58045
HTP0230A2	T21	MS3	Female	39.6	ENSG00000185658.13	BRWD1	3.25441
HTP0236A2	T21	MS1	Male	11.3	ENSG00000185658.13	BRWD1	6.16403
HTP0238A3	T21	MS2	Male	41.5	ENSG00000185658.13	BRWD1	3.01149
HTP0241A2	T21	MS3	Female	17.9	ENSG00000185658.13	BRWD1	4.49488
HTP0243A3	T21	MS3	Female	15.1	ENSG00000185658.13	BRWD1	3.94084
HTP0247A2	T21	MS3	Male	22.5	ENSG00000185658.13	BRWD1	3.79423
HTP0249A2	T21	MS2	Female	34	ENSG00000185658.13	BRWD1	3.37131
HTP0251A2	T21	MS3	Female	34.3	ENSG00000185658.13	BRWD1	6.0278
HTP0254A2	T21	MS2	Male	33.8	ENSG00000185658.13	BRWD1	2.31415
HTP0259A2	T21	MS3	Female	32.6	ENSG00000185658.13	BRWD1	7.53206
HTP0261A2	T21	MS1	Male	22.9	ENSG00000185658.13	BRWD1	5.58533
HTP0262A2	T21	MS3	Female	14.3	ENSG00000185658.13	BRWD1	4.40324
HTP0263A2	T21	MS2	Female	12.4	ENSG00000185658.13	BRWD1	3.14316
HTP0277A3	T21	MS1	Female	37.2	ENSG00000185658.13	BRWD1	4.33933
HTP0293A	T21	MS3	Male	6.2	ENSG00000185658.13	BRWD1	5.04888
HTP0295A	T21	MS3	Male	51.2	ENSG00000185658.13	BRWD1	4.98751
HTP0296A	T21	MS3	Male	55.1	ENSG00000185658.13	BRWD1	5.51168
HTP0298A	T21	MS1	Female	25.8	ENSG00000185658.13	BRWD1	6.41098
HTP0300A	T21	MS1	Female	30.8	ENSG00000185658.13	BRWD1	6.94399
HTP0301A3	T21	MS2	Female	24	ENSG00000185658.13	BRWD1	4.42186
HTP0306A	T21	MS3	Male	23.2	ENSG00000185658.13	BRWD1	4.39447
HTP0312A2	T21	MS1	Female	35.7	ENSG00000185658.13	BRWD1	7.89426
HTP0318A3	T21	MS1	Male	30.5	ENSG00000185658.13	BRWD1	9.96132
HTP0320A2	T21	MS3	Female	33.7	ENSG00000185658.13	BRWD1	4.44877
HTP0321A	T21	MS3	Female	14	ENSG00000185658.13	BRWD1	4.81906
HTP0323A	T21	MS3	Male	3.8	ENSG00000185658.13	BRWD1	4.43935
HTP0324A2	T21	MS1	Male	22	ENSG00000185658.13	BRWD1	5.71652
HTP0325A	T21	MS3	Male	13.4	ENSG00000185658.13	BRWD1	5.74786
HTP0327A	T21	MS1	Male	6.5	ENSG00000185658.13	BRWD1	8.1326
HTP0329A2	T21	MS3	Female	19.5	ENSG00000185658.13	BRWD1	3.45406
HTP0330A	T21	MS1	Male	6.1	ENSG00000185658.13	BRWD1	7.76465
HTP0331A	T21	MS3	Male	23.1	ENSG00000185658.13	BRWD1	6.88831
HTP0333A2	T21	MS3	Female	30.3	ENSG00000185658.13	BRWD1	5.66734
HTP0334A2	T21	MS1	Male	44.1	ENSG00000185658.13	BRWD1	7.10393
HTP0335A2	T21	MS2	Female	57.6	ENSG00000185658.13	BRWD1	5.25275
HTP0336A	T21	MS1	Female	8.7	ENSG00000185658.13	BRWD1	8.56167
HTP0337A	T21	MS3	Male	22.2	ENSG00000185658.13	BRWD1	4.62374
HTP0339A	T21	MS1	Male	16.1	ENSG00000185658.13	BRWD1	9.32685
HTP0340A	T21	MS3	Female	18.6	ENSG00000185658.13	BRWD1	5.45239
HTP0341A	T21	MS1	Male	2.6	ENSG00000185658.13	BRWD1	7.54226
HTP0342A	T21	MS1	Female	13.6	ENSG00000185658.13	BRWD1	6.75018
HTP0345A	T21	MS3	Female	52.7	ENSG00000185658.13	BRWD1	3.72165
HTP0354A	T21	MS1	Male	6	ENSG00000185658.13	BRWD1	7.38565
HTP0357A	T21	MS1	Male	3.8	ENSG00000185658.13	BRWD1	10.8455
HTP0364A	T21	MS3	Male	13.7	ENSG00000185658.13	BRWD1	4.36913
HTP0367A	T21	MS1	Male	13.6	ENSG00000185658.13	BRWD1	6.12891
HTP0368A	T21	MS1	Male	15.2	ENSG00000185658.13	BRWD1	7.5358
HTP0370A	T21	MS1	Male	20.2	ENSG00000185658.13	BRWD1	8.16894
HTP0373A	T21	MS1	Male	56.7	ENSG00000185658.13	BRWD1	5.87519
HTP0374A	T21	MS2	Male	25.5	ENSG00000185658.13	BRWD1	2.98741
HTP0375A	T21	MS1	Female	10.9	ENSG00000185658.13	BRWD1	6.89192
HTP0378A	T21	MS3	Female	31.4	ENSG00000185658.13	BRWD1	2.56661
HTP0379A	T21	MS1	Female	35.4	ENSG00000185658.13	BRWD1	5.51708
HTP0380A	T21	MS2	Male	25.8	ENSG00000185658.13	BRWD1	2.58091
HTP0381A	T21	MS2	Male	25.4	ENSG00000185658.13	BRWD1	5.87857
HTP0382A	T21	MS3	Male	39.5	ENSG00000185658.13	BRWD1	2.37629
HTP0384A	T21	MS3	Female	27.8	ENSG00000185658.13	BRWD1	3.00487
HTP0385A	T21	MS3	Male	25.6	ENSG00000185658.13	BRWD1	3.02767
HTP0386A	T21	MS2	Male	6.8	ENSG00000185658.13	BRWD1	4.4244
HTP0387A	T21	MS1	Female	33.3	ENSG00000185658.13	BRWD1	5.82334
HTP0388A	T21	MS1	Female	37.5	ENSG00000185658.13	BRWD1	5.89627
HTP0389A	T21	MS1	Female	20.1	ENSG00000185658.13	BRWD1	7.71913
HTP0390A	T21	MS3	Female	15.5	ENSG00000185658.13	BRWD1	3.23986
HTP0391A	T21	MS1	Male	26.8	ENSG00000185658.13	BRWD1	6.4518
HTP0392A	T21	MS3	Male	32.4	ENSG00000185658.13	BRWD1	3.56782
HTP0393A	T21	MS2	Female	39.8	ENSG00000185658.13	BRWD1	3.52569
HTP0394A	T21	MS2	Female	23.6	ENSG00000185658.13	BRWD1	4.99948
HTP0395A	T21	MS2	Male	35.2	ENSG00000185658.13	BRWD1	3.87077
HTP0396A	T21	MS3	Male	15.9	ENSG00000185658.13	BRWD1	2.1673
HTP0397A	T21	MS1	Male	38.7	ENSG00000185658.13	BRWD1	7.19328
HTP0398A	T21	MS2	Female	17.5	ENSG00000185658.13	BRWD1	3.38596
HTP0399A2	T21	MS3	Male	33.1	ENSG00000185658.13	BRWD1	3.39571
HTP0400A	T21	MS1	Male	14.9	ENSG00000185658.13	BRWD1	5.31101
HTP0401A	T21	MS3	Female	34.6	ENSG00000185658.13	BRWD1	4.26734
HTP0402A	T21	MS1	Male	35.9	ENSG00000185658.13	BRWD1	4.93658
HTP0403A	T21	MS3	Male	13.4	ENSG00000185658.13	BRWD1	3.47557
HTP0404A	T21	MS3	Female	12.5	ENSG00000185658.13	BRWD1	1.9941
HTP0405A	T21	MS3	Male	26.1	ENSG00000185658.13	BRWD1	6.27045
HTP0406A	T21	MS2	Female	9.2	ENSG00000185658.13	BRWD1	6.16802
HTP0407A	T21	MS3	Male	43.5	ENSG00000185658.13	BRWD1	4.19807
HTP0408A	T21	MS1	Male	40.6	ENSG00000185658.13	BRWD1	6.14019
HTP0409A	T21	MS2	Female	21.2	ENSG00000185658.13	BRWD1	4.53691
HTP0410A	T21	MS2	Male	24	ENSG00000185658.13	BRWD1	5.50043
HTP0411A	T21	MS3	Female	18.7	ENSG00000185658.13	BRWD1	3.48136
HTP0412A	T21	MS3	Male	20.7	ENSG00000185658.13	BRWD1	5.73054
HTP0413A	T21	MS2	Female	22.5	ENSG00000185658.13	BRWD1	3.97793
HTP0414A	T21	MS3	Female	21.8	ENSG00000185658.13	BRWD1	5.15088
HTP0415A	T21	MS3	Female	8.3	ENSG00000185658.13	BRWD1	3.10566
HTP0418A	T21	MS1	Male	3.8	ENSG00000185658.13	BRWD1	6.39868
HTP0419A	T21	MS1	Male	20.8	ENSG00000185658.13	BRWD1	6.09733
HTP0420A	T21	MS1	Male	6.4	ENSG00000185658.13	BRWD1	5.79473
HTP0421A	T21	MS3	Male	13.7	ENSG00000185658.13	BRWD1	4.34289
HTP0423A	T21	MS2	Male	23.9	ENSG00000185658.13	BRWD1	4.06378
HTP0424A	T21	MS2	Female	4	ENSG00000185658.13	BRWD1	3.32561
HTP0425A	T21	MS2	Male	19.1	ENSG00000185658.13	BRWD1	4.18642
HTP0426A	T21	MS3	Male	17.5	ENSG00000185658.13	BRWD1	3.74596
HTP0428A	T21	MS2	Male	27.5	ENSG00000185658.13	BRWD1	3.54616
HTP0430A	T21	MS2	Male	13.9	ENSG00000185658.13	BRWD1	3.52721
HTP0431A2	T21	MS2	Female	20.9	ENSG00000185658.13	BRWD1	2.98321
HTP0434A	T21	MS3	Female	25.9	ENSG00000185658.13	BRWD1	2.76612
HTP0435A2	T21	MS1	Male	36.2	ENSG00000185658.13	BRWD1	5.00186
HTP0436A	T21	MS3	Female	32.8	ENSG00000185658.13	BRWD1	4.50797
HTP0437A	T21	MS2	Male	24.9	ENSG00000185658.13	BRWD1	3.14243
HTP0438A	T21	MS1	Female	19.9	ENSG00000185658.13	BRWD1	5.68138
HTP0439A2	T21	MS3	Male	40.8	ENSG00000185658.13	BRWD1	5.05989
HTP0440A	T21	MS2	Male	20.9	ENSG00000185658.13	BRWD1	4.94927
HTP0442A2	T21	MS1	Female	9.5	ENSG00000185658.13	BRWD1	3.6736
HTP0443A2	T21	MS3	Male	17.9	ENSG00000185658.13	BRWD1	2.58782
HTP0445A	T21	MS2	Female	38.8	ENSG00000185658.13	BRWD1	2.95752
HTP0446A	T21	MS1	Female	31.7	ENSG00000185658.13	BRWD1	5.76711
HTP0448A	T21	MS2	Male	21.5	ENSG00000185658.13	BRWD1	3.73698
HTP0449A	T21	MS2	Male	20.8	ENSG00000185658.13	BRWD1	2.90101
HTP0450A	T21	MS1	Male	15.4	ENSG00000185658.13	BRWD1	8.95566
HTP0451A	T21	MS1	Male	32.5	ENSG00000185658.13	BRWD1	6.6426
HTP0452A	T21	MS2	Female	16.6	ENSG00000185658.13	BRWD1	3.27045
HTP0454A	T21	MS3	Male	21.7	ENSG00000185658.13	BRWD1	4.65219
HTP0456A	T21	MS2	Male	7.3	ENSG00000185658.13	BRWD1	3.85201
HTP0458A	T21	MS3	Male	20	ENSG00000185658.13	BRWD1	4.12711
HTP0459A	T21	MS1	Male	13.7	ENSG00000185658.13	BRWD1	6.90149
HTP0460A	T21	MS1	Male	20.3	ENSG00000185658.13	BRWD1	5.93864
HTP0461A	T21	MS1	Female	12.5	ENSG00000185658.13	BRWD1	5.79858
HTP0462A	T21	MS1	Male	38.6	ENSG00000185658.13	BRWD1	8.4346
HTP0463A	T21	MS1	Female	28.3	ENSG00000185658.13	BRWD1	5.57072
HTP0464A	T21	MS3	Male	22.7	ENSG00000185658.13	BRWD1	3.50855
HTP0465A	T21	MS3	Female	6.8	ENSG00000185658.13	BRWD1	3.52182
HTP0467A	T21	MS2	Female	32.5	ENSG00000185658.13	BRWD1	2.80179
HTP0468A2	T21	MS2	Male	29.7	ENSG00000185658.13	BRWD1	3.20632
HTP0469A	T21	MS2	Female	16.7	ENSG00000185658.13	BRWD1	3.89106
HTP0471A	T21	MS1	Female	9	ENSG00000185658.13	BRWD1	6.95385
HTP0473A	T21	MS1	Male	17.1	ENSG00000185658.13	BRWD1	5.40747
HTP0475A	T21	MS1	Female	22	ENSG00000185658.13	BRWD1	6.74206
HTP0476A	T21	MS2	Female	11.1	ENSG00000185658.13	BRWD1	2.56404
HTP0477A	T21	MS1	Male	3.4	ENSG00000185658.13	BRWD1	8.23346
HTP0478A	T21	MS1	Female	40.3	ENSG00000185658.13	BRWD1	6.50383
HTP0479A	T21	MS1	Male	3.7	ENSG00000185658.13	BRWD1	6.29178
HTP0480A	T21	MS1	Female	21.9	ENSG00000185658.13	BRWD1	6.17326
HTP0482A	T21	MS2	Male	19.3	ENSG00000185658.13	BRWD1	4.8003
HTP0484A	T21	MS3	Male	5.6	ENSG00000185658.13	BRWD1	3.00559
HTP0485A	T21	MS2	Female	5.7	ENSG00000185658.13	BRWD1	4.82564
HTP0487A	T21	MS2	Male	4.6	ENSG00000185658.13	BRWD1	5.60029
HTP0488A	T21	MS1	Male	5.4	ENSG00000185658.13	BRWD1	7.32964
HTP0491A	T21	MS1	Male	6.5	ENSG00000185658.13	BRWD1	7.97658
HTP0494A	T21	MS2	Female	7.1	ENSG00000185658.13	BRWD1	7.57079
HTP0501A	T21	MS3	Male	4	ENSG00000185658.13	BRWD1	4.8069
HTP0507A	T21	MS3	Male	8.2	ENSG00000185658.13	BRWD1	5.15347
HTP0510A	T21	MS1	Female	23	ENSG00000185658.13	BRWD1	8.17824
HTP0512A	T21	MS3	Male	30	ENSG00000185658.13	BRWD1	7.66051
HTP0515A	T21	MS3	Male	13.1	ENSG00000185658.13	BRWD1	6.74905
HTP0516A	T21	MS1	Male	39.1	ENSG00000185658.13	BRWD1	6.98201
HTP0517A	T21	MS2	Male	2.7	ENSG00000185658.13	BRWD1	5.23904
HTP0519A	T21	MS1	Male	2	ENSG00000185658.13	BRWD1	6.22212
HTP0525A	T21	MS1	Female	34.2	ENSG00000185658.13	BRWD1	6.49446
HTP0530A	T21	MS3	Female	39.6	ENSG00000185658.13	BRWD1	3.19227
HTP0531A	T21	MS3	Female	3.5	ENSG00000185658.13	BRWD1	4.56081
HTP0534A	T21	MS1	Male	36.9	ENSG00000185658.13	BRWD1	6.76585
HTP0535A	T21	MS3	Male	23.6	ENSG00000185658.13	BRWD1	5.71952
HTP0537A	T21	MS2	Female	51.9	ENSG00000185658.13	BRWD1	2.51243
HTP0538A	T21	MS3	Male	28.4	ENSG00000185658.13	BRWD1	2.44619
HTP0539A	T21	MS2	Female	42.8	ENSG00000185658.13	BRWD1	2.8712
HTP0540A	T21	MS1	Female	14.5	ENSG00000185658.13	BRWD1	5.46118
HTP0541A	T21	MS2	Male	29.7	ENSG00000185658.13	BRWD1	2.89375
HTP0542A	T21	MS2	Male	27.8	ENSG00000185658.13	BRWD1	2.39906
HTP0543A	T21	MS2	Male	36.9	ENSG00000185658.13	BRWD1	3.67163
HTP0544A	T21	MS2	Male	38.1	ENSG00000185658.13	BRWD1	2.78825
HTP0545A	T21	MS1	Male	18.1	ENSG00000185658.13	BRWD1	3.47625
HTP0546A	T21	MS2	Female	51.4	ENSG00000185658.13	BRWD1	2.63319
HTP0547A	T21	MS2	Female	26	ENSG00000185658.13	BRWD1	3.70409
HTP0548A	T21	MS3	Female	46.2	ENSG00000185658.13	BRWD1	3.10079
HTP0549A	T21	MS3	Female	20.6	ENSG00000185658.13	BRWD1	3.24669
HTP0550A	T21	MS1	Female	15.2	ENSG00000185658.13	BRWD1	4.70574
HTP0552A	T21	MS2	Male	17	ENSG00000185658.13	BRWD1	2.25192
HTP0553A	T21	MS2	Female	18.2	ENSG00000185658.13	BRWD1	3.28338
HTP0554A	T21	MS2	Male	23.1	ENSG00000185658.13	BRWD1	2.62122
HTP0556A	T21	MS2	Male	28.3	ENSG00000185658.13	BRWD1	2.49109
HTP0560A	T21	MS2	Male	50.1	ENSG00000185658.13	BRWD1	2.64981
HTP0561A	T21	MS3	Male	13.7	ENSG00000185658.13	BRWD1	2.25166
HTP0563A	T21	MS2	Female	8.7	ENSG00000185658.13	BRWD1	2.33615
HTP0564A	T21	MS1	Male	14.2	ENSG00000185658.13	BRWD1	4.42046
HTP0565A	T21	MS2	Male	22.5	ENSG00000185658.13	BRWD1	2.08842
HTP0566A	T21	MS2	Male	13.7	ENSG00000185658.13	BRWD1	3.82956
HTP0568A	T21	MS2	Male	28.3	ENSG00000185658.13	BRWD1	2.88793
HTP0569A	T21	MS2	Male	22.9	ENSG00000185658.13	BRWD1	3.84695
HTP0570A	T21	MS3	Male	38.8	ENSG00000185658.13	BRWD1	2.23743
HTP0571A	T21	MS3	Male	13.1	ENSG00000185658.13	BRWD1	3.37114
HTP0572A	T21	MS3	Male	24.4	ENSG00000185658.13	BRWD1	2.67959
HTP0574A	T21	MS3	Male	42.4	ENSG00000185658.13	BRWD1	2.45727
HTP0575A	T21	MS2	Female	17.2	ENSG00000185658.13	BRWD1	2.50527
HTP0577A	T21	MS2	Female	28.4	ENSG00000185658.13	BRWD1	2.20184
HTP0578A	T21	MS1	Male	25.7	ENSG00000185658.13	BRWD1	3.30695
HTP0580A	T21	MS1	Female	31.8	ENSG00000185658.13	BRWD1	7.00096
HTP0581A	T21	MS2	Male	30.6	ENSG00000185658.13	BRWD1	1.81296
HTP0583A	T21	MS1	Female	6.2	ENSG00000185658.13	BRWD1	5.27723
HTP0584A	T21	MS2	Male	29.3	ENSG00000185658.13	BRWD1	3.08812
HTP0585A	T21	MS3	Female	16.5	ENSG00000185658.13	BRWD1	2.24104
HTP0586A	T21	MS3	Male	31.9	ENSG00000185658.13	BRWD1	3.28802
HTP0587A	T21	MS2	Male	4.3	ENSG00000185658.13	BRWD1	3.31779
HTP0588A	T21	MS1	Female	19.2	ENSG00000185658.13	BRWD1	5.9207
HTP0589A	T21	MS3	Female	19	ENSG00000185658.13	BRWD1	2.14144
HTP0590A	T21	MS3	Male	16.8	ENSG00000185658.13	BRWD1	3.27148
HTP0591A	T21	MS2	Male	31.9	ENSG00000185658.13	BRWD1	3.30926
HTP0592A	T21	MS2	Female	14.5	ENSG00000185658.13	BRWD1	2.94557
HTP0593A	T21	MS2	Male	11.7	ENSG00000185658.13	BRWD1	2.74373
HTP0594A	T21	MS1	Male	30.1	ENSG00000185658.13	BRWD1	3.28342
HTP0596A	T21	MS2	Female	28.3	ENSG00000185658.13	BRWD1	3.67646
HTP0597A	T21	MS2	Female	12.5	ENSG00000185658.13	BRWD1	4.17855
HTP0598A	T21	MS3	Female	18	ENSG00000185658.13	BRWD1	3.10425
HTP0599A	T21	MS3	Female	36.6	ENSG00000185658.13	BRWD1	2.37618
HTP0600A	T21	MS3	Male	10.8	ENSG00000185658.13	BRWD1	3.40352
HTP0602A	T21	MS3	Female	13.5	ENSG00000185658.13	BRWD1	3.60738
HTP0603A	T21	MS1	Female	12.7	ENSG00000185658.13	BRWD1	5.01168
HTP0604A	T21	MS3	Female	26.6	ENSG00000185658.13	BRWD1	2.04014
HTP0605A	T21	MS3	Male	17.5	ENSG00000185658.13	BRWD1	2.63597
HTP0607A	T21	MS2	Male	23.9	ENSG00000185658.13	BRWD1	2.00289
HTP0608A	T21	MS1	Female	32.5	ENSG00000185658.13	BRWD1	4.17144
HTP0609A	T21	MS1	Female	4	ENSG00000185658.13	BRWD1	9.00789
HTP0610A	T21	MS3	Female	17	ENSG00000185658.13	BRWD1	1.45553
HTP0611A	T21	MS1	Female	23.9	ENSG00000185658.13	BRWD1	5.20412
HTP0612A	T21	MS1	Male	11.4	ENSG00000185658.13	BRWD1	8.12415
HTP0613A	T21	MS3	Female	10.3	ENSG00000185658.13	BRWD1	4.1315
HTP0616A	T21	MS3	Male	19	ENSG00000185658.13	BRWD1	3.77555
HTP0617A	T21	MS3	Male	30.5	ENSG00000185658.13	BRWD1	2.18238
HTP0618A	T21	MS3	Female	37	ENSG00000185658.13	BRWD1	2.28149
HTP0619A	T21	MS3	Female	37	ENSG00000185658.13	BRWD1	3.41338
HTP0620A	T21	MS3	Female	19.6	ENSG00000185658.13	BRWD1	3.59774
HTP0621A	T21	MS2	Female	21.4	ENSG00000185658.13	BRWD1	3.56706
HTP0622A	T21	MS2	Female	26	ENSG00000185658.13	BRWD1	3.48026
HTP0623A	T21	MS2	Female	28.1	ENSG00000185658.13	BRWD1	3.78249
HTP0624A	T21	MS2	Female	28.1	ENSG00000185658.13	BRWD1	3.67426
HTP0625A	T21	MS1	Male	40.1	ENSG00000185658.13	BRWD1	3.90202
HTP0626A	T21	MS2	Male	14.2	ENSG00000185658.13	BRWD1	3.15854
HTP0627A	T21	MS3	Female	21.1	ENSG00000185658.13	BRWD1	2.26602
HTP0629A	T21	MS1	Female	7	ENSG00000185658.13	BRWD1	4.48676
HTP0630A	T21	MS2	Male	39.9	ENSG00000185658.13	BRWD1	3.36422
HTP0631A	T21	MS1	Female	33	ENSG00000185658.13	BRWD1	3.93878
HTP0632A	T21	MS2	Female	26.4	ENSG00000185658.13	BRWD1	3.36188
HTP0633A	T21	MS1	Male	33.1	ENSG00000185658.13	BRWD1	3.71896
HTP0634A	T21	MS2	Male	20.4	ENSG00000185658.13	BRWD1	2.92572
HTP0637A	T21	MS3	Female	20.1	ENSG00000185658.13	BRWD1	2.8919
HTP0638A	T21	MS3	Female	32.7	ENSG00000185658.13	BRWD1	2.38836
HTP0639A	T21	MS1	Male	27.3	ENSG00000185658.13	BRWD1	5.1005
HTP0641A	T21	MS1	Male	46.6	ENSG00000185658.13	BRWD1	5.31549
HTP0642A	T21	MS3	Female	25.2	ENSG00000185658.13	BRWD1	2.96785
HTP0643A	T21	MS3	Male	29.7	ENSG00000185658.13	BRWD1	3.0231
HTP0644A	T21	MS3	Male	28.7	ENSG00000185658.13	BRWD1	3.01954
HTP0645A	T21	MS1	Male	28.4	ENSG00000185658.13	BRWD1	5.00372
HTP0646A	T21	MS3	Male	17.1	ENSG00000185658.13	BRWD1	2.73155
HTP0647A	T21	MS1	Male	7	ENSG00000185658.13	BRWD1	3.87
HTP0650A	T21	MS1	Female	45.7	ENSG00000185658.13	BRWD1	7.0629
HTP0651A	T21	MS3	Male	31.2	ENSG00000185658.13	BRWD1	3.18276
HTP0652A	T21	MS1	Female	35.1	ENSG00000185658.13	BRWD1	4.19544
HTP0654A	T21	MS1	Female	26.9	ENSG00000185658.13	BRWD1	4.68478
HTP0657A	T21	MS3	Male	16.9	ENSG00000185658.13	BRWD1	4.36381
HTP0658A	T21	MS1	Male	15.3	ENSG00000185658.13	BRWD1	4.94019
HTP0659A	T21	MS1	Female	36.5	ENSG00000185658.13	BRWD1	5.2363
HTP0660A	T21	MS1	Male	13	ENSG00000185658.13	BRWD1	4.08376
HTP0661A	T21	MS1	Male	28.4	ENSG00000185658.13	BRWD1	5.31087
HTP0662A	T21	MS1	Female	26.1	ENSG00000185658.13	BRWD1	5.33677
HTP0663A	T21	MS3	Female	20.5	ENSG00000185658.13	BRWD1	2.13167
HTP0664A	T21	MS2	Female	29.4	ENSG00000185658.13	BRWD1	2.99215
HTP0665A	T21	MS1	Female	23.4	ENSG00000185658.13	BRWD1	5.35116
HTP0666A	T21	MS3	Male	17.4	ENSG00000185658.13	BRWD1	2.47284
HTP0667A	T21	MS2	Male	24.1	ENSG00000185658.13	BRWD1	2.98621
HTP0668A	T21	MS1	Female	29.7	ENSG00000185658.13	BRWD1	4.50657
HTP0672A	T21	MS1	Male	17.2	ENSG00000185658.13	BRWD1	4.68405
HTP0676A	T21	MS1	Female	19.3	ENSG00000185658.13	BRWD1	7.71176
HTP0706A	T21	MS3	Female	22.8	ENSG00000185658.13	BRWD1	3.05995
HTP0708A	T21	MS1	Male	17	ENSG00000185658.13	BRWD1	7.18242
HTP0204A	T21	MS2	Male	13.1	ENSG00000185658.13	BRWD1	2.46823
HTP0310A	T21	MS2	Male	10.8	ENSG00000185658.13	BRWD1	1.48154
HTP0326A	T21	MS2	Female	30.2	ENSG00000185658.13	BRWD1	2.98663
HTP0328A	T21	MS2	Female	41.2	ENSG00000185658.13	BRWD1	2.00392
HTP0332A	T21	MS2	Male	24.4	ENSG00000185658.13	BRWD1	3.20053
HTP0348A	T21	MS2	Female	17.2	ENSG00000185658.13	BRWD1	5.23205
HTP0351A	T21	MS2	Male	27	ENSG00000185658.13	BRWD1	2.96615
HTP0084A2	T21	MS2	Male	35	ENSG00000185658.13	BRWD1	4.08485
HTP0005A3	T21	MS1	Male	36.5	ENSG00000156239.12	N6AMT1	2.79763
HTP0012A2	T21	MS1	Female	44	ENSG00000156239.12	N6AMT1	3.54849
HTP0015A4	T21	MS2	Male	31.2	ENSG00000156239.12	N6AMT1	2.56484
HTP0017A4	T21	MS3	Female	23.6	ENSG00000156239.12	N6AMT1	3.70074
HTP0023A2	T21	MS2	Female	36.2	ENSG00000156239.12	N6AMT1	2.9283
HTP0025A3	T21	MS2	Female	25.7	ENSG00000156239.12	N6AMT1	3.01913
HTP0036A2	T21	MS1	Female	32.1	ENSG00000156239.12	N6AMT1	4.06549
HTP0050A3	T21	MS3	Female	22.8	ENSG00000156239.12	N6AMT1	1.78039
HTP0052A2	T21	MS1	Female	29.9	ENSG00000156239.12	N6AMT1	4.30255
HTP0053A2	T21	MS1	Female	26.3	ENSG00000156239.12	N6AMT1	4.47308
HTP0054A2	T21	MS3	Male	21.7	ENSG00000156239.12	N6AMT1	2.41825
HTP0066A2	T21	MS1	Male	14.7	ENSG00000156239.12	N6AMT1	4.15551
HTP0070A3	T21	MS3	Male	24.9	ENSG00000156239.12	N6AMT1	1.9767
HTP0073A2	T21	MS3	Male	54.7	ENSG00000156239.12	N6AMT1	2.15055
HTP0080A2	T21	MS1	Female	34.8	ENSG00000156239.12	N6AMT1	3.98085
HTP0101A2	T21	MS3	Female	31.3	ENSG00000156239.12	N6AMT1	1.32478
HTP0103A2	T21	MS1	Female	1.6	ENSG00000156239.12	N6AMT1	7.08927
HTP0107A3	T21	MS2	Female	33.7	ENSG00000156239.12	N6AMT1	1.64379
HTP0109A3	T21	MS1	Female	49	ENSG00000156239.12	N6AMT1	3.85022
HTP0112A3	T21	MS3	Female	36	ENSG00000156239.12	N6AMT1	2.48102
HTP0116A2	T21	MS1	Male	10.9	ENSG00000156239.12	N6AMT1	5.18403
HTP0119A	T21	MS1	Female	50.9	ENSG00000156239.12	N6AMT1	2.50096
HTP0151A	T21	MS3	Male	27.4	ENSG00000156239.12	N6AMT1	2.90046
HTP0198A3	T21	MS2	Male	36.3	ENSG00000156239.12	N6AMT1	2.2608
HTP0207A4	T21	MS1	Female	25.2	ENSG00000156239.12	N6AMT1	3.93155
HTP0211A3	T21	MS2	Male	29.7	ENSG00000156239.12	N6AMT1	1.99985
HTP0213A3	T21	MS2	Male	46.3	ENSG00000156239.12	N6AMT1	1.69492
HTP0219A2	T21	MS2	Female	19.5	ENSG00000156239.12	N6AMT1	2.13242
HTP0226A3	T21	MS1	Male	52.4	ENSG00000156239.12	N6AMT1	4.49555
HTP0230A2	T21	MS3	Female	39.6	ENSG00000156239.12	N6AMT1	1.67134
HTP0236A2	T21	MS1	Male	11.3	ENSG00000156239.12	N6AMT1	3.20599
HTP0238A3	T21	MS2	Male	41.5	ENSG00000156239.12	N6AMT1	1.5793
HTP0241A2	T21	MS3	Female	17.9	ENSG00000156239.12	N6AMT1	2.93009
HTP0243A3	T21	MS3	Female	15.1	ENSG00000156239.12	N6AMT1	1.97809
HTP0247A2	T21	MS3	Male	22.5	ENSG00000156239.12	N6AMT1	2.05862
HTP0249A2	T21	MS2	Female	34	ENSG00000156239.12	N6AMT1	1.52027
HTP0251A2	T21	MS3	Female	34.3	ENSG00000156239.12	N6AMT1	2.5952
HTP0254A2	T21	MS2	Male	33.8	ENSG00000156239.12	N6AMT1	2.14777
HTP0259A2	T21	MS3	Female	32.6	ENSG00000156239.12	N6AMT1	3.6526
HTP0261A2	T21	MS1	Male	22.9	ENSG00000156239.12	N6AMT1	2.52691
HTP0262A2	T21	MS3	Female	14.3	ENSG00000156239.12	N6AMT1	2.4171
HTP0263A2	T21	MS2	Female	12.4	ENSG00000156239.12	N6AMT1	2.01632
HTP0277A3	T21	MS1	Female	37.2	ENSG00000156239.12	N6AMT1	3.29583
HTP0293A	T21	MS3	Male	6.2	ENSG00000156239.12	N6AMT1	2.9046
HTP0295A	T21	MS3	Male	51.2	ENSG00000156239.12	N6AMT1	1.94402
HTP0296A	T21	MS3	Male	55.1	ENSG00000156239.12	N6AMT1	2.57159
HTP0298A	T21	MS1	Female	25.8	ENSG00000156239.12	N6AMT1	3.13157
HTP0300A	T21	MS1	Female	30.8	ENSG00000156239.12	N6AMT1	4.02877
HTP0301A3	T21	MS2	Female	24	ENSG00000156239.12	N6AMT1	3.84251
HTP0306A	T21	MS3	Male	23.2	ENSG00000156239.12	N6AMT1	1.94943
HTP0312A2	T21	MS1	Female	35.7	ENSG00000156239.12	N6AMT1	4.73433
HTP0318A3	T21	MS1	Male	30.5	ENSG00000156239.12	N6AMT1	5.50698
HTP0320A2	T21	MS3	Female	33.7	ENSG00000156239.12	N6AMT1	2.1421
HTP0321A	T21	MS3	Female	14	ENSG00000156239.12	N6AMT1	2.11441
HTP0323A	T21	MS3	Male	3.8	ENSG00000156239.12	N6AMT1	2.96369
HTP0324A2	T21	MS1	Male	22	ENSG00000156239.12	N6AMT1	5.06861
HTP0325A	T21	MS3	Male	13.4	ENSG00000156239.12	N6AMT1	3.1432
HTP0327A	T21	MS1	Male	6.5	ENSG00000156239.12	N6AMT1	5.14985
HTP0329A2	T21	MS3	Female	19.5	ENSG00000156239.12	N6AMT1	2.43388
HTP0330A	T21	MS1	Male	6.1	ENSG00000156239.12	N6AMT1	5.43488
HTP0331A	T21	MS3	Male	23.1	ENSG00000156239.12	N6AMT1	3.17093
HTP0333A2	T21	MS3	Female	30.3	ENSG00000156239.12	N6AMT1	2.56977
HTP0334A2	T21	MS1	Male	44.1	ENSG00000156239.12	N6AMT1	3.72312
HTP0335A2	T21	MS2	Female	57.6	ENSG00000156239.12	N6AMT1	2.86169
HTP0336A	T21	MS1	Female	8.7	ENSG00000156239.12	N6AMT1	6.82646
HTP0337A	T21	MS3	Male	22.2	ENSG00000156239.12	N6AMT1	2.18772
HTP0339A	T21	MS1	Male	16.1	ENSG00000156239.12	N6AMT1	6.10291
HTP0340A	T21	MS3	Female	18.6	ENSG00000156239.12	N6AMT1	2.18689
HTP0341A	T21	MS1	Male	2.6	ENSG00000156239.12	N6AMT1	5.55023
HTP0342A	T21	MS1	Female	13.6	ENSG00000156239.12	N6AMT1	4.82696
HTP0345A	T21	MS3	Female	52.7	ENSG00000156239.12	N6AMT1	1.7557
HTP0354A	T21	MS1	Male	6	ENSG00000156239.12	N6AMT1	5.54882
HTP0357A	T21	MS1	Male	3.8	ENSG00000156239.12	N6AMT1	7.8478
HTP0364A	T21	MS3	Male	13.7	ENSG00000156239.12	N6AMT1	1.80623
HTP0367A	T21	MS1	Male	13.6	ENSG00000156239.12	N6AMT1	3.48535
HTP0368A	T21	MS1	Male	15.2	ENSG00000156239.12	N6AMT1	3.03327
HTP0370A	T21	MS1	Male	20.2	ENSG00000156239.12	N6AMT1	4.66201
HTP0373A	T21	MS1	Male	56.7	ENSG00000156239.12	N6AMT1	2.8192
HTP0374A	T21	MS2	Male	25.5	ENSG00000156239.12	N6AMT1	2.11465
HTP0375A	T21	MS1	Female	10.9	ENSG00000156239.12	N6AMT1	4.83566
HTP0378A	T21	MS3	Female	31.4	ENSG00000156239.12	N6AMT1	1.24381
HTP0379A	T21	MS1	Female	35.4	ENSG00000156239.12	N6AMT1	3.47008
HTP0380A	T21	MS2	Male	25.8	ENSG00000156239.12	N6AMT1	1.87141
HTP0381A	T21	MS2	Male	25.4	ENSG00000156239.12	N6AMT1	4.21109
HTP0382A	T21	MS3	Male	39.5	ENSG00000156239.12	N6AMT1	0.987897
HTP0384A	T21	MS3	Female	27.8	ENSG00000156239.12	N6AMT1	2.46651
HTP0385A	T21	MS3	Male	25.6	ENSG00000156239.12	N6AMT1	1.55797
HTP0386A	T21	MS2	Male	6.8	ENSG00000156239.12	N6AMT1	2.71068
HTP0387A	T21	MS1	Female	33.3	ENSG00000156239.12	N6AMT1	4.33944
HTP0388A	T21	MS1	Female	37.5	ENSG00000156239.12	N6AMT1	4.11945
HTP0389A	T21	MS1	Female	20.1	ENSG00000156239.12	N6AMT1	4.04347
HTP0390A	T21	MS3	Female	15.5	ENSG00000156239.12	N6AMT1	1.97533
HTP0391A	T21	MS1	Male	26.8	ENSG00000156239.12	N6AMT1	4.1399
HTP0392A	T21	MS3	Male	32.4	ENSG00000156239.12	N6AMT1	2.12298
HTP0393A	T21	MS2	Female	39.8	ENSG00000156239.12	N6AMT1	1.90403
HTP0394A	T21	MS2	Female	23.6	ENSG00000156239.12	N6AMT1	3.09335
HTP0395A	T21	MS2	Male	35.2	ENSG00000156239.12	N6AMT1	2.14728
HTP0396A	T21	MS3	Male	15.9	ENSG00000156239.12	N6AMT1	1.1665
HTP0397A	T21	MS1	Male	38.7	ENSG00000156239.12	N6AMT1	4.55418
HTP0398A	T21	MS2	Female	17.5	ENSG00000156239.12	N6AMT1	2.7936
HTP0399A2	T21	MS3	Male	33.1	ENSG00000156239.12	N6AMT1	1.53349
HTP0400A	T21	MS1	Male	14.9	ENSG00000156239.12	N6AMT1	4.00926
HTP0401A	T21	MS3	Female	34.6	ENSG00000156239.12	N6AMT1	2.19992
HTP0402A	T21	MS1	Male	35.9	ENSG00000156239.12	N6AMT1	2.51922
HTP0403A	T21	MS3	Male	13.4	ENSG00000156239.12	N6AMT1	2.0282
HTP0404A	T21	MS3	Female	12.5	ENSG00000156239.12	N6AMT1	0.751869
HTP0405A	T21	MS3	Male	26.1	ENSG00000156239.12	N6AMT1	3.30356
HTP0406A	T21	MS2	Female	9.2	ENSG00000156239.12	N6AMT1	3.40518
HTP0407A	T21	MS3	Male	43.5	ENSG00000156239.12	N6AMT1	2.21036
HTP0408A	T21	MS1	Male	40.6	ENSG00000156239.12	N6AMT1	5.12078
HTP0409A	T21	MS2	Female	21.2	ENSG00000156239.12	N6AMT1	2.52859
HTP0410A	T21	MS2	Male	24	ENSG00000156239.12	N6AMT1	2.90373
HTP0411A	T21	MS3	Female	18.7	ENSG00000156239.12	N6AMT1	1.82836
HTP0412A	T21	MS3	Male	20.7	ENSG00000156239.12	N6AMT1	2.53639
HTP0413A	T21	MS2	Female	22.5	ENSG00000156239.12	N6AMT1	3.17928
HTP0414A	T21	MS3	Female	21.8	ENSG00000156239.12	N6AMT1	2.60216
HTP0415A	T21	MS3	Female	8.3	ENSG00000156239.12	N6AMT1	1.32193
HTP0418A	T21	MS1	Male	3.8	ENSG00000156239.12	N6AMT1	7.4524
HTP0419A	T21	MS1	Male	20.8	ENSG00000156239.12	N6AMT1	5.32243
HTP0420A	T21	MS1	Male	6.4	ENSG00000156239.12	N6AMT1	5.46488
HTP0421A	T21	MS3	Male	13.7	ENSG00000156239.12	N6AMT1	2.6133
HTP0423A	T21	MS2	Male	23.9	ENSG00000156239.12	N6AMT1	2.6259
HTP0424A	T21	MS2	Female	4	ENSG00000156239.12	N6AMT1	2.26257
HTP0425A	T21	MS2	Male	19.1	ENSG00000156239.12	N6AMT1	1.78942
HTP0426A	T21	MS3	Male	17.5	ENSG00000156239.12	N6AMT1	2.47276
HTP0428A	T21	MS2	Male	27.5	ENSG00000156239.12	N6AMT1	3.28433
HTP0430A	T21	MS2	Male	13.9	ENSG00000156239.12	N6AMT1	2.55662
HTP0431A2	T21	MS2	Female	20.9	ENSG00000156239.12	N6AMT1	2.60534
HTP0434A	T21	MS3	Female	25.9	ENSG00000156239.12	N6AMT1	1.52349
HTP0435A2	T21	MS1	Male	36.2	ENSG00000156239.12	N6AMT1	2.42671
HTP0436A	T21	MS3	Female	32.8	ENSG00000156239.12	N6AMT1	2.46369
HTP0437A	T21	MS2	Male	24.9	ENSG00000156239.12	N6AMT1	2.27887
HTP0438A	T21	MS1	Female	19.9	ENSG00000156239.12	N6AMT1	3.02592
HTP0439A2	T21	MS3	Male	40.8	ENSG00000156239.12	N6AMT1	2.14268
HTP0440A	T21	MS2	Male	20.9	ENSG00000156239.12	N6AMT1	2.74492
HTP0442A2	T21	MS1	Female	9.5	ENSG00000156239.12	N6AMT1	2.91531
HTP0443A2	T21	MS3	Male	17.9	ENSG00000156239.12	N6AMT1	1.2913
HTP0445A	T21	MS2	Female	38.8	ENSG00000156239.12	N6AMT1	1.28556
HTP0446A	T21	MS1	Female	31.7	ENSG00000156239.12	N6AMT1	3.68952
HTP0448A	T21	MS2	Male	21.5	ENSG00000156239.12	N6AMT1	2.60411
HTP0449A	T21	MS2	Male	20.8	ENSG00000156239.12	N6AMT1	1.92075
HTP0450A	T21	MS1	Male	15.4	ENSG00000156239.12	N6AMT1	5.07996
HTP0451A	T21	MS1	Male	32.5	ENSG00000156239.12	N6AMT1	4.13069
HTP0452A	T21	MS2	Female	16.6	ENSG00000156239.12	N6AMT1	2.50496
HTP0454A	T21	MS3	Male	21.7	ENSG00000156239.12	N6AMT1	2.30538
HTP0456A	T21	MS2	Male	7.3	ENSG00000156239.12	N6AMT1	2.47511
HTP0458A	T21	MS3	Male	20	ENSG00000156239.12	N6AMT1	1.63665
HTP0459A	T21	MS1	Male	13.7	ENSG00000156239.12	N6AMT1	3.93226
HTP0460A	T21	MS1	Male	20.3	ENSG00000156239.12	N6AMT1	3.02321
HTP0461A	T21	MS1	Female	12.5	ENSG00000156239.12	N6AMT1	3.87432
HTP0462A	T21	MS1	Male	38.6	ENSG00000156239.12	N6AMT1	4.14165
HTP0463A	T21	MS1	Female	28.3	ENSG00000156239.12	N6AMT1	3.152
HTP0464A	T21	MS3	Male	22.7	ENSG00000156239.12	N6AMT1	2.05755
HTP0465A	T21	MS3	Female	6.8	ENSG00000156239.12	N6AMT1	2.87988
HTP0467A	T21	MS2	Female	32.5	ENSG00000156239.12	N6AMT1	2.00077
HTP0468A2	T21	MS2	Male	29.7	ENSG00000156239.12	N6AMT1	2.83292
HTP0469A	T21	MS2	Female	16.7	ENSG00000156239.12	N6AMT1	2.69945
HTP0471A	T21	MS1	Female	9	ENSG00000156239.12	N6AMT1	4.5593
HTP0473A	T21	MS1	Male	17.1	ENSG00000156239.12	N6AMT1	3.6836
HTP0475A	T21	MS1	Female	22	ENSG00000156239.12	N6AMT1	5.52007
HTP0476A	T21	MS2	Female	11.1	ENSG00000156239.12	N6AMT1	2.01082
HTP0477A	T21	MS1	Male	3.4	ENSG00000156239.12	N6AMT1	5.98921
HTP0478A	T21	MS1	Female	40.3	ENSG00000156239.12	N6AMT1	3.85085
HTP0479A	T21	MS1	Male	3.7	ENSG00000156239.12	N6AMT1	5.01597
HTP0480A	T21	MS1	Female	21.9	ENSG00000156239.12	N6AMT1	4.16456
HTP0482A	T21	MS2	Male	19.3	ENSG00000156239.12	N6AMT1	2.71958
HTP0484A	T21	MS3	Male	5.6	ENSG00000156239.12	N6AMT1	1.59043
HTP0485A	T21	MS2	Female	5.7	ENSG00000156239.12	N6AMT1	2.94317
HTP0487A	T21	MS2	Male	4.6	ENSG00000156239.12	N6AMT1	3.29581
HTP0488A	T21	MS1	Male	5.4	ENSG00000156239.12	N6AMT1	4.48009
HTP0491A	T21	MS1	Male	6.5	ENSG00000156239.12	N6AMT1	5.19969
HTP0494A	T21	MS2	Female	7.1	ENSG00000156239.12	N6AMT1	4.44289
HTP0501A	T21	MS3	Male	4	ENSG00000156239.12	N6AMT1	2.57921
HTP0507A	T21	MS3	Male	8.2	ENSG00000156239.12	N6AMT1	1.85601
HTP0510A	T21	MS1	Female	23	ENSG00000156239.12	N6AMT1	4.20385
HTP0512A	T21	MS3	Male	30	ENSG00000156239.12	N6AMT1	4.51885
HTP0515A	T21	MS3	Male	13.1	ENSG00000156239.12	N6AMT1	4.3112
HTP0516A	T21	MS1	Male	39.1	ENSG00000156239.12	N6AMT1	5.38153
HTP0517A	T21	MS2	Male	2.7	ENSG00000156239.12	N6AMT1	3.90509
HTP0519A	T21	MS1	Male	2	ENSG00000156239.12	N6AMT1	3.33732
HTP0525A	T21	MS1	Female	34.2	ENSG00000156239.12	N6AMT1	4.31542
HTP0530A	T21	MS3	Female	39.6	ENSG00000156239.12	N6AMT1	1.40839
HTP0531A	T21	MS3	Female	3.5	ENSG00000156239.12	N6AMT1	3.04247
HTP0534A	T21	MS1	Male	36.9	ENSG00000156239.12	N6AMT1	3.37064
HTP0535A	T21	MS3	Male	23.6	ENSG00000156239.12	N6AMT1	2.61097
HTP0537A	T21	MS2	Female	51.9	ENSG00000156239.12	N6AMT1	1.46215
HTP0538A	T21	MS3	Male	28.4	ENSG00000156239.12	N6AMT1	1.46984
HTP0539A	T21	MS2	Female	42.8	ENSG00000156239.12	N6AMT1	1.61503
HTP0540A	T21	MS1	Female	14.5	ENSG00000156239.12	N6AMT1	3.29686
HTP0541A	T21	MS2	Male	29.7	ENSG00000156239.12	N6AMT1	1.93513
HTP0542A	T21	MS2	Male	27.8	ENSG00000156239.12	N6AMT1	1.70635
HTP0543A	T21	MS2	Male	36.9	ENSG00000156239.12	N6AMT1	2.75453
HTP0544A	T21	MS2	Male	38.1	ENSG00000156239.12	N6AMT1	2.13126
HTP0545A	T21	MS1	Male	18.1	ENSG00000156239.12	N6AMT1	2.38295
HTP0546A	T21	MS2	Female	51.4	ENSG00000156239.12	N6AMT1	2.21419
HTP0547A	T21	MS2	Female	26	ENSG00000156239.12	N6AMT1	2.63012
HTP0548A	T21	MS3	Female	46.2	ENSG00000156239.12	N6AMT1	1.38084
HTP0549A	T21	MS3	Female	20.6	ENSG00000156239.12	N6AMT1	1.71143
HTP0550A	T21	MS1	Female	15.2	ENSG00000156239.12	N6AMT1	3.36831
HTP0552A	T21	MS2	Male	17	ENSG00000156239.12	N6AMT1	1.72837
HTP0553A	T21	MS2	Female	18.2	ENSG00000156239.12	N6AMT1	1.92021
HTP0554A	T21	MS2	Male	23.1	ENSG00000156239.12	N6AMT1	1.86827
HTP0556A	T21	MS2	Male	28.3	ENSG00000156239.12	N6AMT1	1.55343
HTP0560A	T21	MS2	Male	50.1	ENSG00000156239.12	N6AMT1	2.43742
HTP0561A	T21	MS3	Male	13.7	ENSG00000156239.12	N6AMT1	1.9519
HTP0563A	T21	MS2	Female	8.7	ENSG00000156239.12	N6AMT1	2.90755
HTP0564A	T21	MS1	Male	14.2	ENSG00000156239.12	N6AMT1	2.6849
HTP0565A	T21	MS2	Male	22.5	ENSG00000156239.12	N6AMT1	1.44046
HTP0566A	T21	MS2	Male	13.7	ENSG00000156239.12	N6AMT1	2.61128
HTP0568A	T21	MS2	Male	28.3	ENSG00000156239.12	N6AMT1	1.86993
HTP0569A	T21	MS2	Male	22.9	ENSG00000156239.12	N6AMT1	2.28356
HTP0570A	T21	MS3	Male	38.8	ENSG00000156239.12	N6AMT1	1.38727
HTP0571A	T21	MS3	Male	13.1	ENSG00000156239.12	N6AMT1	2.05079
HTP0572A	T21	MS3	Male	24.4	ENSG00000156239.12	N6AMT1	1.66445
HTP0574A	T21	MS3	Male	42.4	ENSG00000156239.12	N6AMT1	1.39801
HTP0575A	T21	MS2	Female	17.2	ENSG00000156239.12	N6AMT1	2.0803
HTP0577A	T21	MS2	Female	28.4	ENSG00000156239.12	N6AMT1	1.72182
HTP0578A	T21	MS1	Male	25.7	ENSG00000156239.12	N6AMT1	2.00413
HTP0580A	T21	MS1	Female	31.8	ENSG00000156239.12	N6AMT1	4.32422
HTP0581A	T21	MS2	Male	30.6	ENSG00000156239.12	N6AMT1	1.22733
HTP0583A	T21	MS1	Female	6.2	ENSG00000156239.12	N6AMT1	3.93645
HTP0584A	T21	MS2	Male	29.3	ENSG00000156239.12	N6AMT1	1.96465
HTP0585A	T21	MS3	Female	16.5	ENSG00000156239.12	N6AMT1	1.25427
HTP0586A	T21	MS3	Male	31.9	ENSG00000156239.12	N6AMT1	1.72747
HTP0587A	T21	MS2	Male	4.3	ENSG00000156239.12	N6AMT1	3.03931
HTP0588A	T21	MS1	Female	19.2	ENSG00000156239.12	N6AMT1	4.12521
HTP0589A	T21	MS3	Female	19	ENSG00000156239.12	N6AMT1	1.40205
HTP0590A	T21	MS3	Male	16.8	ENSG00000156239.12	N6AMT1	2.44115
HTP0591A	T21	MS2	Male	31.9	ENSG00000156239.12	N6AMT1	1.94893
HTP0592A	T21	MS2	Female	14.5	ENSG00000156239.12	N6AMT1	1.70097
HTP0593A	T21	MS2	Male	11.7	ENSG00000156239.12	N6AMT1	2.40283
HTP0594A	T21	MS1	Male	30.1	ENSG00000156239.12	N6AMT1	1.51843
HTP0596A	T21	MS2	Female	28.3	ENSG00000156239.12	N6AMT1	2.25153
HTP0597A	T21	MS2	Female	12.5	ENSG00000156239.12	N6AMT1	3.61025
HTP0598A	T21	MS3	Female	18	ENSG00000156239.12	N6AMT1	1.38753
HTP0599A	T21	MS3	Female	36.6	ENSG00000156239.12	N6AMT1	1.32694
HTP0600A	T21	MS3	Male	10.8	ENSG00000156239.12	N6AMT1	1.47006
HTP0602A	T21	MS3	Female	13.5	ENSG00000156239.12	N6AMT1	1.71799
HTP0603A	T21	MS1	Female	12.7	ENSG00000156239.12	N6AMT1	3.68809
HTP0604A	T21	MS3	Female	26.6	ENSG00000156239.12	N6AMT1	1.6233
HTP0605A	T21	MS3	Male	17.5	ENSG00000156239.12	N6AMT1	2.19386
HTP0607A	T21	MS2	Male	23.9	ENSG00000156239.12	N6AMT1	1.44202
HTP0608A	T21	MS1	Female	32.5	ENSG00000156239.12	N6AMT1	1.93505
HTP0609A	T21	MS1	Female	4	ENSG00000156239.12	N6AMT1	6.64763
HTP0610A	T21	MS3	Female	17	ENSG00000156239.12	N6AMT1	1.06712
HTP0611A	T21	MS1	Female	23.9	ENSG00000156239.12	N6AMT1	2.65138
HTP0612A	T21	MS1	Male	11.4	ENSG00000156239.12	N6AMT1	6.01014
HTP0613A	T21	MS3	Female	10.3	ENSG00000156239.12	N6AMT1	2.81729
HTP0616A	T21	MS3	Male	19	ENSG00000156239.12	N6AMT1	1.96089
HTP0617A	T21	MS3	Male	30.5	ENSG00000156239.12	N6AMT1	1.18663
HTP0618A	T21	MS3	Female	37	ENSG00000156239.12	N6AMT1	1.63821
HTP0619A	T21	MS3	Female	37	ENSG00000156239.12	N6AMT1	1.51897
HTP0620A	T21	MS3	Female	19.6	ENSG00000156239.12	N6AMT1	2.72039
HTP0621A	T21	MS2	Female	21.4	ENSG00000156239.12	N6AMT1	2.39745
HTP0622A	T21	MS2	Female	26	ENSG00000156239.12	N6AMT1	2.44519
HTP0623A	T21	MS2	Female	28.1	ENSG00000156239.12	N6AMT1	2.67898
HTP0624A	T21	MS2	Female	28.1	ENSG00000156239.12	N6AMT1	2.13528
HTP0625A	T21	MS1	Male	40.1	ENSG00000156239.12	N6AMT1	2.47224
HTP0626A	T21	MS2	Male	14.2	ENSG00000156239.12	N6AMT1	2.40826
HTP0627A	T21	MS3	Female	21.1	ENSG00000156239.12	N6AMT1	1.11902
HTP0629A	T21	MS1	Female	7	ENSG00000156239.12	N6AMT1	3.15754
HTP0630A	T21	MS2	Male	39.9	ENSG00000156239.12	N6AMT1	2.73359
HTP0631A	T21	MS1	Female	33	ENSG00000156239.12	N6AMT1	2.10416
HTP0632A	T21	MS2	Female	26.4	ENSG00000156239.12	N6AMT1	2.22109
HTP0633A	T21	MS1	Male	33.1	ENSG00000156239.12	N6AMT1	2.76348
HTP0634A	T21	MS2	Male	20.4	ENSG00000156239.12	N6AMT1	2.45963
HTP0637A	T21	MS3	Female	20.1	ENSG00000156239.12	N6AMT1	1.80272
HTP0638A	T21	MS3	Female	32.7	ENSG00000156239.12	N6AMT1	0.945921
HTP0639A	T21	MS1	Male	27.3	ENSG00000156239.12	N6AMT1	2.8091
HTP0641A	T21	MS1	Male	46.6	ENSG00000156239.12	N6AMT1	2.80552
HTP0642A	T21	MS3	Female	25.2	ENSG00000156239.12	N6AMT1	1.38461
HTP0643A	T21	MS3	Male	29.7	ENSG00000156239.12	N6AMT1	0.997976
HTP0644A	T21	MS3	Male	28.7	ENSG00000156239.12	N6AMT1	1.45479
HTP0645A	T21	MS1	Male	28.4	ENSG00000156239.12	N6AMT1	2.13152
HTP0646A	T21	MS3	Male	17.1	ENSG00000156239.12	N6AMT1	1.39533
HTP0647A	T21	MS1	Male	7	ENSG00000156239.12	N6AMT1	3.07596
HTP0650A	T21	MS1	Female	45.7	ENSG00000156239.12	N6AMT1	4.6251
HTP0651A	T21	MS3	Male	31.2	ENSG00000156239.12	N6AMT1	1.95453
HTP0652A	T21	MS1	Female	35.1	ENSG00000156239.12	N6AMT1	2.37057
HTP0654A	T21	MS1	Female	26.9	ENSG00000156239.12	N6AMT1	2.79384
HTP0657A	T21	MS3	Male	16.9	ENSG00000156239.12	N6AMT1	2.35481
HTP0658A	T21	MS1	Male	15.3	ENSG00000156239.12	N6AMT1	3.05754
HTP0659A	T21	MS1	Female	36.5	ENSG00000156239.12	N6AMT1	3.00028
HTP0660A	T21	MS1	Male	13	ENSG00000156239.12	N6AMT1	2.58139
HTP0661A	T21	MS1	Male	28.4	ENSG00000156239.12	N6AMT1	3.30037
HTP0662A	T21	MS1	Female	26.1	ENSG00000156239.12	N6AMT1	2.97069
HTP0663A	T21	MS3	Female	20.5	ENSG00000156239.12	N6AMT1	1.03516
HTP0664A	T21	MS2	Female	29.4	ENSG00000156239.12	N6AMT1	1.84029
HTP0665A	T21	MS1	Female	23.4	ENSG00000156239.12	N6AMT1	3.16488
HTP0666A	T21	MS3	Male	17.4	ENSG00000156239.12	N6AMT1	1.22685
HTP0667A	T21	MS2	Male	24.1	ENSG00000156239.12	N6AMT1	1.70902
HTP0668A	T21	MS1	Female	29.7	ENSG00000156239.12	N6AMT1	3.02193
HTP0672A	T21	MS1	Male	17.2	ENSG00000156239.12	N6AMT1	3.52018
HTP0676A	T21	MS1	Female	19.3	ENSG00000156239.12	N6AMT1	6.03708
HTP0706A	T21	MS3	Female	22.8	ENSG00000156239.12	N6AMT1	1.20677
HTP0708A	T21	MS1	Male	17	ENSG00000156239.12	N6AMT1	3.54323
HTP0204A	T21	MS2	Male	13.1	ENSG00000156239.12	N6AMT1	1.97252
HTP0310A	T21	MS2	Male	10.8	ENSG00000156239.12	N6AMT1	1.42824
HTP0326A	T21	MS2	Female	30.2	ENSG00000156239.12	N6AMT1	2.15245
HTP0328A	T21	MS2	Female	41.2	ENSG00000156239.12	N6AMT1	1.52663
HTP0332A	T21	MS2	Male	24.4	ENSG00000156239.12	N6AMT1	2.50208
HTP0348A	T21	MS2	Female	17.2	ENSG00000156239.12	N6AMT1	4.56975
HTP0351A	T21	MS2	Male	27	ENSG00000156239.12	N6AMT1	2.01456
HTP0084A2	T21	MS2	Male	35	ENSG00000156239.12	N6AMT1	2.81723

## Sheet: 1F
SampleID	Karyotype	subtype	Sex	Age	EnsemblID	Gene_name	RPKM
HTP0005A3	T21	MS1	Male	36.5	ENSG00000159128.14	IFNGR2	140.067
HTP0012A2	T21	MS1	Female	44	ENSG00000159128.14	IFNGR2	161.206
HTP0015A4	T21	MS2	Male	31.2	ENSG00000159128.14	IFNGR2	134.427
HTP0017A4	T21	MS3	Female	23.6	ENSG00000159128.14	IFNGR2	172.689
HTP0023A2	T21	MS2	Female	36.2	ENSG00000159128.14	IFNGR2	155.364
HTP0025A3	T21	MS2	Female	25.7	ENSG00000159128.14	IFNGR2	176.308
HTP0036A2	T21	MS1	Female	32.1	ENSG00000159128.14	IFNGR2	161.132
HTP0050A3	T21	MS3	Female	22.8	ENSG00000159128.14	IFNGR2	169.389
HTP0052A2	T21	MS1	Female	29.9	ENSG00000159128.14	IFNGR2	158.084
HTP0053A2	T21	MS1	Female	26.3	ENSG00000159128.14	IFNGR2	166.389
HTP0054A2	T21	MS3	Male	21.7	ENSG00000159128.14	IFNGR2	177.622
HTP0066A2	T21	MS1	Male	14.7	ENSG00000159128.14	IFNGR2	115.859
HTP0070A3	T21	MS3	Male	24.9	ENSG00000159128.14	IFNGR2	143.516
HTP0073A2	T21	MS3	Male	54.7	ENSG00000159128.14	IFNGR2	199.705
HTP0080A2	T21	MS1	Female	34.8	ENSG00000159128.14	IFNGR2	143.437
HTP0101A2	T21	MS3	Female	31.3	ENSG00000159128.14	IFNGR2	291.768
HTP0103A2	T21	MS1	Female	1.6	ENSG00000159128.14	IFNGR2	97.5109
HTP0107A3	T21	MS2	Female	33.7	ENSG00000159128.14	IFNGR2	188.013
HTP0109A3	T21	MS1	Female	49	ENSG00000159128.14	IFNGR2	171.703
HTP0112A3	T21	MS3	Female	36	ENSG00000159128.14	IFNGR2	212.501
HTP0116A2	T21	MS1	Male	10.9	ENSG00000159128.14	IFNGR2	114.868
HTP0119A	T21	MS1	Female	50.9	ENSG00000159128.14	IFNGR2	157.131
HTP0151A	T21	MS3	Male	27.4	ENSG00000159128.14	IFNGR2	207.579
HTP0198A3	T21	MS2	Male	36.3	ENSG00000159128.14	IFNGR2	169.047
HTP0207A4	T21	MS1	Female	25.2	ENSG00000159128.14	IFNGR2	187.777
HTP0211A3	T21	MS2	Male	29.7	ENSG00000159128.14	IFNGR2	133.611
HTP0213A3	T21	MS2	Male	46.3	ENSG00000159128.14	IFNGR2	145.64
HTP0219A2	T21	MS2	Female	19.5	ENSG00000159128.14	IFNGR2	139.174
HTP0226A3	T21	MS1	Male	52.4	ENSG00000159128.14	IFNGR2	172.988
HTP0230A2	T21	MS3	Female	39.6	ENSG00000159128.14	IFNGR2	221.993
HTP0236A2	T21	MS1	Male	11.3	ENSG00000159128.14	IFNGR2	160.79
HTP0238A3	T21	MS2	Male	41.5	ENSG00000159128.14	IFNGR2	152.756
HTP0241A2	T21	MS3	Female	17.9	ENSG00000159128.14	IFNGR2	220.696
HTP0243A3	T21	MS3	Female	15.1	ENSG00000159128.14	IFNGR2	170.482
HTP0247A2	T21	MS3	Male	22.5	ENSG00000159128.14	IFNGR2	194.402
HTP0249A2	T21	MS2	Female	34	ENSG00000159128.14	IFNGR2	156.829
HTP0251A2	T21	MS3	Female	34.3	ENSG00000159128.14	IFNGR2	193.59
HTP0254A2	T21	MS2	Male	33.8	ENSG00000159128.14	IFNGR2	142.697
HTP0259A2	T21	MS3	Female	32.6	ENSG00000159128.14	IFNGR2	230.582
HTP0261A2	T21	MS1	Male	22.9	ENSG00000159128.14	IFNGR2	114.768
HTP0262A2	T21	MS3	Female	14.3	ENSG00000159128.14	IFNGR2	174.354
HTP0263A2	T21	MS2	Female	12.4	ENSG00000159128.14	IFNGR2	173.504
HTP0277A3	T21	MS1	Female	37.2	ENSG00000159128.14	IFNGR2	181.798
HTP0293A	T21	MS3	Male	6.2	ENSG00000159128.14	IFNGR2	161.844
HTP0295A	T21	MS3	Male	51.2	ENSG00000159128.14	IFNGR2	184.554
HTP0296A	T21	MS3	Male	55.1	ENSG00000159128.14	IFNGR2	174.716
HTP0298A	T21	MS1	Female	25.8	ENSG00000159128.14	IFNGR2	130.794
HTP0300A	T21	MS1	Female	30.8	ENSG00000159128.14	IFNGR2	164.087
HTP0301A3	T21	MS2	Female	24	ENSG00000159128.14	IFNGR2	153.281
HTP0306A	T21	MS3	Male	23.2	ENSG00000159128.14	IFNGR2	228.605
HTP0312A2	T21	MS1	Female	35.7	ENSG00000159128.14	IFNGR2	155.234
HTP0318A3	T21	MS1	Male	30.5	ENSG00000159128.14	IFNGR2	108.425
HTP0320A2	T21	MS3	Female	33.7	ENSG00000159128.14	IFNGR2	261.06
HTP0321A	T21	MS3	Female	14	ENSG00000159128.14	IFNGR2	179.671
HTP0323A	T21	MS3	Male	3.8	ENSG00000159128.14	IFNGR2	158.579
HTP0324A2	T21	MS1	Male	22	ENSG00000159128.14	IFNGR2	105.432
HTP0325A	T21	MS3	Male	13.4	ENSG00000159128.14	IFNGR2	175.461
HTP0327A	T21	MS1	Male	6.5	ENSG00000159128.14	IFNGR2	152.726
HTP0329A2	T21	MS3	Female	19.5	ENSG00000159128.14	IFNGR2	250.966
HTP0330A	T21	MS1	Male	6.1	ENSG00000159128.14	IFNGR2	170.263
HTP0331A	T21	MS3	Male	23.1	ENSG00000159128.14	IFNGR2	164.834
HTP0333A2	T21	MS3	Female	30.3	ENSG00000159128.14	IFNGR2	200.147
HTP0334A2	T21	MS1	Male	44.1	ENSG00000159128.14	IFNGR2	146.114
HTP0335A2	T21	MS2	Female	57.6	ENSG00000159128.14	IFNGR2	114.319
HTP0336A	T21	MS1	Female	8.7	ENSG00000159128.14	IFNGR2	128.266
HTP0337A	T21	MS3	Male	22.2	ENSG00000159128.14	IFNGR2	181.366
HTP0339A	T21	MS1	Male	16.1	ENSG00000159128.14	IFNGR2	107.314
HTP0340A	T21	MS3	Female	18.6	ENSG00000159128.14	IFNGR2	192.53
HTP0341A	T21	MS1	Male	2.6	ENSG00000159128.14	IFNGR2	135.617
HTP0342A	T21	MS1	Female	13.6	ENSG00000159128.14	IFNGR2	107.958
HTP0345A	T21	MS3	Female	52.7	ENSG00000159128.14	IFNGR2	263.491
HTP0354A	T21	MS1	Male	6	ENSG00000159128.14	IFNGR2	128.451
HTP0357A	T21	MS1	Male	3.8	ENSG00000159128.14	IFNGR2	86.0079
HTP0364A	T21	MS3	Male	13.7	ENSG00000159128.14	IFNGR2	190.521
HTP0367A	T21	MS1	Male	13.6	ENSG00000159128.14	IFNGR2	142.26
HTP0368A	T21	MS1	Male	15.2	ENSG00000159128.14	IFNGR2	126.062
HTP0370A	T21	MS1	Male	20.2	ENSG00000159128.14	IFNGR2	141.551
HTP0373A	T21	MS1	Male	56.7	ENSG00000159128.14	IFNGR2	166.764
HTP0374A	T21	MS2	Male	25.5	ENSG00000159128.14	IFNGR2	107.296
HTP0375A	T21	MS1	Female	10.9	ENSG00000159128.14	IFNGR2	123.245
HTP0378A	T21	MS3	Female	31.4	ENSG00000159128.14	IFNGR2	218.884
HTP0379A	T21	MS1	Female	35.4	ENSG00000159128.14	IFNGR2	194.986
HTP0380A	T21	MS2	Male	25.8	ENSG00000159128.14	IFNGR2	161.613
HTP0381A	T21	MS2	Male	25.4	ENSG00000159128.14	IFNGR2	128.734
HTP0382A	T21	MS3	Male	39.5	ENSG00000159128.14	IFNGR2	132.67
HTP0384A	T21	MS3	Female	27.8	ENSG00000159128.14	IFNGR2	195.733
HTP0385A	T21	MS3	Male	25.6	ENSG00000159128.14	IFNGR2	171.763
HTP0386A	T21	MS2	Male	6.8	ENSG00000159128.14	IFNGR2	114.964
HTP0387A	T21	MS1	Female	33.3	ENSG00000159128.14	IFNGR2	194.433
HTP0388A	T21	MS1	Female	37.5	ENSG00000159128.14	IFNGR2	198.122
HTP0389A	T21	MS1	Female	20.1	ENSG00000159128.14	IFNGR2	180.022
HTP0390A	T21	MS3	Female	15.5	ENSG00000159128.14	IFNGR2	200.009
HTP0391A	T21	MS1	Male	26.8	ENSG00000159128.14	IFNGR2	154.263
HTP0392A	T21	MS3	Male	32.4	ENSG00000159128.14	IFNGR2	177.584
HTP0393A	T21	MS2	Female	39.8	ENSG00000159128.14	IFNGR2	176.678
HTP0394A	T21	MS2	Female	23.6	ENSG00000159128.14	IFNGR2	169.313
HTP0395A	T21	MS2	Male	35.2	ENSG00000159128.14	IFNGR2	123.543
HTP0396A	T21	MS3	Male	15.9	ENSG00000159128.14	IFNGR2	224.398
HTP0397A	T21	MS1	Male	38.7	ENSG00000159128.14	IFNGR2	192.673
HTP0398A	T21	MS2	Female	17.5	ENSG00000159128.14	IFNGR2	125.317
HTP0399A2	T21	MS3	Male	33.1	ENSG00000159128.14	IFNGR2	201.525
HTP0400A	T21	MS1	Male	14.9	ENSG00000159128.14	IFNGR2	149.878
HTP0401A	T21	MS3	Female	34.6	ENSG00000159128.14	IFNGR2	199.376
HTP0402A	T21	MS1	Male	35.9	ENSG00000159128.14	IFNGR2	191.499
HTP0403A	T21	MS3	Male	13.4	ENSG00000159128.14	IFNGR2	146.984
HTP0404A	T21	MS3	Female	12.5	ENSG00000159128.14	IFNGR2	191.809
HTP0405A	T21	MS3	Male	26.1	ENSG00000159128.14	IFNGR2	175.561
HTP0406A	T21	MS2	Female	9.2	ENSG00000159128.14	IFNGR2	120.366
HTP0407A	T21	MS3	Male	43.5	ENSG00000159128.14	IFNGR2	183.844
HTP0408A	T21	MS1	Male	40.6	ENSG00000159128.14	IFNGR2	169.729
HTP0409A	T21	MS2	Female	21.2	ENSG00000159128.14	IFNGR2	168.974
HTP0410A	T21	MS2	Male	24	ENSG00000159128.14	IFNGR2	148.572
HTP0411A	T21	MS3	Female	18.7	ENSG00000159128.14	IFNGR2	192.742
HTP0412A	T21	MS3	Male	20.7	ENSG00000159128.14	IFNGR2	187.509
HTP0413A	T21	MS2	Female	22.5	ENSG00000159128.14	IFNGR2	115.371
HTP0414A	T21	MS3	Female	21.8	ENSG00000159128.14	IFNGR2	199.503
HTP0415A	T21	MS3	Female	8.3	ENSG00000159128.14	IFNGR2	188.281
HTP0418A	T21	MS1	Male	3.8	ENSG00000159128.14	IFNGR2	136.923
HTP0419A	T21	MS1	Male	20.8	ENSG00000159128.14	IFNGR2	168.799
HTP0420A	T21	MS1	Male	6.4	ENSG00000159128.14	IFNGR2	113.254
HTP0421A	T21	MS3	Male	13.7	ENSG00000159128.14	IFNGR2	169.152
HTP0423A	T21	MS2	Male	23.9	ENSG00000159128.14	IFNGR2	160.639
HTP0424A	T21	MS2	Female	4	ENSG00000159128.14	IFNGR2	197.411
HTP0425A	T21	MS2	Male	19.1	ENSG00000159128.14	IFNGR2	150.615
HTP0426A	T21	MS3	Male	17.5	ENSG00000159128.14	IFNGR2	217.454
HTP0428A	T21	MS2	Male	27.5	ENSG00000159128.14	IFNGR2	152.046
HTP0430A	T21	MS2	Male	13.9	ENSG00000159128.14	IFNGR2	161.822
HTP0431A2	T21	MS2	Female	20.9	ENSG00000159128.14	IFNGR2	127.559
HTP0434A	T21	MS3	Female	25.9	ENSG00000159128.14	IFNGR2	271.081
HTP0435A2	T21	MS1	Male	36.2	ENSG00000159128.14	IFNGR2	128.719
HTP0436A	T21	MS3	Female	32.8	ENSG00000159128.14	IFNGR2	244.18
HTP0437A	T21	MS2	Male	24.9	ENSG00000159128.14	IFNGR2	172.506
HTP0438A	T21	MS1	Female	19.9	ENSG00000159128.14	IFNGR2	219.746
HTP0439A2	T21	MS3	Male	40.8	ENSG00000159128.14	IFNGR2	204.461
HTP0440A	T21	MS2	Male	20.9	ENSG00000159128.14	IFNGR2	176.444
HTP0442A2	T21	MS1	Female	9.5	ENSG00000159128.14	IFNGR2	142.75
HTP0443A2	T21	MS3	Male	17.9	ENSG00000159128.14	IFNGR2	234.671
HTP0445A	T21	MS2	Female	38.8	ENSG00000159128.14	IFNGR2	202.589
HTP0446A	T21	MS1	Female	31.7	ENSG00000159128.14	IFNGR2	181.748
HTP0448A	T21	MS2	Male	21.5	ENSG00000159128.14	IFNGR2	149.337
HTP0449A	T21	MS2	Male	20.8	ENSG00000159128.14	IFNGR2	161.321
HTP0450A	T21	MS1	Male	15.4	ENSG00000159128.14	IFNGR2	138.197
HTP0451A	T21	MS1	Male	32.5	ENSG00000159128.14	IFNGR2	153.794
HTP0452A	T21	MS2	Female	16.6	ENSG00000159128.14	IFNGR2	169.569
HTP0454A	T21	MS3	Male	21.7	ENSG00000159128.14	IFNGR2	181.821
HTP0456A	T21	MS2	Male	7.3	ENSG00000159128.14	IFNGR2	147.558
HTP0458A	T21	MS3	Male	20	ENSG00000159128.14	IFNGR2	200.267
HTP0459A	T21	MS1	Male	13.7	ENSG00000159128.14	IFNGR2	189.555
HTP0460A	T21	MS1	Male	20.3	ENSG00000159128.14	IFNGR2	169.291
HTP0461A	T21	MS1	Female	12.5	ENSG00000159128.14	IFNGR2	110.008
HTP0462A	T21	MS1	Male	38.6	ENSG00000159128.14	IFNGR2	164.872
HTP0463A	T21	MS1	Female	28.3	ENSG00000159128.14	IFNGR2	168.247
HTP0464A	T21	MS3	Male	22.7	ENSG00000159128.14	IFNGR2	191.26
HTP0465A	T21	MS3	Female	6.8	ENSG00000159128.14	IFNGR2	146.755
HTP0467A	T21	MS2	Female	32.5	ENSG00000159128.14	IFNGR2	169.803
HTP0468A2	T21	MS2	Male	29.7	ENSG00000159128.14	IFNGR2	105.211
HTP0469A	T21	MS2	Female	16.7	ENSG00000159128.14	IFNGR2	105.079
HTP0471A	T21	MS1	Female	9	ENSG00000159128.14	IFNGR2	165.013
HTP0473A	T21	MS1	Male	17.1	ENSG00000159128.14	IFNGR2	152.022
HTP0475A	T21	MS1	Female	22	ENSG00000159128.14	IFNGR2	143.782
HTP0476A	T21	MS2	Female	11.1	ENSG00000159128.14	IFNGR2	201.006
HTP0477A	T21	MS1	Male	3.4	ENSG00000159128.14	IFNGR2	124.809
HTP0478A	T21	MS1	Female	40.3	ENSG00000159128.14	IFNGR2	190.717
HTP0479A	T21	MS1	Male	3.7	ENSG00000159128.14	IFNGR2	147.839
HTP0480A	T21	MS1	Female	21.9	ENSG00000159128.14	IFNGR2	192.921
HTP0482A	T21	MS2	Male	19.3	ENSG00000159128.14	IFNGR2	143.679
HTP0484A	T21	MS3	Male	5.6	ENSG00000159128.14	IFNGR2	205.305
HTP0485A	T21	MS2	Female	5.7	ENSG00000159128.14	IFNGR2	145.156
HTP0487A	T21	MS2	Male	4.6	ENSG00000159128.14	IFNGR2	121.871
HTP0488A	T21	MS1	Male	5.4	ENSG00000159128.14	IFNGR2	144.815
HTP0491A	T21	MS1	Male	6.5	ENSG00000159128.14	IFNGR2	119.166
HTP0494A	T21	MS2	Female	7.1	ENSG00000159128.14	IFNGR2	121.647
HTP0501A	T21	MS3	Male	4	ENSG00000159128.14	IFNGR2	201.301
HTP0507A	T21	MS3	Male	8.2	ENSG00000159128.14	IFNGR2	154.467
HTP0510A	T21	MS1	Female	23	ENSG00000159128.14	IFNGR2	158.113
HTP0512A	T21	MS3	Male	30	ENSG00000159128.14	IFNGR2	201.682
HTP0515A	T21	MS3	Male	13.1	ENSG00000159128.14	IFNGR2	176.886
HTP0516A	T21	MS1	Male	39.1	ENSG00000159128.14	IFNGR2	171.961
HTP0517A	T21	MS2	Male	2.7	ENSG00000159128.14	IFNGR2	129.955
HTP0519A	T21	MS1	Male	2	ENSG00000159128.14	IFNGR2	122.528
HTP0525A	T21	MS1	Female	34.2	ENSG00000159128.14	IFNGR2	158.57
HTP0530A	T21	MS3	Female	39.6	ENSG00000159128.14	IFNGR2	137.07
HTP0531A	T21	MS3	Female	3.5	ENSG00000159128.14	IFNGR2	125.364
HTP0534A	T21	MS1	Male	36.9	ENSG00000159128.14	IFNGR2	157.96
HTP0535A	T21	MS3	Male	23.6	ENSG00000159128.14	IFNGR2	216.261
HTP0537A	T21	MS2	Female	51.9	ENSG00000159128.14	IFNGR2	172.603
HTP0538A	T21	MS3	Male	28.4	ENSG00000159128.14	IFNGR2	199.902
HTP0539A	T21	MS2	Female	42.8	ENSG00000159128.14	IFNGR2	170.486
HTP0540A	T21	MS1	Female	14.5	ENSG00000159128.14	IFNGR2	145.014
HTP0541A	T21	MS2	Male	29.7	ENSG00000159128.14	IFNGR2	102.82
HTP0542A	T21	MS2	Male	27.8	ENSG00000159128.14	IFNGR2	146.953
HTP0543A	T21	MS2	Male	36.9	ENSG00000159128.14	IFNGR2	142.409
HTP0544A	T21	MS2	Male	38.1	ENSG00000159128.14	IFNGR2	151.502
HTP0545A	T21	MS1	Male	18.1	ENSG00000159128.14	IFNGR2	152.347
HTP0546A	T21	MS2	Female	51.4	ENSG00000159128.14	IFNGR2	147.939
HTP0547A	T21	MS2	Female	26	ENSG00000159128.14	IFNGR2	151.321
HTP0548A	T21	MS3	Female	46.2	ENSG00000159128.14	IFNGR2	221.696
HTP0549A	T21	MS3	Female	20.6	ENSG00000159128.14	IFNGR2	178.758
HTP0550A	T21	MS1	Female	15.2	ENSG00000159128.14	IFNGR2	123.511
HTP0552A	T21	MS2	Male	17	ENSG00000159128.14	IFNGR2	141.341
HTP0553A	T21	MS2	Female	18.2	ENSG00000159128.14	IFNGR2	132.53
HTP0554A	T21	MS2	Male	23.1	ENSG00000159128.14	IFNGR2	168.262
HTP0556A	T21	MS2	Male	28.3	ENSG00000159128.14	IFNGR2	234.893
HTP0560A	T21	MS2	Male	50.1	ENSG00000159128.14	IFNGR2	166.681
HTP0561A	T21	MS3	Male	13.7	ENSG00000159128.14	IFNGR2	182.806
HTP0563A	T21	MS2	Female	8.7	ENSG00000159128.14	IFNGR2	116.082
HTP0564A	T21	MS1	Male	14.2	ENSG00000159128.14	IFNGR2	178.086
HTP0565A	T21	MS2	Male	22.5	ENSG00000159128.14	IFNGR2	183.269
HTP0566A	T21	MS2	Male	13.7	ENSG00000159128.14	IFNGR2	116.918
HTP0568A	T21	MS2	Male	28.3	ENSG00000159128.14	IFNGR2	133.344
HTP0569A	T21	MS2	Male	22.9	ENSG00000159128.14	IFNGR2	112.427
HTP0570A	T21	MS3	Male	38.8	ENSG00000159128.14	IFNGR2	222.215
HTP0571A	T21	MS3	Male	13.1	ENSG00000159128.14	IFNGR2	243.792
HTP0572A	T21	MS3	Male	24.4	ENSG00000159128.14	IFNGR2	176.554
HTP0574A	T21	MS3	Male	42.4	ENSG00000159128.14	IFNGR2	169.177
HTP0575A	T21	MS2	Female	17.2	ENSG00000159128.14	IFNGR2	160.431
HTP0577A	T21	MS2	Female	28.4	ENSG00000159128.14	IFNGR2	165.502
HTP0578A	T21	MS1	Male	25.7	ENSG00000159128.14	IFNGR2	143.348
HTP0580A	T21	MS1	Female	31.8	ENSG00000159128.14	IFNGR2	196.547
HTP0581A	T21	MS2	Male	30.6	ENSG00000159128.14	IFNGR2	157.218
HTP0583A	T21	MS1	Female	6.2	ENSG00000159128.14	IFNGR2	134.51
HTP0584A	T21	MS2	Male	29.3	ENSG00000159128.14	IFNGR2	135.22
HTP0585A	T21	MS3	Female	16.5	ENSG00000159128.14	IFNGR2	204.523
HTP0586A	T21	MS3	Male	31.9	ENSG00000159128.14	IFNGR2	202.981
HTP0587A	T21	MS2	Male	4.3	ENSG00000159128.14	IFNGR2	115.09
HTP0588A	T21	MS1	Female	19.2	ENSG00000159128.14	IFNGR2	155.593
HTP0589A	T21	MS3	Female	19	ENSG00000159128.14	IFNGR2	219.399
HTP0590A	T21	MS3	Male	16.8	ENSG00000159128.14	IFNGR2	190.313
HTP0591A	T21	MS2	Male	31.9	ENSG00000159128.14	IFNGR2	155.925
HTP0592A	T21	MS2	Female	14.5	ENSG00000159128.14	IFNGR2	176.653
HTP0593A	T21	MS2	Male	11.7	ENSG00000159128.14	IFNGR2	157.284
HTP0594A	T21	MS1	Male	30.1	ENSG00000159128.14	IFNGR2	157.852
HTP0596A	T21	MS2	Female	28.3	ENSG00000159128.14	IFNGR2	183.801
HTP0597A	T21	MS2	Female	12.5	ENSG00000159128.14	IFNGR2	143.642
HTP0598A	T21	MS3	Female	18	ENSG00000159128.14	IFNGR2	240.158
HTP0599A	T21	MS3	Female	36.6	ENSG00000159128.14	IFNGR2	219.609
HTP0600A	T21	MS3	Male	10.8	ENSG00000159128.14	IFNGR2	344.546
HTP0602A	T21	MS3	Female	13.5	ENSG00000159128.14	IFNGR2	206.7
HTP0603A	T21	MS1	Female	12.7	ENSG00000159128.14	IFNGR2	134.329
HTP0604A	T21	MS3	Female	26.6	ENSG00000159128.14	IFNGR2	199.319
HTP0605A	T21	MS3	Male	17.5	ENSG00000159128.14	IFNGR2	202.063
HTP0607A	T21	MS2	Male	23.9	ENSG00000159128.14	IFNGR2	131.622
HTP0608A	T21	MS1	Female	32.5	ENSG00000159128.14	IFNGR2	176.564
HTP0609A	T21	MS1	Female	4	ENSG00000159128.14	IFNGR2	121.678
HTP0610A	T21	MS3	Female	17	ENSG00000159128.14	IFNGR2	195.648
HTP0611A	T21	MS1	Female	23.9	ENSG00000159128.14	IFNGR2	135.83
HTP0612A	T21	MS1	Male	11.4	ENSG00000159128.14	IFNGR2	131.515
HTP0613A	T21	MS3	Female	10.3	ENSG00000159128.14	IFNGR2	192.647
HTP0616A	T21	MS3	Male	19	ENSG00000159128.14	IFNGR2	213.902
HTP0617A	T21	MS3	Male	30.5	ENSG00000159128.14	IFNGR2	248.633
HTP0618A	T21	MS3	Female	37	ENSG00000159128.14	IFNGR2	227.396
HTP0619A	T21	MS3	Female	37	ENSG00000159128.14	IFNGR2	221.276
HTP0620A	T21	MS3	Female	19.6	ENSG00000159128.14	IFNGR2	196.412
HTP0621A	T21	MS2	Female	21.4	ENSG00000159128.14	IFNGR2	206.446
HTP0622A	T21	MS2	Female	26	ENSG00000159128.14	IFNGR2	168.594
HTP0623A	T21	MS2	Female	28.1	ENSG00000159128.14	IFNGR2	160.957
HTP0624A	T21	MS2	Female	28.1	ENSG00000159128.14	IFNGR2	187.536
HTP0625A	T21	MS1	Male	40.1	ENSG00000159128.14	IFNGR2	155.409
HTP0626A	T21	MS2	Male	14.2	ENSG00000159128.14	IFNGR2	150.042
HTP0627A	T21	MS3	Female	21.1	ENSG00000159128.14	IFNGR2	319.556
HTP0629A	T21	MS1	Female	7	ENSG00000159128.14	IFNGR2	130.704
HTP0630A	T21	MS2	Male	39.9	ENSG00000159128.14	IFNGR2	143.536
HTP0631A	T21	MS1	Female	33	ENSG00000159128.14	IFNGR2	180.001
HTP0632A	T21	MS2	Female	26.4	ENSG00000159128.14	IFNGR2	190.022
HTP0633A	T21	MS1	Male	33.1	ENSG00000159128.14	IFNGR2	159.879
HTP0634A	T21	MS2	Male	20.4	ENSG00000159128.14	IFNGR2	193.551
HTP0637A	T21	MS3	Female	20.1	ENSG00000159128.14	IFNGR2	204.922
HTP0638A	T21	MS3	Female	32.7	ENSG00000159128.14	IFNGR2	274.34
HTP0639A	T21	MS1	Male	27.3	ENSG00000159128.14	IFNGR2	201.356
HTP0641A	T21	MS1	Male	46.6	ENSG00000159128.14	IFNGR2	227.77
HTP0642A	T21	MS3	Female	25.2	ENSG00000159128.14	IFNGR2	241.706
HTP0643A	T21	MS3	Male	29.7	ENSG00000159128.14	IFNGR2	246.384
HTP0644A	T21	MS3	Male	28.7	ENSG00000159128.14	IFNGR2	204.123
HTP0645A	T21	MS1	Male	28.4	ENSG00000159128.14	IFNGR2	187.188
HTP0646A	T21	MS3	Male	17.1	ENSG00000159128.14	IFNGR2	196.227
HTP0647A	T21	MS1	Male	7	ENSG00000159128.14	IFNGR2	166.276
HTP0650A	T21	MS1	Female	45.7	ENSG00000159128.14	IFNGR2	153.462
HTP0651A	T21	MS3	Male	31.2	ENSG00000159128.14	IFNGR2	195.574
HTP0652A	T21	MS1	Female	35.1	ENSG00000159128.14	IFNGR2	162.99
HTP0654A	T21	MS1	Female	26.9	ENSG00000159128.14	IFNGR2	207.653
HTP0657A	T21	MS3	Male	16.9	ENSG00000159128.14	IFNGR2	189.978
HTP0658A	T21	MS1	Male	15.3	ENSG00000159128.14	IFNGR2	176.453
HTP0659A	T21	MS1	Female	36.5	ENSG00000159128.14	IFNGR2	163.435
HTP0660A	T21	MS1	Male	13	ENSG00000159128.14	IFNGR2	142.935
HTP0661A	T21	MS1	Male	28.4	ENSG00000159128.14	IFNGR2	109.776
HTP0662A	T21	MS1	Female	26.1	ENSG00000159128.14	IFNGR2	158.82
HTP0663A	T21	MS3	Female	20.5	ENSG00000159128.14	IFNGR2	226.379
HTP0664A	T21	MS2	Female	29.4	ENSG00000159128.14	IFNGR2	170.213
HTP0665A	T21	MS1	Female	23.4	ENSG00000159128.14	IFNGR2	145.185
HTP0666A	T21	MS3	Male	17.4	ENSG00000159128.14	IFNGR2	201.536
HTP0667A	T21	MS2	Male	24.1	ENSG00000159128.14	IFNGR2	147.873
HTP0668A	T21	MS1	Female	29.7	ENSG00000159128.14	IFNGR2	170.807
HTP0672A	T21	MS1	Male	17.2	ENSG00000159128.14	IFNGR2	88.1589
HTP0676A	T21	MS1	Female	19.3	ENSG00000159128.14	IFNGR2	146.699
HTP0706A	T21	MS3	Female	22.8	ENSG00000159128.14	IFNGR2	273.174
HTP0708A	T21	MS1	Male	17	ENSG00000159128.14	IFNGR2	156.355
HTP0204A	T21	MS2	Male	13.1	ENSG00000159128.14	IFNGR2	100.798
HTP0310A	T21	MS2	Male	10.8	ENSG00000159128.14	IFNGR2	141.042
HTP0326A	T21	MS2	Female	30.2	ENSG00000159128.14	IFNGR2	200.84
HTP0328A	T21	MS2	Female	41.2	ENSG00000159128.14	IFNGR2	199.685
HTP0332A	T21	MS2	Male	24.4	ENSG00000159128.14	IFNGR2	124.497
HTP0348A	T21	MS2	Female	17.2	ENSG00000159128.14	IFNGR2	140.269
HTP0351A	T21	MS2	Male	27	ENSG00000159128.14	IFNGR2	164.501
HTP0084A2	T21	MS2	Male	35	ENSG00000159128.14	IFNGR2	150.513
HTP0005A3	T21	MS1	Male	36.5	ENSG00000243646.10	IL10RB	12.77
HTP0012A2	T21	MS1	Female	44	ENSG00000243646.10	IL10RB	13.7177
HTP0015A4	T21	MS2	Male	31.2	ENSG00000243646.10	IL10RB	11.3207
HTP0017A4	T21	MS3	Female	23.6	ENSG00000243646.10	IL10RB	16.3769
HTP0023A2	T21	MS2	Female	36.2	ENSG00000243646.10	IL10RB	14.3182
HTP0025A3	T21	MS2	Female	25.7	ENSG00000243646.10	IL10RB	16.3412
HTP0036A2	T21	MS1	Female	32.1	ENSG00000243646.10	IL10RB	16.8854
HTP0050A3	T21	MS3	Female	22.8	ENSG00000243646.10	IL10RB	16.5874
HTP0052A2	T21	MS1	Female	29.9	ENSG00000243646.10	IL10RB	14.8701
HTP0053A2	T21	MS1	Female	26.3	ENSG00000243646.10	IL10RB	14.4852
HTP0054A2	T21	MS3	Male	21.7	ENSG00000243646.10	IL10RB	13.4573
HTP0066A2	T21	MS1	Male	14.7	ENSG00000243646.10	IL10RB	11.0057
HTP0070A3	T21	MS3	Male	24.9	ENSG00000243646.10	IL10RB	13.4062
HTP0073A2	T21	MS3	Male	54.7	ENSG00000243646.10	IL10RB	14.3271
HTP0080A2	T21	MS1	Female	34.8	ENSG00000243646.10	IL10RB	15.7696
HTP0101A2	T21	MS3	Female	31.3	ENSG00000243646.10	IL10RB	20.8715
HTP0103A2	T21	MS1	Female	1.6	ENSG00000243646.10	IL10RB	10.488
HTP0107A3	T21	MS2	Female	33.7	ENSG00000243646.10	IL10RB	13.8955
HTP0109A3	T21	MS1	Female	49	ENSG00000243646.10	IL10RB	19.6874
HTP0112A3	T21	MS3	Female	36	ENSG00000243646.10	IL10RB	15.445
HTP0116A2	T21	MS1	Male	10.9	ENSG00000243646.10	IL10RB	12.4386
HTP0119A	T21	MS1	Female	50.9	ENSG00000243646.10	IL10RB	15.6882
HTP0151A	T21	MS3	Male	27.4	ENSG00000243646.10	IL10RB	19.799
HTP0198A3	T21	MS2	Male	36.3	ENSG00000243646.10	IL10RB	13.9113
HTP0207A4	T21	MS1	Female	25.2	ENSG00000243646.10	IL10RB	16.7487
HTP0211A3	T21	MS2	Male	29.7	ENSG00000243646.10	IL10RB	10.4081
HTP0213A3	T21	MS2	Male	46.3	ENSG00000243646.10	IL10RB	13.1847
HTP0219A2	T21	MS2	Female	19.5	ENSG00000243646.10	IL10RB	13.1112
HTP0226A3	T21	MS1	Male	52.4	ENSG00000243646.10	IL10RB	18.9369
HTP0230A2	T21	MS3	Female	39.6	ENSG00000243646.10	IL10RB	20.2863
HTP0236A2	T21	MS1	Male	11.3	ENSG00000243646.10	IL10RB	16.1584
HTP0238A3	T21	MS2	Male	41.5	ENSG00000243646.10	IL10RB	14.4489
HTP0241A2	T21	MS3	Female	17.9	ENSG00000243646.10	IL10RB	20.4291
HTP0243A3	T21	MS3	Female	15.1	ENSG00000243646.10	IL10RB	16.8481
HTP0247A2	T21	MS3	Male	22.5	ENSG00000243646.10	IL10RB	16.7542
HTP0249A2	T21	MS2	Female	34	ENSG00000243646.10	IL10RB	15.0934
HTP0251A2	T21	MS3	Female	34.3	ENSG00000243646.10	IL10RB	15.54
HTP0254A2	T21	MS2	Male	33.8	ENSG00000243646.10	IL10RB	12.7298
HTP0259A2	T21	MS3	Female	32.6	ENSG00000243646.10	IL10RB	23.9196
HTP0261A2	T21	MS1	Male	22.9	ENSG00000243646.10	IL10RB	11.7964
HTP0262A2	T21	MS3	Female	14.3	ENSG00000243646.10	IL10RB	14.6304
HTP0263A2	T21	MS2	Female	12.4	ENSG00000243646.10	IL10RB	15.5267
HTP0277A3	T21	MS1	Female	37.2	ENSG00000243646.10	IL10RB	17.2649
HTP0293A	T21	MS3	Male	6.2	ENSG00000243646.10	IL10RB	17.6069
HTP0295A	T21	MS3	Male	51.2	ENSG00000243646.10	IL10RB	17.6581
HTP0296A	T21	MS3	Male	55.1	ENSG00000243646.10	IL10RB	18.064
HTP0298A	T21	MS1	Female	25.8	ENSG00000243646.10	IL10RB	13.7719
HTP0300A	T21	MS1	Female	30.8	ENSG00000243646.10	IL10RB	15.879
HTP0301A3	T21	MS2	Female	24	ENSG00000243646.10	IL10RB	16.7475
HTP0306A	T21	MS3	Male	23.2	ENSG00000243646.10	IL10RB	20.3513
HTP0312A2	T21	MS1	Female	35.7	ENSG00000243646.10	IL10RB	14.5946
HTP0318A3	T21	MS1	Male	30.5	ENSG00000243646.10	IL10RB	10.2099
HTP0320A2	T21	MS3	Female	33.7	ENSG00000243646.10	IL10RB	18.8449
HTP0321A	T21	MS3	Female	14	ENSG00000243646.10	IL10RB	15.1293
HTP0323A	T21	MS3	Male	3.8	ENSG00000243646.10	IL10RB	16.6596
HTP0324A2	T21	MS1	Male	22	ENSG00000243646.10	IL10RB	12.5522
HTP0325A	T21	MS3	Male	13.4	ENSG00000243646.10	IL10RB	14.3848
HTP0327A	T21	MS1	Male	6.5	ENSG00000243646.10	IL10RB	13.7224
HTP0329A2	T21	MS3	Female	19.5	ENSG00000243646.10	IL10RB	19.7246
HTP0330A	T21	MS1	Male	6.1	ENSG00000243646.10	IL10RB	12.9781
HTP0331A	T21	MS3	Male	23.1	ENSG00000243646.10	IL10RB	15.4617
HTP0333A2	T21	MS3	Female	30.3	ENSG00000243646.10	IL10RB	18.8071
HTP0334A2	T21	MS1	Male	44.1	ENSG00000243646.10	IL10RB	14.0825
HTP0335A2	T21	MS2	Female	57.6	ENSG00000243646.10	IL10RB	11.3411
HTP0336A	T21	MS1	Female	8.7	ENSG00000243646.10	IL10RB	13.8545
HTP0337A	T21	MS3	Male	22.2	ENSG00000243646.10	IL10RB	13.8248
HTP0339A	T21	MS1	Male	16.1	ENSG00000243646.10	IL10RB	11.884
HTP0340A	T21	MS3	Female	18.6	ENSG00000243646.10	IL10RB	16.6954
HTP0341A	T21	MS1	Male	2.6	ENSG00000243646.10	IL10RB	10.7465
HTP0342A	T21	MS1	Female	13.6	ENSG00000243646.10	IL10RB	12.1684
HTP0345A	T21	MS3	Female	52.7	ENSG00000243646.10	IL10RB	25.4119
HTP0354A	T21	MS1	Male	6	ENSG00000243646.10	IL10RB	12.2601
HTP0357A	T21	MS1	Male	3.8	ENSG00000243646.10	IL10RB	11.4018
HTP0364A	T21	MS3	Male	13.7	ENSG00000243646.10	IL10RB	17.1158
HTP0367A	T21	MS1	Male	13.6	ENSG00000243646.10	IL10RB	14.7256
HTP0368A	T21	MS1	Male	15.2	ENSG00000243646.10	IL10RB	12.7587
HTP0370A	T21	MS1	Male	20.2	ENSG00000243646.10	IL10RB	15.9605
HTP0373A	T21	MS1	Male	56.7	ENSG00000243646.10	IL10RB	15.6029
HTP0374A	T21	MS2	Male	25.5	ENSG00000243646.10	IL10RB	10.3122
HTP0375A	T21	MS1	Female	10.9	ENSG00000243646.10	IL10RB	12.0036
HTP0378A	T21	MS3	Female	31.4	ENSG00000243646.10	IL10RB	18.1294
HTP0379A	T21	MS1	Female	35.4	ENSG00000243646.10	IL10RB	17.4666
HTP0380A	T21	MS2	Male	25.8	ENSG00000243646.10	IL10RB	16.0398
HTP0381A	T21	MS2	Male	25.4	ENSG00000243646.10	IL10RB	13.1448
HTP0382A	T21	MS3	Male	39.5	ENSG00000243646.10	IL10RB	9.81271
HTP0384A	T21	MS3	Female	27.8	ENSG00000243646.10	IL10RB	14.7026
HTP0385A	T21	MS3	Male	25.6	ENSG00000243646.10	IL10RB	14.8753
HTP0386A	T21	MS2	Male	6.8	ENSG00000243646.10	IL10RB	12.1257
HTP0387A	T21	MS1	Female	33.3	ENSG00000243646.10	IL10RB	20.3539
HTP0388A	T21	MS1	Female	37.5	ENSG00000243646.10	IL10RB	18.0763
HTP0389A	T21	MS1	Female	20.1	ENSG00000243646.10	IL10RB	16.4094
HTP0390A	T21	MS3	Female	15.5	ENSG00000243646.10	IL10RB	15.3483
HTP0391A	T21	MS1	Male	26.8	ENSG00000243646.10	IL10RB	12.9621
HTP0392A	T21	MS3	Male	32.4	ENSG00000243646.10	IL10RB	15.3969
HTP0393A	T21	MS2	Female	39.8	ENSG00000243646.10	IL10RB	16.7607
HTP0394A	T21	MS2	Female	23.6	ENSG00000243646.10	IL10RB	14.612
HTP0395A	T21	MS2	Male	35.2	ENSG00000243646.10	IL10RB	11.7792
HTP0396A	T21	MS3	Male	15.9	ENSG00000243646.10	IL10RB	21.4911
HTP0397A	T21	MS1	Male	38.7	ENSG00000243646.10	IL10RB	15.962
HTP0398A	T21	MS2	Female	17.5	ENSG00000243646.10	IL10RB	13.4629
HTP0399A2	T21	MS3	Male	33.1	ENSG00000243646.10	IL10RB	18.1838
HTP0400A	T21	MS1	Male	14.9	ENSG00000243646.10	IL10RB	14.6595
HTP0401A	T21	MS3	Female	34.6	ENSG00000243646.10	IL10RB	20.7358
HTP0402A	T21	MS1	Male	35.9	ENSG00000243646.10	IL10RB	14.8873
HTP0403A	T21	MS3	Male	13.4	ENSG00000243646.10	IL10RB	12.9009
HTP0404A	T21	MS3	Female	12.5	ENSG00000243646.10	IL10RB	17.5201
HTP0405A	T21	MS3	Male	26.1	ENSG00000243646.10	IL10RB	12.9013
HTP0406A	T21	MS2	Female	9.2	ENSG00000243646.10	IL10RB	14.8906
HTP0407A	T21	MS3	Male	43.5	ENSG00000243646.10	IL10RB	19.4778
HTP0408A	T21	MS1	Male	40.6	ENSG00000243646.10	IL10RB	16.2847
HTP0409A	T21	MS2	Female	21.2	ENSG00000243646.10	IL10RB	13.6095
HTP0410A	T21	MS2	Male	24	ENSG00000243646.10	IL10RB	13.5721
HTP0411A	T21	MS3	Female	18.7	ENSG00000243646.10	IL10RB	15.1887
HTP0412A	T21	MS3	Male	20.7	ENSG00000243646.10	IL10RB	15.105
HTP0413A	T21	MS2	Female	22.5	ENSG00000243646.10	IL10RB	12.1228
HTP0414A	T21	MS3	Female	21.8	ENSG00000243646.10	IL10RB	22.7113
HTP0415A	T21	MS3	Female	8.3	ENSG00000243646.10	IL10RB	14.7892
HTP0418A	T21	MS1	Male	3.8	ENSG00000243646.10	IL10RB	13.4886
HTP0419A	T21	MS1	Male	20.8	ENSG00000243646.10	IL10RB	16.3608
HTP0420A	T21	MS1	Male	6.4	ENSG00000243646.10	IL10RB	12.5117
HTP0421A	T21	MS3	Male	13.7	ENSG00000243646.10	IL10RB	17.3346
HTP0423A	T21	MS2	Male	23.9	ENSG00000243646.10	IL10RB	15.4669
HTP0424A	T21	MS2	Female	4	ENSG00000243646.10	IL10RB	18.2208
HTP0425A	T21	MS2	Male	19.1	ENSG00000243646.10	IL10RB	12.1128
HTP0426A	T21	MS3	Male	17.5	ENSG00000243646.10	IL10RB	13.5724
HTP0428A	T21	MS2	Male	27.5	ENSG00000243646.10	IL10RB	12.3054
HTP0430A	T21	MS2	Male	13.9	ENSG00000243646.10	IL10RB	16.2234
HTP0431A2	T21	MS2	Female	20.9	ENSG00000243646.10	IL10RB	11.1969
HTP0434A	T21	MS3	Female	25.9	ENSG00000243646.10	IL10RB	21.9824
HTP0435A2	T21	MS1	Male	36.2	ENSG00000243646.10	IL10RB	13.6411
HTP0436A	T21	MS3	Female	32.8	ENSG00000243646.10	IL10RB	21.2223
HTP0437A	T21	MS2	Male	24.9	ENSG00000243646.10	IL10RB	11.8135
HTP0438A	T21	MS1	Female	19.9	ENSG00000243646.10	IL10RB	16.7583
HTP0439A2	T21	MS3	Male	40.8	ENSG00000243646.10	IL10RB	18.2861
HTP0440A	T21	MS2	Male	20.9	ENSG00000243646.10	IL10RB	14.1571
HTP0442A2	T21	MS1	Female	9.5	ENSG00000243646.10	IL10RB	11.7892
HTP0443A2	T21	MS3	Male	17.9	ENSG00000243646.10	IL10RB	17.0459
HTP0445A	T21	MS2	Female	38.8	ENSG00000243646.10	IL10RB	18.1487
HTP0446A	T21	MS1	Female	31.7	ENSG00000243646.10	IL10RB	17.1152
HTP0448A	T21	MS2	Male	21.5	ENSG00000243646.10	IL10RB	10.8784
HTP0449A	T21	MS2	Male	20.8	ENSG00000243646.10	IL10RB	12.9591
HTP0450A	T21	MS1	Male	15.4	ENSG00000243646.10	IL10RB	14.2834
HTP0451A	T21	MS1	Male	32.5	ENSG00000243646.10	IL10RB	11.978
HTP0452A	T21	MS2	Female	16.6	ENSG00000243646.10	IL10RB	17.7574
HTP0454A	T21	MS3	Male	21.7	ENSG00000243646.10	IL10RB	14.6416
HTP0456A	T21	MS2	Male	7.3	ENSG00000243646.10	IL10RB	14.5505
HTP0458A	T21	MS3	Male	20	ENSG00000243646.10	IL10RB	21.2503
HTP0459A	T21	MS1	Male	13.7	ENSG00000243646.10	IL10RB	16.3832
HTP0460A	T21	MS1	Male	20.3	ENSG00000243646.10	IL10RB	13.9656
HTP0461A	T21	MS1	Female	12.5	ENSG00000243646.10	IL10RB	12.9193
HTP0462A	T21	MS1	Male	38.6	ENSG00000243646.10	IL10RB	12.7084
HTP0463A	T21	MS1	Female	28.3	ENSG00000243646.10	IL10RB	16.2639
HTP0464A	T21	MS3	Male	22.7	ENSG00000243646.10	IL10RB	14.0942
HTP0465A	T21	MS3	Female	6.8	ENSG00000243646.10	IL10RB	17.6527
HTP0467A	T21	MS2	Female	32.5	ENSG00000243646.10	IL10RB	17.3211
HTP0468A2	T21	MS2	Male	29.7	ENSG00000243646.10	IL10RB	11.2145
HTP0469A	T21	MS2	Female	16.7	ENSG00000243646.10	IL10RB	8.68028
HTP0471A	T21	MS1	Female	9	ENSG00000243646.10	IL10RB	14.9114
HTP0473A	T21	MS1	Male	17.1	ENSG00000243646.10	IL10RB	10.7567
HTP0475A	T21	MS1	Female	22	ENSG00000243646.10	IL10RB	12.2495
HTP0476A	T21	MS2	Female	11.1	ENSG00000243646.10	IL10RB	17.0719
HTP0477A	T21	MS1	Male	3.4	ENSG00000243646.10	IL10RB	12.7904
HTP0478A	T21	MS1	Female	40.3	ENSG00000243646.10	IL10RB	15.7421
HTP0479A	T21	MS1	Male	3.7	ENSG00000243646.10	IL10RB	15.1105
HTP0480A	T21	MS1	Female	21.9	ENSG00000243646.10	IL10RB	17.0289
HTP0482A	T21	MS2	Male	19.3	ENSG00000243646.10	IL10RB	11.8469
HTP0484A	T21	MS3	Male	5.6	ENSG00000243646.10	IL10RB	16.0522
HTP0485A	T21	MS2	Female	5.7	ENSG00000243646.10	IL10RB	13.2501
HTP0487A	T21	MS2	Male	4.6	ENSG00000243646.10	IL10RB	12.0361
HTP0488A	T21	MS1	Male	5.4	ENSG00000243646.10	IL10RB	14.8312
HTP0491A	T21	MS1	Male	6.5	ENSG00000243646.10	IL10RB	13.7271
HTP0494A	T21	MS2	Female	7.1	ENSG00000243646.10	IL10RB	12.8602
HTP0501A	T21	MS3	Male	4	ENSG00000243646.10	IL10RB	19.5471
HTP0507A	T21	MS3	Male	8.2	ENSG00000243646.10	IL10RB	16.7377
HTP0510A	T21	MS1	Female	23	ENSG00000243646.10	IL10RB	13.9673
HTP0512A	T21	MS3	Male	30	ENSG00000243646.10	IL10RB	20.3652
HTP0515A	T21	MS3	Male	13.1	ENSG00000243646.10	IL10RB	17.5768
HTP0516A	T21	MS1	Male	39.1	ENSG00000243646.10	IL10RB	16.0187
HTP0517A	T21	MS2	Male	2.7	ENSG00000243646.10	IL10RB	12.5076
HTP0519A	T21	MS1	Male	2	ENSG00000243646.10	IL10RB	14.0271
HTP0525A	T21	MS1	Female	34.2	ENSG00000243646.10	IL10RB	16.3682
HTP0530A	T21	MS3	Female	39.6	ENSG00000243646.10	IL10RB	12.3191
HTP0531A	T21	MS3	Female	3.5	ENSG00000243646.10	IL10RB	8.50179
HTP0534A	T21	MS1	Male	36.9	ENSG00000243646.10	IL10RB	15.6166
HTP0535A	T21	MS3	Male	23.6	ENSG00000243646.10	IL10RB	16.4145
HTP0537A	T21	MS2	Female	51.9	ENSG00000243646.10	IL10RB	16.9802
HTP0538A	T21	MS3	Male	28.4	ENSG00000243646.10	IL10RB	16.6377
HTP0539A	T21	MS2	Female	42.8	ENSG00000243646.10	IL10RB	12.2961
HTP0540A	T21	MS1	Female	14.5	ENSG00000243646.10	IL10RB	14.6185
HTP0541A	T21	MS2	Male	29.7	ENSG00000243646.10	IL10RB	11.3789
HTP0542A	T21	MS2	Male	27.8	ENSG00000243646.10	IL10RB	13.1583
HTP0543A	T21	MS2	Male	36.9	ENSG00000243646.10	IL10RB	14.4853
HTP0544A	T21	MS2	Male	38.1	ENSG00000243646.10	IL10RB	13.028
HTP0545A	T21	MS1	Male	18.1	ENSG00000243646.10	IL10RB	13.834
HTP0546A	T21	MS2	Female	51.4	ENSG00000243646.10	IL10RB	14.366
HTP0547A	T21	MS2	Female	26	ENSG00000243646.10	IL10RB	15.7454
HTP0548A	T21	MS3	Female	46.2	ENSG00000243646.10	IL10RB	18.6107
HTP0549A	T21	MS3	Female	20.6	ENSG00000243646.10	IL10RB	18.3297
HTP0550A	T21	MS1	Female	15.2	ENSG00000243646.10	IL10RB	12.6476
HTP0552A	T21	MS2	Male	17	ENSG00000243646.10	IL10RB	13.193
HTP0553A	T21	MS2	Female	18.2	ENSG00000243646.10	IL10RB	14.2256
HTP0554A	T21	MS2	Male	23.1	ENSG00000243646.10	IL10RB	14.3993
HTP0556A	T21	MS2	Male	28.3	ENSG00000243646.10	IL10RB	19.7083
HTP0560A	T21	MS2	Male	50.1	ENSG00000243646.10	IL10RB	13.794
HTP0561A	T21	MS3	Male	13.7	ENSG00000243646.10	IL10RB	15.3301
HTP0563A	T21	MS2	Female	8.7	ENSG00000243646.10	IL10RB	11.2145
HTP0564A	T21	MS1	Male	14.2	ENSG00000243646.10	IL10RB	16.9253
HTP0565A	T21	MS2	Male	22.5	ENSG00000243646.10	IL10RB	11.8932
HTP0566A	T21	MS2	Male	13.7	ENSG00000243646.10	IL10RB	12.2072
HTP0568A	T21	MS2	Male	28.3	ENSG00000243646.10	IL10RB	16.089
HTP0569A	T21	MS2	Male	22.9	ENSG00000243646.10	IL10RB	11.3106
HTP0570A	T21	MS3	Male	38.8	ENSG00000243646.10	IL10RB	16.513
HTP0571A	T21	MS3	Male	13.1	ENSG00000243646.10	IL10RB	17.4027
HTP0572A	T21	MS3	Male	24.4	ENSG00000243646.10	IL10RB	16.4267
HTP0574A	T21	MS3	Male	42.4	ENSG00000243646.10	IL10RB	15.5853
HTP0575A	T21	MS2	Female	17.2	ENSG00000243646.10	IL10RB	13.5602
HTP0577A	T21	MS2	Female	28.4	ENSG00000243646.10	IL10RB	13.2156
HTP0578A	T21	MS1	Male	25.7	ENSG00000243646.10	IL10RB	13.8348
HTP0580A	T21	MS1	Female	31.8	ENSG00000243646.10	IL10RB	18.1589
HTP0581A	T21	MS2	Male	30.6	ENSG00000243646.10	IL10RB	13.562
HTP0583A	T21	MS1	Female	6.2	ENSG00000243646.10	IL10RB	13.1653
HTP0584A	T21	MS2	Male	29.3	ENSG00000243646.10	IL10RB	16.0756
HTP0585A	T21	MS3	Female	16.5	ENSG00000243646.10	IL10RB	17.1251
HTP0586A	T21	MS3	Male	31.9	ENSG00000243646.10	IL10RB	18.0046
HTP0587A	T21	MS2	Male	4.3	ENSG00000243646.10	IL10RB	10.8214
HTP0588A	T21	MS1	Female	19.2	ENSG00000243646.10	IL10RB	15.6943
HTP0589A	T21	MS3	Female	19	ENSG00000243646.10	IL10RB	17.2056
HTP0590A	T21	MS3	Male	16.8	ENSG00000243646.10	IL10RB	16.2803
HTP0591A	T21	MS2	Male	31.9	ENSG00000243646.10	IL10RB	15.9995
HTP0592A	T21	MS2	Female	14.5	ENSG00000243646.10	IL10RB	16.0358
HTP0593A	T21	MS2	Male	11.7	ENSG00000243646.10	IL10RB	15.6252
HTP0594A	T21	MS1	Male	30.1	ENSG00000243646.10	IL10RB	14.9088
HTP0596A	T21	MS2	Female	28.3	ENSG00000243646.10	IL10RB	16.5022
HTP0597A	T21	MS2	Female	12.5	ENSG00000243646.10	IL10RB	12.0932
HTP0598A	T21	MS3	Female	18	ENSG00000243646.10	IL10RB	16.4488
HTP0599A	T21	MS3	Female	36.6	ENSG00000243646.10	IL10RB	17.7554
HTP0600A	T21	MS3	Male	10.8	ENSG00000243646.10	IL10RB	30.7052
HTP0602A	T21	MS3	Female	13.5	ENSG00000243646.10	IL10RB	16.2629
HTP0603A	T21	MS1	Female	12.7	ENSG00000243646.10	IL10RB	14.4374
HTP0604A	T21	MS3	Female	26.6	ENSG00000243646.10	IL10RB	15.0525
HTP0605A	T21	MS3	Male	17.5	ENSG00000243646.10	IL10RB	15.1685
HTP0607A	T21	MS2	Male	23.9	ENSG00000243646.10	IL10RB	11.6661
HTP0608A	T21	MS1	Female	32.5	ENSG00000243646.10	IL10RB	19.148
HTP0609A	T21	MS1	Female	4	ENSG00000243646.10	IL10RB	13.2393
HTP0610A	T21	MS3	Female	17	ENSG00000243646.10	IL10RB	21.3824
HTP0611A	T21	MS1	Female	23.9	ENSG00000243646.10	IL10RB	13.3545
HTP0612A	T21	MS1	Male	11.4	ENSG00000243646.10	IL10RB	13.6978
HTP0613A	T21	MS3	Female	10.3	ENSG00000243646.10	IL10RB	16.5582
HTP0616A	T21	MS3	Male	19	ENSG00000243646.10	IL10RB	20.0592
HTP0617A	T21	MS3	Male	30.5	ENSG00000243646.10	IL10RB	17.1732
HTP0618A	T21	MS3	Female	37	ENSG00000243646.10	IL10RB	19.6631
HTP0619A	T21	MS3	Female	37	ENSG00000243646.10	IL10RB	18.6265
HTP0620A	T21	MS3	Female	19.6	ENSG00000243646.10	IL10RB	17.053
HTP0621A	T21	MS2	Female	21.4	ENSG00000243646.10	IL10RB	17.0709
HTP0622A	T21	MS2	Female	26	ENSG00000243646.10	IL10RB	12.3034
HTP0623A	T21	MS2	Female	28.1	ENSG00000243646.10	IL10RB	16.7696
HTP0624A	T21	MS2	Female	28.1	ENSG00000243646.10	IL10RB	18.1045
HTP0625A	T21	MS1	Male	40.1	ENSG00000243646.10	IL10RB	14.4161
HTP0626A	T21	MS2	Male	14.2	ENSG00000243646.10	IL10RB	12.6874
HTP0627A	T21	MS3	Female	21.1	ENSG00000243646.10	IL10RB	20.9045
HTP0629A	T21	MS1	Female	7	ENSG00000243646.10	IL10RB	16.4584
HTP0630A	T21	MS2	Male	39.9	ENSG00000243646.10	IL10RB	12.533
HTP0631A	T21	MS1	Female	33	ENSG00000243646.10	IL10RB	17.5741
HTP0632A	T21	MS2	Female	26.4	ENSG00000243646.10	IL10RB	14.9247
HTP0633A	T21	MS1	Male	33.1	ENSG00000243646.10	IL10RB	14.9664
HTP0634A	T21	MS2	Male	20.4	ENSG00000243646.10	IL10RB	14.2373
HTP0637A	T21	MS3	Female	20.1	ENSG00000243646.10	IL10RB	16.4744
HTP0638A	T21	MS3	Female	32.7	ENSG00000243646.10	IL10RB	28.7222
HTP0639A	T21	MS1	Male	27.3	ENSG00000243646.10	IL10RB	15.9654
HTP0641A	T21	MS1	Male	46.6	ENSG00000243646.10	IL10RB	17.4747
HTP0642A	T21	MS3	Female	25.2	ENSG00000243646.10	IL10RB	20.1227
HTP0643A	T21	MS3	Male	29.7	ENSG00000243646.10	IL10RB	18.9674
HTP0644A	T21	MS3	Male	28.7	ENSG00000243646.10	IL10RB	17.1362
HTP0645A	T21	MS1	Male	28.4	ENSG00000243646.10	IL10RB	17.0791
HTP0646A	T21	MS3	Male	17.1	ENSG00000243646.10	IL10RB	17.5305
HTP0647A	T21	MS1	Male	7	ENSG00000243646.10	IL10RB	15.091
HTP0650A	T21	MS1	Female	45.7	ENSG00000243646.10	IL10RB	17.1159
HTP0651A	T21	MS3	Male	31.2	ENSG00000243646.10	IL10RB	14.4125
HTP0652A	T21	MS1	Female	35.1	ENSG00000243646.10	IL10RB	14.3192
HTP0654A	T21	MS1	Female	26.9	ENSG00000243646.10	IL10RB	17.9009
HTP0657A	T21	MS3	Male	16.9	ENSG00000243646.10	IL10RB	19.1478
HTP0658A	T21	MS1	Male	15.3	ENSG00000243646.10	IL10RB	14.3343
HTP0659A	T21	MS1	Female	36.5	ENSG00000243646.10	IL10RB	16.005
HTP0660A	T21	MS1	Male	13	ENSG00000243646.10	IL10RB	13.1949
HTP0661A	T21	MS1	Male	28.4	ENSG00000243646.10	IL10RB	11.4946
HTP0662A	T21	MS1	Female	26.1	ENSG00000243646.10	IL10RB	16.3033
HTP0663A	T21	MS3	Female	20.5	ENSG00000243646.10	IL10RB	17.5748
HTP0664A	T21	MS2	Female	29.4	ENSG00000243646.10	IL10RB	13.4646
HTP0665A	T21	MS1	Female	23.4	ENSG00000243646.10	IL10RB	15.4527
HTP0666A	T21	MS3	Male	17.4	ENSG00000243646.10	IL10RB	15.9371
HTP0667A	T21	MS2	Male	24.1	ENSG00000243646.10	IL10RB	13.8585
HTP0668A	T21	MS1	Female	29.7	ENSG00000243646.10	IL10RB	15.915
HTP0672A	T21	MS1	Male	17.2	ENSG00000243646.10	IL10RB	8.8555
HTP0676A	T21	MS1	Female	19.3	ENSG00000243646.10	IL10RB	13.7994
HTP0706A	T21	MS3	Female	22.8	ENSG00000243646.10	IL10RB	21.2509
HTP0708A	T21	MS1	Male	17	ENSG00000243646.10	IL10RB	14.2649
HTP0204A	T21	MS2	Male	13.1	ENSG00000243646.10	IL10RB	12.4939
HTP0310A	T21	MS2	Male	10.8	ENSG00000243646.10	IL10RB	17.4778
HTP0326A	T21	MS2	Female	30.2	ENSG00000243646.10	IL10RB	20.5751
HTP0328A	T21	MS2	Female	41.2	ENSG00000243646.10	IL10RB	24.8631
HTP0332A	T21	MS2	Male	24.4	ENSG00000243646.10	IL10RB	16.8142
HTP0348A	T21	MS2	Female	17.2	ENSG00000243646.10	IL10RB	20.4543
HTP0351A	T21	MS2	Male	27	ENSG00000243646.10	IL10RB	22.9069
HTP0084A2	T21	MS2	Male	35	ENSG00000243646.10	IL10RB	20.2476
HTP0005A3	T21	MS1	Male	36.5	ENSG00000157551.19	KCNJ15	29.5211
HTP0012A2	T21	MS1	Female	44	ENSG00000157551.19	KCNJ15	25.5605
HTP0015A4	T21	MS2	Male	31.2	ENSG00000157551.19	KCNJ15	41.8195
HTP0017A4	T21	MS3	Female	23.6	ENSG00000157551.19	KCNJ15	55.8655
HTP0023A2	T21	MS2	Female	36.2	ENSG00000157551.19	KCNJ15	29.9722
HTP0025A3	T21	MS2	Female	25.7	ENSG00000157551.19	KCNJ15	38.2752
HTP0036A2	T21	MS1	Female	32.1	ENSG00000157551.19	KCNJ15	26.9156
HTP0050A3	T21	MS3	Female	22.8	ENSG00000157551.19	KCNJ15	26.4488
HTP0052A2	T21	MS1	Female	29.9	ENSG00000157551.19	KCNJ15	29.7865
HTP0053A2	T21	MS1	Female	26.3	ENSG00000157551.19	KCNJ15	32.088
HTP0054A2	T21	MS3	Male	21.7	ENSG00000157551.19	KCNJ15	38.8894
HTP0066A2	T21	MS1	Male	14.7	ENSG00000157551.19	KCNJ15	17.916
HTP0070A3	T21	MS3	Male	24.9	ENSG00000157551.19	KCNJ15	29.2662
HTP0073A2	T21	MS3	Male	54.7	ENSG00000157551.19	KCNJ15	30.6119
HTP0080A2	T21	MS1	Female	34.8	ENSG00000157551.19	KCNJ15	30.849
HTP0101A2	T21	MS3	Female	31.3	ENSG00000157551.19	KCNJ15	90.0082
HTP0103A2	T21	MS1	Female	1.6	ENSG00000157551.19	KCNJ15	10.6371
HTP0107A3	T21	MS2	Female	33.7	ENSG00000157551.19	KCNJ15	40.1233
HTP0109A3	T21	MS1	Female	49	ENSG00000157551.19	KCNJ15	33.536
HTP0112A3	T21	MS3	Female	36	ENSG00000157551.19	KCNJ15	49.0291
HTP0116A2	T21	MS1	Male	10.9	ENSG00000157551.19	KCNJ15	9.75198
HTP0119A	T21	MS1	Female	50.9	ENSG00000157551.19	KCNJ15	34.7058
HTP0151A	T21	MS3	Male	27.4	ENSG00000157551.19	KCNJ15	56.5749
HTP0198A3	T21	MS2	Male	36.3	ENSG00000157551.19	KCNJ15	22.9038
HTP0207A4	T21	MS1	Female	25.2	ENSG00000157551.19	KCNJ15	36.5073
HTP0211A3	T21	MS2	Male	29.7	ENSG00000157551.19	KCNJ15	25.1717
HTP0213A3	T21	MS2	Male	46.3	ENSG00000157551.19	KCNJ15	32.0508
HTP0219A2	T21	MS2	Female	19.5	ENSG00000157551.19	KCNJ15	31.9142
HTP0226A3	T21	MS1	Male	52.4	ENSG00000157551.19	KCNJ15	37.2077
HTP0230A2	T21	MS3	Female	39.6	ENSG00000157551.19	KCNJ15	43.3818
HTP0236A2	T21	MS1	Male	11.3	ENSG00000157551.19	KCNJ15	30.4164
HTP0238A3	T21	MS2	Male	41.5	ENSG00000157551.19	KCNJ15	23.5444
HTP0241A2	T21	MS3	Female	17.9	ENSG00000157551.19	KCNJ15	57.8464
HTP0243A3	T21	MS3	Female	15.1	ENSG00000157551.19	KCNJ15	49.8427
HTP0247A2	T21	MS3	Male	22.5	ENSG00000157551.19	KCNJ15	32.1717
HTP0249A2	T21	MS2	Female	34	ENSG00000157551.19	KCNJ15	23.0073
HTP0251A2	T21	MS3	Female	34.3	ENSG00000157551.19	KCNJ15	63.4071
HTP0254A2	T21	MS2	Male	33.8	ENSG00000157551.19	KCNJ15	31.7053
HTP0259A2	T21	MS3	Female	32.6	ENSG00000157551.19	KCNJ15	61.8856
HTP0261A2	T21	MS1	Male	22.9	ENSG00000157551.19	KCNJ15	23.1724
HTP0262A2	T21	MS3	Female	14.3	ENSG00000157551.19	KCNJ15	34.6207
HTP0263A2	T21	MS2	Female	12.4	ENSG00000157551.19	KCNJ15	26.9965
HTP0277A3	T21	MS1	Female	37.2	ENSG00000157551.19	KCNJ15	47.5165
HTP0293A	T21	MS3	Male	6.2	ENSG00000157551.19	KCNJ15	60.5665
HTP0295A	T21	MS3	Male	51.2	ENSG00000157551.19	KCNJ15	48.5704
HTP0296A	T21	MS3	Male	55.1	ENSG00000157551.19	KCNJ15	52.3757
HTP0298A	T21	MS1	Female	25.8	ENSG00000157551.19	KCNJ15	18.4381
HTP0300A	T21	MS1	Female	30.8	ENSG00000157551.19	KCNJ15	51.6523
HTP0301A3	T21	MS2	Female	24	ENSG00000157551.19	KCNJ15	30.1698
HTP0306A	T21	MS3	Male	23.2	ENSG00000157551.19	KCNJ15	53.5793
HTP0312A2	T21	MS1	Female	35.7	ENSG00000157551.19	KCNJ15	20.4133
HTP0318A3	T21	MS1	Male	30.5	ENSG00000157551.19	KCNJ15	12.7167
HTP0320A2	T21	MS3	Female	33.7	ENSG00000157551.19	KCNJ15	83.3554
HTP0321A	T21	MS3	Female	14	ENSG00000157551.19	KCNJ15	28.3113
HTP0323A	T21	MS3	Male	3.8	ENSG00000157551.19	KCNJ15	59.7837
HTP0324A2	T21	MS1	Male	22	ENSG00000157551.19	KCNJ15	16.7268
HTP0325A	T21	MS3	Male	13.4	ENSG00000157551.19	KCNJ15	33.3605
HTP0327A	T21	MS1	Male	6.5	ENSG00000157551.19	KCNJ15	49.5172
HTP0329A2	T21	MS3	Female	19.5	ENSG00000157551.19	KCNJ15	41.2381
HTP0330A	T21	MS1	Male	6.1	ENSG00000157551.19	KCNJ15	24.9105
HTP0331A	T21	MS3	Male	23.1	ENSG00000157551.19	KCNJ15	39.8406
HTP0333A2	T21	MS3	Female	30.3	ENSG00000157551.19	KCNJ15	48.4344
HTP0334A2	T21	MS1	Male	44.1	ENSG00000157551.19	KCNJ15	23.4995
HTP0335A2	T21	MS2	Female	57.6	ENSG00000157551.19	KCNJ15	18.3116
HTP0336A	T21	MS1	Female	8.7	ENSG00000157551.19	KCNJ15	25.5438
HTP0337A	T21	MS3	Male	22.2	ENSG00000157551.19	KCNJ15	38.7667
HTP0339A	T21	MS1	Male	16.1	ENSG00000157551.19	KCNJ15	17.4912
HTP0340A	T21	MS3	Female	18.6	ENSG00000157551.19	KCNJ15	28.2657
HTP0341A	T21	MS1	Male	2.6	ENSG00000157551.19	KCNJ15	17.6126
HTP0342A	T21	MS1	Female	13.6	ENSG00000157551.19	KCNJ15	17.4274
HTP0345A	T21	MS3	Female	52.7	ENSG00000157551.19	KCNJ15	68.293
HTP0354A	T21	MS1	Male	6	ENSG00000157551.19	KCNJ15	28.8424
HTP0357A	T21	MS1	Male	3.8	ENSG00000157551.19	KCNJ15	8.95863
HTP0364A	T21	MS3	Male	13.7	ENSG00000157551.19	KCNJ15	69.3004
HTP0367A	T21	MS1	Male	13.6	ENSG00000157551.19	KCNJ15	22.1651
HTP0368A	T21	MS1	Male	15.2	ENSG00000157551.19	KCNJ15	23.9709
HTP0370A	T21	MS1	Male	20.2	ENSG00000157551.19	KCNJ15	32.0489
HTP0373A	T21	MS1	Male	56.7	ENSG00000157551.19	KCNJ15	37.8565
HTP0374A	T21	MS2	Male	25.5	ENSG00000157551.19	KCNJ15	17.4532
HTP0375A	T21	MS1	Female	10.9	ENSG00000157551.19	KCNJ15	24.253
HTP0378A	T21	MS3	Female	31.4	ENSG00000157551.19	KCNJ15	57.6529
HTP0379A	T21	MS1	Female	35.4	ENSG00000157551.19	KCNJ15	47.0236
HTP0380A	T21	MS2	Male	25.8	ENSG00000157551.19	KCNJ15	21.1011
HTP0381A	T21	MS2	Male	25.4	ENSG00000157551.19	KCNJ15	14.8347
HTP0382A	T21	MS3	Male	39.5	ENSG00000157551.19	KCNJ15	16.2236
HTP0384A	T21	MS3	Female	27.8	ENSG00000157551.19	KCNJ15	43.3539
HTP0385A	T21	MS3	Male	25.6	ENSG00000157551.19	KCNJ15	30.8444
HTP0386A	T21	MS2	Male	6.8	ENSG00000157551.19	KCNJ15	24.9787
HTP0387A	T21	MS1	Female	33.3	ENSG00000157551.19	KCNJ15	43.0942
HTP0388A	T21	MS1	Female	37.5	ENSG00000157551.19	KCNJ15	60.6229
HTP0389A	T21	MS1	Female	20.1	ENSG00000157551.19	KCNJ15	36.0244
HTP0390A	T21	MS3	Female	15.5	ENSG00000157551.19	KCNJ15	37.3647
HTP0391A	T21	MS1	Male	26.8	ENSG00000157551.19	KCNJ15	25.6628
HTP0392A	T21	MS3	Male	32.4	ENSG00000157551.19	KCNJ15	45.7136
HTP0393A	T21	MS2	Female	39.8	ENSG00000157551.19	KCNJ15	49.6382
HTP0394A	T21	MS2	Female	23.6	ENSG00000157551.19	KCNJ15	23.6842
HTP0395A	T21	MS2	Male	35.2	ENSG00000157551.19	KCNJ15	17.9888
HTP0396A	T21	MS3	Male	15.9	ENSG00000157551.19	KCNJ15	50.1835
HTP0397A	T21	MS1	Male	38.7	ENSG00000157551.19	KCNJ15	54.3062
HTP0398A	T21	MS2	Female	17.5	ENSG00000157551.19	KCNJ15	13.2663
HTP0399A2	T21	MS3	Male	33.1	ENSG00000157551.19	KCNJ15	36.8509
HTP0400A	T21	MS1	Male	14.9	ENSG00000157551.19	KCNJ15	14.0294
HTP0401A	T21	MS3	Female	34.6	ENSG00000157551.19	KCNJ15	50.1499
HTP0402A	T21	MS1	Male	35.9	ENSG00000157551.19	KCNJ15	33.0262
HTP0403A	T21	MS3	Male	13.4	ENSG00000157551.19	KCNJ15	18.8159
HTP0404A	T21	MS3	Female	12.5	ENSG00000157551.19	KCNJ15	48.2377
HTP0405A	T21	MS3	Male	26.1	ENSG00000157551.19	KCNJ15	34.9515
HTP0406A	T21	MS2	Female	9.2	ENSG00000157551.19	KCNJ15	20.6686
HTP0407A	T21	MS3	Male	43.5	ENSG00000157551.19	KCNJ15	39.9661
HTP0408A	T21	MS1	Male	40.6	ENSG00000157551.19	KCNJ15	34.6433
HTP0409A	T21	MS2	Female	21.2	ENSG00000157551.19	KCNJ15	48.741
HTP0410A	T21	MS2	Male	24	ENSG00000157551.19	KCNJ15	24.0636
HTP0411A	T21	MS3	Female	18.7	ENSG00000157551.19	KCNJ15	40.1705
HTP0412A	T21	MS3	Male	20.7	ENSG00000157551.19	KCNJ15	27.423
HTP0413A	T21	MS2	Female	22.5	ENSG00000157551.19	KCNJ15	21.3328
HTP0414A	T21	MS3	Female	21.8	ENSG00000157551.19	KCNJ15	67.0442
HTP0415A	T21	MS3	Female	8.3	ENSG00000157551.19	KCNJ15	50.4335
HTP0418A	T21	MS1	Male	3.8	ENSG00000157551.19	KCNJ15	18.1616
HTP0419A	T21	MS1	Male	20.8	ENSG00000157551.19	KCNJ15	29.6739
HTP0420A	T21	MS1	Male	6.4	ENSG00000157551.19	KCNJ15	11.8929
HTP0421A	T21	MS3	Male	13.7	ENSG00000157551.19	KCNJ15	35.5992
HTP0423A	T21	MS2	Male	23.9	ENSG00000157551.19	KCNJ15	41.3708
HTP0424A	T21	MS2	Female	4	ENSG00000157551.19	KCNJ15	38.9236
HTP0425A	T21	MS2	Male	19.1	ENSG00000157551.19	KCNJ15	27.7277
HTP0426A	T21	MS3	Male	17.5	ENSG00000157551.19	KCNJ15	43.2324
HTP0428A	T21	MS2	Male	27.5	ENSG00000157551.19	KCNJ15	31.6845
HTP0430A	T21	MS2	Male	13.9	ENSG00000157551.19	KCNJ15	37.7495
HTP0431A2	T21	MS2	Female	20.9	ENSG00000157551.19	KCNJ15	24.9491
HTP0434A	T21	MS3	Female	25.9	ENSG00000157551.19	KCNJ15	38.651
HTP0435A2	T21	MS1	Male	36.2	ENSG00000157551.19	KCNJ15	23.4929
HTP0436A	T21	MS3	Female	32.8	ENSG00000157551.19	KCNJ15	61.9312
HTP0437A	T21	MS2	Male	24.9	ENSG00000157551.19	KCNJ15	42.7974
HTP0438A	T21	MS1	Female	19.9	ENSG00000157551.19	KCNJ15	52.7027
HTP0439A2	T21	MS3	Male	40.8	ENSG00000157551.19	KCNJ15	41.2496
HTP0440A	T21	MS2	Male	20.9	ENSG00000157551.19	KCNJ15	38.9297
HTP0442A2	T21	MS1	Female	9.5	ENSG00000157551.19	KCNJ15	23.6745
HTP0443A2	T21	MS3	Male	17.9	ENSG00000157551.19	KCNJ15	63.4599
HTP0445A	T21	MS2	Female	38.8	ENSG00000157551.19	KCNJ15	56.3815
HTP0446A	T21	MS1	Female	31.7	ENSG00000157551.19	KCNJ15	34.5171
HTP0448A	T21	MS2	Male	21.5	ENSG00000157551.19	KCNJ15	13.5074
HTP0449A	T21	MS2	Male	20.8	ENSG00000157551.19	KCNJ15	22.4905
HTP0450A	T21	MS1	Male	15.4	ENSG00000157551.19	KCNJ15	15.9733
HTP0451A	T21	MS1	Male	32.5	ENSG00000157551.19	KCNJ15	24.646
HTP0452A	T21	MS2	Female	16.6	ENSG00000157551.19	KCNJ15	34.3645
HTP0454A	T21	MS3	Male	21.7	ENSG00000157551.19	KCNJ15	34.6617
HTP0456A	T21	MS2	Male	7.3	ENSG00000157551.19	KCNJ15	25.8192
HTP0458A	T21	MS3	Male	20	ENSG00000157551.19	KCNJ15	42.8566
HTP0459A	T21	MS1	Male	13.7	ENSG00000157551.19	KCNJ15	29.7356
HTP0460A	T21	MS1	Male	20.3	ENSG00000157551.19	KCNJ15	28.122
HTP0461A	T21	MS1	Female	12.5	ENSG00000157551.19	KCNJ15	17.6902
HTP0462A	T21	MS1	Male	38.6	ENSG00000157551.19	KCNJ15	36.663
HTP0463A	T21	MS1	Female	28.3	ENSG00000157551.19	KCNJ15	35.0625
HTP0464A	T21	MS3	Male	22.7	ENSG00000157551.19	KCNJ15	34.3917
HTP0465A	T21	MS3	Female	6.8	ENSG00000157551.19	KCNJ15	34.826
HTP0467A	T21	MS2	Female	32.5	ENSG00000157551.19	KCNJ15	47.2031
HTP0468A2	T21	MS2	Male	29.7	ENSG00000157551.19	KCNJ15	22.4936
HTP0469A	T21	MS2	Female	16.7	ENSG00000157551.19	KCNJ15	29.7585
HTP0471A	T21	MS1	Female	9	ENSG00000157551.19	KCNJ15	20.9
HTP0473A	T21	MS1	Male	17.1	ENSG00000157551.19	KCNJ15	25.0499
HTP0475A	T21	MS1	Female	22	ENSG00000157551.19	KCNJ15	28.9026
HTP0476A	T21	MS2	Female	11.1	ENSG00000157551.19	KCNJ15	34.6243
HTP0477A	T21	MS1	Male	3.4	ENSG00000157551.19	KCNJ15	13.5244
HTP0478A	T21	MS1	Female	40.3	ENSG00000157551.19	KCNJ15	38.968
HTP0479A	T21	MS1	Male	3.7	ENSG00000157551.19	KCNJ15	30.9177
HTP0480A	T21	MS1	Female	21.9	ENSG00000157551.19	KCNJ15	62.3686
HTP0482A	T21	MS2	Male	19.3	ENSG00000157551.19	KCNJ15	22.151
HTP0484A	T21	MS3	Male	5.6	ENSG00000157551.19	KCNJ15	44.8665
HTP0485A	T21	MS2	Female	5.7	ENSG00000157551.19	KCNJ15	20.3616
HTP0487A	T21	MS2	Male	4.6	ENSG00000157551.19	KCNJ15	33.5377
HTP0488A	T21	MS1	Male	5.4	ENSG00000157551.19	KCNJ15	35.486
HTP0491A	T21	MS1	Male	6.5	ENSG00000157551.19	KCNJ15	14.9448
HTP0494A	T21	MS2	Female	7.1	ENSG00000157551.19	KCNJ15	11.7203
HTP0501A	T21	MS3	Male	4	ENSG00000157551.19	KCNJ15	62.5977
HTP0507A	T21	MS3	Male	8.2	ENSG00000157551.19	KCNJ15	57.9227
HTP0510A	T21	MS1	Female	23	ENSG00000157551.19	KCNJ15	21.5395
HTP0512A	T21	MS3	Male	30	ENSG00000157551.19	KCNJ15	44.1965
HTP0515A	T21	MS3	Male	13.1	ENSG00000157551.19	KCNJ15	25.2023
HTP0516A	T21	MS1	Male	39.1	ENSG00000157551.19	KCNJ15	30.8296
HTP0517A	T21	MS2	Male	2.7	ENSG00000157551.19	KCNJ15	38.2848
HTP0519A	T21	MS1	Male	2	ENSG00000157551.19	KCNJ15	21.1252
HTP0525A	T21	MS1	Female	34.2	ENSG00000157551.19	KCNJ15	34.4565
HTP0530A	T21	MS3	Female	39.6	ENSG00000157551.19	KCNJ15	30.7969
HTP0531A	T21	MS3	Female	3.5	ENSG00000157551.19	KCNJ15	19.7664
HTP0534A	T21	MS1	Male	36.9	ENSG00000157551.19	KCNJ15	25.5424
HTP0535A	T21	MS3	Male	23.6	ENSG00000157551.19	KCNJ15	28.4503
HTP0537A	T21	MS2	Female	51.9	ENSG00000157551.19	KCNJ15	44.4214
HTP0538A	T21	MS3	Male	28.4	ENSG00000157551.19	KCNJ15	30.6686
HTP0539A	T21	MS2	Female	42.8	ENSG00000157551.19	KCNJ15	37.8219
HTP0540A	T21	MS1	Female	14.5	ENSG00000157551.19	KCNJ15	37.1266
HTP0541A	T21	MS2	Male	29.7	ENSG00000157551.19	KCNJ15	21.6875
HTP0542A	T21	MS2	Male	27.8	ENSG00000157551.19	KCNJ15	33.1213
HTP0543A	T21	MS2	Male	36.9	ENSG00000157551.19	KCNJ15	26.9481
HTP0544A	T21	MS2	Male	38.1	ENSG00000157551.19	KCNJ15	32.425
HTP0545A	T21	MS1	Male	18.1	ENSG00000157551.19	KCNJ15	53.3773
HTP0546A	T21	MS2	Female	51.4	ENSG00000157551.19	KCNJ15	33.6791
HTP0547A	T21	MS2	Female	26	ENSG00000157551.19	KCNJ15	37.7995
HTP0548A	T21	MS3	Female	46.2	ENSG00000157551.19	KCNJ15	56.9335
HTP0549A	T21	MS3	Female	20.6	ENSG00000157551.19	KCNJ15	60.1019
HTP0550A	T21	MS1	Female	15.2	ENSG00000157551.19	KCNJ15	22.8495
HTP0552A	T21	MS2	Male	17	ENSG00000157551.19	KCNJ15	18.3706
HTP0553A	T21	MS2	Female	18.2	ENSG00000157551.19	KCNJ15	24.6881
HTP0554A	T21	MS2	Male	23.1	ENSG00000157551.19	KCNJ15	30.6066
HTP0556A	T21	MS2	Male	28.3	ENSG00000157551.19	KCNJ15	47.9455
HTP0560A	T21	MS2	Male	50.1	ENSG00000157551.19	KCNJ15	22.6058
HTP0561A	T21	MS3	Male	13.7	ENSG00000157551.19	KCNJ15	45.7514
HTP0563A	T21	MS2	Female	8.7	ENSG00000157551.19	KCNJ15	12.0859
HTP0564A	T21	MS1	Male	14.2	ENSG00000157551.19	KCNJ15	22.4304
HTP0565A	T21	MS2	Male	22.5	ENSG00000157551.19	KCNJ15	32.4106
HTP0566A	T21	MS2	Male	13.7	ENSG00000157551.19	KCNJ15	18.4356
HTP0568A	T21	MS2	Male	28.3	ENSG00000157551.19	KCNJ15	24.4419
HTP0569A	T21	MS2	Male	22.9	ENSG00000157551.19	KCNJ15	15.2745
HTP0570A	T21	MS3	Male	38.8	ENSG00000157551.19	KCNJ15	54.9343
HTP0571A	T21	MS3	Male	13.1	ENSG00000157551.19	KCNJ15	53.7914
HTP0572A	T21	MS3	Male	24.4	ENSG00000157551.19	KCNJ15	44.2953
HTP0574A	T21	MS3	Male	42.4	ENSG00000157551.19	KCNJ15	26.718
HTP0575A	T21	MS2	Female	17.2	ENSG00000157551.19	KCNJ15	28.9115
HTP0577A	T21	MS2	Female	28.4	ENSG00000157551.19	KCNJ15	37.4534
HTP0578A	T21	MS1	Male	25.7	ENSG00000157551.19	KCNJ15	33.4588
HTP0580A	T21	MS1	Female	31.8	ENSG00000157551.19	KCNJ15	31.4465
HTP0581A	T21	MS2	Male	30.6	ENSG00000157551.19	KCNJ15	21.8368
HTP0583A	T21	MS1	Female	6.2	ENSG00000157551.19	KCNJ15	21.9844
HTP0584A	T21	MS2	Male	29.3	ENSG00000157551.19	KCNJ15	28.0458
HTP0585A	T21	MS3	Female	16.5	ENSG00000157551.19	KCNJ15	66.8599
HTP0586A	T21	MS3	Male	31.9	ENSG00000157551.19	KCNJ15	66.9133
HTP0587A	T21	MS2	Male	4.3	ENSG00000157551.19	KCNJ15	18.7311
HTP0588A	T21	MS1	Female	19.2	ENSG00000157551.19	KCNJ15	33.3261
HTP0589A	T21	MS3	Female	19	ENSG00000157551.19	KCNJ15	70.8724
HTP0590A	T21	MS3	Male	16.8	ENSG00000157551.19	KCNJ15	50.8236
HTP0591A	T21	MS2	Male	31.9	ENSG00000157551.19	KCNJ15	21.8514
HTP0592A	T21	MS2	Female	14.5	ENSG00000157551.19	KCNJ15	51.32
HTP0593A	T21	MS2	Male	11.7	ENSG00000157551.19	KCNJ15	35.4329
HTP0594A	T21	MS1	Male	30.1	ENSG00000157551.19	KCNJ15	33.0776
HTP0596A	T21	MS2	Female	28.3	ENSG00000157551.19	KCNJ15	27.125
HTP0597A	T21	MS2	Female	12.5	ENSG00000157551.19	KCNJ15	19.5475
HTP0598A	T21	MS3	Female	18	ENSG00000157551.19	KCNJ15	52.0745
HTP0599A	T21	MS3	Female	36.6	ENSG00000157551.19	KCNJ15	65.7046
HTP0600A	T21	MS3	Male	10.8	ENSG00000157551.19	KCNJ15	122.692
HTP0602A	T21	MS3	Female	13.5	ENSG00000157551.19	KCNJ15	39.2005
HTP0603A	T21	MS1	Female	12.7	ENSG00000157551.19	KCNJ15	31.6714
HTP0604A	T21	MS3	Female	26.6	ENSG00000157551.19	KCNJ15	46.9717
HTP0605A	T21	MS3	Male	17.5	ENSG00000157551.19	KCNJ15	53.9798
HTP0607A	T21	MS2	Male	23.9	ENSG00000157551.19	KCNJ15	30.2084
HTP0608A	T21	MS1	Female	32.5	ENSG00000157551.19	KCNJ15	43.6532
HTP0609A	T21	MS1	Female	4	ENSG00000157551.19	KCNJ15	12.7663
HTP0610A	T21	MS3	Female	17	ENSG00000157551.19	KCNJ15	102.362
HTP0611A	T21	MS1	Female	23.9	ENSG00000157551.19	KCNJ15	26.6007
HTP0612A	T21	MS1	Male	11.4	ENSG00000157551.19	KCNJ15	16.8095
HTP0613A	T21	MS3	Female	10.3	ENSG00000157551.19	KCNJ15	44.8958
HTP0616A	T21	MS3	Male	19	ENSG00000157551.19	KCNJ15	60.0941
HTP0617A	T21	MS3	Male	30.5	ENSG00000157551.19	KCNJ15	54.5334
HTP0618A	T21	MS3	Female	37	ENSG00000157551.19	KCNJ15	49.5947
HTP0619A	T21	MS3	Female	37	ENSG00000157551.19	KCNJ15	51.5297
HTP0620A	T21	MS3	Female	19.6	ENSG00000157551.19	KCNJ15	45.8082
HTP0621A	T21	MS2	Female	21.4	ENSG00000157551.19	KCNJ15	58.8732
HTP0622A	T21	MS2	Female	26	ENSG00000157551.19	KCNJ15	20.2439
HTP0623A	T21	MS2	Female	28.1	ENSG00000157551.19	KCNJ15	34.6989
HTP0624A	T21	MS2	Female	28.1	ENSG00000157551.19	KCNJ15	40.7616
HTP0625A	T21	MS1	Male	40.1	ENSG00000157551.19	KCNJ15	26.4236
HTP0626A	T21	MS2	Male	14.2	ENSG00000157551.19	KCNJ15	32.5674
HTP0627A	T21	MS3	Female	21.1	ENSG00000157551.19	KCNJ15	102.43
HTP0629A	T21	MS1	Female	7	ENSG00000157551.19	KCNJ15	15.5389
HTP0630A	T21	MS2	Male	39.9	ENSG00000157551.19	KCNJ15	28.2396
HTP0631A	T21	MS1	Female	33	ENSG00000157551.19	KCNJ15	47.6501
HTP0632A	T21	MS2	Female	26.4	ENSG00000157551.19	KCNJ15	49.4258
HTP0633A	T21	MS1	Male	33.1	ENSG00000157551.19	KCNJ15	24.5396
HTP0634A	T21	MS2	Male	20.4	ENSG00000157551.19	KCNJ15	47.0605
HTP0637A	T21	MS3	Female	20.1	ENSG00000157551.19	KCNJ15	47.623
HTP0638A	T21	MS3	Female	32.7	ENSG00000157551.19	KCNJ15	121.696
HTP0639A	T21	MS1	Male	27.3	ENSG00000157551.19	KCNJ15	28.0359
HTP0641A	T21	MS1	Male	46.6	ENSG00000157551.19	KCNJ15	33.4794
HTP0642A	T21	MS3	Female	25.2	ENSG00000157551.19	KCNJ15	50.5443
HTP0643A	T21	MS3	Male	29.7	ENSG00000157551.19	KCNJ15	44.9759
HTP0644A	T21	MS3	Male	28.7	ENSG00000157551.19	KCNJ15	26.3153
HTP0645A	T21	MS1	Male	28.4	ENSG00000157551.19	KCNJ15	44.1157
HTP0646A	T21	MS3	Male	17.1	ENSG00000157551.19	KCNJ15	43.0572
HTP0647A	T21	MS1	Male	7	ENSG00000157551.19	KCNJ15	41.2317
HTP0650A	T21	MS1	Female	45.7	ENSG00000157551.19	KCNJ15	33.0138
HTP0651A	T21	MS3	Male	31.2	ENSG00000157551.19	KCNJ15	32.8805
HTP0652A	T21	MS1	Female	35.1	ENSG00000157551.19	KCNJ15	36.2037
HTP0654A	T21	MS1	Female	26.9	ENSG00000157551.19	KCNJ15	44.3374
HTP0657A	T21	MS3	Male	16.9	ENSG00000157551.19	KCNJ15	40.707
HTP0658A	T21	MS1	Male	15.3	ENSG00000157551.19	KCNJ15	34.3989
HTP0659A	T21	MS1	Female	36.5	ENSG00000157551.19	KCNJ15	32.5037
HTP0660A	T21	MS1	Male	13	ENSG00000157551.19	KCNJ15	20.1156
HTP0661A	T21	MS1	Male	28.4	ENSG00000157551.19	KCNJ15	13.937
HTP0662A	T21	MS1	Female	26.1	ENSG00000157551.19	KCNJ15	29.3163
HTP0663A	T21	MS3	Female	20.5	ENSG00000157551.19	KCNJ15	70.6006
HTP0664A	T21	MS2	Female	29.4	ENSG00000157551.19	KCNJ15	27.9042
HTP0665A	T21	MS1	Female	23.4	ENSG00000157551.19	KCNJ15	41.1026
HTP0666A	T21	MS3	Male	17.4	ENSG00000157551.19	KCNJ15	37.8217
HTP0667A	T21	MS2	Male	24.1	ENSG00000157551.19	KCNJ15	25.4547
HTP0668A	T21	MS1	Female	29.7	ENSG00000157551.19	KCNJ15	39.4107
HTP0672A	T21	MS1	Male	17.2	ENSG00000157551.19	KCNJ15	15.2004
HTP0676A	T21	MS1	Female	19.3	ENSG00000157551.19	KCNJ15	27.6696
HTP0706A	T21	MS3	Female	22.8	ENSG00000157551.19	KCNJ15	63.6178
HTP0708A	T21	MS1	Male	17	ENSG00000157551.19	KCNJ15	30.7768
HTP0204A	T21	MS2	Male	13.1	ENSG00000157551.19	KCNJ15	13.8288
HTP0310A	T21	MS2	Male	10.8	ENSG00000157551.19	KCNJ15	45.9554
HTP0326A	T21	MS2	Female	30.2	ENSG00000157551.19	KCNJ15	49.5933
HTP0328A	T21	MS2	Female	41.2	ENSG00000157551.19	KCNJ15	36.3643
HTP0332A	T21	MS2	Male	24.4	ENSG00000157551.19	KCNJ15	15.3286
HTP0348A	T21	MS2	Female	17.2	ENSG00000157551.19	KCNJ15	25.9403
HTP0351A	T21	MS2	Male	27	ENSG00000157551.19	KCNJ15	28.1636
HTP0084A2	T21	MS2	Male	35	ENSG00000157551.19	KCNJ15	21.1244

## Sheet: 1G
SampleID	Karyotype	subtype	Sex	Age	EnsemblID	Gene_name	RPKM
HTP0005A3	T21	MS1	Male	36.5	ENSG00000159086.15	PAXBP1	14.0331
HTP0012A2	T21	MS1	Female	44	ENSG00000159086.15	PAXBP1	13.6585
HTP0015A4	T21	MS2	Male	31.2	ENSG00000159086.15	PAXBP1	12.0837
HTP0017A4	T21	MS3	Female	23.6	ENSG00000159086.15	PAXBP1	12.0235
HTP0023A2	T21	MS2	Female	36.2	ENSG00000159086.15	PAXBP1	10.4655
HTP0025A3	T21	MS2	Female	25.7	ENSG00000159086.15	PAXBP1	11.7128
HTP0036A2	T21	MS1	Female	32.1	ENSG00000159086.15	PAXBP1	15.5665
HTP0050A3	T21	MS3	Female	22.8	ENSG00000159086.15	PAXBP1	7.5274
HTP0052A2	T21	MS1	Female	29.9	ENSG00000159086.15	PAXBP1	16.3237
HTP0053A2	T21	MS1	Female	26.3	ENSG00000159086.15	PAXBP1	20.2555
HTP0054A2	T21	MS3	Male	21.7	ENSG00000159086.15	PAXBP1	11.6204
HTP0066A2	T21	MS1	Male	14.7	ENSG00000159086.15	PAXBP1	16.324
HTP0070A3	T21	MS3	Male	24.9	ENSG00000159086.15	PAXBP1	8.43542
HTP0073A2	T21	MS3	Male	54.7	ENSG00000159086.15	PAXBP1	7.35001
HTP0080A2	T21	MS1	Female	34.8	ENSG00000159086.15	PAXBP1	15.7123
HTP0101A2	T21	MS3	Female	31.3	ENSG00000159086.15	PAXBP1	7.49972
HTP0103A2	T21	MS1	Female	1.6	ENSG00000159086.15	PAXBP1	22.8539
HTP0107A3	T21	MS2	Female	33.7	ENSG00000159086.15	PAXBP1	5.57317
HTP0109A3	T21	MS1	Female	49	ENSG00000159086.15	PAXBP1	16.6042
HTP0112A3	T21	MS3	Female	36	ENSG00000159086.15	PAXBP1	12.6743
HTP0116A2	T21	MS1	Male	10.9	ENSG00000159086.15	PAXBP1	18.7807
HTP0119A	T21	MS1	Female	50.9	ENSG00000159086.15	PAXBP1	13.5622
HTP0151A	T21	MS3	Male	27.4	ENSG00000159086.15	PAXBP1	13.2958
HTP0198A3	T21	MS2	Male	36.3	ENSG00000159086.15	PAXBP1	7.89114
HTP0207A4	T21	MS1	Female	25.2	ENSG00000159086.15	PAXBP1	14.9946
HTP0211A3	T21	MS2	Male	29.7	ENSG00000159086.15	PAXBP1	6.45707
HTP0213A3	T21	MS2	Male	46.3	ENSG00000159086.15	PAXBP1	6.2085
HTP0219A2	T21	MS2	Female	19.5	ENSG00000159086.15	PAXBP1	7.51663
HTP0226A3	T21	MS1	Male	52.4	ENSG00000159086.15	PAXBP1	17.1679
HTP0230A2	T21	MS3	Female	39.6	ENSG00000159086.15	PAXBP1	6.68098
HTP0236A2	T21	MS1	Male	11.3	ENSG00000159086.15	PAXBP1	13.3297
HTP0238A3	T21	MS2	Male	41.5	ENSG00000159086.15	PAXBP1	6.21938
HTP0241A2	T21	MS3	Female	17.9	ENSG00000159086.15	PAXBP1	9.44728
HTP0243A3	T21	MS3	Female	15.1	ENSG00000159086.15	PAXBP1	8.50834
HTP0247A2	T21	MS3	Male	22.5	ENSG00000159086.15	PAXBP1	8.98273
HTP0249A2	T21	MS2	Female	34	ENSG00000159086.15	PAXBP1	7.09178
HTP0251A2	T21	MS3	Female	34.3	ENSG00000159086.15	PAXBP1	11.7233
HTP0254A2	T21	MS2	Male	33.8	ENSG00000159086.15	PAXBP1	5.86509
HTP0259A2	T21	MS3	Female	32.6	ENSG00000159086.15	PAXBP1	16.5168
HTP0261A2	T21	MS1	Male	22.9	ENSG00000159086.15	PAXBP1	14.309
HTP0262A2	T21	MS3	Female	14.3	ENSG00000159086.15	PAXBP1	10.9513
HTP0263A2	T21	MS2	Female	12.4	ENSG00000159086.15	PAXBP1	8.19298
HTP0277A3	T21	MS1	Female	37.2	ENSG00000159086.15	PAXBP1	10.1822
HTP0293A	T21	MS3	Male	6.2	ENSG00000159086.15	PAXBP1	10.8031
HTP0295A	T21	MS3	Male	51.2	ENSG00000159086.15	PAXBP1	13.2414
HTP0296A	T21	MS3	Male	55.1	ENSG00000159086.15	PAXBP1	13.4168
HTP0298A	T21	MS1	Female	25.8	ENSG00000159086.15	PAXBP1	12.5909
HTP0300A	T21	MS1	Female	30.8	ENSG00000159086.15	PAXBP1	16.0031
HTP0301A3	T21	MS2	Female	24	ENSG00000159086.15	PAXBP1	12.1253
HTP0306A	T21	MS3	Male	23.2	ENSG00000159086.15	PAXBP1	7.76976
HTP0312A2	T21	MS1	Female	35.7	ENSG00000159086.15	PAXBP1	22.5288
HTP0318A3	T21	MS1	Male	30.5	ENSG00000159086.15	PAXBP1	24.2453
HTP0320A2	T21	MS3	Female	33.7	ENSG00000159086.15	PAXBP1	8.84519
HTP0321A	T21	MS3	Female	14	ENSG00000159086.15	PAXBP1	14.5285
HTP0323A	T21	MS3	Male	3.8	ENSG00000159086.15	PAXBP1	9.95712
HTP0324A2	T21	MS1	Male	22	ENSG00000159086.15	PAXBP1	14.656
HTP0325A	T21	MS3	Male	13.4	ENSG00000159086.15	PAXBP1	11.7835
HTP0327A	T21	MS1	Male	6.5	ENSG00000159086.15	PAXBP1	18.0894
HTP0329A2	T21	MS3	Female	19.5	ENSG00000159086.15	PAXBP1	8.71354
HTP0330A	T21	MS1	Male	6.1	ENSG00000159086.15	PAXBP1	18.4475
HTP0331A	T21	MS3	Male	23.1	ENSG00000159086.15	PAXBP1	14.7902
HTP0333A2	T21	MS3	Female	30.3	ENSG00000159086.15	PAXBP1	11.4726
HTP0334A2	T21	MS1	Male	44.1	ENSG00000159086.15	PAXBP1	18.2345
HTP0335A2	T21	MS2	Female	57.6	ENSG00000159086.15	PAXBP1	10.9312
HTP0336A	T21	MS1	Female	8.7	ENSG00000159086.15	PAXBP1	20.0742
HTP0337A	T21	MS3	Male	22.2	ENSG00000159086.15	PAXBP1	10.7429
HTP0339A	T21	MS1	Male	16.1	ENSG00000159086.15	PAXBP1	23.0457
HTP0340A	T21	MS3	Female	18.6	ENSG00000159086.15	PAXBP1	12.3213
HTP0341A	T21	MS1	Male	2.6	ENSG00000159086.15	PAXBP1	18.5875
HTP0342A	T21	MS1	Female	13.6	ENSG00000159086.15	PAXBP1	16.0044
HTP0345A	T21	MS3	Female	52.7	ENSG00000159086.15	PAXBP1	6.8881
HTP0354A	T21	MS1	Male	6	ENSG00000159086.15	PAXBP1	17.8867
HTP0357A	T21	MS1	Male	3.8	ENSG00000159086.15	PAXBP1	22.0749
HTP0364A	T21	MS3	Male	13.7	ENSG00000159086.15	PAXBP1	10.4688
HTP0367A	T21	MS1	Male	13.6	ENSG00000159086.15	PAXBP1	14.8865
HTP0368A	T21	MS1	Male	15.2	ENSG00000159086.15	PAXBP1	15.6964
HTP0370A	T21	MS1	Male	20.2	ENSG00000159086.15	PAXBP1	17.8549
HTP0373A	T21	MS1	Male	56.7	ENSG00000159086.15	PAXBP1	12.9126
HTP0374A	T21	MS2	Male	25.5	ENSG00000159086.15	PAXBP1	6.86162
HTP0375A	T21	MS1	Female	10.9	ENSG00000159086.15	PAXBP1	16.3761
HTP0378A	T21	MS3	Female	31.4	ENSG00000159086.15	PAXBP1	5.46203
HTP0379A	T21	MS1	Female	35.4	ENSG00000159086.15	PAXBP1	12.8728
HTP0380A	T21	MS2	Male	25.8	ENSG00000159086.15	PAXBP1	5.79985
HTP0381A	T21	MS2	Male	25.4	ENSG00000159086.15	PAXBP1	12.7219
HTP0382A	T21	MS3	Male	39.5	ENSG00000159086.15	PAXBP1	5.32602
HTP0384A	T21	MS3	Female	27.8	ENSG00000159086.15	PAXBP1	5.97303
HTP0385A	T21	MS3	Male	25.6	ENSG00000159086.15	PAXBP1	6.615
HTP0386A	T21	MS2	Male	6.8	ENSG00000159086.15	PAXBP1	8.84247
HTP0387A	T21	MS1	Female	33.3	ENSG00000159086.15	PAXBP1	14.0268
HTP0388A	T21	MS1	Female	37.5	ENSG00000159086.15	PAXBP1	12.9401
HTP0389A	T21	MS1	Female	20.1	ENSG00000159086.15	PAXBP1	17.3795
HTP0390A	T21	MS3	Female	15.5	ENSG00000159086.15	PAXBP1	6.61856
HTP0391A	T21	MS1	Male	26.8	ENSG00000159086.15	PAXBP1	15.0085
HTP0392A	T21	MS3	Male	32.4	ENSG00000159086.15	PAXBP1	7.98576
HTP0393A	T21	MS2	Female	39.8	ENSG00000159086.15	PAXBP1	7.49983
HTP0394A	T21	MS2	Female	23.6	ENSG00000159086.15	PAXBP1	12.0101
HTP0395A	T21	MS2	Male	35.2	ENSG00000159086.15	PAXBP1	9.7124
HTP0396A	T21	MS3	Male	15.9	ENSG00000159086.15	PAXBP1	4.56778
HTP0397A	T21	MS1	Male	38.7	ENSG00000159086.15	PAXBP1	15.9666
HTP0398A	T21	MS2	Female	17.5	ENSG00000159086.15	PAXBP1	7.52091
HTP0399A2	T21	MS3	Male	33.1	ENSG00000159086.15	PAXBP1	8.08864
HTP0400A	T21	MS1	Male	14.9	ENSG00000159086.15	PAXBP1	13.154
HTP0401A	T21	MS3	Female	34.6	ENSG00000159086.15	PAXBP1	9.22922
HTP0402A	T21	MS1	Male	35.9	ENSG00000159086.15	PAXBP1	11.2406
HTP0403A	T21	MS3	Male	13.4	ENSG00000159086.15	PAXBP1	7.88286
HTP0404A	T21	MS3	Female	12.5	ENSG00000159086.15	PAXBP1	5.85819
HTP0405A	T21	MS3	Male	26.1	ENSG00000159086.15	PAXBP1	12.6597
HTP0406A	T21	MS2	Female	9.2	ENSG00000159086.15	PAXBP1	14.2445
HTP0407A	T21	MS3	Male	43.5	ENSG00000159086.15	PAXBP1	9.0074
HTP0408A	T21	MS1	Male	40.6	ENSG00000159086.15	PAXBP1	15.6628
HTP0409A	T21	MS2	Female	21.2	ENSG00000159086.15	PAXBP1	9.4746
HTP0410A	T21	MS2	Male	24	ENSG00000159086.15	PAXBP1	11.5916
HTP0411A	T21	MS3	Female	18.7	ENSG00000159086.15	PAXBP1	8.23476
HTP0412A	T21	MS3	Male	20.7	ENSG00000159086.15	PAXBP1	11.3437
HTP0413A	T21	MS2	Female	22.5	ENSG00000159086.15	PAXBP1	10.1067
HTP0414A	T21	MS3	Female	21.8	ENSG00000159086.15	PAXBP1	11.4993
HTP0415A	T21	MS3	Female	8.3	ENSG00000159086.15	PAXBP1	6.55558
HTP0418A	T21	MS1	Male	3.8	ENSG00000159086.15	PAXBP1	15.6376
HTP0419A	T21	MS1	Male	20.8	ENSG00000159086.15	PAXBP1	14.2369
HTP0420A	T21	MS1	Male	6.4	ENSG00000159086.15	PAXBP1	14.0238
HTP0421A	T21	MS3	Male	13.7	ENSG00000159086.15	PAXBP1	10.3902
HTP0423A	T21	MS2	Male	23.9	ENSG00000159086.15	PAXBP1	9.72992
HTP0424A	T21	MS2	Female	4	ENSG00000159086.15	PAXBP1	10.5914
HTP0425A	T21	MS2	Male	19.1	ENSG00000159086.15	PAXBP1	8.82712
HTP0426A	T21	MS3	Male	17.5	ENSG00000159086.15	PAXBP1	8.23823
HTP0428A	T21	MS2	Male	27.5	ENSG00000159086.15	PAXBP1	10.1202
HTP0430A	T21	MS2	Male	13.9	ENSG00000159086.15	PAXBP1	7.98268
HTP0431A2	T21	MS2	Female	20.9	ENSG00000159086.15	PAXBP1	7.99963
HTP0434A	T21	MS3	Female	25.9	ENSG00000159086.15	PAXBP1	5.67894
HTP0435A2	T21	MS1	Male	36.2	ENSG00000159086.15	PAXBP1	10.1385
HTP0436A	T21	MS3	Female	32.8	ENSG00000159086.15	PAXBP1	9.4312
HTP0437A	T21	MS2	Male	24.9	ENSG00000159086.15	PAXBP1	7.81352
HTP0438A	T21	MS1	Female	19.9	ENSG00000159086.15	PAXBP1	12.8272
HTP0439A2	T21	MS3	Male	40.8	ENSG00000159086.15	PAXBP1	12.1558
HTP0440A	T21	MS2	Male	20.9	ENSG00000159086.15	PAXBP1	12.8864
HTP0442A2	T21	MS1	Female	9.5	ENSG00000159086.15	PAXBP1	10.7185
HTP0443A2	T21	MS3	Male	17.9	ENSG00000159086.15	PAXBP1	5.50837
HTP0445A	T21	MS2	Female	38.8	ENSG00000159086.15	PAXBP1	6.35621
HTP0446A	T21	MS1	Female	31.7	ENSG00000159086.15	PAXBP1	12.3886
HTP0448A	T21	MS2	Male	21.5	ENSG00000159086.15	PAXBP1	11.2695
HTP0449A	T21	MS2	Male	20.8	ENSG00000159086.15	PAXBP1	7.59935
HTP0450A	T21	MS1	Male	15.4	ENSG00000159086.15	PAXBP1	20.7541
HTP0451A	T21	MS1	Male	32.5	ENSG00000159086.15	PAXBP1	16.3714
HTP0452A	T21	MS2	Female	16.6	ENSG00000159086.15	PAXBP1	8.44389
HTP0454A	T21	MS3	Male	21.7	ENSG00000159086.15	PAXBP1	11.8445
HTP0456A	T21	MS2	Male	7.3	ENSG00000159086.15	PAXBP1	9.04703
HTP0458A	T21	MS3	Male	20	ENSG00000159086.15	PAXBP1	7.65202
HTP0459A	T21	MS1	Male	13.7	ENSG00000159086.15	PAXBP1	14.2647
HTP0460A	T21	MS1	Male	20.3	ENSG00000159086.15	PAXBP1	12.9989
HTP0461A	T21	MS1	Female	12.5	ENSG00000159086.15	PAXBP1	15.1286
HTP0462A	T21	MS1	Male	38.6	ENSG00000159086.15	PAXBP1	19.3848
HTP0463A	T21	MS1	Female	28.3	ENSG00000159086.15	PAXBP1	14.1917
HTP0464A	T21	MS3	Male	22.7	ENSG00000159086.15	PAXBP1	9.77582
HTP0465A	T21	MS3	Female	6.8	ENSG00000159086.15	PAXBP1	10.4453
HTP0467A	T21	MS2	Female	32.5	ENSG00000159086.15	PAXBP1	6.33091
HTP0468A2	T21	MS2	Male	29.7	ENSG00000159086.15	PAXBP1	9.12726
HTP0469A	T21	MS2	Female	16.7	ENSG00000159086.15	PAXBP1	10.2419
HTP0471A	T21	MS1	Female	9	ENSG00000159086.15	PAXBP1	16.3573
HTP0473A	T21	MS1	Male	17.1	ENSG00000159086.15	PAXBP1	16.3138
HTP0475A	T21	MS1	Female	22	ENSG00000159086.15	PAXBP1	18.1966
HTP0476A	T21	MS2	Female	11.1	ENSG00000159086.15	PAXBP1	6.92778
HTP0477A	T21	MS1	Male	3.4	ENSG00000159086.15	PAXBP1	21.8311
HTP0478A	T21	MS1	Female	40.3	ENSG00000159086.15	PAXBP1	14.8027
HTP0479A	T21	MS1	Male	3.7	ENSG00000159086.15	PAXBP1	14.1184
HTP0480A	T21	MS1	Female	21.9	ENSG00000159086.15	PAXBP1	14.7876
HTP0482A	T21	MS2	Male	19.3	ENSG00000159086.15	PAXBP1	12.1173
HTP0484A	T21	MS3	Male	5.6	ENSG00000159086.15	PAXBP1	6.47998
HTP0485A	T21	MS2	Female	5.7	ENSG00000159086.15	PAXBP1	11.5206
HTP0487A	T21	MS2	Male	4.6	ENSG00000159086.15	PAXBP1	10.5524
HTP0488A	T21	MS1	Male	5.4	ENSG00000159086.15	PAXBP1	16.1496
HTP0491A	T21	MS1	Male	6.5	ENSG00000159086.15	PAXBP1	16.9507
HTP0494A	T21	MS2	Female	7.1	ENSG00000159086.15	PAXBP1	16.4673
HTP0501A	T21	MS3	Male	4	ENSG00000159086.15	PAXBP1	11.6499
HTP0507A	T21	MS3	Male	8.2	ENSG00000159086.15	PAXBP1	10.938
HTP0510A	T21	MS1	Female	23	ENSG00000159086.15	PAXBP1	19.6156
HTP0512A	T21	MS3	Male	30	ENSG00000159086.15	PAXBP1	17.9905
HTP0515A	T21	MS3	Male	13.1	ENSG00000159086.15	PAXBP1	15.3887
HTP0516A	T21	MS1	Male	39.1	ENSG00000159086.15	PAXBP1	16.6375
HTP0517A	T21	MS2	Male	2.7	ENSG00000159086.15	PAXBP1	13.9497
HTP0519A	T21	MS1	Male	2	ENSG00000159086.15	PAXBP1	14.3358
HTP0525A	T21	MS1	Female	34.2	ENSG00000159086.15	PAXBP1	13.3708
HTP0530A	T21	MS3	Female	39.6	ENSG00000159086.15	PAXBP1	6.77112
HTP0531A	T21	MS3	Female	3.5	ENSG00000159086.15	PAXBP1	10.1843
HTP0534A	T21	MS1	Male	36.9	ENSG00000159086.15	PAXBP1	16.5558
HTP0535A	T21	MS3	Male	23.6	ENSG00000159086.15	PAXBP1	11.1155
HTP0537A	T21	MS2	Female	51.9	ENSG00000159086.15	PAXBP1	5.11959
HTP0538A	T21	MS3	Male	28.4	ENSG00000159086.15	PAXBP1	5.45218
HTP0539A	T21	MS2	Female	42.8	ENSG00000159086.15	PAXBP1	6.26305
HTP0540A	T21	MS1	Female	14.5	ENSG00000159086.15	PAXBP1	12.1146
HTP0541A	T21	MS2	Male	29.7	ENSG00000159086.15	PAXBP1	7.52612
HTP0542A	T21	MS2	Male	27.8	ENSG00000159086.15	PAXBP1	4.52939
HTP0543A	T21	MS2	Male	36.9	ENSG00000159086.15	PAXBP1	8.60203
HTP0544A	T21	MS2	Male	38.1	ENSG00000159086.15	PAXBP1	7.24465
HTP0545A	T21	MS1	Male	18.1	ENSG00000159086.15	PAXBP1	8.14101
HTP0546A	T21	MS2	Female	51.4	ENSG00000159086.15	PAXBP1	6.18402
HTP0547A	T21	MS2	Female	26	ENSG00000159086.15	PAXBP1	8.83026
HTP0548A	T21	MS3	Female	46.2	ENSG00000159086.15	PAXBP1	6.53376
HTP0549A	T21	MS3	Female	20.6	ENSG00000159086.15	PAXBP1	6.80556
HTP0550A	T21	MS1	Female	15.2	ENSG00000159086.15	PAXBP1	11.107
HTP0552A	T21	MS2	Male	17	ENSG00000159086.15	PAXBP1	5.66383
HTP0553A	T21	MS2	Female	18.2	ENSG00000159086.15	PAXBP1	8.39632
HTP0554A	T21	MS2	Male	23.1	ENSG00000159086.15	PAXBP1	7.74123
HTP0556A	T21	MS2	Male	28.3	ENSG00000159086.15	PAXBP1	5.04762
HTP0560A	T21	MS2	Male	50.1	ENSG00000159086.15	PAXBP1	5.38527
HTP0561A	T21	MS3	Male	13.7	ENSG00000159086.15	PAXBP1	5.13215
HTP0563A	T21	MS2	Female	8.7	ENSG00000159086.15	PAXBP1	7.01643
HTP0564A	T21	MS1	Male	14.2	ENSG00000159086.15	PAXBP1	9.80802
HTP0565A	T21	MS2	Male	22.5	ENSG00000159086.15	PAXBP1	4.765
HTP0566A	T21	MS2	Male	13.7	ENSG00000159086.15	PAXBP1	8.75854
HTP0568A	T21	MS2	Male	28.3	ENSG00000159086.15	PAXBP1	7.18537
HTP0569A	T21	MS2	Male	22.9	ENSG00000159086.15	PAXBP1	9.91567
HTP0570A	T21	MS3	Male	38.8	ENSG00000159086.15	PAXBP1	4.34169
HTP0571A	T21	MS3	Male	13.1	ENSG00000159086.15	PAXBP1	6.90539
HTP0572A	T21	MS3	Male	24.4	ENSG00000159086.15	PAXBP1	6.24642
HTP0574A	T21	MS3	Male	42.4	ENSG00000159086.15	PAXBP1	4.93891
HTP0575A	T21	MS2	Female	17.2	ENSG00000159086.15	PAXBP1	6.90349
HTP0577A	T21	MS2	Female	28.4	ENSG00000159086.15	PAXBP1	5.55884
HTP0578A	T21	MS1	Male	25.7	ENSG00000159086.15	PAXBP1	6.50479
HTP0580A	T21	MS1	Female	31.8	ENSG00000159086.15	PAXBP1	16.4153
HTP0581A	T21	MS2	Male	30.6	ENSG00000159086.15	PAXBP1	4.49889
HTP0583A	T21	MS1	Female	6.2	ENSG00000159086.15	PAXBP1	12.8789
HTP0584A	T21	MS2	Male	29.3	ENSG00000159086.15	PAXBP1	6.36133
HTP0585A	T21	MS3	Female	16.5	ENSG00000159086.15	PAXBP1	4.78387
HTP0586A	T21	MS3	Male	31.9	ENSG00000159086.15	PAXBP1	6.09294
HTP0587A	T21	MS2	Male	4.3	ENSG00000159086.15	PAXBP1	7.87595
HTP0588A	T21	MS1	Female	19.2	ENSG00000159086.15	PAXBP1	14.0589
HTP0589A	T21	MS3	Female	19	ENSG00000159086.15	PAXBP1	5.29648
HTP0590A	T21	MS3	Male	16.8	ENSG00000159086.15	PAXBP1	7.39967
HTP0591A	T21	MS2	Male	31.9	ENSG00000159086.15	PAXBP1	7.62861
HTP0592A	T21	MS2	Female	14.5	ENSG00000159086.15	PAXBP1	6.72212
HTP0593A	T21	MS2	Male	11.7	ENSG00000159086.15	PAXBP1	7.60192
HTP0594A	T21	MS1	Male	30.1	ENSG00000159086.15	PAXBP1	8.3962
HTP0596A	T21	MS2	Female	28.3	ENSG00000159086.15	PAXBP1	7.36781
HTP0597A	T21	MS2	Female	12.5	ENSG00000159086.15	PAXBP1	10.3832
HTP0598A	T21	MS3	Female	18	ENSG00000159086.15	PAXBP1	6.96362
HTP0599A	T21	MS3	Female	36.6	ENSG00000159086.15	PAXBP1	5.7831
HTP0600A	T21	MS3	Male	10.8	ENSG00000159086.15	PAXBP1	5.83729
HTP0602A	T21	MS3	Female	13.5	ENSG00000159086.15	PAXBP1	6.88911
HTP0603A	T21	MS1	Female	12.7	ENSG00000159086.15	PAXBP1	11.6103
HTP0604A	T21	MS3	Female	26.6	ENSG00000159086.15	PAXBP1	5.10906
HTP0605A	T21	MS3	Male	17.5	ENSG00000159086.15	PAXBP1	5.04234
HTP0607A	T21	MS2	Male	23.9	ENSG00000159086.15	PAXBP1	4.28577
HTP0608A	T21	MS1	Female	32.5	ENSG00000159086.15	PAXBP1	7.76849
HTP0609A	T21	MS1	Female	4	ENSG00000159086.15	PAXBP1	21.8681
HTP0610A	T21	MS3	Female	17	ENSG00000159086.15	PAXBP1	4.23833
HTP0611A	T21	MS1	Female	23.9	ENSG00000159086.15	PAXBP1	12.1886
HTP0612A	T21	MS1	Male	11.4	ENSG00000159086.15	PAXBP1	19.4423
HTP0613A	T21	MS3	Female	10.3	ENSG00000159086.15	PAXBP1	9.53659
HTP0616A	T21	MS3	Male	19	ENSG00000159086.15	PAXBP1	8.19826
HTP0617A	T21	MS3	Male	30.5	ENSG00000159086.15	PAXBP1	4.82775
HTP0618A	T21	MS3	Female	37	ENSG00000159086.15	PAXBP1	5.45046
HTP0619A	T21	MS3	Female	37	ENSG00000159086.15	PAXBP1	7.89247
HTP0620A	T21	MS3	Female	19.6	ENSG00000159086.15	PAXBP1	8.54071
HTP0621A	T21	MS2	Female	21.4	ENSG00000159086.15	PAXBP1	8.19978
HTP0622A	T21	MS2	Female	26	ENSG00000159086.15	PAXBP1	8.85984
HTP0623A	T21	MS2	Female	28.1	ENSG00000159086.15	PAXBP1	9.18716
HTP0624A	T21	MS2	Female	28.1	ENSG00000159086.15	PAXBP1	8.27841
HTP0625A	T21	MS1	Male	40.1	ENSG00000159086.15	PAXBP1	9.15867
HTP0626A	T21	MS2	Male	14.2	ENSG00000159086.15	PAXBP1	7.09241
HTP0627A	T21	MS3	Female	21.1	ENSG00000159086.15	PAXBP1	4.86003
HTP0629A	T21	MS1	Female	7	ENSG00000159086.15	PAXBP1	10.717
HTP0630A	T21	MS2	Male	39.9	ENSG00000159086.15	PAXBP1	9.21498
HTP0631A	T21	MS1	Female	33	ENSG00000159086.15	PAXBP1	8.40612
HTP0632A	T21	MS2	Female	26.4	ENSG00000159086.15	PAXBP1	8.00623
HTP0633A	T21	MS1	Male	33.1	ENSG00000159086.15	PAXBP1	9.72353
HTP0634A	T21	MS2	Male	20.4	ENSG00000159086.15	PAXBP1	6.4886
HTP0637A	T21	MS3	Female	20.1	ENSG00000159086.15	PAXBP1	6.22946
HTP0638A	T21	MS3	Female	32.7	ENSG00000159086.15	PAXBP1	4.03959
HTP0639A	T21	MS1	Male	27.3	ENSG00000159086.15	PAXBP1	9.79367
HTP0641A	T21	MS1	Male	46.6	ENSG00000159086.15	PAXBP1	13.9615
HTP0642A	T21	MS3	Female	25.2	ENSG00000159086.15	PAXBP1	5.34199
HTP0643A	T21	MS3	Male	29.7	ENSG00000159086.15	PAXBP1	6.12056
HTP0644A	T21	MS3	Male	28.7	ENSG00000159086.15	PAXBP1	6.5832
HTP0645A	T21	MS1	Male	28.4	ENSG00000159086.15	PAXBP1	9.70354
HTP0646A	T21	MS3	Male	17.1	ENSG00000159086.15	PAXBP1	5.09212
HTP0647A	T21	MS1	Male	7	ENSG00000159086.15	PAXBP1	8.69344
HTP0650A	T21	MS1	Female	45.7	ENSG00000159086.15	PAXBP1	18.5801
HTP0651A	T21	MS3	Male	31.2	ENSG00000159086.15	PAXBP1	8.41641
HTP0652A	T21	MS1	Female	35.1	ENSG00000159086.15	PAXBP1	9.92516
HTP0654A	T21	MS1	Female	26.9	ENSG00000159086.15	PAXBP1	11.1885
HTP0657A	T21	MS3	Male	16.9	ENSG00000159086.15	PAXBP1	7.8369
HTP0658A	T21	MS1	Male	15.3	ENSG00000159086.15	PAXBP1	11.802
HTP0659A	T21	MS1	Female	36.5	ENSG00000159086.15	PAXBP1	11.3519
HTP0660A	T21	MS1	Male	13	ENSG00000159086.15	PAXBP1	9.61387
HTP0661A	T21	MS1	Male	28.4	ENSG00000159086.15	PAXBP1	14.3776
HTP0662A	T21	MS1	Female	26.1	ENSG00000159086.15	PAXBP1	13.4476
HTP0663A	T21	MS3	Female	20.5	ENSG00000159086.15	PAXBP1	5.15064
HTP0664A	T21	MS2	Female	29.4	ENSG00000159086.15	PAXBP1	6.72363
HTP0665A	T21	MS1	Female	23.4	ENSG00000159086.15	PAXBP1	13.6266
HTP0666A	T21	MS3	Male	17.4	ENSG00000159086.15	PAXBP1	4.66004
HTP0667A	T21	MS2	Male	24.1	ENSG00000159086.15	PAXBP1	5.91773
HTP0668A	T21	MS1	Female	29.7	ENSG00000159086.15	PAXBP1	11.6623
HTP0672A	T21	MS1	Male	17.2	ENSG00000159086.15	PAXBP1	12.0448
HTP0676A	T21	MS1	Female	19.3	ENSG00000159086.15	PAXBP1	20.0891
HTP0706A	T21	MS3	Female	22.8	ENSG00000159086.15	PAXBP1	7.62807
HTP0708A	T21	MS1	Male	17	ENSG00000159086.15	PAXBP1	16.414
HTP0204A	T21	MS2	Male	13.1	ENSG00000159086.15	PAXBP1	6.20258
HTP0310A	T21	MS2	Male	10.8	ENSG00000159086.15	PAXBP1	3.75146
HTP0326A	T21	MS2	Female	30.2	ENSG00000159086.15	PAXBP1	9.44837
HTP0328A	T21	MS2	Female	41.2	ENSG00000159086.15	PAXBP1	5.41351
HTP0332A	T21	MS2	Male	24.4	ENSG00000159086.15	PAXBP1	10.4262
HTP0348A	T21	MS2	Female	17.2	ENSG00000159086.15	PAXBP1	16.2854
HTP0351A	T21	MS2	Male	27	ENSG00000159086.15	PAXBP1	8.41614
HTP0084A2	T21	MS2	Male	35	ENSG00000159086.15	PAXBP1	12.9058
HTP0005A3	T21	MS1	Male	36.5	ENSG00000159128.14	IFNGR2	140.067
HTP0012A2	T21	MS1	Female	44	ENSG00000159128.14	IFNGR2	161.206
HTP0015A4	T21	MS2	Male	31.2	ENSG00000159128.14	IFNGR2	134.427
HTP0017A4	T21	MS3	Female	23.6	ENSG00000159128.14	IFNGR2	172.689
HTP0023A2	T21	MS2	Female	36.2	ENSG00000159128.14	IFNGR2	155.364
HTP0025A3	T21	MS2	Female	25.7	ENSG00000159128.14	IFNGR2	176.308
HTP0036A2	T21	MS1	Female	32.1	ENSG00000159128.14	IFNGR2	161.132
HTP0050A3	T21	MS3	Female	22.8	ENSG00000159128.14	IFNGR2	169.389
HTP0052A2	T21	MS1	Female	29.9	ENSG00000159128.14	IFNGR2	158.084
HTP0053A2	T21	MS1	Female	26.3	ENSG00000159128.14	IFNGR2	166.389
HTP0054A2	T21	MS3	Male	21.7	ENSG00000159128.14	IFNGR2	177.622
HTP0066A2	T21	MS1	Male	14.7	ENSG00000159128.14	IFNGR2	115.859
HTP0070A3	T21	MS3	Male	24.9	ENSG00000159128.14	IFNGR2	143.516
HTP0073A2	T21	MS3	Male	54.7	ENSG00000159128.14	IFNGR2	199.705
HTP0080A2	T21	MS1	Female	34.8	ENSG00000159128.14	IFNGR2	143.437
HTP0101A2	T21	MS3	Female	31.3	ENSG00000159128.14	IFNGR2	291.768
HTP0103A2	T21	MS1	Female	1.6	ENSG00000159128.14	IFNGR2	97.5109
HTP0107A3	T21	MS2	Female	33.7	ENSG00000159128.14	IFNGR2	188.013
HTP0109A3	T21	MS1	Female	49	ENSG00000159128.14	IFNGR2	171.703
HTP0112A3	T21	MS3	Female	36	ENSG00000159128.14	IFNGR2	212.501
HTP0116A2	T21	MS1	Male	10.9	ENSG00000159128.14	IFNGR2	114.868
HTP0119A	T21	MS1	Female	50.9	ENSG00000159128.14	IFNGR2	157.131
HTP0151A	T21	MS3	Male	27.4	ENSG00000159128.14	IFNGR2	207.579
HTP0198A3	T21	MS2	Male	36.3	ENSG00000159128.14	IFNGR2	169.047
HTP0207A4	T21	MS1	Female	25.2	ENSG00000159128.14	IFNGR2	187.777
HTP0211A3	T21	MS2	Male	29.7	ENSG00000159128.14	IFNGR2	133.611
HTP0213A3	T21	MS2	Male	46.3	ENSG00000159128.14	IFNGR2	145.64
HTP0219A2	T21	MS2	Female	19.5	ENSG00000159128.14	IFNGR2	139.174
HTP0226A3	T21	MS1	Male	52.4	ENSG00000159128.14	IFNGR2	172.988
HTP0230A2	T21	MS3	Female	39.6	ENSG00000159128.14	IFNGR2	221.993
HTP0236A2	T21	MS1	Male	11.3	ENSG00000159128.14	IFNGR2	160.79
HTP0238A3	T21	MS2	Male	41.5	ENSG00000159128.14	IFNGR2	152.756
HTP0241A2	T21	MS3	Female	17.9	ENSG00000159128.14	IFNGR2	220.696
HTP0243A3	T21	MS3	Female	15.1	ENSG00000159128.14	IFNGR2	170.482
HTP0247A2	T21	MS3	Male	22.5	ENSG00000159128.14	IFNGR2	194.402
HTP0249A2	T21	MS2	Female	34	ENSG00000159128.14	IFNGR2	156.829
HTP0251A2	T21	MS3	Female	34.3	ENSG00000159128.14	IFNGR2	193.59
HTP0254A2	T21	MS2	Male	33.8	ENSG00000159128.14	IFNGR2	142.697
HTP0259A2	T21	MS3	Female	32.6	ENSG00000159128.14	IFNGR2	230.582
HTP0261A2	T21	MS1	Male	22.9	ENSG00000159128.14	IFNGR2	114.768
HTP0262A2	T21	MS3	Female	14.3	ENSG00000159128.14	IFNGR2	174.354
HTP0263A2	T21	MS2	Female	12.4	ENSG00000159128.14	IFNGR2	173.504
HTP0277A3	T21	MS1	Female	37.2	ENSG00000159128.14	IFNGR2	181.798
HTP0293A	T21	MS3	Male	6.2	ENSG00000159128.14	IFNGR2	161.844
HTP0295A	T21	MS3	Male	51.2	ENSG00000159128.14	IFNGR2	184.554
HTP0296A	T21	MS3	Male	55.1	ENSG00000159128.14	IFNGR2	174.716
HTP0298A	T21	MS1	Female	25.8	ENSG00000159128.14	IFNGR2	130.794
HTP0300A	T21	MS1	Female	30.8	ENSG00000159128.14	IFNGR2	164.087
HTP0301A3	T21	MS2	Female	24	ENSG00000159128.14	IFNGR2	153.281
HTP0306A	T21	MS3	Male	23.2	ENSG00000159128.14	IFNGR2	228.605
HTP0312A2	T21	MS1	Female	35.7	ENSG00000159128.14	IFNGR2	155.234
HTP0318A3	T21	MS1	Male	30.5	ENSG00000159128.14	IFNGR2	108.425
HTP0320A2	T21	MS3	Female	33.7	ENSG00000159128.14	IFNGR2	261.06
HTP0321A	T21	MS3	Female	14	ENSG00000159128.14	IFNGR2	179.671
HTP0323A	T21	MS3	Male	3.8	ENSG00000159128.14	IFNGR2	158.579
HTP0324A2	T21	MS1	Male	22	ENSG00000159128.14	IFNGR2	105.432
HTP0325A	T21	MS3	Male	13.4	ENSG00000159128.14	IFNGR2	175.461
HTP0327A	T21	MS1	Male	6.5	ENSG00000159128.14	IFNGR2	152.726
HTP0329A2	T21	MS3	Female	19.5	ENSG00000159128.14	IFNGR2	250.966
HTP0330A	T21	MS1	Male	6.1	ENSG00000159128.14	IFNGR2	170.263
HTP0331A	T21	MS3	Male	23.1	ENSG00000159128.14	IFNGR2	164.834
HTP0333A2	T21	MS3	Female	30.3	ENSG00000159128.14	IFNGR2	200.147
HTP0334A2	T21	MS1	Male	44.1	ENSG00000159128.14	IFNGR2	146.114
HTP0335A2	T21	MS2	Female	57.6	ENSG00000159128.14	IFNGR2	114.319
HTP0336A	T21	MS1	Female	8.7	ENSG00000159128.14	IFNGR2	128.266
HTP0337A	T21	MS3	Male	22.2	ENSG00000159128.14	IFNGR2	181.366
HTP0339A	T21	MS1	Male	16.1	ENSG00000159128.14	IFNGR2	107.314
HTP0340A	T21	MS3	Female	18.6	ENSG00000159128.14	IFNGR2	192.53
HTP0341A	T21	MS1	Male	2.6	ENSG00000159128.14	IFNGR2	135.617
HTP0342A	T21	MS1	Female	13.6	ENSG00000159128.14	IFNGR2	107.958
HTP0345A	T21	MS3	Female	52.7	ENSG00000159128.14	IFNGR2	263.491
HTP0354A	T21	MS1	Male	6	ENSG00000159128.14	IFNGR2	128.451
HTP0357A	T21	MS1	Male	3.8	ENSG00000159128.14	IFNGR2	86.0079
HTP0364A	T21	MS3	Male	13.7	ENSG00000159128.14	IFNGR2	190.521
HTP0367A	T21	MS1	Male	13.6	ENSG00000159128.14	IFNGR2	142.26
HTP0368A	T21	MS1	Male	15.2	ENSG00000159128.14	IFNGR2	126.062
HTP0370A	T21	MS1	Male	20.2	ENSG00000159128.14	IFNGR2	141.551
HTP0373A	T21	MS1	Male	56.7	ENSG00000159128.14	IFNGR2	166.764
HTP0374A	T21	MS2	Male	25.5	ENSG00000159128.14	IFNGR2	107.296
HTP0375A	T21	MS1	Female	10.9	ENSG00000159128.14	IFNGR2	123.245
HTP0378A	T21	MS3	Female	31.4	ENSG00000159128.14	IFNGR2	218.884
HTP0379A	T21	MS1	Female	35.4	ENSG00000159128.14	IFNGR2	194.986
HTP0380A	T21	MS2	Male	25.8	ENSG00000159128.14	IFNGR2	161.613
HTP0381A	T21	MS2	Male	25.4	ENSG00000159128.14	IFNGR2	128.734
HTP0382A	T21	MS3	Male	39.5	ENSG00000159128.14	IFNGR2	132.67
HTP0384A	T21	MS3	Female	27.8	ENSG00000159128.14	IFNGR2	195.733
HTP0385A	T21	MS3	Male	25.6	ENSG00000159128.14	IFNGR2	171.763
HTP0386A	T21	MS2	Male	6.8	ENSG00000159128.14	IFNGR2	114.964
HTP0387A	T21	MS1	Female	33.3	ENSG00000159128.14	IFNGR2	194.433
HTP0388A	T21	MS1	Female	37.5	ENSG00000159128.14	IFNGR2	198.122
HTP0389A	T21	MS1	Female	20.1	ENSG00000159128.14	IFNGR2	180.022
HTP0390A	T21	MS3	Female	15.5	ENSG00000159128.14	IFNGR2	200.009
HTP0391A	T21	MS1	Male	26.8	ENSG00000159128.14	IFNGR2	154.263
HTP0392A	T21	MS3	Male	32.4	ENSG00000159128.14	IFNGR2	177.584
HTP0393A	T21	MS2	Female	39.8	ENSG00000159128.14	IFNGR2	176.678
HTP0394A	T21	MS2	Female	23.6	ENSG00000159128.14	IFNGR2	169.313
HTP0395A	T21	MS2	Male	35.2	ENSG00000159128.14	IFNGR2	123.543
HTP0396A	T21	MS3	Male	15.9	ENSG00000159128.14	IFNGR2	224.398
HTP0397A	T21	MS1	Male	38.7	ENSG00000159128.14	IFNGR2	192.673
HTP0398A	T21	MS2	Female	17.5	ENSG00000159128.14	IFNGR2	125.317
HTP0399A2	T21	MS3	Male	33.1	ENSG00000159128.14	IFNGR2	201.525
HTP0400A	T21	MS1	Male	14.9	ENSG00000159128.14	IFNGR2	149.878
HTP0401A	T21	MS3	Female	34.6	ENSG00000159128.14	IFNGR2	199.376
HTP0402A	T21	MS1	Male	35.9	ENSG00000159128.14	IFNGR2	191.499
HTP0403A	T21	MS3	Male	13.4	ENSG00000159128.14	IFNGR2	146.984
HTP0404A	T21	MS3	Female	12.5	ENSG00000159128.14	IFNGR2	191.809
HTP0405A	T21	MS3	Male	26.1	ENSG00000159128.14	IFNGR2	175.561
HTP0406A	T21	MS2	Female	9.2	ENSG00000159128.14	IFNGR2	120.366
HTP0407A	T21	MS3	Male	43.5	ENSG00000159128.14	IFNGR2	183.844
HTP0408A	T21	MS1	Male	40.6	ENSG00000159128.14	IFNGR2	169.729
HTP0409A	T21	MS2	Female	21.2	ENSG00000159128.14	IFNGR2	168.974
HTP0410A	T21	MS2	Male	24	ENSG00000159128.14	IFNGR2	148.572
HTP0411A	T21	MS3	Female	18.7	ENSG00000159128.14	IFNGR2	192.742
HTP0412A	T21	MS3	Male	20.7	ENSG00000159128.14	IFNGR2	187.509
HTP0413A	T21	MS2	Female	22.5	ENSG00000159128.14	IFNGR2	115.371
HTP0414A	T21	MS3	Female	21.8	ENSG00000159128.14	IFNGR2	199.503
HTP0415A	T21	MS3	Female	8.3	ENSG00000159128.14	IFNGR2	188.281
HTP0418A	T21	MS1	Male	3.8	ENSG00000159128.14	IFNGR2	136.923
HTP0419A	T21	MS1	Male	20.8	ENSG00000159128.14	IFNGR2	168.799
HTP0420A	T21	MS1	Male	6.4	ENSG00000159128.14	IFNGR2	113.254
HTP0421A	T21	MS3	Male	13.7	ENSG00000159128.14	IFNGR2	169.152
HTP0423A	T21	MS2	Male	23.9	ENSG00000159128.14	IFNGR2	160.639
HTP0424A	T21	MS2	Female	4	ENSG00000159128.14	IFNGR2	197.411
HTP0425A	T21	MS2	Male	19.1	ENSG00000159128.14	IFNGR2	150.615
HTP0426A	T21	MS3	Male	17.5	ENSG00000159128.14	IFNGR2	217.454
HTP0428A	T21	MS2	Male	27.5	ENSG00000159128.14	IFNGR2	152.046
HTP0430A	T21	MS2	Male	13.9	ENSG00000159128.14	IFNGR2	161.822
HTP0431A2	T21	MS2	Female	20.9	ENSG00000159128.14	IFNGR2	127.559
HTP0434A	T21	MS3	Female	25.9	ENSG00000159128.14	IFNGR2	271.081
HTP0435A2	T21	MS1	Male	36.2	ENSG00000159128.14	IFNGR2	128.719
HTP0436A	T21	MS3	Female	32.8	ENSG00000159128.14	IFNGR2	244.18
HTP0437A	T21	MS2	Male	24.9	ENSG00000159128.14	IFNGR2	172.506
HTP0438A	T21	MS1	Female	19.9	ENSG00000159128.14	IFNGR2	219.746
HTP0439A2	T21	MS3	Male	40.8	ENSG00000159128.14	IFNGR2	204.461
HTP0440A	T21	MS2	Male	20.9	ENSG00000159128.14	IFNGR2	176.444
HTP0442A2	T21	MS1	Female	9.5	ENSG00000159128.14	IFNGR2	142.75
HTP0443A2	T21	MS3	Male	17.9	ENSG00000159128.14	IFNGR2	234.671
HTP0445A	T21	MS2	Female	38.8	ENSG00000159128.14	IFNGR2	202.589
HTP0446A	T21	MS1	Female	31.7	ENSG00000159128.14	IFNGR2	181.748
HTP0448A	T21	MS2	Male	21.5	ENSG00000159128.14	IFNGR2	149.337
HTP0449A	T21	MS2	Male	20.8	ENSG00000159128.14	IFNGR2	161.321
HTP0450A	T21	MS1	Male	15.4	ENSG00000159128.14	IFNGR2	138.197
HTP0451A	T21	MS1	Male	32.5	ENSG00000159128.14	IFNGR2	153.794
HTP0452A	T21	MS2	Female	16.6	ENSG00000159128.14	IFNGR2	169.569
HTP0454A	T21	MS3	Male	21.7	ENSG00000159128.14	IFNGR2	181.821
HTP0456A	T21	MS2	Male	7.3	ENSG00000159128.14	IFNGR2	147.558
HTP0458A	T21	MS3	Male	20	ENSG00000159128.14	IFNGR2	200.267
HTP0459A	T21	MS1	Male	13.7	ENSG00000159128.14	IFNGR2	189.555
HTP0460A	T21	MS1	Male	20.3	ENSG00000159128.14	IFNGR2	169.291
HTP0461A	T21	MS1	Female	12.5	ENSG00000159128.14	IFNGR2	110.008
HTP0462A	T21	MS1	Male	38.6	ENSG00000159128.14	IFNGR2	164.872
HTP0463A	T21	MS1	Female	28.3	ENSG00000159128.14	IFNGR2	168.247
HTP0464A	T21	MS3	Male	22.7	ENSG00000159128.14	IFNGR2	191.26
HTP0465A	T21	MS3	Female	6.8	ENSG00000159128.14	IFNGR2	146.755
HTP0467A	T21	MS2	Female	32.5	ENSG00000159128.14	IFNGR2	169.803
HTP0468A2	T21	MS2	Male	29.7	ENSG00000159128.14	IFNGR2	105.211
HTP0469A	T21	MS2	Female	16.7	ENSG00000159128.14	IFNGR2	105.079
HTP0471A	T21	MS1	Female	9	ENSG00000159128.14	IFNGR2	165.013
HTP0473A	T21	MS1	Male	17.1	ENSG00000159128.14	IFNGR2	152.022
HTP0475A	T21	MS1	Female	22	ENSG00000159128.14	IFNGR2	143.782
HTP0476A	T21	MS2	Female	11.1	ENSG00000159128.14	IFNGR2	201.006
HTP0477A	T21	MS1	Male	3.4	ENSG00000159128.14	IFNGR2	124.809
HTP0478A	T21	MS1	Female	40.3	ENSG00000159128.14	IFNGR2	190.717
HTP0479A	T21	MS1	Male	3.7	ENSG00000159128.14	IFNGR2	147.839
HTP0480A	T21	MS1	Female	21.9	ENSG00000159128.14	IFNGR2	192.921
HTP0482A	T21	MS2	Male	19.3	ENSG00000159128.14	IFNGR2	143.679
HTP0484A	T21	MS3	Male	5.6	ENSG00000159128.14	IFNGR2	205.305
HTP0485A	T21	MS2	Female	5.7	ENSG00000159128.14	IFNGR2	145.156
HTP0487A	T21	MS2	Male	4.6	ENSG00000159128.14	IFNGR2	121.871
HTP0488A	T21	MS1	Male	5.4	ENSG00000159128.14	IFNGR2	144.815
HTP0491A	T21	MS1	Male	6.5	ENSG00000159128.14	IFNGR2	119.166
HTP0494A	T21	MS2	Female	7.1	ENSG00000159128.14	IFNGR2	121.647
HTP0501A	T21	MS3	Male	4	ENSG00000159128.14	IFNGR2	201.301
HTP0507A	T21	MS3	Male	8.2	ENSG00000159128.14	IFNGR2	154.467
HTP0510A	T21	MS1	Female	23	ENSG00000159128.14	IFNGR2	158.113
HTP0512A	T21	MS3	Male	30	ENSG00000159128.14	IFNGR2	201.682
HTP0515A	T21	MS3	Male	13.1	ENSG00000159128.14	IFNGR2	176.886
HTP0516A	T21	MS1	Male	39.1	ENSG00000159128.14	IFNGR2	171.961
HTP0517A	T21	MS2	Male	2.7	ENSG00000159128.14	IFNGR2	129.955
HTP0519A	T21	MS1	Male	2	ENSG00000159128.14	IFNGR2	122.528
HTP0525A	T21	MS1	Female	34.2	ENSG00000159128.14	IFNGR2	158.57
HTP0530A	T21	MS3	Female	39.6	ENSG00000159128.14	IFNGR2	137.07
HTP0531A	T21	MS3	Female	3.5	ENSG00000159128.14	IFNGR2	125.364
HTP0534A	T21	MS1	Male	36.9	ENSG00000159128.14	IFNGR2	157.96
HTP0535A	T21	MS3	Male	23.6	ENSG00000159128.14	IFNGR2	216.261
HTP0537A	T21	MS2	Female	51.9	ENSG00000159128.14	IFNGR2	172.603
HTP0538A	T21	MS3	Male	28.4	ENSG00000159128.14	IFNGR2	199.902
HTP0539A	T21	MS2	Female	42.8	ENSG00000159128.14	IFNGR2	170.486
HTP0540A	T21	MS1	Female	14.5	ENSG00000159128.14	IFNGR2	145.014
HTP0541A	T21	MS2	Male	29.7	ENSG00000159128.14	IFNGR2	102.82
HTP0542A	T21	MS2	Male	27.8	ENSG00000159128.14	IFNGR2	146.953
HTP0543A	T21	MS2	Male	36.9	ENSG00000159128.14	IFNGR2	142.409
HTP0544A	T21	MS2	Male	38.1	ENSG00000159128.14	IFNGR2	151.502
HTP0545A	T21	MS1	Male	18.1	ENSG00000159128.14	IFNGR2	152.347
HTP0546A	T21	MS2	Female	51.4	ENSG00000159128.14	IFNGR2	147.939
HTP0547A	T21	MS2	Female	26	ENSG00000159128.14	IFNGR2	151.321
HTP0548A	T21	MS3	Female	46.2	ENSG00000159128.14	IFNGR2	221.696
HTP0549A	T21	MS3	Female	20.6	ENSG00000159128.14	IFNGR2	178.758
HTP0550A	T21	MS1	Female	15.2	ENSG00000159128.14	IFNGR2	123.511
HTP0552A	T21	MS2	Male	17	ENSG00000159128.14	IFNGR2	141.341
HTP0553A	T21	MS2	Female	18.2	ENSG00000159128.14	IFNGR2	132.53
HTP0554A	T21	MS2	Male	23.1	ENSG00000159128.14	IFNGR2	168.262
HTP0556A	T21	MS2	Male	28.3	ENSG00000159128.14	IFNGR2	234.893
HTP0560A	T21	MS2	Male	50.1	ENSG00000159128.14	IFNGR2	166.681
HTP0561A	T21	MS3	Male	13.7	ENSG00000159128.14	IFNGR2	182.806
HTP0563A	T21	MS2	Female	8.7	ENSG00000159128.14	IFNGR2	116.082
HTP0564A	T21	MS1	Male	14.2	ENSG00000159128.14	IFNGR2	178.086
HTP0565A	T21	MS2	Male	22.5	ENSG00000159128.14	IFNGR2	183.269
HTP0566A	T21	MS2	Male	13.7	ENSG00000159128.14	IFNGR2	116.918
HTP0568A	T21	MS2	Male	28.3	ENSG00000159128.14	IFNGR2	133.344
HTP0569A	T21	MS2	Male	22.9	ENSG00000159128.14	IFNGR2	112.427
HTP0570A	T21	MS3	Male	38.8	ENSG00000159128.14	IFNGR2	222.215
HTP0571A	T21	MS3	Male	13.1	ENSG00000159128.14	IFNGR2	243.792
HTP0572A	T21	MS3	Male	24.4	ENSG00000159128.14	IFNGR2	176.554
HTP0574A	T21	MS3	Male	42.4	ENSG00000159128.14	IFNGR2	169.177
HTP0575A	T21	MS2	Female	17.2	ENSG00000159128.14	IFNGR2	160.431
HTP0577A	T21	MS2	Female	28.4	ENSG00000159128.14	IFNGR2	165.502
HTP0578A	T21	MS1	Male	25.7	ENSG00000159128.14	IFNGR2	143.348
HTP0580A	T21	MS1	Female	31.8	ENSG00000159128.14	IFNGR2	196.547
HTP0581A	T21	MS2	Male	30.6	ENSG00000159128.14	IFNGR2	157.218
HTP0583A	T21	MS1	Female	6.2	ENSG00000159128.14	IFNGR2	134.51
HTP0584A	T21	MS2	Male	29.3	ENSG00000159128.14	IFNGR2	135.22
HTP0585A	T21	MS3	Female	16.5	ENSG00000159128.14	IFNGR2	204.523
HTP0586A	T21	MS3	Male	31.9	ENSG00000159128.14	IFNGR2	202.981
HTP0587A	T21	MS2	Male	4.3	ENSG00000159128.14	IFNGR2	115.09
HTP0588A	T21	MS1	Female	19.2	ENSG00000159128.14	IFNGR2	155.593
HTP0589A	T21	MS3	Female	19	ENSG00000159128.14	IFNGR2	219.399
HTP0590A	T21	MS3	Male	16.8	ENSG00000159128.14	IFNGR2	190.313
HTP0591A	T21	MS2	Male	31.9	ENSG00000159128.14	IFNGR2	155.925
HTP0592A	T21	MS2	Female	14.5	ENSG00000159128.14	IFNGR2	176.653
HTP0593A	T21	MS2	Male	11.7	ENSG00000159128.14	IFNGR2	157.284
HTP0594A	T21	MS1	Male	30.1	ENSG00000159128.14	IFNGR2	157.852
HTP0596A	T21	MS2	Female	28.3	ENSG00000159128.14	IFNGR2	183.801
HTP0597A	T21	MS2	Female	12.5	ENSG00000159128.14	IFNGR2	143.642
HTP0598A	T21	MS3	Female	18	ENSG00000159128.14	IFNGR2	240.158
HTP0599A	T21	MS3	Female	36.6	ENSG00000159128.14	IFNGR2	219.609
HTP0600A	T21	MS3	Male	10.8	ENSG00000159128.14	IFNGR2	344.546
HTP0602A	T21	MS3	Female	13.5	ENSG00000159128.14	IFNGR2	206.7
HTP0603A	T21	MS1	Female	12.7	ENSG00000159128.14	IFNGR2	134.329
HTP0604A	T21	MS3	Female	26.6	ENSG00000159128.14	IFNGR2	199.319
HTP0605A	T21	MS3	Male	17.5	ENSG00000159128.14	IFNGR2	202.063
HTP0607A	T21	MS2	Male	23.9	ENSG00000159128.14	IFNGR2	131.622
HTP0608A	T21	MS1	Female	32.5	ENSG00000159128.14	IFNGR2	176.564
HTP0609A	T21	MS1	Female	4	ENSG00000159128.14	IFNGR2	121.678
HTP0610A	T21	MS3	Female	17	ENSG00000159128.14	IFNGR2	195.648
HTP0611A	T21	MS1	Female	23.9	ENSG00000159128.14	IFNGR2	135.83
HTP0612A	T21	MS1	Male	11.4	ENSG00000159128.14	IFNGR2	131.515
HTP0613A	T21	MS3	Female	10.3	ENSG00000159128.14	IFNGR2	192.647
HTP0616A	T21	MS3	Male	19	ENSG00000159128.14	IFNGR2	213.902
HTP0617A	T21	MS3	Male	30.5	ENSG00000159128.14	IFNGR2	248.633
HTP0618A	T21	MS3	Female	37	ENSG00000159128.14	IFNGR2	227.396
HTP0619A	T21	MS3	Female	37	ENSG00000159128.14	IFNGR2	221.276
HTP0620A	T21	MS3	Female	19.6	ENSG00000159128.14	IFNGR2	196.412
HTP0621A	T21	MS2	Female	21.4	ENSG00000159128.14	IFNGR2	206.446
HTP0622A	T21	MS2	Female	26	ENSG00000159128.14	IFNGR2	168.594
HTP0623A	T21	MS2	Female	28.1	ENSG00000159128.14	IFNGR2	160.957
HTP0624A	T21	MS2	Female	28.1	ENSG00000159128.14	IFNGR2	187.536
HTP0625A	T21	MS1	Male	40.1	ENSG00000159128.14	IFNGR2	155.409
HTP0626A	T21	MS2	Male	14.2	ENSG00000159128.14	IFNGR2	150.042
HTP0627A	T21	MS3	Female	21.1	ENSG00000159128.14	IFNGR2	319.556
HTP0629A	T21	MS1	Female	7	ENSG00000159128.14	IFNGR2	130.704
HTP0630A	T21	MS2	Male	39.9	ENSG00000159128.14	IFNGR2	143.536
HTP0631A	T21	MS1	Female	33	ENSG00000159128.14	IFNGR2	180.001
HTP0632A	T21	MS2	Female	26.4	ENSG00000159128.14	IFNGR2	190.022
HTP0633A	T21	MS1	Male	33.1	ENSG00000159128.14	IFNGR2	159.879
HTP0634A	T21	MS2	Male	20.4	ENSG00000159128.14	IFNGR2	193.551
HTP0637A	T21	MS3	Female	20.1	ENSG00000159128.14	IFNGR2	204.922
HTP0638A	T21	MS3	Female	32.7	ENSG00000159128.14	IFNGR2	274.34
HTP0639A	T21	MS1	Male	27.3	ENSG00000159128.14	IFNGR2	201.356
HTP0641A	T21	MS1	Male	46.6	ENSG00000159128.14	IFNGR2	227.77
HTP0642A	T21	MS3	Female	25.2	ENSG00000159128.14	IFNGR2	241.706
HTP0643A	T21	MS3	Male	29.7	ENSG00000159128.14	IFNGR2	246.384
HTP0644A	T21	MS3	Male	28.7	ENSG00000159128.14	IFNGR2	204.123
HTP0645A	T21	MS1	Male	28.4	ENSG00000159128.14	IFNGR2	187.188
HTP0646A	T21	MS3	Male	17.1	ENSG00000159128.14	IFNGR2	196.227
HTP0647A	T21	MS1	Male	7	ENSG00000159128.14	IFNGR2	166.276
HTP0650A	T21	MS1	Female	45.7	ENSG00000159128.14	IFNGR2	153.462
HTP0651A	T21	MS3	Male	31.2	ENSG00000159128.14	IFNGR2	195.574
HTP0652A	T21	MS1	Female	35.1	ENSG00000159128.14	IFNGR2	162.99
HTP0654A	T21	MS1	Female	26.9	ENSG00000159128.14	IFNGR2	207.653
HTP0657A	T21	MS3	Male	16.9	ENSG00000159128.14	IFNGR2	189.978
HTP0658A	T21	MS1	Male	15.3	ENSG00000159128.14	IFNGR2	176.453
HTP0659A	T21	MS1	Female	36.5	ENSG00000159128.14	IFNGR2	163.435
HTP0660A	T21	MS1	Male	13	ENSG00000159128.14	IFNGR2	142.935
HTP0661A	T21	MS1	Male	28.4	ENSG00000159128.14	IFNGR2	109.776
HTP0662A	T21	MS1	Female	26.1	ENSG00000159128.14	IFNGR2	158.82
HTP0663A	T21	MS3	Female	20.5	ENSG00000159128.14	IFNGR2	226.379
HTP0664A	T21	MS2	Female	29.4	ENSG00000159128.14	IFNGR2	170.213
HTP0665A	T21	MS1	Female	23.4	ENSG00000159128.14	IFNGR2	145.185
HTP0666A	T21	MS3	Male	17.4	ENSG00000159128.14	IFNGR2	201.536
HTP0667A	T21	MS2	Male	24.1	ENSG00000159128.14	IFNGR2	147.873
HTP0668A	T21	MS1	Female	29.7	ENSG00000159128.14	IFNGR2	170.807
HTP0672A	T21	MS1	Male	17.2	ENSG00000159128.14	IFNGR2	88.1589
HTP0676A	T21	MS1	Female	19.3	ENSG00000159128.14	IFNGR2	146.699
HTP0706A	T21	MS3	Female	22.8	ENSG00000159128.14	IFNGR2	273.174
HTP0708A	T21	MS1	Male	17	ENSG00000159128.14	IFNGR2	156.355
HTP0204A	T21	MS2	Male	13.1	ENSG00000159128.14	IFNGR2	100.798
HTP0310A	T21	MS2	Male	10.8	ENSG00000159128.14	IFNGR2	141.042
HTP0326A	T21	MS2	Female	30.2	ENSG00000159128.14	IFNGR2	200.84
HTP0328A	T21	MS2	Female	41.2	ENSG00000159128.14	IFNGR2	199.685
HTP0332A	T21	MS2	Male	24.4	ENSG00000159128.14	IFNGR2	124.497
HTP0348A	T21	MS2	Female	17.2	ENSG00000159128.14	IFNGR2	140.269
HTP0351A	T21	MS2	Male	27	ENSG00000159128.14	IFNGR2	164.501
HTP0084A2	T21	MS2	Male	35	ENSG00000159128.14	IFNGR2	150.513

## Sheet: S1B
Gene_name	EnsemblID	chr	log2FoldChange_adj	padj
POFUT2	ENSG00000186866.16	chr21	0.671969	1.88805e-190
VPS26C	ENSG00000157538.14	chr21	0.558153	2.00194e-182
SUMO3	ENSG00000184900.15	chr21	0.680018	1.78487e-163
RCAN1	ENSG00000159200.18	chr21	0.654934	4.39385e-131
NDUFV3	ENSG00000160194.18	chr21	0.508245	9.54125e-116
DONSON	ENSG00000159147.18	chr21	0.683818	2.11636e-103
GART	ENSG00000159131.17	chr21	0.581038	4.05883e-98
PRMT2	ENSG00000160310.18	chr21	0.621797	4.91643e-95
MRPS6	ENSG00000243927.6	chr21	0.673145	1.42618e-94
IFNAR2	ENSG00000159110.19	chr21	0.664232	5.05056e-88
AGPAT3	ENSG00000160216.20	chr21	0.67705	5.05056e-88
YBEY	ENSG00000182362.14	chr21	1.03774	6.04429e-88
EPHB6	ENSG00000106123.12	chr7	-0.8086	6.20339e-88
UBE2G2	ENSG00000184787.19	chr21	0.447716	1.63012e-86
SCARF1	ENSG00000074660.16	chr17	1.58516	2.31409e-85
HMGN1	ENSG00000205581.11	chr21	0.590952	2.46483e-84
AL512306.2	ENSG00000240219.1	chr1	-0.876835	2.46483e-84
CRYZL1	ENSG00000205758.12	chr21	0.583306	5.21778e-83
CHAF1B	ENSG00000159259.8	chr21	0.862028	1.08993e-82
MCM3AP	ENSG00000160294.11	chr21	0.518179	1.55199e-81
VSIG2	ENSG00000019102.12	chr11	1.59249	2.28627e-81
RWDD2B	ENSG00000156253.7	chr21	0.692578	7.07369e-80
SETD4	ENSG00000185917.13	chr21	0.41709	9.99042e-80
CFAP298	ENSG00000159079.19	chr21	0.597405	1.3601e-79
CCT8	ENSG00000156261.13	chr21	0.553116	3.2909e-79
PTTG1IP	ENSG00000183255.12	chr21	0.720402	3.64931e-79
ATG9B	ENSG00000181652.19	chr7	-1.13465	3.40455e-77
MMP1	ENSG00000196611.5	chr11	3.7631	1.16203e-73
SON	ENSG00000159140.21	chr21	0.552869	9.08635e-73
PSMG1	ENSG00000183527.12	chr21	0.752106	1.88673e-71
MEOX1	ENSG00000005102.14	chr17	1.33092	2.24373e-71
SLC37A1	ENSG00000160190.14	chr21	0.477462	2.53592e-71
PDXK	ENSG00000160209.19	chr21	0.665263	6.31469e-70
HLCS	ENSG00000159267.14	chr21	0.70352	6.39707e-70
GET1	ENSG00000182093.16	chr21	0.774338	1.77008e-69
C21orf58	ENSG00000160298.17	chr21	0.702116	2.39998e-69
AC010422.8	ENSG00000285589.1	chr19	0.490025	1.50013e-68
AATBC	ENSG00000215458.8	chr21	1.0245	2.04731e-68
CPT1B	ENSG00000205560.12	chr22	0.881438	3.52511e-68
DYRK1A	ENSG00000157540.21	chr21	0.478582	2.95473e-67
BTG3	ENSG00000154640.14	chr21	0.810196	7.52261e-64
LSS	ENSG00000160285.15	chr21	0.68007	3.6228e-62
FAM207A	ENSG00000160256.13	chr21	0.650143	2.81665e-61
CSTB	ENSG00000160213.7	chr21	0.785642	2.63242e-60
CA1	ENSG00000133742.13	chr8	3.10846	3.322e-59
DUSP13	ENSG00000079393.20	chr10	1.95939	9.40544e-59
ADRA2A	ENSG00000150594.7	chr10	2.02656	9.88179e-58
AC015813.1	ENSG00000264112.1	chr17	-0.552264	1.61517e-57
AL844908.1	ENSG00000272825.1	chr21	0.879988	1.10548e-56
SAMSN1	ENSG00000155307.18	chr21	0.885496	1.4142e-55
CELSR3	ENSG00000008300.17	chr3	-1.02802	2.99972e-55
CHKB-CPT1B	ENSG00000254413.8	chr22	0.844004	1.71562e-52
TMEM50B	ENSG00000142188.17	chr21	0.693689	2.48675e-51
PFKL	ENSG00000141959.17	chr21	0.572177	1.39937e-50
LANCL3	ENSG00000147036.11	chrX	1.05447	3.06817e-50
MSR1	ENSG00000038945.15	chr8	1.63047	9.02168e-50
SERPINE2	ENSG00000135919.13	chr2	-1.31638	1.04761e-49
MIS18A	ENSG00000159055.4	chr21	0.557396	1.02418e-48
PDGFRB	ENSG00000113721.14	chr5	1.46822	1.12054e-48
CERCAM	ENSG00000167123.19	chr9	1.46789	1.15244e-47
LINC01547	ENSG00000183250.12	chr21	0.722796	1.79266e-47
XKRX	ENSG00000182489.9	chrX	-1.68358	7.54312e-47
PTPRM	ENSG00000173482.16	chr18	1.01608	1.94843e-46
ADM5	ENSG00000224420.3	chr19	1.04429	8.14918e-46
CNTNAP3	ENSG00000106714.17	chr9	-1.87887	2.09454e-45
BCAM	ENSG00000187244.12	chr19	2.53223	2.47778e-45
USP25	ENSG00000155313.15	chr21	0.579629	8.5953e-45
ABCC13	ENSG00000243064.8	chr21	2.18168	9.53329e-45
TMEM158	ENSG00000249992.2	chr3	2.05853	1.25705e-44
AP001062.1	ENSG00000184441.4	chr21	0.550369	1.2629e-44
XK	ENSG00000047597.7	chrX	1.85512	1.26749e-44
FAM83H	ENSG00000180921.7	chr8	0.510927	1.26749e-44
ACACB	ENSG00000076555.15	chr12	-0.598345	1.76583e-44
SPACA9	ENSG00000165698.16	chr9	0.74259	1.76583e-44
MAMDC4	ENSG00000177943.14	chr9	0.692304	5.32359e-44
GNG7	ENSG00000176533.13	chr19	-0.713305	7.58717e-44
COL4A3	ENSG00000169031.20	chr2	-1.54084	1.00404e-43
FAM71F2	ENSG00000205085.11	chr7	-0.916605	2.88188e-43
STX1B	ENSG00000099365.11	chr16	-0.994766	3.4404e-43
AMH	ENSG00000104899.8	chr19	1.44112	4.33955e-43
TNNT3	ENSG00000130595.19	chr11	-1.11381	6.51464e-43
IL10RB	ENSG00000243646.10	chr21	0.671295	6.76698e-43
PIGP	ENSG00000185808.13	chr21	0.529526	9.34773e-43
N4BP3	ENSG00000145911.6	chr5	-0.826646	1.24111e-42
NUAK1	ENSG00000074590.13	chr12	2.01649	1.51713e-42
LRRC3	ENSG00000160233.8	chr21	0.741934	1.72431e-42
GRM2	ENSG00000164082.15	chr3	1.21068	2.29747e-42
PRSS16	ENSG00000112812.16	chr6	1.25837	3.05931e-42
AMY2B	ENSG00000240038.6	chr1	-0.568922	9.55032e-42
OXTR	ENSG00000180914.10	chr3	1.55341	1.22568e-41
LINC01422	ENSG00000223704.2	chr22	-0.963056	1.56263e-41
C21orf91	ENSG00000154642.11	chr21	0.725312	1.75893e-41
NRG1	ENSG00000157168.20	chr8	1.4282	1.86272e-41
TTC9	ENSG00000133985.3	chr14	-0.806223	2.52557e-41
KCNAB3	ENSG00000170049.9	chr17	0.565014	3.17446e-41
CD248	ENSG00000174807.4	chr11	-1.48751	8.49509e-41
FCMR	ENSG00000162894.12	chr1	-0.573389	2.11307e-40
PCNT	ENSG00000160299.17	chr21	0.511515	3.15568e-40
RHAG	ENSG00000112077.17	chr6	2.1148	4.3286e-40
PKNOX1	ENSG00000160199.15	chr21	0.362923	5.32063e-40
RRP1	ENSG00000160214.13	chr21	0.47616	7.50887e-40
LINC00671	ENSG00000213373.7	chr17	1.20011	1.29385e-39
TRIM71	ENSG00000206557.6	chr3	1.54108	1.68917e-39
KIAA0355	ENSG00000166398.13	chr19	-0.520419	2.43964e-39
UBXN10	ENSG00000162543.6	chr1	0.949966	3.08477e-39
RASGEF1A	ENSG00000198915.11	chr10	0.684155	3.65768e-39
SSBP2	ENSG00000145687.16	chr5	-0.410331	4.07483e-39
FOLR2	ENSG00000165457.14	chr11	0.953763	4.28257e-39
GHRL	ENSG00000157017.16	chr3	0.850723	5.6504e-39
ISL2	ENSG00000159556.10	chr15	-1.13995	8.52478e-39
RAB11FIP5	ENSG00000135631.17	chr2	0.94623	1.14767e-38
CFAP161	ENSG00000156206.14	chr15	1.49604	1.26974e-38
RHOC	ENSG00000155366.16	chr1	0.707153	1.93093e-38
OPN3	ENSG00000054277.14	chr1	-0.486018	2.88931e-38
CDHR3	ENSG00000128536.16	chr7	-1.0837	4.87484e-38
AC005394.2	ENSG00000283403.1	chr19	1.7363	5.21984e-38
GLYCTK	ENSG00000168237.18	chr3	0.423057	5.30948e-38
ALPK3	ENSG00000136383.6	chr15	-1.03131	9.08684e-38
TRAPPC10	ENSG00000160218.13	chr21	0.506902	1.05527e-37
LIPH	ENSG00000163898.10	chr3	1.63553	1.09804e-37
CFAP410	ENSG00000160226.16	chr21	0.539912	2.00529e-37
HBG1	ENSG00000213934.8	chr11	2.88722	3.7912e-37
EVA1C	ENSG00000166979.13	chr21	0.661424	8.82462e-37
FCRL2	ENSG00000132704.16	chr1	-1.31822	9.90881e-37
LINC02019	ENSG00000273356.1	chr3	-0.646721	1.46956e-36
COL6A2	ENSG00000142173.16	chr21	1.05297	2.73394e-36
ANKRD55	ENSG00000164512.18	chr5	-1.04349	3.07675e-36
LGALS3	ENSG00000131981.16	chr14	1.00481	3.77237e-36
IL10RB-DT	ENSG00000223799.1	chr21	0.748501	6.49939e-36
APOBEC3G	ENSG00000239713.9	chr22	0.563999	1.07419e-35
VEPH1	ENSG00000197415.12	chr3	1.47625	1.83518e-35
HLA-DOA	ENSG00000204252.14	chr6	-0.724729	2.39381e-35
CRELD1	ENSG00000163703.18	chr3	-0.422203	2.59965e-35
SOD1	ENSG00000142168.14	chr21	0.650984	3.16485e-35
TPCN1	ENSG00000186815.12	chr12	-0.385632	4.52886e-35
BTG1	ENSG00000133639.6	chr12	-0.303667	5.46471e-35
VENTX	ENSG00000151650.8	chr10	0.737614	5.46471e-35
ATP5PF	ENSG00000154723.12	chr21	0.92094	7.17272e-35
CRIP2	ENSG00000182809.10	chr14	-1.13219	7.44322e-35
P2RX5	ENSG00000083454.22	chr17	-0.822178	1.1231e-34
RRP1B	ENSG00000160208.13	chr21	0.436282	1.14269e-34
TSPAN17	ENSG00000048140.18	chr5	0.383898	1.16934e-34
CYYR1	ENSG00000166265.13	chr21	1.21086	1.52535e-34
CNKSR2	ENSG00000149970.16	chrX	-1.0143	1.67339e-34
HOXC4	ENSG00000198353.8	chr12	1.07218	1.75917e-34
MROH6	ENSG00000204839.9	chr8	0.83101	2.57744e-34
AQP10	ENSG00000143595.13	chr1	1.43563	2.75625e-34
IFNAR1	ENSG00000142166.13	chr21	0.629295	2.76933e-34
P2RY12	ENSG00000169313.9	chr3	0.98877	2.80207e-34
HRK	ENSG00000135116.9	chr12	-1.77007	3.10217e-34
AVIL	ENSG00000135407.10	chr12	-0.881905	5.79436e-34
TP73-AS1	ENSG00000227372.12	chr1	-0.364692	5.79436e-34
ATP5PO	ENSG00000241837.7	chr21	0.812645	5.99634e-34
TPST2	ENSG00000128294.16	chr22	0.398233	9.13115e-34
AEBP1	ENSG00000106624.11	chr7	-0.891996	1.35239e-33
STOM	ENSG00000148175.13	chr9	0.677953	1.35239e-33
AHSP	ENSG00000169877.10	chr16	2.0047	1.35239e-33
MCEMP1	ENSG00000183019.7	chr19	1.32603	1.35239e-33
FP565260.6	ENSG00000280433.1	chr21	0.607761	1.43731e-33
CD200	ENSG00000091972.18	chr3	-1.148	1.48055e-33
FOXO1	ENSG00000150907.10	chr13	-0.429725	2.17498e-33
MRPL39	ENSG00000154719.13	chr21	0.664759	2.24095e-33
PMEPA1	ENSG00000124225.16	chr20	-0.838453	2.43618e-33
TNFRSF13C	ENSG00000159958.6	chr22	-1.05492	2.58119e-33
NRCAM	ENSG00000091129.21	chr7	-1.88881	2.73705e-33
C2CD2	ENSG00000157617.17	chr21	0.437512	3.40939e-33
AJM1	ENSG00000232434.2	chr9	0.846542	3.54505e-33
BACH2	ENSG00000112182.15	chr6	-0.764474	3.69649e-33
BATF	ENSG00000156127.8	chr14	0.665466	4.19717e-33
MCM3AP-AS1	ENSG00000215424.10	chr21	0.609599	4.19717e-33
TNF	ENSG00000232810.4	chr6	0.4954	9.20024e-33
GYPB	ENSG00000250361.8	chr4	2.23072	9.32686e-33
NBEA	ENSG00000172915.18	chr13	-0.949064	1.06027e-32
AXIN2	ENSG00000168646.13	chr17	-0.802715	1.66654e-32
LINC02295	ENSG00000258511.1	chr14	-1.29063	1.66654e-32
SYPL1	ENSG00000008282.8	chr7	-0.332138	1.68604e-32
ETS2	ENSG00000157557.13	chr21	0.723689	2.03671e-32
PPM1H	ENSG00000111110.12	chr12	-0.782842	2.12067e-32
OSM	ENSG00000099985.4	chr22	1.04838	2.34912e-32
BEND5	ENSG00000162373.13	chr1	-0.859048	4.16642e-32
LRRN3	ENSG00000173114.13	chr7	-1.55294	4.65096e-32
AFF3	ENSG00000144218.19	chr2	-0.89534	5.94629e-32
SLC9A3R2	ENSG00000065054.14	chr16	0.630327	7.39493e-32
SNCA	ENSG00000145335.16	chr4	1.83426	7.39493e-32
HBD	ENSG00000223609.11	chr11	2.23975	7.39493e-32
AL591895.1	ENSG00000242861.1	chr1	-0.503105	8.25256e-32
CR2	ENSG00000117322.17	chr1	-0.994033	1.05349e-31
OSBP2	ENSG00000184792.16	chr22	1.68387	2.1034e-31
CDKN2C	ENSG00000123080.12	chr1	0.551315	2.23566e-31
GCNA	ENSG00000147174.11	chrX	-0.553075	2.99698e-31
BCL11A	ENSG00000119866.22	chr2	-0.598393	3.32538e-31
WDR4	ENSG00000160193.12	chr21	0.382185	3.33075e-31
B3GAT1	ENSG00000109956.13	chr11	1.4008	3.34141e-31
DOP1B	ENSG00000142197.12	chr21	0.422354	4.46602e-31
SMIM5	ENSG00000204323.5	chr17	1.06025	4.62388e-31
HVCN1	ENSG00000122986.13	chr12	-0.482363	5.11304e-31
PLOD2	ENSG00000152952.12	chr3	1.44855	5.86431e-31
HEMGN	ENSG00000136929.13	chr9	1.64322	6.80106e-31
APOBEC3H	ENSG00000100298.15	chr22	0.93384	7.61013e-31
AC107884.1	ENSG00000251364.7	chr11	-0.8488	7.95758e-31
BPGM	ENSG00000172331.12	chr7	1.63907	1.13377e-30
ITGB2-AS1	ENSG00000227039.6	chr21	0.643395	1.33525e-30
CBR1	ENSG00000159228.13	chr21	0.520296	1.45182e-30
NUMBL	ENSG00000105245.9	chr19	0.450865	1.84445e-30
AC004865.2	ENSG00000239636.1	chr1	0.562352	1.86915e-30
AC100861.1	ENSG00000246582.3	chr8	-0.557274	2.41411e-30
ZDHHC8	ENSG00000099904.15	chr22	-0.279401	2.52846e-30
ACOT7	ENSG00000097021.19	chr1	0.643169	2.76733e-30
AL161785.1	ENSG00000224307.2	chr9	-0.934064	2.76733e-30
ZSCAN18	ENSG00000121413.12	chr19	-0.521982	2.79792e-30
PPARD	ENSG00000112033.14	chr6	-0.273554	2.93567e-30
NCAM1	ENSG00000149294.16	chr11	0.806401	3.02494e-30
CXCR5	ENSG00000160683.5	chr11	-0.731576	3.07576e-30
CLEC10A	ENSG00000132514.13	chr17	0.784257	3.30422e-30
IFI27	ENSG00000165949.12	chr14	2.78175	3.3323e-30
IFNGR2	ENSG00000159128.14	chr21	0.616112	4.3611e-30
COBLL1	ENSG00000082438.17	chr2	-0.900847	4.73178e-30
ERBB2	ENSG00000141736.13	chr17	0.819659	5.17534e-30
FECH	ENSG00000066926.11	chr18	1.28155	6.99034e-30
CACHD1	ENSG00000158966.16	chr1	-1.40858	7.54553e-30
PATZ1	ENSG00000100105.18	chr22	-0.269854	8.28144e-30
OSBPL10	ENSG00000144645.14	chr3	-1.0206	8.90176e-30
C12orf75	ENSG00000235162.8	chr12	0.638899	1.06331e-29
TRAPPC3L	ENSG00000173626.10	chr6	1.21667	1.13777e-29
RIPOR3	ENSG00000042062.13	chr20	1.16207	1.19138e-29
SERPINE1	ENSG00000106366.9	chr7	1.2373	1.36756e-29
CHMP7	ENSG00000147457.14	chr8	-0.387041	1.43289e-29
ITPKB	ENSG00000143772.9	chr1	-0.270587	1.87607e-29
PRAG1	ENSG00000275342.5	chr8	-0.593075	2.20287e-29
ICAM5	ENSG00000105376.5	chr19	0.968328	2.21409e-29
CX3CR1	ENSG00000168329.13	chr3	0.721615	2.61713e-29
KCNH8	ENSG00000183960.9	chr3	-1.36721	2.75604e-29
CCR12P	ENSG00000238241.2	chr13	-1.30598	2.78275e-29
BCL2L1	ENSG00000171552.13	chr20	1.40722	3.59195e-29
RGS9	ENSG00000108370.17	chr17	0.997501	4.36513e-29
TAPT1	ENSG00000169762.17	chr4	-0.362111	4.73375e-29
PTPRF	ENSG00000142949.17	chr1	1.44712	6.8219e-29
NPDC1	ENSG00000107281.10	chr9	0.738242	6.96396e-29
CDCA7L	ENSG00000164649.20	chr7	-0.660305	6.96396e-29
OPLAH	ENSG00000178814.17	chr8	1.05207	7.32296e-29
TMPRSS3	ENSG00000160183.16	chr21	0.931689	7.62806e-29
PLPP5	ENSG00000147535.17	chr8	-0.596762	7.80457e-29
ZNF844	ENSG00000223547.10	chr19	-0.583455	8.10237e-29
AJAP1	ENSG00000196581.11	chr1	-1.25162	8.24102e-29
DNMT3A	ENSG00000119772.16	chr2	-0.306244	9.85815e-29
TMEM63A	ENSG00000196187.12	chr1	-0.352077	1.13676e-28
AC104389.6	ENSG00000284931.1	chr11	2.40466	1.3229e-28
CFAP58-DT	ENSG00000231233.1	chr10	1.11688	1.36773e-28
LEF1	ENSG00000138795.10	chr4	-0.747289	1.62475e-28
MYO6	ENSG00000196586.16	chr6	1.05848	2.00464e-28
AF064858.1	ENSG00000235888.3	chr21	0.969161	2.32812e-28
GPX1	ENSG00000233276.5	chr3	1.06683	2.57138e-28
MIR600HG	ENSG00000236901.6	chr9	-0.728319	2.77214e-28
TEAD2	ENSG00000074219.13	chr19	-1.09025	3.14416e-28
PEG10	ENSG00000242265.5	chr7	-1.29563	3.52833e-28
LINC00570	ENSG00000224177.7	chr2	1.62179	4.15917e-28
TSPEAR	ENSG00000175894.18	chr21	1.29941	4.5608e-28
HBG2	ENSG00000196565.15	chr11	2.83552	4.5608e-28
CXCL8	ENSG00000169429.11	chr4	1.2835	5.96266e-28
PRRT1	ENSG00000204314.12	chr6	-1.02695	7.40595e-28
TLE2	ENSG00000065717.15	chr19	-0.641243	7.78176e-28
FCER2	ENSG00000104921.15	chr19	-1.13039	8.01499e-28
LINC00494	ENSG00000235621.9	chr20	-0.98468	8.43863e-28
E2F2	ENSG00000007968.7	chr1	0.802067	8.88681e-28
SLC19A1	ENSG00000173638.19	chr21	0.704503	8.97916e-28
BAIAP3	ENSG00000007516.13	chr16	-0.96704	1.1562e-27
DPCD	ENSG00000166171.13	chr10	0.985609	1.27438e-27
ITPRIPL1	ENSG00000198885.9	chr2	0.669868	1.51495e-27
EGFL7	ENSG00000172889.16	chr9	0.919047	1.52607e-27
HS3ST1	ENSG00000002587.10	chr4	-1.04454	1.66314e-27
FAM210B	ENSG00000124098.10	chr20	1.307	1.73761e-27
TSPO2	ENSG00000112212.12	chr6	1.81319	1.85057e-27
CC2D2B	ENSG00000188649.14	chr10	-1.0071	2.13993e-27
LINC01963	ENSG00000260804.3	chr2	-0.388022	2.44493e-27
SH3D21	ENSG00000214193.11	chr1	0.611888	2.50397e-27
ABCB4	ENSG00000005471.17	chr7	-1.08469	2.8583e-27
SELENBP1	ENSG00000143416.21	chr1	1.7757	2.90519e-27
TIAM1	ENSG00000156299.13	chr21	0.446947	3.28818e-27
FOXP1	ENSG00000114861.21	chr3	-0.392009	3.35333e-27
GPC2	ENSG00000213420.8	chr7	-0.620272	3.42293e-27
SUN1	ENSG00000164828.18	chr7	-0.35925	3.75363e-27
AVPR1A	ENSG00000166148.3	chr12	1.134	4.00788e-27
ITGB2	ENSG00000160255.18	chr21	0.604877	4.04006e-27
LARGE2	ENSG00000165905.18	chr11	-0.721808	5.417e-27
ANKZF1	ENSG00000163516.14	chr2	-0.265935	6.3854e-27
GNAI1	ENSG00000127955.17	chr7	-0.905088	6.93045e-27
AK1	ENSG00000106992.19	chr9	0.597334	6.99728e-27
DDR1	ENSG00000204580.13	chr6	-0.65287	8.47456e-27
MDK	ENSG00000110492.15	chr11	0.850812	8.95057e-27
GPAT2	ENSG00000186281.12	chr2	-1.424	9.42838e-27
AC008537.3	ENSG00000279108.1	chr19	-0.566711	1.00678e-26
LINC01819	ENSG00000231826.6	chr2	-1.06055	1.02581e-26
SLC1A7	ENSG00000162383.12	chr1	1.52472	1.09531e-26
ITGA6	ENSG00000091409.15	chr2	-0.57606	1.18154e-26
DENND2B	ENSG00000166444.19	chr11	1.05675	1.18917e-26
MORC3	ENSG00000159256.13	chr21	0.478083	1.39524e-26
FHOD1	ENSG00000135723.14	chr16	0.357352	1.65971e-26
USP16	ENSG00000156256.15	chr21	0.6196	1.71903e-26
SLC9A7	ENSG00000065923.10	chrX	-0.571605	1.75814e-26
TCL6	ENSG00000187621.14	chr14	-1.28455	2.06894e-26
ADA	ENSG00000196839.13	chr20	0.45087	2.12108e-26
IFIT1B	ENSG00000204010.3	chr10	1.70495	2.479e-26
FKBP1B	ENSG00000119782.14	chr2	0.932982	2.67463e-26
AC010894.5	ENSG00000279884.1	chr2	-0.710569	2.67463e-26
NOG	ENSG00000183691.6	chr17	-1.19018	2.67669e-26
LINC01359	ENSG00000226891.9	chr1	-0.882857	2.75484e-26
GMPR	ENSG00000137198.10	chr6	1.47966	2.75985e-26
C1QB	ENSG00000173369.16	chr1	1.68566	3.29278e-26
C19orf33	ENSG00000167644.12	chr19	1.35952	4.46692e-26
CRIP3	ENSG00000146215.13	chr6	-0.641876	4.55703e-26
SLC28A3	ENSG00000197506.8	chr9	1.32135	4.95621e-26
MYEOV	ENSG00000172927.8	chr11	1.24987	4.98653e-26
ABALON	ENSG00000281376.1	chr20	1.4289	6.09106e-26
TAL1	ENSG00000162367.11	chr1	1.15524	6.13511e-26
NCAPH	ENSG00000121152.10	chr2	0.747794	6.13548e-26
PRADC1	ENSG00000135617.4	chr2	0.421472	7.63408e-26
TCTN1	ENSG00000204852.16	chr12	-0.579457	7.84272e-26
RHOU	ENSG00000116574.6	chr1	0.528388	8.06207e-26
LINC00926	ENSG00000247982.6	chr15	-0.97104	8.21647e-26
RAB3IL1	ENSG00000167994.13	chr11	1.46064	8.81497e-26
LENG8	ENSG00000167615.16	chr19	-0.26381	9.10359e-26
SWAP70	ENSG00000133789.15	chr11	-0.572329	1.49639e-25
PRR5L	ENSG00000135362.14	chr11	0.586649	1.51528e-25
C1orf216	ENSG00000142686.8	chr1	0.436789	1.60643e-25
SLC46A1	ENSG00000076351.13	chr17	0.423108	1.83725e-25
RETN	ENSG00000104918.8	chr19	1.36774	2.75027e-25
CAMK1D	ENSG00000183049.12	chr10	-0.523198	2.84275e-25
VLDLR	ENSG00000147852.16	chr9	-1.14096	2.89779e-25
AL161781.2	ENSG00000250850.2	chr9	-1.28286	3.07915e-25
OBSCN	ENSG00000154358.21	chr1	-0.64679	3.61237e-25
SLC35E3	ENSG00000175782.11	chr12	-0.329351	3.61237e-25
PAN2	ENSG00000135473.15	chr12	-0.309816	4.11269e-25
BFSP1	ENSG00000125864.14	chr20	1.07714	4.15563e-25
PLEK2	ENSG00000100558.9	chr14	1.34626	4.7864e-25
FHL2	ENSG00000115641.19	chr2	1.00893	4.89141e-25
TUT4	ENSG00000134744.14	chr1	-0.386661	4.99597e-25
MFAP3L	ENSG00000198948.12	chr4	0.844115	5.26323e-25
RGS10	ENSG00000148908.15	chr10	0.626008	5.7001e-25
TSTA3	ENSG00000104522.16	chr8	0.933791	5.72097e-25
MAN1C1	ENSG00000117643.14	chr1	-0.58959	6.13892e-25
FUNDC2	ENSG00000165775.18	chrX	0.717496	1.02977e-24
ABI3	ENSG00000108798.9	chr17	0.547798	1.04664e-24
ERFL	ENSG00000268041.2	chr19	-0.682972	1.10002e-24
TRIM10	ENSG00000204613.11	chr6	1.31363	1.12377e-24
STARD8	ENSG00000130052.13	chrX	0.666983	1.19544e-24
AL022344.1	ENSG00000259869.2	chr10	1.28255	1.19544e-24
CCR5AS	ENSG00000223552.1	chr3	1.1394	1.22093e-24
HIP1R	ENSG00000130787.14	chr12	-0.433814	1.42599e-24
SDK2	ENSG00000069188.17	chr17	-1.25033	1.46298e-24
LRFN2	ENSG00000156564.9	chr6	1.2126	1.48525e-24
KLF1	ENSG00000105610.6	chr19	1.40983	1.51451e-24
ESAM	ENSG00000149564.12	chr11	0.852681	1.52401e-24
CAPN2	ENSG00000162909.18	chr1	0.331441	1.56204e-24
TOGARAM2	ENSG00000189350.12	chr2	0.684556	1.64626e-24
ADAM28	ENSG00000042980.13	chr8	-0.653414	1.84163e-24
ABLIM1	ENSG00000099204.20	chr10	-0.536218	1.87351e-24
PNP	ENSG00000198805.11	chr14	0.408013	2.69237e-24
SMAD4	ENSG00000141646.14	chr18	-0.187113	2.71375e-24
AL512306.3	ENSG00000240710.1	chr1	-0.8262	2.96735e-24
SH3RF3	ENSG00000172985.11	chr2	-0.785429	3.56339e-24
MC1R	ENSG00000258839.3	chr16	0.564062	4.70578e-24
ARHGEF28	ENSG00000214944.9	chr5	1.45292	5.33004e-24
TOX2	ENSG00000124191.18	chr20	-0.72748	6.06026e-24
MFSD2B	ENSG00000205639.11	chr2	1.27096	6.90945e-24
PAX5	ENSG00000196092.14	chr9	-1.01606	7.13907e-24
PTPRN2	ENSG00000155093.19	chr7	0.800393	8.27374e-24
NBPF9	ENSG00000269713.7	chr1	-0.46272	9.14015e-24
NKD1	ENSG00000140807.7	chr16	-0.792953	9.24007e-24
CALHM5	ENSG00000178033.6	chr6	1.22224	9.58587e-24
CD22	ENSG00000012124.17	chr19	-0.917542	9.94681e-24
AMZ2	ENSG00000196704.12	chr17	0.199735	1.06176e-23
RNF144A	ENSG00000151692.15	chr2	-0.441715	1.08441e-23
EDAR	ENSG00000135960.10	chr2	-1.06344	1.08535e-23
WDR91	ENSG00000105875.14	chr7	-0.215347	1.13541e-23
DXO	ENSG00000204348.10	chr6	-0.286756	1.15909e-23
CRYBG2	ENSG00000176092.15	chr1	0.639545	1.21186e-23
FBLN2	ENSG00000163520.14	chr3	-0.821915	1.34118e-23
TRABD2A	ENSG00000186854.11	chr2	-0.692398	1.34118e-23
FCER1G	ENSG00000158869.11	chr1	0.716275	1.45177e-23
EFNB1	ENSG00000090776.6	chrX	0.405657	1.7537e-23
DGKD	ENSG00000077044.10	chr2	-0.21671	2.05949e-23
IFNG	ENSG00000111537.5	chr12	1.40879	2.0654e-23
FOXJ3	ENSG00000198815.9	chr1	-0.226937	2.0867e-23
CD79A	ENSG00000105369.10	chr19	-0.897363	2.6355e-23
DPPA4	ENSG00000121570.12	chr3	-0.984473	2.68065e-23
CBR3-AS1	ENSG00000236830.7	chr21	0.569046	2.71026e-23
TPGS2	ENSG00000134779.15	chr18	0.818956	3.08153e-23
ZMYND8	ENSG00000101040.19	chr20	-0.259412	3.10171e-23
IL10RA	ENSG00000110324.10	chr11	0.265459	3.10171e-23
ETHE1	ENSG00000105755.8	chr19	0.370206	3.14434e-23
PLEKHG2	ENSG00000090924.15	chr19	-0.376622	3.22686e-23
SATB1-AS1	ENSG00000228956.8	chr3	-0.695923	3.37931e-23
GIPC3	ENSG00000179855.8	chr19	-0.859349	3.46018e-23
MAP3K14-AS1	ENSG00000267278.6	chr17	-0.39302	3.47181e-23
AKIP1	ENSG00000166452.12	chr11	0.37385	3.51008e-23
AC096921.2	ENSG00000261468.1	chr3	-0.532487	3.67806e-23
DIRAS1	ENSG00000176490.5	chr19	-1.23086	4.76278e-23
SEPTIN8	ENSG00000164402.14	chr5	0.416539	5.58468e-23
ALPK2	ENSG00000198796.7	chr18	1.43003	5.67984e-23
AC018809.2	ENSG00000269982.1	chr3	0.599809	5.75088e-23
MYL9	ENSG00000101335.10	chr20	1.44288	5.92627e-23
BLK	ENSG00000136573.14	chr8	-0.740853	6.35386e-23
LOXL1	ENSG00000129038.16	chr15	0.70996	6.62019e-23
FCGBP	ENSG00000275395.6	chr19	-0.923906	7.07599e-23
TM4SF19	ENSG00000145107.15	chr3	1.53175	7.1422e-23
TPMT	ENSG00000137364.5	chr6	0.396104	7.80573e-23
NIBAN3	ENSG00000167483.18	chr19	-0.845051	8.29773e-23
FCRLA	ENSG00000132185.16	chr1	-0.89195	8.90504e-23
FCRL1	ENSG00000163534.15	chr1	-1.09971	9.14857e-23
OLFML2B	ENSG00000162745.10	chr1	0.952217	9.37675e-23
ZNF263	ENSG00000006194.10	chr16	-0.17189	9.71928e-23
ELOVL6	ENSG00000170522.9	chr4	0.691191	9.75715e-23
TNFRSF14-AS1	ENSG00000238164.6	chr1	0.345307	1.00863e-22
AP000688.1	ENSG00000230212.6	chr21	0.565031	1.01432e-22
PAXBP1	ENSG00000159086.15	chr21	0.456968	1.18437e-22
STRADB	ENSG00000082146.13	chr2	1.29531	1.22287e-22
FAM104A	ENSG00000133193.12	chr17	0.560365	1.27623e-22
CLEC17A	ENSG00000187912.11	chr19	-0.861633	1.27986e-22
LRFN4	ENSG00000173621.9	chr11	0.493208	1.28392e-22
PIK3IP1	ENSG00000100100.13	chr22	-0.483803	1.42592e-22
TRAV2	ENSG00000211776.2	chr14	-0.685298	1.45617e-22
TTC17	ENSG00000052841.15	chr11	-0.168036	1.56823e-22
ITSN1	ENSG00000205726.15	chr21	0.616384	1.65584e-22
KIR3DX1	ENSG00000104970.11	chr19	1.06737	1.70594e-22
HMBS	ENSG00000256269.10	chr11	0.736418	1.77557e-22
HSPA13	ENSG00000155304.6	chr21	0.578093	1.78444e-22
CALD1	ENSG00000122786.20	chr7	1.1293	1.78652e-22
DNASE1L2	ENSG00000167968.13	chr16	0.550989	1.91477e-22
EML6	ENSG00000214595.12	chr2	-0.881644	2.06574e-22
RNF11	ENSG00000123091.5	chr1	0.683306	2.17277e-22
C2orf88	ENSG00000187699.10	chr2	0.855764	2.19611e-22
STRIP2	ENSG00000128578.10	chr7	0.716972	2.3994e-22
STON2	ENSG00000140022.13	chr14	0.769763	2.59908e-22
LARGE1	ENSG00000133424.20	chr22	-0.954201	2.6212e-22
HDAC1	ENSG00000116478.12	chr1	-0.240219	2.64613e-22
BATF3	ENSG00000123685.9	chr1	0.724127	3.02964e-22
SYT11	ENSG00000132718.9	chr1	0.486233	3.07829e-22
TRPV1	ENSG00000196689.12	chr17	-0.34104	3.12034e-22
BRWD1	ENSG00000185658.13	chr21	0.443353	3.15007e-22
LEXM	ENSG00000162398.11	chr1	1.01949	3.30815e-22
C1QA	ENSG00000173372.17	chr1	1.19162	3.32636e-22
AP000692.2	ENSG00000273199.1	chr21	0.797266	3.40331e-22
SLAMF8	ENSG00000158714.11	chr1	0.804649	3.43834e-22
KCNH3	ENSG00000135519.8	chr12	-0.555568	3.58868e-22
RNF216	ENSG00000011275.18	chr7	-0.198278	3.81567e-22
H3-2	ENSG00000273213.3	chr1	-1.25384	4.01802e-22
ACHE	ENSG00000087085.15	chr7	1.59158	4.01926e-22
AL355488.1	ENSG00000273373.1	chr1	-0.361871	4.10243e-22
NRDE2	ENSG00000119720.18	chr14	-0.182576	4.12709e-22
NEIL1	ENSG00000140398.14	chr15	-0.502142	4.15239e-22
LDHA	ENSG00000134333.14	chr11	0.273339	4.15313e-22
PEA15	ENSG00000162734.12	chr1	0.329339	4.19596e-22
NAA16	ENSG00000172766.19	chr13	-0.411535	4.3067e-22
PHLDA1	ENSG00000139289.13	chr12	0.496688	4.33353e-22
MFGE8	ENSG00000140545.15	chr15	-0.494145	4.51849e-22
AC103810.3	ENSG00000265982.1	chr17	0.518998	4.76705e-22
EBF1	ENSG00000164330.17	chr5	-0.956156	4.7992e-22
GPRC5B	ENSG00000167191.12	chr16	-1.02229	4.7992e-22
RPS6KA5	ENSG00000100784.12	chr14	-0.409968	5.19651e-22
GPR146	ENSG00000164849.10	chr7	1.14929	5.74199e-22
MLC1	ENSG00000100427.15	chr22	0.720087	5.85108e-22
GNA11	ENSG00000088256.9	chr19	-0.543489	5.93884e-22
PLEKHB1	ENSG00000021300.14	chr11	-0.57017	6.58274e-22
AL122035.2	ENSG00000272909.1	chr14	-0.660613	7.01353e-22
INSIG1	ENSG00000186480.13	chr7	0.322731	7.0969e-22
SLC4A1	ENSG00000004939.15	chr17	1.55386	7.12349e-22
HCAR3	ENSG00000255398.3	chr12	0.835056	7.18104e-22
BCL9	ENSG00000116128.11	chr1	-0.435515	7.69239e-22
HOPX	ENSG00000171476.22	chr4	0.735304	7.9834e-22
MYO7B	ENSG00000169994.18	chr2	0.838059	8.27309e-22
TNIP3	ENSG00000050730.16	chr4	0.968075	9.46014e-22
LMO7	ENSG00000136153.20	chr13	-0.594303	1.02814e-21
TRPM2	ENSG00000142185.16	chr21	0.633773	1.05982e-21
TNFRSF10A	ENSG00000104689.10	chr8	-0.385845	1.23147e-21
RIPK4	ENSG00000183421.12	chr21	1.07863	1.31246e-21
SATB1	ENSG00000182568.17	chr3	-0.416218	1.33513e-21
SCAF4	ENSG00000156304.15	chr21	0.336245	1.39269e-21
LGALS1	ENSG00000100097.12	chr22	0.587142	1.43503e-21
ZNF860	ENSG00000197385.6	chr3	-1.15602	1.56194e-21
MCF2L2	ENSG00000053524.12	chr3	0.68462	1.56403e-21
BLVRB	ENSG00000090013.11	chr19	0.991407	1.56403e-21
UBE2F	ENSG00000184182.18	chr2	0.391207	1.61475e-21
FBXL8	ENSG00000135722.9	chr16	0.373464	1.6523e-21
PXYLP1	ENSG00000155893.13	chr3	-0.452438	1.79617e-21
YTHDC1	ENSG00000083896.12	chr4	-0.207989	1.87726e-21
SYNJ1	ENSG00000159082.17	chr21	0.410145	1.94138e-21
SOX4	ENSG00000124766.7	chr6	-0.46324	2.38043e-21
MAF	ENSG00000178573.7	chr16	0.435157	2.92713e-21
CYTH2	ENSG00000105443.15	chr19	0.297436	2.99003e-21
EPB42	ENSG00000166947.14	chr15	1.40846	2.99003e-21
GZMH	ENSG00000100450.13	chr14	1.17689	3.02481e-21
HLA-DOB	ENSG00000241106.8	chr6	-0.758372	3.08246e-21
LDLRAD2	ENSG00000187942.12	chr1	0.661303	3.52373e-21
PDE7B	ENSG00000171408.14	chr6	-0.793393	3.91769e-21
ALOX12P2	ENSG00000262943.7	chr17	0.900603	3.98718e-21
MAP3K15	ENSG00000180815.14	chrX	-0.993116	4.06528e-21
SSBP4	ENSG00000130511.16	chr19	0.396339	4.12008e-21
PRPF3	ENSG00000117360.13	chr1	-0.152229	4.23662e-21
FBXO46	ENSG00000177051.6	chr19	-0.228718	4.41924e-21
DSEL	ENSG00000171451.14	chr18	-0.980636	4.43275e-21
FGFBP2	ENSG00000137441.8	chr4	0.915844	4.68401e-21
MOB3C	ENSG00000142961.14	chr1	0.387382	4.79636e-21
KBTBD11	ENSG00000176595.4	chr8	-0.400238	5.06356e-21
TNS1	ENSG00000079308.19	chr2	1.32189	5.54112e-21
CEP41	ENSG00000106477.19	chr7	-0.357784	5.65742e-21
EIF2AK3	ENSG00000172071.14	chr2	-0.299285	5.71403e-21
VANGL1	ENSG00000173218.15	chr1	0.462089	5.7849e-21
GLI1	ENSG00000111087.10	chr12	-0.630823	5.91796e-21
TMOD1	ENSG00000136842.14	chr9	1.23388	5.98853e-21
LRRN2	ENSG00000170382.12	chr1	-0.694653	6.13863e-21
ADCY10P1	ENSG00000161912.18	chr6	-0.398454	6.23534e-21
GABPB1	ENSG00000104064.17	chr15	-0.189765	6.53787e-21
DIP2A	ENSG00000160305.18	chr21	0.505763	7.05385e-21
WNT5B	ENSG00000111186.13	chr12	0.850631	7.11168e-21
HDGFL3	ENSG00000166503.9	chr15	0.603024	7.79486e-21
FAM50B	ENSG00000145945.7	chr6	-0.460084	7.80506e-21
LTBP1	ENSG00000049323.16	chr2	0.972169	8.37659e-21
LAMB2	ENSG00000172037.14	chr3	0.712885	8.49692e-21
SLC8B1	ENSG00000089060.11	chr12	-0.262979	9.39144e-21
RUNX1	ENSG00000159216.18	chr21	0.280851	9.61996e-21
CD226	ENSG00000150637.9	chr18	0.548157	1.00224e-20
WHAMMP3	ENSG00000276141.4	chr15	0.42035	1.05779e-20
PAGE2B	ENSG00000238269.9	chrX	1.48472	1.1902e-20
UBASH3A	ENSG00000160185.15	chr21	0.450953	1.29757e-20
SEC14L4	ENSG00000133488.15	chr22	1.54575	1.39637e-20
CD300A	ENSG00000167851.15	chr17	0.483116	1.521e-20
TRAV1-1	ENSG00000255569.1	chr14	-0.981227	1.55476e-20
FAM30A	ENSG00000226777.7	chr14	-0.749957	1.55785e-20
PPP1R3E	ENSG00000235194.9	chr14	-0.357578	1.55942e-20
MSANTD3	ENSG00000066697.14	chr9	0.365496	1.56552e-20
CALHM2	ENSG00000138172.11	chr10	0.352036	1.569e-20
HDX	ENSG00000165259.14	chrX	0.522947	1.62692e-20
ZNF740	ENSG00000139651.11	chr12	-0.165587	1.70191e-20
ACKR1	ENSG00000213088.12	chr1	1.49632	1.75676e-20
SOX12	ENSG00000177732.8	chr20	-0.414491	1.90123e-20
SLC26A8	ENSG00000112053.14	chr6	1.06504	1.91369e-20
LINC02185	ENSG00000262097.2	chr16	1.06174	1.94456e-20
KCNIP2	ENSG00000120049.19	chr10	-0.495025	2.02003e-20
ARL6IP5	ENSG00000144746.7	chr3	0.225732	2.0629e-20
ACIN1	ENSG00000100813.14	chr14	-0.154296	2.0751e-20
STRBP	ENSG00000165209.19	chr9	-0.483498	2.17694e-20
AC104825.1	ENSG00000251615.3	chr4	-0.358653	2.20366e-20
OVGP1	ENSG00000085465.13	chr1	-0.557999	2.2777e-20
AL135960.1	ENSG00000226252.1	chr1	1.2586	2.2777e-20
LTB4R	ENSG00000213903.9	chr14	0.507912	2.3024e-20
GZMA	ENSG00000145649.8	chr5	0.898241	2.44575e-20
CARMIL2	ENSG00000159753.14	chr16	-0.374895	2.68432e-20
KLHL34	ENSG00000185915.5	chrX	-0.943708	2.72758e-20
RGS3	ENSG00000138835.22	chr9	0.404067	2.73009e-20
C7orf31	ENSG00000153790.12	chr7	-0.269426	3.02896e-20
AL596244.1	ENSG00000261534.1	chr9	-0.437387	3.04288e-20
IL16	ENSG00000172349.17	chr15	-0.235919	3.09418e-20
TFDP1	ENSG00000198176.13	chr13	0.525256	3.2244e-20
GLRX5	ENSG00000182512.5	chr14	0.925034	3.30925e-20
GIGYF1	ENSG00000146830.10	chr7	-0.230783	3.31611e-20
CNNM4	ENSG00000158158.12	chr2	-0.246884	3.35679e-20
SDC4	ENSG00000124145.6	chr20	0.587552	3.37688e-20
SMIM24	ENSG00000095932.7	chr19	1.30285	3.57479e-20
VPS41	ENSG00000006715.16	chr7	-0.258924	3.63398e-20
U62631.1	ENSG00000269553.1	chr19	-1.00118	3.64365e-20
ALAS2	ENSG00000158578.21	chrX	1.61476	3.65354e-20
ACVRL1	ENSG00000139567.13	chr12	0.74094	3.68124e-20
AC005534.1	ENSG00000224903.2	chr7	-0.647377	3.9895e-20
ICAM4	ENSG00000105371.10	chr19	0.797067	4.05761e-20
EGF	ENSG00000138798.13	chr4	1.04206	4.08803e-20
SMPD5	ENSG00000204791.10	chr8	0.987726	4.18252e-20
ANKRD6	ENSG00000135299.17	chr6	-0.370205	4.41633e-20
AL353807.3	ENSG00000246203.2	chr1	0.452113	4.61505e-20
AC009779.3	ENSG00000258056.2	chr12	0.323314	5.08829e-20
TTC28	ENSG00000100154.14	chr22	-0.649756	5.13892e-20
ISCA1	ENSG00000135070.15	chr9	0.498306	5.23047e-20
FAXDC2	ENSG00000170271.11	chr5	1.03145	5.56265e-20
BMP2	ENSG00000125845.7	chr20	1.16426	5.71794e-20
TPM1	ENSG00000140416.22	chr15	0.501489	5.77659e-20
SPDYC	ENSG00000204710.2	chr11	1.96077	5.8121e-20
AC100835.2	ENSG00000275527.1	chr15	1.3183	5.83986e-20
NTAN1	ENSG00000157045.9	chr16	0.48303	5.93525e-20
C1QC	ENSG00000159189.12	chr1	1.71366	6.23051e-20
OR2W3	ENSG00000238243.3	chr1	1.37566	6.64851e-20
DOCK4	ENSG00000128512.23	chr7	0.980659	6.99336e-20
DUSP5	ENSG00000138166.6	chr10	0.52874	7.41652e-20
KLC3	ENSG00000104892.17	chr19	1.32676	7.8426e-20
LZTS3	ENSG00000088899.15	chr20	-0.575953	8.0294e-20
SLC35D2	ENSG00000130958.13	chr9	0.282667	8.3239e-20
AC021188.1	ENSG00000230747.1	chr2	0.668732	8.46598e-20
C21orf59-TCP10L	ENSG00000265590.10	chr21	0.614308	8.59804e-20
DCAF12	ENSG00000198876.13	chr9	0.931862	8.75637e-20
GABPA	ENSG00000154727.10	chr21	0.461611	8.89018e-20
TRIM58	ENSG00000162722.9	chr1	1.41728	9.2571e-20
EPN2	ENSG00000072134.15	chr17	-0.501257	9.33748e-20
ZNF300	ENSG00000145908.12	chr5	-0.978605	9.94468e-20
N6AMT1	ENSG00000156239.12	chr21	0.481205	9.94468e-20
BAIAP2-DT	ENSG00000226137.5	chr17	0.483416	1.135e-19
STAG3	ENSG00000066923.17	chr7	-0.440327	1.14228e-19
PTGER2	ENSG00000125384.7	chr14	0.35522	1.15705e-19
ATP7B	ENSG00000123191.15	chr13	-0.599351	1.17469e-19
PBX3	ENSG00000167081.18	chr9	-0.221897	1.17469e-19
TTC24	ENSG00000187862.12	chr1	-0.756056	1.17469e-19
ZCCHC14	ENSG00000140948.13	chr16	-0.360188	1.21443e-19
FBXO7	ENSG00000100225.18	chr22	1.05671	1.34022e-19
EFNA1	ENSG00000169242.12	chr1	-0.839086	1.36463e-19
ADAMTS1	ENSG00000154734.15	chr21	0.899947	1.37381e-19
LEF1-AS1	ENSG00000232021.7	chr4	-0.855385	1.41356e-19
RELL1	ENSG00000181826.10	chr4	-0.471211	1.44932e-19
AC093642.2	ENSG00000280119.1	chr2	-0.987114	1.46213e-19
RUNDC3A-AS1	ENSG00000267750.6	chr17	1.28126	1.502e-19
ARHGAP18	ENSG00000146376.11	chr6	0.370945	1.51269e-19
MMP11	ENSG00000099953.10	chr22	-0.634674	1.87178e-19
GPR84	ENSG00000139572.4	chr12	1.08674	1.90539e-19
OTUD1	ENSG00000165312.6	chr10	-0.316922	1.93681e-19
MPHOSPH8	ENSG00000196199.14	chr13	-0.206654	1.95887e-19
SCP2	ENSG00000116171.18	chr1	0.240884	1.99836e-19
GPA33	ENSG00000143167.12	chr1	-0.541707	2.05671e-19
SHISA8	ENSG00000234965.2	chr22	-1.10727	2.09942e-19
ZNF518B	ENSG00000178163.8	chr4	-0.297948	2.1635e-19
AC025164.2	ENSG00000245904.4	chr12	-0.331637	2.31258e-19
PDE3B	ENSG00000152270.9	chr11	-0.471047	2.48765e-19
AC090409.1	ENSG00000267279.2	chr18	0.986446	2.53851e-19
TMEM9B	ENSG00000175348.11	chr11	0.209909	2.60576e-19
CD79B	ENSG00000007312.12	chr17	-0.663136	2.70268e-19
COL4A4	ENSG00000081052.13	chr2	-0.82342	2.95129e-19
LINC01619	ENSG00000257242.8	chr12	-0.645123	2.98103e-19
LRP6	ENSG00000070018.9	chr12	-0.823162	3.05629e-19
LINC01801	ENSG00000267767.3	chr19	-0.711067	3.07137e-19
OPTN	ENSG00000123240.17	chr10	0.567622	3.1302e-19
VWA7	ENSG00000204396.11	chr6	0.61438	3.17286e-19
SLC1A5	ENSG00000105281.12	chr19	0.644861	3.60811e-19
GUCY1B1	ENSG00000061918.13	chr4	0.75638	3.6085e-19
EDN1	ENSG00000078401.7	chr6	-0.641323	3.64754e-19
PDE7A	ENSG00000205268.10	chr8	-0.336565	3.64754e-19
C1orf116	ENSG00000182795.13	chr1	1.1104	3.65479e-19
BANK1	ENSG00000153064.12	chr4	-0.675054	3.67413e-19
RAB29	ENSG00000117280.13	chr1	0.27223	3.6809e-19
GFRA2	ENSG00000168546.11	chr8	0.865374	3.84565e-19
ARHGEF37	ENSG00000183111.12	chr5	1.23101	4.30919e-19
SLC5A3	ENSG00000198743.7	chr21	0.493384	4.30919e-19
AC097369.2	ENSG00000287595.1	chr3	-0.815746	4.58881e-19
MYH3	ENSG00000109063.15	chr17	-0.354047	4.59009e-19
PTTG1	ENSG00000164611.13	chr5	0.60071	4.59009e-19
YWHAQ	ENSG00000134308.14	chr2	0.248112	4.59934e-19
SPIB	ENSG00000269404.7	chr19	-0.614854	4.85752e-19
RBM38	ENSG00000132819.17	chr20	0.861409	5.17196e-19
TUBGCP3	ENSG00000126216.15	chr13	-0.221893	5.34611e-19
DAPK2	ENSG00000035664.11	chr15	-0.552635	5.48026e-19
DNAJC28	ENSG00000177692.11	chr21	0.693762	5.50692e-19
USP46	ENSG00000109189.13	chr4	0.363826	5.81534e-19
GRAP	ENSG00000154016.13	chr17	-0.399879	5.81534e-19
ZNNT1	ENSG00000261087.1	chr8	-0.376521	5.87938e-19
AOC3	ENSG00000131471.7	chr17	0.622427	6.08644e-19
CTNNAL1	ENSG00000119326.15	chr9	0.955777	6.1261e-19
AC073957.2	ENSG00000257607.1	chr7	1.13768	6.17628e-19
TESC	ENSG00000088992.18	chr12	0.947	6.70979e-19
PITPNM2	ENSG00000090975.12	chr12	-0.399663	6.77495e-19
GP6	ENSG00000088053.11	chr19	0.930574	6.82751e-19
PTCH2	ENSG00000117425.14	chr1	-0.502885	7.01661e-19
CBR3	ENSG00000159231.6	chr21	0.752058	7.38943e-19
RALGPS2	ENSG00000116191.17	chr1	-0.644019	7.72025e-19
SEC14L5	ENSG00000103184.12	chr16	1.22179	7.8379e-19
LINC01943	ENSG00000280721.1	chr2	0.813894	8.53196e-19
ZNF347	ENSG00000197937.12	chr19	-0.488707	8.74925e-19
ADRB2	ENSG00000169252.5	chr5	0.414155	8.91953e-19
KANK2	ENSG00000197256.10	chr19	1.20191	9.34478e-19
AL162424.1	ENSG00000269970.1	chr9	0.923267	9.55384e-19
ARHGEF1	ENSG00000076928.17	chr19	-0.237721	9.72422e-19
BEND2	ENSG00000177324.14	chrX	0.934218	1.01812e-18
MTHFD2	ENSG00000065911.12	chr2	0.452554	1.02153e-18
GNGT2	ENSG00000167083.7	chr17	0.364715	1.03311e-18
CDC34	ENSG00000099804.9	chr19	0.776055	1.03911e-18
SFRP5	ENSG00000120057.5	chr10	-1.52548	1.06071e-18
AC090948.3	ENSG00000272529.1	chr3	-0.645228	1.12929e-18
BLNK	ENSG00000095585.16	chr10	-0.579249	1.14316e-18
DNM3	ENSG00000197959.14	chr1	0.698806	1.16762e-18
ARNTL	ENSG00000133794.18	chr11	-0.292633	1.17033e-18
FAM117A	ENSG00000121104.8	chr17	0.422245	1.20278e-18
TPST1	ENSG00000169902.15	chr7	-0.901013	1.21602e-18
GDPD5	ENSG00000158555.15	chr11	0.472978	1.29764e-18
DOK2	ENSG00000147443.13	chr8	0.343025	1.31031e-18
SLC14A1	ENSG00000141469.18	chr18	0.934939	1.31703e-18
FCRL5	ENSG00000143297.19	chr1	-0.962928	1.35129e-18
COPZ2	ENSG00000005243.10	chr17	0.631118	1.39904e-18
CTC1	ENSG00000178971.16	chr17	-0.255584	1.43681e-18
AL122035.1	ENSG00000258824.2	chr14	-0.710492	1.48315e-18
TLCD4	ENSG00000152078.10	chr1	1.18271	1.63457e-18
CELF1	ENSG00000149187.18	chr11	-0.257577	1.67533e-18
MYL4	ENSG00000198336.9	chr17	1.21571	1.72021e-18
GSPT1	ENSG00000103342.13	chr16	0.803623	1.8081e-18
UCN	ENSG00000163794.6	chr2	0.537147	1.81037e-18
SSR4P1	ENSG00000235374.2	chr21	0.51674	1.81037e-18
ASIC1	ENSG00000110881.11	chr12	-0.990274	1.82468e-18
TGM2	ENSG00000198959.12	chr20	1.09475	1.82641e-18
ARHGEF18	ENSG00000104880.18	chr19	-0.257346	1.89173e-18
HOXB4	ENSG00000182742.6	chr17	0.491138	2.11776e-18
RHCE	ENSG00000188672.18	chr1	1.08443	2.13705e-18
TMCO6	ENSG00000113119.12	chr5	-0.198661	2.13941e-18
LAG3	ENSG00000089692.9	chr12	0.827024	2.20553e-18
EIF2B2	ENSG00000119718.11	chr14	0.232948	2.25846e-18
F2R	ENSG00000181104.7	chr5	0.627592	2.25846e-18
AC139495.2	ENSG00000250138.4	chr5	1.18928	2.46209e-18
IGHD	ENSG00000211898.7	chr14	-0.913868	2.52816e-18
TCN1	ENSG00000134827.8	chr11	1.18521	2.59147e-18
TFR2	ENSG00000106327.13	chr7	0.613626	2.64634e-18
PDE5A	ENSG00000138735.16	chr4	0.751528	2.82606e-18
LINC02772	ENSG00000271736.2	chr1	1.35178	2.84717e-18
LINC00954	ENSG00000228784.9	chr2	-0.462199	2.84884e-18
MXRA7	ENSG00000182534.13	chr17	0.911591	2.85043e-18
PRSS23	ENSG00000150687.12	chr11	0.94917	2.86867e-18
KIAA0895L	ENSG00000196123.13	chr16	0.452913	2.87131e-18
CACNB1	ENSG00000067191.16	chr17	0.340611	2.9087e-18
CRTC3	ENSG00000140577.16	chr15	-0.259159	3.02345e-18
RTN2	ENSG00000125744.12	chr19	0.58517	3.18896e-18
CMKLR1	ENSG00000174600.14	chr12	0.673616	3.20429e-18
SUSD4	ENSG00000143502.15	chr1	0.662886	3.2753e-18
PRKAR2B	ENSG00000005249.13	chr7	0.756679	3.55456e-18
PYM1	ENSG00000170473.17	chr12	0.269427	3.57439e-18
GFI1	ENSG00000162676.12	chr1	0.577255	3.65677e-18
ALOX15	ENSG00000161905.13	chr17	-1.35638	3.71149e-18
ID3	ENSG00000117318.9	chr1	-0.524193	3.80746e-18
SLC6A9	ENSG00000196517.12	chr1	1.17581	4.28678e-18
PPBP	ENSG00000163736.4	chr4	0.944347	4.34833e-18
GGT7	ENSG00000131067.17	chr20	-0.349822	4.34973e-18
AC073210.3	ENSG00000286342.1	chr7	1.42571	4.35556e-18
ZBTB40	ENSG00000184677.18	chr1	-0.293611	4.37604e-18
BACE1	ENSG00000186318.16	chr11	0.44586	4.57173e-18
LINC00880	ENSG00000243629.2	chr3	0.68042	4.73587e-18
RAB27B	ENSG00000041353.10	chr18	0.573644	5.00523e-18
SIGLEC8	ENSG00000105366.15	chr19	-1.19424	5.00523e-18
UROD	ENSG00000126088.14	chr1	0.305789	5.34553e-18
RALGDS	ENSG00000160271.16	chr9	0.307311	5.43787e-18
KCNJ15	ENSG00000157551.19	chr21	0.812648	5.76011e-18
DBNDD1	ENSG00000003249.14	chr16	-0.940749	5.84411e-18
RUNDC3A	ENSG00000108309.14	chr17	1.27837	5.95162e-18
ADIPOR1	ENSG00000159346.13	chr1	0.901316	6.46943e-18
DPM2	ENSG00000136908.17	chr9	0.706811	6.48094e-18
NABP2	ENSG00000139579.13	chr12	0.276847	6.50635e-18
IGHV5-78	ENSG00000211978.2	chr14	-1.02774	6.57648e-18
RAB30	ENSG00000137502.10	chr11	-0.523414	6.64373e-18
P3H3	ENSG00000110811.20	chr12	-0.69173	7.31471e-18
ZC3H12B	ENSG00000102053.12	chrX	-0.612267	7.72733e-18
SERTAD2	ENSG00000179833.4	chr2	-0.311813	7.72733e-18
ADORA2B	ENSG00000170425.3	chr17	0.602048	7.77171e-18
NEURL4	ENSG00000215041.10	chr17	-0.186301	7.99043e-18
PRRT3-AS1	ENSG00000230082.1	chr3	0.625223	8.60063e-18
SH3BGRL2	ENSG00000198478.8	chr6	0.826612	8.78141e-18
DDX42	ENSG00000198231.13	chr17	-0.18163	8.78346e-18
LINC02397	ENSG00000205056.8	chr12	-1.05933	9.04304e-18
TFPI	ENSG00000003436.16	chr2	0.945343	9.33129e-18
USP6NL	ENSG00000148429.14	chr10	-0.394128	9.62841e-18
GPER1	ENSG00000164850.15	chr7	0.962682	9.9224e-18
GP1BA	ENSG00000185245.8	chr17	0.897412	1.02568e-17
AC012676.1	ENSG00000262712.1	chr16	-0.546004	1.03911e-17
AC008622.2	ENSG00000275719.1	chr19	0.677337	1.12152e-17
AC093866.1	ENSG00000251095.7	chr4	1.63736	1.13738e-17
IP6K2	ENSG00000068745.15	chr3	-0.151213	1.14188e-17
PPP2R2B	ENSG00000156475.18	chr5	0.65106	1.18836e-17
FAM201A	ENSG00000204860.5	chr9	0.767191	1.19311e-17
AL139384.1	ENSG00000274922.1	chr13	0.428469	1.25876e-17
SCMH1	ENSG00000010803.16	chr1	-0.23085	1.32445e-17
CISD2	ENSG00000145354.12	chr4	0.661877	1.33805e-17
SFRP2	ENSG00000145423.5	chr4	1.48957	1.35375e-17
TSPAN4	ENSG00000214063.11	chr11	0.483123	1.39512e-17
FBXW5	ENSG00000159069.14	chr9	0.272849	1.40331e-17
ITPR1	ENSG00000150995.19	chr3	-0.356526	1.42093e-17
SLC7A5	ENSG00000103257.9	chr16	0.559933	1.45042e-17
TMEM40	ENSG00000088726.16	chr3	0.75274	1.46729e-17
TARDBP	ENSG00000120948.17	chr1	-0.140796	1.51245e-17
ZSCAN25	ENSG00000197037.11	chr7	-0.191329	1.54187e-17
KLHL14	ENSG00000197705.10	chr18	-0.874345	1.78111e-17
AL023653.1	ENSG00000240143.1	chrX	0.357189	1.79761e-17
TMEM121	ENSG00000184986.11	chr14	-0.832658	1.82232e-17
FAM238C	ENSG00000283709.1	chr10	-0.747249	1.85173e-17
CD72	ENSG00000137101.13	chr9	-0.660992	1.95673e-17
RPS6KL1	ENSG00000198208.12	chr14	-0.727976	1.97048e-17
HFE	ENSG00000010704.18	chr6	0.398494	1.9795e-17
SLC25A37	ENSG00000147454.14	chr8	0.655631	1.99879e-17
DUSP3	ENSG00000108861.9	chr17	0.443604	2.04412e-17
CABP5	ENSG00000105507.3	chr19	0.995207	2.19782e-17
ZNF506	ENSG00000081665.14	chr19	-0.297567	2.25994e-17
AL139415.1	ENSG00000232208.2	chr1	-1.01099	2.29697e-17
RELL2	ENSG00000164620.9	chr5	0.286471	2.3207e-17
GPRASP1	ENSG00000198932.13	chrX	-0.59755	2.53041e-17
BDH1	ENSG00000161267.12	chr3	-0.325136	2.56928e-17
KAT2B	ENSG00000114166.8	chr3	0.39479	2.63111e-17
PRR5	ENSG00000186654.21	chr22	0.50847	2.71487e-17
AC092868.2	ENSG00000259674.1	chr15	0.693311	2.74741e-17
TENT5C	ENSG00000183508.5	chr1	0.94762	2.89378e-17
C17orf107	ENSG00000205710.4	chr17	-0.596566	3.09008e-17
CD19	ENSG00000177455.15	chr16	-0.767858	3.18762e-17
EID3	ENSG00000255150.2	chr12	-0.536438	3.23021e-17
SLC15A2	ENSG00000163406.11	chr3	-0.44022	3.25023e-17
BBOF1	ENSG00000119636.16	chr14	0.883978	3.28127e-17
UTF1	ENSG00000171794.4	chr10	0.782185	3.29979e-17
STK16	ENSG00000115661.14	chr2	0.236995	3.38387e-17
CCDC144B	ENSG00000154874.15	chr17	-1.44944	3.59722e-17
CEMIP2	ENSG00000135048.14	chr9	-0.271071	3.6026e-17
DGKA	ENSG00000065357.20	chr12	-0.324251	3.7828e-17
LINC00469	ENSG00000177338.14	chr17	1.0015	3.78905e-17
ZNF395	ENSG00000186918.14	chr8	-0.247306	3.83432e-17
PHETA2	ENSG00000177096.9	chr22	0.383333	4.08381e-17
AC091825.3	ENSG00000280047.1	chr5	-0.456678	4.08381e-17
TGIF2	ENSG00000118707.10	chr20	-0.19798	4.27995e-17
NLRP1	ENSG00000091592.16	chr17	-0.263791	4.52886e-17
LEPROT	ENSG00000213625.9	chr1	0.259226	4.7036e-17
CHST12	ENSG00000136213.10	chr7	0.407058	4.81106e-17
RGL1	ENSG00000143344.15	chr1	0.647231	4.84801e-17
HARS2	ENSG00000112855.17	chr5	-0.158959	4.92216e-17
KLHL29	ENSG00000119771.15	chr2	-0.714458	4.92216e-17
CCR7	ENSG00000126353.3	chr17	-0.577141	4.94204e-17
TTC39C-AS1	ENSG00000264745.1	chr18	0.871673	5.36667e-17
AKAP6	ENSG00000151320.11	chr14	-0.864457	5.49103e-17
CCL5	ENSG00000271503.6	chr17	0.666985	5.8358e-17
SHARPIN	ENSG00000179526.17	chr8	0.654452	6.03498e-17
TNFRSF4	ENSG00000186827.11	chr1	0.566862	6.11304e-17
OSBPL5	ENSG00000021762.20	chr11	0.495318	6.32114e-17
PGM5	ENSG00000154330.13	chr9	-1.39431	6.34024e-17
CLDND2	ENSG00000160318.6	chr19	0.72212	6.7306e-17
YIPF2	ENSG00000130733.10	chr19	0.340305	7.17312e-17
PCDH12	ENSG00000113555.5	chr5	0.628515	7.7055e-17
AC006378.1	ENSG00000278959.1	chr7	-0.530852	7.78981e-17
AL390066.2	ENSG00000224950.2	chr1	0.500523	7.85652e-17
HTRA2	ENSG00000115317.11	chr2	0.255482	7.90352e-17
TTC3	ENSG00000182670.13	chr21	0.310848	8.34391e-17
FAHD1	ENSG00000180185.11	chr16	0.306369	8.49024e-17
FADS3	ENSG00000221968.9	chr11	-0.432514	8.51181e-17
TBC1D27P	ENSG00000128438.10	chr17	-0.809179	8.59611e-17
NPM1P25	ENSG00000229417.1	chr10	-0.716238	8.5994e-17
AC114752.2	ENSG00000238201.1	chr2	1.03224	8.5994e-17
MCOLN1	ENSG00000090674.16	chr19	0.58097	8.70026e-17
SDC2	ENSG00000169439.12	chr8	-0.943568	8.70287e-17
MIR9-3HG	ENSG00000255571.9	chr15	0.482715	8.84354e-17
AL139220.2	ENSG00000230615.7	chr1	1.12686	9.6984e-17
[truncated: 15,911 more rows]

## Sheet: S1C-D
Gene_name	EnsemblID	chr	log2FoldChange_adj	padj
[truncated: 131 more rows]
